# Supplementary material for: G1/S restriction point coordinates phasic gene expression and cell differentiation
Source: Nat Commun. 2022 Jun 27;13:3696. doi: 10.1038/s41467-022-31101-0 (PMC9237072; doi:10.1038/s41467-022-31101-0)
Supplement: Supplementary file 3 — Supplementary Data 1 [file 41467_2022_31101_MOESM3_ESM.xlsx]

## Sheet: 3T3
Ensembl_ID	baseMean	log2FoldChange	lfcSE	stat	pvalue	Benjamini-Hochberg adjusted pvalue (padj)	symbol	Cyclebase
ENSMUSG00000027496	761.926	-2.51597	0.251065	-10.0212	1.23e-23	1.75e-19	Aurka	Aurka
ENSMUSG00000027306	1565.91	-2.6232	0.283456	-9.25432	2.16e-20	1.53e-16	Nusap1	#N/A
ENSMUSG00000029591	529.835	2.29226	0.249778	9.17717	4.43e-20	2.1e-16	Ung	Ung
ENSMUSG00000030654	2841.76	-2.00386	0.228285	-8.77789	1.67e-18	5.92e-15	Arl6ip1	Arl6Ip1
ENSMUSG00000001403	1364.74	-2.25126	0.267154	-8.42682	3.55e-17	1.01e-13	Ube2c	Ube2C
ENSMUSG00000038943	2337.37	-2.27073	0.270441	-8.3964	4.6e-17	1.09e-13	Prc1	#N/A
ENSMUSG00000030867	2177.79	-2.16281	0.258619	-8.36294	6.12e-17	1.24e-13	Plk1	Plk1
ENSMUSG00000041431	1049.31	-2.12781	0.255786	-8.31871	8.89e-17	1.58e-13	Ccnb1	Ccnb1
ENSMUSG00000032254	1548.36	-1.69326	0.20571	-8.23129	1.85e-16	2.93e-13	Kif23	Kif23
ENSMUSG00000072082	426.671	-1.69475	0.21091	-8.03544	9.32e-16	1.33e-12	Ccnf	Ccnf
ENSMUSG00000020235	1015.57	-1.6314	0.208563	-7.82208	5.2e-15	6.72e-12	Fzr1	Fzr1
ENSMUSG00000041064	114.294	-2.30596	0.303956	-7.58647	3.29e-14	3.9e-11	Pif1	Pif1
ENSMUSG00000027654	291.759	-2.61146	0.354382	-7.36904	1.72e-13	1.88e-10	Fam83d	Fam83D
ENSMUSG00000037725	785.771	-1.36979	0.194173	-7.05449	1.73e-12	1.76e-09	Ckap2	Ckap2
ENSMUSG00000027330	487.337	-2.20669	0.313529	-7.03824	1.95e-12	1.85e-09	Cdc25b	Cdc25B
ENSMUSG00000033952	1574.57	-2.19434	0.315111	-6.96372	3.31e-12	2.95e-09	Aspm	#N/A
ENSMUSG00000025154	148.444	-2.24495	0.329368	-6.81594	9.36e-12	7.84e-09	Arhgap19	#N/A
ENSMUSG00000079553	96.2282	-1.57552	0.233272	-6.75402	1.44e-11	1.14e-08	Kifc1	#N/A
ENSMUSG00000074802	499.447	-2.35855	0.350041	-6.73791	1.61e-11	1.2e-08	Gas2l3	Gas2L3
ENSMUSG00000030677	443.517	-1.26509	0.190119	-6.6542	2.85e-11	2.03e-08	Kif22	#N/A
ENSMUSG00000017499	364.667	1.5837	0.243037	6.5163	7.21e-11	4.88e-08	Cdc6	Cdc6
ENSMUSG00000028873	1951.53	-1.13621	0.174819	-6.49932	8.07e-11	5.22e-08	Cdca8	Cdca8
ENSMUSG00000041859	2154.43	1.02178	0.160977	6.34736	2.19e-10	1.35e-07	Mcm3	#N/A
ENSMUSG00000012443	1147.85	-1.63875	0.261155	-6.27502	3.5e-10	2.07e-07	Kif11	Kif11
ENSMUSG00000024660	1951.77	-1.43621	0.232118	-6.18743	6.12e-10	3.48e-07	Incenp	#N/A
ENSMUSG00000048327	883.845	-1.64401	0.269471	-6.10091	1.05e-09	5.77e-07	Ckap2l	Ckap2L
ENSMUSG00000032783	516.316	-1.54467	0.25361	-6.09072	1.12e-09	5.92e-07	Troap	Troap
ENSMUSG00000026605	3250.64	-2.18963	0.361914	-6.05014	1.45e-09	7.35e-07	Cenpf	Cenpf
ENSMUSG00000048922	527.393	-1.45909	0.243864	-5.9832	2.19e-09	1.07e-06	Cdca2	Cdca2
ENSMUSG00000096472	279.007	-2.03467	0.342957	-5.93273	2.98e-09	1.41e-06	Cdkn2d	#N/A
ENSMUSG00000018983	89.6224	1.94883	0.331173	5.88463	3.99e-09	1.83e-06	E2f2	E2F2
ENSMUSG00000035365	150.684	-1.58036	0.270823	-5.83541	5.37e-09	2.39e-06	Parpbp	#N/A
ENSMUSG00000058290	511.766	-1.58446	0.277072	-5.71858	1.07e-08	4.63e-06	Espl1	Espl1
ENSMUSG00000028678	615.073	-1.53374	0.26852	-5.71184	1.12e-08	4.68e-06	Kif2c	Kif2C
ENSMUSG00000033589	609.018	-1.10956	0.197947	-5.60536	2.08e-08	8.45e-06	Reep4	#N/A
ENSMUSG00000041498	571.324	-1.91564	0.343828	-5.57151	2.53e-08	9.98e-06	Kif14	Kif14
ENSMUSG00000006398	2583.2	-1.3678	0.246527	-5.54827	2.89e-08	1.11e-05	Cdc20	Cdc20
ENSMUSG00000019942	4043.28	-1.44785	0.263642	-5.49172	3.98e-08	1.49e-05	Cdk1	Cdk1
ENSMUSG00000026039	784.889	-1.7444	0.321063	-5.4332	5.54e-08	2.01e-05	Sgo2a	#N/A
ENSMUSG00000027469	2885.57	-1.09712	0.20238	-5.42108	5.92e-08	2.01e-05	Tpx2	Tpx2
ENSMUSG00000034413	264.857	-2.45716	0.453015	-5.42403	5.83e-08	2.01e-05	Neurl1b	#N/A
ENSMUSG00000005370	706.965	0.942457	0.173615	5.42841	5.69e-08	2.01e-05	Msh6	#N/A
ENSMUSG00000023015	2471	-1.00764	0.18849	-5.34588	9e-08	2.98e-05	Racgap1	#N/A
ENSMUSG00000022070	212.337	-1.29417	0.243333	-5.31852	1.05e-07	3.38e-05	Bora	Bora
ENSMUSG00000020897	373.952	-1.83432	0.345627	-5.30722	1.11e-07	3.52e-05	Aurkb	Aurkb
ENSMUSG00000040084	789.921	-1.35698	0.256287	-5.29476	1.19e-07	3.69e-05	Bub1b	Bub1B
ENSMUSG00000051517	83.414	-2.19756	0.422793	-5.19772	2.02e-07	6.11e-05	Arhgef39	Arhgef39
ENSMUSG00000020493	211.889	-1.57547	0.303715	-5.18734	2.13e-07	6.32e-05	Prr11	Prr11
ENSMUSG00000023940	818.848	-1.0406	0.201894	-5.1542	2.55e-07	7.39e-05	Sgo1	#N/A
ENSMUSG00000027490	542.652	0.931694	0.184468	5.0507	4.4e-07	0.000125235	E2f1	E2F1
ENSMUSG00000026622	309.655	-1.14141	0.226896	-5.03055	4.89e-07	0.000134215	Nek2	Nek2
ENSMUSG00000047534	386.914	-1.72364	0.342675	-5.02994	4.91e-07	0.000134215	Mis18bp1	Mis18Bp1
ENSMUSG00000028068	510.899	-0.965436	0.193864	-4.97996	6.36e-07	0.000170696	Iqgap3	Iqgap3
ENSMUSG00000020808	404.819	-1.68075	0.337989	-4.9728	6.6e-07	0.000173844	Pimreg	#N/A
ENSMUSG00000022945	260.574	1.02939	0.207959	4.94996	7.42e-07	0.00019198	Chaf1b	Chaf1B
ENSMUSG00000036777	1456.53	-1.08508	0.219422	-4.94516	7.61e-07	0.000193258	Anln	Anln
ENSMUSG00000027342	404.396	0.833661	0.171074	4.87312	1.1e-06	0.000269422	Pcna	Pcna
ENSMUSG00000043091	2562.52	-1.30172	0.267105	-4.87345	1.1e-06	0.000269422	Tuba1c	#N/A
ENSMUSG00000066979	1693.64	-1.07131	0.220028	-4.86898	1.12e-06	0.000270453	Bub3	Bub3
ENSMUSG00000021965	228.855	-1.23928	0.255946	-4.84196	1.29e-06	0.000304801	Ska3	#N/A
ENSMUSG00000020914	10529.4	-1.34796	0.28414	-4.744	2.1e-06	0.000488627	Top2a	Top2A
ENSMUSG00000027699	548.297	-1.11466	0.235536	-4.73242	2.22e-06	0.000509034	Ect2	Ect2
ENSMUSG00000026873	58.0689	-1.77454	0.376392	-4.71462	2.42e-06	0.000546791	Phf19	#N/A
ENSMUSG00000027883	199.371	-1.13956	0.243222	-4.68528	2.8e-06	0.000621391	Gpsm2	Gpsm2
ENSMUSG00000026708	156.956	-1.77865	0.380496	-4.67455	2.95e-06	0.000644704	Cenpl	Cenpl
ENSMUSG00000028175	17.2134	-3.4768	0.745239	-4.66535	3.08e-06	0.000664042	Depdc1a	#N/A
ENSMUSG00000002297	1661.56	-1.04597	0.22475	-4.65391	3.26e-06	0.000691506	Dbf4	#N/A
ENSMUSG00000037313	1390.7	-1.04609	0.225873	-4.63133	3.63e-06	0.000760039	Tacc3	Tacc3
ENSMUSG00000099178	28.9795	-2.20257	0.477234	-4.61528	3.93e-06	0.000809316	NA	#N/A
ENSMUSG00000045328	3514.86	-1.71169	0.372557	-4.59444	4.34e-06	0.000881759	Cenpe	Cenpe
ENSMUSG00000034317	1056.13	-0.782146	0.170391	-4.59032	4.43e-06	0.00088671	Trim59	#N/A
ENSMUSG00000026779	167.536	-1.27064	0.277325	-4.58177	4.61e-06	0.000910886	Mastl	#N/A
ENSMUSG00000005233	684.265	-1.25558	0.274446	-4.57499	4.76e-06	0.000928041	Spc25	#N/A
ENSMUSG00000033970	715.592	0.667205	0.147167	4.53366	5.8e-06	0.00111438	Rfc3	#N/A
ENSMUSG00000039994	687.076	0.607451	0.134373	4.52065	6.16e-06	0.00116929	Timeless	#N/A
ENSMUSG00000017716	2194.32	-0.793347	0.175828	-4.51205	6.42e-06	0.00120169	Birc5	Birc5
ENSMUSG00000051378	110.326	-1.45445	0.326155	-4.45939	8.22e-06	0.00151842	Kif18b	#N/A
ENSMUSG00000005410	1307.47	0.859446	0.194503	4.41867	9.93e-06	0.00180979	Mcm5	Mcm5
ENSMUSG00000001228	695.38	0.973842	0.220522	4.41608	1.01e-05	0.00180979	Uhrf1	#N/A
ENSMUSG00000020330	1222.56	-1.35986	0.308677	-4.40545	1.06e-05	0.00187708	Hmmr	Hmmr
ENSMUSG00000027860	594.717	-0.916582	0.209399	-4.37721	1.2e-05	0.0021111	Vangl1	Vangl1
ENSMUSG00000001517	586.986	-0.797716	0.182512	-4.37076	1.24e-05	0.00214785	Foxm1	Foxm1
ENSMUSG00000036752	736.933	-1.04344	0.239391	-4.35871	1.31e-05	0.00224224	Tubb4b	Tubb4B
ENSMUSG00000037572	454.494	0.991435	0.22848	4.33926	1.43e-05	0.00242104	Wdhd1	#N/A
ENSMUSG00000050628	113.276	-1.21941	0.28231	-4.31941	1.56e-05	0.00261816	Ubald2	#N/A
ENSMUSG00000017861	174.324	0.934682	0.216723	4.31279	1.61e-05	0.00266646	Mybl2	#N/A
ENSMUSG00000021697	44.3717	-2.68258	0.622991	-4.30597	1.66e-05	0.00271841	Depdc1b	Depdc1B
ENSMUSG00000002055	539.161	-1.05253	0.245096	-4.29437	1.75e-05	0.00283196	Spag5	Spag5
ENSMUSG00000041995	215.947	-1.04851	0.244903	-4.28134	1.86e-05	0.0029553	Zbed3	#N/A
ENSMUSG00000044201	156.608	-1.03054	0.240785	-4.2799	1.87e-05	0.0029553	Cdc25c	Cdc25C
ENSMUSG00000029253	279.943	-1.06471	0.24937	-4.26959	1.96e-05	0.00306119	Cenpc1	#N/A
ENSMUSG00000014074	573.355	0.81106	0.190197	4.26431	2.01e-05	0.00310046	Rnf168	#N/A
ENSMUSG00000044783	587.266	-0.859014	0.203265	-4.22608	2.38e-05	0.00359853	A730008H23Rik	#N/A
ENSMUSG00000034311	953.154	-1.10921	0.262322	-4.22843	2.35e-05	0.00359853	Kif4	#N/A
ENSMUSG00000028291	903.652	-0.877121	0.208538	-4.20605	2.6e-05	0.00389127	Akirin2	Akirin2
ENSMUSG00000027115	262.506	-1.61984	0.390576	-4.1473	3.36e-05	0.00498491	Kif18a	#N/A
ENSMUSG00000050953	742.482	-0.756143	0.184133	-4.1065	4.02e-05	0.00589086	Gja1	#N/A
ENSMUSG00000027715	1306.58	-0.959791	0.235616	-4.07355	4.63e-05	0.00672099	Ccna2	Ccna2
ENSMUSG00000026955	79.4773	-1.82349	0.449225	-4.05918	4.92e-05	0.0069358	Sapcd2	Sapcd2
ENSMUSG00000027242	357.056	0.879049	0.216545	4.05942	4.92e-05	0.0069358	Wdr76	Wdr76
ENSMUSG00000002963	160.419	-0.825811	0.203427	-4.0595	4.92e-05	0.0069358	Pnkp	#N/A
ENSMUSG00000029516	587.771	-0.73027	0.181578	-4.02179	5.78e-05	0.00805492	Cit	Cit
ENSMUSG00000082111	37.3416	-1.75644	0.437884	-4.0112	6.04e-05	0.00834308	NA	#N/A
ENSMUSG00000028884	806.464	0.827967	0.206814	4.00343	6.24e-05	0.00853918	Rpa2	#N/A
ENSMUSG00000037474	736.298	0.871452	0.218002	3.99744	6.4e-05	0.00867475	Dtl	Dtl
ENSMUSG00000049932	641.669	-1.30825	0.329912	-3.96544	7.33e-05	0.00983152	H2afx	H2Afx
ENSMUSG00000028212	619.507	1.32276	0.334437	3.95519	7.65e-05	0.0101669	Ccne2	#N/A
ENSMUSG00000039713	152.92	0.829875	0.210205	3.94793	7.88e-05	0.0103827	Plekhg5	#N/A
ENSMUSG00000093726	61.3118	-1.33035	0.338201	-3.93362	8.37e-05	0.0108345	NA	#N/A
ENSMUSG00000117924	7.27188	4.14582	1.05403	3.93332	8.38e-05	0.0108345	NA	#N/A
ENSMUSG00000027326	763.138	-1.30307	0.33272	-3.91641	8.99e-05	0.0115181	Knl1	#N/A
ENSMUSG00000102425	5.20286	6.07209	1.5515	3.91368	9.09e-05	0.0115451	NA	#N/A
ENSMUSG00000024989	396.227	-1.03817	0.266663	-3.8932	9.89e-05	0.0124539	Cep55	Cep55
ENSMUSG00000036223	336.768	-0.963157	0.248429	-3.877	0.000105753	0.0131959	Ska1	#N/A
ENSMUSG00000021707	614.995	0.929671	0.240276	3.86918	0.000109201	0.0135077	Dhfr	#N/A
ENSMUSG00000081670	37.5415	-2.16322	0.570931	-3.78893	0.000151295	0.0185532	NA	#N/A
ENSMUSG00000038518	153.572	-0.943167	0.251625	-3.74831	0.000178032	0.0216454	Jarid2	#N/A
ENSMUSG00000006585	1083.79	0.827532	0.221572	3.73483	0.000187843	0.0226447	Cdt1	#N/A
ENSMUSG00000022673	1503.74	0.901337	0.242165	3.722	0.00019765	0.0236267	Mcm4	Mcm4
ENSMUSG00002076964	6.83027	-4.12908	1.11285	-3.71037	0.000206954	0.0244305	NA	#N/A
ENSMUSG00000037991	115.876	0.977903	0.263634	3.70933	0.00020781	0.0244305	Rmi2	#N/A
ENSMUSG00000083407	39.4627	-2.18251	0.593605	-3.67671	0.000236264	0.0273395	NA	#N/A
ENSMUSG00000029513	263.968	0.991213	0.269603	3.67656	0.000236397	0.0273395	Prkab1	#N/A
ENSMUSG00000037544	393.418	-0.926189	0.252638	-3.66607	0.000246306	0.0282557	Dlgap5	Dlgap5
ENSMUSG00000038384	587.534	-0.663482	0.181457	-3.65641	0.00025577	0.0288756	Setd1b	#N/A
ENSMUSG00000069793	158.145	1.04073	0.284623	3.65651	0.00025567	0.0288756	Slfn9	#N/A
ENSMUSG00000112808	545.975	-0.690417	0.189406	-3.64516	0.00026722	0.0299308	NA	#N/A
ENSMUSG00000046572	120.161	-0.990429	0.272471	-3.63499	0.000277988	0.0306541	Zfp518b	#N/A
ENSMUSG00000002068	293.488	0.81855	0.225146	3.63565	0.000277285	0.0306541	Ccne1	Ccne1
ENSMUSG00000030213	433.553	-0.59971	0.165241	-3.62931	0.000284178	0.0310956	Atf7ip	#N/A
ENSMUSG00000026790	765.852	-0.774862	0.214384	-3.61437	0.000301078	0.0326934	Odf2	Odf2
ENSMUSG00000041712	288.442	0.633917	0.17589	3.60406	0.000313284	0.0337611	Ubr7	Ubr7
ENSMUSG00000036432	158.52	0.926833	0.25963	3.56982	0.000357228	0.0382073	Siah2	#N/A
ENSMUSG00000022960	122.64	0.925924	0.260044	3.56064	0.000369956	0.0392733	Donson	Donson
ENSMUSG00000051627	913.46	0.931093	0.263529	3.53318	0.000410599	0.0432649	Hist1h1e	#N/A
ENSMUSG00000020439	584.847	-0.837146	0.23735	-3.52705	0.000420211	0.0439522	Smtn	Smtn
ENSMUSG00000022391	2008.46	-0.486996	0.138438	-3.51779	0.000435149	0.0451825	Rangap1	Rangap1
ENSMUSG00000041219	701.973	-0.85119	0.24255	-3.50935	0.000449209	0.0463043	Arhgap11a	Arhgap11A
ENSMUSG00000028675	212.361	-0.965545	0.277048	-3.48512	0.000491912	0.0503413	Pnrc2	#N/A
ENSMUSG00000044469	54.793	-1.77743	0.514212	-3.45661	0.000547023	0.0555814	Tnfaip8l1	#N/A
ENSMUSG00000022678	574.383	-0.729997	0.211339	-3.45416	0.000552017	0.0556911	Nde1	#N/A
ENSMUSG00000026669	602.425	0.753294	0.219123	3.43777	0.000586535	0.0587568	Mcm10	#N/A
ENSMUSG00000018362	6.78749	-3.42975	0.998702	-3.43421	0.000594287	0.059117	Kpna2	Kpna2
ENSMUSG00000033364	320.592	0.63917	0.187251	3.41343	0.000641497	0.0633701	Usp37	#N/A
ENSMUSG00000037025	5.37623	4.03178	1.18376	3.4059	0.000659452	0.0646945	Foxa2	#N/A
ENSMUSG00000037846	73.0971	-1.56368	0.459397	-3.40376	0.000664657	0.0647586	Rtkn2	#N/A
ENSMUSG00000003779	745.892	-1.10032	0.323603	-3.40022	0.00067331	0.0651554	Kif20a	#N/A
ENSMUSG00000110660	155.114	-1.08632	0.32221	-3.37146	0.000747712	0.0718663	NA	#N/A
ENSMUSG00000027955	1580.35	-0.510651	0.151587	-3.36871	0.000755212	0.0720999	Fam198b	#N/A
ENSMUSG00000024151	342.705	0.66521	0.198012	3.35944	0.000781008	0.0740656	Msh2	#N/A
ENSMUSG00000032046	224.398	0.637165	0.189992	3.35364	0.000797551	0.0746392	Abhd12	#N/A
ENSMUSG00000027459	188.117	-0.833949	0.248542	-3.35536	0.000792619	0.0746392	Fam110a	#N/A
ENSMUSG00000054717	475.079	-0.824241	0.246207	-3.34776	0.000814673	0.0757433	Hmgb2	Hmgb2
ENSMUSG00000042548	455.266	-0.555633	0.166163	-3.3439	0.000826102	0.0761124	Asxl1	#N/A
ENSMUSG00000044339	46.3062	1.45988	0.436721	3.34281	0.000829344	0.0761124	Alkbh2	#N/A
ENSMUSG00000046179	223.583	0.97241	0.291433	3.33665	0.000847948	0.0773209	E2f8	E2F8
ENSMUSG00000033730	32.3733	1.76753	0.530597	3.33122	0.00086467	0.0783436	Egr3	#N/A
ENSMUSG00000041623	36.5406	1.03041	0.310329	3.3204	0.000898892	0.0804197	D11Wsu47e	#N/A
ENSMUSG00000025001	2539.03	0.819031	0.246659	3.3205	0.000898566	0.0804197	Hells	Hells
ENSMUSG00000002835	944.37	0.578725	0.174442	3.31757	0.000908028	0.0807294	Chaf1a	#N/A
ENSMUSG00000062248	57.3554	-1.23113	0.371905	-3.31033	0.000931853	0.082333	Cks2	Cks2
ENSMUSG00000003031	870.992	-0.457154	0.138901	-3.29122	0.000997522	0.0875911	Cdkn1b	Cdkn1B
ENSMUSG00000040549	1518.36	-0.812016	0.249071	-3.26018	0.00111341	0.0971672	Ckap5	Ckap5
ENSMUSG00000030929	164.502	-1.11512	0.342243	-3.25826	0.00112098	0.0972313	Eri2	#N/A
ENSMUSG00000036438	4961.5	-0.659498	0.202741	-3.2529	0.00114233	0.0984826	Calm2	#N/A
ENSMUSG00000026355	1233.98	0.760844	0.234165	3.24918	0.0011574	0.0991808	Mcm6	Mcm6
ENSMUSG00000061482	224.611	0.987832	0.306101	3.22715	0.0012503	0.106501	Hist1h4d	#N/A
ENSMUSG00000087247	20.5566	-1.78265	0.553396	-3.22128	0.00127618	0.107546	Alkal1	#N/A
ENSMUSG00000105031	31.2115	-1.20823	0.375315	-3.21925	0.00128526	0.107546	NA	#N/A
ENSMUSG00000038379	877.465	-0.978551	0.303945	-3.2195	0.00128414	0.107546	Ttk	Ttk
ENSMUSG00000024742	584.194	0.707048	0.219944	3.21468	0.0013059	0.108634	Fen1	Fen1
ENSMUSG00000049907	60.7952	1.12557	0.351527	3.20194	0.00136506	0.112896	Rasl11b	#N/A
ENSMUSG00000037628	231.931	-0.783483	0.245096	-3.19664	0.00139039	0.114325	Cdkn3	Cdkn3
ENSMUSG00000024795	1983.73	-1.54484	0.485554	-3.1816	0.00146465	0.119739	Kif20b	Kif20B
ENSMUSG00000034445	91.3811	-1.15195	0.362431	-3.17839	0.00148094	0.120379	Cyb561a3	#N/A
ENSMUSG00000117453	5.6202	3.83142	1.21101	3.16382	0.00155715	0.125855	NA	#N/A
ENSMUSG00000027331	445.02	-0.855309	0.271112	-3.15481	0.001606	0.127628	Knstrn	#N/A
ENSMUSG00000062309	9.74487	2.30424	0.729689	3.15783	0.00158947	0.127628	Rpp25	#N/A
ENSMUSG00000022385	499.437	-1.28634	0.407548	-3.15629	0.0015979	0.127628	Gtse1	Gtse1
ENSMUSG00000022964	164.478	0.828113	0.263005	3.14867	0.00164018	0.129619	Tmem50b	#N/A
ENSMUSG00000031697	783.779	0.586918	0.18674	3.14296	0.00167246	0.130718	Orc6	#N/A
ENSMUSG00000022769	296.747	1.28386	0.408371	3.14385	0.00166742	0.130718	Sdf2l1	#N/A
ENSMUSG00000032477	825.818	0.628587	0.200139	3.14075	0.00168515	0.130991	Cdc25a	#N/A
ENSMUSG00000113626	17.2852	1.8352	0.585704	3.13332	0.00172838	0.133621	NA	#N/A
ENSMUSG00000064346	6.46644	-4.45217	1.42178	-3.1314	0.00173976	0.133774	NA	#N/A
ENSMUSG00000022407	268.205	0.702822	0.224886	3.12524	0.00177662	0.135873	Adsl	#N/A
ENSMUSG00000026683	275.553	-0.645587	0.206956	-3.11943	0.00181199	0.137837	Nuf2	Nuf2
ENSMUSG00000035392	129.079	-0.979215	0.316453	-3.09434	0.00197249	0.148624	Dennd1a	#N/A
ENSMUSG00000044468	12.2233	-1.88997	0.610847	-3.09401	0.00197469	0.148624	Tent5c	#N/A
ENSMUSG00000069729	504.514	-0.425549	0.137744	-3.08943	0.00200544	0.150144	Arid1b	#N/A
ENSMUSG00000020644	2989.41	-0.382517	0.1239	-3.08729	0.00201987	0.150433	Id2	#N/A
ENSMUSG00000027381	199.845	0.669108	0.217402	3.07774	0.00208578	0.154532	Bcl2l11	#N/A
ENSMUSG00000029730	5908.19	0.48519	0.15781	3.07453	0.00210836	0.155396	Mcm7	#N/A
ENSMUSG00000028542	159.997	0.731276	0.238241	3.06947	0.00214436	0.157235	Slc6a9	#N/A
ENSMUSG00000038418	669.468	0.979971	0.320115	3.06131	0.00220372	0.160759	Egr1	#N/A
ENSMUSG00000085675	5.66638	3.80277	1.2468	3.05003	0.00228821	0.16607	NA	#N/A
ENSMUSG00000085208	621.407	0.618167	0.203263	3.04121	0.00235627	0.170141	Brip1os	#N/A
ENSMUSG00000020661	337.309	0.731472	0.241038	3.03467	0.00240798	0.172998	Dnmt3a	#N/A
ENSMUSG00000025212	344.415	-0.77035	0.254791	-3.02346	0.002499	0.178635	Sfxn3	#N/A
ENSMUSG00000017146	310.729	0.637158	0.21093	3.02071	0.00252185	0.179367	Brca1	Brca1
ENSMUSG00000033389	21.3321	-1.44244	0.478177	-3.01653	0.00255683	0.18095	Arhgap44	#N/A
ENSMUSG00000015971	227.354	-0.578332	0.192245	-3.00832	0.002627	0.184996	Actr8	#N/A
ENSMUSG00000013155	229.496	0.700869	0.233415	3.00267	0.00267619	0.186939	Enkd1	#N/A
ENSMUSG00000040472	60.9588	-0.997996	0.332428	-3.00214	0.00268088	0.186939	Rabggta	#N/A
ENSMUSG00000030177	176.585	-0.700733	0.233561	-3.00021	0.00269794	0.187211	Ccdc77	#N/A
ENSMUSG00000010936	177.397	0.664891	0.221948	2.99571	0.00273808	0.18816	Vac14	#N/A
ENSMUSG00000021131	28.6683	1.29838	0.43341	2.99574	0.00273782	0.18816	Erh	#N/A
ENSMUSG00000035293	398.704	-1.98233	0.667307	-2.97064	0.00297185	0.203243	G2e3	G2E3
ENSMUSG00000050410	520.856	0.914755	0.308828	2.96202	0.00305628	0.208017	Tcf19	#N/A
ENSMUSG00000024056	606.895	-0.978752	0.330692	-2.95971	0.00307933	0.208588	Ndc80	Ndc80
ENSMUSG00000055322	708.466	-0.422291	0.143012	-2.95283	0.00314879	0.211281	Tns1	#N/A
ENSMUSG00000054150	179.192	-0.977415	0.330924	-2.95359	0.00314102	0.211281	Syne3	#N/A
ENSMUSG00000001986	58.9523	-1.12422	0.382119	-2.94206	0.00326033	0.217738	Gria3	#N/A
ENSMUSG00000020038	243.523	0.872824	0.297986	2.92907	0.00339972	0.225986	Cry1	#N/A
ENSMUSG00000027808	1802.31	0.564421	0.192831	2.92702	0.00342223	0.226424	Serp1	#N/A
ENSMUSG00000029832	5.7071	-3.42628	1.17371	-2.9192	0.00350932	0.231111	Nfe2l3	#N/A
ENSMUSG00000030400	137.19	0.659633	0.226864	2.90761	0.00364197	0.238742	Ercc2	#N/A
ENSMUSG00000055612	424.626	0.943836	0.326388	2.89176	0.00383088	0.249974	Cdca7	Cdca7
ENSMUSG00000020309	33.1094	-1.27835	0.442537	-2.88869	0.00386855	0.251279	Chac2	#N/A
ENSMUSG00000032245	91.9144	0.81167	0.281378	2.88462	0.00391886	0.252244	Cln6	#N/A
ENSMUSG00000020387	83.2296	-0.808201	0.280101	-2.88539	0.00390929	0.252244	Jade2	#N/A
ENSMUSG00000097908	107.387	-0.626149	0.217301	-2.88149	0.00395803	0.252479	4933404O12Rik	#N/A
ENSMUSG00000044807	67.835	0.924991	0.320918	2.88233	0.00394742	0.252479	Zfp354c	#N/A
ENSMUSG00000031821	520.527	0.71313	0.248167	2.87359	0.00405831	0.257721	Gins2	Gins2
ENSMUSG00000026094	119.859	-0.785556	0.274388	-2.86294	0.00419736	0.265367	Stk17b	Stk17B
ENSMUSG00000020883	61.9321	0.915384	0.320111	2.85959	0.00424192	0.266997	Fbxl20	#N/A
ENSMUSG00000002105	356.72	-0.657077	0.230255	-2.85369	0.00432146	0.268961	Slc39a13	#N/A
ENSMUSG00000050555	27.383	-1.46124	0.512033	-2.85381	0.00431988	0.268961	Hyls1	#N/A
ENSMUSG00000006457	5.8484	2.72584	0.955405	2.85307	0.00432985	0.268961	Actn3	#N/A
ENSMUSG00000002870	1657.21	0.735086	0.258952	2.8387	0.00452984	0.280161	Mcm2	Mcm2
ENSMUSG00000033088	466.6	-0.620864	0.218866	-2.83673	0.00455778	0.280669	Triobp	#N/A
ENSMUSG00000026029	161.854	0.717232	0.254221	2.82129	0.00478312	0.293275	Casp8	#N/A
ENSMUSG00000021485	137.455	-1.18501	0.420784	-2.81621	0.00485944	0.296676	Mxd3	#N/A
ENSMUSG00000039748	317.55	0.614641	0.218546	2.81241	0.00491721	0.297648	Exo1	Exo1
ENSMUSG00000048106	97.5454	1.02844	0.36552	2.81363	0.0048986	0.297648	4632415L05Rik	#N/A
ENSMUSG00000048170	664.83	0.428882	0.152695	2.80875	0.00497349	0.29978	Mcmbp	#N/A
ENSMUSG00000033763	151.867	0.662235	0.236063	2.80533	0.00502649	0.301695	Mtss1l	#N/A
ENSMUSG00000026974	240.676	0.70754	0.25272	2.79969	0.0051151	0.304313	Zmynd19	#N/A
ENSMUSG00000021287	26.8286	1.21789	0.435197	2.79849	0.00513428	0.304313	Xrcc3	#N/A
ENSMUSG00000023953	276.781	-0.631324	0.225477	-2.79994	0.00511117	0.304313	Polh	#N/A
ENSMUSG00000017550	543.51	1.05733	0.378035	2.79691	0.00515935	0.30453	Atad5	#N/A
ENSMUSG00000028044	2466.98	-0.513144	0.18377	-2.79232	0.00523309	0.30582	Cks1b	Cks1B
ENSMUSG00000028698	96.6105	-0.762758	0.273368	-2.79022	0.0052672	0.30582	Pik3r3	#N/A
ENSMUSG00000029385	64.5002	-1.24449	0.445901	-2.79096	0.00525526	0.30582	Ccng2	#N/A
ENSMUSG00000001473	1699.09	-0.558922	0.200275	-2.79078	0.00525818	0.30582	Tubb6	#N/A
ENSMUSG00000024379	33.513	1.52399	0.546634	2.78796	0.00530415	0.306714	Tslp	#N/A
ENSMUSG00000027018	583.134	0.48006	0.17292	2.7762	0.00549977	0.315977	Hat1	#N/A
ENSMUSG00000036292	8.44137	2.2656	0.816235	2.77567	0.00550878	0.315977	Gramd1c	#N/A
ENSMUSG00000031004	3196.34	-1.00903	0.365596	-2.75996	0.00578087	0.32926	Mki67	Mki67
ENSMUSG00000112302	70.3136	0.926108	0.335591	2.75963	0.00578665	0.32926	NA	#N/A
ENSMUSG00000024134	6.04818	2.84457	1.03326	2.75299	0.00590529	0.334672	Six2	#N/A
ENSMUSG00000039201	138.511	-0.803322	0.29304	-2.74134	0.006119	0.345408	Tbc1d25	#N/A
ENSMUSG00000100441	19.6734	-1.54826	0.565598	-2.73739	0.00619286	0.346086	NA	#N/A
ENSMUSG00000036390	115.077	0.900163	0.32891	2.7368	0.00620393	0.346086	Gadd45a	#N/A
ENSMUSG00000049604	18.4036	-2.1231	0.775759	-2.7368	0.006204	0.346086	Hoxb13	#N/A
ENSMUSG00000027379	428.919	-0.652683	0.240619	-2.71252	0.00667741	0.37104	Bub1	Bub1
ENSMUSG00000032968	12.4763	2.03983	0.753954	2.70551	0.0068199	0.371721	Inha	#N/A
ENSMUSG00000029022	74.6226	-0.825934	0.30485	-2.70932	0.00674216	0.371721	Miip	#N/A
ENSMUSG00000029863	162.143	0.783532	0.289599	2.70558	0.00681857	0.371721	Casp2	#N/A
ENSMUSG00000021567	22.5196	1.41042	0.521318	2.70549	0.00682032	0.371721	Nkd2	#N/A
ENSMUSG00000051146	69.6766	1.04208	0.385161	2.70558	0.00681854	0.371721	Camk2n2	#N/A
ENSMUSG00000027823	735.179	0.590499	0.219553	2.68955	0.00715486	0.388465	Gmps	#N/A
ENSMUSG00000054115	484.931	0.559571	0.208174	2.68799	0.00718835	0.388799	Skp2	Skp2
ENSMUSG00000036672	205.479	-0.622134	0.23227	-2.6785	0.00739536	0.396179	Cenpt	#N/A
ENSMUSG00000020846	379.996	0.501148	0.187142	2.67791	0.00740834	0.396179	Rflnb	#N/A
ENSMUSG00000052560	118.369	-0.787488	0.294064	-2.67795	0.00740739	0.396179	Cpne8	#N/A
ENSMUSG00000046295	19.4593	-1.51932	0.568223	-2.67381	0.00749955	0.398064	Ankle1	#N/A
ENSMUSG00000022253	79.7221	0.761358	0.284637	2.67484	0.00747655	0.398064	Nadk2	#N/A
ENSMUSG00000039089	268.486	0.505779	0.189604	2.66755	0.00764066	0.404046	L3mbtl3	#N/A
ENSMUSG00000032397	902.682	0.408461	0.154283	2.64748	0.00810946	0.427248	Tipin	#N/A
ENSMUSG00000030584	193.171	0.702061	0.265351	2.64578	0.00815021	0.427761	Dpf1	#N/A
ENSMUSG00000024065	96.7132	-0.830154	0.313908	-2.64458	0.00817933	0.427761	Ehd3	#N/A
ENSMUSG00000027552	152.179	-0.818256	0.309936	-2.64008	0.00828866	0.431891	E2f5	#N/A
ENSMUSG00000082185	83.1665	-0.723902	0.274663	-2.6356	0.00839877	0.431958	NA	#N/A
ENSMUSG00000050022	12.0779	2.0839	0.790482	2.63624	0.00838294	0.431958	Amz1	#N/A
ENSMUSG00000052512	449.88	-0.576008	0.218485	-2.63638	0.00837959	0.431958	Nav2	#N/A
ENSMUSG00000039518	47.7481	1.0653	0.40446	2.63387	0.00844178	0.431958	Cdsn	#N/A
ENSMUSG00000044387	6.123	-2.39393	0.908724	-2.63439	0.00842886	0.431958	NA	#N/A
ENSMUSG00000031790	9.58495	-1.86664	0.709106	-2.63238	0.00847892	0.432303	Mmp15	#N/A
ENSMUSG00000048174	9.95234	-1.68037	0.640525	-2.62342	0.00870511	0.439879	Tmem81	#N/A
ENSMUSG00000105457	11.5209	-1.96541	0.749347	-2.62283	0.00872027	0.439879	NA	#N/A
ENSMUSG00000019982	9.9732	1.99999	0.761848	2.62518	0.00866038	0.439879	Myb	#N/A
ENSMUSG00000110277	14.4909	1.59253	0.607996	2.61931	0.00881075	0.442873	Gm45871	#N/A
ENSMUSG00000025925	163.966	-0.664004	0.254157	-2.61258	0.00898623	0.448018	Terf1	#N/A
ENSMUSG00000051000	10.3983	-1.84197	0.70476	-2.61361	0.00895923	0.448018	Fam160a1	#N/A
ENSMUSG00000029177	1852.97	-1.00506	0.38482	-2.61177	0.0090076	0.448018	Cenpa	Cenpa
ENSMUSG00000020492	271.773	-0.533631	0.204884	-2.60455	0.00919945	0.455966	Ska2	#N/A
ENSMUSG00000104864	25.1757	-1.60236	0.615908	-2.60163	0.00927826	0.458275	NA	#N/A
ENSMUSG00000082908	15.4473	1.65256	0.636224	2.59744	0.00939208	0.459634	NA	#N/A
ENSMUSG00000060467	27.153	1.17286	0.451612	2.59705	0.0094027	0.459634	NA	#N/A
ENSMUSG00000031197	579.873	-0.496593	0.191081	-2.59887	0.00935324	0.459634	Vbp1	#N/A
ENSMUSG00000020737	1032.63	-0.554988	0.214089	-2.59232	0.00953312	0.464413	Jpt1	#N/A
ENSMUSG00000059447	80.1304	-0.683434	0.263759	-2.59113	0.00956608	0.464428	Hadhb	#N/A
ENSMUSG00000072582	215.358	0.547536	0.211826	2.58484	0.00974254	0.471387	Ptrh2	#N/A
ENSMUSG00000025395	639.927	0.707647	0.274163	2.58112	0.00984814	0.474881	Prim1	#N/A
ENSMUSG00000113836	11.1157	1.74539	0.677344	2.57682	0.00997153	0.479206	NA	#N/A
ENSMUSG00000044934	193.817	0.939356	0.364904	2.57425	0.0100457	0.481145	Zfp367	#N/A
ENSMUSG00000046607	6.69529	3.0656	1.19189	2.57204	0.0101101	0.482602	Hrk	#N/A
ENSMUSG00000028538	63.6487	-0.981069	0.381684	-2.57037	0.0101591	0.483322	St3gal3	#N/A
ENSMUSG00000051390	229.764	-0.619265	0.241204	-2.56739	0.0102468	0.485867	Zbtb22	#N/A
ENSMUSG00000027894	37.1319	0.972612	0.379766	2.56108	0.0104348	0.491295	Slc6a17	#N/A
ENSMUSG00000044700	280.587	0.484701	0.189331	2.56008	0.0104648	0.491295	Tmem201	#N/A
ENSMUSG00000001525	25765.9	-0.531947	0.20765	-2.56175	0.0104147	0.491295	Tubb5	#N/A
ENSMUSG00000026429	145.484	-0.996181	0.390246	-2.5527	0.0106892	0.500178	Ube2t	Ube2T
ENSMUSG00000032308	47.7289	-0.764416	0.300037	-2.54774	0.0108424	0.504032	Ulk3	#N/A
ENSMUSG00000045136	37.7174	-1.40412	0.551066	-2.54801	0.0108339	0.504032	Tubb2b	#N/A
ENSMUSG00000051444	32.0496	1.17234	0.461653	2.53944	0.011103	0.509997	Bbs12	#N/A
ENSMUSG00000066148	705.042	0.494577	0.194791	2.53901	0.0111166	0.509997	Prpf4	#N/A
ENSMUSG00000019789	21.5458	1.67648	0.661196	2.53553	0.0112277	0.509997	Hey2	#N/A
ENSMUSG00000069910	365.944	-0.755188	0.297952	-2.5346	0.0112576	0.509997	Spdl1	#N/A
ENSMUSG00000058773	83.7708	1.03829	0.409173	2.53753	0.0111638	0.509997	Hist1h1b	#N/A
ENSMUSG00002075876	12.3148	-1.95698	0.770417	-2.54016	0.0110801	0.509997	NA	#N/A
ENSMUSG00000117634	18.2882	1.21168	0.477714	2.53641	0.0111995	0.509997	NA	#N/A
ENSMUSG00000036022	166.175	-0.656899	0.258765	-2.5386	0.0111298	0.509997	Fam122b	#N/A
ENSMUSG00000102840	15.8015	-1.35471	0.5354	-2.53027	0.0113974	0.511622	NA	#N/A
ENSMUSG00000045751	264.741	0.590849	0.233438	2.53107	0.0113714	0.511622	Mms22l	#N/A
ENSMUSG00000035914	107.312	0.807079	0.318985	2.53015	0.0114013	0.511622	Cd276	#N/A
ENSMUSG00000021671	144.551	-0.719863	0.284817	-2.52746	0.0114892	0.512333	Poc5	#N/A
ENSMUSG00000022594	15.836	1.78487	0.70605	2.52797	0.0114725	0.512333	Lynx1	#N/A
ENSMUSG00000034906	396.957	-0.856691	0.339615	-2.52253	0.0116513	0.516322	Ncaph	Ncaph
ENSMUSG00000059456	11.6891	-1.75611	0.696079	-2.52286	0.0116405	0.516322	Ptk2b	#N/A
ENSMUSG00000092223	14.3184	-1.69027	0.670562	-2.52068	0.0117129	0.517441	NA	#N/A
ENSMUSG00000023072	227.436	-0.567811	0.225416	-2.51895	0.0117705	0.518377	Cep89	#N/A
ENSMUSG00000114506	5.38839	-3.6835	1.46993	-2.50589	0.0122142	0.536256	NA	#N/A
ENSMUSG00000117171	36.6034	0.882428	0.352479	2.50349	0.0122974	0.53825	NA	#N/A
ENSMUSG00000101167	8.9295	2.57036	1.03041	2.49451	0.0126131	0.550373	NA	#N/A
ENSMUSG00000051235	193.449	-0.652822	0.261867	-2.49295	0.0126686	0.551102	Gen1	#N/A
ENSMUSG00000082809	10.0589	1.65911	0.668155	2.48313	0.0130234	0.564747	NA	#N/A
ENSMUSG00000104891	6.26644	2.43524	0.98241	2.47885	0.0131807	0.564747	NA	#N/A
ENSMUSG00000005413	235.124	0.768601	0.309934	2.47989	0.0131424	0.564747	Hmox1	#N/A
ENSMUSG00002076354	4.94616	2.99871	1.20967	2.47895	0.0131769	0.564747	NA	#N/A
ENSMUSG00000021710	396.226	-0.381074	0.153706	-2.47924	0.0131662	0.564747	Nln	#N/A
ENSMUSG00000017493	22.4221	1.82639	0.737904	2.4751	0.0133197	0.567284	Igfbp4	#N/A
ENSMUSG00000081308	20.7682	-1.43096	0.577918	-2.47606	0.0132841	0.567284	NA	#N/A
ENSMUSG00000031442	34.4155	-1.23429	0.501453	-2.46144	0.0138381	0.587605	Mcf2l	#N/A
ENSMUSG00000021532	107.817	0.703598	0.286024	2.45993	0.0138964	0.588324	Fastkd3	#N/A
ENSMUSG00000021120	61.3369	0.955224	0.390675	2.44506	0.0144827	0.611326	Pigh	#N/A
ENSMUSG00000026248	94.4376	-0.733094	0.300995	-2.43557	0.0148684	0.623901	Mrpl44	#N/A
ENSMUSG00000047003	67.1287	-0.802426	0.329448	-2.43567	0.0148644	0.623901	Zfp41	#N/A
ENSMUSG00000001285	454.6	0.443749	0.182418	2.43259	0.0149912	0.625421	Myg1	#N/A
ENSMUSG00000117959	17.0051	1.55767	0.640343	2.43256	0.0149925	0.625421	NA	#N/A
ENSMUSG00000039345	36.9585	0.931926	0.383472	2.43023	0.0150891	0.627608	Mettl22	#N/A
ENSMUSG00000022508	31.2343	0.936178	0.386157	2.42435	0.015336	0.636019	Bcl6	#N/A
ENSMUSG00000033031	1115.33	-0.5701	0.235278	-2.42309	0.0153893	0.636375	Cip2a	#N/A
ENSMUSG00000022033	643.95	-0.39625	0.163996	-2.41622	0.0156827	0.646626	Pbk	Pbk
ENSMUSG00000097336	7.89201	2.33513	0.968279	2.41163	0.0158813	0.64868	Fendrr	#N/A
ENSMUSG00000032782	84.6934	-0.736718	0.305583	-2.41086	0.0159149	0.64868	Cntrob	Cntrob
ENSMUSG00000087143	23.8458	1.18372	0.490713	2.41224	0.0158549	0.64868	NA	#N/A
ENSMUSG00000031266	114.897	-0.566506	0.234921	-2.41147	0.0158882	0.64868	Gla	#N/A
ENSMUSG00000038252	1853.81	-0.545318	0.227034	-2.40192	0.0163091	0.657214	Ncapd2	#N/A
ENSMUSG00000096199	160.39	-0.55836	0.232385	-2.40274	0.0162728	0.657214	Ptrhd1	#N/A
ENSMUSG00000057469	102.869	0.697597	0.290238	2.40354	0.0162373	0.657214	E2f6	#N/A
ENSMUSG00000023026	290.799	0.445328	0.185395	2.40204	0.0163037	0.657214	Dip2b	#N/A
ENSMUSG00000065728	14.5666	1.44011	0.600126	2.39968	0.0164093	0.659273	NA	#N/A
ENSMUSG00000024645	48.6266	0.708582	0.295401	2.39871	0.0164528	0.659273	Timm21	#N/A
ENSMUSG00000028551	385.993	-0.797028	0.33263	-2.39614	0.0165688	0.662053	Cdkn2c	Cdkn2C
ENSMUSG00000042724	4.27301	-3.55453	1.48423	-2.39487	0.0166264	0.662493	Map3k9	#N/A
ENSMUSG00000089998	24.4372	1.15479	0.482856	2.39158	0.0167761	0.666591	Phtf1os	#N/A
ENSMUSG00000022814	488.464	0.416208	0.174366	2.38698	0.0169873	0.673105	Umps	#N/A
ENSMUSG00000003778	667.389	-0.476191	0.199632	-2.38534	0.0170631	0.67423	Brd8	Brd8
ENSMUSG00000025854	133.676	0.665611	0.279387	2.3824	0.0172003	0.675898	Fam20c	#N/A
ENSMUSG00000030257	54.2239	0.932822	0.391532	2.38249	0.0171959	0.675898	Srgap3	#N/A
ENSMUSG00000057286	5.48682	-3.10703	1.30522	-2.38047	0.0172907	0.677576	St6galnac2	#N/A
ENSMUSG00000037685	15.8088	-1.51235	0.636229	-2.37706	0.0174513	0.680123	Atp8a1	#N/A
ENSMUSG00000044709	321.726	-0.475955	0.200221	-2.37715	0.017447	0.680123	Gemin7	#N/A
ENSMUSG00000026154	109.798	-0.820969	0.345762	-2.37438	0.0175785	0.681348	Sdhaf4	#N/A
ENSMUSG00000039221	457.166	-0.530011	0.223176	-2.37486	0.0175557	0.681348	Rpl22l1	#N/A
ENSMUSG00000042489	1088.08	0.569141	0.240175	2.36969	0.0178029	0.682988	Clspn	Clspn
ENSMUSG00000004642	299.968	0.592025	0.249869	2.36934	0.01782	0.682988	Slbp	Slbp
ENSMUSG00000029427	473.614	-0.364762	0.154014	-2.36837	0.0178667	0.682988	Zcchc8	#N/A
ENSMUSG00000069925	4.29873	2.59764	1.09724	2.36743	0.0179119	0.682988	NA	#N/A
ENSMUSG00000056267	125.013	-0.85516	0.360508	-2.3721	0.0176874	0.682988	Cep70	Cep70
ENSMUSG00000020283	91.151	-0.741403	0.313106	-2.3679	0.0178895	0.682988	Pex13	#N/A
ENSMUSG00000084301	13.3852	-1.96529	0.830461	-2.3665	0.017957	0.682988	NA	#N/A
ENSMUSG00000048096	111.87	-0.852022	0.360195	-2.36545	0.0180083	0.683113	Lmod1	#N/A
ENSMUSG00000033762	125.492	0.592184	0.250487	2.36413	0.0180725	0.683728	Recql4	#N/A
ENSMUSG00000027276	98.1452	0.832569	0.353234	2.35699	0.0184236	0.693323	Jag1	#N/A
ENSMUSG00000105565	23.3587	0.953829	0.404615	2.35737	0.0184048	0.693323	NA	#N/A
ENSMUSG00000055720	39.5977	0.996602	0.423173	2.35507	0.0185192	0.693859	Ubl7	#N/A
ENSMUSG00000115630	15.0067	1.31056	0.556682	2.35424	0.0185605	0.693859	NA	#N/A
ENSMUSG00000045231	5.94125	3.18946	1.35553	2.35292	0.0186265	0.693859	NA	#N/A
ENSMUSG00000024666	197.036	-0.550801	0.234105	-2.35279	0.018633	0.693859	Tmem138	#N/A
ENSMUSG00000039607	190.272	-0.786275	0.334382	-2.35143	0.0187014	0.69459	Rbms3	#N/A
ENSMUSG00000031527	620.204	0.417371	0.178057	2.34403	0.0190767	0.704847	Eri1	#N/A
ENSMUSG00000036875	74.4899	0.777163	0.331473	2.34457	0.0190489	0.704847	Dna2	#N/A
ENSMUSG00000017405	69.1807	-0.953852	0.407793	-2.33906	0.0193323	0.710601	Nek8	#N/A
ENSMUSG00000072437	98.2722	0.73171	0.312766	2.33948	0.0193106	0.710601	Nanos1	#N/A
ENSMUSG00000027163	82.9124	0.618349	0.264515	2.33767	0.0194043	0.711409	Commd9	#N/A
ENSMUSG00000039047	374.037	-0.422151	0.180712	-2.33605	0.0194887	0.712665	Pigk	#N/A
ENSMUSG00000057176	6.92031	-1.92023	0.822772	-2.33385	0.0196037	0.715031	Ccdc189	#N/A
ENSMUSG00000032113	265.516	0.639061	0.274054	2.33189	0.0197067	0.716952	Chek1	#N/A
ENSMUSG00000064264	281.497	0.61503	0.264013	2.32954	0.0198302	0.719577	Zfp428	#N/A
ENSMUSG00000033022	6.74956	-2.25254	0.967335	-2.3286	0.0198801	0.719577	Cdo1	#N/A
ENSMUSG00000054226	209.28	0.389153	0.167333	2.32562	0.0200387	0.720715	Tprkb	#N/A
ENSMUSG00000030725	32.9328	1.00539	0.432244	2.32597	0.02002	0.720715	Lipt2	#N/A
ENSMUSG00000034336	20.3626	1.25528	0.539867	2.32516	0.0200635	0.720715	Ina	#N/A
ENSMUSG00000037443	269.072	-0.559265	0.240857	-2.32198	0.0202342	0.725015	Cep85	#N/A
ENSMUSG00000020876	130.983	-0.749544	0.323029	-2.32036	0.0203213	0.726307	Snx11	#N/A
ENSMUSG00000006369	24.8719	-1.28322	0.553315	-2.31914	0.0203872	0.726836	Fbln1	#N/A
ENSMUSG00000030091	9.40817	2.35337	1.01687	2.31432	0.0206503	0.734376	Nup210	#N/A
ENSMUSG00000032353	244.018	0.482786	0.208818	2.31199	0.0207784	0.73709	Tmed3	#N/A
ENSMUSG00000026107	99.6675	0.638436	0.27664	2.30782	0.0210091	0.739619	Nabp1	#N/A
ENSMUSG00000028282	909.443	0.77304	0.335967	2.30094	0.0213948	0.739619	Casp8ap2	#N/A
ENSMUSG00000028312	3207.19	-0.556183	0.241087	-2.30698	0.0210557	0.739619	Smc2	#N/A
ENSMUSG00000056602	6.54067	2.55945	1.1108	2.30416	0.0212138	0.739619	Fry	#N/A
ENSMUSG00000052214	384.674	-0.468371	0.203152	-2.30552	0.0211377	0.739619	Opa3	#N/A
ENSMUSG00000110239	14.2456	1.68323	0.730462	2.30433	0.0212039	0.739619	Gm45620	#N/A
ENSMUSG00000048677	12.6726	1.44892	0.62966	2.30112	0.0213848	0.739619	Tpcn2	#N/A
ENSMUSG00000039633	176.971	0.50439	0.219023	2.30291	0.0212839	0.739619	Lonrf1	#N/A
ENSMUSG00000051238	33.4479	0.886559	0.383999	2.30875	0.0209573	0.739619	Swsap1	#N/A
ENSMUSG00000035351	369.131	-0.616746	0.268096	-2.30047	0.0214216	0.739619	Nup37	#N/A
ENSMUSG00000035385	79.8224	1.33113	0.577304	2.30578	0.0211232	0.739619	Ccl2	#N/A
ENSMUSG00000015880	765.572	-0.5968	0.25983	-2.29689	0.021625	0.743034	Ncapg	#N/A
ENSMUSG00000029311	157.827	-0.569251	0.247798	-2.29724	0.0216053	0.743034	Hsd17b11	#N/A
ENSMUSG00000015214	99.5092	-0.76386	0.332818	-2.29513	0.0217258	0.744697	Mtmr1	#N/A
ENSMUSG00000048232	81.8182	1.06261	0.463331	2.29342	0.0218241	0.746146	Fbxo10	#N/A
ENSMUSG00000030788	295.013	-0.534098	0.232969	-2.29257	0.021873	0.746146	Rnf141	#N/A
ENSMUSG00000035069	90.8496	-0.60644	0.264713	-2.29093	0.0219675	0.747577	Oma1	#N/A
ENSMUSG00000065100	36.7088	-1.05919	0.462949	-2.28793	0.0221416	0.748132	NA	#N/A
ENSMUSG00000020331	45.501	0.80833	0.353237	2.28835	0.022117	0.748132	Hcn2	#N/A
ENSMUSG00000022314	4254.74	-0.442211	0.193132	-2.28968	0.02204	0.748132	Rad21	Rad21
ENSMUSG00000098318	312.383	-0.656045	0.287028	-2.28565	0.022275	0.750857	Lockd	#N/A
ENSMUSG00000097503	7.51594	1.93921	0.85036	2.28046	0.0225805	0.754009	3110045C21Rik	#N/A
ENSMUSG00000023505	860.782	-0.65707	0.287909	-2.28221	0.0224768	0.754009	Cdca3	Cdca3
ENSMUSG00000030718	924.706	-0.316305	0.138672	-2.28096	0.0225509	0.754009	Ppme1	#N/A
ENSMUSG00000040247	5.24387	2.80019	1.22711	2.28194	0.022493	0.754009	Tbc1d10c	#N/A
ENSMUSG00000093587	6.98267	2.37986	1.04557	2.27613	0.0228383	0.76083	NA	#N/A
ENSMUSG00000039678	290.502	-0.54657	0.240865	-2.26919	0.0232566	0.771155	Tbc1d13	#N/A
ENSMUSG00000028565	323.482	-0.571524	0.2518	-2.26976	0.0232223	0.771155	Nfia	#N/A
ENSMUSG00000020657	35.2215	1.01308	0.44692	2.2668	0.0234027	0.773635	Dnajc27	#N/A
ENSMUSG00000019088	29.6924	-1.07837	0.475853	-2.26618	0.0234402	0.773635	Dnase1l1	#N/A
ENSMUSG00000063320	79.3786	0.755112	0.333636	2.26328	0.0236183	0.777709	1190007I07Rik	#N/A
ENSMUSG00000028467	34.8562	-1.17867	0.521049	-2.26211	0.0236906	0.778289	Gba2	#N/A
ENSMUSG00000116912	59.4843	0.943195	0.417365	2.25988	0.0238286	0.781019	NA	#N/A
ENSMUSG00000005125	189.135	0.87682	0.38894	2.25438	0.0241722	0.790459	Ndrg1	#N/A
ENSMUSG00000020743	113.477	-0.692192	0.308054	-2.24698	0.0246412	0.803949	Mif4gd	#N/A
ENSMUSG00000029033	189.97	0.55011	0.245191	2.2436	0.0248581	0.809167	Acap3	#N/A
ENSMUSG00000030068	14.7301	-1.21191	0.540478	-2.24229	0.0249425	0.810062	NA	#N/A
ENSMUSG00000015312	701.829	0.467447	0.208911	2.23754	0.0252508	0.816347	Gadd45b	#N/A
ENSMUSG00000049036	298.888	0.552653	0.24697	2.23773	0.0252387	0.816347	Tmem121	#N/A
ENSMUSG00000026632	40.506	-0.84625	0.378673	-2.23478	0.0254319	0.820087	Tatdn3	#N/A
ENSMUSG00000028532	238.588	0.551126	0.246697	2.23402	0.0254818	0.820087	Cachd1	#N/A
ENSMUSG00000022422	135.755	0.635765	0.284855	2.23189	0.0256223	0.820896	Dscc1	Dscc1
ENSMUSG00000047656	18.334	-1.39491	0.624846	-2.23241	0.0255878	0.820896	Trpt1	#N/A
ENSMUSG00000009418	468.743	-0.52419	0.23523	-2.22841	0.0258532	0.822732	Nav1	#N/A
ENSMUSG00000001157	283.324	-0.484334	0.217211	-2.22979	0.0257613	0.822732	Gmcl1	#N/A
ENSMUSG00000032103	150.94	0.877125	0.393592	2.22851	0.0258465	0.822732	Pus3	#N/A
ENSMUSG00000050288	714.831	-0.872058	0.392001	-2.22464	0.0261057	0.827069	Fzd2	#N/A
ENSMUSG00000002844	560.955	-0.469324	0.210913	-2.2252	0.0260679	0.827069	Adprh	#N/A
ENSMUSG00000003746	69.2914	-0.707768	0.31848	-2.22233	0.0262611	0.830143	Man1a	#N/A
ENSMUSG00000001053	53.1191	0.891102	0.401409	2.21993	0.0264233	0.831572	N4bp3	#N/A
ENSMUSG00000032946	6.05946	2.21176	0.996104	2.22041	0.0263909	0.831572	Rasgrp2	#N/A
ENSMUSG00000028799	164.941	-0.645656	0.291041	-2.21844	0.0265249	0.83293	Zfp362	#N/A
ENSMUSG00000050471	133.393	-0.518854	0.234281	-2.21467	0.0267828	0.839175	Fam118b	#N/A
ENSMUSG00000009030	172.076	-0.618089	0.279448	-2.21182	0.0269792	0.839778	Pdcl	#N/A
ENSMUSG00000068744	238.842	-0.689692	0.31165	-2.21303	0.0268956	0.839778	Psrc1	Psrc1
ENSMUSG00000084866	6.57079	2.80381	1.26738	2.21229	0.0269466	0.839778	A930006K02Rik	#N/A
ENSMUSG00000020973	101.269	0.763384	0.346145	2.20539	0.0274269	0.847243	Dnaaf2	#N/A
ENSMUSG00000005718	96.1152	0.559467	0.253649	2.20567	0.0274071	0.847243	Tfap4	#N/A
ENSMUSG00000000028	367.671	0.656363	0.297715	2.20467	0.0274772	0.847243	Cdc45	#N/A
ENSMUSG00000096740	77.7378	0.764578	0.346878	2.20417	0.0275126	0.847243	Lbhd1	#N/A
ENSMUSG00000083258	29.9388	0.923827	0.419139	2.20411	0.0275168	0.847243	NA	#N/A
ENSMUSG00000042097	35.9132	1.19496	0.543159	2.20002	0.0278056	0.84845	Zfp239	#N/A
ENSMUSG00000020639	4.88871	-2.49857	1.13532	-2.20076	0.0277529	0.84845	Pfn4	#N/A
ENSMUSG00000043061	115.148	0.822945	0.374189	2.19927	0.0278584	0.84845	Tmem18	#N/A
ENSMUSG00000042419	90.5705	0.938076	0.426215	2.20094	0.02774	0.84845	Nfkbil1	#N/A
ENSMUSG00000034509	137.648	-0.54444	0.247642	-2.19849	0.0279139	0.84845	Mad2l1bp	#N/A
ENSMUSG00000047344	21.4313	1.60453	0.729231	2.2003	0.0277858	0.84845	Lancl3	#N/A
ENSMUSG00000115195	4.72448	2.31007	1.05357	2.19261	0.0283353	0.857595	NA	#N/A
ENSMUSG00000031198	1339.31	-0.307348	0.14015	-2.19299	0.0283081	0.857595	Fundc2	#N/A
ENSMUSG00000074064	36.6121	0.922515	0.420994	2.19128	0.0284316	0.858684	Mlycd	#N/A
ENSMUSG00000028600	28.6906	-1.53952	0.703808	-2.18742	0.028712	0.859229	Podn	#N/A
ENSMUSG00000092680	58.7297	1.3878	0.634287	2.18797	0.0286714	0.859229	Snord55	#N/A
ENSMUSG00000058298	105.403	0.718832	0.328703	2.18687	0.0287517	0.859229	Mcm9	#N/A
ENSMUSG00000020482	189.05	0.720378	0.329216	2.18816	0.0286578	0.859229	Ccdc117	#N/A
ENSMUSG00000031262	196.421	-0.49375	0.225592	-2.18868	0.0286198	0.859229	Cenpi	#N/A
ENSMUSG00000027201	366.41	-0.46997	0.215116	-2.18473	0.0289088	0.862112	Myef2	#N/A
ENSMUSG00000101464	66.1601	-0.979356	0.448665	-2.18282	0.0290487	0.864473	NA	#N/A
ENSMUSG00000029366	180.317	0.516848	0.237194	2.17901	0.0293313	0.869507	Dck	#N/A
ENSMUSG00000079036	210.84	0.398852	0.183053	2.17889	0.0293401	0.869507	Alkbh1	#N/A
ENSMUSG00000024590	3202.21	-0.375179	0.172368	-2.17662	0.0295093	0.872701	Lmnb1	#N/A
ENSMUSG00000027078	12.9432	1.93169	0.88857	2.17393	0.0297103	0.875008	Ube2l6	#N/A
ENSMUSG00000069265	14.5573	-1.84953	0.850473	-2.1747	0.0296524	0.875008	Hist1h3a	#N/A
ENSMUSG00000095288	32.4071	-1.10043	0.506844	-2.17113	0.0299212	0.877998	NA	#N/A
ENSMUSG00000025198	305.478	0.538217	0.247918	2.17095	0.0299353	0.877998	Erlin1	#N/A
ENSMUSG00000029152	1015.16	0.35356	0.163026	2.16873	0.0301031	0.879463	Ociad1	#N/A
ENSMUSG00000020697	254.2	-0.481149	0.221865	-2.16866	0.0301089	0.879463	Lig3	#N/A
ENSMUSG00000059355	420.814	-0.409425	0.189174	-2.16428	0.030443	0.881589	Wdr83os	#N/A
ENSMUSG00000112656	7.26835	-1.79844	0.830023	-2.16674	0.0302551	0.881589	NA	#N/A
ENSMUSG00000020553	17.6389	1.65693	0.765347	2.16494	0.0303921	0.881589	Pctp	#N/A
ENSMUSG00000020873	716.06	0.359921	0.166216	2.16538	0.0303584	0.881589	Slc35b1	#N/A
ENSMUSG00000021701	728.875	0.496126	0.229301	2.16365	0.0304915	0.881589	Plk2	#N/A
ENSMUSG00000066894	26.6739	0.846701	0.391842	2.16083	0.0307088	0.886072	Vsig10	#N/A
ENSMUSG00000037979	92.0075	-0.720467	0.333949	-2.15741	0.0309734	0.891895	Ccdc92	#N/A
ENSMUSG00000003352	140.974	0.612598	0.284287	2.15486	0.0311728	0.895825	Cacnb3	#N/A
ENSMUSG00000028974	47.767	0.816269	0.379946	2.14838	0.0316834	0.901341	Dffa	#N/A
ENSMUSG00000086429	117.267	0.665131	0.309823	2.14681	0.0318083	0.901341	Gt(ROSA)26Sor	#N/A
ENSMUSG00000030629	465.166	-0.386572	0.17991	-2.1487	0.0316585	0.901341	Zfand6	#N/A
ENSMUSG00000037921	6.93406	2.3499	1.09361	2.14876	0.0316531	0.901341	Ddx60	#N/A
ENSMUSG00000004771	808.634	-0.410549	0.19123	-2.14688	0.0318025	0.901341	Rab11a	#N/A
ENSMUSG00000001751	39.8516	1.10775	0.51595	2.14701	0.0317928	0.901341	Naglu	#N/A
ENSMUSG00000024370	392.572	-0.504814	0.234852	-2.1495	0.0315947	0.901341	Cdc23	#N/A
ENSMUSG00000015143	9481.71	-0.281528	0.131248	-2.14502	0.0319513	0.903594	Actn1	#N/A
ENSMUSG00000007080	423.715	0.509631	0.237709	2.14393	0.0320384	0.904258	Pole	#N/A
ENSMUSG00000116215	5.59192	2.26291	1.05601	2.14288	0.0321228	0.904845	NA	#N/A
ENSMUSG00000025504	61.4204	-0.722491	0.337436	-2.14112	0.0322644	0.907038	Eps8l2	#N/A
ENSMUSG00000020255	725.307	0.564275	0.263755	2.13939	0.0324044	0.909175	D10Wsu102e	#N/A
ENSMUSG00000068487	22.6116	-0.950823	0.44472	-2.13803	0.0325145	0.910471	Ndufa11b	#N/A
ENSMUSG00000034101	922.455	-0.727838	0.340891	-2.1351	0.0327526	0.911752	Ctnnd1	#N/A
ENSMUSG00000028759	1921.36	-0.38782	0.181611	-2.13544	0.0327247	0.911752	Hp1bp3	Hp1Bp3
ENSMUSG00000005057	84.2313	0.554403	0.259488	2.13653	0.0326364	0.911752	Sh2b2	#N/A
ENSMUSG00000026274	88.9149	0.852206	0.399517	2.13309	0.0329172	0.914547	Pask	#N/A
ENSMUSG00000118353	230.85	-0.38034	0.178448	-2.13137	0.0330586	0.916682	NA	#N/A
ENSMUSG00000026425	310.584	-0.339468	0.159411	-2.12952	0.0332116	0.917348	Srgap2	#N/A
ENSMUSG00000026646	151.591	-0.429955	0.201834	-2.13024	0.0331517	0.917348	Suv39h2	#N/A
ENSMUSG00000050270	8.08351	1.74715	0.82109	2.12784	0.0333502	0.919394	Tmem220	#N/A
ENSMUSG00000026211	275.728	0.469753	0.220915	2.1264	0.03347	0.920911	Obsl1	#N/A
ENSMUSG00000052928	89.6365	-0.514828	0.242226	-2.1254	0.0335533	0.921421	Ctif	#N/A
ENSMUSG00000050144	461.56	0.395376	0.186262	2.12269	0.03378	0.925859	Slc25a44	#N/A
ENSMUSG00000026565	335.983	-0.486679	0.229543	-2.12021	0.0339884	0.929778	Pou2f1	#N/A
ENSMUSG00000112847	4.72465	2.58955	1.22281	2.11772	0.0341991	0.930903	NA	#N/A
ENSMUSG00000020522	318.987	0.39758	0.187836	2.11663	0.0342913	0.930903	Mfap3	#N/A
ENSMUSG00000021987	366.135	-0.404239	0.190921	-2.11731	0.0342333	0.930903	Mtmr6	#N/A
ENSMUSG00000090952	23.0441	1.06988	0.505187	2.11779	0.0341925	0.930903	NA	#N/A
ENSMUSG00000083849	12.8456	-1.47494	0.697627	-2.11422	0.0344963	0.932908	NA	#N/A
ENSMUSG00000029790	143.744	-0.522832	0.247253	-2.11456	0.0344672	0.932908	Cep41	#N/A
ENSMUSG00000102246	37.8491	0.994816	0.471681	2.10909	0.0349371	0.941559	NA	#N/A
ENSMUSG00000090733	26.1131	-1.06167	0.503586	-2.10823	0.0350113	0.941559	Rps27	#N/A
ENSMUSG00000033644	7.71453	2.93546	1.39241	2.10819	0.0350147	0.941559	Piwil2	#N/A
ENSMUSG00000045464	38.4887	0.643084	0.305234	2.10686	0.0351301	0.941611	NA	#N/A
ENSMUSG00000052040	509.401	-0.375934	0.178452	-2.10664	0.0351491	0.941611	Klf13	#N/A
ENSMUSG00000032344	363.395	0.53428	0.253715	2.10583	0.0352195	0.941725	Cgas	#N/A
ENSMUSG00000023909	85.9871	0.890301	0.423339	2.10305	0.0354618	0.946424	Paqr4	Paqr4
ENSMUSG00000026662	420.046	-0.34484	0.164208	-2.10002	0.0357271	0.949939	Sephs1	#N/A
ENSMUSG00000051278	117.819	0.701105	0.333775	2.10053	0.0356819	0.949939	Zgrf1	#N/A
ENSMUSG00000006462	5.20425	2.70737	1.29097	2.09715	0.0359799	0.952583	A530013C23Rik	#N/A
ENSMUSG00000038930	21.1683	1.47204	0.702101	2.09662	0.0360274	0.952583	Rccd1	#N/A
ENSMUSG00000038500	71.2363	0.752727	0.358886	2.0974	0.0359581	0.952583	Prr3	#N/A
ENSMUSG00000021390	43.2868	1.00156	0.477994	2.09533	0.0361418	0.953834	Ogn	#N/A
ENSMUSG00000026525	78.1353	-0.629214	0.300858	-2.0914	0.0364926	0.960373	Opn3	Opn3
ENSMUSG00000011589	22.3787	-1.32695	0.63459	-2.09104	0.0365246	0.960373	Fsd1	#N/A
ENSMUSG00000051457	5.81603	2.21317	1.06022	2.08747	0.036846	0.962979	Spn	#N/A
ENSMUSG00000059669	100.084	-0.626454	0.300065	-2.08773	0.0368226	0.962979	Taf1b	#N/A
ENSMUSG00000021250	293.719	0.369948	0.177269	2.08693	0.0368945	0.962979	Fos	#N/A
ENSMUSG00000054509	128.991	-0.628766	0.301063	-2.08849	0.0367536	0.962979	Parp4	#N/A
ENSMUSG00000107971	5.93136	2.52767	1.21211	2.08535	0.0370373	0.964937	NA	#N/A
ENSMUSG00000072980	80.4649	-0.543311	0.260659	-2.08437	0.0371264	0.96549	Oip5	#N/A
ENSMUSG00000029705	1701.71	-0.379972	0.182458	-2.08252	0.0372953	0.966349	Cux1	#N/A
ENSMUSG00000045896	237.542	0.395431	0.189858	2.08277	0.0372719	0.966349	Paip2b	#N/A
ENSMUSG00000061689	479.539	-0.474311	0.227905	-2.08118	0.0374176	0.967182	Dlgap4	#N/A
ENSMUSG00000067608	110.46	0.816114	0.392235	2.08068	0.0374634	0.967182	NA	#N/A
ENSMUSG00000026675	160.056	0.468621	0.225614	2.07709	0.0377928	0.969589	Hsd17b7	#N/A
ENSMUSG00000027997	164.393	-0.550379	0.264849	-2.07809	0.0377014	0.969589	Casp6	#N/A
ENSMUSG00000058997	136	-0.440326	0.212039	-2.07663	0.037836	0.969589	Vwa8	#N/A
ENSMUSG00000042524	637.808	-0.514812	0.247734	-2.07808	0.0377019	0.969589	Sun2	#N/A
ENSMUSG00000049191	13.097	1.41048	0.679434	2.07596	0.0378975	0.969589	Rtl5	#N/A
ENSMUSG00000058093	27.2488	0.971422	0.468592	2.07306	0.0381663	0.972966	Zfp729b	#N/A
ENSMUSG00000100967	23.8413	0.97079	0.468238	2.07329	0.0381457	0.972966	NA	#N/A
ENSMUSG00000030245	405.679	0.417775	0.20197	2.0685	0.0385927	0.982076	Golt1b	#N/A
ENSMUSG00000084347	5.41876	2.02141	0.978457	2.06591	0.0388368	0.984765	NA	#N/A
ENSMUSG00000022359	37.5749	0.787159	0.381007	2.066	0.0388289	0.984765	Wdyhv1	#N/A
ENSMUSG00000025738	37.3654	0.937346	0.453914	2.06503	0.0389203	0.985127	Fbxl16	#N/A
ENSMUSG00000057110	517.9	-0.702032	0.340327	-2.06281	0.0391302	0.988681	Cntrl	#N/A
ENSMUSG00000028637	91.9037	0.734368	0.356432	2.06033	0.0393668	0.991137	Ccdc30	#N/A
ENSMUSG00000023341	4.7988	3.01162	1.46131	2.06091	0.0393113	0.991137	Mx2	#N/A
ENSMUSG00000056724	10.4915	1.34523	0.653187	2.05949	0.0394475	0.991414	Nbeal2	#N/A
ENSMUSG00000074826	4.80661	-2.54446	1.23633	-2.05807	0.0395831	0.993068	Gm10767	#N/A
ENSMUSG00000007880	1059.16	-0.354325	0.172382	-2.05547	0.0398339	0.997602	Arid1a	#N/A
ENSMUSG00000053137	82.0429	-0.676617	0.329329	-2.05453	0.0399246	0.998115	Mapk11	#N/A
ENSMUSG00000098104	271.572	0.193025	0.259548	0.743697	0.45706	0.999883	NA	#N/A
ENSMUSG00000103922	23.3871	0.517427	0.725372	0.713327	0.475644	0.999883	NA	#N/A
ENSMUSG00000033845	577.592	0.0290951	0.197826	0.147074	0.883073	0.999883	Mrpl15	#N/A
ENSMUSG00000025903	226.966	0.0269766	0.279067	0.096667	0.922991	0.999883	Lypla1	#N/A
ENSMUSG00000033813	216.186	0.270998	0.282481	0.959351	0.337382	0.999883	Tcea1	#N/A
ENSMUSG00000062588	10.848	-0.755452	0.756771	-0.998257	0.318155	0.999883	NA	#N/A
ENSMUSG00000002459	8.13152	-0.525343	1.27979	-0.410491	0.681446	0.999883	Rgs20	#N/A
ENSMUSG00000091305	6.09863	-0.347481	0.978454	-0.355133	0.72249	0.999883	NA	#N/A
ENSMUSG00000033793	309.759	0.197868	0.221354	0.893896	0.371378	0.999883	Atp6v1h	#N/A
ENSMUSG00000025907	936.467	-0.293473	0.370041	-0.793082	0.42773	0.999883	Rb1cc1	#N/A
ENSMUSG00000090031	36.3525	0.00524537	0.607448	0.0086351	0.99311	0.999883	NA	#N/A
ENSMUSG00000102135	4.42497	0.0251439	0.862902	0.0291387	0.976754	0.999883	NA	#N/A
ENSMUSG00000051285	160.166	-0.101399	0.290169	-0.349447	0.726754	0.999883	Pcmtd1	#N/A
ENSMUSG00000097797	14.1151	1.73958	0.904979	1.92223	0.0545773	0.999883	NA	#N/A
ENSMUSG00000103903	5.54269	0.307274	0.839474	0.366032	0.714341	0.999883	NA	#N/A
ENSMUSG00000084353	23.4501	-1.12441	0.565853	-1.9871	0.046911	0.999883	NA	#N/A
ENSMUSG00000103933	6.28214	0.2988	0.976211	0.306082	0.759543	0.999883	NA	#N/A
ENSMUSG00002075967	25.5378	-0.482833	0.496917	-0.971657	0.331221	0.999883	NA	#N/A
ENSMUSG00000061024	509.974	0.185904	0.309753	0.600169	0.548393	0.999883	Rrs1	#N/A
ENSMUSG00000025912	156.688	-0.0758415	0.652313	-0.116265	0.907442	0.999883	Mybl1	#N/A
ENSMUSG00000045210	317.228	-0.118114	0.204292	-0.578163	0.563154	0.999883	Vcpip1	#N/A
ENSMUSG00000025915	37.8047	-0.416527	0.346323	-1.20271	0.229088	0.999883	Sgk3	#N/A
ENSMUSG00000098234	306.907	0.127651	0.312394	0.408623	0.682816	0.999883	Snhg6	#N/A
ENSMUSG00000093178	104.619	0.748241	0.416565	1.79622	0.0724601	0.999883	Snord87	#N/A
ENSMUSG00000099032	5.94272	1.23955	1.30257	0.951619	0.34129	0.999883	Tcf24	#N/A
ENSMUSG00000025917	950.564	0.0847397	0.19778	0.428455	0.66832	0.999883	Cops5	#N/A
ENSMUSG00000056763	265.233	-0.221387	0.347515	-0.637059	0.524086	0.999883	Cspp1	#N/A
ENSMUSG00000067851	713.433	0.131141	0.237924	0.551187	0.581505	0.999883	Arfgef1	#N/A
ENSMUSG00000102556	10.7578	0.12195	0.745673	0.163543	0.870091	0.999883	NA	#N/A
ENSMUSG00000042501	6.13769	2.00453	1.37712	1.45559	0.145505	0.999883	Cpa6	#N/A
ENSMUSG00000100648	11.4836	-0.710329	0.823865	-0.862191	0.388582	0.999883	NA	#N/A
ENSMUSG00000048960	82.834	0.183205	0.433187	0.422922	0.672352	0.999883	Prex2	#N/A
ENSMUSG00000016918	45.8997	0.136083	0.380807	0.357353	0.720827	0.999883	Sulf1	#N/A
ENSMUSG00000005886	98.426	-0.517281	0.301241	-1.71717	0.0859482	0.999883	Ncoa2	#N/A
ENSMUSG00000103506	5.02821	-0.865471	1.34091	-0.645436	0.518645	0.999883	NA	#N/A
ENSMUSG00000103085	8.15067	0.236511	0.801255	0.295176	0.767859	0.999883	NA	#N/A
ENSMUSG00000102664	7.71679	0.654367	0.801275	0.816657	0.414125	0.999883	NA	#N/A
ENSMUSG00000025935	1199.39	0.111272	0.162071	0.686562	0.492359	0.999883	Tram1	#N/A
ENSMUSG00000025937	77.7981	0.241008	0.252277	0.955331	0.33941	0.999883	Lactb2	#N/A
ENSMUSG00000102982	8.16787	-0.875901	1.03036	-0.850096	0.395272	0.999883	NA	#N/A
ENSMUSG00000025932	87.2564	-0.0872646	0.263422	-0.331273	0.740438	0.999883	Eya1	#N/A
ENSMUSG00000082193	8.36885	0.911128	0.85531	1.06526	0.286758	0.999883	NA	#N/A
ENSMUSG00000043716	122.909	-0.0168744	0.271755	-0.0620942	0.950488	0.999883	Rpl7	#N/A
ENSMUSG00000025921	84.3732	0.154722	0.304375	0.508327	0.611224	0.999883	Rdh10	#N/A
ENSMUSG00000025920	143.089	0.0949889	0.221368	0.4291	0.66785	0.999883	Stau2	#N/A
ENSMUSG00000025939	123.051	0.341775	0.253199	1.34983	0.177072	0.999883	Ube2w	#N/A
ENSMUSG00000079658	1083.49	-0.0607354	0.23096	-0.26297	0.792574	0.999883	Eloc	#N/A
ENSMUSG00000025940	215.054	-0.127558	0.195897	-0.651149	0.51495	0.999883	Tmem70	#N/A
ENSMUSG00000025779	26.5097	0.465703	0.501655	0.928334	0.353234	0.999883	Ly96	#N/A
ENSMUSG00000091020	17.5893	0.702227	0.599989	1.1704	0.24184	0.999883	NA	#N/A
ENSMUSG00000042686	11.2501	-0.291999	0.694879	-0.420216	0.674328	0.999883	Jph1	#N/A
ENSMUSG00000100398	32.8897	0.246124	0.598565	0.41119	0.680934	0.999883	NA	#N/A
ENSMUSG00000101589	45.7161	0.144258	0.42911	0.33618	0.736735	0.999883	NA	#N/A
ENSMUSG00000099591	6.64534	-1.33637	0.949635	-1.40725	0.159353	0.999883	NA	#N/A
ENSMUSG00000101685	41.4435	-0.00354267	0.648961	-0.00545899	0.995644	0.999883	NA	#N/A
ENSMUSG00000100204	26.0371	-0.0526715	0.754147	-0.0698425	0.944319	0.999883	NA	#N/A
ENSMUSG00000025931	32.6057	-0.151693	0.44321	-0.34226	0.732155	0.999883	Paqr8	#N/A
ENSMUSG00000041779	179.564	0.317365	0.264246	1.20102	0.229744	0.999883	Tram2	#N/A
ENSMUSG00000025933	10.6778	0.366458	0.658956	0.55612	0.578129	0.999883	Tmem14a	#N/A
ENSMUSG00000028033	13.7402	-0.296276	0.737788	-0.401573	0.687998	0.999883	Kcnq5	#N/A
ENSMUSG00000082935	121.406	-0.120752	0.350451	-0.344561	0.730425	0.999883	NA	#N/A
ENSMUSG00000100775	5.31564	0.158608	1.04011	0.152492	0.878799	0.999883	NA	#N/A
ENSMUSG00000026158	103.411	0.174552	0.526673	0.331424	0.740324	0.999883	Ogfrl1	#N/A
ENSMUSG00000026155	468.903	0.0159202	0.168174	0.0946651	0.924581	0.999883	Smap1	#N/A
ENSMUSG00000026153	170.649	0.231598	0.231969	0.998401	0.318085	0.999883	Fam135a	#N/A
ENSMUSG00000073725	102.138	0.125024	0.282694	0.442257	0.658303	0.999883	Lmbrd1	#N/A
ENSMUSG00000101372	5.51822	0.483628	1.04383	0.46332	0.643135	0.999883	NA	#N/A
ENSMUSG00000086240	21.1049	0.282444	0.469598	0.601459	0.547535	0.999883	NA	#N/A
ENSMUSG00000081557	34.7708	-0.0963862	0.389842	-0.247244	0.804719	0.999883	NA	#N/A
ENSMUSG00000099492	20.6527	0.480648	0.642163	0.748483	0.454169	0.999883	NA	#N/A
ENSMUSG00000048874	1014.17	0.0320495	0.219601	0.145944	0.883966	0.999883	Phf3	#N/A
ENSMUSG00000104315	43.1178	-0.285383	0.551379	-0.517581	0.604751	0.999883	NA	#N/A
ENSMUSG00000100481	15.6052	0.39698	0.484576	0.819231	0.412655	0.999883	NA	#N/A
ENSMUSG00000026134	190.625	0.339405	0.271318	1.25095	0.210954	0.999883	Prim2	#N/A
ENSMUSG00000004768	157.233	0.030984	0.279242	0.110957	0.91165	0.999883	Rab23	#N/A
ENSMUSG00000042215	251.322	0.0530022	0.299097	0.177208	0.859345	0.999883	Bag2	#N/A
ENSMUSG00000042197	628.107	0.329262	0.219557	1.49966	0.133702	0.999883	Zfp451	#N/A
ENSMUSG00000081402	32.0129	-0.262202	0.611781	-0.428587	0.668224	0.999883	Gm15455	#N/A
ENSMUSG00000042182	62.2759	0.261665	0.484832	0.539702	0.589403	0.999883	Bend6	#N/A
ENSMUSG00000026131	2087.79	-0.0246699	0.34141	-0.0722587	0.942396	0.999883	Dst	#N/A
ENSMUSG00000103596	11.4686	0.228084	0.962695	0.236923	0.812717	0.999883	NA	#N/A
ENSMUSG00000103364	6.05724	-1.38913	1.15522	-1.20248	0.229176	0.999883	NA	#N/A
ENSMUSG00000042111	124.786	-0.0474437	0.306275	-0.154906	0.876896	0.999883	Ccdc115	#N/A
ENSMUSG00000026127	382.705	0.337613	0.217443	1.55265	0.120506	0.999883	Imp4	#N/A
ENSMUSG00000026126	5.50601	-0.39496	1.04322	-0.378596	0.704988	0.999883	Ptpn18	#N/A
ENSMUSG00000037509	14.1185	-0.50049	0.749957	-0.667358	0.504544	0.999883	Arhgef4	#N/A
ENSMUSG00000037503	604.874	0.215857	0.223671	0.965063	0.334513	0.999883	Fam168b	#N/A
ENSMUSG00000026123	177.867	0.144456	0.191347	0.75494	0.450285	0.999883	Plekhb2	#N/A
ENSMUSG00000103548	16.6991	0.679588	0.509878	1.33284	0.182583	0.999883	NA	#N/A
ENSMUSG00000045216	217.64	0.257936	0.337808	0.763556	0.445132	0.999883	Hs6st1	#N/A
ENSMUSG00000037470	941.096	0.100071	0.183959	0.543987	0.586451	0.999883	Uggt1	#N/A
ENSMUSG00000047180	6.08798	1.34082	1.14275	1.17332	0.240666	0.999883	Neurl3	#N/A
ENSMUSG00000037447	53.9109	-0.328383	0.311072	-1.05565	0.291129	0.999883	Arid5a	#N/A
ENSMUSG00000010453	327.451	0.36858	0.248241	1.48476	0.137606	0.999883	Kansl3	#N/A
ENSMUSG00000001143	133.669	0.103045	0.271454	0.379605	0.704239	0.999883	Lman2l	#N/A
ENSMUSG00000037408	98.5776	0.440925	0.327776	1.3452	0.178559	0.999883	Cnnm4	#N/A
ENSMUSG00000001138	97.3649	0.329054	0.252167	1.30491	0.191925	0.999883	Cnnm3	#N/A
ENSMUSG00000079610	31.5371	0.113335	0.631245	0.179542	0.857512	0.999883	Ankrd39	#N/A
ENSMUSG00000026121	75.963	-0.109224	0.298629	-0.365753	0.714549	0.999883	Sema4c	#N/A
ENSMUSG00000061518	131.89	0.0985388	0.279785	0.352195	0.724692	0.999883	Cox5b	#N/A
ENSMUSG00000037351	708.106	0.0634997	0.160795	0.394911	0.692909	0.999883	Actr1b	#N/A
ENSMUSG00000026116	241.51	0.121521	0.229214	0.530165	0.595998	0.999883	Tmem131	#N/A
ENSMUSG00000102930	9.62702	0.166135	0.759783	0.218661	0.826914	0.999883	NA	#N/A
ENSMUSG00000026113	46.4349	-0.797993	0.4849	-1.64569	0.0998283	0.999883	Inpp4a	#N/A
ENSMUSG00000026112	362.106	0.161379	0.251695	0.641167	0.521415	0.999883	Coa5	#N/A
ENSMUSG00000026111	182.292	-0.602783	0.377648	-1.59615	0.110455	0.999883	Unc50	#N/A
ENSMUSG00000026110	26.4269	0.568754	0.440439	1.29133	0.196588	0.999883	Mgat4a	#N/A
ENSMUSG00000087233	44.2243	-0.64397	0.448314	-1.43643	0.150881	0.999883	NA	#N/A
ENSMUSG00000060771	30.8475	0.139922	0.701657	0.199417	0.841936	0.999883	Tsga10	#N/A
ENSMUSG00000037216	54.1079	0.206891	0.281564	0.734794	0.462465	0.999883	Lipt1	#N/A
ENSMUSG00000026088	200.95	-0.0615867	0.238266	-0.258478	0.796038	0.999883	Mitd1	#N/A
ENSMUSG00000026087	617.156	-0.00290917	0.160439	-0.0181325	0.985533	0.999883	Mrpl30	#N/A
ENSMUSG00000058407	741.309	-0.036061	0.249077	-0.144779	0.884886	0.999883	Txndc9	#N/A
ENSMUSG00000026083	3789.96	-0.0229751	0.298236	-0.0770366	0.938594	0.999883	Eif5b	#N/A
ENSMUSG00000026082	160.398	-0.238468	0.210257	-1.13417	0.256721	0.999883	Rev1	#N/A
ENSMUSG00000037138	23.4895	0.381959	0.691445	0.552408	0.580669	0.999883	Aff3	#N/A
ENSMUSG00000026080	43.5781	1.12319	0.678849	1.65455	0.0980159	0.999883	Chst10	#N/A
ENSMUSG00000026078	264.826	-0.124422	0.328652	-0.378582	0.704998	0.999883	Pdcl3	#N/A
ENSMUSG00000103046	8.32809	0.916973	1.21069	0.757395	0.448813	0.999883	NA	#N/A
ENSMUSG00000073702	425.926	0.0855213	0.20514	0.416892	0.676758	0.999883	Rpl31	#N/A
ENSMUSG00000003134	12.1712	0.0139103	0.675801	0.0205834	0.983578	0.999883	Tbc1d8	#N/A
ENSMUSG00000003135	273.723	-0.0728684	0.220275	-0.330806	0.740791	0.999883	Cnot11	#N/A
ENSMUSG00000085894	6.45531	0.553246	1.12447	0.492007	0.622714	0.999883	NA	#N/A
ENSMUSG00000077704	1836.9	0.572698	0.343956	1.66503	0.0959062	0.999883	Snord89	#N/A
ENSMUSG00000048234	143.867	0.435168	0.254661	1.70881	0.0874854	0.999883	Rnf149	#N/A
ENSMUSG00000064936	30.2986	-0.0242794	0.620124	-0.0391525	0.968769	0.999883	NA	#N/A
ENSMUSG00000026074	3586.68	-0.228929	0.153465	-1.49174	0.135768	0.999883	Map4k4	#N/A
ENSMUSG00000026072	237.015	0.0625774	0.2596	0.241053	0.809514	0.999883	Il1r1	#N/A
ENSMUSG00000103560	8.21182	1.06177	0.961255	1.10457	0.269347	0.999883	NA	#N/A
ENSMUSG00000026069	234.906	-0.201543	1.2384	-0.162745	0.870719	0.999883	Il1rl1	#N/A
ENSMUSG00000026068	4.40974	0.2251	1.40755	0.159924	0.872941	0.999883	Il18rap	#N/A
ENSMUSG00000041945	8.47761	0.546911	0.835938	0.654248	0.512952	0.999883	Mfsd9	#N/A
ENSMUSG00000060679	359.737	0.221505	0.162974	1.35914	0.174102	0.999883	Mrps9	#N/A
ENSMUSG00000070939	130.444	-0.347663	0.263653	-1.31864	0.187289	0.999883	Tgfbrap1	#N/A
ENSMUSG00000010290	74.1013	-0.348549	0.321894	-1.0828	0.278895	0.999883	AI597479	#N/A
ENSMUSG00000008136	358.109	-0.203516	0.23776	-0.855971	0.392014	0.999883	Fhl2	#N/A
ENSMUSG00000066877	92.988	0.518627	0.342754	1.51311	0.13025	0.999883	Nck2	#N/A
ENSMUSG00000057363	374.431	0.123753	0.263841	0.469043	0.639039	0.999883	Uxs1	#N/A
ENSMUSG00000100701	4.7173	-0.523738	0.989196	-0.529458	0.596488	0.999883	NA	#N/A
ENSMUSG00000041763	780.029	0.0318476	0.210245	0.151478	0.879598	0.999883	Tpp2	#N/A
ENSMUSG00000091844	40.228	0.800359	0.707055	1.13196	0.257651	0.999883	NA	#N/A
ENSMUSG00000026049	236.743	-0.0613215	0.262946	-0.233209	0.815599	0.999883	Tex30	#N/A
ENSMUSG00000026047	91.063	-0.239682	0.318051	-0.753599	0.45109	0.999883	Kdelc1	#N/A
ENSMUSG00000041684	136.853	0.225196	0.321411	0.700649	0.483522	0.999883	Bivm	#N/A
ENSMUSG00000026048	179.033	-0.352891	0.401412	-0.879125	0.379333	0.999883	Ercc5	#N/A
ENSMUSG00000101567	351.836	-0.254599	0.350811	-0.725743	0.467996	0.999883	NA	#N/A
ENSMUSG00000056870	81.2209	-0.374802	0.283292	-1.32302	0.185828	0.999883	Gulp1	#N/A
ENSMUSG00000102319	5.78775	0.0554126	0.955538	0.057991	0.953756	0.999883	NA	#N/A
ENSMUSG00000026043	213.527	0.0290596	1.13631	0.0255737	0.979597	0.999883	Col3a1	#N/A
ENSMUSG00000026042	3640.76	-0.0986072	0.305971	-0.322276	0.747243	0.999883	Col5a2	#N/A
ENSMUSG00000104476	80.9778	-0.0320015	0.562389	-0.0569028	0.954623	0.999883	NA	#N/A
ENSMUSG00000100894	5.4237	-0.0627514	0.946475	-0.0663002	0.947139	0.999883	NA	#N/A
ENSMUSG00000025995	854.491	0.112736	0.243172	0.463604	0.642931	0.999883	Wdr75	#N/A
ENSMUSG00000025993	7.07731	0.471695	1.21149	0.38935	0.697017	0.999883	Slc40a1	#N/A
ENSMUSG00000070896	4.66979	-0.756463	1.11487	-0.678521	0.497441	0.999883	NA	#N/A
ENSMUSG00000025986	277.32	0.0569491	0.275961	0.206366	0.836505	0.999883	Slc39a10	Slc39A10
ENSMUSG00000100033	10.4854	-0.466615	0.719297	-0.64871	0.516526	0.999883	NA	#N/A
ENSMUSG00000026109	18.362	-0.0500177	0.91377	-0.0547377	0.956347	0.999883	Tmeff2	#N/A
ENSMUSG00000045954	1728.78	-0.218812	0.316962	-0.69034	0.489981	0.999883	Cavin2	#N/A
ENSMUSG00000018417	386.099	0.408557	0.247795	1.64877	0.0991946	0.999883	Myo1b	#N/A
ENSMUSG00000072324	4.99441	-0.67657	0.820799	-0.824283	0.409779	0.999883	NA	#N/A
ENSMUSG00000078291	14.6757	-0.134335	0.567318	-0.236789	0.81282	0.999883	NA	#N/A
ENSMUSG00000026104	118.459	-0.468413	0.474934	-0.98627	0.324001	0.999883	Stat1	Stat1
ENSMUSG00000026103	1418.3	-0.0109863	0.256579	-0.0428183	0.965846	0.999883	Gls	#N/A
ENSMUSG00000002881	466.397	0.0156983	0.236196	0.066463	0.947009	0.999883	Nab1	#N/A
ENSMUSG00000101501	61.9131	-0.208474	0.372718	-0.559336	0.575933	0.999883	NA	#N/A
ENSMUSG00000043015	13.2302	0.653862	0.557557	1.17273	0.240906	0.999883	Nemp2	#N/A
ENSMUSG00000041439	17.5408	-0.0632036	0.747136	-0.0845946	0.932584	0.999883	Mfsd6	#N/A
ENSMUSG00000026102	83.0735	-0.224784	0.248363	-0.90506	0.365434	0.999883	Inpp1	#N/A
ENSMUSG00000041426	58.3512	0.218324	0.35798	0.609876	0.541944	0.999883	Hibch	#N/A
ENSMUSG00000026098	64.4116	0.271073	0.377644	0.717799	0.472881	0.999883	Pms1	#N/A
ENSMUSG00000026097	81.3249	0.251415	0.319833	0.786083	0.431819	0.999883	Ormdl1	#N/A
ENSMUSG00000026096	46.5284	0.296516	0.379873	0.780567	0.435057	0.999883	Osgepl1	#N/A
ENSMUSG00000026095	207.662	0.00269286	0.278625	0.00966481	0.992289	0.999883	Asnsd1	#N/A
ENSMUSG00000042807	7.35965	0.247427	1.22799	0.201489	0.840316	0.999883	Hecw2	#N/A
ENSMUSG00000041303	222.517	-0.256772	0.19816	-1.29578	0.195051	0.999883	Gtf3c3	#N/A
ENSMUSG00000073678	79.4239	-0.301993	0.356777	-0.846449	0.397302	0.999883	Pgap1	#N/A
ENSMUSG00000052331	76.6811	0.0894482	0.536772	0.166641	0.867653	0.999883	Ankrd44	#N/A
ENSMUSG00000102642	6.85962	-1.11844	1.20783	-0.925989	0.354452	0.999883	NA	#N/A
ENSMUSG00000025982	2797.12	0.0388272	0.14378	0.270046	0.787125	0.999883	Sf3b1	#N/A
ENSMUSG00000025981	138.265	-0.0573046	0.284131	-0.201684	0.840164	0.999883	Coq10b	#N/A
ENSMUSG00000101122	17.2896	0.147003	0.662911	0.221754	0.824506	0.999883	NA	#N/A
ENSMUSG00000025980	1814.39	0.0592553	0.228745	0.259045	0.7956	0.999883	Hspd1	#N/A
ENSMUSG00000073676	1036.54	0.00390069	0.202703	0.0192434	0.984647	0.999883	Hspe1	#N/A
ENSMUSG00000025979	349.861	-0.313344	0.21438	-1.46163	0.143842	0.999883	Mob4	#N/A
ENSMUSG00000025978	9.29197	1.19615	0.951974	1.2565	0.208936	0.999883	Rftn2	#N/A
ENSMUSG00000097649	4.8542	1.22842	1.42445	0.862384	0.388476	0.999883	NA	#N/A
ENSMUSG00000046994	55.7883	0.113672	0.484996	0.234377	0.814693	0.999883	Mars2	#N/A
ENSMUSG00000100215	874.562	-0.19454	0.267949	-0.726034	0.467818	0.999883	NA	#N/A
ENSMUSG00000038349	5.12164	0.589924	1.13467	0.519908	0.603128	0.999883	Plcl1	#N/A
ENSMUSG00000038331	33.1571	0.241469	0.458303	0.526876	0.59828	0.999883	Satb2	#N/A
ENSMUSG00000087022	31.1177	0.232168	0.549075	0.422834	0.672416	0.999883	9130024F11Rik	#N/A
ENSMUSG00000097519	50.0548	-0.291433	0.359042	-0.811696	0.416966	0.999883	4930558J18Rik	#N/A
ENSMUSG00000038323	45.6497	-0.652071	0.369492	-1.76478	0.0776011	0.999883	1700066M21Rik	#N/A
ENSMUSG00000048495	101.782	0.217062	0.30337	0.715503	0.474298	0.999883	Tyw5	#N/A
ENSMUSG00000025971	152.323	0.268508	0.26569	1.01061	0.312205	0.999883	Maip1	#N/A
ENSMUSG00000038305	22.7223	-0.828069	0.893181	-0.927102	0.353874	0.999883	Spats2l	#N/A
ENSMUSG00000054770	44.8527	-0.219238	0.393465	-0.557198	0.577392	0.999883	Kctd18	#N/A
ENSMUSG00000103839	8.43523	0.125938	1.10753	0.113711	0.909467	0.999883	NA	#N/A
ENSMUSG00000051223	2327.72	0.110999	0.176927	0.627375	0.530414	0.999883	Bzw1	#N/A
ENSMUSG00000026034	421.851	0.185409	0.344558	0.538106	0.590504	0.999883	Clk1	#N/A
ENSMUSG00000026035	155.703	0.0947277	0.229261	0.413187	0.679469	0.999883	Ppil3	#N/A
ENSMUSG00000026036	171.862	-0.0217828	0.258202	-0.0843636	0.932767	0.999883	Nif3l1	#N/A
ENSMUSG00000026037	607.803	0.366594	0.291409	1.25801	0.208389	0.999883	Orc2	#N/A
ENSMUSG00000085054	53.1722	0.435129	0.54762	0.794582	0.426857	0.999883	NA	#N/A
ENSMUSG00000038174	171.316	0.395403	0.365923	1.08056	0.279891	0.999883	Fam126b	#N/A
ENSMUSG00000026032	302.236	-0.0155005	0.307283	-0.0504436	0.959769	0.999883	Ndufb3	#N/A
ENSMUSG00000047528	6.27398	0.318055	1.09964	0.289235	0.772402	0.999883	Als2cr12	#N/A
ENSMUSG00000102059	7.20416	1.13262	1.00484	1.12717	0.259671	0.999883	Gm20257	#N/A
ENSMUSG00000026031	157.061	0.134337	0.231408	0.58052	0.561564	0.999883	Cflar	#N/A
ENSMUSG00000102719	31.6044	0.414643	0.577853	0.717558	0.47303	0.999883	NA	#N/A
ENSMUSG00000026028	244.553	-0.357246	0.235734	-1.51547	0.129655	0.999883	Trak2	#N/A
ENSMUSG00000026027	77.8036	-0.146675	0.266289	-0.55081	0.581764	0.999883	Stradb	#N/A
ENSMUSG00000038079	240.383	0.0340514	0.239025	0.14246	0.886717	0.999883	Tmem237	#N/A
ENSMUSG00000026024	58.1682	0.422107	0.345017	1.22344	0.221164	0.999883	Als2	#N/A
ENSMUSG00000041075	161.032	0.134037	0.29018	0.46191	0.644146	0.999883	Fzd7	#N/A
ENSMUSG00000026021	143.241	-0.361179	0.264033	-1.36793	0.171334	0.999883	Sumo1	#N/A
ENSMUSG00000103821	9.925	0.410774	0.909773	0.451513	0.65162	0.999883	NA	#N/A
ENSMUSG00000026020	3622.69	0.260986	0.318062	0.820551	0.411902	0.999883	Nop58	#N/A
ENSMUSG00000067336	659.932	-0.200335	0.231053	-0.867052	0.385914	0.999883	Bmpr2	#N/A
ENSMUSG00000041040	209.869	-0.229223	0.24988	-0.917333	0.358968	0.999883	Fam117b	#N/A
ENSMUSG00000103696	10.6626	-0.38107	0.855428	-0.445474	0.655977	0.999883	NA	#N/A
ENSMUSG00000026019	375.823	0.124765	0.334067	0.373472	0.708797	0.999883	Wdr12	#N/A
ENSMUSG00000026017	33.55	-0.524866	0.391709	-1.33994	0.180265	0.999883	Carf	#N/A
ENSMUSG00000082609	51.8663	0.0953632	0.32326	0.295005	0.76799	0.999883	NA	#N/A
ENSMUSG00000073664	339.158	-0.441057	0.315264	-1.39901	0.161811	0.999883	Nbeal1	#N/A
ENSMUSG00000049439	276.935	-0.0235897	0.243701	-0.0967977	0.922887	0.999883	Cyp20a1	#N/A
ENSMUSG00000103822	12.8491	-0.432076	0.776093	-0.556733	0.57771	0.999883	NA	#N/A
ENSMUSG00000026782	498.393	0.047114	0.177645	0.265214	0.790844	0.999883	Abi2	#N/A
ENSMUSG00000026014	321.663	0.176521	0.233614	0.75561	0.449883	0.999883	Raph1	#N/A
ENSMUSG00000101188	16.5772	0.19281	0.748044	0.257752	0.796598	0.999883	NA	#N/A
ENSMUSG00000081382	276.571	-0.190797	0.195293	-0.976982	0.328578	0.999883	NA	#N/A
ENSMUSG00000052062	123.232	0.192513	0.348061	0.5531	0.580195	0.999883	Pard3b	#N/A
ENSMUSG00000103656	4.94557	0.820255	1.3936	0.588585	0.55614	0.999883	NA	#N/A
ENSMUSG00000025969	168.33	0.118796	0.373428	0.318123	0.750391	0.999883	Nrp2	#N/A
ENSMUSG00000040865	412.771	0.1862	0.318616	0.584402	0.55895	0.999883	Ino80d	#N/A
ENSMUSG00000084799	5.48383	0.505535	1.1489	0.440017	0.659925	0.999883	Ino80dos	#N/A
ENSMUSG00000101599	45.9103	0.35378	0.529964	0.667555	0.504418	0.999883	NA	#N/A
ENSMUSG00000025968	470.839	0.100473	0.133046	0.755178	0.450142	0.999883	Ndufs1	#N/A
ENSMUSG00000025967	6261.32	-0.0183496	0.211224	-0.0868729	0.930773	0.999883	Eef1b2	#N/A
ENSMUSG00000064602	14.1493	0.107074	0.664533	0.161126	0.871994	0.999883	Snora41	#N/A
ENSMUSG00000081643	8.01885	0.89496	0.814145	1.09926	0.271653	0.999883	NA	#N/A
ENSMUSG00000025962	129.892	0.108986	0.252404	0.431793	0.665892	0.999883	Fastkd2	#N/A
ENSMUSG00000025959	345.025	-0.220608	0.212193	-1.03966	0.298498	0.999883	Klf7	#N/A
ENSMUSG00000025958	554.881	-0.20776	0.195546	-1.06246	0.288025	0.999883	Creb1	#N/A
ENSMUSG00000025956	78.4754	-0.154205	0.417682	-0.369192	0.711984	0.999883	Mettl21a	#N/A
ENSMUSG00000087213	125.796	0.443691	0.253536	1.75001	0.0801162	0.999883	2810408I11Rik	#N/A
ENSMUSG00000070871	112.45	0.339782	0.341987	0.993551	0.320441	0.999883	Ccnyl1	#N/A
ENSMUSG00000045005	71.6283	-0.349662	0.367478	-0.951516	0.341342	0.999883	Fzd5	#N/A
ENSMUSG00000051344	50.2415	-0.14833	0.346448	-0.428144	0.668546	0.999883	Plekhm3	#N/A
ENSMUSG00000084416	529.009	-0.0392686	0.274721	-0.14294	0.886337	0.999883	NA	#N/A
ENSMUSG00000090042	31.2893	0.08453	0.737625	0.114597	0.908764	0.999883	NA	#N/A
ENSMUSG00000025950	196.031	0.00557733	0.652733	0.00854458	0.993182	0.999883	Idh1	#N/A
ENSMUSG00000025949	213.845	-0.0401539	0.217381	-0.184716	0.853452	0.999883	Pikfyve	#N/A
ENSMUSG00000082774	26.9597	-0.1088	0.510845	-0.21298	0.831343	0.999883	NA	#N/A
ENSMUSG00000083242	4.15934	0.366069	1.19141	0.307257	0.758648	0.999883	NA	#N/A
ENSMUSG00000015222	90.1744	-0.0485496	0.340787	-0.142463	0.886714	0.999883	Map2	#N/A
ENSMUSG00000026005	128.241	-0.0847448	0.199358	-0.425089	0.670772	0.999883	Rpe	#N/A
ENSMUSG00000026004	34.8232	-0.208638	0.475792	-0.438506	0.661019	0.999883	Kansl1l	#N/A
ENSMUSG00000102776	4.99869	-0.225214	1.3357	-0.168612	0.866102	0.999883	NA	#N/A
ENSMUSG00000026003	422.327	0.129488	0.152815	0.847354	0.396798	0.999883	Acadl	#N/A
ENSMUSG00000094191	6.58423	0.00183904	0.905939	0.00202998	0.99838	0.999883	NA	#N/A
ENSMUSG00000026000	153.15	-0.0636979	0.280956	-0.226718	0.820643	0.999883	Lancl1	#N/A
ENSMUSG00000025997	143.26	-0.2566	0.239296	-1.07231	0.283581	0.999883	Ikzf2	#N/A
ENSMUSG00000026196	157.683	0.0309763	0.231403	0.133863	0.893511	0.999883	Bard1	#N/A
ENSMUSG00000026192	1575.77	0.311084	0.223128	1.3942	0.163258	0.999883	Atic	#N/A
ENSMUSG00000026193	5588.41	0.00702076	0.268843	0.0261147	0.979166	0.999883	Fn1	#N/A
ENSMUSG00000073652	6.77291	0.836371	0.969021	0.86311	0.388077	0.999883	Apol7d	#N/A
ENSMUSG00000039395	6.42911	-0.650261	0.748232	-0.869064	0.384812	0.999883	Mreg	#N/A
ENSMUSG00000026189	129.584	0.20275	0.239237	0.847485	0.396725	0.999883	Pecr	#N/A
ENSMUSG00000026188	10.7012	-0.0722514	0.774027	-0.0933448	0.92563	0.999883	Tmem169	#N/A
ENSMUSG00000026187	177.65	-0.40517	0.199223	-2.03375	0.0419768	0.999883	Xrcc5	#N/A
ENSMUSG00000039354	74.6022	-0.352461	0.337133	-1.04547	0.295808	0.999883	Smarcal1	#N/A
ENSMUSG00000046330	486.085	-0.0988592	0.182961	-0.540328	0.588971	0.999883	Rpl37a	#N/A
ENSMUSG00000039323	6.85885	-0.244523	0.65708	-0.372136	0.709791	0.999883	Igfbp2	#N/A
ENSMUSG00000026185	5.24916	1.71666	2.91599	0.588705	0.556059	0.999883	Igfbp5	#N/A
ENSMUSG00000006304	4606.97	0.0557251	0.122868	0.453537	0.650162	0.999883	Arpc2	#N/A
ENSMUSG00000006299	1410.02	-0.0479576	0.187016	-0.256436	0.797614	0.999883	Aamp	#N/A
ENSMUSG00000026179	92.0762	0.215795	0.460652	0.468456	0.639459	0.999883	Pnkd	#N/A
ENSMUSG00000006301	301.507	-0.115453	0.152407	-0.757529	0.448733	0.999883	Tmbim1	#N/A
ENSMUSG00000099931	4.7929	-0.554224	0.853466	-0.649381	0.516092	0.999883	NA	#N/A
ENSMUSG00000073650	7.61708	0.137953	1.14433	0.120554	0.904045	0.999883	Catip	#N/A
ENSMUSG00000026176	131.698	-0.154718	0.287525	-0.538103	0.590506	0.999883	Ctdsp1	#N/A
ENSMUSG00000103227	33.7475	0.689094	0.625944	1.10089	0.270946	0.999883	NA	#N/A
ENSMUSG00000026174	360.568	0.297541	0.23387	1.27225	0.203284	0.999883	Cnot9	#N/A
ENSMUSG00000026135	142.675	0.347909	0.327576	1.06207	0.288203	0.999883	Zfp142	#N/A
ENSMUSG00000026172	107.86	-0.197604	0.252341	-0.783084	0.433578	0.999883	Bcs1l	#N/A
ENSMUSG00000026171	8.12463	0.603013	0.726796	0.829688	0.406715	0.999883	Rnf25	#N/A
ENSMUSG00000033276	10.8677	-0.0249462	0.716273	-0.0348278	0.972217	0.999883	Stk36	#N/A
ENSMUSG00000033257	157.116	-0.16941	0.309558	-0.547264	0.584198	0.999883	Ttll4	#N/A
ENSMUSG00000026162	30.4777	-0.746479	0.427588	-1.74579	0.0808474	0.999883	Nhej1	#N/A
ENSMUSG00000033159	559.866	0.131452	0.232757	0.564759	0.572237	0.999883	Cnppd1	#N/A
ENSMUSG00000049339	272.304	0.0184952	0.220091	0.0840344	0.933029	0.999883	Retreg2	#N/A
ENSMUSG00000026197	77.9846	0.169065	0.382901	0.441537	0.658825	0.999883	Zfand2b	#N/A
ENSMUSG00000033124	22.2877	0.318378	0.475039	0.670214	0.502722	0.999883	Atg9a	#N/A
ENSMUSG00000026199	80.4622	-0.243878	0.344101	-0.70874	0.478486	0.999883	Ankzf1	#N/A
ENSMUSG00000026200	18.7202	0.339	0.758476	0.446949	0.654912	0.999883	Glb1l	#N/A
ENSMUSG00000026201	208.55	-0.217848	0.218963	-0.99491	0.31978	0.999883	Stk16	#N/A
ENSMUSG00000026202	432.668	-0.221299	0.177647	-1.24572	0.212866	0.999883	Tuba4a	Tuba4A
ENSMUSG00000026203	122.608	-0.18215	0.203565	-0.894797	0.370896	0.999883	Dnajb2	#N/A
ENSMUSG00000026204	109.686	0.12455	0.553846	0.224882	0.822071	0.999883	Ptprn	#N/A
ENSMUSG00000026209	383.145	0.0665322	0.283518	0.234666	0.814468	0.999883	Dnpep	#N/A
ENSMUSG00000026207	193.387	-0.0123956	0.2885	-0.0429656	0.965729	0.999883	Speg	#N/A
ENSMUSG00000033021	188.101	-0.127773	0.202292	-0.631629	0.527629	0.999883	Gmppa	#N/A
ENSMUSG00000032997	398.647	0.249046	0.213944	1.16407	0.244395	0.999883	Chpf	#N/A
ENSMUSG00000051703	16.6345	0.845766	0.511175	1.65455	0.0980148	0.999883	Tmem198	#N/A
ENSMUSG00000026213	54.7495	-0.584104	0.313596	-1.8626	0.0625187	0.999883	Stk11ip	#N/A
ENSMUSG00000006576	62.1577	-0.208107	0.426995	-0.487376	0.625992	0.999883	Slc4a3	#N/A
ENSMUSG00000026235	191.33	-0.148864	0.442524	-0.336398	0.73657	0.999883	Epha4	#N/A
ENSMUSG00000026245	1071.21	0.0528522	0.220675	0.239503	0.810716	0.999883	Farsb	#N/A
ENSMUSG00000104018	6.9444	0.285747	0.997909	0.286346	0.774613	0.999883	NA	#N/A
ENSMUSG00000032883	360.988	-0.108792	0.326257	-0.333454	0.738791	0.999883	Acsl3	#N/A
ENSMUSG00000079470	144.424	0.301245	0.417117	0.722206	0.470168	0.999883	Utp14b	#N/A
ENSMUSG00000099377	268.076	-0.0547143	0.377432	-0.144965	0.884739	0.999883	NA	#N/A
ENSMUSG00000072978	17.451	0.65	0.581731	1.11735	0.263843	0.999883	NA	#N/A
ENSMUSG00000054702	8.39846	-0.292043	0.699256	-0.417648	0.676204	0.999883	Ap1s3	#N/A
ENSMUSG00000073643	365.566	-0.192983	0.259458	-0.743791	0.457003	0.999883	Wdfy1	#N/A
ENSMUSG00000026249	23.1748	-1.35466	0.817932	-1.6562	0.0976808	0.999883	Serpine2	#N/A
ENSMUSG00000004364	1069.38	0.016769	0.239728	0.0699503	0.944233	0.999883	Cul3	#N/A
ENSMUSG00000103076	4.22687	-0.628453	1.39934	-0.449106	0.653355	0.999883	NA	#N/A
ENSMUSG00000087008	5.08881	-0.74409	1.09721	-0.678168	0.497665	0.999883	NA	#N/A
ENSMUSG00000055980	43.3387	0.240895	0.299493	0.804343	0.421199	0.999883	Irs1	#N/A
ENSMUSG00000026142	98.0372	0.400167	0.413034	0.968848	0.332621	0.999883	Rhbdd1	#N/A
ENSMUSG00000104493	6.49788	0.0773363	1.16324	0.0664835	0.946993	0.999883	NA	#N/A
ENSMUSG00000026150	395.486	-0.268133	0.184083	-1.45658	0.145231	0.999883	Mff	#N/A
ENSMUSG00000026159	693.069	0.0673575	0.155576	0.432956	0.665047	0.999883	Agfg1	#N/A
ENSMUSG00000026219	1947.38	0.0150541	0.242094	0.0621826	0.950417	0.999883	Trip12	#N/A
ENSMUSG00000073633	7.84234	0.494869	0.841112	0.588351	0.556297	0.999883	Fbxo36	#N/A
ENSMUSG00000064281	13.1373	-1.03248	0.564846	-1.8279	0.0675644	0.999883	NA	#N/A
ENSMUSG00000026222	13.2297	-0.474126	1.73297	-0.273592	0.784399	0.999883	Sp100	#N/A
ENSMUSG00000036707	325.999	0.0634766	0.227231	0.279348	0.779978	0.999883	Cab39	#N/A
ENSMUSG00000026223	564.245	-0.073607	0.36955	-0.19918	0.842122	0.999883	Itm2c	#N/A
ENSMUSG00000026229	2242.85	0.122577	0.15312	0.80053	0.423404	0.999883	Psmd1	#N/A
ENSMUSG00000103272	15.8405	0.21987	0.936672	0.234735	0.814414	0.999883	NA	#N/A
ENSMUSG00000062590	44.8719	0.250532	0.377583	0.663516	0.507	0.999883	Armc9	#N/A
ENSMUSG00000026234	27533.8	-0.00956135	0.312469	-0.0305994	0.975589	0.999883	Ncl	#N/A
ENSMUSG00000073627	16.2934	0.600941	0.674989	0.890297	0.373306	0.999883	C130036L24Rik	#N/A
ENSMUSG00000026238	3906.97	-0.224956	0.263915	-0.852383	0.394002	0.999883	Ptma	#N/A
ENSMUSG00000026239	242.802	-0.507232	0.414033	-1.2251	0.220538	0.999883	Pde6d	#N/A
ENSMUSG00000026240	339.299	0.306204	0.196537	1.55799	0.119235	0.999883	Cops7b	#N/A
ENSMUSG00000053333	82.2458	0.317952	0.279583	1.13724	0.255439	0.999883	Dis3l2	#N/A
ENSMUSG00000102649	7.04167	0.985466	0.885471	1.11293	0.265739	0.999883	NA	#N/A
ENSMUSG00000084106	65.6003	0.622436	0.372416	1.67135	0.0946532	0.999883	NA	#N/A
ENSMUSG00000026254	1660.02	0.0799946	0.200409	0.399157	0.689778	0.999883	Eif4e2	#N/A
ENSMUSG00000048000	718.022	0.0316227	0.2664	0.118704	0.90551	0.999883	Gigyf2	#N/A
ENSMUSG00000026259	11.1647	-0.421009	0.743193	-0.566487	0.571063	0.999883	Ngef	#N/A
ENSMUSG00000026289	105.098	0.0688854	0.36129	0.190665	0.848788	0.999883	Atg16l1	#N/A
ENSMUSG00000056055	4.70964	0.313777	1.27311	0.246464	0.805323	0.999883	Sag	#N/A
ENSMUSG00000070738	416.443	0.116431	0.230112	0.505976	0.612874	0.999883	Dgkd	#N/A
ENSMUSG00000103996	14.8202	0.375241	0.677562	0.553811	0.579709	0.999883	NA	#N/A
ENSMUSG00000103591	4.92934	0.782287	1.36796	0.571863	0.567415	0.999883	NA	#N/A
ENSMUSG00000005501	346.857	0.0833191	0.204902	0.40663	0.68428	0.999883	Usp40	#N/A
ENSMUSG00000062310	6.04291	-0.678974	1.10433	-0.614827	0.538669	0.999883	Glrp1	#N/A
ENSMUSG00000049866	458.589	-0.179492	0.187239	-0.958625	0.337748	0.999883	Arl4c	#N/A
ENSMUSG00000036206	214.169	0.0412128	0.345801	0.119181	0.905132	0.999883	Sh3bp4	#N/A
ENSMUSG00000055013	469.182	0.111856	0.266077	0.420391	0.6742	0.999883	Agap1	#N/A
ENSMUSG00000104114	8.54886	1.01022	0.895571	1.12801	0.259314	0.999883	NA	#N/A
ENSMUSG00000092627	5.34502	-0.21958	1.17845	-0.18633	0.852186	0.999883	NA	#N/A
ENSMUSG00000044337	9.21374	0.265573	1.05582	0.251532	0.801403	0.999883	Ackr3	#N/A
ENSMUSG00000034432	606.545	0.10166	0.153177	0.663676	0.506898	0.999883	Cops8	#N/A
ENSMUSG00000026305	1394.33	0.0302442	0.338056	0.0894651	0.928712	0.999883	Lrrfip1	#N/A
ENSMUSG00000100018	82.4677	-0.0348351	0.482724	-0.0721635	0.942472	0.999883	NA	#N/A
ENSMUSG00000034343	271.278	-0.0308505	0.198791	-0.155191	0.876671	0.999883	Ube2f	#N/A
ENSMUSG00000083064	81.9078	0.407852	0.508234	0.802489	0.42227	0.999883	NA	#N/A
ENSMUSG00000026307	39.8146	0.347034	0.46424	0.74753	0.454744	0.999883	Scly	#N/A
ENSMUSG00000047443	36.5392	-0.0425701	0.613317	-0.0694097	0.944664	0.999883	Erfe	#N/A
ENSMUSG00000026309	489.655	0.163289	0.22245	0.734049	0.462919	0.999883	Ilkap	#N/A
ENSMUSG00000067071	100.525	0.461446	0.293915	1.57	0.116415	0.999883	Hes6	#N/A
ENSMUSG00000055866	48.5475	0.0185698	0.327295	0.0567372	0.954755	0.999883	Per2	#N/A
ENSMUSG00000034292	102.167	0.352429	0.320622	1.0992	0.271679	0.999883	Traf3ip1	#N/A
ENSMUSG00000026311	71.9994	0.453295	0.383806	1.18105	0.237581	0.999883	Asb1	#N/A
ENSMUSG00000100980	4.84431	1.3825	1.08383	1.27557	0.202109	0.999883	NA	#N/A
ENSMUSG00000007805	335.098	-0.254395	0.25808	-0.985722	0.32427	0.999883	Twist2	#N/A
ENSMUSG00000101414	14.7274	0.75351	0.745741	1.01042	0.312295	0.999883	NA	#N/A
ENSMUSG00000026313	178.633	0.173312	0.297914	0.581754	0.560732	0.999883	Hdac4	#N/A
ENSMUSG00000026260	1136.66	0.179551	0.163712	1.09675	0.27275	0.999883	Ndufa10	#N/A
ENSMUSG00000073616	841.182	-0.0462902	0.157862	-0.293233	0.769344	0.999883	Cops9	#N/A
ENSMUSG00000034220	264.395	0.334455	0.325907	1.02623	0.304784	0.999883	Gpc1	#N/A
ENSMUSG00000047067	13.0358	0.472354	0.590187	0.800347	0.42351	0.999883	Dusp28	#N/A
ENSMUSG00000026269	101.098	0.120319	0.262133	0.458998	0.646236	0.999883	Rnpepl1	#N/A
ENSMUSG00000100632	6.70132	-0.608109	1.04959	-0.57938	0.562333	0.999883	9430060I03Rik	#N/A
ENSMUSG00000026270	99.5609	-0.333917	0.307872	-1.08459	0.278102	0.999883	Capn10	#N/A
ENSMUSG00000014602	4.9846	-0.365587	1.12342	-0.325425	0.74486	0.999883	Kif1a	#N/A
ENSMUSG00000026273	62.3101	0.204379	0.276133	0.740147	0.459211	0.999883	Mterf4	#N/A
ENSMUSG00000100351	4.66775	1.94535	1.00498	1.93572	0.0529024	0.999883	NA	#N/A
ENSMUSG00000026275	502.174	0.117256	0.215981	0.542899	0.587199	0.999883	Ppp1r7	#N/A
ENSMUSG00000034088	4505.9	0.127713	0.214644	0.594999	0.551844	0.999883	Hdlbp	#N/A
ENSMUSG00000026276	22.0054	-0.0795996	0.539685	-0.147493	0.882743	0.999883	2021-09-02	#N/A
ENSMUSG00000034066	45.8009	0.319617	0.318609	1.00316	0.315782	0.999883	Farp2	#N/A
ENSMUSG00000026277	100.25	0.244307	0.343569	0.711086	0.477031	0.999883	Stk25	#N/A
ENSMUSG00000026278	146.698	0.289196	0.302279	0.956718	0.33871	0.999883	Bok	#N/A
ENSMUSG00000026279	227.208	-0.090406	0.268763	-0.336378	0.736586	0.999883	Thap4	#N/A
ENSMUSG00000026280	255.254	0.0226332	0.208064	0.10878	0.913377	0.999883	Atg4b	#N/A
ENSMUSG00000026281	402.773	-0.0480088	0.300337	-0.15985	0.872999	0.999883	Dtymk	#N/A
ENSMUSG00000026283	464.909	0.292413	0.280489	1.04251	0.297175	0.999883	Ing5	#N/A
ENSMUSG00000073609	21.4055	-0.185457	0.551024	-0.336568	0.736443	0.999883	D2hgdh	#N/A
ENSMUSG00000100347	4.69513	0.328789	1.14811	0.286375	0.774591	0.999883	NA	#N/A
ENSMUSG00000051185	62.5995	0.50305	0.318019	1.58182	0.11369	0.999883	Fam174a	#N/A
ENSMUSG00000081051	169.478	-0.0775878	0.27061	-0.286715	0.774331	0.999883	NA	#N/A
ENSMUSG00000044768	114.366	-0.00181726	0.292667	-0.00620932	0.995046	0.999883	D1Ertd622e	#N/A
ENSMUSG00000040648	378.529	0.0741832	0.306979	0.241655	0.809047	0.999883	Ppip5k2	#N/A
ENSMUSG00000026333	68.6934	-0.137321	0.27889	-0.492385	0.622447	0.999883	Gin1	#N/A
ENSMUSG00000026335	333.586	-0.263633	0.223568	-1.1792	0.238317	0.999883	Pam	#N/A
ENSMUSG00000104140	6.62682	-0.0111208	0.905961	-0.0122751	0.990206	0.999883	NA	#N/A
ENSMUSG00000089782	38.8779	-0.00468799	0.626032	-0.00748842	0.994025	0.999883	NA	#N/A
ENSMUSG00000089706	14.8301	1.07638	0.829387	1.2978	0.194356	0.999883	B230216N24Rik	#N/A
ENSMUSG00000089791	20.6495	0.426169	0.610985	0.697512	0.485483	0.999883	NA	#N/A
ENSMUSG00000082431	15.4405	0.650375	0.806864	0.806053	0.420213	0.999883	NA	#N/A
ENSMUSG00000100222	39.0915	0.248638	0.388924	0.639297	0.52263	0.999883	NA	#N/A
ENSMUSG00000100065	5.69425	-0.360934	1.09599	-0.329324	0.741911	0.999883	NA	#N/A
ENSMUSG00000067017	20.3367	-0.254307	0.606728	-0.419145	0.67511	0.999883	NA	#N/A
ENSMUSG00000056536	166.68	-0.220326	0.343711	-0.641021	0.521509	0.999883	Pign	#N/A
ENSMUSG00000100672	5.16048	1.34598	1.13721	1.18358	0.236578	0.999883	NA	#N/A
ENSMUSG00000026319	130.254	-0.19538	0.224691	-0.869547	0.384548	0.999883	Relch	#N/A
ENSMUSG00000026321	8.05542	-0.744941	0.923759	-0.806424	0.419998	0.999883	Tnfrsf11a	#N/A
ENSMUSG00000099843	4.37572	-0.328552	1.12675	-0.291593	0.770598	0.999883	NA	#N/A
ENSMUSG00000038866	228.783	0.138552	0.256042	0.541129	0.588418	0.999883	Zcchc2	#N/A
ENSMUSG00000044340	218.613	-0.0805824	0.289432	-0.278416	0.780693	0.999883	Phlpp1	#N/A
ENSMUSG00000103291	6.75784	-1.51927	1.16759	-1.30119	0.193192	0.999883	NA	#N/A
ENSMUSG00000057329	132.213	-0.0937678	0.36738	-0.255234	0.798542	0.999883	Bcl2	#N/A
ENSMUSG00000009905	258.262	-0.124469	0.173952	-0.715533	0.47428	0.999883	Kdsr	#N/A
ENSMUSG00000009907	372.896	0.0551633	0.195321	0.282423	0.777619	0.999883	Vps4b	#N/A
ENSMUSG00000026315	15.9707	-0.553035	0.631442	-0.87583	0.381122	0.999883	Serpinb8	#N/A
ENSMUSG00000038702	189.789	0.0333831	0.275802	0.12104	0.903659	0.999883	Dsel	#N/A
ENSMUSG00000026374	2670.95	0.0817511	0.130457	0.626652	0.530887	0.999883	Tsn	#N/A
ENSMUSG00000026377	1092.64	0.282588	0.267883	1.05489	0.291474	0.999883	Nifk	#N/A
ENSMUSG00000064302	543.582	-0.300303	0.164468	-1.8259	0.0678652	0.999883	Clasp1	#N/A
ENSMUSG00000107722	7.34372	0.623924	1.03667	0.601853	0.547272	0.999883	2900060B14Rik	#N/A
ENSMUSG00000026380	5.32706	0.563181	0.772477	0.729059	0.465966	0.999883	Tfcp2l1	#N/A
ENSMUSG00000048402	26.245	-0.345	0.760603	-0.453587	0.650126	0.999883	Gli2	#N/A
ENSMUSG00000037035	7.66296	0.912797	0.977284	0.934015	0.350296	0.999883	Inhbb	#N/A
ENSMUSG00000004451	326.256	0.109717	0.218696	0.501687	0.615887	0.999883	Ralb	#N/A
ENSMUSG00000098923	77.6777	0.460265	0.383678	1.19961	0.23029	0.999883	Tmem185b	#N/A
ENSMUSG00000026383	53.5078	0.356932	0.292387	1.22075	0.22218	0.999883	Epb41l5	#N/A
ENSMUSG00000102687	5.14406	0.847837	1.1285	0.751294	0.452476	0.999883	NA	#N/A
ENSMUSG00000026384	101.433	0.307612	0.434643	0.707733	0.479111	0.999883	Ptpn4	#N/A
ENSMUSG00000036975	30.602	0.237105	0.489979	0.483909	0.62845	0.999883	Tmem177	#N/A
ENSMUSG00000050777	31.5206	-0.310834	0.535844	-0.580082	0.561859	0.999883	Tmem37	#N/A
ENSMUSG00000026385	1672.46	-0.293672	0.244444	-1.20139	0.229602	0.999883	Dbi	#N/A
ENSMUSG00000026388	14.9525	-0.296462	0.489138	-0.60609	0.544455	0.999883	3110009E18Rik	#N/A
ENSMUSG00000026389	18.3346	-0.381214	1.4423	-0.264309	0.791542	0.999883	Steap3	#N/A
ENSMUSG00000058665	159.78	0.426227	0.457313	0.932024	0.351324	0.999883	En1	#N/A
ENSMUSG00000003721	123.518	0.147927	0.341695	0.432921	0.665072	0.999883	Insig2	Insig2
ENSMUSG00000026339	149.853	-0.0753518	0.345695	-0.217972	0.827451	0.999883	Ccdc93	#N/A
ENSMUSG00000001674	297.934	-0.0585556	0.273453	-0.214134	0.830442	0.999883	Ddx18	#N/A
ENSMUSG00000026341	890.85	-0.203785	0.150689	-1.35235	0.176262	0.999883	Actr3	#N/A
ENSMUSG00000026342	57.8074	0.0607948	0.312945	0.194267	0.845967	0.999883	Slc35f5	#N/A
ENSMUSG00000026343	41.7715	0.956512	0.528875	1.80858	0.0705166	0.999883	Gpr39	#N/A
ENSMUSG00000049690	6.70527	0.455284	1.16859	0.3896	0.696832	0.999883	Nckap5	#N/A
ENSMUSG00000036155	151.364	-0.326599	0.329114	-0.992357	0.321023	0.999883	Mgat5	#N/A
ENSMUSG00000099471	30.7949	-0.992714	0.490244	-2.02494	0.0428737	0.999883	Gm8451	#N/A
ENSMUSG00000102014	5.59786	0.287008	1.06845	0.26862	0.788222	0.999883	2900009J06Rik	#N/A
ENSMUSG00000026349	148.156	0.119772	0.290755	0.411933	0.680388	0.999883	Ccnt2	#N/A
ENSMUSG00000036104	506.83	-0.0616305	0.172571	-0.357132	0.720993	0.999883	Rab3gap1	#N/A
ENSMUSG00000036086	49.5325	-0.0696049	0.331741	-0.209817	0.833811	0.999883	Zranb3	#N/A
ENSMUSG00000104164	17.0364	0.107585	0.688097	0.156352	0.875755	0.999883	NA	#N/A
ENSMUSG00000056211	564.603	0.0374236	0.219414	0.170562	0.864568	0.999883	R3hdm1	#N/A
ENSMUSG00000103497	4.53539	0.0846729	1.60974	0.0526004	0.95805	0.999883	NA	#N/A
ENSMUSG00000026353	1482.4	0.00698069	0.182659	0.0382171	0.969515	0.999883	Ubxn4	#N/A
ENSMUSG00000026356	412.232	-0.0287297	0.174197	-0.164927	0.869002	0.999883	Dars	#N/A
ENSMUSG00000089648	26.1385	0.23886	0.559521	0.426901	0.669452	0.999883	NA	#N/A
ENSMUSG00000026409	5.70515	0.947027	1.05895	0.894307	0.371158	0.999883	Pfkfb2	#N/A
ENSMUSG00000046404	91.467	0.109446	0.360089	0.303942	0.761172	0.999883	Yod1	#N/A
ENSMUSG00000042510	9.18613	-0.578555	0.873368	-0.662442	0.507688	0.999883	AA986860	#N/A
ENSMUSG00000016528	1230.02	-0.0303831	0.195772	-0.155196	0.876667	0.999883	Mapkapk2	#N/A
ENSMUSG00000102856	56.3532	-0.108736	0.37627	-0.288985	0.772593	0.999883	NA	#N/A
ENSMUSG00000016526	37.4525	-0.492791	0.585694	-0.841378	0.400136	0.999883	Dyrk3	#N/A
ENSMUSG00000026427	174.85	-0.0217525	0.235345	-0.0924282	0.926358	0.999883	Eif2d	#N/A
ENSMUSG00000026430	59.1162	-0.494225	0.298459	-1.65593	0.0977369	0.999883	Rassf5	#N/A
ENSMUSG00000042349	8.96736	-0.142341	0.800259	-0.177868	0.858826	0.999883	Ikbke	#N/A
ENSMUSG00000055184	17.1553	0.0118334	0.553753	0.0213695	0.982951	0.999883	Fam72a	Fam72A
ENSMUSG00000052688	26.7942	0.159743	1.31568	0.121415	0.903362	0.999883	Rab7b	#N/A
ENSMUSG00000013275	174.959	0.2354	0.239125	0.98442	0.324909	0.999883	Slc41a1	#N/A
ENSMUSG00000026433	64.7533	-0.31827	0.322551	-0.986729	0.323775	0.999883	Rab29	#N/A
ENSMUSG00000026434	6822.49	-0.263098	0.204536	-1.28631	0.198333	0.999883	Nucks1	#N/A
ENSMUSG00000103569	41.2379	-0.0901348	0.523512	-0.172173	0.863301	0.999883	NA	#N/A
ENSMUSG00000026435	16.7274	1.19808	0.765057	1.56599	0.11735	0.999883	Slc45a3	#N/A
ENSMUSG00000026436	434.815	0.0728482	0.216516	0.336456	0.736527	0.999883	Elk4	#N/A
ENSMUSG00000059149	7.50375	0.976884	1.21135	0.80644	0.419989	0.999883	Mfsd4a	#N/A
ENSMUSG00000026437	125.026	0.0217525	0.257612	0.0844391	0.932707	0.999883	Cdk18	#N/A
ENSMUSG00000042115	108.466	-0.368883	0.413464	-0.892177	0.372298	0.999883	Klhdc8a	#N/A
ENSMUSG00000009772	49.6361	0.320782	0.305575	1.04977	0.293825	0.999883	Nuak2	#N/A
ENSMUSG00000042066	92.1743	-0.271573	0.305933	-0.887689	0.374708	0.999883	Tmcc2	#N/A
ENSMUSG00000042046	213.601	-0.0221045	0.231851	-0.0953396	0.924045	0.999883	Dstyk	#N/A
ENSMUSG00000097760	8.92746	1.3296	0.944178	1.40821	0.159068	0.999883	NA	#N/A
ENSMUSG00000026439	222.586	0.413593	0.260314	1.58882	0.1121	0.999883	Rbbp5	#N/A
ENSMUSG00000054387	354.75	-0.075892	0.287795	-0.263702	0.79201	0.999883	Mdm4	#N/A
ENSMUSG00000100228	18.5597	0.393387	0.563678	0.697892	0.485245	0.999883	NA	#N/A
ENSMUSG00000026447	18.0655	0.356896	0.558006	0.639591	0.522439	0.999883	Pik3c2b	#N/A
ENSMUSG00000046062	597.679	-0.131811	0.180729	-0.72933	0.4658	0.999883	Ppp1r15b	#N/A
ENSMUSG00000041757	28.527	-0.288029	0.580912	-0.495823	0.62002	0.999883	Plekha6	#N/A
ENSMUSG00000070643	8.5061	0.804462	0.97117	0.828343	0.407476	0.999883	Sox13	#N/A
ENSMUSG00000090553	1364.24	-0.189416	0.214167	-0.884431	0.376464	0.999883	Snrpe	#N/A
ENSMUSG00000102976	4.16275	0.346653	0.979475	0.353917	0.723401	0.999883	Zc3h11a	#N/A
ENSMUSG00000094410	551.924	0.0991695	0.307609	0.322389	0.747158	0.999883	NA	#N/A
ENSMUSG00000026463	145.561	-0.073174	0.40336	-0.181411	0.856045	0.999883	Atp2b4	#N/A
ENSMUSG00000010311	12.9339	-0.310653	0.706001	-0.440018	0.659924	0.999883	Optc	#N/A
ENSMUSG00000020423	253.917	0.079133	0.301974	0.262053	0.793281	0.999883	Btg2	#N/A
ENSMUSG00000073559	23.0006	-0.460233	0.440855	-1.04396	0.296506	0.999883	NA	#N/A
ENSMUSG00000042429	17.6154	1.21471	0.896259	1.35531	0.175318	0.999883	Adora1	#N/A
ENSMUSG00000042305	887.99	-0.0582185	0.154639	-0.37648	0.70656	0.999883	Tmem183a	#N/A
ENSMUSG00000026456	736.961	0.468468	0.334483	1.40058	0.161341	0.999883	Cyb5r1	#N/A
ENSMUSG00000026457	615.237	-0.285347	0.167323	-1.70537	0.0881262	0.999883	Adipor1	#N/A
ENSMUSG00000026455	222.125	-0.250993	0.202745	-1.23797	0.215727	0.999883	Klhl12	#N/A
ENSMUSG00000042229	111.774	-0.105212	0.293734	-0.358189	0.720202	0.999883	Rabif	#N/A
ENSMUSG00000042207	460.286	-0.447901	0.259352	-1.727	0.0841684	0.999883	Kdm5b	#N/A
ENSMUSG00000073557	127.792	-0.341324	0.251362	-1.3579	0.174496	0.999883	Ppp1r12b	#N/A
ENSMUSG00000103614	6.67213	-0.463548	1.30629	-0.35486	0.722695	0.999883	NA	#N/A
ENSMUSG00000103976	16.2074	0.957984	0.799801	1.19778	0.231004	0.999883	NA	#N/A
ENSMUSG00000042793	68.2738	-0.031375	0.436828	-0.0718247	0.942741	0.999883	Lgr6	#N/A
ENSMUSG00000026426	397.54	-0.499963	0.296759	-1.68475	0.0920377	0.999883	Arl8a	#N/A
ENSMUSG00000085311	12.3867	0.118337	0.802519	0.147457	0.882771	0.999883	NA	#N/A
ENSMUSG00000079139	3800.3	0.0935479	0.328862	0.28446	0.776058	0.999883	NA	#N/A
ENSMUSG00000041926	461.458	-0.0788908	0.24399	-0.323337	0.74644	0.999883	Rnpep	#N/A
ENSMUSG00000062580	1043.34	-0.130334	0.186471	-0.69895	0.484583	0.999883	Timm17a	#N/A
ENSMUSG00000041889	293.289	-0.135226	0.31749	-0.425923	0.670164	0.999883	Shisa4	#N/A
ENSMUSG00000041879	776.559	-0.0525972	0.204837	-0.256776	0.797352	0.999883	Ipo9	#N/A
ENSMUSG00000104524	9.8334	-0.946823	0.740691	-1.2783	0.201145	0.999883	NA	#N/A
ENSMUSG00000026421	1921.42	-0.245523	0.267718	-0.917094	0.359093	0.999883	Csrp1	#N/A
ENSMUSG00000041801	503.296	-0.406014	0.246307	-1.64841	0.0992694	0.999883	Phlda3	#N/A
ENSMUSG00000026418	11.411	2.0514	1.11963	1.83222	0.0669183	0.999883	Tnni1	#N/A
ENSMUSG00000041782	14.0478	0.757091	0.788749	0.959863	0.337124	0.999883	Lad1	#N/A
ENSMUSG00000026414	356.061	-0.196978	0.747931	-0.263364	0.79227	0.999883	Tnnt2	#N/A
ENSMUSG00000101482	11.1916	0.626651	0.836366	0.749254	0.453704	0.999883	NA	#N/A
ENSMUSG00000026413	186.405	-0.0185944	0.403554	-0.0460767	0.963249	0.999883	Pkp1	#N/A
ENSMUSG00000026411	480.245	0.0128163	0.287696	0.0445479	0.964468	0.999883	Tmem9	#N/A
ENSMUSG00000041642	63.8092	-0.042143	0.537637	-0.0783855	0.937521	0.999883	Kif21b	#N/A
ENSMUSG00000041605	42.8222	-0.201116	0.385049	-0.522312	0.601453	0.999883	Inava	#N/A
ENSMUSG00000041570	757.046	-0.0106794	0.250201	-0.0426831	0.965954	0.999883	Camsap2	#N/A
ENSMUSG00000097403	5.13598	-0.808957	1.04357	-0.775179	0.438234	0.999883	9230116N13Rik	#N/A
ENSMUSG00000026404	50.1775	-0.213881	0.293322	-0.729169	0.465898	0.999883	Ddx59	#N/A
ENSMUSG00000041483	241.307	-0.0401668	0.263413	-0.152486	0.878803	0.999883	Zfp281	#N/A
ENSMUSG00000097113	19.7806	0.391775	0.621439	0.630432	0.528412	0.999883	Gm19705	#N/A
ENSMUSG00000098243	29.7617	-0.293331	0.554966	-0.528556	0.597113	0.999883	NA	#N/A
ENSMUSG00000104118	7.14544	-1.19508	1.02227	-1.16905	0.242385	0.999883	NA	#N/A
ENSMUSG00000102142	7.80031	0.0128489	1.27096	0.0101096	0.991934	0.999883	NA	#N/A
ENSMUSG00000104145	4.92386	0.527514	1.05492	0.50005	0.61704	0.999883	NA	#N/A
ENSMUSG00000026393	825.292	-0.110172	0.227023	-0.48529	0.627471	0.999883	Nek7	#N/A
ENSMUSG00000102651	7.51307	0.420078	0.926518	0.453394	0.650265	0.999883	NA	#N/A
ENSMUSG00000102448	4.17086	1.15044	1.02892	1.11811	0.263519	0.999883	NA	#N/A
ENSMUSG00000019230	37.7567	0.361044	0.483291	0.747053	0.455031	0.999883	Lhx9	#N/A
ENSMUSG00000079283	208.102	0.160695	0.300542	0.534684	0.592868	0.999883	2310009B15Rik	#N/A
ENSMUSG00000056268	189.938	0.253874	0.282291	0.899332	0.368476	0.999883	Dennd1b	#N/A
ENSMUSG00000104436	33.1967	-0.541048	0.684355	-0.790597	0.429179	0.999883	NA	#N/A
ENSMUSG00000102157	5.20937	1.45542	1.33884	1.08708	0.277002	0.999883	NA	#N/A
ENSMUSG00000105936	5.36444	-0.893054	0.919957	-0.970757	0.33167	0.999883	NA	#N/A
ENSMUSG00000033964	315.227	0.175141	0.22153	0.790598	0.429178	0.999883	Zbtb41	#N/A
ENSMUSG00000104496	174.984	0.439869	0.351258	1.25227	0.210473	0.999883	NA	#N/A
ENSMUSG00000101795	229.242	-0.0789235	0.266777	-0.29584	0.767352	0.999883	NA	#N/A
ENSMUSG00000026361	684.455	0.149441	0.247286	0.604322	0.54563	0.999883	Cdc73	#N/A
ENSMUSG00000018196	363.177	-0.019011	0.195081	-0.0974519	0.922368	0.999883	Glrx2	#N/A
ENSMUSG00000018199	838.442	-0.0491157	0.216059	-0.227326	0.820171	0.999883	Trove2	#N/A
ENSMUSG00000018189	624.915	0.412076	0.273554	1.50638	0.131969	0.999883	Uchl5	#N/A
ENSMUSG00000100455	82.269	0.0464043	0.290459	0.159762	0.873069	0.999883	NA	#N/A
ENSMUSG00000026360	65.9783	0.229512	0.587945	0.390363	0.696268	0.999883	Rgs2	#N/A
ENSMUSG00000090323	11.4389	-0.579109	0.680187	-0.851397	0.394549	0.999883	NA	#N/A
ENSMUSG00000082588	6.52672	-0.837346	1.27213	-0.658221	0.510396	0.999883	NA	#N/A
ENSMUSG00000056220	706.805	-0.124001	0.255149	-0.485997	0.626969	0.999883	Pla2g4a	#N/A
ENSMUSG00000097028	41.3735	-0.00112791	0.456557	-0.00247046	0.998029	0.999883	Ptgs2os	#N/A
ENSMUSG00000032487	278.946	0.350611	0.397605	0.881806	0.377882	0.999883	Ptgs2	#N/A
ENSMUSG00000101199	14.5986	1.12852	0.739847	1.52534	0.127174	0.999883	NA	#N/A
ENSMUSG00000099875	70.5974	-0.101041	0.360961	-0.279923	0.779537	0.999883	NA	#N/A
ENSMUSG00000006010	299.666	-0.113922	0.306321	-0.371905	0.709964	0.999883	Odr4	#N/A
ENSMUSG00000006005	7731.36	0.0187422	0.347484	0.0539368	0.956985	0.999883	Tpr	#N/A
ENSMUSG00000101519	36.5057	0.0758539	0.57585	0.131725	0.895202	0.999883	NA	#N/A
ENSMUSG00000066842	4.91985	-0.150191	1.28722	-0.116678	0.907115	0.999883	Hmcn1	#N/A
ENSMUSG00000100954	19.01	0.0327974	0.546486	0.060015	0.952144	0.999883	NA	#N/A
ENSMUSG00000023150	736.225	0.35174	0.221033	1.59135	0.111531	0.999883	Ivns1abp	Ivns1Abp
ENSMUSG00000052748	188.299	-0.00508038	0.264923	-0.0191768	0.9847	0.999883	Swt1	#N/A
ENSMUSG00000053286	225.25	-0.00679612	0.220928	-0.0307617	0.97546	0.999883	Trmt1l	#N/A
ENSMUSG00000026484	452.784	0.182083	0.160536	1.13422	0.256701	0.999883	Rnf2	#N/A
ENSMUSG00000103238	4.45161	0.300494	1.33494	0.2251	0.821902	0.999883	NA	#N/A
ENSMUSG00000100551	6.78794	1.10312	0.945745	1.16641	0.24345	0.999883	NA	#N/A
ENSMUSG00000026483	8.02059	0.956235	0.889097	1.07551	0.282145	0.999883	Fam129a	#N/A
ENSMUSG00000100594	4.35504	0.191355	1.15553	0.165599	0.868472	0.999883	2810414N06Rik	#N/A
ENSMUSG00000043019	263.729	-0.0378772	0.315884	-0.119908	0.904556	0.999883	Edem3	#N/A
ENSMUSG00000032666	338.663	0.211689	0.203889	1.03825	0.299152	0.999883	1700025G04Rik	#N/A
ENSMUSG00000014980	180.606	0.434029	0.247647	1.75261	0.0796686	0.999883	Tsen15	#N/A
ENSMUSG00000026482	42.3137	0.0674044	0.490248	0.13749	0.890643	0.999883	Rgl1	#N/A
ENSMUSG00000008475	1560.5	-0.26188	0.196642	-1.33176	0.182939	0.999883	Arpc5	#N/A
ENSMUSG00000042772	1852.79	0.19542	0.29405	0.664582	0.506318	0.999883	Smg7	#N/A
ENSMUSG00000100394	5.76683	-1.20693	0.985755	-1.22437	0.220814	0.999883	NA	#N/A
ENSMUSG00000042751	13.3829	0.0974079	1.01367	0.0960943	0.923446	0.999883	Nmnat2	#N/A
ENSMUSG00000026479	28.3206	0.0270938	0.441849	0.0613192	0.951105	0.999883	Lamc2	#N/A
ENSMUSG00000026478	885.45	-0.13342	0.163482	-0.816116	0.414434	0.999883	Lamc1	#N/A
ENSMUSG00000103818	12.218	-0.021095	0.873907	-0.0241388	0.980742	0.999883	NA	#N/A
ENSMUSG00000042699	2807.71	0.156587	0.180365	0.868166	0.385303	0.999883	Dhx9	#N/A
ENSMUSG00000026475	6.26913	0.261823	0.940758	0.278311	0.780774	0.999883	Rgs16	#N/A
ENSMUSG00000066800	8.54713	0.686525	1.03297	0.664614	0.506298	0.999883	Rnasel	#N/A
ENSMUSG00000045968	5.62081	-0.151353	1.08357	-0.13968	0.888913	0.999883	Teddm2	#N/A
ENSMUSG00000026473	434.168	0.287117	0.252726	1.13608	0.255923	0.999883	Glul	#N/A
ENSMUSG00000100627	4.84294	1.5124	1.49249	1.01333	0.310901	0.999883	NA	#N/A
ENSMUSG00000096950	5.04081	-0.762182	1.24177	-0.613784	0.539358	0.999883	Gm9530	#N/A
ENSMUSG00000056708	1437.04	-0.200355	0.1822	-1.09965	0.271486	0.999883	Ier5	#N/A
ENSMUSG00000026471	27.2351	-0.173557	0.453297	-0.382876	0.701811	0.999883	Mr1	#N/A
ENSMUSG00000026470	269.61	-0.0445481	0.268596	-0.165855	0.868271	0.999883	Stx6	#N/A
ENSMUSG00000033722	92.6622	0.227555	0.381137	0.597043	0.550479	0.999883	BC034090	#N/A
ENSMUSG00000026469	584.191	0.103861	0.193823	0.535852	0.592061	0.999883	Xpr1	#N/A
ENSMUSG00000033701	795.565	0.163716	0.138666	1.18065	0.237743	0.999883	Acbd6	#N/A
ENSMUSG00000033684	1740.69	-0.24377	0.20371	-1.19665	0.231441	0.999883	Qsox1	#N/A
ENSMUSG00000033671	672.542	-0.461273	0.275835	-1.67228	0.0944691	0.999883	Cep350	#N/A
ENSMUSG00000026466	599.077	-0.0246612	0.259797	-0.0949248	0.924375	0.999883	Tor1aip1	#N/A
ENSMUSG00000102964	41.746	-0.0224366	0.39796	-0.0563791	0.95504	0.999883	NA	#N/A
ENSMUSG00000050565	1041.23	-0.0570755	0.194695	-0.293153	0.769405	0.999883	Tor1aip2	#N/A
ENSMUSG00000026601	9.40075	0.253757	0.950293	0.26703	0.789446	0.999883	Axdnd1	#N/A
ENSMUSG00000078193	83.4032	0.0819275	0.254502	0.321913	0.747519	0.999883	NA	#N/A
ENSMUSG00000026600	1837.46	-0.0514404	0.249052	-0.206545	0.836365	0.999883	Soat1	#N/A
ENSMUSG00000101523	135.037	0.363727	0.27078	1.34326	0.179188	0.999883	NA	#N/A
ENSMUSG00000026596	779.629	0.0878596	0.204595	0.429431	0.667609	0.999883	Abl2	#N/A
ENSMUSG00000104293	12.5975	0.0642821	0.718792	0.0894308	0.92874	0.999883	NA	#N/A
ENSMUSG00000060519	111.346	0.452408	0.379437	1.19231	0.233138	0.999883	Tor3a	#N/A
ENSMUSG00000033557	405.734	-0.055986	0.210389	-0.266107	0.790157	0.999883	Fam20b	#N/A
ENSMUSG00000046057	5.22009	-0.416111	1.17215	-0.354999	0.72259	0.999883	NA	#N/A
ENSMUSG00000026594	179.997	0.283625	0.329246	0.861439	0.388996	0.999883	Ralgps2	#N/A
ENSMUSG00000070565	401.258	-0.125834	0.272795	-0.461279	0.644599	0.999883	Rasal2	#N/A
ENSMUSG00000102326	4.33475	-0.26417	1.24865	-0.211565	0.832446	0.999883	NA	#N/A
ENSMUSG00000103808	63.3752	0.00841427	0.382911	0.0219745	0.982468	0.999883	NA	#N/A
ENSMUSG00000049881	341.868	-0.0632598	0.216228	-0.292561	0.769858	0.999883	2810025M15Rik	#N/A
ENSMUSG00000026589	21.1668	-0.0558465	0.634462	-0.0880219	0.929859	0.999883	Sec16b	#N/A
ENSMUSG00000040782	208.25	0.103707	0.222808	0.465457	0.641604	0.999883	Cop1	#N/A
ENSMUSG00000103572	15.8255	0.354161	0.80493	0.43999	0.659945	0.999883	NA	#N/A
ENSMUSG00000090394	89.0241	0.0352069	0.333039	0.105714	0.915809	0.999883	4930523C07Rik	#N/A
ENSMUSG00000058267	369.682	0.12932	0.313828	0.412074	0.680285	0.999883	Mrps14	#N/A
ENSMUSG00000014226	1664.53	0.14144	0.235949	0.599454	0.54887	0.999883	Cacybp	#N/A
ENSMUSG00000103006	5.25111	-0.297026	1.10448	-0.268929	0.787984	0.999883	NA	#N/A
ENSMUSG00000026721	170.341	-0.0577411	0.289565	-0.199406	0.841945	0.999883	Rabgap1l	#N/A
ENSMUSG00000103693	6.49225	-0.0447632	1.03223	-0.0433656	0.96541	0.999883	NA	#N/A
ENSMUSG00000103432	11.7341	0.20452	0.817011	0.250327	0.802334	0.999883	NA	#N/A
ENSMUSG00000103632	12.1936	1.18663	0.868916	1.36565	0.17205	0.999883	NA	#N/A
ENSMUSG00000057499	10.5813	0.83525	0.795173	1.0504	0.293534	0.999883	NA	#N/A
ENSMUSG00000040423	346.562	0.198595	0.292493	0.678975	0.497153	0.999883	Rc3h1	#N/A
ENSMUSG00000103343	29.2287	0.297979	0.791809	0.376327	0.706674	0.999883	NA	#N/A
ENSMUSG00000103846	4.19412	-0.24692	1.19952	-0.205849	0.836909	0.999883	NA	#N/A
ENSMUSG00000103739	27.4058	-0.997464	0.794615	-1.25528	0.209377	0.999883	NA	#N/A
ENSMUSG00000026715	6.59594	0.359785	1.06542	0.337692	0.735595	0.999883	Serpinc1	#N/A
ENSMUSG00000043467	113.548	-0.129614	0.408059	-0.317636	0.750761	0.999883	Zbtb37	#N/A
ENSMUSG00000053332	4578.98	0.145886	0.226074	0.645304	0.51873	0.999883	Gas5	#N/A
ENSMUSG00000026709	64.9584	0.108428	0.268148	0.404359	0.685949	0.999883	Dars2	#N/A
ENSMUSG00000026705	191.526	0.0339055	0.207941	0.163053	0.870476	0.999883	Klhl20	#N/A
ENSMUSG00000026701	2049.15	0.157807	0.17399	0.906988	0.364413	0.999883	Prdx6	#N/A
ENSMUSG00000040297	701.938	-0.176419	0.272997	-0.64623	0.51813	0.999883	Suco	#N/A
ENSMUSG00000102254	7.43191	-0.379573	0.813809	-0.466415	0.640918	0.999883	NA	#N/A
ENSMUSG00000026698	70.1273	0.393956	0.374414	1.05219	0.29271	0.999883	Pigc	#N/A
ENSMUSG00000040265	19.6206	-1.22786	0.68787	-1.78501	0.0742592	0.999883	Dnm3	#N/A
ENSMUSG00000078190	196.729	-0.14197	0.409129	-0.347006	0.728586	0.999883	Dnm3os	#N/A
ENSMUSG00000026694	247.36	0.464201	0.274636	1.69024	0.0909821	0.999883	Mettl13	#N/A
ENSMUSG00000026696	129.815	-0.277925	0.26313	-1.05623	0.290865	0.999883	Vamp4	#N/A
ENSMUSG00000040225	5605.4	0.0183567	0.313417	0.0585695	0.953295	0.999883	Prrc2c	#N/A
ENSMUSG00000026586	796.557	-0.089799	0.368922	-0.243409	0.807688	0.999883	Prrx1	#N/A
ENSMUSG00000103195	16.6789	0.511266	0.606339	0.843201	0.399116	0.999883	NA	#N/A
ENSMUSG00000040124	189.752	0.151474	0.204529	0.740601	0.458935	0.999883	Gorab	#N/A
ENSMUSG00000102117	35.539	-0.458365	0.375857	-1.21952	0.222647	0.999883	NA	#N/A
ENSMUSG00000026585	375.284	-0.224254	0.260121	-0.862111	0.388626	0.999883	Kifap3	#N/A
ENSMUSG00000026584	70.0931	0.220683	0.400875	0.550503	0.581974	0.999883	Scyl3	#N/A
ENSMUSG00000041406	259.553	-0.218329	0.155837	-1.40101	0.161211	0.999883	BC055324	#N/A
ENSMUSG00000041396	19.4822	-0.252429	0.536244	-0.470735	0.63783	0.999883	Mettl18	#N/A
ENSMUSG00000026580	67.8853	-0.442748	0.395144	-1.12047	0.262511	0.999883	Selp	#N/A
ENSMUSG00000040918	113.743	-0.128449	0.434966	-0.295308	0.767758	0.999883	Slc19a2	#N/A
ENSMUSG00000026578	108.41	0.160273	0.394553	0.406215	0.684585	0.999883	Ccdc181	#N/A
ENSMUSG00000026577	156.647	0.323471	0.421253	0.767878	0.44256	0.999883	Blzf1	#N/A
ENSMUSG00000026575	93.1679	0.0230031	0.416091	0.0552838	0.955912	0.999883	Nme7	#N/A
ENSMUSG00000026576	593.911	-0.0769657	0.271852	-0.283116	0.777088	0.999883	Atp1b1	#N/A
ENSMUSG00000089967	34.317	0.56996	0.40863	1.39481	0.163073	0.999883	NA	#N/A
ENSMUSG00000040848	194.353	-0.206484	0.301168	-0.685612	0.492958	0.999883	Sft2d2	#N/A
ENSMUSG00000040843	539.343	-0.28074	0.199921	-1.40425	0.160244	0.999883	Tiprl	#N/A
ENSMUSG00000102302	15.5538	-0.299864	0.656017	-0.457097	0.647601	0.999883	NA	#N/A
ENSMUSG00000040836	35.8202	0.0686175	0.363978	0.188521	0.850468	0.999883	Gpr161	#N/A
ENSMUSG00000026571	237.97	0.106982	0.232322	0.460488	0.645166	0.999883	Dcaf6	#N/A
ENSMUSG00000026568	422.917	-0.010804	0.209571	-0.0515531	0.958885	0.999883	Mpc2	#N/A
ENSMUSG00000103763	9.86417	0.400559	1.062	0.377174	0.706044	0.999883	NA	#N/A
ENSMUSG00000026566	510.511	0.101411	0.242056	0.418956	0.675248	0.999883	Mpzl1	#N/A
ENSMUSG00000040723	6.7909	0.264684	1.03602	0.255481	0.798352	0.999883	Rcsd1	#N/A
ENSMUSG00000040713	233.925	0.409513	0.250938	1.63193	0.102694	0.999883	Creg1	#N/A
ENSMUSG00000026564	5.52447	0.817515	1.25115	0.653409	0.513492	0.999883	Dusp27	#N/A
ENSMUSG00000040612	14.5753	-0.600041	0.642326	-0.934168	0.350217	0.999883	Ildr2	#N/A
ENSMUSG00000103400	5.60271	1.51634	1.32228	1.14676	0.251482	0.999883	NA	#N/A
ENSMUSG00000026563	231.717	-0.11055	0.313847	-0.352241	0.724657	0.999883	Tada1	#N/A
ENSMUSG00000040596	328.427	0.155265	0.233076	0.666156	0.505311	0.999883	Pogk	#N/A
ENSMUSG00000084093	95.3177	-0.424819	0.40357	-1.05265	0.2925	0.999883	NA	#N/A
ENSMUSG00000085841	5.28015	0.971354	1.20791	0.804165	0.421302	0.999883	NA	#N/A
ENSMUSG00000026558	1203.7	0.0964029	0.1428	0.675092	0.499617	0.999883	Uck2	#N/A
ENSMUSG00000052428	1069.81	0.0943648	0.203024	0.464797	0.642077	0.999883	Tmco1	#N/A
ENSMUSG00000026687	230.19	0.322969	0.187027	1.72686	0.0841922	0.999883	Aldh9a1	#N/A
ENSMUSG00000026688	23.616	-0.378848	0.669141	-0.56617	0.571278	0.999883	Mgst3	#N/A
ENSMUSG00000052534	1733.17	-0.0327878	0.296341	-0.110642	0.9119	0.999883	Pbx1	#N/A
ENSMUSG00000103780	13.7803	0.920431	0.773887	1.18936	0.234298	0.999883	NA	#N/A
ENSMUSG00000102594	5.1823	-0.518595	1.24759	-0.415678	0.677646	0.999883	NA	#N/A
ENSMUSG00000026674	1921.83	0.0452615	0.258024	0.175416	0.860753	0.999883	Ddr2	#N/A
ENSMUSG00000026670	368.755	0.106062	0.227323	0.466568	0.640809	0.999883	Uap1	#N/A
ENSMUSG00000026667	443.48	0.257115	0.187569	1.37077	0.170446	0.999883	Uhmk1	#N/A
ENSMUSG00000102418	5.19495	0.275126	1.07812	0.255191	0.798576	0.999883	Sh2d1b1	#N/A
ENSMUSG00000038473	10.3725	1.61457	0.792588	2.03708	0.0416419	0.999883	Nos1ap	#N/A
ENSMUSG00000102193	31.1935	0.0655057	0.514518	0.127315	0.898691	0.999883	NA	#N/A
ENSMUSG00000038463	39.527	-0.509814	0.6348	-0.80311	0.421911	0.999883	Olfml2b	#N/A
ENSMUSG00000026663	545.208	0.155477	0.282707	0.549958	0.582348	0.999883	Atf6	#N/A
ENSMUSG00000026659	172.779	-0.15932	0.256234	-0.621773	0.534091	0.999883	Dusp12	#N/A
ENSMUSG00000096968	11.6005	0.513283	1.0331	0.496837	0.619304	0.999883	NA	#N/A
ENSMUSG00000089838	68.5341	-0.410212	0.405897	-1.01063	0.312193	0.999883	NA	#N/A
ENSMUSG00000058076	802.813	-0.276101	0.337644	-0.817727	0.413513	0.999883	Sdhc	#N/A
ENSMUSG00000038370	7.90385	-0.66763	1.37969	-0.4839	0.628457	0.999883	Pcp4l1	#N/A
ENSMUSG00000005674	166.395	-0.549699	0.302233	-1.81879	0.0689433	0.999883	Tomm40l	#N/A
ENSMUSG00000005681	5.33254	-0.339305	0.91254	-0.371825	0.710023	0.999883	Apoa2	#N/A
ENSMUSG00000013593	1001.43	-0.0369828	0.212689	-0.173882	0.861958	0.999883	Ndufs2	#N/A
ENSMUSG00000006403	30.9495	0.184015	0.64227	0.286507	0.77449	0.999883	Adamts4	#N/A
ENSMUSG00000052423	236.792	-0.25507	0.214077	-1.19149	0.233462	0.999883	B4galt3	#N/A
ENSMUSG00000062729	48.2202	-0.202554	0.380161	-0.532811	0.594165	0.999883	Ppox	#N/A
ENSMUSG00000053483	296.42	0.0332584	0.204271	0.162815	0.870664	0.999883	Usp21	#N/A
ENSMUSG00000062963	621.63	-0.152774	0.207219	-0.737257	0.460966	0.999883	Ufc1	#N/A
ENSMUSG00000103983	64.8162	0.178097	0.562612	0.316553	0.751583	0.999883	NA	#N/A
ENSMUSG00000013973	250.061	-0.0969675	0.204749	-0.473592	0.635791	0.999883	Dedd	#N/A
ENSMUSG00000013997	92.4392	-0.377524	0.309297	-1.22059	0.222242	0.999883	Nit1	#N/A
ENSMUSG00000006412	889.581	-0.0239634	0.158837	-0.150868	0.88008	0.999883	Pfdn2	#N/A
ENSMUSG00000102929	30.1622	-0.345391	0.717161	-0.481609	0.630084	0.999883	NA	#N/A
ENSMUSG00000006411	6.88487	1.32373	1.16007	1.14108	0.253836	0.999883	Nectin4	#N/A
ENSMUSG00000026641	30.5383	-0.670237	0.636121	-1.05363	0.292052	0.999883	Usf1	#N/A
ENSMUSG00000103711	10.7037	0.977697	0.968386	1.00961	0.31268	0.999883	Tstd1	#N/A
ENSMUSG00000038235	378.279	0.192852	0.235768	0.817972	0.413373	0.999883	F11r	#N/A
ENSMUSG00000091993	36.7985	0.783123	0.678593	1.15404	0.248484	0.999883	NA	#N/A
ENSMUSG00000060244	24.1082	0.382984	0.446657	0.857445	0.391199	0.999883	Alyref2	#N/A
ENSMUSG00000004707	6.04386	0.893431	1.0629	0.840556	0.400597	0.999883	Ly9	#N/A
ENSMUSG00000103137	4.56375	-0.904788	1.28832	-0.702299	0.482493	0.999883	NA	#N/A
ENSMUSG00000059058	47.4452	-0.00891004	0.296868	-0.0300135	0.976056	0.999883	NA	#N/A
ENSMUSG00000026556	236.875	0.342219	0.320739	1.06697	0.285985	0.999883	Vangl2	#N/A
ENSMUSG00000003458	185.681	-0.201941	0.347274	-0.581505	0.5609	0.999883	Ncstn	#N/A
ENSMUSG00000026553	2251.83	0.17762	0.235764	0.753381	0.451221	0.999883	Copa	#N/A
ENSMUSG00000003464	346.228	0.0620776	0.270456	0.229529	0.818458	0.999883	Pex19	#N/A
ENSMUSG00000026554	707.164	0.0324297	0.189907	0.170766	0.864408	0.999883	Dcaf8	#N/A
ENSMUSG00000013698	1392.83	-0.0460644	0.165618	-0.278136	0.780908	0.999883	Pea15a	#N/A
ENSMUSG00000038034	375.479	-0.0354182	0.296096	-0.119617	0.904786	0.999883	Igsf8	#N/A
ENSMUSG00000050229	188.53	0.090174	0.210232	0.428926	0.667977	0.999883	Pigm	#N/A
ENSMUSG00000102278	6.2179	-0.0969339	1.21032	-0.0800894	0.936166	0.999883	NA	#N/A
ENSMUSG00000037995	27.7485	0.321384	0.393943	0.815814	0.414606	0.999883	Igsf9	#N/A
ENSMUSG00000026547	9646.28	-0.200745	0.166759	-1.2038	0.228666	0.999883	Tagln2	#N/A
ENSMUSG00000026544	22.5773	0.453072	0.460477	0.983919	0.325155	0.999883	Dusp23	#N/A
ENSMUSG00000037860	4.62548	-0.919518	1.14038	-0.806327	0.420054	0.999883	Aim2	#N/A
ENSMUSG00000073490	10.0746	0.839673	1.88859	0.444602	0.656607	0.999883	Ifi207	#N/A
ENSMUSG00000073489	76.0326	-0.325319	0.502571	-0.64731	0.517431	0.999883	Ifi204	#N/A
ENSMUSG00000090272	26.0071	0.254356	1.24458	0.20437	0.838064	0.999883	Mndal	#N/A
ENSMUSG00000026536	58.2969	0.153255	0.306943	0.499295	0.617571	0.999883	Ifi211	#N/A
ENSMUSG00000039997	22.6754	0.551596	1.33741	0.412437	0.680019	0.999883	Ifi203	#N/A
ENSMUSG00000026532	7.9233	1.20529	1.43669	0.838937	0.401504	0.999883	Spta1	#N/A
ENSMUSG00000028354	43.4216	-0.141016	0.498071	-0.283124	0.777082	0.999883	Fmn2	#N/A
ENSMUSG00000050069	141.073	-0.180673	0.518916	-0.348175	0.727709	0.999883	Grem2	#N/A
ENSMUSG00000026526	478.892	-0.0517663	0.243546	-0.212552	0.831676	0.999883	Fh1	#N/A
ENSMUSG00000078185	175.098	-0.0240385	0.38197	-0.0629331	0.94982	0.999883	Chml	#N/A
ENSMUSG00000078184	581.669	0.226538	0.306949	0.738033	0.460494	0.999883	NA	#N/A
ENSMUSG00000057335	693.839	-0.0674082	0.242568	-0.277894	0.781093	0.999883	Cep170	#N/A
ENSMUSG00000104154	7.22623	0.103174	1.06776	0.0966271	0.923023	0.999883	NA	#N/A
ENSMUSG00000026504	138.409	-0.239267	0.367353	-0.651329	0.514834	0.999883	Sdccag8	#N/A
ENSMUSG00000103367	13.3188	-0.253179	0.882716	-0.286819	0.774251	0.999883	NA	#N/A
ENSMUSG00000019699	346.318	0.137911	0.224472	0.614378	0.538965	0.999883	Akt3	#N/A
ENSMUSG00000102749	5.1915	0.996209	1.57632	0.631984	0.527397	0.999883	NA	#N/A
ENSMUSG00000063659	63.8123	0.642033	0.404799	1.58605	0.112727	0.999883	Zbtb18	#N/A
ENSMUSG00000015961	1084.73	0.101667	0.173605	0.585623	0.558129	0.999883	Adss	#N/A
ENSMUSG00000089657	19.5439	-0.0191763	0.652884	-0.0293716	0.976568	0.999883	NA	#N/A
ENSMUSG00000026502	639.928	-0.010698	0.178335	-0.0599885	0.952165	0.999883	Desi2	#N/A
ENSMUSG00000086350	7.23216	0.763594	0.931803	0.81948	0.412513	0.999883	NA	#N/A
ENSMUSG00000026500	240.328	-0.0704065	0.285016	-0.247026	0.804888	0.999883	Cox20	#N/A
ENSMUSG00000039630	6680.56	0.0698584	0.191509	0.364779	0.715276	0.999883	Hnrnpu	#N/A
ENSMUSG00000026495	37.75	-0.305395	0.499446	-0.611468	0.54089	0.999883	Efcab2	#N/A
ENSMUSG00000026494	41.7673	-0.053993	0.950264	-0.056819	0.954689	0.999883	Kif26b	#N/A
ENSMUSG00000055067	157.201	-0.0935071	0.241912	-0.386534	0.699102	0.999883	Smyd3	#N/A
ENSMUSG00000026492	81.3609	0.123045	0.32725	0.375998	0.706918	0.999883	Tfb2m	#N/A
ENSMUSG00000038949	108.199	0.216279	0.242644	0.891341	0.372746	0.999883	Cnst	#N/A
ENSMUSG00000038936	348.52	0.0239782	0.216469	0.11077	0.911799	0.999883	Sccpdh	#N/A
ENSMUSG00000026491	994.333	-0.0565637	0.274597	-0.205988	0.8368	0.999883	Ahctf1	#N/A
ENSMUSG00000104418	4.82779	-0.417235	1.09608	-0.38066	0.703455	0.999883	NA	#N/A
ENSMUSG00000026490	1154.81	-0.362648	0.23904	-1.5171	0.12924	0.999883	Cdc42bpa	#N/A
ENSMUSG00000010609	121.639	-0.117131	0.29165	-0.401616	0.687967	0.999883	Psen2	#N/A
ENSMUSG00000055676	11.3079	-0.248368	0.6986	-0.355522	0.722199	0.999883	NA	#N/A
ENSMUSG00000038855	264.103	-0.147172	0.178081	-0.826433	0.408558	0.999883	Itpkb	#N/A
ENSMUSG00000104388	9.41046	0.564989	0.813004	0.694939	0.487093	0.999883	NA	#N/A
ENSMUSG00000026496	1377.72	0.146843	0.141254	1.03957	0.298538	0.999883	Parp1	#N/A
ENSMUSG00000058729	349.542	0.0712689	0.207769	0.343021	0.731583	0.999883	Lin9	#N/A
ENSMUSG00000026499	1416.16	-0.0240629	0.239362	-0.100529	0.919924	0.999883	Acbd3	#N/A
ENSMUSG00000060743	130.682	0.0396493	0.369296	0.107365	0.9145	0.999883	H3f3a	#N/A
ENSMUSG00000038806	670.241	-0.0988469	0.192782	-0.512739	0.608134	0.999883	Sde2	#N/A
ENSMUSG00000103979	4.20815	-0.191501	1.63884	-0.116852	0.906977	0.999883	NA	#N/A
ENSMUSG00000026520	1991.95	0.447903	0.222437	2.01362	0.0440496	0.999883	Pycr2	#N/A
ENSMUSG00000038793	4.87857	0.0674731	0.718736	0.0938775	0.925206	0.999883	Lefty1	#N/A
ENSMUSG00000026519	687.502	-0.161968	0.203247	-0.796905	0.425506	0.999883	Tmem63a	#N/A
ENSMUSG00000038776	170.212	-0.363766	0.308363	-1.17967	0.238131	0.999883	Ephx1	#N/A
ENSMUSG00000026516	710.631	0.146612	0.248951	0.588921	0.555914	0.999883	Nvl	#N/A
ENSMUSG00000062169	1097.45	-0.0727928	0.208536	-0.349065	0.72704	0.999883	Cnih4	Cnih4
ENSMUSG00000038733	2579.7	0.0118937	0.186734	0.0636931	0.949215	0.999883	Wdr26	#N/A
ENSMUSG00000054135	5.96475	0.699099	1.30874	0.534176	0.59322	0.999883	A430110L20Rik	#N/A
ENSMUSG00000004880	1134.99	-0.125408	0.159656	-0.785487	0.432168	0.999883	Lbr	Lbr
ENSMUSG00000022995	1254.63	0.121098	0.228025	0.531072	0.595369	0.999883	Enah	#N/A
ENSMUSG00000103317	4.14376	-0.820538	1.14308	-0.717829	0.472863	0.999883	NA	#N/A
ENSMUSG00000102950	5.59645	-0.199351	1.15781	-0.172179	0.863297	0.999883	NA	#N/A
ENSMUSG00000102760	10.3459	0.622416	0.843123	0.738227	0.460377	0.999883	NA	#N/A
ENSMUSG00000026511	309.556	0.144203	0.295696	0.487672	0.625782	0.999883	Srp9	#N/A
ENSMUSG00000038633	1271.89	0.0453629	0.127976	0.354465	0.72299	0.999883	Degs1	#N/A
ENSMUSG00000047539	355.924	-0.0631878	0.243804	-0.259175	0.7955	0.999883	Fbxo28	#N/A
ENSMUSG00000026510	160.82	0.0178041	0.205634	0.0865813	0.931004	0.999883	Trp53bp2	#N/A
ENSMUSG00000026509	1851.56	-0.134822	0.198205	-0.680211	0.496371	0.999883	Capn2	#N/A
ENSMUSG00000030768	259.031	-0.0772564	0.179608	-0.430139	0.667095	0.999883	Disp1	#N/A
ENSMUSG00000102478	13.5673	-0.743692	0.643177	-1.15628	0.247567	0.999883	NA	#N/A
ENSMUSG00000046836	198.892	0.262828	0.248924	1.05586	0.291033	0.999883	Brox	#N/A
ENSMUSG00000042901	369.047	-0.2508	0.209926	-1.1947	0.232202	0.999883	Aida	#N/A
ENSMUSG00000056050	1855.82	0.141442	0.214262	0.660135	0.509167	0.999883	Mia3	#N/A
ENSMUSG00000072258	92.18	0.830528	0.437363	1.89894	0.0575717	0.999883	Taf1a	#N/A
ENSMUSG00000104212	4.78288	1.94387	1.01383	1.91735	0.0551938	0.999883	NA	#N/A
ENSMUSG00000039384	55.6803	-0.0396404	0.453852	-0.0873422	0.9304	0.999883	Dusp10	#N/A
ENSMUSG00000044854	8.5897	1.33282	0.830239	1.60535	0.108417	0.999883	1700056E22Rik	#N/A
ENSMUSG00000039377	45.3292	0.285565	0.348168	0.820193	0.412106	0.999883	Hlx	#N/A
ENSMUSG00000102158	6.89573	-0.0307644	1.16096	-0.0264991	0.978859	0.999883	NA	#N/A
ENSMUSG00000073481	465.042	0.0426443	0.22836	0.186742	0.851863	0.999883	2021-03-02	#N/A
ENSMUSG00000026620	121.658	0.188629	0.280603	0.672227	0.501439	0.999883	Mark1	#N/A
ENSMUSG00000039318	212.453	-0.0154222	0.235272	-0.0655506	0.947736	0.999883	Rab3gap2	#N/A
ENSMUSG00000026618	587.003	-0.0189257	0.175743	-0.10769	0.914242	0.999883	Iars2	#N/A
ENSMUSG00000102526	10.5261	1.19246	0.857974	1.38986	0.164572	0.999883	NA	#N/A
ENSMUSG00000026617	257.747	-0.192087	0.26514	-0.724474	0.468775	0.999883	Bpnt1	#N/A
ENSMUSG00000097261	7.94387	-0.758544	0.952616	-0.796275	0.425872	0.999883	NA	#N/A
ENSMUSG00000026615	4255.06	0.12664	0.277707	0.45602	0.648376	0.999883	Eprs	#N/A
ENSMUSG00000039246	34.2672	0.383508	0.452188	0.848116	0.396374	0.999883	Lyplal1	#N/A
ENSMUSG00000039239	551.205	-0.0123403	0.644592	-0.0191443	0.984726	0.999883	Tgfb2	#N/A
ENSMUSG00000001305	534.959	0.0951406	0.275266	0.345631	0.72962	0.999883	Rrp15	#N/A
ENSMUSG00000097784	7.0389	-0.425257	1.02224	-0.416005	0.677406	0.999883	NA	#N/A
ENSMUSG00000039224	4.60555	-0.971798	1.15151	-0.843932	0.398707	0.999883	D1Pas1	#N/A
ENSMUSG00000104394	38.3393	0.0241488	0.451323	0.0535068	0.957328	0.999883	NA	#N/A
ENSMUSG00000026608	161.679	-0.0032057	0.201951	-0.0158737	0.987335	0.999883	Kctd3	#N/A
ENSMUSG00000037624	8.91873	0.585346	0.794779	0.736489	0.461433	0.999883	Kcnk2	#N/A
ENSMUSG00000102824	306.072	-0.00553565	0.176298	-0.0313994	0.974951	0.999883	NA	#N/A
ENSMUSG00000026604	1034.13	-0.358341	0.229364	-1.56232	0.118212	0.999883	Ptpn14	#N/A
ENSMUSG00000026603	428.804	0.163418	0.170206	0.960122	0.336994	0.999883	Smyd2	#N/A
ENSMUSG00000089872	116.11	-0.11448	0.264307	-0.433133	0.664918	0.999883	Rps6kc1	#N/A
ENSMUSG00000026634	415.776	-0.162549	0.178859	-0.90881	0.363451	0.999883	Angel2	#N/A
ENSMUSG00000037568	146.951	0.314806	0.247979	1.26949	0.204268	0.999883	Vash2	#N/A
ENSMUSG00000066595	246.504	-0.164888	0.310098	-0.53173	0.594913	0.999883	Flvcr1	#N/A
ENSMUSG00000062510	90.1533	0.280498	0.392762	0.714167	0.475124	0.999883	Nsl1	#N/A
ENSMUSG00000026630	18.7511	0.668011	0.830712	0.804143	0.421314	0.999883	Batf3	#N/A
ENSMUSG00000026628	115.689	0.522837	0.692779	0.754696	0.450432	0.999883	Atf3	#N/A
ENSMUSG00000073478	38.6429	0.238515	0.333071	0.716107	0.473926	0.999883	NA	#N/A
ENSMUSG00000037499	432.264	-0.184071	0.201399	-0.913959	0.360738	0.999883	Nenf	#N/A
ENSMUSG00000026627	49.9894	-0.00307396	0.325642	-0.00943969	0.992468	0.999883	Tmem206	#N/A
ENSMUSG00000026626	404.521	0.109215	0.228587	0.477783	0.632805	0.999883	Ppp2r5a	#N/A
ENSMUSG00000103433	49.1495	0.139904	0.26491	0.528121	0.597415	0.999883	NA	#N/A
ENSMUSG00000037461	515.016	0.310015	0.198615	1.56089	0.118551	0.999883	Ints7	#N/A
ENSMUSG00000102970	38.1652	0.349092	0.499083	0.699468	0.48426	0.999883	NA	#N/A
ENSMUSG00000026623	766.606	0.0548509	0.18771	0.292211	0.770125	0.999883	Lpgat1	#N/A
ENSMUSG00000037434	98.0461	0.00847353	0.225169	0.0376319	0.969981	0.999883	Slc30a1	#N/A
ENSMUSG00000097416	6.31428	1.78521	0.969709	1.84097	0.0656255	0.999883	Gm26670	#N/A
ENSMUSG00000026637	63.0394	0.278276	0.312728	0.889834	0.373555	0.999883	Traf5	#N/A
ENSMUSG00000103653	57.4752	1.01238	0.568613	1.78044	0.0750038	0.999883	NA	#N/A
ENSMUSG00000037395	217.719	0.0376828	0.194861	0.193383	0.846659	0.999883	Rcor3	#N/A
ENSMUSG00000097316	5.24399	0.566138	1.1828	0.478641	0.632194	0.999883	Gm10516	#N/A
ENSMUSG00000037375	61.5723	-0.485823	0.369699	-1.3141	0.188812	0.999883	Hhat	#N/A
ENSMUSG00000016262	268.112	-0.361032	0.242771	-1.48713	0.13698	0.999883	Sertad4	#N/A
ENSMUSG00000089812	27.7032	-0.160127	0.526035	-0.304404	0.76082	0.999883	NA	#N/A
ENSMUSG00000102162	6.30186	-0.364493	0.813222	-0.448209	0.654003	0.999883	NA	#N/A
ENSMUSG00000016181	322.467	0.226763	0.247619	0.915777	0.359784	0.999883	Diexf	#N/A
ENSMUSG00000079144	42.0408	0.020184	0.464675	0.0434369	0.965353	0.999883	A130010J15Rik	#N/A
ENSMUSG00000026639	6.59383	-0.339769	1.14868	-0.295791	0.76739	0.999883	Lamb3	#N/A
ENSMUSG00000026640	58.6516	0.00819407	0.363091	0.0225675	0.981995	0.999883	Plxna2	#N/A
ENSMUSG00000103597	37.69	0.277368	0.373846	0.741932	0.458129	0.999883	NA	#N/A
ENSMUSG00000016494	80.9707	0.360258	0.537935	0.669705	0.503046	0.999883	Cd34	#N/A
ENSMUSG00000103867	6.17885	-0.0464747	1.09692	-0.0423685	0.966205	0.999883	NA	#N/A
ENSMUSG00000103443	4.5356	-1.8476	1.1588	-1.59441	0.110844	0.999883	NA	#N/A
ENSMUSG00000016481	261.512	-0.124942	0.239726	-0.521185	0.602238	0.999883	Cr1l	#N/A
ENSMUSG00000050530	320.682	-0.0884702	0.289964	-0.305107	0.760285	0.999883	Fam171a1	#N/A
ENSMUSG00000026643	667.396	0.155893	0.317382	0.491185	0.623296	0.999883	Nmt2	#N/A
ENSMUSG00000049950	66.785	0.293339	0.371397	0.789825	0.42963	0.999883	Rpp38	#N/A
ENSMUSG00000026648	22.0536	-0.160714	0.787698	-0.20403	0.83833	0.999883	Dclre1c	#N/A
ENSMUSG00000109865	561.832	-0.0400809	0.163534	-0.245092	0.806385	0.999883	Hspa14	#N/A
ENSMUSG00000051396	89.2998	0.729703	0.489509	1.49068	0.136044	0.999883	Hspa14	#N/A
ENSMUSG00000039496	4.21615	1.43635	1.4511	0.989839	0.322253	0.999883	Cdnf	#N/A
ENSMUSG00000081278	84.4046	-0.541499	0.328201	-1.6499	0.0989628	0.999883	NA	#N/A
ENSMUSG00000026655	267.676	-0.0898717	0.212	-0.423922	0.671623	0.999883	Fam107b	#N/A
ENSMUSG00000081070	7.46102	0.754772	0.775859	0.972821	0.330642	0.999883	NA	#N/A
ENSMUSG00000026657	499.022	-0.115242	0.270201	-0.426504	0.669741	0.999883	Frmd4a	#N/A
ENSMUSG00000102494	4.53318	-1.36541	1.21601	-1.12287	0.261494	0.999883	NA	#N/A
ENSMUSG00000039449	243.732	-0.00350948	0.218464	-0.0160643	0.987183	0.999883	Prpf18	#N/A
ENSMUSG00000083378	18.2248	-0.266381	0.553304	-0.481438	0.630205	0.999883	NA	#N/A
ENSMUSG00000026664	8.79192	0.0307607	0.820718	0.0374803	0.970102	0.999883	Phyh	#N/A
ENSMUSG00000069188	11.5867	0.427268	0.618682	0.69061	0.489811	0.999883	NA	#N/A
ENSMUSG00000026672	191.92	0.475802	0.303096	1.56981	0.116459	0.999883	Optn	#N/A
ENSMUSG00000039145	101.701	0.2189	0.262224	0.834781	0.403841	0.999883	Camk1d	#N/A
ENSMUSG00000082013	7.06477	0.0643267	0.830371	0.0774675	0.938252	0.999883	NA	#N/A
ENSMUSG00000039128	549.795	0.243525	0.15795	1.54178	0.123127	0.999883	Cdc123	#N/A
ENSMUSG00000025817	133.336	0.102472	0.194542	0.526735	0.598377	0.999883	Nudt5	#N/A
ENSMUSG00000025816	198.82	0.162004	0.203553	0.795879	0.426102	0.999883	Sec61a2	#N/A
ENSMUSG00000043241	579.091	0.0184595	0.290785	0.0634817	0.949383	0.999883	Upf2	#N/A
ENSMUSG00000045319	23.9806	0.897673	0.550444	1.63081	0.102929	0.999883	Proser2	#N/A
ENSMUSG00000039063	14.381	0.191313	0.557052	0.343438	0.731269	0.999883	Echdc3	#N/A
ENSMUSG00000039046	114.635	0.300435	0.25382	1.18365	0.236551	0.999883	Usp6nl	#N/A
ENSMUSG00000002107	671.038	-0.147503	0.267113	-0.55221	0.580804	0.999883	Celf2	#N/A
ENSMUSG00000015619	115.356	0.530397	0.347161	1.52781	0.126559	0.999883	Gata3	#N/A
ENSMUSG00000025782	486.14	0.164268	0.226055	0.726675	0.467425	0.999883	Taf3	#N/A
ENSMUSG00000103570	5.29426	1.08639	0.971247	1.11856	0.263329	0.999883	NA	#N/A
ENSMUSG00000025781	716.935	-0.110307	0.178299	-0.61866	0.536141	0.999883	Atp5c1	#N/A
ENSMUSG00000037262	277.917	0.264814	0.224989	1.17701	0.239191	0.999883	Kin	#N/A
ENSMUSG00000037254	4.49538	2.31376	1.40389	1.64811	0.0993299	0.999883	Itih2	#N/A
ENSMUSG00000061186	76.2416	-0.371877	0.382892	-0.97123	0.331434	0.999883	Sfmbt2	#N/A
ENSMUSG00000026773	99.8087	0.461436	0.341375	1.3517	0.176471	0.999883	Pfkfb3	#N/A
ENSMUSG00000037197	1080.19	0.0848771	0.177552	0.478041	0.632621	0.999883	Rbm17	#N/A
ENSMUSG00000023206	15.9635	-0.360804	0.652354	-0.55308	0.580208	0.999883	Il15ra	#N/A
ENSMUSG00000058594	138.668	-0.403802	0.306945	-1.31555	0.188325	0.999883	Fbh1	#N/A
ENSMUSG00000047909	70.3033	0.325575	0.458862	0.709527	0.477998	0.999883	Ankrd16	#N/A
ENSMUSG00000026767	196.281	0.0924686	0.215973	0.428149	0.668543	0.999883	Mindy3	#N/A
ENSMUSG00000104449	6.55039	-0.38835	0.99179	-0.391565	0.69538	0.999883	NA	#N/A
ENSMUSG00000026730	53.2235	0.185399	0.377304	0.491378	0.623159	0.999883	Pter	#N/A
ENSMUSG00000026727	807.256	-0.274458	0.163181	-1.68192	0.0925842	0.999883	Rsu1	#N/A
ENSMUSG00000102691	15.4157	-0.247039	0.648346	-0.381029	0.703181	0.999883	NA	#N/A
ENSMUSG00000026723	21.2528	-0.90926	0.462548	-1.96577	0.0493256	0.999883	Trdmt1	#N/A
ENSMUSG00000026728	12836.9	-0.11713	0.240076	-0.487886	0.625631	0.999883	Vim	#N/A
ENSMUSG00000063275	178.963	-0.209072	0.270819	-0.771999	0.440115	0.999883	Hacd1	#N/A
ENSMUSG00000102553	8.94453	1.22405	0.961636	1.27289	0.203059	0.999883	NA	#N/A
ENSMUSG00000103926	5.68917	0.42518	1.31061	0.324413	0.745625	0.999883	NA	#N/A
ENSMUSG00000086657	23.6452	-0.0675814	0.522734	-0.129284	0.897133	0.999883	Stamos	#N/A
ENSMUSG00000026718	316.106	0.347357	0.265237	1.30961	0.190327	0.999883	Stam	#N/A
ENSMUSG00000070271	5.18232	0.0424021	0.945968	0.044824	0.964248	0.999883	NA	#N/A
ENSMUSG00000026707	46.8847	0.509261	0.330432	1.5412	0.123268	0.999883	Nsun6	#N/A
ENSMUSG00000017418	141.809	0.2374	0.284926	0.833198	0.404733	0.999883	Arl5b	#N/A
ENSMUSG00000102258	22.8783	-0.0490154	0.513518	-0.0954501	0.923957	0.999883	NA	#N/A
ENSMUSG00000081389	16.3241	-0.705605	0.466607	-1.5122	0.130482	0.999883	NA	#N/A
ENSMUSG00000026748	11.3798	0.216726	0.77188	0.280777	0.778882	0.999883	Plxdc2	#N/A
ENSMUSG00000053702	8.35906	-1.21187	0.930587	-1.30226	0.192827	0.999883	Nebl	#N/A
ENSMUSG00000054057	51.2207	0.821944	0.419855	1.95769	0.0502669	0.999883	A930004D18Rik	#N/A
ENSMUSG00000054074	34.1257	-0.524349	0.451328	-1.16179	0.245321	0.999883	Skida1	#N/A
ENSMUSG00000026743	534.182	-0.141706	0.308222	-0.459753	0.645693	0.999883	Mllt10	#N/A
ENSMUSG00000026740	749.965	0.080588	0.242058	0.332928	0.739188	0.999883	Dnajc1	#N/A
ENSMUSG00000083070	8.87156	0.228532	0.771954	0.296044	0.767197	0.999883	NA	#N/A
ENSMUSG00000082520	5.89405	0.533436	1.11883	0.476779	0.633519	0.999883	NA	#N/A
ENSMUSG00000051154	552.833	-0.15734	0.182079	-0.864131	0.387516	0.999883	Commd3	#N/A
ENSMUSG00000026739	441.23	-0.133532	0.192476	-0.693763	0.487831	0.999883	Bmi1	#N/A
ENSMUSG00000026737	157.335	-0.0773087	0.203267	-0.380331	0.703699	0.999883	Pip4k2a	#N/A
ENSMUSG00000023094	25.319	0.331618	0.693977	0.477852	0.632756	0.999883	Msrb2	#N/A
ENSMUSG00000043415	71.7346	0.204988	0.422155	0.485574	0.627269	0.999883	Otud1	#N/A
ENSMUSG00000036617	8.90088	-0.158623	0.854771	-0.185574	0.852779	0.999883	Etl4	#N/A
ENSMUSG00000082164	81.5557	-0.138519	0.375352	-0.369038	0.712099	0.999883	NA	#N/A
ENSMUSG00000081128	274.279	0.127445	0.264505	0.481824	0.629931	0.999883	NA	#N/A
ENSMUSG00000036591	652.809	-0.0190291	0.256195	-0.0742761	0.940791	0.999883	Arhgap21	#N/A
ENSMUSG00000026679	17.4647	-0.443147	0.640368	-0.692019	0.488925	0.999883	Enkur	#N/A
ENSMUSG00000048550	43.0033	-0.261806	0.401988	-0.651277	0.514868	0.999883	Thnsl1	#N/A
ENSMUSG00000084071	27.2015	0.231877	0.512871	0.452117	0.651185	0.999883	NA	#N/A
ENSMUSG00000083863	28.2069	-0.054887	0.417935	-0.131329	0.895515	0.999883	NA	#N/A
ENSMUSG00000083563	23.3369	0.0297515	0.464407	0.0640634	0.94892	0.999883	NA	#N/A
ENSMUSG00000026786	308.422	-0.0215595	0.234896	-0.0917828	0.926871	0.999883	Apbb1ip	#N/A
ENSMUSG00000026784	99.6371	-0.189639	0.334785	-0.56645	0.571088	0.999883	Pdss1	#N/A
ENSMUSG00000058835	522.113	-0.0525592	0.178358	-0.294683	0.768236	0.999883	Abi1	#N/A
ENSMUSG00000026781	251.787	0.167621	0.348347	0.481189	0.630382	0.999883	Acbd5	#N/A
ENSMUSG00000026775	1048.45	0.0679693	0.291166	0.233438	0.815421	0.999883	Yme1l1	#N/A
ENSMUSG00000084098	268.851	-0.00250767	0.322104	-0.0077853	0.993788	0.999883	NA	#N/A
ENSMUSG00000026771	259.403	0.306357	0.232162	1.31958	0.186975	0.999883	Spopl	#N/A
ENSMUSG00000083373	15.5913	0.764695	0.853533	0.895918	0.370297	0.999883	NA	#N/A
ENSMUSG00000026981	10.9085	0.149275	0.92314	0.161704	0.871539	0.999883	Il1rn	#N/A
ENSMUSG00000084241	11.2434	-0.780775	0.91798	-0.850536	0.395027	0.999883	NA	#N/A
ENSMUSG00000036893	582.652	0.176108	0.188922	0.932176	0.351245	0.999883	Ehmt1	#N/A
ENSMUSG00000026972	43.441	0.0153355	0.379043	0.0404586	0.967727	0.999883	Arrdc1	#N/A
ENSMUSG00000026975	21.5798	-0.551721	0.628414	-0.877958	0.379966	0.999883	Dph7	#N/A
ENSMUSG00000036850	164.618	-0.0429682	0.273274	-0.157235	0.875059	0.999883	Mrpl41	#N/A
ENSMUSG00000036833	34.2035	0.17901	0.454954	0.393469	0.693973	0.999883	Pnpla7	#N/A
ENSMUSG00000006476	225.445	-0.295579	0.24517	-1.20561	0.227969	0.999883	Nsmf	#N/A
ENSMUSG00000078202	8.23995	-1.08023	0.685515	-1.57579	0.115074	0.999883	Nrarp	#N/A
ENSMUSG00000059555	14.0655	1.11789	0.79114	1.41301	0.157653	0.999883	Tor4a	#N/A
ENSMUSG00000013465	260.883	0.161855	0.225696	0.717139	0.473288	0.999883	Nelfb	#N/A
ENSMUSG00000006471	21.1206	0.423786	0.447061	0.947938	0.343161	0.999883	Ndor1	#N/A
ENSMUSG00000078201	62.6899	-0.506426	0.392123	-1.2915	0.196531	0.999883	Tmem203	#N/A
ENSMUSG00000048707	81.4704	0.0830009	0.373305	0.222341	0.824049	0.999883	Tprn	#N/A
ENSMUSG00000026966	242.919	-0.153336	0.194784	-0.78721	0.431159	0.999883	Ssna1	#N/A
ENSMUSG00000026965	400.802	-0.0754353	0.258843	-0.291432	0.770721	0.999883	Anapc2	#N/A
ENSMUSG00000036646	255.869	-0.0242091	0.190361	-0.127175	0.898802	0.999883	Man1b1	#N/A
ENSMUSG00000026958	108.036	0.244359	0.289905	0.842894	0.399288	0.999883	Dpp7	#N/A
ENSMUSG00000026956	297.567	-0.34464	0.389844	-0.884045	0.376672	0.999883	Uap1l1	#N/A
ENSMUSG00000015094	222.317	0.302684	0.302359	1.00107	0.316791	0.999883	Npdc1	#N/A
ENSMUSG00000026944	153.789	-0.0787196	0.247759	-0.317726	0.750692	0.999883	Abca2	#N/A
ENSMUSG00000047617	27.5024	-0.501318	0.421902	-1.18823	0.234741	0.999883	Paxx	#N/A
ENSMUSG00000015095	171.43	-0.181572	0.251718	-0.721329	0.470707	0.999883	Fbxw5	#N/A
ENSMUSG00000026942	80.848	-0.114883	0.340718	-0.337178	0.735983	0.999883	Traf2	#N/A
ENSMUSG00000083043	4.61538	-0.436433	0.898302	-0.485843	0.627079	0.999883	NA	#N/A
ENSMUSG00000015092	1338.81	0.0797583	0.185765	0.429349	0.667669	0.999883	Edf1	#N/A
ENSMUSG00000036504	509.83	-0.464164	0.288458	-1.60912	0.10759	0.999883	Phpt1	#N/A
ENSMUSG00000015087	1033.39	-0.101043	0.158857	-0.63606	0.524737	0.999883	Rabl6	#N/A
ENSMUSG00000026939	18.3117	-0.259986	0.646979	-0.401846	0.687797	0.999883	Tmem141	#N/A
ENSMUSG00000049086	23.6736	-0.213513	0.703822	-0.303362	0.761614	0.999883	Bmyc	#N/A
ENSMUSG00000026933	378.859	-0.0235119	0.169185	-0.138971	0.889473	0.999883	Camsap1	#N/A
ENSMUSG00000036352	435.626	0.108363	0.169544	0.639142	0.52273	0.999883	Ubac1	#N/A
ENSMUSG00000026932	274.791	-0.0719076	0.338203	-0.212617	0.831626	0.999883	Nacc2	#N/A
ENSMUSG00000087679	327.254	0.179987	0.215804	0.834029	0.404264	0.999883	Tmem250-ps	#N/A
ENSMUSG00000036327	84.869	-0.0795025	0.32351	-0.245749	0.805876	0.999883	Qsox2	#N/A
ENSMUSG00000026930	116.287	0.0158948	0.36965	0.0429997	0.965702	0.999883	Gpsm1	#N/A
ENSMUSG00000075467	264.56	-0.343626	0.194688	-1.76501	0.0775628	0.999883	Dnlz	#N/A
ENSMUSG00000036281	131.271	-0.0487775	0.66808	-0.0730115	0.941797	0.999883	Snapc4	#N/A
ENSMUSG00000085767	4.69485	-0.0762299	1.11037	-0.0686526	0.945266	0.999883	NA	#N/A
ENSMUSG00000026927	293.323	-0.209845	0.208271	-1.00756	0.313668	0.999883	Entr1	#N/A
ENSMUSG00000026926	513.979	-0.0699228	0.224761	-0.311098	0.755726	0.999883	Pmpca	#N/A
ENSMUSG00000026925	59.7481	-0.363255	0.381514	-0.952141	0.341026	0.999883	Inpp5e	#N/A
ENSMUSG00000026924	272.218	-0.0621998	0.191227	-0.325268	0.744978	0.999883	Sec16a	#N/A
ENSMUSG00000086714	20.506	-0.554102	0.676017	-0.819658	0.412411	0.999883	NA	#N/A
ENSMUSG00000026923	188.282	-0.304019	0.221162	-1.37464	0.169242	0.999883	Notch1	#N/A
ENSMUSG00000026921	66.5141	-0.0665073	0.367236	-0.181102	0.856287	0.999883	Egfl7	#N/A
ENSMUSG00000026922	199.161	0.165293	0.257949	0.640797	0.521655	0.999883	Agpat2	#N/A
ENSMUSG00000036186	188.179	-0.314577	0.310245	-1.01396	0.3106	0.999883	Fam69b	#N/A
ENSMUSG00000077192	32.7117	-0.755869	0.692542	-1.09144	0.275078	0.999883	Snora17	#N/A
ENSMUSG00000082951	34.0104	0.713699	0.395938	1.80255	0.0714586	0.999883	NA	#N/A
ENSMUSG00000036160	196.06	0.555247	0.313743	1.76975	0.0767688	0.999883	Surf6	#N/A
ENSMUSG00000015776	295.398	0.377325	0.241989	1.55926	0.118934	0.999883	Med22	#N/A
ENSMUSG00000062647	49.1563	-0.036076	0.418361	-0.0862317	0.931282	0.999883	Rpl7a	#N/A
ENSMUSG00000065258	11.7086	-0.81748	0.706257	-1.15748	0.247075	0.999883	NA	#N/A
ENSMUSG00000015790	134.233	0.139842	0.234058	0.597468	0.550195	0.999883	Surf1	#N/A
ENSMUSG00000014873	192.976	-0.234117	0.329373	-0.710797	0.47721	0.999883	Surf2	#N/A
ENSMUSG00000014867	1770.48	0.167045	0.195659	0.853755	0.393241	0.999883	Surf4	#N/A
ENSMUSG00000052406	486.413	0.21587	0.241131	0.89524	0.370659	0.999883	Rexo4	#N/A
ENSMUSG00000015488	278.771	0.257713	0.207741	1.24055	0.214772	0.999883	Cacfd1	#N/A
ENSMUSG00000036067	5.36961	0.450235	1.22338	0.368025	0.712854	0.999883	Slc2a6	#N/A
ENSMUSG00000083335	4.5006	-0.869916	0.982522	-0.885391	0.375946	0.999883	NA	#N/A
ENSMUSG00000009614	74.3674	0.637118	0.489008	1.30288	0.192616	0.999883	Sardh	#N/A
ENSMUSG00000009621	90.4778	-0.190691	0.280104	-0.680786	0.496007	0.999883	Vav2	#N/A
ENSMUSG00000109946	36.0684	0.792366	0.435172	1.82081	0.0686355	0.999883	Brd3os	#N/A
ENSMUSG00000026918	1506.73	0.160801	0.173407	0.927308	0.353767	0.999883	Brd3	#N/A
ENSMUSG00000026917	648.874	0.168323	0.228077	0.738011	0.460508	0.999883	Wdr5	#N/A
ENSMUSG00000080538	4.28614	-2.15728	1.54058	-1.40031	0.161422	0.999883	NA	#N/A
ENSMUSG00000085929	15.258	0.66945	0.828362	0.808162	0.418998	0.999883	NA	#N/A
ENSMUSG00000015846	154.243	-0.0186537	0.2279	-0.0818504	0.934766	0.999883	Rxra	#N/A
ENSMUSG00000085766	4.67	1.45768	1.35066	1.07923	0.280484	0.999883	NA	#N/A
ENSMUSG00000026837	1699.71	0.0320502	0.35727	0.0897085	0.928519	0.999883	Col5a1	#N/A
ENSMUSG00000035829	53.9721	0.908954	0.496471	1.83083	0.067126	0.999883	Ppp1r26	#N/A
ENSMUSG00000026831	13.2348	-1.48503	0.935447	-1.58751	0.112397	0.999883	1700007K13Rik	#N/A
ENSMUSG00000035772	309.828	0.107384	0.267802	0.400981	0.688434	0.999883	Mrps2	#N/A
ENSMUSG00000026821	110.754	0.380336	0.447415	0.850074	0.395284	0.999883	Ralgds	#N/A
ENSMUSG00000026816	160.692	0.0252723	0.283135	0.0892586	0.928876	0.999883	Gtf3c5	#N/A
ENSMUSG00000026812	186.139	0.03326	0.327642	0.101513	0.919143	0.999883	Tsc1	#N/A
ENSMUSG00000035666	221.946	-0.142957	0.281477	-0.507883	0.611535	0.999883	Gtf3c4	#N/A
ENSMUSG00000026806	99.5953	0.106827	0.36984	0.288847	0.772699	0.999883	Ddx31	#N/A
ENSMUSG00000026803	284.062	0.193992	0.242777	0.799053	0.42426	0.999883	Ttf1	#N/A
ENSMUSG00000043535	642.938	-0.0356448	0.301838	-0.118092	0.905994	0.999883	Setx	#N/A
ENSMUSG00000026799	250.836	-0.0773183	0.203164	-0.380571	0.703521	0.999883	Med27	#N/A
ENSMUSG00000039844	731.026	0.0193984	0.240333	0.0807148	0.935669	0.999883	Rapgef1	#N/A
ENSMUSG00000039826	125.643	0.123546	0.208358	0.592952	0.553213	0.999883	Trub2	#N/A
ENSMUSG00000026798	64.4431	0.133546	0.26856	0.497265	0.619002	0.999883	Coq4	#N/A
ENSMUSG00000059316	257.129	-0.0968602	0.229464	-0.422115	0.672941	0.999883	Slc27a4	#N/A
ENSMUSG00000069020	388.062	0.207476	0.289593	0.716441	0.473719	0.999883	Urm1	#N/A
ENSMUSG00000039798	5.98927	0.0659648	1.337	0.0493377	0.96065	0.999883	NA	#N/A
ENSMUSG00000039787	96.0394	-0.370619	0.391165	-0.947474	0.343397	0.999883	Cercam	#N/A
ENSMUSG00000019715	354.992	0.119199	0.183131	0.650895	0.515114	0.999883	Gle1	#N/A
ENSMUSG00000057738	1543.76	-0.0292308	0.122999	-0.23765	0.812152	0.999883	Sptan1	#N/A
ENSMUSG00000039715	12.8195	-1.02054	0.650969	-1.56772	0.116946	0.999883	Wdr34	#N/A
ENSMUSG00000054766	3046.56	0.0677822	0.263	0.257728	0.796617	0.999883	Set	#N/A
ENSMUSG00000026785	19.0301	-0.863018	0.552512	-1.56199	0.118291	0.999883	Pkn3	#N/A
ENSMUSG00000015335	137.104	-0.246558	0.313016	-0.787683	0.430882	0.999883	Zdhhc12	#N/A
ENSMUSG00000039686	105.504	0.00447682	0.258519	0.0173172	0.986184	0.999883	Zer1	#N/A
ENSMUSG00000015337	103.319	0.11005	0.347872	0.316351	0.751736	0.999883	Endog	#N/A
ENSMUSG00000039660	561.974	0.083253	0.270122	0.308205	0.757926	0.999883	Spout1	#N/A
ENSMUSG00000039648	21.2463	-0.729723	0.425915	-1.7133	0.0866566	0.999883	Kyat1	#N/A
ENSMUSG00000100747	9.52066	0.723489	0.978744	0.739201	0.459785	0.999883	NA	#N/A
ENSMUSG00000007476	442.784	0.18759	0.192767	0.973147	0.33048	0.999883	Lrrc8a	#N/A
ENSMUSG00000075419	133.012	-0.0239819	0.248319	-0.0965771	0.923062	0.999883	Dolk	#N/A
ENSMUSG00000052533	518.939	0.00419928	0.276405	0.0151925	0.987879	0.999883	Nup188	#N/A
ENSMUSG00000026860	262.41	0.0467712	0.241012	0.194061	0.846128	0.999883	Sh3glb2	#N/A
ENSMUSG00000026858	121.759	0.111545	0.281449	0.396325	0.691866	0.999883	Miga2	#N/A
ENSMUSG00000026856	115.419	-0.501139	0.339607	-1.47564	0.14004	0.999883	Dolpp1	#N/A
ENSMUSG00000026853	105.001	-0.420033	0.295985	-1.4191	0.15587	0.999883	Crat	#N/A
ENSMUSG00000039515	1541.55	-0.00558809	0.219472	-0.0254615	0.979687	0.999883	Ptpa	#N/A
ENSMUSG00000089762	85.7779	-0.0870601	0.251986	-0.345496	0.729721	0.999883	Ier5l	#N/A
ENSMUSG00000026857	159.482	0.29191	0.209071	1.39622	0.162647	0.999883	Ntmt1	#N/A
ENSMUSG00000039483	130.681	-0.373451	0.319315	-1.16954	0.242186	0.999883	Asb6	#N/A
ENSMUSG00000039476	1230.96	-0.232965	0.368058	-0.632957	0.526762	0.999883	Prrx2	#N/A
ENSMUSG00000050737	10.9212	0.968645	1.69164	0.572607	0.566911	0.999883	Ptges	#N/A
ENSMUSG00000026848	1518.57	0.0305565	0.171116	0.178572	0.858274	0.999883	Tor1b	#N/A
ENSMUSG00000026849	209.332	0.0398625	0.275008	0.144951	0.88475	0.999883	Tor1a	#N/A
ENSMUSG00000026851	200.147	-0.00377498	0.231561	-0.0163023	0.986993	0.999883	BC005624	#N/A
ENSMUSG00000026854	145.429	0.149974	0.209509	0.715834	0.474094	0.999883	Usp20	#N/A
ENSMUSG00000075415	398.922	0.145062	0.180056	0.805648	0.420446	0.999883	Fnbp1	#N/A
ENSMUSG00000087269	33.3048	0.909399	0.462562	1.966	0.0492982	0.999883	NA	#N/A
ENSMUSG00000000194	273.143	0.0189553	0.194871	0.097271	0.922511	0.999883	Gpr107	#N/A
ENSMUSG00000062661	427.844	-0.213547	0.278445	-0.766928	0.443124	0.999883	Ncs1	#N/A
ENSMUSG00000076441	8.73173	0.327616	0.710362	0.461196	0.644658	0.999883	Ass1	#N/A
ENSMUSG00000026843	515.759	-0.0209394	0.169034	-0.123877	0.901413	0.999883	Fubp3	#N/A
ENSMUSG00000039356	254.3	0.57083	0.342249	1.66788	0.0953399	0.999883	Exosc2	#N/A
ENSMUSG00000026842	579.427	0.0420332	0.238305	0.176384	0.859992	0.999883	Abl1	#N/A
ENSMUSG00000001864	205.853	0.23992	0.269596	0.889923	0.373507	0.999883	Aif1l	#N/A
ENSMUSG00000001855	596.51	0.0441	0.248074	0.17777	0.858904	0.999883	Nup214	#N/A
ENSMUSG00000039262	879.078	-0.324635	0.207214	-1.56667	0.117193	0.999883	Prrc2b	#N/A
ENSMUSG00000039254	84.5873	-0.308291	0.297714	-1.03553	0.300423	0.999883	Pomt1	#N/A
ENSMUSG00000002550	131.522	0.514955	0.29536	1.74348	0.08125	0.999883	Uck1	#N/A
ENSMUSG00000066068	12.4805	1.03814	0.582698	1.78161	0.0748136	0.999883	NA	#N/A
ENSMUSG00000044627	1743.69	0.0960602	0.24772	0.387778	0.69818	0.999883	Swi5	#N/A
ENSMUSG00000002546	771.56	-0.318091	0.18526	-1.717	0.0859788	0.999883	Golga2	#N/A
ENSMUSG00000026825	70.9207	-0.328518	0.467066	-0.703366	0.481828	0.999883	Dnm1	#N/A
ENSMUSG00000039205	289.924	0.147404	0.26666	0.55278	0.580414	0.999883	Ciz1	#N/A
ENSMUSG00000039195	358.262	-0.0944465	0.188448	-0.501181	0.616244	0.999883	1110008P14Rik	#N/A
ENSMUSG00000026820	183.788	-0.136589	0.243041	-0.562	0.574116	0.999883	Ptges2	#N/A
ENSMUSG00000026819	144.358	0.204322	0.273339	0.747503	0.45476	0.999883	Slc25a25	#N/A
ENSMUSG00000039164	28.9696	-0.0972291	0.443236	-0.219362	0.826368	0.999883	Naif1	#N/A
ENSMUSG00000039157	52.2018	-0.135407	0.418159	-0.323817	0.746077	0.999883	Fam102a	#N/A
ENSMUSG00000026810	254.568	0.147663	0.17989	0.820855	0.411729	0.999883	Dpm2	#N/A
ENSMUSG00000046854	8.31177	0.44884	1.24187	0.361422	0.717784	0.999883	Pip5kl1	#N/A
ENSMUSG00000079442	298.104	0.00431049	0.240401	0.0179305	0.985694	0.999883	St6galnac4	#N/A
ENSMUSG00000026811	126.347	0.0081638	0.284363	0.0287091	0.977097	0.999883	St6galnac6	#N/A
ENSMUSG00000026817	488.967	-0.427295	0.351623	-1.21521	0.224287	0.999883	Ak1	#N/A
ENSMUSG00000026814	18.657	-0.523438	0.529103	-0.989294	0.322519	0.999883	Eng	#N/A
ENSMUSG00000009566	317.627	-0.278512	0.241983	-1.15096	0.24975	0.999883	Fpgs	#N/A
ENSMUSG00000009555	87.3459	0.0536166	0.242772	0.220852	0.825208	0.999883	Cdk9	#N/A
ENSMUSG00000059013	12.438	-1.38359	0.952151	-1.45313	0.146189	0.999883	Sh2d3c	#N/A
ENSMUSG00000009563	180.015	0.0245325	0.265928	0.0922525	0.926497	0.999883	Tor2a	#N/A
ENSMUSG00000053746	120.967	-0.450792	0.400066	-1.12679	0.25983	0.999883	Ptrh1	#N/A
ENSMUSG00000026797	468.208	-0.361488	0.202296	-1.78693	0.0739492	0.999883	Stxbp1	#N/A
ENSMUSG00000026796	1353.1	0.00429908	0.172169	0.0249702	0.980079	0.999883	Fam129b	#N/A
ENSMUSG00000026792	27.7651	-0.165026	0.432411	-0.381642	0.702727	0.999883	Lrsam1	#N/A
ENSMUSG00000038900	191.737	0.0436808	0.223891	0.195098	0.845316	0.999883	Rpl12	#N/A
ENSMUSG00000026791	48.0811	-0.246944	0.353894	-0.697792	0.485308	0.999883	Slc2a8	#N/A
ENSMUSG00000038860	47.4298	0.578133	0.47164	1.22579	0.220277	0.999883	Garnl3	#N/A
ENSMUSG00000038831	27.7595	-0.624993	0.530196	-1.1788	0.238479	0.999883	Ralgps1	#N/A
ENSMUSG00000004105	331.247	-0.320484	0.258948	-1.23764	0.21585	0.999883	Angptl2	#N/A
ENSMUSG00000068966	38.3977	0.455028	0.532029	0.855269	0.392402	0.999883	Zbtb34	#N/A
ENSMUSG00000026788	90.1524	0.107764	0.40449	0.266419	0.789916	0.999883	Zbtb43	#N/A
ENSMUSG00000038740	191.077	0.040699	0.196269	0.207364	0.835726	0.999883	Mvb12b	#N/A
ENSMUSG00000087461	5.18453	2.57579	1.31842	1.9537	0.050737	0.999883	C230014O12Rik	#N/A
ENSMUSG00000038718	529.515	-0.232191	0.19088	-1.21642	0.223824	0.999883	Pbx3	#N/A
ENSMUSG00000038696	574.949	-0.113388	0.170492	-0.665064	0.506009	0.999883	Mapkap1	#N/A
ENSMUSG00000081992	7.2932	-0.443426	0.852994	-0.519846	0.603171	0.999883	NA	#N/A
ENSMUSG00000026867	1071.37	-0.192649	0.120174	-1.60309	0.108916	0.999883	Gapvd1	#N/A
ENSMUSG00000026864	14651.7	0.493505	0.353089	1.39768	0.162209	0.999883	Hspa5	#N/A
ENSMUSG00000070953	196.648	-0.240197	0.244905	-0.980776	0.326703	0.999883	Rabepk	#N/A
ENSMUSG00000035949	539.277	-0.0554329	0.169351	-0.327326	0.743421	0.999883	Fbxw2	#N/A
ENSMUSG00000026869	424.118	-0.167402	0.254928	-0.656664	0.511397	0.999883	Psmd5	#N/A
ENSMUSG00000026875	8.70012	0.648467	0.736181	0.880852	0.378398	0.999883	Traf1	#N/A
ENSMUSG00000083533	11.5806	-0.0163817	1.00797	-0.0162521	0.987033	0.999883	NA	#N/A
ENSMUSG00000026878	3008.66	-0.197101	0.192348	-1.02471	0.305502	0.999883	Rab14	#N/A
ENSMUSG00000026879	1180.04	-0.220449	0.373654	-0.589981	0.555203	0.999883	Gsn	#N/A
ENSMUSG00000106961	9.43951	-1.53913	0.931696	-1.65196	0.0985421	0.999883	NA	#N/A
ENSMUSG00000026880	100.028	-0.0237155	0.264155	-0.089779	0.928463	0.999883	Stom	#N/A
ENSMUSG00000075391	4.68327	-0.356825	0.838167	-0.42572	0.670312	0.999883	NA	#N/A
ENSMUSG00000035778	217.939	-0.258228	0.249759	-1.03391	0.301179	0.999883	Ggta1	#N/A
ENSMUSG00000081421	4.27784	-1.19595	1.11241	-1.07511	0.282327	0.999883	NA	#N/A
ENSMUSG00000026883	515.149	0.192428	0.164711	1.16828	0.242696	0.999883	Dab2ip	#N/A
ENSMUSG00000026885	9.39115	-0.346445	0.668085	-0.518565	0.604064	0.999883	Ttll11	#N/A
ENSMUSG00000026895	881.931	-0.11428	0.241107	-0.473979	0.635515	0.999883	Ndufa8	#N/A
ENSMUSG00000026890	52.0922	0.379274	0.323407	1.17275	0.240898	0.999883	Lhx6	#N/A
ENSMUSG00000026889	210.929	-0.0920626	0.181923	-0.506053	0.612819	0.999883	Rbm18	#N/A
ENSMUSG00000026887	118.955	0.124169	0.219749	0.565052	0.572039	0.999883	Mrrf	#N/A
ENSMUSG00000047250	123.63	0.325592	0.459637	0.708367	0.478717	0.999883	Ptgs1	#N/A
ENSMUSG00000083716	13.3369	-0.00158738	0.742384	-0.00213822	0.998294	0.999883	NA	#N/A
ENSMUSG00000075376	764.657	0.174036	0.245902	0.707745	0.479104	0.999883	Rc3h2	#N/A
ENSMUSG00000066798	121.674	0.494435	0.270916	1.82505	0.0679936	0.999883	Zbtb6	#N/A
ENSMUSG00000050714	76.2258	0.234635	0.525677	0.446348	0.655346	0.999883	Zbtb26	#N/A
ENSMUSG00000035437	590.259	-0.0612101	0.193569	-0.316219	0.751837	0.999883	Rabgap1	#N/A
ENSMUSG00000026915	947.901	-0.00633043	0.292877	-0.0216146	0.982755	0.999883	Strbp	#N/A
ENSMUSG00000107586	4.26915	-0.43127	1.06713	-0.404141	0.686109	0.999883	NA	#N/A
ENSMUSG00000107529	5.4346	-1.16672	1.09816	-1.06244	0.288038	0.999883	NA	#N/A
ENSMUSG00000026749	239.748	0.0587685	0.247366	0.237577	0.812209	0.999883	Nek6	#N/A
ENSMUSG00000026750	587.007	-0.142442	0.142245	-1.00139	0.31664	0.999883	Psmb7	#N/A
ENSMUSG00000082931	12.8996	-0.0711673	0.631509	-0.112694	0.910273	0.999883	NA	#N/A
ENSMUSG00000063972	31.0044	0.259994	0.412102	0.630898	0.528107	0.999883	Nr6a1	#N/A
ENSMUSG00000062997	40.5819	-0.0959588	0.355825	-0.26968	0.787407	0.999883	Rpl35	#N/A
ENSMUSG00000026755	713.775	0.100392	0.249966	0.401623	0.687961	0.999883	Arpc5l	#N/A
ENSMUSG00000026754	297.97	-0.205659	0.249653	-0.823779	0.410065	0.999883	Golga1	#N/A
ENSMUSG00000035236	148.77	-0.323412	0.287307	-1.12567	0.260307	0.999883	Scai	#N/A
ENSMUSG00000082315	6.13087	1.20422	0.966376	1.24611	0.212722	0.999883	Gm16523	#N/A
ENSMUSG00000107955	4.23773	1.24918	1.22362	1.02088	0.307311	0.999883	NA	#N/A
ENSMUSG00000026753	363.046	0.134387	0.156217	0.860257	0.389647	0.999883	Ppp6c	#N/A
ENSMUSG00000083240	6.25123	-2.04029	1.1123	-1.83431	0.0666085	0.999883	NA	#N/A
ENSMUSG00000082536	9.35868	-0.29157	0.727683	-0.400682	0.688654	0.999883	NA	#N/A
ENSMUSG00000081999	157.841	-0.275988	0.226801	-1.21687	0.223653	0.999883	NA	#N/A
ENSMUSG00000036890	41.751	-0.379089	0.418883	-0.905001	0.365465	0.999883	Gtdc1	#N/A
ENSMUSG00000026872	282.949	0.215298	0.350801	0.613734	0.539391	0.999883	Zeb2	#N/A
ENSMUSG00000052248	5.02195	0.854134	1.51332	0.564409	0.572475	0.999883	Zeb2os	#N/A
ENSMUSG00000052155	59.9009	0.160657	0.360958	0.445084	0.656259	0.999883	Acvr2a	#N/A
ENSMUSG00000026761	207.194	0.0294662	0.250847	0.117467	0.90649	0.999883	Orc4	#N/A
ENSMUSG00000036792	131.837	0.0200534	0.33826	0.0592838	0.952726	0.999883	Mbd5	#N/A
ENSMUSG00000081272	7.10082	0.230503	1.04487	0.220605	0.8254	0.999883	NA	#N/A
ENSMUSG00000069495	600.86	0.0998898	0.292422	0.341595	0.732656	0.999883	Epc2	#N/A
ENSMUSG00000026764	18.3896	-0.0516653	0.702106	-0.0735861	0.94134	0.999883	Kif5c	#N/A
ENSMUSG00000050447	4.14849	1.12002	1.38994	0.805804	0.420356	0.999883	Lypd6	#N/A
ENSMUSG00000026766	763.393	-0.150621	0.189558	-0.794594	0.42685	0.999883	Mmadhc	#N/A
ENSMUSG00000085862	6.33278	-0.478889	1.21587	-0.393865	0.693681	0.999883	Gm13483	#N/A
ENSMUSG00000083449	182.392	-0.156416	0.296006	-0.528421	0.597207	0.999883	NA	#N/A
ENSMUSG00000017144	483.43	0.273498	0.194875	1.40346	0.160481	0.999883	Rnd3	#N/A
ENSMUSG00000036249	64.2506	0.137373	0.341903	0.401788	0.68784	0.999883	Rbm43	#N/A
ENSMUSG00000026946	61.3004	0.154971	0.319262	0.485403	0.627391	0.999883	Nmi	#N/A
ENSMUSG00000053475	37.8656	-1.12947	0.684571	-1.64989	0.0989649	0.999883	Tnfaip6	#N/A
ENSMUSG00000036202	1727.34	0.329654	0.33713	0.977826	0.32816	0.999883	Rif1	#N/A
ENSMUSG00000026950	4.43748	-2.39985	1.38629	-1.73113	0.0834283	0.999883	Neb	#N/A
ENSMUSG00000036093	231.264	-0.165119	0.222247	-0.742953	0.45751	0.999883	Arl5a	#N/A
ENSMUSG00000085315	12.1752	0.0191663	0.904542	0.021189	0.983095	0.999883	NA	#N/A
ENSMUSG00000017412	5.82156	1.29929	1.16435	1.1159	0.264467	0.999883	Cacnb4	#N/A
ENSMUSG00000055371	454.381	-0.09219	0.187937	-0.490536	0.623754	0.999883	Stam2	#N/A
ENSMUSG00000036053	219.808	-0.0457599	0.246312	-0.18578	0.852617	0.999883	Fmnl2	#N/A
ENSMUSG00000061136	3136.76	0.0741164	0.295545	0.250779	0.801985	0.999883	Prpf40a	#N/A
ENSMUSG00000026960	538.916	0.49705	0.251326	1.97771	0.0479616	0.999883	Arl6ip6	#N/A
ENSMUSG00000080716	4.97373	0.438683	1.11825	0.392295	0.69484	0.999883	NA	#N/A
ENSMUSG00000075334	29.7496	-0.764261	0.576387	-1.32595	0.184855	0.999883	Rprm	#N/A
ENSMUSG00000060988	4.48072	-0.531378	1.37853	-0.385466	0.699892	0.999883	Galnt13	#N/A
ENSMUSG00000026826	145.631	-0.242008	0.338741	-0.714434	0.474959	0.999883	Nr4a2	#N/A
ENSMUSG00000026827	904.726	0.171353	0.158097	1.08385	0.278432	0.999883	Gpd2	#N/A
ENSMUSG00000081642	6.07806	-0.81617	0.834094	-0.978511	0.327821	0.999883	NA	#N/A
ENSMUSG00000026836	165.229	0.131961	0.292013	0.451901	0.65134	0.999883	Acvr1	#N/A
ENSMUSG00000026839	13.9876	0.361143	0.509627	0.708642	0.478546	0.999883	Upp2	#N/A
ENSMUSG00000036641	6.59115	-1.70949	0.861414	-1.98452	0.0471983	0.999883	Ccdc148	#N/A
ENSMUSG00000026991	597.927	-0.372906	0.243347	-1.5324	0.125423	0.999883	Pkp4	#N/A
ENSMUSG00000035168	534.589	0.0274688	0.132578	0.20719	0.835862	0.999883	Tanc1	#N/A
ENSMUSG00000026988	63.3256	-0.367548	0.402507	-0.913145	0.361166	0.999883	Wdsub1	#N/A
ENSMUSG00000026987	665.86	-0.187756	0.328703	-0.571201	0.567863	0.999883	Baz2b	#N/A
ENSMUSG00000026977	661.93	-0.126128	0.210514	-0.599143	0.549077	0.999883	2021-03-07	#N/A
ENSMUSG00000060703	33.9015	0.0355256	0.403928	0.0879502	0.929916	0.999883	Cd302	#N/A
ENSMUSG00000080198	9.52208	-0.0689016	0.708458	-0.0972556	0.922523	0.999883	NA	#N/A
ENSMUSG00000026980	746.265	-0.174175	0.215572	-0.807964	0.419111	0.999883	Ly75	#N/A
ENSMUSG00000084115	4.17878	-0.760836	1.41258	-0.538614	0.590153	0.999883	NA	#N/A
ENSMUSG00000026970	2860.6	-0.176089	0.200225	-0.879455	0.379155	0.999883	Rbms1	#N/A
ENSMUSG00000064289	158.029	0.143679	0.271597	0.529016	0.596794	0.999883	Tank	#N/A
ENSMUSG00000026914	1099.06	-0.167166	0.208363	-0.802287	0.422387	0.999883	Psmd14	#N/A
ENSMUSG00000026896	82.0649	-0.00139656	0.524679	-0.00266175	0.997876	0.999883	Ifih1	#N/A
ENSMUSG00000026893	5.59674	-0.305368	0.833857	-0.366211	0.714208	0.999883	Gca	#N/A
ENSMUSG00000075324	26.3339	-0.519954	0.52819	-0.984407	0.324915	0.999883	Fign	#N/A
ENSMUSG00000084104	25.3386	-0.0579956	0.66965	-0.0866058	0.930985	0.999883	NA	#N/A
ENSMUSG00000026888	34.1215	-0.239014	1.1952	-0.199979	0.841497	0.999883	Grb14	#N/A
ENSMUSG00000034903	232.079	-0.273056	0.453305	-0.602367	0.54693	0.999883	Cobll1	#N/A
ENSMUSG00000086881	4.59761	0.381783	1.33484	0.286015	0.774867	0.999883	NA	#N/A
ENSMUSG00000057182	5.19807	0.172139	1.22181	0.140889	0.887958	0.999883	Scn3a	#N/A
ENSMUSG00000075318	5.35295	-0.605799	1.53022	-0.39589	0.692186	0.999883	Scn2a	#N/A
ENSMUSG00000034848	95.3202	-0.143292	0.316847	-0.452244	0.651093	0.999883	Ttc21b	#N/A
ENSMUSG00000082218	4.9849	-0.286437	1.22881	-0.233101	0.815683	0.999883	NA	#N/A
ENSMUSG00000034780	19.7845	-0.794555	0.631065	-1.25907	0.208006	0.999883	B3galt1	#N/A
ENSMUSG00000027030	388.015	-0.0372504	0.375836	-0.0991134	0.921048	0.999883	Stk39	#N/A
ENSMUSG00000075312	8.04216	-0.193184	0.745002	-0.259306	0.795399	0.999883	NA	#N/A
ENSMUSG00000082836	16.6934	0.705045	0.548242	1.28601	0.198439	0.999883	NA	#N/A
ENSMUSG00000027035	272.379	-0.348828	0.23266	-1.4993	0.133795	0.999883	Cers6	#N/A
ENSMUSG00000102662	5.36043	-0.607248	1.27737	-0.475391	0.634509	0.999883	NA	#N/A
ENSMUSG00000027068	7.51081	0.675773	2.12822	0.31753	0.750841	0.999883	Dhrs9	#N/A
ENSMUSG00000027070	7.09198	0.398735	0.691901	0.576289	0.56442	0.999883	Lrp2	#N/A
ENSMUSG00000063145	21.6647	0.203716	0.552459	0.368744	0.712319	0.999883	Bbs5	#N/A
ENSMUSG00000027086	108.665	0.156239	0.345369	0.452382	0.650994	0.999883	Fastkd1	#N/A
ENSMUSG00000042133	1827.74	-0.139726	0.337095	-0.414501	0.678507	0.999883	Ppig	#N/A
ENSMUSG00000070883	22.6105	0.0837793	0.667481	0.125516	0.900115	0.999883	Ccdc173	#N/A
ENSMUSG00000083007	6.15663	-1.73546	1.05003	-1.65277	0.0983777	0.999883	NA	#N/A
ENSMUSG00000027088	101.288	-0.427191	0.283883	-1.50481	0.132372	0.999883	Phospho2	#N/A
ENSMUSG00000042155	199.273	0.283986	0.22279	1.27468	0.202421	0.999883	Klhl23	#N/A
ENSMUSG00000068882	4788	-0.00659591	0.279368	-0.0236101	0.981164	0.999883	Ssb	#N/A
ENSMUSG00000051730	87.3303	-0.259088	0.306317	-0.845815	0.397656	0.999883	Mettl5	#N/A
ENSMUSG00000044308	538.089	0.0723771	0.248661	0.291068	0.770999	0.999883	Ubr3	#N/A
ENSMUSG00000047965	34.769	-0.124115	0.614515	-0.201973	0.839938	0.999883	NA	#N/A
ENSMUSG00000014959	1119.58	0.0189049	0.187243	0.100964	0.919579	0.999883	Gorasp2	#N/A
ENSMUSG00000041997	694.471	-0.0534818	0.253725	-0.210787	0.833054	0.999883	Tlk1	#N/A
ENSMUSG00000041975	72.4226	-0.157568	0.333086	-0.473054	0.636175	0.999883	Mettl8	#N/A
ENSMUSG00000041966	91.5996	0.328542	0.281336	1.16779	0.24289	0.999883	Dcaf17	#N/A
ENSMUSG00000027012	3149.98	-0.150654	0.208237	-0.723475	0.469388	0.999883	Dync1i2	#N/A
ENSMUSG00000027010	209.402	-0.0987221	0.203848	-0.484292	0.628179	0.999883	Slc25a12	#N/A
ENSMUSG00000082190	8.15575	-0.00218078	0.678125	-0.0032159	0.997434	0.999883	NA	#N/A
ENSMUSG00000041921	87.5652	-0.208549	0.412707	-0.50532	0.613334	0.999883	Metap1d	#N/A
ENSMUSG00000041911	70.9136	-0.500405	0.325285	-1.53836	0.123962	0.999883	Dlx1	#N/A
ENSMUSG00000023391	59.3418	-0.0328527	0.448504	-0.0732496	0.941607	0.999883	Dlx2	#N/A
ENSMUSG00000027111	566.828	-0.176173	0.300005	-0.587234	0.557047	0.999883	Itga6	#N/A
ENSMUSG00000006494	193.345	0.0664862	0.417879	0.159104	0.873587	0.999883	Pdk1	#N/A
ENSMUSG00000004085	1509.48	-0.175885	0.283944	-0.619435	0.53563	0.999883	Map3k20	#N/A
ENSMUSG00000027109	457.733	0.0491696	0.261186	0.188255	0.850677	0.999883	Sp3	#N/A
ENSMUSG00000063714	25.186	-0.286281	0.522724	-0.547671	0.583918	0.999883	NA	#N/A
ENSMUSG00000027108	1506.28	-0.0171488	0.201959	-0.084912	0.932331	0.999883	Ola1	#N/A
ENSMUSG00000041777	137.053	-0.173039	0.380512	-0.454754	0.649286	0.999883	Cir1	#N/A
ENSMUSG00000008226	42.9149	-0.023518	0.428447	-0.0548912	0.956225	0.999883	Scrn3	#N/A
ENSMUSG00000041762	15.773	0.338085	0.839903	0.402529	0.687295	0.999883	Gpr155	#N/A
ENSMUSG00000075284	133.51	0.149778	0.247616	0.604879	0.54526	0.999883	Wipf1	#N/A
ENSMUSG00000086382	6.3165	0.208144	0.85545	0.243315	0.807761	0.999883	NA	#N/A
ENSMUSG00000056486	20.7259	0.79386	0.458641	1.73089	0.0834705	0.999883	Chn1	#N/A
ENSMUSG00000027104	354.848	-0.047568	0.187856	-0.253215	0.800102	0.999883	Atf2	#N/A
ENSMUSG00000018770	7138.11	-0.0601373	0.235724	-0.255117	0.798633	0.999883	Atp5g3	#N/A
ENSMUSG00000009207	308.363	-0.175966	0.242119	-0.726773	0.467365	0.999883	Lnpk	#N/A
ENSMUSG00000075279	85.4725	-0.112735	0.585649	-0.192496	0.847353	0.999883	NA	#N/A
ENSMUSG00000027099	238.13	0.00643644	0.286832	0.0224398	0.982097	0.999883	Mtx2	#N/A
ENSMUSG00000083837	4.62073	1.65267	1.20482	1.37171	0.170153	0.999883	NA	#N/A
ENSMUSG00000081406	6.35422	-0.765436	0.73319	-1.04398	0.296494	0.999883	LOC105244208	#N/A
ENSMUSG00000059005	243.295	-0.0385898	0.224094	-0.172204	0.863277	0.999883	Hnrnpa3	#N/A
ENSMUSG00000015839	651.206	-0.0237338	0.190453	-0.124618	0.900826	0.999883	Nfe2l2	#N/A
ENSMUSG00000042410	407.265	-0.136198	0.23027	-0.591471	0.554205	0.999883	Agps	#N/A
ENSMUSG00000075273	5.48837	-1.43801	1.10701	-1.29901	0.193939	0.999883	Ttc30b	#N/A
ENSMUSG00000075271	16.1233	-0.299092	0.613751	-0.487319	0.626032	0.999883	Ttc30a1	#N/A
ENSMUSG00000042369	165.15	-0.0338676	0.257455	-0.131548	0.895342	0.999883	Rbm45	#N/A
ENSMUSG00000042359	90.4412	0.149429	0.306303	0.487847	0.625658	0.999883	Osbpl6	#N/A
ENSMUSG00000002731	160.296	-0.0730182	0.269522	-0.270917	0.786455	0.999883	Prkra	#N/A
ENSMUSG00000002732	278.437	-0.222135	0.365582	-0.607621	0.543439	0.999883	Fkbp7	#N/A
ENSMUSG00000002733	374.652	0.0811455	0.211589	0.383506	0.701345	0.999883	Plekha3	#N/A
ENSMUSG00000044033	40.1549	-0.530472	0.455356	-1.16496	0.244035	0.999883	Ccdc141	#N/A
ENSMUSG00000042272	150.477	0.0786871	0.379685	0.207243	0.83582	0.999883	Sestd1	#N/A
ENSMUSG00000027014	176.484	0.0487105	0.336853	0.144604	0.885023	0.999883	Cwc22	#N/A
ENSMUSG00000027011	563.753	-0.050944	0.196137	-0.259737	0.795067	0.999883	Ube2e3	#N/A
ENSMUSG00000027007	67.61	0.380842	0.315459	1.20726	0.227331	0.999883	Itprid2	#N/A
ENSMUSG00000059173	17.6048	0.328237	0.968909	0.33877	0.734783	0.999883	Pde1a	#N/A
ENSMUSG00000027006	1023.54	-0.048214	0.175105	-0.275343	0.783053	0.999883	Dnajc10	#N/A
ENSMUSG00000027002	1163.85	0.0446236	0.194061	0.229947	0.818133	0.999883	Nckap1	#N/A
ENSMUSG00000027001	69.4358	-0.445185	0.280803	-1.5854	0.112876	0.999883	Dusp19	#N/A
ENSMUSG00000026999	139.94	-0.40982	0.287848	-1.42374	0.154523	0.999883	Nup35	#N/A
ENSMUSG00000080979	60.6054	0.714282	0.376012	1.89962	0.0574825	0.999883	NA	#N/A
ENSMUSG00000083804	5.56291	-0.733697	1.0775	-0.680926	0.495918	0.999883	NA	#N/A
ENSMUSG00000081400	6.0661	-0.858719	0.963432	-0.891313	0.372761	0.999883	NA	#N/A
ENSMUSG00000027091	1152.66	0.058703	0.261355	0.22461	0.822282	0.999883	Zc3h15	#N/A
ENSMUSG00000027087	589.45	-0.112096	0.203219	-0.551605	0.581219	0.999883	Itgav	#N/A
ENSMUSG00000048388	373.283	0.0486774	0.342695	0.142043	0.887046	0.999883	Fam171b	#N/A
ENSMUSG00000059588	5.18693	-0.768291	0.828528	-0.927297	0.353773	0.999883	Calcrl	#N/A
ENSMUSG00000027082	236.189	-0.0222161	0.238409	-0.0931847	0.925757	0.999883	Tfpi	#N/A
ENSMUSG00000076437	1294.91	-0.210558	0.150395	-1.40004	0.161502	0.999883	Selenoh	#N/A
ENSMUSG00000050043	150.045	0.356109	0.26419	1.34793	0.177682	0.999883	Tmx2	#N/A
ENSMUSG00000027080	627.411	0.0947064	0.170178	0.556512	0.577861	0.999883	Med19	#N/A
ENSMUSG00000034075	525.986	-0.0936782	0.266056	-0.352099	0.724764	0.999883	Zdhhc5	#N/A
ENSMUSG00000027079	80.3774	-0.0353935	0.257906	-0.137234	0.890846	0.999883	Clp1	#N/A
ENSMUSG00000097187	42.0617	-0.309385	0.516839	-0.59861	0.549433	0.999883	NA	#N/A
ENSMUSG00000027076	275.26	0.270143	0.272312	0.992032	0.321182	0.999883	Timm10	#N/A
ENSMUSG00000027075	14.3134	0.999439	0.596622	1.67516	0.0939021	0.999883	Slc43a1	#N/A
ENSMUSG00000027074	293.546	0.266966	0.217615	1.22678	0.219905	0.999883	Slc43a3	#N/A
ENSMUSG00000027067	3976.13	0.140817	0.155757	0.904081	0.365952	0.999883	Ssrp1	#N/A
ENSMUSG00000033955	577.367	0.0192773	0.306294	0.0629373	0.949816	0.999883	Tnks1bp1	#N/A
ENSMUSG00000082534	19.1576	-0.547052	0.599943	-0.91184	0.361853	0.999883	NA	#N/A
ENSMUSG00000083864	5.01742	1.81433	1.53708	1.18038	0.237851	0.999883	NA	#N/A
ENSMUSG00000081853	9.883	-0.211439	0.631167	-0.334997	0.737627	0.999883	NA	#N/A
ENSMUSG00000082028	5.05278	0.604002	1.16714	0.517505	0.604803	0.999883	NA	#N/A
ENSMUSG00000083688	28.8898	-0.16833	0.568903	-0.295885	0.767318	0.999883	NA	#N/A
ENSMUSG00000081073	4.96204	0.223023	0.991382	0.224961	0.822009	0.999883	NA	#N/A
ENSMUSG00000025314	18.3505	-0.262071	0.550316	-0.476219	0.633918	0.999883	Ptprj	#N/A
ENSMUSG00000051329	223.046	0.0989544	0.23361	0.423588	0.671866	0.999883	Nup160	#N/A
ENSMUSG00000008200	571.9	-0.034019	0.313695	-0.108446	0.913642	0.999883	Fnbp4	#N/A
ENSMUSG00000080873	13.3113	-0.725359	0.73315	-0.989373	0.322481	0.999883	NA	#N/A
ENSMUSG00000027282	1228.81	-0.0530426	0.17532	-0.302548	0.762235	0.999883	Mtch2	#N/A
ENSMUSG00000005510	66.8162	0.445662	0.282626	1.57686	0.114828	0.999883	Ndufs3	#N/A
ENSMUSG00000005505	70.6956	-0.0674774	0.337148	-0.200142	0.84137	0.999883	Kbtbd4	#N/A
ENSMUSG00000063235	365.565	-0.114978	0.208556	-0.551309	0.581422	0.999883	Ptpmt1	#N/A
ENSMUSG00000005506	2538.95	-0.13656	0.1473	-0.927086	0.353882	0.999883	Celf1	#N/A
ENSMUSG00000002102	4151.67	0.0545268	0.182601	0.298612	0.765236	0.999883	Psmc3	#N/A
ENSMUSG00000040687	47.2816	-0.453919	0.355194	-1.27795	0.201268	0.999883	Madd	#N/A
ENSMUSG00000002108	5.33143	0.305282	1.01191	0.301688	0.76289	0.999883	Nr1h3	#N/A
ENSMUSG00000002103	154.661	-0.13422	0.255367	-0.525596	0.599169	0.999883	Acp2	#N/A
ENSMUSG00000002109	15.3112	0.448664	0.625501	0.717287	0.473197	0.999883	Ddb2	#N/A
ENSMUSG00000027257	323.683	-0.219079	0.188765	-1.16059	0.245809	0.999883	Pacsin3	#N/A
ENSMUSG00000027255	144.214	-0.308023	0.384135	-0.801862	0.422633	0.999883	Arfgap2	#N/A
ENSMUSG00000040591	89.2433	0.322108	0.292247	1.10218	0.270384	0.999883	1110051M20Rik	#N/A
ENSMUSG00000027253	9.31942	0.144952	0.726854	0.199424	0.841931	0.999883	Lrp4	#N/A
ENSMUSG00000083832	15.9591	0.236156	0.835234	0.282743	0.777374	0.999883	NA	#N/A
ENSMUSG00000075040	29.7107	0.285473	0.45304	0.630129	0.52861	0.999883	Zfp408	#N/A
ENSMUSG00000027247	508.421	-0.138035	0.212286	-0.650234	0.515541	0.999883	Arhgap1	#N/A
ENSMUSG00000027244	94.1267	0.278949	0.282456	0.987583	0.323357	0.999883	Atg13	#N/A
ENSMUSG00000027243	27.4402	0.293376	0.464648	0.631395	0.527782	0.999883	Harbi1	#N/A
ENSMUSG00000082457	6.34066	0.733466	0.9586	0.765142	0.444187	0.999883	NA	#N/A
ENSMUSG00000040506	116.855	0.0454938	0.200438	0.226971	0.820446	0.999883	Ambra1	#N/A
ENSMUSG00000027239	9.30086	0.433408	0.62071	0.698246	0.485023	0.999883	Mdk	#N/A
ENSMUSG00000040479	334.093	-0.0856479	0.220925	-0.387678	0.698254	0.999883	Dgkz	#N/A
ENSMUSG00000027230	822.774	0.137266	0.272929	0.502939	0.615007	0.999883	Creb3l1	#N/A
ENSMUSG00000058318	346.88	-0.313659	0.218367	-1.43639	0.150892	0.999883	Phf21a	#N/A
ENSMUSG00000027222	70.1304	-0.423318	0.300804	-1.40729	0.159342	0.999883	Pex16	#N/A
ENSMUSG00000027223	98.0346	0.538957	0.423075	1.2739	0.202697	0.999883	Mapk8ip1	#N/A
ENSMUSG00000068742	81.1111	0.360337	0.331335	1.08753	0.276803	0.999883	Cry2	#N/A
ENSMUSG00000049922	172.875	-0.0474128	0.317127	-0.149507	0.881153	0.999883	Slc35c1	#N/A
ENSMUSG00000080860	7.70131	-0.428027	0.910088	-0.470314	0.638131	0.999883	NA	#N/A
ENSMUSG00000027221	23.3962	0.686805	0.684058	1.00402	0.315371	0.999883	Chst1	#N/A
ENSMUSG00000075028	18.8808	0.518173	0.657896	0.787622	0.430918	0.999883	Prdm11	#N/A
ENSMUSG00000068735	11.6356	-0.88144	0.677795	-1.30045	0.193446	0.999883	Trp53i11	#N/A
ENSMUSG00000027217	4.46519	2.83201	1.38579	2.0436	0.0409927	0.999883	Tspan18	#N/A
ENSMUSG00000027215	27.122	0.161758	0.576983	0.280351	0.779208	0.999883	Cd82	#N/A
ENSMUSG00000027198	359.193	-0.276673	0.300915	-0.919438	0.357867	0.999883	Ext2	#N/A
ENSMUSG00000040272	30.5936	0.102892	0.569997	0.180514	0.856749	0.999883	Accs	#N/A
ENSMUSG00000087006	6.96793	0.108475	1.00756	0.107661	0.914265	0.999883	Gm13889	#N/A
ENSMUSG00000040174	188.437	-0.245445	0.236752	-1.03672	0.299867	0.999883	Alkbh3	#N/A
ENSMUSG00000027195	1011.63	0.152981	0.273892	0.558545	0.576473	0.999883	Hsd17b12	#N/A
ENSMUSG00000027194	151.606	-0.0379708	0.23836	-0.1593	0.873432	0.999883	Ttc17	#N/A
ENSMUSG00000027193	1036.95	-0.0918993	0.182659	-0.50312	0.61488	0.999883	Api5	#N/A
ENSMUSG00000082820	31.2817	0.302799	0.520335	0.581932	0.560613	0.999883	NA	#N/A
ENSMUSG00000075014	28.9489	-0.950073	0.775848	-1.22456	0.220741	0.999883	NA	#N/A
ENSMUSG00000027165	201.065	-0.263138	0.314931	-0.835542	0.403413	0.999883	B230118H07Rik	#N/A
ENSMUSG00000027164	113.834	-0.27572	0.232956	-1.18357	0.236584	0.999883	Traf6	#N/A
ENSMUSG00000032841	72.6691	-0.0226704	0.471431	-0.0480886	0.961646	0.999883	Prr5l	#N/A
ENSMUSG00000048058	123.807	0.114739	0.287411	0.399217	0.689733	0.999883	Ldlrad3	#N/A
ENSMUSG00000027189	362.182	0.307921	0.163645	1.88164	0.0598846	0.999883	Trim44	#N/A
ENSMUSG00000083306	4.65202	0.858572	1.46229	0.587141	0.557109	0.999883	NA	#N/A
ENSMUSG00000075012	25.9863	0.691566	0.470166	1.4709	0.141319	0.999883	Fjx1	#N/A
ENSMUSG00000005087	3688.87	-0.215971	0.240669	-0.897377	0.369518	0.999883	Cd44	#N/A
ENSMUSG00000010914	157.699	-0.174511	0.218734	-0.797822	0.424974	0.999883	Pdhx	#N/A
ENSMUSG00000010911	163.695	0.0298421	0.285466	0.104538	0.916742	0.999883	Apip	#N/A
ENSMUSG00000027187	330.636	0.20931	0.225424	0.928519	0.353138	0.999883	Cat	#N/A
ENSMUSG00000032724	62.0448	0.377082	0.380221	0.991745	0.321322	0.999883	Abtb2	#N/A
ENSMUSG00000027185	293.476	0.0554472	0.286299	0.193669	0.846435	0.999883	Nat10	#N/A
ENSMUSG00000027184	2002.58	0.122025	0.203375	0.599999	0.548507	0.999883	Caprin1	#N/A
ENSMUSG00000027180	484.067	-0.0613616	0.221696	-0.276783	0.781947	0.999883	Fbxo3	#N/A
ENSMUSG00000032679	38.848	0.388526	0.369567	1.0513	0.29312	0.999883	Cd59a	#N/A
ENSMUSG00000027177	331.803	0.0927394	0.205632	0.450997	0.651991	0.999883	Hipk3	#N/A
ENSMUSG00000027176	540.311	0.0278	0.154945	0.179419	0.857609	0.999883	Cstf3	#N/A
ENSMUSG00000027175	54.0913	0.303107	0.376949	0.804105	0.421336	0.999883	Tcp11l1	#N/A
ENSMUSG00000027173	25.0076	0.46515	0.562594	0.826796	0.408353	0.999883	Depdc7	#N/A
ENSMUSG00000074994	752.961	-0.0252285	0.206018	-0.122458	0.902537	0.999883	Qser1	#N/A
ENSMUSG00000083856	78.765	0.803435	0.466598	1.7219	0.0850876	0.999883	NA	#N/A
ENSMUSG00000027171	9.57485	-0.552211	0.97633	-0.565599	0.571666	0.999883	Prrg4	#N/A
ENSMUSG00000045106	8.85833	-0.682713	0.737736	-0.925417	0.354749	0.999883	Ccdc73	#N/A
ENSMUSG00000027170	130.498	0.300381	0.250235	1.2004	0.229985	0.999883	Eif3m	#N/A
ENSMUSG00000005973	850.331	0.181212	0.187407	0.966939	0.333574	0.999883	Rcn1	#N/A
ENSMUSG00000027168	4.3714	-1.63132	1.39588	-1.16866	0.24254	0.999883	Pax6	#N/A
ENSMUSG00000027167	135.148	-0.043513	0.267365	-0.162748	0.870717	0.999883	Elp4	#N/A
ENSMUSG00000042670	195.099	-0.1627	0.281661	-0.577644	0.563505	0.999883	Immp1l	#N/A
ENSMUSG00000027166	84.7827	0.0879323	0.351918	0.249866	0.802691	0.999883	Dnajc24	#N/A
ENSMUSG00000016386	23.2013	-0.400276	0.769139	-0.520421	0.60277	0.999883	Mpped2	#N/A
ENSMUSG00000027122	253.435	0.0581961	0.291912	0.199362	0.84198	0.999883	Arl14ep	#N/A
ENSMUSG00000057234	22.479	-0.319243	0.473294	-0.674512	0.499986	0.999883	Mettl15	#N/A
ENSMUSG00000048482	825.852	0.0298832	0.155778	0.191832	0.847874	0.999883	Bdnf	#N/A
ENSMUSG00000027162	549.697	-0.266748	0.228395	-1.16792	0.242837	0.999883	Lin7c	#N/A
ENSMUSG00000050199	86.0531	0.26757	0.40995	0.65269	0.513956	0.999883	Lgr4	#N/A
ENSMUSG00000027160	659.4	-0.190926	0.268001	-0.712409	0.476212	0.999883	Ccdc34	#N/A
ENSMUSG00000074971	14.6517	0.612884	0.725154	0.845178	0.398011	0.999883	Fibin	#N/A
ENSMUSG00000083320	4.92242	-0.485125	0.815463	-0.594907	0.551906	0.999883	NA	#N/A
ENSMUSG00000084094	32.2328	-1.18466	0.641232	-1.84747	0.0646784	0.999883	NA	#N/A
ENSMUSG00000027133	1351.73	0.031633	0.185961	0.170105	0.864927	0.999883	Nop10	#N/A
ENSMUSG00000027130	29.6442	0.0938424	0.45824	0.204789	0.837737	0.999883	Slc12a6	#N/A
ENSMUSG00000027131	34.5846	0.0178687	0.503188	0.035511	0.971672	0.999883	Emc4	#N/A
ENSMUSG00000027132	243.842	-0.124494	0.198247	-0.627975	0.53002	0.999883	Katnbl1	#N/A
ENSMUSG00000055943	732.421	0.0771844	0.141402	0.545851	0.585168	0.999883	Emc7	#N/A
ENSMUSG00000003604	296.94	0.238434	0.22508	1.05933	0.28945	0.999883	Aven	#N/A
ENSMUSG00000044042	598.5	-0.3049	0.325643	-0.936302	0.349118	0.999883	Fmn1	#N/A
ENSMUSG00000074934	100.966	0.416514	0.508945	0.818388	0.413136	0.999883	Grem1	#N/A
ENSMUSG00000040383	859.171	-0.202181	0.185348	-1.09082	0.275353	0.999883	Aqr	#N/A
ENSMUSG00000040321	112.154	-0.049114	0.281439	-0.17451	0.861465	0.999883	Zfp770	#N/A
ENSMUSG00000057147	292.848	-0.0830838	0.234611	-0.354134	0.723239	0.999883	Dph6	#N/A
ENSMUSG00000040282	106.64	-0.207052	0.253229	-0.817647	0.413559	0.999883	BC052040	#N/A
ENSMUSG00000027210	404.827	-0.157093	0.21212	-0.740583	0.458946	0.999883	Meis2	#N/A
ENSMUSG00000086328	16.7453	0.432269	0.748584	0.577449	0.563636	0.999883	NA	#N/A
ENSMUSG00000086308	19.3123	0.454658	0.572432	0.794255	0.427047	0.999883	NA	#N/A
ENSMUSG00000027351	362.814	0.0881202	0.167801	0.525148	0.59948	0.999883	Spred1	#N/A
ENSMUSG00000027349	800.857	-0.0971143	0.154956	-0.626723	0.530841	0.999883	Fam98b	#N/A
ENSMUSG00000087203	8.9682	-0.241761	1.03238	-0.234178	0.814847	0.999883	Gm13986	#N/A
ENSMUSG00000040152	2904.66	-0.167016	0.219126	-0.762194	0.445944	0.999883	Thbs1	#N/A
ENSMUSG00000027344	6.8104	0.750435	1.05102	0.714009	0.475222	0.999883	Fsip1	#N/A
ENSMUSG00000040133	178.485	-0.367955	0.310503	-1.18503	0.236005	0.999883	Gpr176	#N/A
ENSMUSG00000005102	239.951	0.176888	0.208625	0.847874	0.396508	0.999883	Eif2ak4	#N/A
ENSMUSG00000009549	1144.61	-0.134054	0.215544	-0.621933	0.533986	0.999883	Srp14	#N/A
ENSMUSG00000074918	170.146	-0.0484209	0.394592	-0.122711	0.902336	0.999883	Inafm2	#N/A
ENSMUSG00000045838	171.894	0.0858942	0.317255	0.270742	0.78659	0.999883	Ccdc9b	#N/A
ENSMUSG00000027332	85.7718	-0.0523835	0.320032	-0.163682	0.869981	0.999883	Ivd	#N/A
ENSMUSG00000040007	81.5046	-0.338895	0.399683	-0.84791	0.396488	0.999883	Bahd1	#N/A
ENSMUSG00000074916	134.253	-0.0570859	0.308004	-0.185341	0.852961	0.999883	Chst14	#N/A
ENSMUSG00000081413	22.5031	-0.574476	0.507603	-1.13174	0.257742	0.999883	NA	#N/A
ENSMUSG00000039983	161.198	-0.161085	0.210176	-0.766429	0.443421	0.999883	Ccdc32	#N/A
ENSMUSG00000027324	17.3138	0.261079	0.702923	0.371419	0.710325	0.999883	Rpusd2	#N/A
ENSMUSG00000027323	563.61	0.179672	0.203757	0.881797	0.377886	0.999883	Rad51	#N/A
ENSMUSG00000070730	211.949	0.350256	0.237081	1.47737	0.139577	0.999883	Rmdn3	#N/A
ENSMUSG00000046814	13.1375	-0.422161	1.00062	-0.4219	0.673098	0.999883	Gchfr	#N/A
ENSMUSG00000034278	86.6835	0.321517	0.283182	1.13537	0.25622	0.999883	Dnajc17	#N/A
ENSMUSG00000081572	8.85333	-0.271493	0.750604	-0.3617	0.717577	0.999883	NA	#N/A
[truncated: 18,741 more rows]

## Sheet: ESC
Ensembl_ID	baseMean	log2FoldChange	lfcSE	stat	pvalue	Benjamini-Hochberg adjusted pvalue (padj)	symbol	Cyclebase
ENSMUSG00000038943	820.049	-1.0129	0.230297	-4.39824	1.09e-05	0.239595	Prc1	#N/A
ENSMUSG00000056592	3.74219	-4.63346	1.20385	-3.84887	0.000118663	0.868419	Zfp658	#N/A
ENSMUSG00000022945	276.25	1.18125	0.305246	3.86984	0.000108907	0.868419	Chaf1b	Chaf1B
ENSMUSG00000103377	0.273561	-1.40982	3.07821	-0.458002	0.646951	0.999569	NA	#N/A
ENSMUSG00000102331	1.18867	-0.804638	1.90796	-0.421726	0.673225	0.999569	NA	#N/A
ENSMUSG00000025902	3.64485	-3.07739	1.43073	-2.15093	0.031482	0.999569	Sox17	#N/A
ENSMUSG00000102269	2.91987	3.75881	2.19026	1.71615	0.0861345	0.999569	NA	#N/A
ENSMUSG00000118917	0.781518	0.837452	3.02676	0.276683	0.782024	0.999569	NA	#N/A
ENSMUSG00000102735	0.562945	-1.08738	2.93846	-0.37005	0.711345	0.999569	NA	#N/A
ENSMUSG00000098104	322.822	0.913103	0.453123	2.01513	0.0438906	0.999569	NA	#N/A
ENSMUSG00000103922	28.7611	-0.0432394	0.562363	-0.0768889	0.938712	0.999569	NA	#N/A
ENSMUSG00000033845	1234.11	0.480194	0.281894	1.70346	0.0884821	0.999569	Mrpl15	#N/A
ENSMUSG00000102275	4.03065	2.09423	1.27246	1.64581	0.0998031	0.999569	NA	#N/A
ENSMUSG00000025903	350.012	0.0139445	0.431193	0.0323393	0.974202	0.999569	Lypla1	#N/A
ENSMUSG00000033813	154.331	-0.0288277	0.395305	-0.0729253	0.941866	0.999569	Tcea1	#N/A
ENSMUSG00000062588	2.68012	0.115472	1.63941	0.0704352	0.943847	0.999569	NA	#N/A
ENSMUSG00000002459	2.31572	-2.21969	1.70481	-1.30202	0.19291	0.999569	Rgs20	#N/A
ENSMUSG00000091305	1.04102	-0.243463	1.81464	-0.134166	0.893271	0.999569	NA	#N/A
ENSMUSG00000033793	137.83	0.0869753	0.436937	0.199057	0.842218	0.999569	Atp6v1h	#N/A
ENSMUSG00000025905	1.99461	-0.762338	1.49436	-0.510142	0.609952	0.999569	Oprk1	#N/A
ENSMUSG00000025907	283.794	0.117905	0.471105	0.250273	0.802376	0.999569	Rb1cc1	#N/A
ENSMUSG00000090031	8.46746	0.608257	1.14526	0.53111	0.595343	0.999569	NA	#N/A
ENSMUSG00000103845	1.80493	-0.370838	2.00129	-0.185299	0.852994	0.999569	NA	#N/A
ENSMUSG00000104385	2.36092	1.52469	1.49924	1.01698	0.309165	0.999569	NA	#N/A
ENSMUSG00000102135	1.98338	0.605845	1.17239	0.516762	0.605323	0.999569	NA	#N/A
ENSMUSG00000051285	330.839	-0.0297983	0.266776	-0.111698	0.911063	0.999569	Pcmtd1	#N/A
ENSMUSG00000098201	1.28617	-0.49829	1.96682	-0.253348	0.799999	0.999569	NA	#N/A
ENSMUSG00000103509	2.37705	-0.798806	1.55879	-0.512453	0.608334	0.999569	NA	#N/A
ENSMUSG00000097797	29.6013	0.547606	0.891143	0.614499	0.538886	0.999569	NA	#N/A
ENSMUSG00000103067	1.13821	2.77978	1.92058	1.44737	0.147794	0.999569	NA	#N/A
ENSMUSG00000103903	0.890986	1.3086	2.60019	0.503271	0.614774	0.999569	NA	#N/A
ENSMUSG00000084353	12.4322	-0.0348639	0.931264	-0.0374372	0.970136	0.999569	NA	#N/A
ENSMUSG00000103933	2.91656	-1.45371	1.55064	-0.937493	0.348505	0.999569	NA	#N/A
ENSMUSG00002075967	10.9493	-0.173685	0.988814	-0.17565	0.860569	0.999569	NA	#N/A
ENSMUSG00000102871	2.44666	0.357731	1.35225	0.264544	0.791361	0.999569	NA	#N/A
ENSMUSG00000102272	2.13441	1.69573	2.08744	0.812351	0.41659	0.999569	NA	#N/A
ENSMUSG00000061024	384.196	-0.299504	0.461318	-0.649235	0.516186	0.999569	Rrs1	#N/A
ENSMUSG00000025911	5.03717	-0.663622	1.26694	-0.523797	0.600419	0.999569	Adhfe1	#N/A
ENSMUSG00000025912	129.054	0.809009	0.529439	1.52805	0.126501	0.999569	Mybl1	#N/A
ENSMUSG00000045210	175.481	0.394928	0.389002	1.01523	0.309994	0.999569	Vcpip1	#N/A
ENSMUSG00000097893	0.950474	-2.52737	2.87924	-0.87779	0.380058	0.999569	NA	#N/A
ENSMUSG00000025915	54.0824	-0.711405	0.562441	-1.26485	0.205925	0.999569	Sgk3	#N/A
ENSMUSG00000046334	1.19962	-1.5169	1.74604	-0.868763	0.384977	0.999569	NA	#N/A
ENSMUSG00000046101	11.1993	0.310917	1.07186	0.290072	0.771761	0.999569	Mcmdc2	#N/A
ENSMUSG00000098234	234.542	0.54073	0.762023	0.709597	0.477954	0.999569	Snhg6	#N/A
ENSMUSG00000093178	61.9711	1.0602	0.599739	1.76777	0.0770993	0.999569	Snord87	#N/A
ENSMUSG00000099032	7.19523	-0.382459	1.22718	-0.311656	0.755302	0.999569	Tcf24	#N/A
ENSMUSG00000025917	821.417	0.261094	0.343357	0.760415	0.447007	0.999569	Cops5	#N/A
ENSMUSG00000056763	325.312	-0.251703	0.321512	-0.782872	0.433702	0.999569	Cspp1	#N/A
ENSMUSG00000067851	204.16	0.407923	0.314728	1.29611	0.194937	0.999569	Arfgef1	#N/A
ENSMUSG00000102556	3.66679	-0.518546	1.30605	-0.397033	0.691343	0.999569	NA	#N/A
ENSMUSG00000083422	1.32232	1.41559	2.50226	0.565727	0.571579	0.999569	NA	#N/A
ENSMUSG00000100648	3.6453	-0.487468	1.27096	-0.383542	0.701318	0.999569	NA	#N/A
ENSMUSG00000048960	87.1754	-0.34484	0.554547	-0.62184	0.534047	0.999569	Prex2	#N/A
ENSMUSG00000057715	9.7775	-0.589183	0.74642	-0.789346	0.42991	0.999569	A830018L16Rik	#N/A
ENSMUSG00000103825	2.89579	-0.558135	1.57533	-0.354297	0.723116	0.999569	NA	#N/A
ENSMUSG00000103561	0.673513	-1.98741	3.02985	-0.655943	0.511861	0.999569	NA	#N/A
ENSMUSG00000118923	0.370604	1.2718	3.0746	0.413648	0.679132	0.999569	NA	#N/A
ENSMUSG00000016918	128.237	0.283521	0.507793	0.55834	0.576612	0.999569	Sulf1	#N/A
ENSMUSG00000025938	15.3862	-1.25303	0.942265	-1.32981	0.183582	0.999569	Slco5a1	#N/A
ENSMUSG00000069620	1.17963	-2.24063	2.19488	-1.02085	0.307328	0.999569	NA	#N/A
ENSMUSG00000042414	35.3412	0.53362	0.797973	0.66872	0.503674	0.999569	Prdm14	#N/A
ENSMUSG00000005886	65.9742	-0.207706	0.381436	-0.544537	0.586072	0.999569	Ncoa2	#N/A
ENSMUSG00000103506	1.22311	0.323712	1.82587	0.177292	0.859279	0.999569	NA	#N/A
ENSMUSG00000103495	0.80148	-2.84129	3.03157	-0.937233	0.348639	0.999569	NA	#N/A
ENSMUSG00000102639	3.59677	5.58692	2.74811	2.033	0.0420526	0.999569	NA	#N/A
ENSMUSG00000104170	1.43753	3.8125	2.33776	1.63083	0.102926	0.999569	NA	#N/A
ENSMUSG00000103085	11.1997	-0.125797	1.22806	-0.102435	0.918411	0.999569	NA	#N/A
ENSMUSG00000102664	12.9697	0.33214	0.753792	0.440625	0.659484	0.999569	NA	#N/A
ENSMUSG00000101171	2.33292	0.450879	1.65139	0.273029	0.784831	0.999569	NA	#N/A
ENSMUSG00000025935	363.829	-0.17358	0.231249	-0.750619	0.452882	0.999569	Tram1	#N/A
ENSMUSG00000025937	217.633	-0.409333	0.550266	-0.743882	0.456948	0.999569	Lactb2	#N/A
ENSMUSG00000102982	8.15123	1.00911	0.920146	1.09669	0.272779	0.999569	NA	#N/A
ENSMUSG00000097711	1.87069	1.38052	1.89021	0.730352	0.465175	0.999569	Gm5523	#N/A
ENSMUSG00000025932	17.8861	-0.381689	0.870018	-0.438713	0.660869	0.999569	Eya1	#N/A
ENSMUSG00000054493	3.84899	-2.71904	1.87567	-1.44964	0.147159	0.999569	NA	#N/A
ENSMUSG00000025930	53.0232	-0.648812	1.00426	-0.646058	0.518242	0.999569	Msc	#N/A
ENSMUSG00000082193	4.01243	1.7757	1.28863	1.37798	0.16821	0.999569	NA	#N/A
ENSMUSG00000032769	19.6049	1.44357	2.46149	0.586462	0.557565	0.999569	Trpa1	#N/A
ENSMUSG00000025925	455.055	-0.050163	0.264981	-0.189308	0.849852	0.999569	Terf1	#N/A
ENSMUSG00000104379	14.5693	0.738275	0.94389	0.782162	0.434119	0.999569	NA	#N/A
ENSMUSG00000043716	83.5578	0.714275	0.452631	1.57805	0.114554	0.999569	Rpl7	#N/A
ENSMUSG00000025921	29.2775	-0.572577	0.573496	-0.998397	0.318087	0.999569	Rdh10	#N/A
ENSMUSG00000025920	27.8929	-0.727733	0.472178	-1.54122	0.123262	0.999569	Stau2	#N/A
ENSMUSG00000025939	54.1536	-0.422936	0.616494	-0.686034	0.492692	0.999569	Ube2w	#N/A
ENSMUSG00000102457	0.853974	0.290838	3.06471	0.094899	0.924395	0.999569	NA	#N/A
ENSMUSG00000079658	454.56	-0.143049	0.535154	-0.267304	0.789235	0.999569	Eloc	#N/A
ENSMUSG00000100959	0.700404	-2.6017	3.03711	-0.856636	0.391646	0.999569	NA	#N/A
ENSMUSG00000025940	90.4462	0.165778	0.451348	0.367296	0.713399	0.999569	Tmem70	#N/A
ENSMUSG00000025779	0.705377	1.14016	2.41878	0.471376	0.637372	0.999569	Ly96	#N/A
ENSMUSG00000091020	12.8872	0.212606	0.703982	0.302005	0.762649	0.999569	NA	#N/A
ENSMUSG00000042686	45.833	0.130455	0.649343	0.200903	0.840775	0.999569	Jph1	#N/A
ENSMUSG00000025777	0.462653	-2.08955	3.05238	-0.684564	0.493619	0.999569	Gdap1	#N/A
ENSMUSG00000100398	21.1547	-0.310238	0.814325	-0.380975	0.703222	0.999569	NA	#N/A
ENSMUSG00000101589	40.7422	0.142311	0.595396	0.239019	0.811091	0.999569	NA	#N/A
ENSMUSG00000025776	5.33281	-1.77949	1.20564	-1.47597	0.139952	0.999569	Crispld1	#N/A
ENSMUSG00000100554	1.75945	4.11335	2.16553	1.89947	0.0575025	0.999569	NA	#N/A
ENSMUSG00000099591	1.73618	-0.815971	1.83697	-0.444195	0.656901	0.999569	NA	#N/A
ENSMUSG00000101685	20.366	0.145771	0.825381	0.17661	0.859814	0.999569	NA	#N/A
ENSMUSG00000099433	0.489545	0.0157547	3.0518	0.00516244	0.995881	0.999569	NA	#N/A
ENSMUSG00000100720	2.20419	0.197793	1.9635	0.100735	0.919761	0.999569	NA	#N/A
ENSMUSG00000100204	18.8115	2.00838	0.756668	2.65425	0.00794857	0.999569	NA	#N/A
ENSMUSG00000043760	0.927867	0.55193	2.2081	0.249957	0.802621	0.999569	Pkhd1	#N/A
ENSMUSG00000090142	0.494801	0.283276	2.65289	0.10678	0.914964	0.999569	NA	#N/A
ENSMUSG00000041859	2414.22	0.433831	0.201919	2.14854	0.0316707	0.999569	Mcm3	#N/A
ENSMUSG00000097934	0.8682	0.596577	2.65883	0.224376	0.822465	0.999569	6720483E21Rik	#N/A
ENSMUSG00000025931	12.2335	-0.361216	0.869972	-0.415204	0.677993	0.999569	Paqr8	#N/A
ENSMUSG00000041809	8.17955	0.810284	0.994265	0.814958	0.415097	0.999569	Efhc1	Efhc1
ENSMUSG00000041779	51.7238	-0.332569	0.429048	-0.775134	0.438261	0.999569	Tram2	#N/A
ENSMUSG00000025933	40.597	0.31998	0.737256	0.434015	0.664278	0.999569	Tmem14a	#N/A
ENSMUSG00000102633	1.71479	-0.20106	2.08677	-0.0963495	0.923243	0.999569	NA	#N/A
ENSMUSG00000025934	13.7453	-1.38191	0.991403	-1.39389	0.16335	0.999569	Gsta3	#N/A
ENSMUSG00000099343	4.91328	1.7281	1.19841	1.442	0.149302	0.999569	NA	#N/A
ENSMUSG00000096375	0.508582	-1.21808	3.04777	-0.399663	0.689405	0.999569	NA	#N/A
ENSMUSG00000028033	0.418034	2.81411	3.07194	0.916072	0.359629	0.999569	Kcnq5	#N/A
ENSMUSG00000082935	67.9571	0.137178	0.493603	0.277911	0.781081	0.999569	NA	#N/A
ENSMUSG00000041670	78.2958	0.444551	0.480925	0.924368	0.355295	0.999569	Rims1	#N/A
ENSMUSG00000026158	148.587	0.0450309	0.431141	0.104446	0.916816	0.999569	Ogfrl1	#N/A
ENSMUSG00000026155	237.259	-0.330556	0.372278	-0.887928	0.374579	0.999569	Smap1	#N/A
ENSMUSG00000026154	98.4981	-0.0560062	0.722335	-0.0775349	0.938198	0.999569	Sdhaf4	#N/A
ENSMUSG00000026153	89.367	0.256987	0.432622	0.594021	0.552498	0.999569	Fam135a	#N/A
ENSMUSG00000099997	0.669002	-1.64919	2.77514	-0.594272	0.55233	0.999569	NA	#N/A
ENSMUSG00000100131	0.434589	-0.578653	3.07089	-0.188432	0.850538	0.999569	NA	#N/A
ENSMUSG00000101939	204.349	1.273	1.19557	1.06476	0.286984	0.999569	NA	#N/A
ENSMUSG00000101111	0.611195	0.405358	2.0421	0.198501	0.842653	0.999569	NA	#N/A
ENSMUSG00000100862	0.775015	0.0204242	2.16499	0.00943389	0.992473	0.999569	NA	#N/A
ENSMUSG00000102070	0.634975	1.13083	2.81908	0.401135	0.688321	0.999569	NA	#N/A
ENSMUSG00000101249	3.54006	0.811179	1.20944	0.670705	0.502409	0.999569	NA	#N/A
ENSMUSG00000073725	31.2469	-0.189901	0.501864	-0.378392	0.705139	0.999569	Lmbrd1	#N/A
ENSMUSG00000100450	0.501282	-2.20729	3.04839	-0.724081	0.469016	0.999569	NA	#N/A
ENSMUSG00000033569	1.99054	-2.51727	1.92232	-1.3095	0.190366	0.999569	Adgrb3	#N/A
ENSMUSG00000104100	0.192939	2.07615	3.08956	0.671989	0.501591	0.999569	NA	#N/A
ENSMUSG00000103563	1.7429	-0.33557	2.04879	-0.163789	0.869897	0.999569	NA	#N/A
ENSMUSG00000102659	1.2822	-0.353113	2.72323	-0.129667	0.89683	0.999569	NA	#N/A
ENSMUSG00000102386	1.74167	-0.277069	1.89177	-0.14646	0.883558	0.999569	NA	#N/A
ENSMUSG00000103004	0.952182	2.16022	2.52388	0.855911	0.392047	0.999569	NA	#N/A
ENSMUSG00000101514	0.586711	1.85291	2.81252	0.658808	0.510019	0.999569	Gm5524	#N/A
ENSMUSG00000101372	3.82959	0.919876	1.18172	0.778421	0.436321	0.999569	NA	#N/A
ENSMUSG00000086240	12.5448	-0.106033	0.995729	-0.106487	0.915196	0.999569	NA	#N/A
ENSMUSG00000081557	21.5028	-0.502217	0.587447	-0.854914	0.392599	0.999569	NA	#N/A
ENSMUSG00000099492	12.5644	0.17538	0.663662	0.264261	0.791579	0.999569	NA	#N/A
ENSMUSG00000048874	1159.37	0.217309	0.329782	0.658945	0.509931	0.999569	Phf3	#N/A
ENSMUSG00000103783	5.13706	0.888336	1.71992	0.5165	0.605506	0.999569	NA	#N/A
ENSMUSG00000104315	64.0303	0.749802	0.720123	1.04121	0.297777	0.999569	NA	#N/A
ENSMUSG00000086727	4.46362	-2.38005	1.65235	-1.4404	0.149754	0.999569	4931428L18Rik	#N/A
ENSMUSG00000070960	2.39432	0.288021	2.01568	0.142891	0.886377	0.999569	NA	#N/A
ENSMUSG00000026058	2.41306	0.53246	1.48048	0.359655	0.719106	0.999569	Khdrbs2	#N/A
ENSMUSG00000102926	0.343968	-0.63217	3.0692	-0.205972	0.836812	0.999569	NA	#N/A
ENSMUSG00000100481	14.041	1.9088	0.973883	1.95999	0.0499968	0.999569	NA	#N/A
ENSMUSG00000100590	1.62533	0.398213	1.90376	0.209172	0.834314	0.999569	NA	#N/A
ENSMUSG00000100318	0.550044	-2.3242	3.04473	-0.763351	0.445254	0.999569	NA	#N/A
ENSMUSG00000101612	2.98095	0.0118549	1.861	0.00637018	0.994917	0.999569	NA	#N/A
ENSMUSG00000026134	95.8404	0.129442	0.403883	0.320494	0.748594	0.999569	Prim2	#N/A
ENSMUSG00000101682	1.55572	0.266311	1.5072	0.176692	0.85975	0.999569	NA	#N/A
ENSMUSG00000102714	0.833503	-1.48975	2.65384	-0.561359	0.574553	0.999569	NA	#N/A
ENSMUSG00000004768	149.203	0.754135	0.479446	1.57293	0.115735	0.999569	Rab23	#N/A
ENSMUSG00000042215	32.3666	-0.0362604	0.551621	-0.0657344	0.947589	0.999569	Bag2	#N/A
ENSMUSG00000042197	389.08	0.294674	0.260813	1.12983	0.258549	0.999569	Zfp451	#N/A
ENSMUSG00000081402	47.4398	1.29617	0.974395	1.33023	0.183441	0.999569	Gm15455	#N/A
ENSMUSG00000042182	13.7478	-0.0647788	0.596257	-0.108642	0.913486	0.999569	Bend6	#N/A
ENSMUSG00000104416	1.73952	2.66681	2.00354	1.33105	0.183173	0.999569	NA	#N/A
ENSMUSG00000026131	1535.77	0.555719	0.45643	1.21753	0.223401	0.999569	Dst	#N/A
ENSMUSG00000103596	10.672	-0.206372	0.958718	-0.215259	0.829566	0.999569	NA	#N/A
ENSMUSG00000103364	15.1996	1.44202	0.720004	2.0028	0.0451987	0.999569	NA	#N/A
ENSMUSG00000096992	4.6231	2.12987	2.07013	1.02886	0.303548	0.999569	NA	#N/A
ENSMUSG00000042111	92.2228	-0.527035	0.6996	-0.753337	0.451247	0.999569	Ccdc115	#N/A
ENSMUSG00000026127	404.674	-0.204692	0.240124	-0.852444	0.393968	0.999569	Imp4	#N/A
ENSMUSG00000026126	10.5703	0.670481	0.684802	0.979087	0.327537	0.999569	Ptpn18	#N/A
ENSMUSG00000100280	1.39144	0.645569	2.66721	0.242039	0.80875	0.999569	NA	#N/A
ENSMUSG00000026125	0.39381	2.751	3.0734	0.895101	0.370733	0.999569	Prss39	#N/A
ENSMUSG00000026124	14.1919	0.262239	0.74879	0.350217	0.726176	0.999569	Cfc1	#N/A
ENSMUSG00000037529	0.733092	1.97905	3.04872	0.649141	0.516247	0.999569	Prss40	#N/A
ENSMUSG00000045174	3.97518	5.22966	2.17288	2.40679	0.0160934	0.999569	Amer3	#N/A
ENSMUSG00000037509	16.4974	0.52709	0.869393	0.606273	0.544333	0.999569	Arhgef4	#N/A
ENSMUSG00000104002	0.614898	-1.5707	2.76783	-0.567486	0.570384	0.999569	NA	#N/A
ENSMUSG00000037503	158.454	0.0477423	0.498162	0.0958368	0.92365	0.999569	Fam168b	#N/A
ENSMUSG00000026123	105.354	0.376848	0.698317	0.539651	0.589438	0.999569	Plekhb2	#N/A
ENSMUSG00000103548	20.3237	1.04181	0.648791	1.60577	0.108325	0.999569	NA	#N/A
ENSMUSG00000103760	0.615899	1.05577	3.04637	0.346567	0.728917	0.999569	NA	#N/A
ENSMUSG00000103708	7.26592	3.73646	1.50339	2.48535	0.0129425	0.999569	NA	#N/A
ENSMUSG00000102434	1.84951	3.31556	2.88604	1.14883	0.250627	0.999569	NA	#N/A
ENSMUSG00000045216	221.786	-0.105942	0.262186	-0.404071	0.68616	0.999569	Hs6st1	#N/A
ENSMUSG00000102202	0.729786	0.205419	3.02484	0.0679105	0.945857	0.999569	NA	#N/A
ENSMUSG00000037470	415.013	-0.566371	0.405541	-1.39658	0.162539	0.999569	Uggt1	#N/A
ENSMUSG00000047180	0.626274	-2.50722	3.03955	-0.824867	0.409447	0.999569	Neurl3	#N/A
ENSMUSG00000037447	14.7869	0.467056	0.548844	0.850981	0.39478	0.999569	Arid5a	#N/A
ENSMUSG00000010453	171.576	0.730418	0.430061	1.69841	0.089431	0.999569	Kansl3	#N/A
ENSMUSG00000001143	76.6499	0.129327	0.320901	0.403013	0.686939	0.999569	Lman2l	#N/A
ENSMUSG00000037408	27.4099	1.00707	0.553133	1.82066	0.0686579	0.999569	Cnnm4	#N/A
ENSMUSG00000001138	168.373	0.253976	0.431271	0.588902	0.555927	0.999569	Cnnm3	#N/A
ENSMUSG00000079610	31.0076	0.113254	0.740734	0.152894	0.878482	0.999569	Ankrd39	#N/A
ENSMUSG00000026121	41.6112	-1.38796	0.744114	-1.86525	0.062146	0.999569	Sema4c	#N/A
ENSMUSG00000087589	1.04948	1.01964	2.17579	0.468629	0.639335	0.999569	NA	#N/A
ENSMUSG00000046337	66.2028	-0.264425	0.498489	-0.530453	0.595798	0.999569	Fam178b	#N/A
ENSMUSG00000061518	105.545	0.274304	0.414056	0.662482	0.507663	0.999569	Cox5b	#N/A
ENSMUSG00000037351	285.429	-0.26731	0.313873	-0.85165	0.394408	0.999569	Actr1b	#N/A
ENSMUSG00000026117	10.8516	-0.0490819	0.757034	-0.0648344	0.948306	0.999569	Zap70	#N/A
ENSMUSG00000026116	192.856	0.0553493	0.355027	0.155902	0.876111	0.999569	Tmem131	#N/A
ENSMUSG00000102930	22.7561	0.220629	0.699874	0.31524	0.752579	0.999569	NA	#N/A
ENSMUSG00000080054	0.436279	-0.590585	2.79551	-0.211262	0.832683	0.999569	NA	#N/A
ENSMUSG00000050122	51.0721	-0.0423568	0.405835	-0.10437	0.916876	0.999569	Vwa3b	#N/A
ENSMUSG00000103603	0.367568	1.52203	3.07565	0.494866	0.620695	0.999569	NA	#N/A
ENSMUSG00000026114	6.21016	-0.799143	0.909667	-0.878501	0.379672	0.999569	Cnga3	#N/A
ENSMUSG00000026113	17.7558	0.914039	0.865052	1.05663	0.290681	0.999569	Inpp4a	#N/A
ENSMUSG00000026112	264.584	0.00851489	0.502439	0.0169471	0.986479	0.999569	Coa5	#N/A
ENSMUSG00000026111	93.6562	-0.484126	0.618092	-0.78326	0.433474	0.999569	Unc50	#N/A
ENSMUSG00000026110	69.6991	0.497637	0.684704	0.726791	0.467354	0.999569	Mgat4a	#N/A
ENSMUSG00000087233	22.7076	-0.100236	0.73449	-0.13647	0.89145	0.999569	NA	#N/A
ENSMUSG00000026090	0.879726	1.58574	2.63805	0.601105	0.54777	0.999569	2010300C02Rik	#N/A
ENSMUSG00000060771	21.3199	0.395874	0.564591	0.701171	0.483197	0.999569	Tsga10	#N/A
ENSMUSG00000037216	36.3184	-0.120877	0.712793	-0.169583	0.865338	0.999569	Lipt1	#N/A
ENSMUSG00000026088	194.669	-0.386009	0.241726	-1.59689	0.11029	0.999569	Mitd1	#N/A
ENSMUSG00000026087	373.206	0.387107	0.370314	1.04535	0.295863	0.999569	Mrpl30	#N/A
ENSMUSG00000058407	433.012	-0.174943	0.246583	-0.709468	0.478034	0.999569	Txndc9	#N/A
ENSMUSG00000026083	3484.05	0.0877741	0.321401	0.273098	0.784778	0.999569	Eif5b	#N/A
ENSMUSG00000026082	183.345	0.283622	0.314855	0.900802	0.367694	0.999569	Rev1	#N/A
ENSMUSG00000037138	50.6599	0.19745	0.842946	0.234238	0.8148	0.999569	Aff3	#N/A
ENSMUSG00000087131	1.12199	-3.32965	3.02273	-1.10154	0.270663	0.999569	NA	#N/A
ENSMUSG00000026080	32.8026	0.292977	0.42364	0.691571	0.489207	0.999569	Chst10	#N/A
ENSMUSG00000026078	116.915	0.110884	0.625966	0.177141	0.859397	0.999569	Pdcl3	#N/A
ENSMUSG00000103046	13.6383	-0.277967	0.772972	-0.359608	0.71914	0.999569	NA	#N/A
ENSMUSG00000026077	0.384944	-0.592028	3.06186	-0.193356	0.846681	0.999569	Npas2	#N/A
ENSMUSG00000092563	3.16524	2.5237	1.46382	1.72405	0.0846982	0.999569	NA	#N/A
ENSMUSG00000073702	454.497	0.67987	0.401812	1.69201	0.0906437	0.999569	Rpl31	#N/A
ENSMUSG00000003134	21.375	-0.484268	0.648225	-0.747069	0.455022	0.999569	Tbc1d8	#N/A
ENSMUSG00000003135	229.288	0.0656696	0.347534	0.188959	0.850125	0.999569	Cnot11	#N/A
ENSMUSG00000085894	6.92329	-1.17019	1.14163	-1.02501	0.305359	0.999569	NA	#N/A
ENSMUSG00000077704	790.691	1.0274	0.596725	1.72174	0.0851172	0.999569	Snord89	#N/A
ENSMUSG00000048234	91.2801	0.65532	0.359719	1.82176	0.068492	0.999569	Rnf149	#N/A
ENSMUSG00000064936	13.53	-1.51596	1.05947	-1.43086	0.15247	0.999569	NA	#N/A
ENSMUSG00000102471	4.73602	-0.737485	1.01557	-0.726177	0.46773	0.999569	NA	#N/A
ENSMUSG00000050967	0.72669	-0.712274	2.76589	-0.257521	0.796777	0.999569	Creg2	#N/A
ENSMUSG00000097083	4.62266	3.5407	2.29277	1.54429	0.122518	0.999569	NA	#N/A
ENSMUSG00000026074	1521.89	-0.0724367	0.238484	-0.303739	0.761327	0.999569	Map4k4	#N/A
ENSMUSG00000026073	17.1173	2.61845	1.74976	1.49646	0.134533	0.999569	Il1r2	#N/A
ENSMUSG00000026072	2.13922	0.207725	1.53822	0.135043	0.892578	0.999569	Il1r1	#N/A
ENSMUSG00000041945	6.77312	0.219446	1.0019	0.219029	0.826627	0.999569	Mfsd9	#N/A
ENSMUSG00000101877	2.28885	4.92114	3.01403	1.63274	0.102523	0.999569	NA	#N/A
ENSMUSG00000060424	2.40591	-2.30811	1.99494	-1.15698	0.247281	0.999569	Pantr1	#N/A
ENSMUSG00000045515	5.11367	-1.41021	1.67371	-0.842566	0.399471	0.999569	Pou3f3	#N/A
ENSMUSG00000060679	323.662	0.116089	0.288303	0.402664	0.687196	0.999569	Mrps9	#N/A
ENSMUSG00000041907	4.34867	0.555289	1.34692	0.412267	0.680144	0.999569	Gpr45	#N/A
ENSMUSG00000070939	39.2121	0.0956312	0.648289	0.147513	0.882727	0.999569	Tgfbrap1	#N/A
ENSMUSG00000010290	86.3706	0.304529	0.337659	0.901885	0.367118	0.999569	AI597479	#N/A
ENSMUSG00000008136	8.9185	-1.73448	1.05736	-1.64039	0.100923	0.999569	Fhl2	#N/A
ENSMUSG00000066877	33.2963	0.168168	0.551384	0.304992	0.760373	0.999569	Nck2	#N/A
ENSMUSG00000103945	0.275578	-0.220684	3.07183	-0.0718414	0.942728	0.999569	NA	#N/A
ENSMUSG00000026051	1.68519	-0.218675	1.78874	-0.12225	0.902701	0.999569	1500015O10Rik	#N/A
ENSMUSG00000057363	179.391	0.0415671	0.327529	0.126911	0.899011	0.999569	Uxs1	#N/A
ENSMUSG00000100701	2.95222	1.72213	1.88265	0.914739	0.360328	0.999569	NA	#N/A
ENSMUSG00000041763	453.336	-0.20455	0.289183	-0.707339	0.479356	0.999569	Tpp2	#N/A
ENSMUSG00000091844	1.5423	-0.806208	1.85245	-0.435213	0.663408	0.999569	NA	#N/A
ENSMUSG00000026049	104.665	-0.483738	0.483051	-1.00142	0.316623	0.999569	Tex30	#N/A
ENSMUSG00000026047	38.9015	0.330325	0.576801	0.572685	0.566858	0.999569	Kdelc1	#N/A
ENSMUSG00000041684	49.977	0.0291508	0.599684	0.0486103	0.96123	0.999569	Bivm	#N/A
ENSMUSG00000026048	153.497	0.1113	0.435638	0.255487	0.798347	0.999569	Ercc5	#N/A
ENSMUSG00000101567	98.0156	0.422277	0.730863	0.577779	0.563414	0.999569	NA	#N/A
ENSMUSG00000056870	11.1851	-0.710354	0.711358	-0.998589	0.317994	0.999569	Gulp1	#N/A
ENSMUSG00000102319	5.42436	-0.108415	1.63719	-0.0662202	0.947202	0.999569	NA	#N/A
ENSMUSG00000101937	4.12898	1.68959	1.47206	1.14777	0.251063	0.999569	NA	#N/A
ENSMUSG00000026043	4.91618	-2.12934	1.30484	-1.63188	0.102705	0.999569	Col3a1	#N/A
ENSMUSG00000026042	5.46943	-0.380009	0.954404	-0.398163	0.69051	0.999569	Col5a2	#N/A
ENSMUSG00000104476	0.6039	-2.39097	3.04277	-0.785789	0.431991	0.999569	NA	#N/A
ENSMUSG00000100218	0.861262	1.34672	2.32414	0.579449	0.562286	0.999569	NA	#N/A
ENSMUSG00000100361	0.868181	-1.93308	2.94541	-0.656302	0.51163	0.999569	NA	#N/A
ENSMUSG00000100894	3.35517	-1.31207	1.08205	-1.21258	0.225289	0.999569	NA	#N/A
ENSMUSG00000065255	0.300024	-1.49288	3.07588	-0.48535	0.627428	0.999569	NA	#N/A
ENSMUSG00000025995	845.985	-0.152829	0.289966	-0.527057	0.598154	0.999569	Wdr75	#N/A
ENSMUSG00000084817	0.519974	-0.636672	2.63807	-0.24134	0.809292	0.999569	NA	#N/A
ENSMUSG00000025993	52.4565	0.167572	1.36025	0.123192	0.901955	0.999569	Slc40a1	#N/A
ENSMUSG00000070896	1.37686	1.22845	2.08097	0.590328	0.554971	0.999569	NA	#N/A
ENSMUSG00000041144	1.39758	-1.91733	1.84267	-1.04052	0.298099	0.999569	Dnah7b	#N/A
ENSMUSG00000101262	3.01121	-1.25541	1.19611	-1.04959	0.293909	0.999569	NA	#N/A
ENSMUSG00000025986	321.668	0.490109	0.392045	1.25013	0.21125	0.999569	Slc39a10	Slc39A10
ENSMUSG00000100213	3.24582	-2.1921	1.37416	-1.59523	0.11066	0.999569	NA	#N/A
ENSMUSG00000081185	2.75639	1.26284	1.48102	0.852684	0.393834	0.999569	NA	#N/A
ENSMUSG00000100033	13.8804	0.127701	0.897539	0.142279	0.88686	0.999569	NA	#N/A
ENSMUSG00000100816	0.677368	-2.62973	3.03641	-0.866063	0.386455	0.999569	NA	#N/A
ENSMUSG00000026109	0.932931	-2.10462	2.53069	-0.831642	0.405611	0.999569	Tmeff2	#N/A
ENSMUSG00000099924	0.234481	-1.24323	3.08325	-0.403221	0.686786	0.999569	NA	#N/A
ENSMUSG00000045954	1.80407	-0.264569	1.22391	-0.216166	0.828858	0.999569	Cavin2	#N/A
ENSMUSG00000026107	116.84	-0.360908	0.5388	-0.669838	0.502961	0.999569	Nabp1	#N/A
ENSMUSG00000099413	2.12532	-0.340619	1.66012	-0.205177	0.837434	0.999569	NA	#N/A
ENSMUSG00000018417	290.268	-0.290247	0.44249	-0.655939	0.511863	0.999569	Myo1b	#N/A
ENSMUSG00000100313	0.950221	-0.490141	2.26923	-0.215994	0.828992	0.999569	NA	#N/A
ENSMUSG00000072324	333.179	-0.211707	1.01058	-0.209491	0.834065	0.999569	NA	#N/A
ENSMUSG00000062939	15.1322	-1.00459	0.770256	-1.30423	0.192157	0.999569	Stat4	#N/A
ENSMUSG00000078291	8.68276	0.367116	0.670033	0.547907	0.583756	0.999569	NA	#N/A
ENSMUSG00000026104	18.6398	0.218474	0.510748	0.427753	0.668831	0.999569	Stat1	Stat1
ENSMUSG00000026103	287.898	-0.0182412	0.222831	-0.0818609	0.934757	0.999569	Gls	#N/A
ENSMUSG00000002881	46.1431	-0.014933	0.386372	-0.0386493	0.96917	0.999569	Nab1	#N/A
ENSMUSG00000101501	49.6006	-0.590146	0.870166	-0.678199	0.497646	0.999569	NA	#N/A
ENSMUSG00000100120	0.300024	-1.49288	3.07588	-0.48535	0.627428	0.999569	NA	#N/A
ENSMUSG00000043015	14.2451	-0.473171	0.854702	-0.553609	0.579846	0.999569	Nemp2	#N/A
ENSMUSG00000041439	8.80876	-1.15191	1.05555	-1.09128	0.275148	0.999569	Mfsd6	#N/A
ENSMUSG00000026102	10.7366	0.253202	0.977891	0.258927	0.795692	0.999569	Inpp1	#N/A
ENSMUSG00000041426	46.6613	0.438783	0.583421	0.752086	0.451999	0.999569	Hibch	#N/A
ENSMUSG00000043629	56.4941	-0.307932	0.451157	-0.682537	0.4949	0.999569	1700019D03Rik	#N/A
ENSMUSG00000060715	5.49478	0.702375	1.10271	0.636953	0.524155	0.999569	1700019A02Rik	#N/A
ENSMUSG00000026098	139.098	-0.274672	0.311136	-0.882804	0.377342	0.999569	Pms1	#N/A
ENSMUSG00000026097	46.1758	0.137977	0.443369	0.3112	0.755648	0.999569	Ormdl1	#N/A
ENSMUSG00000026096	35.686	0.241309	0.348097	0.693223	0.48817	0.999569	Osgepl1	#N/A
ENSMUSG00000026095	140.835	-0.155206	0.329047	-0.471685	0.637152	0.999569	Asnsd1	#N/A
ENSMUSG00000096141	1.72857	-1.00897	2.25733	-0.446973	0.654895	0.999569	Dnah7a	#N/A
ENSMUSG00000026094	75.1714	-0.822954	0.616955	-1.3339	0.182238	0.999569	Stk17b	Stk17B
ENSMUSG00000042807	23.599	0.244758	0.784995	0.311796	0.755196	0.999569	Hecw2	#N/A
ENSMUSG00000025983	4.9259	-1.66275	1.72984	-0.961212	0.336446	0.999569	Ccdc150	#N/A
ENSMUSG00000041303	194.132	-0.191038	0.274597	-0.695706	0.486613	0.999569	Gtf3c3	#N/A
ENSMUSG00000073678	241.064	-0.0498459	0.458668	-0.108675	0.91346	0.999569	Pgap1	#N/A
ENSMUSG00000104136	0.386324	1.53762	3.0752	0.500006	0.617071	0.999569	NA	#N/A
ENSMUSG00000052331	21.1976	-0.943364	0.554093	-1.70254	0.0886543	0.999569	Ankrd44	#N/A
ENSMUSG00000102642	8.50661	1.53814	1.19202	1.29036	0.196925	0.999569	NA	#N/A
ENSMUSG00000025982	2002.27	-0.0975838	0.255932	-0.381288	0.70299	0.999569	Sf3b1	#N/A
ENSMUSG00000103030	0.608935	0.762355	2.8661	0.26599	0.790247	0.999569	NA	#N/A
ENSMUSG00000025981	42.1802	-0.522643	0.469617	-1.11291	0.265745	0.999569	Coq10b	#N/A
ENSMUSG00000101122	4.96415	-0.850012	1.21755	-0.698135	0.485093	0.999569	NA	#N/A
ENSMUSG00000025980	1882.23	-0.0180072	0.251515	-0.0715947	0.942924	0.999569	Hspd1	#N/A
ENSMUSG00000073676	997.444	0.241943	0.3076	0.786552	0.431544	0.999569	Hspe1	#N/A
ENSMUSG00000100736	0.666413	0.542582	2.01187	0.26969	0.787399	0.999569	NA	#N/A
ENSMUSG00000025979	233.603	-0.426766	0.329267	-1.29611	0.194938	0.999569	Mob4	#N/A
ENSMUSG00000025978	3.84313	-1.76193	1.09129	-1.61454	0.106411	0.999569	Rftn2	#N/A
ENSMUSG00000046994	77.0896	0.116426	0.391318	0.297524	0.766066	0.999569	Mars2	#N/A
ENSMUSG00000025977	4.48211	0.144832	1.86759	0.0775499	0.938186	0.999569	Boll	#N/A
ENSMUSG00000100215	946.84	-0.374482	0.641796	-0.583491	0.559563	0.999569	NA	#N/A
ENSMUSG00000101085	0.413672	-1.94024	3.05791	-0.634499	0.525755	0.999569	NA	#N/A
ENSMUSG00000100944	1.59596	3.88458	2.9038	1.33776	0.180976	0.999569	NA	#N/A
ENSMUSG00000038331	28.4519	1.32383	0.822647	1.60923	0.107565	0.999569	Satb2	#N/A
ENSMUSG00000097519	36.7658	-0.707517	0.617539	-1.1457	0.251918	0.999569	4930558J18Rik	#N/A
ENSMUSG00000038323	18.9896	-0.812072	0.871178	-0.932154	0.351257	0.999569	1700066M21Rik	#N/A
ENSMUSG00000048495	47.7013	-0.697668	0.475501	-1.46723	0.142314	0.999569	Tyw5	#N/A
ENSMUSG00000025971	88.5085	-0.137901	0.640067	-0.215448	0.829418	0.999569	Maip1	#N/A
ENSMUSG00000038305	91.9137	0.360113	0.393108	0.916066	0.359632	0.999569	Spats2l	#N/A
ENSMUSG00000054770	46.7278	0.728846	0.556317	1.31013	0.190153	0.999569	Kctd18	#N/A
ENSMUSG00000026039	962.563	-0.455344	0.264248	-1.72317	0.0848573	0.999569	Sgo2a	#N/A
ENSMUSG00000063558	7.03587	-0.0826228	1.26549	-0.0652894	0.947944	0.999569	Aox1	#N/A
ENSMUSG00000064294	21.9969	2.29651	1.82373	1.25924	0.207945	0.999569	Aox3	#N/A
ENSMUSG00000038242	4.90446	1.25269	1.28404	0.97559	0.329267	0.999569	Aox4	#N/A
ENSMUSG00000079554	0.284946	0.288624	3.07259	0.0939353	0.925161	0.999569	Aox2	#N/A
ENSMUSG00000103839	13.3111	1.43514	1.09312	1.31288	0.189222	0.999569	NA	#N/A
ENSMUSG00000051223	981.713	0.0735424	0.248034	0.296502	0.766847	0.999569	Bzw1	#N/A
ENSMUSG00000026034	315.383	0.37367	0.289935	1.28881	0.197465	0.999569	Clk1	#N/A
ENSMUSG00000026035	104.721	-0.24412	0.384054	-0.635639	0.525012	0.999569	Ppil3	#N/A
ENSMUSG00000026036	138.787	0.0844949	0.383105	0.220553	0.82544	0.999569	Nif3l1	#N/A
ENSMUSG00000026037	777.346	0.3185	0.326142	0.976568	0.328783	0.999569	Orc2	#N/A
ENSMUSG00000119442	0.701559	-0.249916	2.77554	-0.0900424	0.928254	0.999569	NA	#N/A
ENSMUSG00000085054	33.2332	0.343438	0.856893	0.400794	0.688572	0.999569	NA	#N/A
ENSMUSG00000038174	163.433	-0.348092	0.394946	-0.881366	0.37812	0.999569	Fam126b	#N/A
ENSMUSG00000026032	185.489	-0.587637	0.617967	-0.95092	0.341645	0.999569	Ndufb3	#N/A
ENSMUSG00000026031	13.3527	-0.67015	0.78734	-0.851157	0.394682	0.999569	Cflar	#N/A
ENSMUSG00000026029	7.10226	0.888737	0.865826	1.02646	0.304674	0.999569	Casp8	#N/A
ENSMUSG00000102719	5.91838	0.609578	1.36275	0.447316	0.654647	0.999569	NA	#N/A
ENSMUSG00000026028	76.9854	0.30591	0.331121	0.92386	0.355559	0.999569	Trak2	#N/A
ENSMUSG00000026027	34.979	-0.371948	0.5252	-0.708203	0.478819	0.999569	Stradb	#N/A
ENSMUSG00000038079	108.914	-0.239591	0.394302	-0.607633	0.543431	0.999569	Tmem237	#N/A
ENSMUSG00000097573	1.22965	-2.57126	2.69584	-0.953786	0.340192	0.999569	NA	#N/A
ENSMUSG00000079550	0.314659	-0.397566	3.06773	-0.129596	0.896886	0.999569	Mpp4	#N/A
ENSMUSG00000099563	0.928683	1.21871	2.3258	0.523996	0.600282	0.999569	NA	#N/A
ENSMUSG00000026024	60.0152	0.926071	0.640393	1.4461	0.14815	0.999569	Als2	#N/A
ENSMUSG00000104502	0.718945	-0.080251	3.02353	-0.0265422	0.978825	0.999569	NA	#N/A
ENSMUSG00000041075	65.0627	0.0219457	0.380771	0.057635	0.954039	0.999569	Fzd7	#N/A
ENSMUSG00000047361	15.5385	0.438114	0.800354	0.5474	0.584104	0.999569	Gm973	#N/A
ENSMUSG00000026021	271.625	0.522916	0.435488	1.20076	0.229845	0.999569	Sumo1	#N/A
ENSMUSG00000103821	19.214	0.608317	0.667215	0.911725	0.361913	0.999569	NA	#N/A
ENSMUSG00000101400	0.34032	2.56027	3.0782	0.83174	0.405556	0.999569	NA	#N/A
ENSMUSG00000026020	2883.75	0.0766713	0.313415	0.244632	0.806742	0.999569	Nop58	#N/A
ENSMUSG00000077345	1.78553	1.14368	2.02039	0.566071	0.571345	0.999569	NA	#N/A
ENSMUSG00000089512	3.56046	1.61863	1.81802	0.890325	0.373291	0.999569	NA	#N/A
ENSMUSG00000089093	6.53547	0.507284	1.41497	0.358512	0.71996	0.999569	NA	#N/A
ENSMUSG00000067336	91.4239	-0.168218	0.652039	-0.257988	0.796416	0.999569	Bmpr2	#N/A
ENSMUSG00000104052	3.7251	1.5088	1.70088	0.887069	0.375042	0.999569	NA	#N/A
ENSMUSG00000041040	173.824	0.305091	0.27374	1.11453	0.265052	0.999569	Fam117b	#N/A
ENSMUSG00000103696	16.2506	0.330396	0.96215	0.343393	0.731303	0.999569	NA	#N/A
ENSMUSG00000026019	411.433	0.28486	0.375831	0.757948	0.448482	0.999569	Wdr12	#N/A
ENSMUSG00000026017	32.5127	0.293853	0.648858	0.452878	0.650637	0.999569	Carf	#N/A
ENSMUSG00000082609	50.6906	0.0619679	0.477341	0.129819	0.89671	0.999569	NA	#N/A
ENSMUSG00000073664	245.117	-0.231949	0.469991	-0.493519	0.621646	0.999569	Nbeal1	#N/A
ENSMUSG00000049439	61.7375	-0.361741	0.436844	-0.828079	0.407626	0.999569	Cyp20a1	#N/A
ENSMUSG00000103822	5.10632	0.62841	1.13135	0.55545	0.578587	0.999569	NA	#N/A
ENSMUSG00000026782	262.586	0.0801936	0.386955	0.207242	0.83582	0.999569	Abi2	#N/A
ENSMUSG00000026014	323.86	-0.033973	0.326131	-0.10417	0.917034	0.999569	Raph1	#N/A
ENSMUSG00000101188	9.53476	1.41943	1.04113	1.36336	0.172769	0.999569	NA	#N/A
ENSMUSG00000026012	0.225639	-1.20604	3.08432	-0.391024	0.69578	0.999569	Cd28	#N/A
ENSMUSG00000086795	0.780135	-2.78868	3.03271	-0.919532	0.357817	0.999569	NA	#N/A
ENSMUSG00000081382	138.736	-0.494754	0.559427	-0.884394	0.376484	0.999569	NA	#N/A
ENSMUSG00000082804	0.61533	0.413558	2.56569	0.161188	0.871946	0.999569	NA	#N/A
ENSMUSG00000052062	7.6496	-1.00961	1.54113	-0.655114	0.512394	0.999569	Pard3b	#N/A
ENSMUSG00000103656	0.751588	3.44737	3.0557	1.12818	0.259245	0.999569	NA	#N/A
ENSMUSG00000104402	1.76125	0.552916	2.1048	0.262693	0.792787	0.999569	NA	#N/A
ENSMUSG00000103002	0.451277	-1.02434	3.05618	-0.335171	0.737496	0.999569	NA	#N/A
ENSMUSG00000084333	12.0635	-0.08908	1.06706	-0.0834819	0.933468	0.999569	NA	#N/A
ENSMUSG00000025969	46.8137	-0.375389	0.56064	-0.669574	0.50313	0.999569	Nrp2	#N/A
ENSMUSG00000040865	299.275	-0.275718	0.339783	-0.811453	0.417105	0.999569	Ino80d	#N/A
ENSMUSG00000081429	0.762757	2.00476	2.42711	0.825986	0.408812	0.999569	NA	#N/A
ENSMUSG00000084799	1.21465	0.70885	1.8979	0.373492	0.708782	0.999569	Ino80dos	#N/A
ENSMUSG00000101599	58.4477	-0.778821	0.460322	-1.69191	0.0906637	0.999569	NA	#N/A
ENSMUSG00000025968	426.342	0.108522	0.221225	0.490549	0.623745	0.999569	Ndufs1	#N/A
ENSMUSG00000025967	5731.13	0.363027	0.235001	1.54479	0.122397	0.999569	Eef1b2	#N/A
ENSMUSG00000064612	0.699948	0.236541	2.81781	0.0839451	0.9331	0.999569	NA	#N/A
ENSMUSG00000064602	29.9046	0.176152	0.762956	0.230881	0.817408	0.999569	Snora41	#N/A
ENSMUSG00000046856	0.889759	-1.18596	3.00573	-0.394565	0.693164	0.999569	Gpr1	#N/A
ENSMUSG00000086730	0.520727	0.835007	3.05202	0.273591	0.784399	0.999569	NA	#N/A
ENSMUSG00000027520	460.167	0.160683	0.389439	0.412602	0.679898	0.999569	Zdbf2	#N/A
ENSMUSG00000119074	1.30022	-3.53076	3.01986	-1.16918	0.24233	0.999569	NA	#N/A
ENSMUSG00000081643	5.04687	0.554453	1.1339	0.488978	0.624858	0.999569	NA	#N/A
ENSMUSG00000025964	223.92	-0.206071	0.584796	-0.352381	0.724553	0.999569	Adam23	#N/A
ENSMUSG00000025962	110.173	0.070116	0.438699	0.159827	0.873017	0.999569	Fastkd2	#N/A
ENSMUSG00000025959	175.822	-0.569074	0.494528	-1.15074	0.249838	0.999569	Klf7	#N/A
ENSMUSG00000099658	0.275229	-1.40361	3.07838	-0.455957	0.648421	0.999569	NA	#N/A
ENSMUSG00000025958	256.264	-0.0691209	0.254813	-0.271261	0.78619	0.999569	Creb1	#N/A
ENSMUSG00000025956	26.6043	-0.0566465	0.689252	-0.0821854	0.934499	0.999569	Mettl21a	#N/A
ENSMUSG00000087213	73.2628	0.148315	0.379949	0.390356	0.696273	0.999569	2810408I11Rik	#N/A
ENSMUSG00000070871	43.8563	0.378109	0.513212	0.73675	0.461275	0.999569	Ccnyl1	#N/A
ENSMUSG00000045005	210.435	-0.277979	0.51222	-0.542693	0.587341	0.999569	Fzd5	#N/A
ENSMUSG00000102140	2.10879	-0.523765	1.98334	-0.264083	0.791716	0.999569	NA	#N/A
ENSMUSG00000051344	37.2185	-0.289454	0.436805	-0.662662	0.507547	0.999569	Plekhm3	#N/A
ENSMUSG00000084416	345.099	-0.0906956	0.530477	-0.17097	0.864248	0.999569	NA	#N/A
ENSMUSG00000025955	7.65767	0.0875863	1.34494	0.0651227	0.948076	0.999569	Akr1cl	#N/A
ENSMUSG00000090042	20.6723	0.283457	0.761604	0.372185	0.709755	0.999569	NA	#N/A
ENSMUSG00000070870	7.71833	-0.95697	1.16271	-0.823054	0.410477	0.999569	Cryge	#N/A
ENSMUSG00000067299	9.2731	0.329674	1.43587	0.229599	0.818403	0.999569	Crygd	#N/A
ENSMUSG00000025952	4.00665	-1.88596	1.72015	-1.09639	0.272907	0.999569	Crygc	#N/A
ENSMUSG00000073658	0.91267	1.1097	2.96144	0.374717	0.707871	0.999569	Crygb	#N/A
ENSMUSG00000044429	4.05211	-0.170024	1.50543	-0.112941	0.910078	0.999569	Cryga	#N/A
ENSMUSG00000044816	22.3059	-0.416878	0.504224	-0.826772	0.408366	0.999569	D630023F18Rik	#N/A
ENSMUSG00000025950	317.643	-0.049243	0.554756	-0.0887651	0.929269	0.999569	Idh1	#N/A
ENSMUSG00000025949	183.674	0.693077	0.302646	2.29006	0.0220178	0.999569	Pikfyve	#N/A
ENSMUSG00000082774	34.4814	0.237215	0.542736	0.437072	0.662059	0.999569	NA	#N/A
ENSMUSG00000083242	1.28294	1.49612	1.90802	0.784122	0.432969	0.999569	NA	#N/A
ENSMUSG00000015222	34.3238	-0.385153	0.67153	-0.573546	0.566275	0.999569	Map2	#N/A
ENSMUSG00000055567	2.10449	-2.62947	1.75259	-1.50033	0.133528	0.999569	Unc80	#N/A
ENSMUSG00000026005	146.508	-0.247298	0.50873	-0.486109	0.62689	0.999569	Rpe	#N/A
ENSMUSG00000026004	9.03807	-1.037	0.944578	-1.09784	0.272273	0.999569	Kansl1l	#N/A
ENSMUSG00000102559	0.814462	-1.01868	2.68638	-0.379201	0.704538	0.999569	NA	#N/A
ENSMUSG00000102374	1.24744	0.219192	2.12372	0.103211	0.917795	0.999569	NA	#N/A
ENSMUSG00000102776	5.84681	0.220841	1.17436	0.188052	0.850836	0.999569	NA	#N/A
ENSMUSG00000103553	0.24096	2.26293	3.08571	0.733357	0.463341	0.999569	NA	#N/A
ENSMUSG00000026003	127.61	0.119801	0.417404	0.287013	0.774102	0.999569	Acadl	#N/A
ENSMUSG00000082769	0.45771	-0.590191	2.41714	-0.24417	0.807099	0.999569	NA	#N/A
ENSMUSG00000094191	10.5695	0.526891	0.930322	0.566353	0.571154	0.999569	NA	#N/A
ENSMUSG00000026000	95.4673	-0.0545662	0.405191	-0.134668	0.892875	0.999569	Lancl1	#N/A
ENSMUSG00000025991	1.39804	-2.43839	1.93323	-1.26131	0.207199	0.999569	Cps1	#N/A
ENSMUSG00000082473	1.16792	0.481149	1.89267	0.254218	0.799327	0.999569	NA	#N/A
ENSMUSG00000062209	0.588541	-1.15805	2.88584	-0.401285	0.68821	0.999569	Erbb4	#N/A
ENSMUSG00000025997	26.3012	-0.0565563	0.547344	-0.103329	0.917702	0.999569	Ikzf2	#N/A
ENSMUSG00000053153	5.60944	0.201525	1.09942	0.183301	0.854562	0.999569	Spag16	#N/A
ENSMUSG00000026196	252.286	-0.19655	0.403338	-0.48731	0.626039	0.999569	Bard1	#N/A
ENSMUSG00000050296	0.499241	-0.358609	3.0481	-0.11765	0.906345	0.999569	Abca12	#N/A
ENSMUSG00000026192	812.5	-0.393651	0.330554	-1.19088	0.2337	0.999569	Atic	#N/A
ENSMUSG00000026193	1360.42	0.366952	0.581828	0.630689	0.528244	0.999569	Fn1	#N/A
ENSMUSG00000073652	5.40626	-0.186359	1.0099	-0.184532	0.853596	0.999569	Apol7d	#N/A
ENSMUSG00000101834	0.780135	-2.78868	3.03271	-0.919532	0.357817	0.999569	NA	#N/A
ENSMUSG00000100319	1.11702	0.159106	2.87001	0.0554375	0.95579	0.999569	NA	#N/A
ENSMUSG00000059483	1.03807	3.14536	2.49214	1.26211	0.206909	0.999569	NA	#N/A
ENSMUSG00000101496	4.04342	0.799442	1.15282	0.693467	0.488017	0.999569	NA	#N/A
ENSMUSG00000039395	74.5772	-0.443927	0.595294	-0.745727	0.455832	0.999569	Mreg	#N/A
ENSMUSG00000118839	27.457	3.42941	2.37702	1.44274	0.149094	0.999569	NA	#N/A
ENSMUSG00000119873	0.886468	1.99127	2.0254	0.983149	0.325534	0.999569	NA	#N/A
ENSMUSG00000118790	0.753214	1.197	3.04377	0.39326	0.694127	0.999569	NA	#N/A
ENSMUSG00000026189	245.594	-0.262649	0.301373	-0.871508	0.383477	0.999569	Pecr	#N/A
ENSMUSG00000026188	1.76347	-0.0481953	2.01156	-0.0239591	0.980885	0.999569	Tmem169	#N/A
ENSMUSG00000026187	640.717	0.0163129	0.258666	0.0630653	0.949715	0.999569	Xrcc5	#N/A
ENSMUSG00000085812	1.45345	1.52224	1.45408	1.04687	0.29516	0.999569	NA	#N/A
ENSMUSG00000039354	126.867	0.901857	0.615568	1.46508	0.142899	0.999569	Smarcal1	#N/A
ENSMUSG00000046330	512.04	0.203483	0.313022	0.65006	0.515654	0.999569	Rpl37a	#N/A
ENSMUSG00000039323	1356.87	-0.370286	0.506303	-0.731352	0.464564	0.999569	Igfbp2	#N/A
ENSMUSG00000100301	0.300024	-1.49288	3.07588	-0.48535	0.627428	0.999569	6030407O03Rik	#N/A
ENSMUSG00000055322	49.7209	-0.207008	0.669361	-0.309262	0.757122	0.999569	Tns1	#N/A
ENSMUSG00000061815	0.462199	1.88629	3.08368	0.611699	0.540737	0.999569	Rufy4	#N/A
ENSMUSG00000026180	0.418034	2.81411	3.07194	0.916072	0.359629	0.999569	Cxcr2	#N/A
ENSMUSG00000006304	1444.16	0.258366	0.185857	1.39014	0.164488	0.999569	Arpc2	#N/A
ENSMUSG00000006299	1337.71	0.0185585	0.229616	0.0808242	0.935582	0.999569	Aamp	#N/A
ENSMUSG00000026179	79.2538	0.298431	0.339118	0.880022	0.378847	0.999569	Pnkd	#N/A
ENSMUSG00000103013	0.292947	1.00574	3.07997	0.326544	0.744013	0.999569	NA	#N/A
ENSMUSG00000006301	65.0803	-0.432341	0.465696	-0.928376	0.353213	0.999569	Tmbim1	#N/A
ENSMUSG00000099931	1.55216	-2.17107	1.8275	-1.188	0.234834	0.999569	NA	#N/A
ENSMUSG00000103403	3.67224	1.22378	1.63845	0.746915	0.455115	0.999569	NA	#N/A
ENSMUSG00000073650	1.03833	-2.37018	2.13909	-1.10803	0.267848	0.999569	Catip	#N/A
ENSMUSG00000026177	5.10792	-0.537599	0.954712	-0.563101	0.573366	0.999569	Slc11a1	#N/A
ENSMUSG00000026176	37.1058	-0.740988	0.413573	-1.79168	0.073185	0.999569	Ctdsp1	#N/A
ENSMUSG00000026175	5.3158	0.61951	1.11229	0.556969	0.577548	0.999569	Vil1	#N/A
ENSMUSG00000033364	304.419	0.181545	0.348048	0.52161	0.601942	0.999569	Usp37	#N/A
ENSMUSG00000103227	42.3945	0.71526	0.659033	1.08532	0.277781	0.999569	NA	#N/A
ENSMUSG00000026174	224.31	-0.0740807	0.315651	-0.234692	0.814448	0.999569	Cnot9	#N/A
ENSMUSG00000026173	5.36715	0.24959	1.30679	0.190994	0.84853	0.999569	Plcd4	#N/A
ENSMUSG00000026135	76.6848	0.438292	0.432458	1.01349	0.310827	0.999569	Zfp142	#N/A
ENSMUSG00000026172	101.211	0.19426	0.356296	0.54522	0.585602	0.999569	Bcs1l	#N/A
ENSMUSG00000026171	11.8101	-0.584395	0.946484	-0.617438	0.536946	0.999569	Rnf25	#N/A
ENSMUSG00000033276	9.02464	-0.637124	0.880955	-0.72322	0.469545	0.999569	Stk36	#N/A
ENSMUSG00000033257	138.575	-0.232427	0.559774	-0.415216	0.677984	0.999569	Ttll4	#N/A
ENSMUSG00000026170	2.10846	-1.88553	1.94327	-0.970288	0.331903	0.999569	Cyp27a1	#N/A
ENSMUSG00000006542	0.268091	1.44942	3.09252	0.468687	0.639293	0.999569	Prkag3	#N/A
ENSMUSG00000033227	9.71235	-0.607685	1.00078	-0.607209	0.543712	0.999569	Wnt6	#N/A
ENSMUSG00000026167	1.11279	1.59105	2.81756	0.564692	0.572283	0.999569	Wnt10a	#N/A
ENSMUSG00000090071	45.5229	0.482608	0.507704	0.950569	0.341823	0.999569	Cdk5r2	#N/A
ENSMUSG00000006538	0.683072	-2.60908	3.03692	-0.859118	0.390275	0.999569	Ihh	#N/A
ENSMUSG00000026162	23.6423	0.644976	0.632041	1.02047	0.307508	0.999569	Nhej1	#N/A
ENSMUSG00000026205	0.763247	-1.62186	3.01996	-0.537047	0.591235	0.999569	Slc23a3	#N/A
ENSMUSG00000033159	143.837	-0.0144863	0.491504	-0.0294734	0.976487	0.999569	Cnppd1	#N/A
ENSMUSG00000049339	74.4635	0.151089	0.372014	0.406137	0.684642	0.999569	Retreg2	#N/A
ENSMUSG00000026197	64.1789	0.715098	0.447918	1.59649	0.110379	0.999569	Zfand2b	#N/A
ENSMUSG00000026198	2.4822	0.683802	2.0214	0.338282	0.735151	0.999569	Abcb6	#N/A
ENSMUSG00000033124	7.01825	0.0402288	1.19982	0.0335291	0.973253	0.999569	Atg9a	#N/A
ENSMUSG00000026199	99.7252	-0.0239045	0.342929	-0.0697069	0.944427	0.999569	Ankzf1	#N/A
ENSMUSG00000026200	21.841	0.95697	0.81863	1.16899	0.242408	0.999569	Glb1l	#N/A
ENSMUSG00000026201	98.9051	0.0588303	0.394489	0.14913	0.881451	0.999569	Stk16	#N/A
ENSMUSG00000026202	1061.89	0.252102	0.360569	0.699177	0.484441	0.999569	Tuba4a	Tuba4A
ENSMUSG00000096094	1.1925	-0.0297409	2.79305	-0.0106482	0.991504	0.999569	A630095N17Rik	#N/A
ENSMUSG00000026203	33.6663	0.132242	0.53348	0.247886	0.804223	0.999569	Dnajb2	#N/A
ENSMUSG00000026204	19.1752	1.38852	0.825726	1.68157	0.092652	0.999569	Ptprn	#N/A
ENSMUSG00000033061	0.500674	-2.20598	3.04844	-0.723643	0.469285	0.999569	Resp18	#N/A
ENSMUSG00000026209	375.534	0.579358	0.336587	1.72127	0.0852011	0.999569	Dnpep	#N/A
ENSMUSG00000026208	39.8556	-0.121972	0.503947	-0.242033	0.808755	0.999569	Des	#N/A
ENSMUSG00000085653	0.761261	1.43676	3.03692	0.473098	0.636143	0.999569	Gm15179	#N/A
ENSMUSG00000026207	19.9098	0.00757238	0.700553	0.0108092	0.991376	0.999569	Speg	#N/A
ENSMUSG00000033021	88.0349	-0.63267	0.510703	-1.23882	0.215412	0.999569	Gmppa	#N/A
ENSMUSG00000032997	150.127	0.188967	0.382288	0.494306	0.62109	0.999569	Chpf	#N/A
ENSMUSG00000026211	102.525	0.0149153	0.494953	0.0301348	0.97596	0.999569	Obsl1	#N/A
ENSMUSG00000051703	22.8832	1.24777	1.08095	1.15432	0.248368	0.999569	Tmem198	#N/A
ENSMUSG00000032968	1.88489	-0.105954	1.60698	-0.0659339	0.94743	0.999569	Inha	#N/A
ENSMUSG00000026213	40.9261	-0.33137	0.389704	-0.850311	0.395152	0.999569	Stk11ip	#N/A
ENSMUSG00000006576	39.3473	0.585888	0.583948	1.00332	0.315705	0.999569	Slc4a3	#N/A
ENSMUSG00000082012	0.48192	2.9615	3.06873	0.965057	0.334516	0.999569	NA	#N/A
ENSMUSG00000026235	283.612	-0.217353	0.285346	-0.761717	0.446229	0.999569	Epha4	#N/A
ENSMUSG00000004872	3.43262	-1.05521	1.80531	-0.584506	0.55888	0.999569	Pax3	#N/A
ENSMUSG00000026245	1593.05	0.327392	0.322317	1.01574	0.309752	0.999569	Farsb	#N/A
ENSMUSG00000104018	10.4	-0.316145	0.849866	-0.371994	0.709898	0.999569	NA	#N/A
ENSMUSG00000099364	1.02797	-0.51126	2.56669	-0.199191	0.842113	0.999569	NA	#N/A
ENSMUSG00000032883	630.581	0.326986	0.268372	1.21841	0.22307	0.999569	Acsl3	#N/A
ENSMUSG00000079470	338.381	0.569235	0.253461	2.24585	0.0247135	0.999569	Utp14b	#N/A
ENSMUSG00000099377	210.624	0.977064	0.619854	1.57628	0.114961	0.999569	NA	#N/A
ENSMUSG00000072978	10.6498	0.903944	0.910185	0.993143	0.32064	0.999569	NA	#N/A
ENSMUSG00000050711	0.428408	-1.98707	3.05612	-0.650194	0.515567	0.999569	Scg2	#N/A
ENSMUSG00000054702	12.2278	-0.745738	0.648775	-1.14946	0.250368	0.999569	Ap1s3	#N/A
ENSMUSG00000073643	118.7	-0.404174	0.478042	-0.845479	0.397844	0.999569	Wdfy1	#N/A
ENSMUSG00000026248	111.549	-0.379474	0.429807	-0.882895	0.377293	0.999569	Mrpl44	#N/A
ENSMUSG00000026249	77.2	-0.163871	0.510065	-0.321274	0.748003	0.999569	Serpine2	#N/A
ENSMUSG00000067106	3.89284	5.22436	2.16149	2.41702	0.015648	0.999569	NA	#N/A
ENSMUSG00000100397	3.7534	-1.12048	1.34183	-0.835036	0.403698	0.999569	NA	#N/A
ENSMUSG00000043230	0.748782	-0.287864	3.02564	-0.0951417	0.924202	0.999569	Fam124b	#N/A
ENSMUSG00000004364	545.486	0.042442	0.220263	0.192688	0.847204	0.999569	Cul3	#N/A
ENSMUSG00000103076	1.28093	-3.5497	2.23736	-1.58655	0.112614	0.999569	NA	#N/A
ENSMUSG00000038608	3.32768	0.429013	2.39922	0.178814	0.858084	0.999569	Dock10	#N/A
ENSMUSG00000101986	1.63434	-0.568509	2.0822	-0.273033	0.784828	0.999569	NA	#N/A
ENSMUSG00000087008	1.83749	-2.20981	2.367	-0.93359	0.350516	0.999569	NA	#N/A
ENSMUSG00000055980	15.5233	-0.350583	0.888208	-0.394708	0.693058	0.999569	Irs1	#N/A
ENSMUSG00000026142	17.2879	-1.49009	0.861109	-1.73044	0.0835525	0.999569	Rhbdd1	#N/A
ENSMUSG00000104493	2.16859	-1.73691	1.72973	-1.00415	0.315305	0.999569	NA	#N/A
ENSMUSG00000100786	2.76492	-0.937558	1.53873	-0.609306	0.542322	0.999569	NA	#N/A
ENSMUSG00000067158	0.340805	0.952977	3.07408	0.310003	0.756558	0.999569	Col4a4	#N/A
ENSMUSG00000097564	0.236566	0.742948	3.08432	0.240879	0.809649	0.999569	NA	#N/A
ENSMUSG00000026150	169.248	-0.146385	0.345022	-0.424276	0.671365	0.999569	Mff	#N/A
ENSMUSG00000101450	3.08823	-4.24727	2.27905	-1.86362	0.0623755	0.999569	NA	#N/A
ENSMUSG00000026149	2.61583	5.11799	2.92721	1.74842	0.0803912	0.999569	Tm4sf20	#N/A
ENSMUSG00000100744	1.24759	-0.237059	2.14578	-0.110476	0.912032	0.999569	NA	#N/A
ENSMUSG00000026159	538.976	-0.433631	0.278406	-1.55755	0.11934	0.999569	Agfg1	#N/A
ENSMUSG00000113880	0.31365	-0.899272	3.06838	-0.293077	0.769463	0.999569	NA	#N/A
ENSMUSG00000101784	6.96336	1.11986	1.23524	0.906587	0.364625	0.999569	NA	#N/A
ENSMUSG00000038496	0.606208	-0.608455	2.49037	-0.244323	0.806981	0.999569	Slc19a3	#N/A
ENSMUSG00000113267	0.225639	-1.20604	3.08432	-0.391024	0.69578	0.999569	NA	#N/A
ENSMUSG00000100580	0.312641	-1.55944	3.0737	-0.50735	0.611909	0.999569	NA	#N/A
ENSMUSG00000045658	86.4191	-0.011781	0.522856	-0.0225319	0.982024	0.999569	Pid1	#N/A
ENSMUSG00000036766	7.96991	-1.56361	1.06732	-1.46498	0.142925	0.999569	Dner	#N/A
ENSMUSG00000104396	0.814313	3.00389	3.06787	0.979147	0.327507	0.999569	NA	#N/A
ENSMUSG00000026219	3326.39	0.249748	0.33743	0.740147	0.459211	0.999569	Trip12	#N/A
ENSMUSG00000103505	1.30657	-1.40775	2.46286	-0.571593	0.567598	0.999569	NA	#N/A
ENSMUSG00000104503	17.378	1.18839	0.986456	1.2047	0.228318	0.999569	NA	#N/A
ENSMUSG00000073633	13.7332	1.1061	0.856682	1.29115	0.196652	0.999569	Fbxo36	#N/A
ENSMUSG00000026220	6.47708	0.0561301	1.42738	0.0393239	0.968632	0.999569	Slc16a14	#N/A
ENSMUSG00000064281	8.74022	0.0235981	0.767722	0.0307379	0.975479	0.999569	NA	#N/A
ENSMUSG00000070034	0.389108	-1.83625	3.06209	-0.599671	0.548726	0.999569	Sp110	#N/A
ENSMUSG00000070031	2.35527	-1.68026	1.94528	-0.863761	0.387719	0.999569	Sp140	#N/A
ENSMUSG00000026222	0.225639	-1.20604	3.08432	-0.391024	0.69578	0.999569	Sp100	#N/A
ENSMUSG00000052760	0.396778	1.65184	3.07319	0.537501	0.590922	0.999569	A630001G21Rik	#N/A
ENSMUSG00000036707	143.983	-0.0816138	0.325639	-0.250627	0.802103	0.999569	Cab39	#N/A
ENSMUSG00000026223	152.353	-0.212371	0.565966	-0.375237	0.707484	0.999569	Itm2c	#N/A
ENSMUSG00000026227	6.47234	1.83538	1.18035	1.55494	0.119959	0.999569	2810459M11Rik	#N/A
ENSMUSG00000026229	1523.4	-0.0997263	0.319041	-0.312581	0.754599	0.999569	Psmd1	#N/A
ENSMUSG00000077274	2.16217	1.24099	1.68854	0.73495	0.46237	0.999569	NA	#N/A
ENSMUSG00000103272	8.15131	-0.458779	1.18131	-0.388366	0.697745	0.999569	NA	#N/A
ENSMUSG00000062590	39.9619	0.522005	0.413386	1.26275	0.206677	0.999569	Armc9	#N/A
ENSMUSG00000079445	298.45	0.426441	0.49702	0.857996	0.390895	0.999569	B3gnt7	#N/A
ENSMUSG00000026234	29745.6	0.209144	0.276014	0.757729	0.448613	0.999569	Ncl	#N/A
ENSMUSG00000104627	0.280622	2.39553	3.08284	0.777054	0.437127	0.999569	Gm24148	#N/A
ENSMUSG00000064823	4.34372	0.298195	1.12984	0.263927	0.791836	0.999569	Snord82	#N/A
ENSMUSG00000073627	40.2693	0.653023	0.601134	1.08632	0.277338	0.999569	C130036L24Rik	#N/A
ENSMUSG00000026238	4018.94	-0.560746	0.436001	-1.28611	0.198404	0.999569	Ptma	#N/A
ENSMUSG00000026239	62.6592	-0.822811	0.699363	-1.17651	0.239389	0.999569	Pde6d	#N/A
ENSMUSG00000026240	210.707	-0.515915	0.309795	-1.66534	0.0958446	0.999569	Cops7b	#N/A
ENSMUSG00000026241	1.75377	1.94587	2.58132	0.753828	0.450953	0.999569	Nppc	#N/A
ENSMUSG00000053333	56.1084	0.329755	0.442269	0.745599	0.45591	0.999569	Dis3l2	#N/A
ENSMUSG00000102383	0.912537	-0.311671	2.92944	-0.106393	0.915271	0.999569	NA	#N/A
ENSMUSG00000104400	2.84518	0.0810303	1.52662	0.0530781	0.95767	0.999569	NA	#N/A
ENSMUSG00000102649	4.93613	1.37827	1.29591	1.06356	0.287529	0.999569	NA	#N/A
ENSMUSG00000084106	59.3145	0.751834	0.526726	1.42737	0.153473	0.999569	NA	#N/A
ENSMUSG00000102571	0.545865	1.642	3.05739	0.53706	0.591226	0.999569	NA	#N/A
ENSMUSG00000103984	1.78847	-1.02697	2.2247	-0.461621	0.644353	0.999569	NA	#N/A
ENSMUSG00000026246	0.838368	-2.89289	2.98346	-0.969643	0.332224	0.999569	Alppl2	#N/A
ENSMUSG00000026247	5.86116	-1.27191	0.991921	-1.28227	0.199749	0.999569	Ecel1	#N/A
ENSMUSG00000036480	4.04664	1.43547	1.58131	0.907774	0.363998	0.999569	Prss56	#N/A
ENSMUSG00000026253	0.976616	-0.373709	2.62099	-0.142583	0.886619	0.999569	Chrng	#N/A
ENSMUSG00000026254	2039.06	0.861981	0.426632	2.02043	0.0433384	0.999569	Eif4e2	#N/A
ENSMUSG00000026255	15.6853	1.03902	0.882123	1.17786	0.238853	0.999569	Efhd1	#N/A
ENSMUSG00000048000	708.993	0.117002	0.336825	0.347368	0.728315	0.999569	Gigyf2	#N/A
ENSMUSG00000026258	1.9842	-0.557299	1.75669	-0.317244	0.751059	0.999569	Snorc	#N/A
ENSMUSG00000026259	1.79151	2.70023	1.99141	1.35594	0.17512	0.999569	Ngef	#N/A
ENSMUSG00000026288	217.481	-0.12051	0.399171	-0.301901	0.762728	0.999569	Inpp5d	#N/A
ENSMUSG00000026289	145.624	-0.264094	0.402787	-0.655667	0.512039	0.999569	Atg16l1	#N/A
ENSMUSG00000087968	11.3101	1.35814	1.04072	1.30501	0.191891	0.999569	NA	#N/A
ENSMUSG00000089281	0.890745	-2.99143	2.87653	-1.03994	0.298366	0.999569	Scarna6	#N/A
ENSMUSG00000056055	3.40188	0.0593749	1.26906	0.0467865	0.962683	0.999569	Sag	#N/A
ENSMUSG00000070738	359.321	0.235198	0.343043	0.685622	0.492952	0.999569	Dgkd	#N/A
ENSMUSG00000103996	6.44208	-0.364009	1.08321	-0.336048	0.736835	0.999569	NA	#N/A
ENSMUSG00000103591	1.04291	-0.612485	1.94247	-0.315312	0.752525	0.999569	NA	#N/A
ENSMUSG00000005501	79.9664	-0.165082	0.378939	-0.435642	0.663096	0.999569	Usp40	#N/A
ENSMUSG00000081984	6.45771	0.389457	0.904261	0.430691	0.666693	0.999569	Dnajb3	#N/A
ENSMUSG00000079429	0.860189	-1.97601	2.5713	-0.768486	0.442198	0.999569	Mroh2a	#N/A
ENSMUSG00000044783	322.144	-0.0572202	0.334797	-0.17091	0.864294	0.999569	A730008H23Rik	#N/A
ENSMUSG00000049866	213.13	-0.147571	0.495571	-0.297779	0.765872	0.999569	Arl4c	#N/A
ENSMUSG00000097398	24.7685	-0.109711	0.77134	-0.142235	0.886894	0.999569	Platr5	#N/A
ENSMUSG00000036206	77.6111	-0.393677	0.549502	-0.716425	0.473729	0.999569	Sh3bp4	#N/A
ENSMUSG00000055013	268.773	-0.230807	0.32246	-0.715769	0.474134	0.999569	Agap1	#N/A
ENSMUSG00000104114	13.034	0.2718	1.17375	0.231566	0.816875	0.999569	NA	#N/A
ENSMUSG00000103252	0.985038	0.552212	2.47956	0.222706	0.823764	0.999569	NA	#N/A
ENSMUSG00000034486	53.6552	-0.459566	0.673923	-0.681927	0.495285	0.999569	Gbx2	#N/A
ENSMUSG00000092627	85.814	0.951326	0.486572	1.95516	0.0505643	0.999569	NA	#N/A
ENSMUSG00000044337	13.027	-0.16863	0.819802	-0.205697	0.837028	0.999569	Ackr3	#N/A
ENSMUSG00000103292	3.36805	-3.80954	1.8629	-2.04495	0.0408597	0.999569	NA	#N/A
ENSMUSG00000034432	268.151	-0.404474	0.39932	-1.01291	0.311105	0.999569	Cops8	#N/A
ENSMUSG00000103061	0.273561	-1.40982	3.07821	-0.458002	0.646951	0.999569	NA	#N/A
ENSMUSG00000026303	3.88086	1.58547	1.49916	1.05757	0.29025	0.999569	Mlph	#N/A
ENSMUSG00000026304	1.66616	1.71757	1.94783	0.881789	0.377891	0.999569	Rab17	#N/A
ENSMUSG00000026305	145.719	0.208627	0.581593	0.358717	0.719807	0.999569	Lrrfip1	#N/A
ENSMUSG00000070732	15.3096	-0.548016	0.796064	-0.688407	0.491196	0.999569	Rbm44	#N/A
ENSMUSG00000100018	32.097	0.242149	0.707597	0.342214	0.73219	0.999569	NA	#N/A
ENSMUSG00000034343	144.515	0.259931	0.291447	0.891861	0.372467	0.999569	Ube2f	#N/A
ENSMUSG00000083064	42.9898	0.87799	0.552864	1.58807	0.112269	0.999569	NA	#N/A
ENSMUSG00000026307	54.4816	-0.0461864	0.702224	-0.0657716	0.94756	0.999569	Scly	#N/A
ENSMUSG00000026308	0.414967	0.368726	3.06464	0.120316	0.904233	0.999569	Klhl30	#N/A
ENSMUSG00000047443	7.40335	-1.29704	0.951433	-1.36325	0.172804	0.999569	Erfe	#N/A
ENSMUSG00000026309	294.535	-0.382979	0.278363	-1.37583	0.168876	0.999569	Ilkap	#N/A
ENSMUSG00000067071	129.68	0.546628	0.4108	1.33064	0.183306	0.999569	Hes6	#N/A
ENSMUSG00000055866	1.25907	-1.77775	2.40457	-0.739323	0.459711	0.999569	Per2	#N/A
ENSMUSG00000101958	1.08688	1.72506	2.23218	0.772815	0.439632	0.999569	NA	#N/A
ENSMUSG00000034292	87.3963	0.504826	0.495639	1.01853	0.308424	0.999569	Traf3ip1	#N/A
ENSMUSG00000026311	47.1869	-0.46539	0.388444	-1.19809	0.230883	0.999569	Asb1	#N/A
ENSMUSG00000007805	3.55855	-0.253958	1.63559	-0.15527	0.876609	0.999569	Twist2	#N/A
ENSMUSG00000101414	0.347842	1.77413	3.08587	0.57492	0.565345	0.999569	NA	#N/A
ENSMUSG00000026313	151.459	-0.081047	0.375013	-0.216118	0.828896	0.999569	Hdac4	#N/A
ENSMUSG00000102565	2.04327	-0.132917	1.77717	-0.0747912	0.940381	0.999569	NA	#N/A
ENSMUSG00000101522	0.720743	0.0298362	3.02499	0.00986323	0.99213	0.999569	NA	#N/A
ENSMUSG00000026260	682.544	0.0564081	0.290985	0.193852	0.846292	0.999569	Ndufa10	#N/A
ENSMUSG00000073616	509.624	0.0292977	0.322434	0.0908642	0.9276	0.999569	Cops9	#N/A
ENSMUSG00000034220	162.379	0.379011	0.344503	1.10017	0.271259	0.999569	Gpc1	#N/A
ENSMUSG00000047067	20.9452	-0.711309	0.468451	-1.51843	0.128906	0.999569	Dusp28	#N/A
ENSMUSG00000026269	74.6259	1.02406	0.661641	1.54775	0.121681	0.999569	Rnpepl1	#N/A
ENSMUSG00000100632	8.05283	-1.14273	1.08048	-1.05762	0.29023	0.999569	9430060I03Rik	#N/A
ENSMUSG00000026270	72.1604	0.0849203	0.358405	0.23694	0.812704	0.999569	Capn10	#N/A
ENSMUSG00000026271	0.872816	2.33157	2.4939	0.934912	0.349834	0.999569	Gpr35	#N/A
ENSMUSG00000014602	55.1641	-0.219178	0.844003	-0.259689	0.795104	0.999569	Kif1a	#N/A
ENSMUSG00000034159	0.509689	-0.0307262	3.05159	-0.0100689	0.991966	0.999569	2310007B03Rik	#N/A
ENSMUSG00000084989	6.79476	1.17566	1.42326	0.826031	0.408787	0.999569	Crocc2	#N/A
ENSMUSG00000047793	26.6128	0.05025	0.999164	0.050292	0.95989	0.999569	Sned1	#N/A
ENSMUSG00000026273	88.7	0.00208736	0.365402	0.00571249	0.995442	0.999569	Mterf4	#N/A
ENSMUSG00000100351	4.73105	0.881492	1.21788	0.723791	0.469194	0.999569	NA	#N/A
ENSMUSG00000026274	65.2745	-0.328539	0.465737	-0.705416	0.480551	0.999569	Pask	#N/A
ENSMUSG00000026275	482.847	-0.106936	0.267557	-0.399676	0.689395	0.999569	Ppp1r7	#N/A
ENSMUSG00000034107	2.69723	-0.188311	1.4693	-0.128164	0.898019	0.999569	Ano7	#N/A
ENSMUSG00000034088	1245.41	0.104854	0.272546	0.384721	0.700444	0.999569	Hdlbp	#N/A
ENSMUSG00000026276	12.5493	-0.043907	0.824648	-0.0532433	0.957538	0.999569	2021-09-02	#N/A
ENSMUSG00000026277	47.6563	0.532938	0.371361	1.43509	0.15126	0.999569	Stk25	#N/A
ENSMUSG00000026278	59.635	-0.212484	0.360549	-0.589334	0.555638	0.999569	Bok	#N/A
ENSMUSG00000026279	155.348	-0.417598	0.453392	-0.921052	0.357023	0.999569	Thap4	#N/A
ENSMUSG00000026280	162.669	0.0640426	0.270525	0.236735	0.812862	0.999569	Atg4b	#N/A
ENSMUSG00000026281	567.363	-0.260578	0.524671	-0.496651	0.619435	0.999569	Dtymk	#N/A
ENSMUSG00000026283	643.43	0.290954	0.266538	1.0916	0.275008	0.999569	Ing5	#N/A
ENSMUSG00000073609	9.88804	0.223756	0.998424	0.224109	0.822672	0.999569	D2hgdh	#N/A
ENSMUSG00000073608	0.783927	0.538703	3.02522	0.178071	0.858667	0.999569	Gal3st2c	#N/A
ENSMUSG00000026285	0.328642	0.0796281	3.06755	0.0259582	0.979291	0.999569	Pdcd1	#N/A
ENSMUSG00000100347	0.870263	-1.5615	2.31357	-0.674932	0.499719	0.999569	NA	#N/A
ENSMUSG00000051185	33.1025	0.700242	0.446884	1.56694	0.117128	0.999569	Fam174a	#N/A
ENSMUSG00000103973	4.25151	-0.319274	1.72989	-0.184563	0.853572	0.999569	NA	#N/A
ENSMUSG00000081051	129.321	-0.39683	0.591388	-0.671015	0.502211	0.999569	NA	#N/A
ENSMUSG00000040710	2.93071	-0.424528	1.52059	-0.279186	0.780102	0.999569	St8sia4	#N/A
ENSMUSG00000100777	0.321565	2.54315	3.07866	0.826057	0.408772	0.999569	4930598F16Rik	#N/A
ENSMUSG00000119061	1.53196	2.95513	2.69775	1.09541	0.273339	0.999569	NA	#N/A
ENSMUSG00000100362	1.07982	3.87889	3.04546	1.27367	0.202782	0.999569	NA	#N/A
ENSMUSG00000040693	33.3332	-0.270638	0.535662	-0.50524	0.61339	0.999569	Slco4c1	#N/A
ENSMUSG00000097814	14.9104	-0.649023	0.902564	-0.719088	0.472087	0.999569	NA	#N/A
ENSMUSG00000044768	25.951	-0.177595	0.629157	-0.282275	0.777733	0.999569	D1Ertd622e	#N/A
ENSMUSG00000040648	377.722	-0.253385	0.398635	-0.635631	0.525017	0.999569	Ppip5k2	#N/A
ENSMUSG00000026333	43.3129	-0.118656	0.538122	-0.220501	0.825481	0.999569	Gin1	#N/A
ENSMUSG00000026335	38.4988	-0.342215	0.665961	-0.513866	0.607346	0.999569	Pam	#N/A
ENSMUSG00000104140	0.424685	0.502256	3.0601	0.16413	0.869629	0.999569	NA	#N/A
ENSMUSG00000089782	12.7542	0.8758	1.19646	0.73199	0.464175	0.999569	NA	#N/A
ENSMUSG00000089706	3.00414	-0.615316	1.63238	-0.376944	0.706215	0.999569	B230216N24Rik	#N/A
ENSMUSG00000099634	2.66786	-1.92046	1.22571	-1.56681	0.117158	0.999569	NA	#N/A
ENSMUSG00000089791	16.9437	1.36047	0.84329	1.61329	0.106682	0.999569	NA	#N/A
ENSMUSG00000100009	2.16492	0.241996	1.68746	0.143408	0.885968	0.999569	Gm7967	#N/A
ENSMUSG00000082431	56.3861	-0.583949	0.774761	-0.753715	0.45102	0.999569	NA	#N/A
ENSMUSG00000099835	0.942674	-2.08179	1.84678	-1.12726	0.259634	0.999569	NA	#N/A
ENSMUSG00000100222	26.0878	-0.957726	0.864816	-1.10743	0.268107	0.999569	NA	#N/A
ENSMUSG00000100065	6.35147	1.04575	1.40575	0.743909	0.456932	0.999569	NA	#N/A
ENSMUSG00000099702	0.930147	-3.04899	3.02745	-1.00711	0.31388	0.999569	NA	#N/A
ENSMUSG00000047496	7.31602	-2.10482	1.06944	-1.96815	0.0490504	0.999569	Rnf152	#N/A
ENSMUSG00000097482	0.46422	-2.08874	3.05241	-0.684292	0.493791	0.999569	Gm17634	#N/A
ENSMUSG00000067017	6.65764	-0.357618	1.07094	-0.333929	0.738433	0.999569	NA	#N/A
ENSMUSG00000056536	41.0957	-0.77351	0.397758	-1.94468	0.0518141	0.999569	Pign	#N/A
ENSMUSG00000101219	2.2663	-3.51318	1.31878	-2.66397	0.00772251	0.999569	NA	#N/A
ENSMUSG00000026319	85.4282	-0.226509	0.344695	-0.65713	0.511098	0.999569	Relch	#N/A
ENSMUSG00000104044	2.6637	-2.94455	1.83256	-1.60679	0.1081	0.999569	NA	#N/A
ENSMUSG00000101330	2.33739	2.5543	1.98744	1.28522	0.198715	0.999569	NA	#N/A
ENSMUSG00000026321	8.80492	-2.20824	0.903064	-2.44527	0.0144744	0.999569	Tnfrsf11a	#N/A
ENSMUSG00000099843	3.87421	1.23039	1.7593	0.699361	0.484326	0.999569	NA	#N/A
ENSMUSG00000038866	207.718	0.73942	0.472887	1.56363	0.117904	0.999569	Zcchc2	#N/A
ENSMUSG00000097612	0.318727	0.535933	3.07189	0.174463	0.861501	0.999569	NA	#N/A
ENSMUSG00000044340	45.7792	-0.264127	0.52483	-0.503262	0.61478	0.999569	Phlpp1	#N/A
ENSMUSG00000103291	5.68169	2.3739	1.36279	1.74194	0.081519	0.999569	NA	#N/A
ENSMUSG00000099604	0.432888	0.942997	2.73656	0.344592	0.730401	0.999569	NA	#N/A
ENSMUSG00000057329	15.725	-0.10449	0.779827	-0.133991	0.893409	0.999569	Bcl2	#N/A
ENSMUSG00000009905	169.951	0.0285802	0.480609	0.0594666	0.95258	0.999569	Kdsr	#N/A
ENSMUSG00000009907	256.35	-0.433914	0.391611	-1.10802	0.267851	0.999569	Vps4b	#N/A
ENSMUSG00000026315	0.471015	-2.05823	3.0535	-0.674056	0.500276	0.999569	Serpinb8	#N/A
ENSMUSG00000100041	1.22458	2.30111	2.12598	1.08238	0.279086	0.999569	NA	#N/A
ENSMUSG00000101097	0.210786	1.44942	3.09252	0.468687	0.639293	0.999569	NA	#N/A
ENSMUSG00000100025	1.55905	-0.391049	1.96248	-0.199263	0.842057	0.999569	NA	#N/A
ENSMUSG00000026312	0.820601	0.552209	2.66752	0.207012	0.836	0.999569	Cdh7	#N/A
ENSMUSG00000100555	1.01427	-0.730314	2.05226	-0.355859	0.721946	0.999569	NA	#N/A
ENSMUSG00000038702	40.7832	0.429322	0.478389	0.897432	0.369488	0.999569	Dsel	#N/A
ENSMUSG00000099732	2.56905	-2.13131	1.47418	-1.44576	0.148245	0.999569	NA	#N/A
ENSMUSG00000097648	33.7986	0.254029	0.76918	0.33026	0.741204	0.999569	NA	#N/A
ENSMUSG00000101363	0.390801	-1.85854	3.06117	-0.607134	0.543762	0.999569	NA	#N/A
ENSMUSG00000099870	2.80059	4.75228	1.71048	2.77834	0.00546382	0.999569	NA	#N/A
ENSMUSG00000026374	2156.76	0.371864	0.339907	1.09402	0.273947	0.999569	Tsn	#N/A
ENSMUSG00000026377	1114.9	0.251995	0.368451	0.68393	0.494019	0.999569	Nifk	#N/A
ENSMUSG00000064302	183.762	0.0167522	0.243112	0.0689075	0.945063	0.999569	Clasp1	#N/A
ENSMUSG00000107722	6.02856	1.3245	1.10032	1.20374	0.228689	0.999569	2900060B14Rik	#N/A
ENSMUSG00000026380	1478.32	-0.0790559	0.694296	-0.113865	0.909345	0.999569	Tfcp2l1	#N/A
ENSMUSG00000048402	112.968	-0.459047	0.441223	-1.0404	0.298156	0.999569	Gli2	#N/A
ENSMUSG00000097408	1.94636	-2.98316	1.67835	-1.77743	0.0754971	0.999569	NA	#N/A
ENSMUSG00000100767	0.382462	-1.11694	3.06135	-0.364852	0.715222	0.999569	NA	#N/A
ENSMUSG00000099860	0.601704	-2.46538	3.04068	-0.8108	0.417481	0.999569	NA	#N/A
ENSMUSG00000037035	39.1248	-0.501731	0.587867	-0.853477	0.393395	0.999569	Inhbb	#N/A
ENSMUSG00000004451	120.829	-0.462318	0.48897	-0.945495	0.344406	0.999569	Ralb	#N/A
ENSMUSG00000098447	3.14535	-1.74083	1.84136	-0.945404	0.344453	0.999569	NA	#N/A
ENSMUSG00000098923	36.5199	-0.438893	0.641242	-0.684441	0.493696	0.999569	Tmem185b	#N/A
ENSMUSG00000026383	134.09	0.141762	0.325794	0.435127	0.66347	0.999569	Epb41l5	#N/A
ENSMUSG00000102687	19.5722	1.30055	0.861942	1.50886	0.131335	0.999569	NA	#N/A
ENSMUSG00000026384	66.7379	0.318605	0.509072	0.625854	0.531411	0.999569	Ptpn4	#N/A
ENSMUSG00000103146	8.78904	2.01876	1.33219	1.51537	0.129679	0.999569	NA	#N/A
ENSMUSG00000100042	0.273561	-1.40982	3.07821	-0.458002	0.646951	0.999569	NA	#N/A
ENSMUSG00000036975	55.8808	0.238157	0.493464	0.482623	0.629363	0.999569	Tmem177	#N/A
ENSMUSG00000050777	35.856	-0.340494	0.513746	-0.662768	0.507479	0.999569	Tmem37	#N/A
ENSMUSG00000026385	1373.54	0.199442	0.226419	0.880854	0.378397	0.999569	Dbi	#N/A
ENSMUSG00000026388	26.2178	-0.268324	0.706243	-0.379932	0.703996	0.999569	3110009E18Rik	#N/A
ENSMUSG00000026389	70.3506	-0.404611	0.491599	-0.823052	0.410479	0.999569	Steap3	#N/A
ENSMUSG00000058665	8.01284	-0.742221	0.881344	-0.842146	0.399706	0.999569	En1	#N/A
ENSMUSG00000003721	35.4753	-1.23651	0.537643	-2.29987	0.0214554	0.999569	Insig2	Insig2
ENSMUSG00000104253	0.932389	2.25221	2.54119	0.886281	0.375466	0.999569	NA	#N/A
ENSMUSG00000026339	77.1419	-0.739319	0.642313	-1.15102	0.249722	0.999569	Ccdc93	#N/A
ENSMUSG00000081130	0.784126	-0.340635	1.78284	-0.191063	0.848476	0.999569	NA	#N/A
ENSMUSG00000001674	283.858	-0.144938	0.273655	-0.529638	0.596363	0.999569	Ddx18	#N/A
ENSMUSG00000100913	1.99569	0.887697	1.82639	0.48604	0.626939	0.999569	NA	#N/A
ENSMUSG00000104205	1.27266	-2.41924	2.44373	-0.989977	0.322185	0.999569	NA	#N/A
ENSMUSG00000065340	1.54469	0.64526	2.36149	0.273243	0.784666	0.999569	NA	#N/A
ENSMUSG00000026341	285.181	0.209476	0.309658	0.676476	0.498738	0.999569	Actr3	#N/A
ENSMUSG00000026342	29.457	-0.207986	0.85328	-0.243749	0.807425	0.999569	Slc35f5	#N/A
ENSMUSG00000026343	0.370287	-0.199078	3.06264	-0.065002	0.948172	0.999569	Gpr39	#N/A
ENSMUSG00000026344	0.663715	-2.55769	3.03822	-0.841837	0.399879	0.999569	Lypd1	#N/A
ENSMUSG00000049690	0.840087	-0.548794	2.30783	-0.237797	0.812039	0.999569	Nckap5	#N/A
ENSMUSG00000103824	0.845536	3.59513	3.05233	1.17783	0.238864	0.999569	NA	#N/A
ENSMUSG00000036155	41.0169	0.138284	0.641433	0.215585	0.829311	0.999569	Mgat5	#N/A
ENSMUSG00000104378	3.41209	-0.52347	1.42576	-0.367152	0.713506	0.999569	NA	#N/A
ENSMUSG00000099471	20.2533	-0.991112	0.623017	-1.59083	0.111649	0.999569	Gm8451	#N/A
ENSMUSG00000103390	2.06377	4.18744	2.38531	1.75551	0.0791721	0.999569	NA	#N/A
ENSMUSG00000026347	0.40265	-1.84457	3.06175	-0.602457	0.54687	0.999569	Tmem163	#N/A
ENSMUSG00000102014	2.25941	-2.66658	1.66305	-1.60343	0.10884	0.999569	2900009J06Rik	#N/A
ENSMUSG00000026349	365.455	-0.172918	0.482425	-0.358436	0.720017	0.999569	Ccnt2	#N/A
ENSMUSG00000036104	240.225	0.0549383	0.252688	0.217415	0.827885	0.999569	Rab3gap1	#N/A
ENSMUSG00000036086	118.909	0.0484391	0.369588	0.131062	0.895726	0.999569	Zranb3	#N/A
ENSMUSG00000104164	26.8564	0.180585	0.668531	0.270122	0.787066	0.999569	NA	#N/A
ENSMUSG00000058603	1.44236	-0.495502	1.45205	-0.341242	0.732922	0.999569	NA	#N/A
ENSMUSG00000103999	3.56423	0.997867	1.3301	0.750222	0.453121	0.999569	NA	#N/A
ENSMUSG00000056211	400.783	-0.0619914	0.35825	-0.173039	0.86262	0.999569	R3hdm1	#N/A
ENSMUSG00000103497	4.45517	-0.490924	1.40755	-0.34878	0.727255	0.999569	NA	#N/A
ENSMUSG00000026353	511.17	0.194928	0.338469	0.575911	0.564676	0.999569	Ubxn4	#N/A
ENSMUSG00000026355	1133.6	-0.0173957	0.439293	-0.0395993	0.968413	0.999569	Mcm6	Mcm6
ENSMUSG00000026356	449.264	0.396641	0.267841	1.48088	0.138638	0.999569	Dars	#N/A
ENSMUSG00000045382	2.67399	-1.51819	1.65827	-0.915526	0.359916	0.999569	Cxcr4	#N/A
ENSMUSG00000042581	0.510384	-0.394308	3.04711	-0.129404	0.897038	0.999569	Thsd7b	#N/A
ENSMUSG00000089648	10.633	0.641484	0.784139	0.818073	0.413315	0.999569	NA	#N/A
ENSMUSG00000094122	0.43839	-0.381491	2.75334	-0.138556	0.889801	0.999569	NA	#N/A
ENSMUSG00000086825	4.72204	1.46244	1.86588	0.783777	0.433171	0.999569	NA	#N/A
ENSMUSG00000026399	38.6941	0.795	0.851287	0.93388	0.350366	0.999569	Cd55	#N/A
ENSMUSG00000102139	2.80891	0.591392	1.72906	0.342031	0.732327	0.999569	NA	#N/A
ENSMUSG00000103751	1.05061	-3.2012	3.02478	-1.05832	0.289908	0.999569	NA	#N/A
ENSMUSG00000064395	1.15779	4.01734	3.01133	1.33408	0.182178	0.999569	NA	#N/A
ENSMUSG00000026409	7.27152	0.445643	1.24334	0.358424	0.720026	0.999569	Pfkfb2	#N/A
ENSMUSG00000046404	33.1632	0.330239	0.454408	0.726745	0.467382	0.999569	Yod1	#N/A
ENSMUSG00000042510	8.98601	0.588558	1.06938	0.550371	0.582065	0.999569	AA986860	#N/A
ENSMUSG00000026417	0.841906	3.58069	3.05265	1.17298	0.240804	0.999569	Pigr	#N/A
ENSMUSG00000042474	0.273561	-1.40982	3.07821	-0.458002	0.646951	0.999569	Fcmr	#N/A
ENSMUSG00000016528	152.704	-0.700671	0.355733	-1.96966	0.0488779	0.999569	Mapkapk2	#N/A
ENSMUSG00000016526	164.165	0.141319	0.319782	0.441922	0.658545	0.999569	Dyrk3	#N/A
ENSMUSG00000026427	256.35	-0.0155981	0.410953	-0.0379558	0.969723	0.999569	Eif2d	#N/A
ENSMUSG00000026430	6.46899	1.66083	1.37861	1.20471	0.228315	0.999569	Rassf5	#N/A
ENSMUSG00000042349	4.46812	2.97242	1.3502	2.20146	0.0277036	0.999569	Ikbke	#N/A
ENSMUSG00000026425	198.431	-0.312359	0.309646	-1.00876	0.313089	0.999569	Srgap2	#N/A
ENSMUSG00000102733	1.19279	1.62703	1.89618	0.858056	0.390862	0.999569	NA	#N/A
ENSMUSG00000104060	1.42493	-0.148845	2.69388	-0.0552531	0.955937	0.999569	NA	#N/A
ENSMUSG00000101778	4.84221	0.430249	1.02625	0.419244	0.675038	0.999569	NA	#N/A
ENSMUSG00000099959	1.14339	-2.12162	2.43738	-0.87045	0.384055	0.999569	NA	#N/A
ENSMUSG00000055184	26.5603	0.0867523	0.565869	0.153308	0.878155	0.999569	Fam72a	Fam72A
ENSMUSG00000004552	0.577051	2.39812	3.07049	0.781024	0.434788	0.999569	Ctse	#N/A
ENSMUSG00000052688	1.92938	1.69715	2.5356	0.669327	0.503287	0.999569	Rab7b	#N/A
ENSMUSG00000042268	1.16441	-1.42749	1.96467	-0.726581	0.467483	0.999569	Slc26a9	#N/A
ENSMUSG00000042251	17.6116	1.04273	0.852514	1.22312	0.221283	0.999569	Pm20d1	#N/A
ENSMUSG00000013275	83.0901	-0.404341	0.484789	-0.834056	0.40425	0.999569	Slc41a1	#N/A
ENSMUSG00000026433	46.5952	-1.16331	0.526945	-2.20766	0.0272681	0.999569	Rab29	#N/A
ENSMUSG00000026434	5401.82	0.202991	0.346443	0.585927	0.557924	0.999569	Nucks1	#N/A
ENSMUSG00000103569	34.701	-0.608982	0.768635	-0.79229	0.428192	0.999569	NA	#N/A
ENSMUSG00000026435	12.1187	0.984463	1.22256	0.805248	0.420677	0.999569	Slc45a3	#N/A
ENSMUSG00000026436	43.0606	-0.85581	0.574741	-1.48904	0.136478	0.999569	Elk4	#N/A
ENSMUSG00000059149	4.04485	1.18195	1.3514	0.874609	0.381786	0.999569	Mfsd4a	#N/A
ENSMUSG00000103966	2.05683	1.8824	2.55823	0.735824	0.461838	0.999569	NA	#N/A
ENSMUSG00000026437	37.303	-0.15333	0.592205	-0.258915	0.795701	0.999569	Cdk18	#N/A
ENSMUSG00000079330	0.453954	1.72261	3.07019	0.561076	0.574745	0.999569	Lemd1	#N/A
ENSMUSG00000118219	6.26199	-0.390698	1.24612	-0.313532	0.753877	0.999569	NA	#N/A
ENSMUSG00000101549	0.493305	-2.18594	3.04909	-0.716915	0.473427	0.999569	NA	#N/A
ENSMUSG00000042115	3.8262	0.319108	1.62501	0.196373	0.844318	0.999569	Klhdc8a	#N/A
ENSMUSG00000009772	55.6127	1.09474	0.666213	1.64323	0.100336	0.999569	Nuak2	#N/A
ENSMUSG00000042066	39.2277	0.569943	0.522944	1.08987	0.275769	0.999569	Tmcc2	#N/A
ENSMUSG00000042046	80.6852	0.462225	0.478631	0.965723	0.334183	0.999569	Dstyk	#N/A
ENSMUSG00000097760	6.16158	-0.589121	1.07587	-0.547578	0.583981	0.999569	NA	#N/A
ENSMUSG00000026439	287.168	-0.134359	0.369408	-0.363715	0.716071	0.999569	Rbbp5	#N/A
ENSMUSG00000048174	3.63194	0.945311	1.67932	0.562914	0.573493	0.999569	Tmem81	#N/A
ENSMUSG00000053024	50.0129	0.715079	0.775166	0.922485	0.356276	0.999569	Cntn2	#N/A
ENSMUSG00000026442	28.3205	-0.650549	0.75472	-0.861975	0.388701	0.999569	Nfasc	#N/A
ENSMUSG00000026443	15.2304	-0.322372	0.864865	-0.372742	0.709341	0.999569	Lrrn2	#N/A
ENSMUSG00000054387	583.634	-0.0200593	0.283918	-0.0706517	0.943675	0.999569	Mdm4	#N/A
ENSMUSG00000100228	13.1121	0.407794	0.810055	0.503415	0.614672	0.999569	NA	#N/A
ENSMUSG00000026447	12.2033	-1.15963	0.953795	-1.21581	0.224057	0.999569	Pik3c2b	#N/A
ENSMUSG00000102425	1.49496	2.53581	2.23509	1.13454	0.256566	0.999569	NA	#N/A
ENSMUSG00000046062	391.003	-0.127734	0.282172	-0.452681	0.650779	0.999569	Ppp1r15b	#N/A
ENSMUSG00000041757	10.6644	0.0384655	0.737764	0.052138	0.958419	0.999569	Plekha6	#N/A
ENSMUSG00000070645	1.35666	-1.8485	2.39828	-0.77076	0.440849	0.999569	Ren1	#N/A
ENSMUSG00000070644	33.9278	0.550088	0.602638	0.912799	0.361348	0.999569	Etnk2	#N/A
ENSMUSG00000070643	74.0339	-0.564176	0.43725	-1.29028	0.196952	0.999569	Sox13	#N/A
ENSMUSG00000090553	762.538	-0.42594	0.572902	-0.743479	0.457192	0.999569	Snrpe	#N/A
ENSMUSG00000102976	1.08867	0.722235	2.21948	0.325407	0.744873	0.999569	Zc3h11a	#N/A
ENSMUSG00000094410	296.639	0.329264	0.305808	1.0767	0.281614	0.999569	NA	#N/A
ENSMUSG00000051998	3.0393	-1.94194	1.17826	-1.64814	0.0993233	0.999569	Lax1	#N/A
ENSMUSG00000026463	85.2236	-0.246723	0.512413	-0.481491	0.630167	0.999569	Atp2b4	#N/A
ENSMUSG00000010311	1.60472	-3.83861	2.46826	-1.55519	0.119902	0.999569	Optc	#N/A
ENSMUSG00000020423	128.271	-0.224186	0.374066	-0.59932	0.548959	0.999569	Btg2	#N/A
ENSMUSG00000102380	0.845536	3.59513	3.05233	1.17783	0.238864	0.999569	NA	#N/A
ENSMUSG00000073559	22.2535	-0.233127	0.723689	-0.322137	0.747349	0.999569	NA	#N/A
ENSMUSG00000026450	1.51474	-2.27136	2.37704	-0.955542	0.339304	0.999569	Chit1	#N/A
ENSMUSG00000064246	0.756703	1.34041	2.37998	0.563201	0.573298	0.999569	Chil1	#N/A
ENSMUSG00000042429	2.37542	0.402074	1.47376	0.272822	0.78499	0.999569	Adora1	#N/A
ENSMUSG00000026459	3.78202	-2.68975	1.87994	-1.43076	0.152498	0.999569	Myog	#N/A
ENSMUSG00000026458	122.601	0.679654	0.44458	1.52875	0.126325	0.999569	Ppfia4	#N/A
ENSMUSG00000042305	590.745	0.543524	0.35199	1.54415	0.122553	0.999569	Tmem183a	#N/A
ENSMUSG00000026456	874.286	0.545904	0.435482	1.25356	0.210001	0.999569	Cyb5r1	#N/A
ENSMUSG00000026457	317.936	0.413851	0.332196	1.2458	0.212836	0.999569	Adipor1	#N/A
ENSMUSG00000101061	1.91339	2.70763	2.19803	1.23185	0.218007	0.999569	NA	#N/A
ENSMUSG00000102722	0.265728	-0.69549	3.07452	-0.226211	0.821037	0.999569	NA	#N/A
ENSMUSG00000026455	218.576	0.307467	0.37861	0.812095	0.416737	0.999569	Klhl12	#N/A
ENSMUSG00000042229	117.617	0.425107	0.414859	1.0247	0.305504	0.999569	Rabif	#N/A
ENSMUSG00000096712	2.92913	3.72031	1.77047	2.10131	0.0356137	0.999569	NA	#N/A
ENSMUSG00000046367	1.0201	-3.18871	2.15914	-1.47684	0.139718	0.999569	Mgat4e	#N/A
ENSMUSG00000042207	2493.84	0.0639515	0.279733	0.228616	0.819167	0.999569	Kdm5b	#N/A
ENSMUSG00000026452	1.24016	1.12927	2.3379	0.483029	0.629075	0.999569	Syt2	#N/A
ENSMUSG00000073557	30.0798	-0.0716718	0.571769	-0.125351	0.900246	0.999569	Ppp1r12b	#N/A
ENSMUSG00000103614	0.477027	0.796359	3.056	0.260589	0.794409	0.999569	NA	#N/A
ENSMUSG00000103976	8.41564	0.765689	0.897783	0.852867	0.393733	0.999569	NA	#N/A
ENSMUSG00000026429	175.038	-0.152668	0.569163	-0.268233	0.78852	0.999569	Ube2t	Ube2T
ENSMUSG00000042793	2.99643	-2.26483	1.56411	-1.448	0.147617	0.999569	Lgr6	#N/A
ENSMUSG00000097993	15.08	0.955169	0.835091	1.14379	0.25271	0.999569	Ptprv	#N/A
ENSMUSG00000031506	12.1072	2.0949	0.925759	2.2629	0.0236418	0.999569	Ptpn7	#N/A
ENSMUSG00000026426	64.127	-0.679594	0.615383	-1.10434	0.269444	0.999569	Arl8a	#N/A
ENSMUSG00000085311	4.14304	1.94434	1.56394	1.24323	0.213782	0.999569	NA	#N/A
ENSMUSG00000026424	1.18624	-1.1463	1.76958	-0.647783	0.517126	0.999569	Gpr37l1	#N/A
ENSMUSG00000079139	2826.99	0.612348	0.420963	1.45464	0.14577	0.999569	NA	#N/A
ENSMUSG00000003051	134.599	-0.391601	0.669205	-0.585173	0.558431	0.999569	Elf3	#N/A
ENSMUSG00000041926	218.393	-0.423546	0.601494	-0.704156	0.481336	0.999569	Rnpep	#N/A
ENSMUSG00000062580	413.809	0.0641938	0.331585	0.193597	0.846491	0.999569	Timm17a	#N/A
ENSMUSG00000048096	20.073	-1.05764	0.742147	-1.42511	0.154126	0.999569	Lmod1	#N/A
ENSMUSG00000041889	33.7071	-0.196054	0.675596	-0.290195	0.771667	0.999569	Shisa4	#N/A
ENSMUSG00000041879	279.795	0.124368	0.254622	0.488441	0.625238	0.999569	Ipo9	#N/A
ENSMUSG00000009418	290.736	0.13481	0.323743	0.41641	0.67711	0.999569	Nav1	#N/A
ENSMUSG00000102474	1.71328	-0.359519	2.24842	-0.159898	0.872961	0.999569	NA	#N/A
ENSMUSG00000104524	3.8172	-0.531513	1.21172	-0.438644	0.660919	0.999569	NA	#N/A
ENSMUSG00000026421	192.613	0.159375	0.446451	0.356982	0.721105	0.999569	Csrp1	#N/A
ENSMUSG00000041801	285.758	1.03903	0.598102	1.73721	0.0823494	0.999569	Phlda3	#N/A
ENSMUSG00000026418	7.45043	-0.864755	1.0077	-0.858147	0.390811	0.999569	Tnni1	#N/A
ENSMUSG00000041782	49.993	0.28834	0.742861	0.388148	0.697907	0.999569	Lad1	#N/A
ENSMUSG00000026414	13.3396	-1.16544	1.16598	-0.999537	0.317534	0.999569	Tnnt2	#N/A
ENSMUSG00000101482	9.47613	-1.93301	1.09336	-1.76795	0.0770688	0.999569	NA	#N/A
ENSMUSG00000026411	155.286	-0.212384	0.349679	-0.607368	0.543607	0.999569	Tmem9	#N/A
ENSMUSG00000026407	4.35305	-0.238955	1.17414	-0.203516	0.838732	0.999569	Cacna1s	#N/A
ENSMUSG00000086264	0.780135	-2.78868	3.03271	-0.919532	0.357817	0.999569	Gm15850	#N/A
ENSMUSG00000041642	43.9418	0.446554	0.567594	0.786749	0.431429	0.999569	Kif21b	#N/A
ENSMUSG00000041605	43.8372	1.14603	0.478631	2.3944	0.0166477	0.999569	Inava	#N/A
ENSMUSG00000041570	280.278	0.40605	0.440899	0.92096	0.357072	0.999569	Camsap2	#N/A
ENSMUSG00000097403	5.92882	1.8913	1.07438	1.76036	0.078346	0.999569	9230116N13Rik	#N/A
ENSMUSG00000026404	41.1529	-0.102736	0.5641	-0.182124	0.855486	0.999569	Ddx59	#N/A
ENSMUSG00000041498	347.892	-0.226707	0.367921	-0.616184	0.537773	0.999569	Kif14	Kif14
ENSMUSG00000099337	1.98676	-0.424087	1.85949	-0.228066	0.819595	0.999569	NA	#N/A
ENSMUSG00000097229	8.31134	2.08941	1.25016	1.67131	0.0946598	0.999569	NA	#N/A
ENSMUSG00000041483	371.334	0.0399576	0.322365	0.123952	0.901354	0.999569	Zfp281	#N/A
ENSMUSG00000097113	51.1612	0.633668	0.649321	0.975894	0.329117	0.999569	Gm19705	#N/A
ENSMUSG00000097448	37.5408	-0.277794	0.666621	-0.41672	0.676883	0.999569	NA	#N/A
ENSMUSG00000092912	13.8114	0.992684	0.839698	1.18219	0.23713	0.999569	NA	#N/A
ENSMUSG00000104360	5.73581	0.261957	1.4722	0.177936	0.858774	0.999569	NA	#N/A
ENSMUSG00000103953	0.263246	-1.37068	3.07934	-0.445119	0.656234	0.999569	NA	#N/A
ENSMUSG00000026398	259.625	-0.607932	0.262729	-2.31391	0.0206725	0.999569	Nr5a2	#N/A
ENSMUSG00000098243	0.703116	-0.537067	2.78676	-0.192721	0.847178	0.999569	NA	#N/A
ENSMUSG00000102277	1.08956	-1.10568	2.9137	-0.379476	0.704335	0.999569	NA	#N/A
ENSMUSG00000102142	0.267252	-1.37386	3.07925	-0.446168	0.655476	0.999569	NA	#N/A
ENSMUSG00000103427	0.225095	2.20702	3.08682	0.714983	0.47462	0.999569	NA	#N/A
ENSMUSG00000104197	1.3646	4.23992	3.03637	1.39638	0.162601	0.999569	NA	#N/A
ENSMUSG00000026393	91.3698	0.00929368	0.481061	0.0193191	0.984587	0.999569	Nek7	#N/A
ENSMUSG00000102651	1.96042	1.23579	1.93731	0.637888	0.523547	0.999569	NA	#N/A
ENSMUSG00000102448	2.90841	-0.511421	1.61544	-0.316584	0.751559	0.999569	NA	#N/A
ENSMUSG00000019230	1.98091	-1.05513	2.28713	-0.461334	0.644559	0.999569	Lhx9	#N/A
ENSMUSG00000079283	38.0928	-0.694652	0.581173	-1.19526	0.231986	0.999569	2310009B15Rik	#N/A
ENSMUSG00000103850	0.96702	1.35298	2.29512	0.589502	0.555525	0.999569	NA	#N/A
ENSMUSG00000056268	163.58	-0.152807	0.459701	-0.332405	0.739583	0.999569	Dennd1b	#N/A
ENSMUSG00000104436	35.6517	0.157506	0.629415	0.250241	0.802401	0.999569	NA	#N/A
ENSMUSG00000104900	0.484347	-0.296289	3.05053	-0.0971271	0.922625	0.999569	4930596I21Rik	#N/A
ENSMUSG00000085361	0.617931	-1.52023	3.03285	-0.501256	0.616191	0.999569	NA	#N/A
ENSMUSG00000102157	4.37411	1.84058	1.04791	1.75644	0.079014	0.999569	NA	#N/A
ENSMUSG00000105936	2.08905	-0.178734	1.51311	-0.118124	0.90597	0.999569	NA	#N/A
ENSMUSG00000102451	2.44859	1.46643	1.83583	0.798785	0.424415	0.999569	NA	#N/A
ENSMUSG00000102243	4.43563	-0.246088	1.38383	-0.177832	0.858855	0.999569	NA	#N/A
ENSMUSG00000063681	0.510812	1.22547	3.05547	0.401073	0.688367	0.999569	Crb1	#N/A
ENSMUSG00000033964	81.2726	0.677284	0.499139	1.3569	0.174812	0.999569	Zbtb41	#N/A
ENSMUSG00000033952	673.802	-0.724846	0.404834	-1.79048	0.0733776	0.999569	Aspm	#N/A
ENSMUSG00000089991	1.6208	2.02062	2.2339	0.904523	0.365718	0.999569	NA	#N/A
ENSMUSG00000104496	162.083	0.845277	0.520291	1.62462	0.104243	0.999569	NA	#N/A
ENSMUSG00000026365	7.76397	1.62397	1.33419	1.2172	0.223529	0.999569	Cfh	#N/A
ENSMUSG00000052726	6.99227	-1.63431	0.843643	-1.93721	0.05272	0.999569	Kcnt2	#N/A
ENSMUSG00000102698	3.79713	0.896315	1.41495	0.633459	0.526434	0.999569	NA	#N/A
ENSMUSG00000102368	0.483488	-2.09833	3.05207	-0.68751	0.491762	0.999569	4930590L20Rik	#N/A
ENSMUSG00000101795	120.315	0.296263	0.547009	0.541605	0.58809	0.999569	NA	#N/A
ENSMUSG00000026361	489.497	-0.133519	0.294955	-0.452676	0.650782	0.999569	Cdc73	#N/A
ENSMUSG00000018196	298.161	0.64026	0.347028	1.84498	0.0650401	0.999569	Glrx2	#N/A
ENSMUSG00000018199	190.492	0.206565	0.312022	0.662018	0.50796	0.999569	Trove2	#N/A
ENSMUSG00000018189	474.798	-0.160824	0.357523	-0.449828	0.652834	0.999569	Uchl5	#N/A
ENSMUSG00000100455	60.4935	0.669839	0.842714	0.79486	0.426695	0.999569	NA	#N/A
ENSMUSG00000026360	18.962	-1.03976	0.534989	-1.94351	0.0519542	0.999569	Rgs2	#N/A
ENSMUSG00000100441	5.4312	-1.65723	0.995073	-1.66544	0.0958255	0.999569	NA	#N/A
ENSMUSG00000101049	1.2157	2.80168	2.11379	1.32543	0.18503	0.999569	NA	#N/A
ENSMUSG00000090323	4.83719	0.557361	1.59612	0.349197	0.726942	0.999569	NA	#N/A
ENSMUSG00000102403	0.400032	-1.87349	3.06056	-0.612138	0.540447	0.999569	NA	#N/A
ENSMUSG00000035131	3.59142	0.517644	2.14378	0.241464	0.809196	0.999569	Brinp3	#N/A
ENSMUSG00000099842	1.63599	-1.1509	2.04653	-0.562368	0.573865	0.999569	NA	#N/A
ENSMUSG00000082588	4.84039	0.366893	1.2359	0.296864	0.766571	0.999569	NA	#N/A
ENSMUSG00000056220	2.74001	0.304311	1.36499	0.22294	0.823582	0.999569	Pla2g4a	#N/A
ENSMUSG00000099701	2.59661	-1.08971	1.8917	-0.57605	0.564582	0.999569	NA	#N/A
ENSMUSG00000032487	1.18642	-2.01715	1.71035	-1.17937	0.238249	0.999569	Ptgs2	#N/A
ENSMUSG00000101199	8.07546	0.342523	0.810072	0.42283	0.672419	0.999569	NA	#N/A
ENSMUSG00000099875	28.714	1.01892	0.841527	1.2108	0.22597	0.999569	NA	#N/A
ENSMUSG00000006007	0.770011	-2.74834	3.03362	-0.905962	0.364956	0.999569	Pdc	#N/A
ENSMUSG00000006010	145.16	0.254455	0.291706	0.872301	0.383044	0.999569	Odr4	#N/A
ENSMUSG00000006005	3904.21	0.203044	0.448287	0.452934	0.650596	0.999569	Tpr	#N/A
ENSMUSG00000101519	8.86863	0.0842054	0.968154	0.0869752	0.930691	0.999569	NA	#N/A
ENSMUSG00000066842	10.569	-0.524349	0.843609	-0.621555	0.534234	0.999569	Hmcn1	#N/A
ENSMUSG00000023150	527.575	-0.180332	0.306443	-0.588467	0.556219	0.999569	Ivns1abp	Ivns1Abp
ENSMUSG00000052748	235.824	-0.443247	0.336223	-1.31832	0.187398	0.999569	Swt1	#N/A
ENSMUSG00000053286	105.773	0.065044	0.396961	0.163855	0.869845	0.999569	Trmt1l	#N/A
ENSMUSG00000103928	1.58091	-1.25319	2.11699	-0.591968	0.553872	0.999569	NA	#N/A
ENSMUSG00000026484	333.595	0.0898692	0.279527	0.321504	0.747828	0.999569	Rnf2	#N/A
ENSMUSG00000103238	2.94775	0.757636	1.93275	0.391999	0.695059	0.999569	NA	#N/A
ENSMUSG00000026483	72.2319	0.0944523	0.475761	0.198529	0.842631	0.999569	Fam129a	#N/A
ENSMUSG00000100594	1.78319	-0.565268	2.03252	-0.278112	0.780926	0.999569	2810414N06Rik	#N/A
ENSMUSG00000043019	75.7137	-0.407701	0.349475	-1.16661	0.243367	0.999569	Edem3	#N/A
ENSMUSG00000032666	86.2496	0.166723	0.301142	0.553636	0.579828	0.999569	1700025G04Rik	#N/A
ENSMUSG00000014980	79.5037	-0.487259	0.5446	-0.89471	0.370942	0.999569	Tsen15	#N/A
ENSMUSG00000032649	5.26609	-5.55068	3.00528	-1.84697	0.064751	0.999569	Colgalt2	#N/A
ENSMUSG00000026482	4.56629	-1.51146	1.04588	-1.44516	0.148412	0.999569	Rgl1	#N/A
ENSMUSG00000080950	0.670999	2.60736	3.06534	0.850596	0.394994	0.999569	NA	#N/A
ENSMUSG00000099868	0.643852	-2.48671	3.0401	-0.817972	0.413373	0.999569	NA	#N/A
ENSMUSG00000008475	329.961	-0.321748	0.40358	-0.797236	0.425314	0.999569	Arpc5	#N/A
ENSMUSG00000026480	7.46145	-0.905901	0.927151	-0.977081	0.328529	0.999569	Ncf2	#N/A
ENSMUSG00000042772	1948.63	0.762767	0.49104	1.55337	0.120334	0.999569	Smg7	#N/A
ENSMUSG00000100394	19.7654	-0.550925	0.728677	-0.756063	0.449612	0.999569	NA	#N/A
ENSMUSG00000100702	0.666949	-0.569114	2.2322	-0.254957	0.798757	0.999569	NA	#N/A
ENSMUSG00000042751	119.538	-0.0500521	0.351228	-0.142506	0.88668	0.999569	Nmnat2	#N/A
ENSMUSG00000026479	53.9488	1.15985	0.907565	1.27798	0.201255	0.999569	Lamc2	#N/A
ENSMUSG00000026478	580.5	0.189815	0.382992	0.495612	0.620168	0.999569	Lamc1	#N/A
ENSMUSG00000103818	23.6152	-0.188324	0.903168	-0.208514	0.834827	0.999569	NA	#N/A
ENSMUSG00000073538	10.1007	0.203332	0.805002	0.252585	0.800589	0.999569	NA	#N/A
ENSMUSG00000042708	2.62551	-0.920466	1.56282	-0.588977	0.555877	0.999569	Shcbp1l	#N/A
ENSMUSG00000042699	1813.08	0.301295	0.269132	1.11951	0.262923	0.999569	Dhx9	#N/A
ENSMUSG00000042684	13.7855	0.694967	1.00363	0.692453	0.488653	0.999569	Npl	#N/A
ENSMUSG00000026475	4.65138	-1.30739	0.997968	-1.31005	0.19018	0.999569	Rgs16	#N/A
ENSMUSG00000066800	2.22138	0.609312	1.77229	0.343799	0.730997	0.999569	Rnasel	#N/A
ENSMUSG00000045968	9.94167	0.0203855	0.854607	0.0238536	0.980969	0.999569	Teddm2	#N/A
ENSMUSG00000026473	769.261	0.00937684	0.366732	0.0255686	0.979601	0.999569	Glul	#N/A
ENSMUSG00000100627	2.90126	-1.87301	1.33473	-1.40329	0.160531	0.999569	NA	#N/A
ENSMUSG00000004110	0.397417	-1.17405	3.05888	-0.383817	0.701114	0.999569	Cacna1e	#N/A
ENSMUSG00000096950	0.893872	-2.98334	3.02869	-0.985024	0.324612	0.999569	Gm9530	#N/A
ENSMUSG00000056708	64.0221	-0.943414	0.555621	-1.69795	0.0895177	0.999569	Ier5	#N/A
ENSMUSG00000026470	79.5208	0.0444767	0.466247	0.095393	0.924003	0.999569	Stx6	#N/A
ENSMUSG00000033722	8.59204	1.33409	1.06585	1.25167	0.210692	0.999569	BC034090	#N/A
ENSMUSG00000026469	96.2092	-0.257356	0.47404	-0.542899	0.587199	0.999569	Xpr1	#N/A
ENSMUSG00000033701	326.484	0.436636	0.34767	1.25589	0.209154	0.999569	Acbd6	#N/A
ENSMUSG00000033684	88.8886	-0.251246	0.478059	-0.525555	0.599198	0.999569	Qsox1	#N/A
ENSMUSG00000033671	160.876	-0.27339	0.414963	-0.65883	0.510005	0.999569	Cep350	#N/A
ENSMUSG00000102833	2.78584	0.662413	2.1745	0.304628	0.76065	0.999569	NA	#N/A
ENSMUSG00000026466	50.3201	-0.404836	0.48631	-0.832464	0.405147	0.999569	Tor1aip1	#N/A
ENSMUSG00000102964	8.81249	0.808816	0.81263	0.995307	0.319587	0.999569	NA	#N/A
ENSMUSG00000050565	344.019	-0.347435	0.361118	-0.962111	0.335994	0.999569	Tor1aip2	#N/A
ENSMUSG00000060985	8.64724	-0.364288	1.00273	-0.363295	0.716385	0.999569	Tdrd5	#N/A
ENSMUSG00000026601	3.40204	0.510609	1.61838	0.315506	0.752377	0.999569	Axdnd1	#N/A
ENSMUSG00000078193	73.5448	0.241439	0.485471	0.497329	0.618957	0.999569	NA	#N/A
ENSMUSG00000026600	278.17	-0.16424	0.549226	-0.299039	0.76491	0.999569	Soat1	#N/A
ENSMUSG00000101523	133.614	-0.667022	0.425519	-1.56755	0.116986	0.999569	NA	#N/A
ENSMUSG00000026596	331.873	-0.131642	0.47932	-0.274643	0.783591	0.999569	Abl2	#N/A
ENSMUSG00000104293	23.9147	0.597706	0.844866	0.707457	0.479283	0.999569	NA	#N/A
ENSMUSG00000060519	62.5218	0.192448	0.655356	0.293654	0.769022	0.999569	Tor3a	#N/A
ENSMUSG00000033557	86.4875	0.00461923	0.404507	0.0114194	0.990889	0.999569	Fam20b	#N/A
ENSMUSG00000046057	0.833463	-0.283016	2.69079	-0.105179	0.916234	0.999569	NA	#N/A
ENSMUSG00000026594	420.176	0.115952	0.350348	0.330963	0.740673	0.999569	Ralgps2	#N/A
ENSMUSG00000101964	3.59266	0.401818	1.2926	0.310859	0.755908	0.999569	NA	#N/A
ENSMUSG00000103303	3.32415	-0.535894	1.41857	-0.37777	0.705602	0.999569	NA	#N/A
ENSMUSG00000102960	2.01683	-1.66305	1.3669	-1.21666	0.223734	0.999569	NA	#N/A
ENSMUSG00000026592	0.225639	-1.20604	3.08432	-0.391024	0.69578	0.999569	Tex35	#N/A
ENSMUSG00000070565	115.716	-0.159677	0.392416	-0.406908	0.684076	0.999569	Rasal2	#N/A
ENSMUSG00000102326	2.19052	0.268495	1.61804	0.165939	0.868205	0.999569	NA	#N/A
ENSMUSG00000102391	2.35894	-0.562046	1.73886	-0.323227	0.746523	0.999569	NA	#N/A
ENSMUSG00000103808	40.6619	-0.204127	0.521802	-0.391195	0.695653	0.999569	NA	#N/A
ENSMUSG00000049881	303.272	0.0708476	0.306835	0.230898	0.817394	0.999569	2810025M15Rik	#N/A
ENSMUSG00000033488	6.84768	-0.096826	0.937712	-0.103258	0.917758	0.999569	Cryzl2	#N/A
ENSMUSG00000004031	3.12147	-0.122103	1.19799	-0.101923	0.918818	0.999569	Brinp2	#N/A
ENSMUSG00000026587	1.35083	-2.34775	2.15837	-1.08774	0.27671	0.999569	Astn1	#N/A
ENSMUSG00000102618	0.893469	-2.9925	3.02852	-0.988108	0.3231	0.999569	NA	#N/A
ENSMUSG00000061992	0.515347	-2.16636	2.97013	-0.729384	0.465767	0.999569	NA	#N/A
ENSMUSG00000040782	60.192	-0.118816	0.430496	-0.275997	0.78255	0.999569	Cop1	#N/A
ENSMUSG00000103572	9.39935	0.632533	0.968247	0.653276	0.513578	0.999569	NA	#N/A
ENSMUSG00002074853	0.480912	2.38923	3.07068	0.778079	0.436523	0.999569	NA	#N/A
ENSMUSG00000090394	2.07931	-0.259949	1.5222	-0.170772	0.864403	0.999569	4930523C07Rik	#N/A
ENSMUSG00000058267	249.98	0.343052	0.55529	0.617789	0.536714	0.999569	Mrps14	#N/A
ENSMUSG00000014226	1660.24	0.249134	0.257492	0.967542	0.333273	0.999569	Cacybp	#N/A
ENSMUSG00000103006	4.61149	-0.679092	0.891736	-0.761539	0.446335	0.999569	NA	#N/A
ENSMUSG00000026721	45.8153	-0.394422	0.592482	-0.665711	0.505596	0.999569	Rabgap1l	#N/A
ENSMUSG00000103693	1.40698	-3.65381	2.27255	-1.6078	0.107879	0.999569	NA	#N/A
ENSMUSG00000104026	5.60747	2.91201	2.93528	0.992071	0.321163	0.999569	NA	#N/A
ENSMUSG00000104020	2.28235	-2.3852	1.51358	-1.57587	0.115056	0.999569	NA	#N/A
ENSMUSG00000103391	0.626331	0.477581	3.04171	0.157011	0.875236	0.999569	NA	#N/A
ENSMUSG00000103432	5.80868	0.397421	0.953114	0.416971	0.6767	0.999569	NA	#N/A
ENSMUSG00000104053	0.435073	-1.39802	3.05379	-0.457799	0.647097	0.999569	NA	#N/A
ENSMUSG00000057499	8.21053	0.58899	0.866936	0.679392	0.496889	0.999569	NA	#N/A
ENSMUSG00000040423	210.476	0.425708	0.351482	1.21118	0.225825	0.999569	Rc3h1	#N/A
ENSMUSG00000103343	6.98071	0.814403	1.16099	0.701471	0.483009	0.999569	NA	#N/A
ENSMUSG00000103846	2.97713	1.38792	1.37396	1.01016	0.31242	0.999569	NA	#N/A
ENSMUSG00000103739	25.6134	1.20967	0.848336	1.42594	0.153886	0.999569	NA	#N/A
ENSMUSG00000026715	3.329	-2.36332	1.68434	-1.40311	0.160583	0.999569	Serpinc1	#N/A
ENSMUSG00000103222	0.46768	-0.188151	3.05471	-0.0615936	0.950886	0.999569	NA	#N/A
ENSMUSG00000043467	57.4183	0.689681	0.344139	2.00408	0.0450618	0.999569	Zbtb37	#N/A
ENSMUSG00000104016	3.74636	-2.91384	1.39731	-2.08532	0.0370401	0.999569	NA	#N/A
ENSMUSG00000053332	999.124	-0.191116	0.377876	-0.505763	0.613023	0.999569	Gas5	#N/A
ENSMUSG00000026709	101.202	-0.0525324	0.463805	-0.113264	0.909821	0.999569	Dars2	#N/A
ENSMUSG00000102864	1.73203	1.0626	2.6492	0.401104	0.688344	0.999569	NA	#N/A
ENSMUSG00000026708	59.7861	-1.30393	0.452386	-2.88235	0.00394726	0.999569	Cenpl	Cenpl
ENSMUSG00000026705	52.1239	0.0340809	0.450459	0.0756582	0.939691	0.999569	Klhl20	#N/A
ENSMUSG00000044835	36.0708	0.767828	0.650027	1.18123	0.237513	0.999569	Ankrd45	#N/A
ENSMUSG00000026701	2334.63	0.0755391	0.218919	0.345054	0.730054	0.999569	Prdx6	#N/A
ENSMUSG00000102399	0.764525	2.95207	2.95068	1.00047	0.317082	0.999569	NA	#N/A
ENSMUSG00000103625	8.85737	1.48446	1.21824	1.21853	0.223022	0.999569	NA	#N/A
ENSMUSG00000040297	297.043	-0.08897	0.281151	-0.316449	0.751662	0.999569	Suco	#N/A
ENSMUSG00000102254	2.12301	-2.05053	1.34799	-1.52118	0.128215	0.999569	NA	#N/A
ENSMUSG00000026698	20.1129	0.190721	0.624079	0.305604	0.759906	0.999569	Pigc	#N/A
ENSMUSG00000040265	0.916182	-0.337016	2.65863	-0.126763	0.899128	0.999569	Dnm3	#N/A
ENSMUSG00000078190	0.935156	-3.03964	2.90639	-1.04585	0.295632	0.999569	Dnm3os	#N/A
ENSMUSG00000026694	169.647	1.00401	0.518316	1.93705	0.0527389	0.999569	Mettl13	#N/A
ENSMUSG00000026696	42.5445	-0.284678	0.401783	-0.708538	0.478611	0.999569	Vamp4	#N/A
ENSMUSG00000040225	4158.78	0.395288	0.451554	0.875394	0.381359	0.999569	Prrc2c	#N/A
ENSMUSG00000026586	3.86801	-2.57749	1.37921	-1.86881	0.0616489	0.999569	Prrx1	#N/A
ENSMUSG00000040124	55.9412	0.192068	0.448461	0.428283	0.668445	0.999569	Gorab	#N/A
ENSMUSG00000102117	56.1303	0.124601	0.833694	0.149457	0.881193	0.999569	NA	#N/A
ENSMUSG00000089700	1.26813	2.21836	2.69906	0.821902	0.411133	0.999569	NA	#N/A
ENSMUSG00000026585	321.164	-0.0771819	0.318635	-0.242227	0.808605	0.999569	Kifap3	#N/A
ENSMUSG00000026584	35.7832	-0.172049	0.424945	-0.404873	0.685571	0.999569	Scyl3	#N/A
ENSMUSG00000041406	271.917	-0.235782	0.367867	-0.640943	0.52156	0.999569	BC055324	#N/A
ENSMUSG00000041396	42.6657	0.424894	0.841327	0.505028	0.613539	0.999569	Mettl18	#N/A
ENSMUSG00000026580	0.663848	-1.48438	3.02884	-0.49008	0.624077	0.999569	Selp	#N/A
ENSMUSG00000026579	11.3123	0.277803	1.06901	0.259869	0.794965	0.999569	F5	#N/A
ENSMUSG00000040918	82.9122	-0.355675	0.53436	-0.66561	0.505661	0.999569	Slc19a2	#N/A
ENSMUSG00000026578	46.9582	0.525421	0.378107	1.38961	0.164648	0.999569	Ccdc181	#N/A
ENSMUSG00000026577	112.626	0.501171	0.293261	1.70896	0.0874586	0.999569	Blzf1	#N/A
ENSMUSG00000026575	67.7374	-0.632708	0.477202	-1.32587	0.184882	0.999569	Nme7	#N/A
ENSMUSG00000103493	2.33508	1.93247	2.09149	0.923966	0.355504	0.999569	NA	#N/A
ENSMUSG00000026576	873.137	-0.0328966	0.235131	-0.139907	0.888733	0.999569	Atp1b1	#N/A
ENSMUSG00000097281	0.756082	-2.78092	2.59712	-1.07077	0.284273	0.999569	Gm26685	#N/A
ENSMUSG00000102389	1.61505	0.942263	1.62786	0.578837	0.562699	0.999569	NA	#N/A
ENSMUSG00000089967	9.13114	-0.652613	1.44196	-0.452586	0.650847	0.999569	NA	#N/A
ENSMUSG00000040848	80.4053	-0.079436	0.539944	-0.147119	0.883038	0.999569	Sft2d2	#N/A
ENSMUSG00000040843	242.905	-0.359909	0.412425	-0.872664	0.382846	0.999569	Tiprl	#N/A
ENSMUSG00000102302	20.1481	1.17879	0.808797	1.45747	0.144988	0.999569	NA	#N/A
ENSMUSG00000040836	5.84716	0.784891	1.1569	0.678444	0.49749	0.999569	Gpr161	#N/A
ENSMUSG00000026571	110.618	0.216278	0.33716	0.641471	0.521217	0.999569	Dcaf6	#N/A
ENSMUSG00000102401	2.13988	4.8648	3.02493	1.60823	0.107784	0.999569	NA	#N/A
ENSMUSG00000026568	92.9629	-0.158856	0.360822	-0.440262	0.659747	0.999569	Mpc2	#N/A
ENSMUSG00000103763	3.28011	0.111219	1.19268	0.0932511	0.925704	0.999569	NA	#N/A
ENSMUSG00000026567	0.413672	-1.94024	3.05791	-0.634499	0.525755	0.999569	Adcy10	#N/A
ENSMUSG00000026566	261.641	-0.190902	0.356777	-0.535075	0.592598	0.999569	Mpzl1	#N/A
ENSMUSG00000040723	17.5045	-0.441355	0.672502	-0.656287	0.51164	0.999569	Rcsd1	#N/A
ENSMUSG00002075583	0.451278	-2.06177	3.05337	-0.675243	0.499521	0.999569	NA	#N/A
ENSMUSG00000040713	112.359	-0.0921949	0.415526	-0.221875	0.824411	0.999569	Creg1	#N/A
ENSMUSG00000005763	0.388398	-0.697284	3.05876	-0.227963	0.819675	0.999569	Cd247	#N/A
ENSMUSG00000026565	556.837	-0.868065	0.376058	-2.30833	0.0209808	0.999569	Pou2f1	#N/A
ENSMUSG00000026564	318.482	0.387664	0.337293	1.14934	0.250416	0.999569	Dusp27	#N/A
ENSMUSG00000000544	129.438	-0.614371	0.28138	-2.18342	0.0290049	0.999569	Gpa33	#N/A
ENSMUSG00000040629	80.3643	-0.246325	1.22563	-0.200978	0.840716	0.999569	Mael	#N/A
ENSMUSG00000040612	13.3457	-0.919006	0.767016	-1.19816	0.230856	0.999569	Ildr2	#N/A
ENSMUSG00000026563	20.4792	-0.766147	0.664045	-1.15376	0.248599	0.999569	Tada1	#N/A
ENSMUSG00000040596	7.63009	0.190511	0.982956	0.193815	0.846321	0.999569	Pogk	#N/A
ENSMUSG00000084093	40.3338	-0.974158	0.793694	-1.22737	0.219683	0.999569	NA	#N/A
ENSMUSG00000085841	5.06689	0.979278	1.11037	0.881937	0.377811	0.999569	NA	#N/A
ENSMUSG00000097823	1.40094	-0.700608	2.35979	-0.296894	0.766548	0.999569	NA	#N/A
ENSMUSG00000060568	3.80708	1.99403	1.40616	1.41807	0.15617	0.999569	Fam78b	#N/A
ENSMUSG00000026558	944.304	0.200677	0.234153	0.857034	0.391426	0.999569	Uck2	#N/A
ENSMUSG00000052428	501.108	0.387395	0.279691	1.38508	0.166028	0.999569	Tmco1	#N/A
ENSMUSG00000026687	236.891	-0.0519782	0.315631	-0.16468	0.869196	0.999569	Aldh9a1	#N/A
ENSMUSG00000026688	27.3485	-0.247453	0.852454	-0.290284	0.771599	0.999569	Mgst3	#N/A
ENSMUSG00000015843	4.44705	0.601122	1.51313	0.397272	0.691167	0.999569	Rxrg	#N/A
ENSMUSG00000026686	4.3395	0.370887	1.40615	0.26376	0.791965	0.999569	Lmx1a	#N/A
ENSMUSG00000052534	224.414	-0.108855	0.438915	-0.248008	0.804128	0.999569	Pbx1	#N/A
ENSMUSG00000103780	4.90973	1.82405	1.01395	1.79896	0.0720249	0.999569	NA	#N/A
ENSMUSG00000102594	3.0701	-0.962276	1.25028	-0.769648	0.441509	0.999569	NA	#N/A
ENSMUSG00000026683	115.006	0.253347	0.380911	0.665108	0.505981	0.999569	Nuf2	Nuf2
ENSMUSG00000026678	1.85352	-1.03537	2.34593	-0.441348	0.658961	0.999569	Rgs5	#N/A
ENSMUSG00000038530	0.415062	1.00768	3.07883	0.327293	0.743446	0.999569	Rgs4	#N/A
ENSMUSG00000026675	76.6826	-0.602861	0.551713	-1.09271	0.274521	0.999569	Hsd17b7	#N/A
ENSMUSG00000026674	38.3402	0.314971	1.0326	0.305026	0.760346	0.999569	Ddr2	#N/A
ENSMUSG00000026670	87.1315	-0.172173	0.625943	-0.275062	0.783268	0.999569	Uap1	#N/A
ENSMUSG00000026667	153.526	0.299018	0.329084	0.908637	0.363542	0.999569	Uhmk1	#N/A
ENSMUSG00000044306	0.644499	-2.53765	3.03874	-0.835098	0.403663	0.999569	NA	#N/A
ENSMUSG00000096964	2.46772	-0.579201	1.84994	-0.313092	0.754211	0.999569	Gm6345	#N/A
ENSMUSG00000038473	15.51	0.328474	0.778196	0.422097	0.672954	0.999569	Nos1ap	#N/A
ENSMUSG00000102193	12.6212	-0.0594912	0.739159	-0.080485	0.935851	0.999569	NA	#N/A
ENSMUSG00000038463	2.74067	-0.271413	1.40541	-0.19312	0.846865	0.999569	Olfml2b	#N/A
ENSMUSG00000026663	117.848	-0.219507	0.364224	-0.602669	0.546729	0.999569	Atf6	#N/A
ENSMUSG00000119556	0.300024	-1.49288	3.07588	-0.48535	0.627428	0.999569	NA	#N/A
ENSMUSG00000119049	0.546233	3.10557	3.06482	1.0133	0.310919	0.999569	NA	#N/A
ENSMUSG00000053925	1.13569	0.640549	2.45136	0.261303	0.793859	0.999569	NA	#N/A
ENSMUSG00000026659	205.943	-0.367585	0.628457	-0.584901	0.558614	0.999569	Dusp12	#N/A
ENSMUSG00000096968	6.85176	0.0384962	1.34837	0.0285503	0.977223	0.999569	NA	#N/A
ENSMUSG00000089838	71.7151	0.653898	0.768266	0.851135	0.394694	0.999569	NA	#N/A
ENSMUSG00000026656	9.28813	0.410469	1.25183	0.327896	0.742991	0.999569	Fcgr2b	#N/A
ENSMUSG00000104340	29.1674	-0.234546	0.774701	-0.302757	0.762075	0.999569	NA	#N/A
ENSMUSG00000059498	0.735875	2.412	3.03387	0.795026	0.426598	0.999569	Fcgr3	#N/A
ENSMUSG00000026649	2.94252	0.0572745	1.75147	0.0327008	0.973913	0.999569	Cfap126	#N/A
ENSMUSG00000058076	396.346	-0.244478	0.628156	-0.3892	0.697128	0.999569	Sdhc	#N/A
ENSMUSG00000056569	2.43737	0.793623	1.89926	0.41786	0.67605	0.999569	Mpz	#N/A
ENSMUSG00000038370	3.86286	1.82826	1.5204	1.20249	0.229173	0.999569	Pcp4l1	#N/A
ENSMUSG00000005674	78.9916	0.543993	0.519937	1.04627	0.295438	0.999569	Tomm40l	#N/A
ENSMUSG00000005681	15.2482	1.23551	1.7884	0.690847	0.489662	0.999569	Apoa2	#N/A
ENSMUSG00000058715	1.33601	1.8535	2.31217	0.801628	0.422768	0.999569	Fcer1g	#N/A
ENSMUSG00000013593	505.05	-0.181525	0.26057	-0.696647	0.486024	0.999569	Ndufs2	#N/A
ENSMUSG00000006403	5.10424	-0.870898	0.989079	-0.880514	0.378581	0.999569	Adamts4	#N/A
ENSMUSG00000052423	178.311	0.23607	0.555779	0.424754	0.671016	0.999569	B4galt3	#N/A
ENSMUSG00000062729	10.0171	-0.494584	1.08667	-0.455138	0.64901	0.999569	Ppox	#N/A
ENSMUSG00000053483	139.576	-0.471976	0.340218	-1.38728	0.165358	0.999569	Usp21	#N/A
ENSMUSG00000062963	303.357	-0.19427	0.306142	-0.634576	0.525705	0.999569	Ufc1	#N/A
ENSMUSG00000079137	0.44073	-0.465792	3.05935	-0.152252	0.878988	0.999569	NA	#N/A
ENSMUSG00000103983	64.8468	0.205876	0.56227	0.366152	0.714252	0.999569	NA	#N/A
ENSMUSG00000013973	120.802	-0.201242	0.332862	-0.604583	0.545456	0.999569	Dedd	#N/A
ENSMUSG00000013997	56.712	0.257579	0.34535	0.745851	0.455757	0.999569	Nit1	#N/A
ENSMUSG00000006412	614.149	0.0419431	0.312371	0.134273	0.893187	0.999569	Pfdn2	#N/A
ENSMUSG00000102929	24.6874	1.00453	0.804257	1.24902	0.211657	0.999569	NA	#N/A
ENSMUSG00000045259	4.95073	-2.23381	1.23469	-1.80921	0.0704185	0.999569	Klhdc9	#N/A
ENSMUSG00000006411	14.7158	0.701231	0.894909	0.783579	0.433287	0.999569	Nectin4	#N/A
ENSMUSG00000048865	69.6134	0.295384	0.417475	0.707549	0.479225	0.999569	Arhgap30	#N/A
ENSMUSG00000026641	38.8917	-0.334154	0.808142	-0.413484	0.679252	0.999569	Usf1	#N/A
ENSMUSG00000103711	12.2933	-0.359231	0.807324	-0.444966	0.656345	0.999569	Tstd1	#N/A
ENSMUSG00000038235	390.117	0.0659208	0.328141	0.200892	0.840783	0.999569	F11r	#N/A
ENSMUSG00000091993	2.8791	-0.198352	1.2208	-0.162478	0.87093	0.999569	NA	#N/A
ENSMUSG00000060244	29.3756	0.915761	0.7027	1.3032	0.192505	0.999569	Alyref2	#N/A
ENSMUSG00000103083	2.38169	-2.62265	2.21953	-1.18162	0.237355	0.999569	NA	#N/A
ENSMUSG00000103137	0.36271	0.850778	3.06849	0.277262	0.781579	0.999569	NA	#N/A
ENSMUSG00000059058	26.5934	0.474218	0.480782	0.986346	0.323963	0.999569	NA	#N/A
ENSMUSG00000104413	0.910716	-1.17618	1.6909	-0.695591	0.486685	0.999569	NA	#N/A
ENSMUSG00000026556	271.04	-0.302965	0.254784	-1.18911	0.234398	0.999569	Vangl2	#N/A
ENSMUSG00000003458	34.0725	-0.596195	0.612703	-0.973057	0.330525	0.999569	Ncstn	#N/A
ENSMUSG00000026553	413.58	0.189917	0.243554	0.779774	0.435524	0.999569	Copa	#N/A
ENSMUSG00000102779	0.550267	-0.23633	3.044	-0.0776379	0.938116	0.999569	NA	#N/A
ENSMUSG00000003464	231.364	0.1335	0.269855	0.494712	0.620804	0.999569	Pex19	#N/A
ENSMUSG00000026554	455.266	0.0917271	0.306881	0.298901	0.765015	0.999569	Dcaf8	#N/A
ENSMUSG00000013698	124.537	0.840741	0.635372	1.32323	0.18576	0.999569	Pea15a	#N/A
ENSMUSG00000007122	6.43803	-0.678923	1.06823	-0.635561	0.525062	0.999569	Casq1	#N/A
ENSMUSG00000007107	2.52603	0.24303	1.86891	0.130038	0.896536	0.999569	Atp1a4	#N/A
ENSMUSG00000038034	138.305	0.287643	0.467577	0.615178	0.538438	0.999569	Igsf8	#N/A
ENSMUSG00000007097	8.27574	1.35315	0.920854	1.46945	0.14171	0.999569	Atp1a2	#N/A
ENSMUSG00000038026	4.91426	1.32988	1.1482	1.15824	0.246768	0.999569	Kcnj9	#N/A
ENSMUSG00000102413	0.357774	1.0234	3.07115	0.333231	0.73896	0.999569	NA	#N/A
ENSMUSG00000044708	2.32514	-1.4672	2.11944	-0.69226	0.488774	0.999569	Kcnj10	#N/A
ENSMUSG00000050229	119.214	0.347886	0.475092	0.732251	0.464016	0.999569	Pigm	#N/A
ENSMUSG00000026548	3.2975	-1.39816	1.18614	-1.17875	0.238497	0.999569	Slamf9	#N/A
ENSMUSG00000037995	97.0523	-0.722275	0.416379	-1.73466	0.0828016	0.999569	Igsf9	#N/A
ENSMUSG00000026547	1153.47	-0.277751	0.30096	-0.922883	0.356068	0.999569	Tagln2	#N/A
ENSMUSG00000104351	2.23221	-0.564554	1.29274	-0.43671	0.662322	0.999569	NA	#N/A
ENSMUSG00000026546	11.9143	1.41767	0.865105	1.63873	0.10127	0.999569	Cfap45	#N/A
ENSMUSG00000049598	0.300024	-1.49288	3.07588	-0.48535	0.627428	0.999569	Vsig8	#N/A
ENSMUSG00000053318	1.75656	2.79028	1.81548	1.53693	0.12431	0.999569	Slamf8	#N/A
ENSMUSG00000026544	3.40051	1.17252	1.41821	0.826765	0.40837	0.999569	Dusp23	#N/A
ENSMUSG00000060128	3.35026	1.04417	2.20374	0.473817	0.635631	0.999569	NA	#N/A
ENSMUSG00000005338	5.07775	0.513094	1.23351	0.415963	0.677437	0.999569	Cadm3	#N/A
ENSMUSG00000037860	196.54	0.0983484	0.470623	0.208975	0.834468	0.999569	Aim2	#N/A
ENSMUSG00000055033	0.263246	-1.37068	3.07934	-0.445119	0.656234	0.999569	Olfr420	#N/A
ENSMUSG00000026532	16.6205	0.152777	0.852824	0.179143	0.857825	0.999569	Spta1	#N/A
ENSMUSG00000028354	23.5362	-0.671003	0.535712	-1.25254	0.210372	0.999569	Fmn2	#N/A
ENSMUSG00000026526	232.63	-0.13238	0.69212	-0.191268	0.848316	0.999569	Fh1	#N/A
ENSMUSG00000026525	5.37514	-1.01475	1.32299	-0.767013	0.443074	0.999569	Opn3	Opn3
ENSMUSG00000078185	52.7653	-0.133135	0.464628	-0.286542	0.774463	0.999569	Chml	#N/A
ENSMUSG00000026523	0.82183	2.95517	2.88251	1.02521	0.305266	0.999569	Wdr64	#N/A
ENSMUSG00000039748	229.264	0.393147	0.298043	1.31909	0.187138	0.999569	Exo1	Exo1
ENSMUSG00000118715	0.317179	1.61712	3.08909	0.523494	0.600631	0.999569	NA	#N/A
ENSMUSG00000104158	0.421573	1.47274	3.06903	0.479872	0.631318	0.999569	Becn2	#N/A
ENSMUSG00000055214	1.02224	-1.36188	2.23308	-0.609864	0.541952	0.999569	Pld5	#N/A
ENSMUSG00000078184	2229.46	1.80495	0.744408	2.42468	0.0153219	0.999569	NA	#N/A
ENSMUSG00000057335	72.434	-0.493927	0.389477	-1.26818	0.204733	0.999569	Cep170	#N/A
ENSMUSG00000104154	5.7258	0.717405	1.09898	0.652792	0.51389	0.999569	NA	#N/A
ENSMUSG00000026504	24.4416	-0.0807526	0.666557	-0.121149	0.903573	0.999569	Sdccag8	#N/A
ENSMUSG00000019699	85.6716	-0.313326	0.317623	-0.986472	0.323901	0.999569	Akt3	#N/A
ENSMUSG00000104391	1.68868	0.576068	1.85441	0.310648	0.756068	0.999569	NA	#N/A
ENSMUSG00000102133	1.01175	3.22832	3.04995	1.05848	0.289836	0.999569	NA	#N/A
ENSMUSG00000102749	6.08301	0.932965	1.0854	0.85956	0.390031	0.999569	NA	#N/A
ENSMUSG00000103163	0.730106	2.16864	3.05133	0.710719	0.477259	0.999569	NA	#N/A
ENSMUSG00000102427	0.234481	-1.24323	3.08325	-0.403221	0.686786	0.999569	NA	#N/A
ENSMUSG00000063659	40.4083	0.653611	0.427814	1.52779	0.126564	0.999569	Zbtb18	#N/A
ENSMUSG00000101746	2.39616	4.42279	2.69263	1.64256	0.100475	0.999569	2310043L19Rik	#N/A
ENSMUSG00000015961	650.308	-0.010606	0.192658	-0.055051	0.956098	0.999569	Adss	#N/A
ENSMUSG00000089657	9.47465	0.546922	0.812853	0.672843	0.501047	0.999569	NA	#N/A
ENSMUSG00000026502	151.87	-0.176903	0.291344	-0.607197	0.54372	0.999569	Desi2	#N/A
ENSMUSG00000103958	0.537738	0.700368	2.95528	0.236989	0.812666	0.999569	NA	#N/A
ENSMUSG00000104126	1.13809	-2.20484	2.25746	-0.97669	0.328723	0.999569	NA	#N/A
ENSMUSG00000086350	12.019	1.83672	0.955934	1.92139	0.0546831	0.999569	NA	#N/A
ENSMUSG00000026500	73.5822	-0.412984	0.408531	-1.0109	0.312065	0.999569	Cox20	#N/A
ENSMUSG00000039630	4053.11	-0.0575859	0.263658	-0.218412	0.827108	0.999569	Hnrnpu	#N/A
ENSMUSG00000104279	2.38524	-1.26546	1.44346	-0.876688	0.380656	0.999569	NA	#N/A
ENSMUSG00000026495	33.0391	0.0339376	0.429589	0.0790001	0.937033	0.999569	Efcab2	#N/A
ENSMUSG00000026494	2.35407	-1.39491	1.99737	-0.698373	0.484944	0.999569	Kif26b	#N/A
ENSMUSG00000055067	138.139	-0.271715	0.363982	-0.746508	0.455361	0.999569	Smyd3	#N/A
ENSMUSG00000026492	16.2627	-0.760508	0.806865	-0.942547	0.345913	0.999569	Tfb2m	#N/A
ENSMUSG00000038949	29.1882	-0.105676	0.686289	-0.153982	0.877624	0.999569	Cnst	#N/A
ENSMUSG00000038936	102.176	0.00437876	0.284212	0.0154067	0.987708	0.999569	Sccpdh	#N/A
ENSMUSG00000026491	535.297	-0.0615097	0.309082	-0.199008	0.842257	0.999569	Ahctf1	#N/A
ENSMUSG00000104418	0.794004	-2.00657	3.02281	-0.663808	0.506813	0.999569	NA	#N/A
ENSMUSG00000026490	148.822	-0.164625	0.491094	-0.33522	0.737459	0.999569	Cdc42bpa	#N/A
ENSMUSG00000026489	24.9677	0.172187	0.523967	0.328622	0.742442	0.999569	Coq8a	#N/A
ENSMUSG00000010609	53.9424	-0.178502	0.578037	-0.308807	0.757469	0.999569	Psen2	#N/A
ENSMUSG00000055676	2.20957	0.0762338	1.22752	0.0621038	0.95048	0.999569	NA	#N/A
ENSMUSG00000038855	12.3903	0.507038	0.743135	0.682296	0.495052	0.999569	Itpkb	#N/A
ENSMUSG00000104388	2.48328	2.28932	1.96701	1.16386	0.244481	0.999569	NA	#N/A
ENSMUSG00000103123	1.12738	3.98288	3.04262	1.30903	0.190525	0.999569	NA	#N/A
ENSMUSG00000104210	0.75116	-2.7144	3.03439	-0.894545	0.37103	0.999569	NA	#N/A
ENSMUSG00000026496	2481.37	0.0030947	0.233214	0.0132697	0.989413	0.999569	Parp1	#N/A
ENSMUSG00000058729	129.644	0.0270922	0.282655	0.0958493	0.92364	0.999569	Lin9	#N/A
ENSMUSG00000026497	1.79881	-0.867293	1.82698	-0.474715	0.63499	0.999569	Mixl1	#N/A
ENSMUSG00000026499	358.753	0.126931	0.221261	0.57367	0.566191	0.999569	Acbd3	#N/A
ENSMUSG00000060743	81.0796	-0.0565786	0.475275	-0.119044	0.90524	0.999569	H3f3a	#N/A
ENSMUSG00000073485	1.66483	-1.99951	2.32423	-0.860292	0.389628	0.999569	NA	#N/A
ENSMUSG00000038806	571.539	-0.00652254	0.407966	-0.0159879	0.987244	0.999569	Sde2	#N/A
ENSMUSG00000103979	3.61098	1.05315	1.43687	0.732951	0.463589	0.999569	NA	#N/A
ENSMUSG00000066652	479.267	-0.0319217	0.423299	-0.0754117	0.939887	0.999569	Lefty2	#N/A
ENSMUSG00000026520	1400.45	-0.0651704	0.459716	-0.141762	0.887268	0.999569	Pycr2	#N/A
ENSMUSG00000038793	815.909	0.225294	0.9979	0.225768	0.821382	0.999569	Lefty1	#N/A
ENSMUSG00000026519	148.005	0.505565	0.469692	1.07638	0.281759	0.999569	Tmem63a	#N/A
ENSMUSG00000038776	17.3427	-0.893965	0.728127	-1.22776	0.219537	0.999569	Ephx1	#N/A
ENSMUSG00000026516	576.095	0.0202889	0.308424	0.0657825	0.947551	0.999569	Nvl	#N/A
ENSMUSG00000062169	265.585	0.00231011	0.324662	0.00711543	0.994323	0.999569	Cnih4	Cnih4
ENSMUSG00000038733	950.243	0.489502	0.335146	1.46056	0.144136	0.999569	Wdr26	#N/A
ENSMUSG00000054135	1.10847	-1.00926	1.89928	-0.531388	0.59515	0.999569	A430110L20Rik	#N/A
ENSMUSG00000103260	1.52387	-1.39423	1.67493	-0.832411	0.405177	0.999569	NA	#N/A
ENSMUSG00000026514	0.457824	1.46123	3.04694	0.479575	0.63153	0.999569	Cnih3	#N/A
ENSMUSG00000047369	0.99358	-1.38199	2.4912	-0.554747	0.579068	0.999569	Dnah14	#N/A
ENSMUSG00000004880	958.424	-0.261491	0.252983	-1.03363	0.301309	0.999569	Lbr	Lbr
ENSMUSG00000056699	0.320711	2.5312	3.07899	0.822088	0.411027	0.999569	NA	#N/A
ENSMUSG00000022995	4452.63	0.18831	0.397663	0.473543	0.635826	0.999569	Enah	#N/A
ENSMUSG00000103722	11.9178	-0.198208	0.958423	-0.206806	0.836161	0.999569	NA	#N/A
ENSMUSG00000103317	28.5643	0.45772	0.574225	0.797109	0.425388	0.999569	NA	#N/A
ENSMUSG00000102950	18.4391	-0.87885	0.71456	-1.22992	0.218728	0.999569	NA	#N/A
ENSMUSG00000102760	54.0441	0.770176	0.628233	1.22594	0.220221	0.999569	NA	#N/A
ENSMUSG00000026511	140.12	0.420087	0.414431	1.01365	0.310751	0.999569	Srp9	#N/A
ENSMUSG00000038633	504.717	0.00954542	0.368605	0.025896	0.97934	0.999569	Degs1	#N/A
ENSMUSG00000047539	134.748	-0.195493	0.534238	-0.365929	0.714418	0.999569	Fbxo28	#N/A
ENSMUSG00000026510	72.7787	0.170853	0.393599	0.434078	0.664232	0.999569	Trp53bp2	#N/A
ENSMUSG00000026509	61.438	0.572046	0.483573	1.18296	0.236826	0.999569	Capn2	#N/A
ENSMUSG00000102234	3.08074	2.89581	1.8228	1.58866	0.112137	0.999569	NA	#N/A
ENSMUSG00000038576	26.3901	-0.60081	0.603528	-0.995496	0.319495	0.999569	Susd4	#N/A
ENSMUSG00000102291	0.845536	3.59513	3.05233	1.17783	0.238864	0.999569	NA	#N/A
ENSMUSG00000079164	0.951746	-0.768429	2.62363	-0.292888	0.769608	0.999569	Tlr5	#N/A
ENSMUSG00000030768	26.3386	-0.107702	0.538118	-0.200147	0.841366	0.999569	Disp1	#N/A
ENSMUSG00000102478	5.94779	0.0426612	0.978443	0.0436012	0.965222	0.999569	NA	#N/A
ENSMUSG00000046836	70.7847	-0.991719	0.594474	-1.66823	0.09527	0.999569	Brox	#N/A
ENSMUSG00000042901	62.7513	0.228154	0.423106	0.539237	0.589724	0.999569	Aida	#N/A
ENSMUSG00000056050	445.448	-0.041792	0.217498	-0.192149	0.847626	0.999569	Mia3	#N/A
ENSMUSG00000072258	71.5716	0.535716	0.538811	0.994257	0.320098	0.999569	Taf1a	#N/A
ENSMUSG00000044854	6.4144	1.62468	1.12706	1.44152	0.149438	0.999569	1700056E22Rik	#N/A
ENSMUSG00000089057	4.18682	1.73777	1.3579	1.27975	0.200634	0.999569	NA	#N/A
ENSMUSG00000102606	4.1481	0.674256	1.58839	0.42449	0.671208	0.999569	NA	#N/A
ENSMUSG00000103314	0.506247	-1.13362	3.04075	-0.37281	0.70929	0.999569	NA	#N/A
ENSMUSG00000039377	0.643844	-0.80748	3.03035	-0.266464	0.789882	0.999569	Hlx	#N/A
ENSMUSG00000073481	267.729	-0.330771	0.554974	-0.596011	0.551168	0.999569	2021-03-02	#N/A
ENSMUSG00000039349	37.8684	0.0482346	0.600369	0.0803416	0.935966	0.999569	C130074G19Rik	#N/A
ENSMUSG00000026620	51.7903	0.347323	0.36919	0.940769	0.346823	0.999569	Mark1	#N/A
ENSMUSG00000039318	70.3946	0.481708	0.456423	1.0554	0.291244	0.999569	Rab3gap2	#N/A
ENSMUSG00000026618	467.706	0.20168	0.276452	0.729529	0.465678	0.999569	Iars2	#N/A
ENSMUSG00000102526	8.44577	0.679905	0.971155	0.700099	0.483865	0.999569	NA	#N/A
ENSMUSG00000026617	129.045	0.212155	0.398415	0.532496	0.594382	0.999569	Bpnt1	#N/A
ENSMUSG00000097261	4.72575	1.55074	1.73129	0.895712	0.370407	0.999569	NA	#N/A
ENSMUSG00000026615	3298.75	0.261339	0.308858	0.846148	0.39747	0.999569	Eprs	#N/A
ENSMUSG00000026614	5.64803	0.607784	0.864736	0.702855	0.482146	0.999569	Slc30a10	#N/A
ENSMUSG00000102185	7.5944	1.1175	1.30573	0.855843	0.392085	0.999569	5033404E19Rik	#N/A
ENSMUSG00000039246	48.5772	-0.637356	0.461847	-1.38001	0.167582	0.999569	Lyplal1	#N/A
ENSMUSG00000039239	35.1694	0.346506	0.610366	0.567703	0.570237	0.999569	Tgfb2	#N/A
ENSMUSG00000102619	0.273561	-1.40982	3.07821	-0.458002	0.646951	0.999569	NA	#N/A
ENSMUSG00000001305	513.047	0.467443	0.351608	1.32944	0.183701	0.999569	Rrp15	#N/A
ENSMUSG00000097784	6.68339	0.821749	1.01033	0.81335	0.416017	0.999569	NA	#N/A
ENSMUSG00000097935	0.806531	-0.483125	1.95998	-0.246495	0.805299	0.999569	NA	#N/A
ENSMUSG00000104312	1.62853	-1.61977	1.50256	-1.07801	0.281029	0.999569	NA	#N/A
ENSMUSG00000039224	11.872	0.179669	0.846074	0.212356	0.831829	0.999569	D1Pas1	#N/A
ENSMUSG00000039210	135.729	0.721795	0.449211	1.60681	0.108097	0.999569	Gpatch2	#N/A
ENSMUSG00000104394	41.727	0.0415963	0.677655	0.0613828	0.951054	0.999569	NA	#N/A
ENSMUSG00000026610	1.66201	2.45202	2.34972	1.04354	0.296699	0.999569	Esrrg	#N/A
ENSMUSG00000026608	151.283	0.349797	0.261989	1.33516	0.181825	0.999569	Kctd3	#N/A
ENSMUSG00000037624	1.06488	-2.12015	2.50522	-0.846294	0.397389	0.999569	Kcnk2	#N/A
ENSMUSG00000102824	309.041	0.0287802	0.34539	0.0833266	0.933592	0.999569	NA	#N/A
ENSMUSG00000026605	2063.79	-0.846922	0.371877	-2.27742	0.0227609	0.999569	Cenpf	Cenpf
ENSMUSG00000026604	333.991	0.369975	0.476952	0.775708	0.437922	0.999569	Ptpn14	#N/A
ENSMUSG00000104435	0.615506	1.67194	3.06283	0.54588	0.585148	0.999569	NA	#N/A
ENSMUSG00000026603	151.278	-0.376106	0.476557	-0.789215	0.429986	0.999569	Smyd2	#N/A
ENSMUSG00000103467	2.83045	4.02369	2.66151	1.51181	0.130583	0.999569	NA	#N/A
ENSMUSG00000010175	11.8282	-0.87261	0.848744	-1.02812	0.303894	0.999569	Prox1	#N/A
ENSMUSG00000093064	1.64345	1.47139	2.38972	0.615715	0.538083	0.999569	NA	#N/A
ENSMUSG00000089872	34.6534	-0.35282	0.412241	-0.855859	0.392076	0.999569	Rps6kc1	#N/A
ENSMUSG00000026634	216.861	0.300863	0.317142	0.948671	0.342788	0.999569	Angel2	#N/A
ENSMUSG00000037568	16.1811	0.878479	1.04538	0.840341	0.400717	0.999569	Vash2	#N/A
ENSMUSG00000066595	43.9446	-0.602661	0.523212	-1.15185	0.249383	0.999569	Flvcr1	#N/A
ENSMUSG00000097845	2.41464	0.79439	2.13868	0.371439	0.710311	0.999569	A230020J21Rik	#N/A
ENSMUSG00000057072	7.42913	0.481261	1.06985	0.449839	0.652827	0.999569	Spata45	#N/A
ENSMUSG00000026632	21.4451	0.466277	0.493766	0.944328	0.345002	0.999569	Tatdn3	#N/A
ENSMUSG00000062510	61.6664	-0.489674	0.72324	-0.677055	0.498371	0.999569	Nsl1	#N/A
ENSMUSG00000026630	4.1251	0.685879	1.10648	0.619873	0.535341	0.999569	Batf3	#N/A
ENSMUSG00000026628	24.3973	-0.0579705	0.569559	-0.101781	0.91893	0.999569	Atf3	#N/A
ENSMUSG00000073478	8.71321	1.35779	1.21865	1.11417	0.265205	0.999569	NA	#N/A
ENSMUSG00000037499	71.7013	0.468113	0.403755	1.1594	0.246293	0.999569	Nenf	#N/A
ENSMUSG00000026627	8.34553	-0.246847	0.791562	-0.311848	0.755156	0.999569	Tmem206	#N/A
ENSMUSG00000026626	278.408	0.337195	0.425706	0.792085	0.428311	0.999569	Ppp2r5a	#N/A
ENSMUSG00000103433	43.1589	-0.186706	0.577811	-0.323127	0.746599	0.999569	NA	#N/A
ENSMUSG00000103114	0.751588	3.44737	3.0557	1.12818	0.259245	0.999569	NA	#N/A
ENSMUSG00000102246	18.5731	0.690175	0.754592	0.914633	0.360384	0.999569	NA	#N/A
ENSMUSG00000037474	433.442	0.206195	0.270288	0.762869	0.445541	0.999569	Dtl	Dtl
ENSMUSG00000037461	237.257	-0.236465	0.381036	-0.620584	0.534873	0.999569	Ints7	#N/A
ENSMUSG00000102970	42.8573	-0.328907	0.593604	-0.554084	0.579521	0.999569	NA	#N/A
ENSMUSG00000026623	155.391	0.0732929	0.290607	0.252206	0.800882	0.999569	Lpgat1	#N/A
ENSMUSG00000102840	9.41481	-0.131946	0.783642	-0.168375	0.866288	0.999569	NA	#N/A
ENSMUSG00000026622	130.313	-0.118904	0.405109	-0.293511	0.769131	0.999569	Nek2	Nek2
ENSMUSG00000055833	1.37586	0.335518	2.72202	0.123261	0.901901	0.999569	1700034H15Rik	#N/A
ENSMUSG00000037434	121.06	0.0657577	0.422038	0.15581	0.876183	0.999569	Slc30a1	#N/A
ENSMUSG00000097416	5.17001	0.442086	1.1603	0.381012	0.703194	0.999569	Gm26670	#N/A
ENSMUSG00000026637	2.39568	0.0198036	1.22014	0.0162307	0.98705	0.999569	Traf5	#N/A
ENSMUSG00000103653	23.4407	-0.491933	0.732771	-0.671333	0.502009	0.999569	NA	#N/A
ENSMUSG00000037395	45.6671	0.667038	0.503891	1.32377	0.185578	0.999569	Rcor3	#N/A
ENSMUSG00000097316	0.805468	3.02236	2.94925	1.02479	0.305463	0.999569	Gm10516	#N/A
ENSMUSG00000058248	7.01549	0.465284	1.25094	0.371946	0.709933	0.999569	Kcnh1	#N/A
ENSMUSG00000037375	10.8635	0.156356	1.13512	0.137744	0.890443	0.999569	Hhat	#N/A
ENSMUSG00000119403	2.08397	-3.57279	1.75988	-2.03013	0.042343	0.999569	NA	#N/A
ENSMUSG00000047384	0.683678	-2.57621	3.03775	-0.848066	0.396401	0.999569	A730013G03Rik	#N/A
ENSMUSG00000016262	25.3455	-1.19726	0.70301	-1.70305	0.0885594	0.999569	Sertad4	#N/A
ENSMUSG00000089812	1.26527	-1.62777	2.99676	-0.543178	0.587007	0.999569	NA	#N/A
ENSMUSG00000102162	9.15428	0.600374	0.83375	0.720089	0.47147	0.999569	NA	#N/A
ENSMUSG00000016200	62.0288	-0.616424	0.524006	-1.17637	0.239447	0.999569	Syt14	#N/A
ENSMUSG00000016181	315.956	0.541168	0.372133	1.45423	0.145881	0.999569	Diexf	#N/A
ENSMUSG00000026638	17.5092	0.123336	0.628351	0.196285	0.844387	0.999569	Irf6	#N/A
ENSMUSG00000079144	51.6935	-0.586609	0.394784	-1.4859	0.137307	0.999569	A130010J15Rik	#N/A
ENSMUSG00000037318	2.52895	5.10782	2.93521	1.74019	0.0818261	0.999569	Traf3ip3	#N/A
ENSMUSG00000026639	1.27464	-0.0409769	1.84794	-0.0221744	0.982309	0.999569	Lamb3	#N/A
ENSMUSG00000009633	7.30186	-0.13584	1.31459	-0.103333	0.917699	0.999569	G0s2	#N/A
ENSMUSG00000103736	0.953498	-3.08051	3.02688	-1.01772	0.308811	0.999569	NA	#N/A
ENSMUSG00000016179	2.35063	-4.38275	2.27841	-1.9236	0.0544046	0.999569	Camk1g	#N/A
ENSMUSG00000102648	1.40423	-2.40524	2.1941	-1.09623	0.272978	0.999569	NA	#N/A
ENSMUSG00000097850	0.750161	-2.19796	2.33793	-0.94013	0.347151	0.999569	NA	#N/A
ENSMUSG00000026640	26.1742	0.00543348	0.513376	0.0105838	0.991556	0.999569	Plxna2	#N/A
ENSMUSG00000103597	30.8294	0.186443	0.449073	0.415173	0.678015	0.999569	NA	#N/A
ENSMUSG00000016494	10.3697	0.514342	0.731252	0.703372	0.481824	0.999569	Cd34	#N/A
ENSMUSG00000096929	0.63432	-0.338809	2.80695	-0.120704	0.903926	0.999569	A330023F24Rik	#N/A
ENSMUSG00000104525	0.348853	-0.12443	3.06502	-0.0405968	0.967617	0.999569	NA	#N/A
ENSMUSG00000103867	3.04859	-1.45493	1.45196	-1.00204	0.316322	0.999569	NA	#N/A
ENSMUSG00000103443	1.2428	-0.708176	2.41284	-0.293502	0.769138	0.999569	NA	#N/A
ENSMUSG00000016481	70.2652	0.0312883	0.386204	0.0810151	0.93543	0.999569	Cr1l	#N/A
ENSMUSG00000026616	0.828836	1.25693	3.02996	0.414834	0.678263	0.999569	Cr2	#N/A
ENSMUSG00000050530	31.4874	-0.571577	0.515756	-1.10823	0.267762	0.999569	Fam171a1	#N/A
ENSMUSG00000026643	576.513	0.313466	0.252173	1.24306	0.213847	0.999569	Nmt2	#N/A
ENSMUSG00000049950	68.4975	-0.347809	0.642331	-0.54148	0.588177	0.999569	Rpp38	#N/A
ENSMUSG00000026644	6.20774	1.57733	1.26885	1.24312	0.213823	0.999569	Acbd7	#N/A
ENSMUSG00000026648	18.0584	0.0102323	0.576661	0.017744	0.985843	0.999569	Dclre1c	#N/A
ENSMUSG00000026646	124.695	0.113427	0.380186	0.298346	0.765439	0.999569	Suv39h2	#N/A
ENSMUSG00000051396	51.1965	0.519621	0.684293	0.759355	0.44764	0.999569	Hspa14	#N/A
ENSMUSG00000039496	2.75268	-0.568952	1.61821	-0.351593	0.725144	0.999569	Cdnf	#N/A
ENSMUSG00000081278	39.8993	-0.587013	0.519384	-1.13021	0.258388	0.999569	NA	#N/A
ENSMUSG00000026655	28.8698	0.406679	0.392902	1.03506	0.300639	0.999569	Fam107b	#N/A
ENSMUSG00000081070	11.2011	0.929344	0.970629	0.957465	0.338333	0.999569	NA	#N/A
ENSMUSG00000026657	90.1821	-0.704074	0.427785	-1.64586	0.0997926	0.999569	Frmd4a	#N/A
ENSMUSG00000086018	0.34982	0.0892339	3.06973	0.029069	0.97681	0.999569	NA	#N/A
ENSMUSG00000039449	167.193	0.0908851	0.403151	0.225437	0.82164	0.999569	Prpf18	#N/A
ENSMUSG00000083378	13.7044	0.97918	0.939931	1.04176	0.297524	0.999569	NA	#N/A
ENSMUSG00000048186	22.9346	0.253897	0.683369	0.371537	0.710238	0.999569	Bend7	#N/A
ENSMUSG00000083407	20.7818	-1.2036	0.704717	-1.70793	0.0876502	0.999569	NA	#N/A
ENSMUSG00000026662	241.44	-0.321384	0.257341	-1.24886	0.211715	0.999569	Sephs1	#N/A
ENSMUSG00000026664	153.178	0.565188	0.422596	1.33742	0.181086	0.999569	Phyh	#N/A
ENSMUSG00000069188	7.61101	-0.579066	0.757806	-0.764134	0.444787	0.999569	NA	#N/A
ENSMUSG00000026668	5.68578	-1.23594	1.2277	-1.00671	0.314073	0.999569	Ucma	#N/A
ENSMUSG00000026669	783.065	0.439389	0.272112	1.61474	0.106367	0.999569	Mcm10	#N/A
ENSMUSG00000026672	49.3839	0.488651	0.673137	0.725931	0.467881	0.999569	Optn	#N/A
ENSMUSG00000026676	36.8087	0.278572	0.836565	0.332995	0.739138	0.999569	Ccdc3	#N/A
ENSMUSG00000039145	159.386	-0.610302	0.328083	-1.86021	0.0628564	0.999569	Camk1d	#N/A
ENSMUSG00000082013	1.51793	-0.352044	2.06941	-0.170118	0.864917	0.999569	NA	#N/A
ENSMUSG00000039128	263.347	-0.0335032	0.232619	-0.144026	0.88548	0.999569	Cdc123	#N/A
ENSMUSG00000025817	79.0238	-0.127625	0.327888	-0.389233	0.697104	0.999569	Nudt5	#N/A
ENSMUSG00000056718	0.192939	2.07615	3.08956	0.671989	0.501591	0.999569	NA	#N/A
ENSMUSG00000025816	101.39	0.103802	0.296735	0.349813	0.726479	0.999569	Sec61a2	#N/A
ENSMUSG00000085818	1.02934	-2.39684	2.79943	-0.85619	0.391893	0.999569	NA	#N/A
ENSMUSG00000025815	18.5171	-0.975986	0.772094	-1.26408	0.206203	0.999569	Dhtkd1	#N/A
ENSMUSG00000043241	432.707	0.0826739	0.29824	0.277205	0.781622	0.999569	Upf2	#N/A
ENSMUSG00000045319	45.9579	0.642346	0.620621	1.03501	0.300666	0.999569	Proser2	#N/A
ENSMUSG00000082332	1.20104	-2.06577	1.88633	-1.09512	0.273462	0.999569	NA	#N/A
ENSMUSG00000039063	4.44957	0.708712	1.43101	0.495255	0.62042	0.999569	Echdc3	#N/A
ENSMUSG00000039046	81.8517	-0.346506	0.351934	-0.984577	0.324832	0.999569	Usp6nl	#N/A
ENSMUSG00000002107	122.652	-0.0187032	0.37713	-0.0495936	0.960446	0.999569	Celf2	#N/A
ENSMUSG00000099424	6.79208	3.60594	1.46202	2.46641	0.0136476	0.999569	NA	#N/A
ENSMUSG00000082953	3.71514	1.70726	1.64023	1.04087	0.297938	0.999569	NA	#N/A
ENSMUSG00000104276	0.745651	0.248839	3.02374	0.0822954	0.934412	0.999569	NA	#N/A
ENSMUSG00000015619	43.8167	0.336129	0.566895	0.592931	0.553227	0.999569	Gata3	#N/A
ENSMUSG00000025782	409.895	0.209071	0.331268	0.631122	0.527961	0.999569	Taf3	#N/A
ENSMUSG00000025781	485.788	-0.0941094	0.285945	-0.329118	0.742067	0.999569	Atp5c1	#N/A
ENSMUSG00000037262	167.547	0.296593	0.306404	0.967983	0.333053	0.999569	Kin	#N/A
ENSMUSG00000025780	8.68891	-1.41998	0.885687	-1.60326	0.108878	0.999569	Itih5	#N/A
ENSMUSG00000086748	22.4286	1.32265	0.850682	1.55481	0.119992	0.999569	NA	#N/A
ENSMUSG00000061186	249.113	0.117511	0.654426	0.179564	0.857495	0.999569	Sfmbt2	#N/A
ENSMUSG00002076942	0.412992	2.77401	3.07286	0.902746	0.366661	0.999569	NA	#N/A
ENSMUSG00002075140	0.240534	2.25502	3.08587	0.730758	0.464927	0.999569	NA	#N/A
ENSMUSG00000080594	1.64303	4.54377	2.08636	2.17785	0.0294173	0.999569	Mir669h	#N/A
ENSMUSG00000026778	0.736538	-1.73219	3.02196	-0.573201	0.566508	0.999569	Prkcq	#N/A
ENSMUSG00000103774	0.546109	-2.28817	3.04583	-0.751248	0.452503	0.999569	NA	#N/A
ENSMUSG00000086006	0.490553	0.334713	3.05334	0.109622	0.912709	0.999569	Gm13293	#N/A
ENSMUSG00000103223	1.11964	-1.06473	1.60535	-0.663239	0.507177	0.999569	NA	#N/A
ENSMUSG00000026773	69.6743	-0.0816907	0.605602	-0.134892	0.892698	0.999569	Pfkfb3	#N/A
ENSMUSG00000037197	747.699	0.0660489	0.233826	0.282471	0.777583	0.999569	Rbm17	#N/A
ENSMUSG00000023206	3.4333	-1.68908	1.4382	-1.17444	0.240219	0.999569	Il15ra	#N/A
ENSMUSG00000058594	79.1939	0.0117892	0.559232	0.021081	0.983181	0.999569	Fbh1	#N/A
ENSMUSG00000047909	50.2272	0.445432	0.559534	0.796078	0.425987	0.999569	Ankrd16	#N/A
ENSMUSG00000026768	2.28016	-0.250104	1.52713	-0.163774	0.869909	0.999569	Itga8	#N/A
ENSMUSG00000026767	126.288	-0.346154	0.404826	-0.855068	0.392513	0.999569	Mindy3	#N/A
ENSMUSG00000102630	5.50109	0.751706	1.14044	0.659137	0.509808	0.999569	NA	#N/A
ENSMUSG00000104449	5.00297	-1.45634	1.18286	-1.2312	0.218249	0.999569	NA	#N/A
ENSMUSG00000104406	2.22005	-3.50736	2.14117	-1.63806	0.10141	0.999569	NA	#N/A
ENSMUSG00000026730	16.2973	0.0242887	0.736453	0.0329807	0.97369	0.999569	Pter	#N/A
ENSMUSG00000104459	0.856139	-1.92448	2.98633	-0.644431	0.519296	0.999569	NA	#N/A
ENSMUSG00000026727	194.7	0.23097	0.367823	0.627937	0.530045	0.999569	Rsu1	#N/A
ENSMUSG00000103360	0.565832	-2.32865	3.0446	-0.764845	0.444364	0.999569	NA	#N/A
ENSMUSG00000102691	2.61137	-0.527819	1.51814	-0.347675	0.728085	0.999569	NA	#N/A
ENSMUSG00000086358	0.836342	1.27199	2.95817	0.429993	0.667201	0.999569	NA	#N/A
ENSMUSG00000026726	7.62766	-1.46332	1.33319	-1.09761	0.272375	0.999569	Cubn	#N/A
ENSMUSG00000026723	16.5992	-1.01021	0.570107	-1.77197	0.0764002	0.999569	Trdmt1	#N/A
ENSMUSG00000026728	549.054	0.324507	0.275886	1.17624	0.2395	0.999569	Vim	#N/A
ENSMUSG00000003418	11.353	-0.615293	0.888671	-0.692375	0.488702	0.999569	St8sia6	#N/A
ENSMUSG00000063275	38.4131	0.455516	0.536276	0.849405	0.395656	0.999569	Hacd1	#N/A
ENSMUSG00000102553	0.848184	-0.641534	3.0137	-0.212872	0.831427	0.999569	NA	#N/A
ENSMUSG00000103926	2.99022	-1.89973	1.61853	-1.17374	0.240499	0.999569	NA	#N/A
ENSMUSG00000086657	10.5943	0.758822	0.903592	0.839783	0.40103	0.999569	Stamos	#N/A
ENSMUSG00000026718	117.259	-0.42153	0.471373	-0.89426	0.371183	0.999569	Stam	#N/A
ENSMUSG00000103901	0.511068	-0.765188	3.04198	-0.251542	0.801395	0.999569	NA	#N/A
ENSMUSG00000026712	5.55431	-0.439404	1.10491	-0.397682	0.690865	0.999569	Mrc1	#N/A
ENSMUSG00000057914	3.94763	-1.10421	1.15879	-0.952901	0.34064	0.999569	Cacnb2	#N/A
ENSMUSG00000070271	2.33486	0.847168	1.82046	0.46536	0.641673	0.999569	NA	#N/A
ENSMUSG00000082542	0.637933	-0.694316	3.03166	-0.229022	0.818852	0.999569	NA	#N/A
ENSMUSG00000026707	26.4454	0.0689482	0.496032	0.138999	0.889451	0.999569	Nsun6	#N/A
ENSMUSG00000103778	0.464637	-2.04839	3.05385	-0.670755	0.502376	0.999569	NA	#N/A
ENSMUSG00000017418	144.935	-0.775921	0.443875	-1.74806	0.0804532	0.999569	Arl5b	#N/A
ENSMUSG00000102258	16.3794	1.54672	0.721858	2.14269	0.0321382	0.999569	NA	#N/A
ENSMUSG00000081389	1.38079	0.222901	1.42806	0.156087	0.875965	0.999569	NA	#N/A
ENSMUSG00000026748	33.1292	0.237265	0.543664	0.436418	0.662533	0.999569	Plxdc2	#N/A
ENSMUSG00000053702	8.28473	-0.220845	0.934594	-0.2363	0.8132	0.999569	Nebl	#N/A
ENSMUSG00000054057	33.1436	0.594546	0.759494	0.782818	0.433734	0.999569	A930004D18Rik	#N/A
ENSMUSG00000054074	16.8008	-1.52615	0.732291	-2.08407	0.0371534	0.999569	Skida1	#N/A
ENSMUSG00000026743	790.859	-0.0302598	0.464081	-0.0652037	0.948012	0.999569	Mllt10	#N/A
ENSMUSG00000064964	2.64526	-0.147434	1.9219	-0.0767127	0.938852	0.999569	NA	#N/A
ENSMUSG00000026740	154.759	0.154165	0.375195	0.410892	0.681152	0.999569	Dnajc1	#N/A
ENSMUSG00000083070	14.3641	-0.0429873	1.21166	-0.0354781	0.971699	0.999569	NA	#N/A
ENSMUSG00000082520	1.36284	1.32984	2.31742	0.573843	0.566074	0.999569	NA	#N/A
ENSMUSG00000086882	1.45853	-1.24905	2.19013	-0.57031	0.568467	0.999569	NA	#N/A
ENSMUSG00000051154	107.68	-0.0903774	0.403946	-0.223736	0.822962	0.999569	Commd3	#N/A
ENSMUSG00000026739	40.3004	-0.673418	0.639737	-1.05265	0.292502	0.999569	Bmi1	#N/A
ENSMUSG00000026737	54.2557	-0.403132	0.433489	-0.92997	0.352386	0.999569	Pip4k2a	#N/A
ENSMUSG00000026736	1.48865	4.36526	3.03369	1.43893	0.15017	0.999569	4930426L09Rik	#N/A
ENSMUSG00000023094	60.7284	-0.156522	0.516597	-0.302987	0.761899	0.999569	Msrb2	#N/A
ENSMUSG00000086621	0.275578	-0.220684	3.07183	-0.0718414	0.942728	0.999569	NA	#N/A
ENSMUSG00000043415	39.8887	0.00307153	0.54023	0.0056856	0.995464	0.999569	Otud1	#N/A
ENSMUSG00000087246	0.75006	-2.76503	3.03324	-0.911578	0.361991	0.999569	NA	#N/A
ENSMUSG00000036617	583.238	0.0108854	0.355163	0.0306489	0.97555	0.999569	Etl4	#N/A
ENSMUSG00000082164	69.0754	1.48791	0.627763	2.37018	0.0177793	0.999569	NA	#N/A
ENSMUSG00000081128	276.526	0.296467	0.359021	0.825764	0.408938	0.999569	NA	#N/A
ENSMUSG00000036591	320.926	-0.0789094	0.420193	-0.187793	0.851039	0.999569	Arhgap21	#N/A
ENSMUSG00000026679	3.22793	-1.12939	1.34608	-0.839022	0.401457	0.999569	Enkur	#N/A
ENSMUSG00000048550	45.0339	-0.10312	0.455728	-0.226276	0.820987	0.999569	Thnsl1	#N/A
ENSMUSG00000084071	20.611	-0.397342	1.09357	-0.363345	0.716347	0.999569	NA	#N/A
ENSMUSG00000045967	0.420291	-0.399526	3.05679	-0.130701	0.896012	0.999569	Gpr158	#N/A
ENSMUSG00000025716	0.505213	0.653305	3.05774	0.213656	0.830815	0.999569	Myo3a	#N/A
ENSMUSG00000083863	19.7164	-0.0385875	0.738775	-0.0522317	0.958344	0.999569	NA	#N/A
ENSMUSG00000083563	27.8136	0.568864	0.634581	0.89644	0.370018	0.999569	NA	#N/A
ENSMUSG00000026787	2.49211	-2.05061	1.90454	-1.07669	0.281617	0.999569	Gad2	#N/A
ENSMUSG00000026786	3.77616	0.266058	1.13679	0.234043	0.814952	0.999569	Apbb1ip	#N/A
ENSMUSG00000026784	62.9409	-0.424241	0.336312	-1.26145	0.207147	0.999569	Pdss1	#N/A
ENSMUSG00000058835	164.042	0.0720114	0.404965	0.177821	0.858863	0.999569	Abi1	#N/A
ENSMUSG00000026781	98.8798	-0.0109468	0.290598	-0.0376699	0.969951	0.999569	Acbd5	#N/A
ENSMUSG00000026779	156.21	0.410284	0.465811	0.880794	0.378429	0.999569	Mastl	#N/A
ENSMUSG00000026775	891.887	0.244769	0.306633	0.798249	0.424726	0.999569	Yme1l1	#N/A
ENSMUSG00000081648	4.65748	-0.370157	1.05544	-0.350714	0.725803	0.999569	NA	#N/A
ENSMUSG00000084098	116.976	0.623691	0.551177	1.13156	0.257819	0.999569	NA	#N/A
ENSMUSG00000026771	77.0374	0.611837	0.343126	1.78312	0.0745661	0.999569	Spopl	#N/A
ENSMUSG00000083729	0.402112	2.72729	3.07397	0.887222	0.37496	0.999569	NA	#N/A
ENSMUSG00000083373	1.01056	-2.17512	1.94752	-1.11687	0.26405	0.999569	NA	#N/A
ENSMUSG00000083116	1.01696	-0.997806	2.56394	-0.38917	0.697151	0.999569	NA	#N/A
ENSMUSG00000026979	7.6695	-0.012892	1.16188	-0.0110958	0.991147	0.999569	Psd4	#N/A
ENSMUSG00000026976	2.14402	-1.11456	1.51213	-0.737084	0.461071	0.999569	Pax8	#N/A
ENSMUSG00000084241	5.47422	-1.94606	1.08668	-1.79082	0.0733215	0.999569	NA	#N/A
ENSMUSG00000004113	9.06643	0.0339342	0.752783	0.0450783	0.964045	0.999569	Cacna1b	#N/A
ENSMUSG00000036893	487.427	0.0208489	0.252275	0.0826435	0.934135	0.999569	Ehmt1	#N/A
ENSMUSG00000102875	1.25038	-0.439772	1.89906	-0.231573	0.81687	0.999569	NA	#N/A
ENSMUSG00000026972	45.6408	0.168124	0.776643	0.216475	0.828618	0.999569	Arrdc1	#N/A
ENSMUSG00000026974	316.269	0.609174	0.280225	2.17388	0.0297144	0.999569	Zmynd19	#N/A
ENSMUSG00000026975	30.202	-0.266313	0.950337	-0.280231	0.779301	0.999569	Dph7	#N/A
ENSMUSG00000036850	112.697	0.667033	0.346564	1.92471	0.0542662	0.999569	Mrpl41	#N/A
ENSMUSG00000036833	35.5478	0.131463	0.586993	0.22396	0.822788	0.999569	Pnpla7	#N/A
ENSMUSG00000083796	2.42845	1.60693	2.0555	0.781769	0.43435	0.999569	NA	#N/A
ENSMUSG00000006476	15.1453	-0.304062	0.8033	-0.378516	0.705048	0.999569	Nsmf	#N/A
ENSMUSG00000078202	23.9309	0.0453103	0.73023	0.0620494	0.950523	0.999569	Nrarp	#N/A
ENSMUSG00000059555	11.8777	0.987871	1.10935	0.890497	0.373199	0.999569	Tor4a	#N/A
ENSMUSG00000013465	185.584	-0.3384	0.447038	-0.756983	0.44906	0.999569	Nelfb	#N/A
ENSMUSG00000036770	3.27463	0.286282	1.19259	0.240051	0.810291	0.999569	Stpg3	#N/A
ENSMUSG00000036752	629.353	0.119303	0.245158	0.486638	0.626515	0.999569	Tubb4b	Tubb4B
ENSMUSG00000006469	9.54456	0.668962	0.799278	0.836957	0.402617	0.999569	Slc34a3	#N/A
ENSMUSG00000089953	0.591849	-0.136198	3.0398	-0.044805	0.964263	0.999569	Rnf224	#N/A
ENSMUSG00000036731	3.72684	3.71849	1.69407	2.19501	0.0281627	0.999569	Cysrt1	#N/A
ENSMUSG00000044628	79.3205	0.188728	0.533804	0.353552	0.723675	0.999569	Rnf208	#N/A
ENSMUSG00000006471	35.6205	0.815028	0.580549	1.40389	0.160351	0.999569	Ndor1	#N/A
ENSMUSG00000078201	31.2968	-0.714096	0.709012	-1.00717	0.313853	0.999569	Tmem203	#N/A
ENSMUSG00000048707	70.9901	-0.363056	0.494115	-0.73476	0.462486	0.999569	Tprn	#N/A
ENSMUSG00000026966	127.775	0.370811	0.334251	1.10938	0.267267	0.999569	Ssna1	#N/A
ENSMUSG00000026965	233.659	0.685413	0.296416	2.31233	0.0207594	0.999569	Anapc2	#N/A
ENSMUSG00000026959	11.6816	-0.0295039	0.85587	-0.0344724	0.9725	0.999569	Grin1	#N/A
ENSMUSG00000036646	143.859	0.0398796	0.343546	0.116082	0.907587	0.999569	Man1b1	#N/A
ENSMUSG00000026958	56.947	0.603623	0.414547	1.4561	0.145365	0.999569	Dpp7	#N/A
ENSMUSG00000026956	76.3406	0.311898	0.66107	0.471808	0.637064	0.999569	Uap1l1	#N/A
ENSMUSG00000026955	86.1084	0.345127	0.405695	0.850707	0.394932	0.999569	Sapcd2	Sapcd2
ENSMUSG00000015085	9.59143	2.36334	1.30921	1.80516	0.0710496	0.999569	Entpd2	#N/A
ENSMUSG00000015094	44.4058	-0.033582	0.656152	-0.0511803	0.959182	0.999569	Npdc1	#N/A
ENSMUSG00000026944	59.5827	0.115315	0.403628	0.285696	0.775111	0.999569	Abca2	#N/A
ENSMUSG00000047617	5.5867	-1.12611	1.20465	-0.934807	0.349888	0.999569	Paxx	#N/A
ENSMUSG00000015093	0.85564	-1.7722	2.0229	-0.876066	0.380994	0.999569	Clic3	#N/A
ENSMUSG00000015090	9.14668	-0.362134	1.0205	-0.35486	0.722694	0.999569	Ptgds	#N/A
ENSMUSG00000015095	76.3956	0.442366	0.480618	0.92041	0.357359	0.999569	Fbxw5	#N/A
ENSMUSG00000026942	38.5838	1.02684	0.584509	1.75676	0.078958	0.999569	Traf2	#N/A
ENSMUSG00000083043	1.62649	-0.977417	1.60447	-0.609184	0.542402	0.999569	NA	#N/A
ENSMUSG00000015092	758.514	0.630451	0.336613	1.87292	0.0610789	0.999569	Edf1	#N/A
ENSMUSG00000026941	3.83631	-1.31761	1.40538	-0.937547	0.348477	0.999569	Mamdc4	#N/A
ENSMUSG00000036504	236.889	-0.148937	0.292343	-0.50946	0.61043	0.999569	Phpt1	#N/A
ENSMUSG00000029419	1.93831	2.30061	1.986	1.15841	0.246697	0.999569	Ajm1	#N/A
ENSMUSG00000015087	471.451	-0.235152	0.324247	-0.725224	0.468315	0.999569	Rabl6	#N/A
ENSMUSG00000026939	27.0635	-0.809386	0.745573	-1.08559	0.277661	0.999569	Tmem141	#N/A
ENSMUSG00000087612	1.30367	-3.56194	2.93636	-1.21305	0.225112	0.999569	NA	#N/A
ENSMUSG00000049086	45.6998	0.252454	0.443757	0.568901	0.569423	0.999569	Bmyc	#N/A
ENSMUSG00000059625	3.15901	-0.0192122	1.55836	-0.0123285	0.990164	0.999569	Sohlh1	#N/A
ENSMUSG00000058740	0.778016	1.80142	3.04088	0.592403	0.553581	0.999569	Kcnt1	#N/A
ENSMUSG00000026933	216.464	-0.0206751	0.303203	-0.0681891	0.945635	0.999569	Camsap1	#N/A
ENSMUSG00000036352	390.91	-0.231718	0.324858	-0.713289	0.475667	0.999569	Ubac1	#N/A
ENSMUSG00000026932	63.6088	0.643934	0.413816	1.55609	0.119687	0.999569	Nacc2	#N/A
ENSMUSG00000087679	172.684	-0.0658811	0.422458	-0.155947	0.876075	0.999569	Tmem250-ps	#N/A
ENSMUSG00000026934	1.45567	-1.97027	2.41349	-0.81636	0.414294	0.999569	Lhx3	#N/A
ENSMUSG00000036327	38.1491	-0.68681	0.621344	-1.10536	0.269002	0.999569	Qsox2	#N/A
ENSMUSG00000048038	1.44207	-0.612354	2.09729	-0.291973	0.770307	0.999569	Ccdc187	#N/A
ENSMUSG00000026930	23.33	0.598305	0.675477	0.885752	0.375751	0.999569	Gpsm1	#N/A
ENSMUSG00000075467	73.8916	-0.471923	0.302668	-1.55921	0.118946	0.999569	Dnlz	#N/A
ENSMUSG00000026928	0.560611	1.11998	2.8802	0.388853	0.697385	0.999569	Card9	#N/A
ENSMUSG00000036281	185.643	0.905465	0.533511	1.69718	0.0896624	0.999569	Snapc4	#N/A
ENSMUSG00000085767	3.6128	0.483854	1.9056	0.253911	0.799564	0.999569	NA	#N/A
ENSMUSG00000026927	127.208	-0.116645	0.30746	-0.379383	0.704404	0.999569	Entr1	#N/A
ENSMUSG00000026926	329.26	-0.00776958	0.276512	-0.0280986	0.977584	0.999569	Pmpca	#N/A
ENSMUSG00000026925	19.0633	-0.541713	0.586611	-0.923463	0.355766	0.999569	Inpp5e	#N/A
ENSMUSG00000026924	184.81	-0.135442	0.314393	-0.430806	0.66661	0.999569	Sec16a	#N/A
ENSMUSG00000086714	0.912154	2.00511	2.49435	0.803861	0.421477	0.999569	NA	#N/A
ENSMUSG00000026923	136.683	0.353684	0.385558	0.917328	0.358971	0.999569	Notch1	#N/A
ENSMUSG00000026921	315.994	0.5536	0.526214	1.05205	0.292779	0.999569	Egfl7	#N/A
ENSMUSG00000026922	136.142	0.319978	0.443752	0.721074	0.470864	0.999569	Agpat2	#N/A
ENSMUSG00000036186	45.1357	-0.251723	0.602209	-0.417999	0.675948	0.999569	Fam69b	#N/A
ENSMUSG00000097052	1.54822	-3.79181	2.84214	-1.33414	0.182158	0.999569	Snora43	#N/A
ENSMUSG00000077192	68.8992	0.716969	0.918406	0.780667	0.434998	0.999569	Snora17	#N/A
ENSMUSG00000086775	0.488885	-2.17381	3.0495	-0.712841	0.475944	0.999569	NA	#N/A
ENSMUSG00000082951	11.5999	-0.803505	0.858206	-0.93626	0.349139	0.999569	NA	#N/A
ENSMUSG00000015787	1.54597	-0.515132	2.65196	-0.194246	0.845983	0.999569	Abo	#N/A
ENSMUSG00000036160	230.679	0.459984	0.246542	1.86574	0.0620779	0.999569	Surf6	#N/A
ENSMUSG00000015776	98.8739	0.32786	0.455842	0.71924	0.471993	0.999569	Med22	#N/A
ENSMUSG00000062647	31.7636	0.54544	0.575507	0.947755	0.343254	0.999569	Rpl7a	#N/A
ENSMUSG00000065258	11.7449	0.736513	1.22726	0.600127	0.548421	0.999569	NA	#N/A
ENSMUSG00000015790	80.0712	0.76032	0.520229	1.46151	0.143875	0.999569	Surf1	#N/A
ENSMUSG00000014873	77.0002	-0.310344	0.67335	-0.460895	0.644874	0.999569	Surf2	#N/A
ENSMUSG00000052406	304.337	0.405056	0.400057	1.01249	0.311302	0.999569	Rexo4	#N/A
ENSMUSG00000015488	73.6139	-0.42786	0.535031	-0.799692	0.423889	0.999569	Cacfd1	#N/A
ENSMUSG00000036067	1.93576	-0.197443	2.05677	-0.0959962	0.923524	0.999569	Slc2a6	#N/A
ENSMUSG00000083335	4.49127	0.045034	0.872589	0.0516097	0.95884	0.999569	NA	#N/A
ENSMUSG00000009216	6.34037	-0.969579	1.09182	-0.888037	0.374521	0.999569	Fam163b	#N/A
ENSMUSG00000085008	0.514503	3.03619	3.06693	0.989975	0.322186	0.999569	Dbhos	#N/A
ENSMUSG00000009614	0.814462	2.87657	2.99598	0.960144	0.336983	0.999569	Sardh	#N/A
ENSMUSG00000009621	69.1301	-0.0564602	0.39942	-0.141355	0.887589	0.999569	Vav2	#N/A
ENSMUSG00002075812	2.39616	4.42279	2.69263	1.64256	0.100475	0.999569	NA	#N/A
ENSMUSG00000109946	3.26054	-0.220769	1.23674	-0.178509	0.858324	0.999569	Brd3os	#N/A
ENSMUSG00000026918	1427.08	0.383853	0.260233	1.47504	0.140202	0.999569	Brd3	#N/A
ENSMUSG00000026917	936.307	-0.43518	0.474814	-0.916529	0.35939	0.999569	Wdr5	#N/A
ENSMUSG00000080538	13.1563	0.995202	0.837293	1.18859	0.234599	0.999569	NA	#N/A
ENSMUSG00000085929	19.7091	1.12356	0.505661	2.22197	0.0262854	0.999569	NA	#N/A
ENSMUSG00000015846	108.991	0.521039	0.402097	1.2958	0.195043	0.999569	Rxra	#N/A
ENSMUSG00000026837	65.0579	-0.00364211	0.480355	-0.00758213	0.99395	0.999569	Col5a1	#N/A
ENSMUSG00000026833	63.899	0.350156	0.326547	1.0723	0.283586	0.999569	Olfm1	#N/A
ENSMUSG00000035829	58.8208	0.872206	0.706828	1.23397	0.217213	0.999569	Ppp1r26	#N/A
ENSMUSG00000026831	68.466	-0.556593	0.575327	-0.967437	0.333326	0.999569	1700007K13Rik	#N/A
ENSMUSG00000035772	389.872	-0.140728	0.457299	-0.307737	0.758282	0.999569	Mrps2	#N/A
ENSMUSG00000082895	2.63648	0.190398	1.12016	0.169973	0.865031	0.999569	NA	#N/A
ENSMUSG00000063611	23.4445	0.264166	0.510268	0.5177	0.604667	0.999569	NA	#N/A
ENSMUSG00000026821	82.5474	-0.810105	0.486468	-1.66528	0.0958567	0.999569	Ralgds	#N/A
ENSMUSG00000026816	57.8552	-0.12602	0.418356	-0.301225	0.763243	0.999569	Gtf3c5	#N/A
ENSMUSG00000026815	2.41672	-0.206942	2.81949	-0.0733967	0.94149	0.999569	Gfi1b	#N/A
ENSMUSG00000026812	124.412	0.520857	0.322629	1.61442	0.106437	0.999569	Tsc1	#N/A
ENSMUSG00000026809	1.27105	-1.76749	2.13622	-0.827393	0.408014	0.999569	Spaca9	#N/A
ENSMUSG00000026807	5.30432	1.59988	1.23718	1.29317	0.195954	0.999569	Ak8	#N/A
ENSMUSG00000035666	109.044	-0.252849	0.379704	-0.665912	0.505467	0.999569	Gtf3c4	#N/A
ENSMUSG00000026806	41.867	-0.02871	0.375268	-0.0765053	0.939017	0.999569	Ddx31	#N/A
ENSMUSG00000079502	10.4112	-0.861841	0.775262	-1.11168	0.266277	0.999569	Cfap77	#N/A
ENSMUSG00000026803	199.149	0.0171856	0.364157	0.0471928	0.96236	0.999569	Ttf1	#N/A
ENSMUSG00000043535	1172.28	0.0421395	0.306217	0.137613	0.890546	0.999569	Setx	#N/A
ENSMUSG00000026799	103.951	-0.357027	0.348287	-1.0251	0.305318	0.999569	Med27	#N/A
ENSMUSG00000039844	307.191	-0.369609	0.336676	-1.09782	0.272283	0.999569	Rapgef1	#N/A
ENSMUSG00000039826	164.752	0.900228	0.405962	2.21752	0.0265877	0.999569	Trub2	#N/A
ENSMUSG00000059316	188.696	1.1596	0.477646	2.42774	0.0151934	0.999569	Slc27a4	#N/A
ENSMUSG00000069020	386.172	0.629432	0.387388	1.62481	0.104203	0.999569	Urm1	#N/A
ENSMUSG00000039798	1.77784	-1.01576	1.49823	-0.677971	0.49779	0.999569	NA	#N/A
ENSMUSG00000039787	47.2414	0.679849	0.534939	1.27089	0.203767	0.999569	Cercam	#N/A
ENSMUSG00000026790	1351.09	-0.075523	0.224673	-0.336146	0.736761	0.999569	Odf2	Odf2
ENSMUSG00000019715	226.279	-0.209009	0.289428	-0.722143	0.470206	0.999569	Gle1	#N/A
ENSMUSG00000057738	860.992	0.304658	0.319704	0.952938	0.340621	0.999569	Sptan1	#N/A
ENSMUSG00000039715	15.0107	-0.414301	0.771859	-0.536758	0.591435	0.999569	Wdr34	#N/A
ENSMUSG00000054766	1818.25	0.19477	0.280281	0.694908	0.487113	0.999569	Set	#N/A
ENSMUSG00000026785	39.4851	-0.466695	0.590404	-0.790467	0.429255	0.999569	Pkn3	#N/A
ENSMUSG00000015335	147.747	-0.142532	0.374706	-0.380383	0.703661	0.999569	Zdhhc12	#N/A
ENSMUSG00000039686	101.316	0.645506	0.517181	1.24812	0.211986	0.999569	Zer1	#N/A
ENSMUSG00000039678	649.866	0.462566	0.487925	0.948026	0.343116	0.999569	Tbc1d13	#N/A
ENSMUSG00000015337	122.946	0.508194	0.445747	1.1401	0.254247	0.999569	Endog	#N/A
ENSMUSG00000039660	825.474	1.07254	0.484393	2.21419	0.0268158	0.999569	Spout1	#N/A
ENSMUSG00000039648	41.5815	0.904458	0.699674	1.29268	0.19612	0.999569	Kyat1	#N/A
ENSMUSG00000100747	1.7601	-0.553105	1.56749	-0.352861	0.724193	0.999569	NA	#N/A
ENSMUSG00000007476	101.82	0.196084	0.341617	0.573986	0.565977	0.999569	Lrrc8a	#N/A
ENSMUSG00000079484	0.992436	3.78107	3.04831	1.24038	0.214834	0.999569	Phyhd1	#N/A
ENSMUSG00000075419	26.3605	-0.159183	0.510044	-0.312097	0.754967	0.999569	Dolk	#N/A
ENSMUSG00000052533	403.649	-0.431758	0.340297	-1.26877	0.204523	0.999569	Nup188	#N/A
ENSMUSG00000026860	118.012	0.450588	0.379841	1.18625	0.235522	0.999569	Sh3glb2	#N/A
ENSMUSG00000026858	37.0213	0.200997	0.378925	0.530441	0.595806	0.999569	Miga2	#N/A
ENSMUSG00000026856	84.0397	-0.623864	0.673953	-0.925679	0.354613	0.999569	Dolpp1	#N/A
ENSMUSG00000026853	29.2032	0.0270585	0.675322	0.0400675	0.968039	0.999569	Crat	#N/A
ENSMUSG00000039515	810.297	0.377535	0.348865	1.08218	0.279173	0.999569	Ptpa	#N/A
ENSMUSG00000089762	89.6794	0.308062	0.555279	0.554787	0.57904	0.999569	Ier5l	#N/A
ENSMUSG00000086405	1.75081	4.57072	3.02973	1.50862	0.131395	0.999569	NA	#N/A
ENSMUSG00000044320	3.05044	-0.387257	1.29014	-0.300166	0.764051	0.999569	1700001O22Rik	#N/A
ENSMUSG00000026857	123.263	0.512414	0.626395	0.818036	0.413336	0.999569	Ntmt1	#N/A
ENSMUSG00000039483	68.4837	0.0852329	0.367669	0.23182	0.816678	0.999569	Asb6	#N/A
ENSMUSG00000039476	51.5266	0.292634	0.68891	0.424778	0.670999	0.999569	Prrx2	#N/A
ENSMUSG00000050737	57.5576	-0.432662	0.835757	-0.517689	0.604675	0.999569	Ptges	#N/A
ENSMUSG00000026848	596.489	0.974376	0.452727	2.15224	0.0313785	0.999569	Tor1b	#N/A
ENSMUSG00000026849	80.3122	-0.27568	0.398266	-0.6922	0.488812	0.999569	Tor1a	#N/A
ENSMUSG00000026851	131.469	0.426606	0.351597	1.21334	0.225	0.999569	BC005624	#N/A
ENSMUSG00000026854	59.5732	-0.311818	0.593573	-0.525323	0.599358	0.999569	Usp20	#N/A
ENSMUSG00000075415	305.616	-0.273302	0.269324	-1.01477	0.310216	0.999569	Fnbp1	#N/A
ENSMUSG00000087269	16.6475	0.961793	0.73735	1.30439	0.1921	0.999569	NA	#N/A
ENSMUSG00000000194	280.038	0.272652	0.456971	0.596651	0.550741	0.999569	Gpr107	#N/A
ENSMUSG00000088891	0.817138	-2.83029	3.03181	-0.933533	0.350545	0.999569	NA	#N/A
ENSMUSG00000062661	33.3506	0.139817	0.540398	0.258729	0.795844	0.999569	Ncs1	#N/A
ENSMUSG00000055632	9.5071	-0.600144	1.17211	-0.51202	0.608637	0.999569	Hmcn2	#N/A
ENSMUSG00000076441	69.8536	0.6105	0.405534	1.50542	0.132215	0.999569	Ass1	#N/A
ENSMUSG00000026843	485.329	0.0245389	0.312292	0.078577	0.937369	0.999569	Fubp3	#N/A
ENSMUSG00000039356	210.517	0.409347	0.297938	1.37393	0.169462	0.999569	Exosc2	#N/A
ENSMUSG00000026842	227.549	0.175716	0.260137	0.675476	0.499374	0.999569	Abl1	#N/A
ENSMUSG00000026841	0.639174	0.0228466	3.0387	0.00751855	0.994001	0.999569	Fibcd1	#N/A
ENSMUSG00000026840	0.886346	1.07209	2.91836	0.367359	0.713351	0.999569	Lamc3	#N/A
ENSMUSG00000001864	65.4147	-0.163906	0.576004	-0.284557	0.775984	0.999569	Aif1l	#N/A
ENSMUSG00000001855	605.915	0.603796	0.395108	1.52818	0.126468	0.999569	Nup214	#N/A
ENSMUSG00000081480	0.300024	-1.49288	3.07588	-0.48535	0.627428	0.999569	NA	#N/A
ENSMUSG00000050592	16.0354	0.336452	0.644799	0.521793	0.601814	0.999569	Fam78a	#N/A
ENSMUSG00000051373	5.01245	-1.31551	1.22941	-1.07004	0.284602	0.999569	Plpp7	#N/A
ENSMUSG00000039262	647.621	0.338389	0.471544	0.71762	0.472991	0.999569	Prrc2b	#N/A
ENSMUSG00000086216	0.469594	1.61375	3.06538	0.526445	0.598579	0.999569	NA	#N/A
ENSMUSG00000039254	87.003	0.145629	0.582079	0.250188	0.802442	0.999569	Pomt1	#N/A
ENSMUSG00000002550	47.3901	-0.0451831	0.42975	-0.105138	0.916266	0.999569	Uck1	#N/A
ENSMUSG00000066068	11.9338	-0.0163813	0.841276	-0.019472	0.984465	0.999569	NA	#N/A
ENSMUSG00000044627	2237.83	0.833947	0.515167	1.61879	0.105493	0.999569	Swi5	#N/A
ENSMUSG00000002546	187.834	0.0305246	0.29715	0.102725	0.918182	0.999569	Golga2	#N/A
ENSMUSG00000026825	17.0849	-0.0549227	0.786271	-0.0698522	0.944311	0.999569	Dnm1	#N/A
ENSMUSG00000039205	92.9139	0.721549	0.360172	2.00335	0.04514	0.999569	Ciz1	#N/A
ENSMUSG00000039195	98.3136	-0.0343325	0.443169	-0.0774704	0.938249	0.999569	1110008P14Rik	#N/A
ENSMUSG00000026820	91.7641	0.684399	0.396443	1.72635	0.0842842	0.999569	Ptges2	#N/A
ENSMUSG00000083004	1.25073	-0.353635	2.47341	-0.142975	0.88631	0.999569	NA	#N/A
ENSMUSG00000026819	59.8919	0.14245	0.47414	0.300439	0.763842	0.999569	Slc25a25	#N/A
ENSMUSG00000039164	30.1173	-0.0453126	0.672562	-0.0673731	0.946285	0.999569	Naif1	#N/A
ENSMUSG00000039157	179.772	1.04656	0.712005	1.46988	0.141596	0.999569	Fam102a	#N/A
ENSMUSG00000026810	115.357	0.0640846	0.436664	0.146759	0.883322	0.999569	Dpm2	#N/A
ENSMUSG00000046854	7.37875	-1.39372	0.948449	-1.46948	0.141704	0.999569	Pip5kl1	#N/A
ENSMUSG00000079442	79.3832	0.778201	0.413041	1.88408	0.0595548	0.999569	St6galnac4	#N/A
ENSMUSG00000026811	83.8543	0.434164	0.352859	1.23042	0.218541	0.999569	St6galnac6	#N/A
ENSMUSG00000026817	202.265	0.236527	0.361996	0.653396	0.513501	0.999569	Ak1	#N/A
ENSMUSG00000026814	88.318	0.941161	0.704653	1.33564	0.181668	0.999569	Eng	#N/A
ENSMUSG00000093277	6.51541	1.8035	1.65563	1.08932	0.276014	0.999569	NA	#N/A
ENSMUSG00000009566	264.37	-0.437851	0.688794	-0.635679	0.524986	0.999569	Fpgs	#N/A
ENSMUSG00000009555	96.6523	-0.112711	0.505017	-0.223183	0.823393	0.999569	Cdk9	#N/A
ENSMUSG00000059013	20.1263	0.26829	0.778401	0.344668	0.730344	0.999569	Sh2d3c	#N/A
ENSMUSG00000009551	1.07623	1.77309	2.47211	0.717238	0.473227	0.999569	6330409D20Rik	#N/A
ENSMUSG00000039021	2.29347	1.66031	1.60714	1.03309	0.301563	0.999569	Ttc16	#N/A
ENSMUSG00000009563	92.9422	-0.287709	0.640004	-0.449542	0.653041	0.999569	Tor2a	#N/A
ENSMUSG00000053746	15.9309	-0.282354	0.969233	-0.291317	0.770809	0.999569	Ptrh1	#N/A
ENSMUSG00000026797	74.2826	0.454347	0.604111	0.752092	0.451996	0.999569	Stxbp1	#N/A
ENSMUSG00000026796	247.941	0.0894603	0.282076	0.31715	0.75113	0.999569	Fam129b	#N/A
ENSMUSG00000026792	26.7157	0.303555	0.524413	0.578847	0.562693	0.999569	Lrsam1	#N/A
ENSMUSG00000038900	102.51	0.101741	0.413809	0.245866	0.805786	0.999569	Rpl12	#N/A
ENSMUSG00000026791	74.5569	0.155086	0.570608	0.271792	0.785782	0.999569	Slc2a8	#N/A
ENSMUSG00000038860	26.1674	-0.799257	0.674161	-1.18556	0.235797	0.999569	Garnl3	#N/A
ENSMUSG00000104277	2.93699	-0.818975	1.23615	-0.662521	0.507637	0.999569	NA	#N/A
ENSMUSG00000038831	27.527	-0.996425	0.544531	-1.82988	0.0672683	0.999569	Ralgps1	#N/A
ENSMUSG00000004105	3.18183	-2.05288	1.30677	-1.57096	0.116191	0.999569	Angptl2	#N/A
ENSMUSG00000068966	81.9058	-0.670269	0.419623	-1.59731	0.110196	0.999569	Zbtb34	#N/A
ENSMUSG00000026788	159.074	0.203231	0.30283	0.671107	0.502153	0.999569	Zbtb43	#N/A
ENSMUSG00000086939	1.01254	-0.663301	2.93689	-0.225851	0.821317	0.999569	NA	#N/A
ENSMUSG00000038765	13.2153	1.21374	0.793035	1.5305	0.125893	0.999569	Lmx1b	#N/A
ENSMUSG00000052951	1.45935	-1.50391	2.07539	-0.724641	0.468672	0.999569	NA	#N/A
ENSMUSG00000038740	34.1902	-1.46159	0.408292	-3.57977	0.000343895	0.999569	Mvb12b	#N/A
ENSMUSG00000086904	0.767152	1.14017	2.73939	0.416215	0.677253	0.999569	NA	#N/A
ENSMUSG00000038718	124.239	-0.242649	0.321887	-0.753834	0.450949	0.999569	Pbx3	#N/A
ENSMUSG00000038696	220.504	0.0315717	0.285256	0.110678	0.911872	0.999569	Mapkap1	#N/A
ENSMUSG00000081992	5.20851	0.236567	0.874849	0.270409	0.786846	0.999569	NA	#N/A
ENSMUSG00000026867	594.741	0.177559	0.264228	0.671992	0.501589	0.999569	Gapvd1	#N/A
ENSMUSG00000026864	4997.68	0.662685	0.484023	1.36912	0.170962	0.999569	Hspa5	#N/A
ENSMUSG00000070953	128.982	0.0890353	0.321121	0.277264	0.781577	0.999569	Rabepk	#N/A
ENSMUSG00000035949	349.35	0.198819	0.231215	0.859888	0.389851	0.999569	Fbxw2	#N/A
ENSMUSG00000107167	3.34468	-4.39363	1.59836	-2.74884	0.00598066	0.999569	Gm34653	#N/A
ENSMUSG00000026869	248.873	-0.0643816	0.525067	-0.122616	0.902411	0.999569	Psmd5	#N/A
ENSMUSG00000026870	0.43942	1.00941	3.06134	0.329729	0.741605	0.999569	Cutal	#N/A
ENSMUSG00000026873	17.9882	0.126916	0.844481	0.150289	0.880537	0.999569	Phf19	#N/A
ENSMUSG00000026875	6.0444	0.161767	1.05457	0.153397	0.878085	0.999569	Traf1	#N/A
ENSMUSG00000083533	8.8423	0.330729	0.946008	0.349605	0.726635	0.999569	NA	#N/A
ENSMUSG00000085599	0.590561	-0.0580133	3.04022	-0.0190819	0.984776	0.999569	NA	#N/A
ENSMUSG00000035875	1.05964	0.0167775	1.90425	0.00881055	0.99297	0.999569	AI182371	#N/A
ENSMUSG00000057110	278.924	0.162906	0.385003	0.423129	0.672201	0.999569	Cntrl	#N/A
ENSMUSG00000026878	954.019	0.0463972	0.266138	0.174335	0.861602	0.999569	Rab14	#N/A
ENSMUSG00000026879	23.8969	0.0934938	0.720447	0.129772	0.896747	0.999569	Gsn	#N/A
ENSMUSG00000026880	16.3311	-0.398226	0.719186	-0.553717	0.579773	0.999569	Stom	#N/A
ENSMUSG00000075391	7.98482	-0.704993	0.971228	-0.725878	0.467914	0.999569	NA	#N/A
ENSMUSG00000035778	77.9144	0.0871964	0.382534	0.227944	0.81969	0.999569	Ggta1	#N/A
ENSMUSG00000106856	7.55748	1.01379	1.45975	0.694496	0.487371	0.999569	NA	#N/A
ENSMUSG00000081421	4.78876	0.328391	1.26328	0.259952	0.794901	0.999569	NA	#N/A
ENSMUSG00000026883	384.839	0.792969	0.420582	1.88541	0.0593746	0.999569	Dab2ip	#N/A
ENSMUSG00000026895	290.477	-0.435514	0.585527	-0.743799	0.456998	0.999569	Ndufa8	#N/A
ENSMUSG00000026890	5.6858	-1.15376	1.1213	-1.02895	0.303504	0.999569	Lhx6	#N/A
ENSMUSG00000026889	110.85	-0.066069	0.46071	-0.143407	0.885969	0.999569	Rbm18	#N/A
ENSMUSG00000026887	50.186	0.372083	0.421782	0.88217	0.377685	0.999569	Mrrf	#N/A
ENSMUSG00000085141	0.459576	0.335917	3.05586	0.109926	0.912468	0.999569	NA	#N/A
ENSMUSG00000087187	0.257252	2.32346	3.08456	0.753255	0.451297	0.999569	NA	#N/A
ENSMUSG00000047250	4.58945	-0.898777	1.24069	-0.724417	0.46881	0.999569	Ptgs1	#N/A
ENSMUSG00000083101	1.96187	4.68909	3.02769	1.54873	0.121446	0.999569	NA	#N/A
ENSMUSG00000083716	12.6211	-0.856152	0.706746	-1.2114	0.225742	0.999569	NA	#N/A
ENSMUSG00000075380	0.300024	-1.49288	3.07588	-0.48535	0.627428	0.999569	Olfr355	#N/A
ENSMUSG00000083431	0.530246	-1.67029	2.97424	-0.561585	0.574399	0.999569	NA	#N/A
ENSMUSG00000083815	2.11966	-0.130942	1.69399	-0.0772982	0.938386	0.999569	NA	#N/A
ENSMUSG00000118972	2.56005	-0.624238	2.25721	-0.276553	0.782124	0.999569	NA	#N/A
ENSMUSG00000009030	123.688	-0.225787	0.35743	-0.631695	0.527586	0.999569	Pdcl	#N/A
ENSMUSG00000075376	372.264	0.559005	0.452575	1.23517	0.216769	0.999569	Rc3h2	#N/A
ENSMUSG00000077756	0.542149	-2.23463	3.04751	-0.733264	0.463397	0.999569	NA	#N/A
ENSMUSG00000050714	46.2888	0.429703	0.726423	0.591532	0.554164	0.999569	Zbtb26	#N/A
ENSMUSG00000035437	312.604	-0.285091	0.26025	-1.09545	0.273319	0.999569	Rabgap1	#N/A
ENSMUSG00000026915	1610.7	0.656419	0.39943	1.64339	0.100303	0.999569	Strbp	#N/A
ENSMUSG00000053164	7.57174	1.84051	1.61368	1.14057	0.25405	0.999569	Gpr21	#N/A
ENSMUSG00000035403	15.7653	0.0804474	1.011	0.0795724	0.936577	0.999569	Crb2	#N/A
ENSMUSG00000035392	41.4458	-1.01465	0.486302	-2.08647	0.0369363	0.999569	Dennd1a	#N/A
ENSMUSG00000107586	1.76893	-1.40874	1.74413	-0.807703	0.419262	0.999569	NA	#N/A
ENSMUSG00000107529	9.93475	1.33972	0.962206	1.39234	0.16382	0.999569	NA	#N/A
ENSMUSG00000000247	9.2895	0.401766	1.06607	0.376866	0.706273	0.999569	Lhx2	#N/A
ENSMUSG00000085950	0.357329	-1.6846	3.06874	-0.548957	0.583035	0.999569	NA	#N/A
ENSMUSG00000026749	87.338	0.375899	0.474432	0.792315	0.428177	0.999569	Nek6	#N/A
ENSMUSG00000108210	1.12738	3.98288	3.04262	1.30903	0.190525	0.999569	NA	#N/A
ENSMUSG00000026750	383.189	-0.18357	0.301047	-0.609774	0.542012	0.999569	Psmb7	#N/A
ENSMUSG00000082931	1.16916	0.0326135	2.82877	0.0115292	0.990801	0.999569	NA	#N/A
ENSMUSG00000063972	504.834	-0.406211	0.328945	-1.23489	0.216872	0.999569	Nr6a1	#N/A
ENSMUSG00000107884	3.35032	0.551832	1.22842	0.44922	0.653273	0.999569	NA	#N/A
ENSMUSG00000046618	0.993332	-3.1537	3.02558	-1.04234	0.297253	0.999569	Olfml2a	#N/A
ENSMUSG00000083776	0.279185	-0.736592	3.07332	-0.239673	0.810584	0.999569	NA	#N/A
ENSMUSG00000084184	1.16721	3.97309	3.04288	1.3057	0.191654	0.999569	NA	#N/A
ENSMUSG00000035295	7.83707	1.75212	1.17237	1.49452	0.135041	0.999569	Wdr38	#N/A
ENSMUSG00000062997	25.8882	0.12064	0.541841	0.222649	0.823809	0.999569	Rpl35	#N/A
ENSMUSG00000026755	480.822	0.131785	0.302774	0.435258	0.663375	0.999569	Arpc5l	#N/A
ENSMUSG00000026754	49.0923	-0.453233	0.589778	-0.76848	0.442202	0.999569	Golga1	#N/A
ENSMUSG00000119899	0.718981	-2.71152	3.03446	-0.893575	0.371549	0.999569	NA	#N/A
ENSMUSG00000035236	57.1309	-0.176102	0.447017	-0.393949	0.693619	0.999569	Scai	#N/A
ENSMUSG00000082315	17.2548	0.795962	1.19817	0.664313	0.50649	0.999569	Gm16523	#N/A
ENSMUSG00000107955	29.1145	1.29371	1.72451	0.750189	0.453141	0.999569	NA	#N/A
ENSMUSG00000026753	162.874	-0.37503	0.380004	-0.986911	0.323686	0.999569	Ppp6c	#N/A
ENSMUSG00000083240	1.23168	-2.51961	1.64301	-1.53354	0.125144	0.999569	NA	#N/A
ENSMUSG00000082536	3.29979	0.128062	1.12367	0.113967	0.909264	0.999569	NA	#N/A
ENSMUSG00000082930	0.833882	-1.30524	2.72557	-0.478887	0.632019	0.999569	NA	#N/A
ENSMUSG00000081999	88.9907	-0.109515	0.37054	-0.295554	0.76757	0.999569	NA	#N/A
ENSMUSG00000026866	0.585084	2.45314	3.06931	0.799248	0.424147	0.999569	Kynu	#N/A
ENSMUSG00000036890	42.9929	-0.402778	0.408982	-0.984831	0.324707	0.999569	Gtdc1	#N/A
ENSMUSG00000083849	4.73665	0.541321	1.21135	0.446873	0.654967	0.999569	NA	#N/A
ENSMUSG00000026872	18.1306	-0.458821	1.01945	-0.450069	0.652661	0.999569	Zeb2	#N/A
ENSMUSG00000052155	24.0909	-0.144007	0.446602	-0.32245	0.747112	0.999569	Acvr2a	#N/A
ENSMUSG00000026761	113.359	-0.0620404	0.353571	-0.175468	0.860712	0.999569	Orc4	#N/A
ENSMUSG00000036792	46.2672	-0.39703	0.383176	-1.03616	0.300129	0.999569	Mbd5	#N/A
ENSMUSG00000081272	6.46026	1.15602	1.79281	0.644809	0.519051	0.999569	NA	#N/A
ENSMUSG00000084177	1.06466	-0.203218	2.23964	-0.0907371	0.927702	0.999569	NA	#N/A
ENSMUSG00000069495	377.555	-0.0381189	0.440618	-0.0865122	0.931059	0.999569	Epc2	#N/A
ENSMUSG00000026764	61.1143	-0.105413	0.684609	-0.153976	0.877629	0.999569	Kif5c	#N/A
ENSMUSG00000082879	0.354771	-1.67905	3.06899	-0.547102	0.584309	0.999569	NA	#N/A
ENSMUSG00000026765	1.59491	-3.28558	2.24477	-1.46366	0.143286	0.999569	Lypd6b	#N/A
ENSMUSG00000050447	9.34063	-1.46899	0.999695	-1.46943	0.141715	0.999569	Lypd6	#N/A
ENSMUSG00000026766	245.565	-0.393249	0.447963	-0.87786	0.38002	0.999569	Mmadhc	#N/A
ENSMUSG00000085862	0.93545	2.33675	2.96628	0.78777	0.430831	0.999569	Gm13483	#N/A
ENSMUSG00000083449	110.119	-0.618007	0.559871	-1.10384	0.269663	0.999569	NA	#N/A
ENSMUSG00000083270	6.76715	0.233431	0.906135	0.257612	0.796707	0.999569	Gm13498	#N/A
ENSMUSG00000017144	132.649	-0.587081	0.424573	-1.38276	0.16674	0.999569	Rnd3	#N/A
ENSMUSG00000086007	2.76184	3.44468	2.14587	1.60526	0.108436	0.999569	1700057H21Rik	#N/A
ENSMUSG00000089614	0.260364	0.84832	3.08306	0.275155	0.783197	0.999569	NA	#N/A
ENSMUSG00000036249	18.7023	0.472983	0.850002	0.556449	0.577904	0.999569	Rbm43	#N/A
ENSMUSG00000026946	13.3166	0.295711	0.771249	0.383418	0.70141	0.999569	Nmi	#N/A
ENSMUSG00000053475	2.35046	-2.57434	1.69697	-1.51702	0.129262	0.999569	Tnfaip6	#N/A
ENSMUSG00000036202	5401.88	0.147523	0.424324	0.347666	0.728091	0.999569	Rif1	#N/A
ENSMUSG00000026950	22.0349	1.06245	0.76592	1.38716	0.165393	0.999569	Neb	#N/A
ENSMUSG00000086447	0.493827	-0.53791	3.01825	-0.178219	0.858551	0.999569	NA	#N/A
ENSMUSG00000036093	91.059	-0.203472	0.359038	-0.566714	0.570909	0.999569	Arl5a	#N/A
ENSMUSG00000017412	0.42104	-1.96383	3.057	-0.642404	0.520611	0.999569	Cacnb4	#N/A
ENSMUSG00000055371	142.006	0.0438868	0.291982	0.150307	0.880523	0.999569	Stam2	#N/A
ENSMUSG00000036053	279.713	0.0399761	0.262228	0.152447	0.878834	0.999569	Fmnl2	#N/A
ENSMUSG00000061136	2200.04	0.27832	0.352496	0.78957	0.429779	0.999569	Prpf40a	#N/A
ENSMUSG00000026960	505.563	0.875345	0.368818	2.37338	0.017626	0.999569	Arl6ip6	#N/A
ENSMUSG00000080716	0.923747	0.931198	2.61123	0.356613	0.721381	0.999569	NA	#N/A
ENSMUSG00000083287	6.71622	0.734401	1.4663	0.500852	0.616476	0.999569	NA	#N/A
ENSMUSG00000075334	24.1565	-0.0173585	0.695899	-0.0249439	0.9801	0.999569	Rprm	#N/A
ENSMUSG00000082096	0.312641	-1.55944	3.0737	-0.50735	0.611909	0.999569	NA	#N/A
ENSMUSG00000080742	0.506162	0.110835	3.00952	0.0368281	0.970622	0.999569	NA	#N/A
ENSMUSG00000060988	0.908033	-1.4178	2.61429	-0.542329	0.587592	0.999569	Galnt13	#N/A
ENSMUSG00000026824	13.0478	-0.180991	1.04459	-0.173265	0.862443	0.999569	Kcnj3	#N/A
ENSMUSG00000026826	14.5101	-0.819515	0.829425	-0.988052	0.323127	0.999569	Nr4a2	#N/A
ENSMUSG00000080812	0.488105	-1.06229	2.7106	-0.391904	0.695129	0.999569	NA	#N/A
ENSMUSG00000054181	1.58532	0.647035	1.76482	0.36663	0.713895	0.999569	NA	#N/A
ENSMUSG00000026827	1039.34	0.14944	0.275377	0.542676	0.587353	0.999569	Gpd2	#N/A
ENSMUSG00000084292	0.551186	-0.746371	2.96482	-0.251743	0.80124	0.999569	NA	#N/A
ENSMUSG00000081642	3.87052	-0.19544	1.11212	-0.175736	0.860501	0.999569	NA	#N/A
ENSMUSG00000026836	25.6002	-0.0729056	0.723185	-0.100812	0.9197	0.999569	Acvr1	#N/A
ENSMUSG00000026839	3.28486	1.2663	1.52882	0.828286	0.407509	0.999569	Upp2	#N/A
ENSMUSG00000036641	7.53822	-1.44602	0.978153	-1.47832	0.139322	0.999569	Ccdc148	#N/A
ENSMUSG00000026991	576.385	0.29008	0.369454	0.785159	0.43236	0.999569	Pkp4	#N/A
ENSMUSG00000087455	19.1609	0.951709	1.91508	0.496955	0.619221	0.999569	5330411J11Rik	#N/A
ENSMUSG00000035168	386.712	-0.174724	0.285273	-0.61248	0.54022	0.999569	Tanc1	#N/A
ENSMUSG00000026988	38.7545	-0.336621	0.581723	-0.578663	0.562817	0.999569	Wdsub1	#N/A
ENSMUSG00000026987	409.563	-0.059024	0.384032	-0.153696	0.87785	0.999569	Baz2b	#N/A
ENSMUSG00000026977	577.831	-0.0566286	0.320256	-0.176823	0.859648	0.999569	2021-03-07	#N/A
ENSMUSG00000060703	2.88815	-0.730392	1.42057	-0.514154	0.607144	0.999569	Cd302	#N/A
ENSMUSG00000026980	315.071	0.356615	0.563887	0.632422	0.527111	0.999569	Ly75	#N/A
ENSMUSG00000087283	33.9119	0.0248692	1.01764	0.0244382	0.980503	0.999569	Gm13580	#N/A
ENSMUSG00000054580	1.15628	-1.46394	1.6974	-0.862461	0.388434	0.999569	Pla2r1	#N/A
ENSMUSG00000084115	0.880547	0.790545	2.98005	0.265279	0.790795	0.999569	NA	#N/A
ENSMUSG00000083195	0.53378	-0.460554	2.9234	-0.15754	0.874819	0.999569	NA	#N/A
ENSMUSG00000026970	634.317	-0.206813	0.283857	-0.728582	0.466258	0.999569	Rbms1	#N/A
ENSMUSG00000064289	26.7276	-0.125156	0.529589	-0.236326	0.81318	0.999569	Tank	#N/A
ENSMUSG00000026914	628.81	-0.0773695	0.300722	-0.257279	0.796964	0.999569	Psmd14	#N/A
ENSMUSG00000035000	46.5595	-0.303016	0.827302	-0.36627	0.714164	0.999569	Dpp4	#N/A
ENSMUSG00000026896	2.17039	-1.15907	2.48365	-0.466683	0.640727	0.999569	Ifih1	#N/A
ENSMUSG00000026893	54.1024	0.0447306	0.434538	0.102938	0.918012	0.999569	Gca	#N/A
ENSMUSG00000075324	41.6682	-0.641236	0.545305	-1.17592	0.239626	0.999569	Fign	#N/A
ENSMUSG00000084104	14.4334	0.386994	1.09094	0.354735	0.722788	0.999569	NA	#N/A
ENSMUSG00000026888	16.4897	-0.240065	0.759543	-0.316066	0.751953	0.999569	Grb14	#N/A
ENSMUSG00000034903	15.2651	0.926188	1.05259	0.879912	0.378907	0.999569	Cobll1	#N/A
ENSMUSG00000086881	0.280622	2.39553	3.08284	0.777054	0.437127	0.999569	NA	#N/A
ENSMUSG00000057182	18.476	-1.13474	1.09081	-1.04027	0.298212	0.999569	Scn3a	#N/A
ENSMUSG00000075318	1.33349	-1.91216	1.93847	-0.986431	0.323922	0.999569	Scn2a	#N/A
ENSMUSG00000044647	34.5365	0.019544	0.637487	0.0306578	0.975542	0.999569	Csrnp3	#N/A
ENSMUSG00000026994	9.62044	0.269903	0.938161	0.287693	0.773582	0.999569	Galnt3	#N/A
ENSMUSG00000034848	21.8573	-0.166446	0.759296	-0.219211	0.826486	0.999569	Ttc21b	#N/A
ENSMUSG00000064329	1.00436	-0.354116	2.50505	-0.141361	0.887585	0.999569	Scn1a	#N/A
ENSMUSG00000075316	4.00773	-0.519467	1.48098	-0.350758	0.72577	0.999569	Scn9a	#N/A
ENSMUSG00000081973	0.240534	2.25502	3.08587	0.730758	0.464927	0.999569	NA	#N/A
ENSMUSG00000082218	3.34084	1.10843	1.21229	0.91433	0.360544	0.999569	NA	#N/A
ENSMUSG00000027022	1.89036	-1.70563	1.87694	-0.908731	0.363492	0.999569	Xirp2	#N/A
ENSMUSG00000034780	6.88385	-1.14499	1.05608	-1.08418	0.278283	0.999569	B3galt1	#N/A
ENSMUSG00000083910	0.898013	-0.459976	2.57526	-0.178613	0.858241	0.999569	NA	#N/A
ENSMUSG00000081257	3.24452	1.90191	1.24889	1.52288	0.127789	0.999569	NA	#N/A
ENSMUSG00000027030	42.9089	0.260498	0.606439	0.429554	0.66752	0.999569	Stk39	#N/A
ENSMUSG00000082836	14.5057	0.115412	0.687635	0.16784	0.866709	0.999569	NA	#N/A
ENSMUSG00000027035	99.4423	-0.417979	0.644454	-0.648579	0.516611	0.999569	Cers6	#N/A
ENSMUSG00000103233	0.641851	2.17383	3.05931	0.710562	0.477356	0.999569	NA	#N/A
ENSMUSG00000103747	0.829381	1.42717	2.40429	0.593591	0.552786	0.999569	NA	#N/A
ENSMUSG00000103734	2.73374	-0.32233	1.69535	-0.190126	0.84921	0.999569	NA	#N/A
ENSMUSG00000104262	0.585185	-1.73231	3.03733	-0.570339	0.568448	0.999569	NA	#N/A
ENSMUSG00000103546	1.05193	0.769542	2.11807	0.363323	0.716364	0.999569	NA	#N/A
ENSMUSG00000102662	2.38328	-0.234557	1.38478	-0.169382	0.865496	0.999569	NA	#N/A
ENSMUSG00000034738	5.17237	0.174926	1.44527	0.121033	0.903665	0.999569	Nostrin	#N/A
ENSMUSG00000005233	906.014	-0.0642857	0.288914	-0.222508	0.823918	0.999569	Spc25	#N/A
ENSMUSG00000005232	0.844948	1.04464	2.63108	0.397039	0.691339	0.999569	G6pc2	#N/A
ENSMUSG00000027048	0.650052	-2.56143	3.03813	-0.843096	0.399175	0.999569	Abcb11	#N/A
ENSMUSG00000027070	282.495	0.348074	0.536912	0.64829	0.516798	0.999569	Lrp2	#N/A
ENSMUSG00000063145	9.04944	0.49884	0.756016	0.659828	0.509364	0.999569	Bbs5	#N/A
ENSMUSG00000027086	111.852	-0.274956	0.463676	-0.592991	0.553187	0.999569	Fastkd1	#N/A
ENSMUSG00000042133	1319.3	-0.00322094	0.351542	-0.00916232	0.99269	0.999569	Ppig	#N/A
ENSMUSG00000070883	15.9598	0.330206	1.02582	0.321894	0.747533	0.999569	Ccdc173	#N/A
ENSMUSG00000083007	6.70591	0.723666	0.951104	0.760869	0.446735	0.999569	NA	#N/A
ENSMUSG00000027088	71.6603	-0.0629435	0.40217	-0.15651	0.875631	0.999569	Phospho2	#N/A
ENSMUSG00000081857	4.31919	2.8013	1.76588	1.58635	0.11266	0.999569	NA	#N/A
ENSMUSG00000042155	41.4025	-0.329054	0.400134	-0.822359	0.410873	0.999569	Klhl23	#N/A
ENSMUSG00000068882	3900.9	0.210571	0.288737	0.729283	0.465829	0.999569	Ssb	#N/A
ENSMUSG00000051730	177.754	0.0365027	0.280188	0.130279	0.896345	0.999569	Mettl5	#N/A
ENSMUSG00000089902	1.45026	0.922299	2.75473	0.334805	0.737772	0.999569	NA	#N/A
ENSMUSG00000085735	1.59334	-1.91514	2.38096	-0.804358	0.42119	0.999569	NA	#N/A
ENSMUSG00000044308	442.664	0.12426	0.306115	0.405928	0.684796	0.999569	Ubr3	#N/A
ENSMUSG00000047965	23.5267	1.19166	1.09294	1.09033	0.275569	0.999569	NA	#N/A
ENSMUSG00000075304	28.9393	-0.434958	0.733552	-0.592948	0.553216	0.999569	Sp5	#N/A
ENSMUSG00000087264	0.312641	-1.55944	3.0737	-0.50735	0.611909	0.999569	Gad1os	#N/A
ENSMUSG00000075302	1.85633	1.5066	1.94519	0.774525	0.43862	0.999569	Erich2	#N/A
ENSMUSG00000070880	4.15679	-0.253436	1.47868	-0.171393	0.863915	0.999569	Gad1	#N/A
ENSMUSG00000086699	0.28309	0.201317	3.07246	0.0655231	0.947757	0.999569	NA	#N/A
ENSMUSG00000014959	398.601	0.0454553	0.211864	0.21455	0.830118	0.999569	Gorasp2	#N/A
ENSMUSG00000041997	562.878	-0.0072175	0.448905	-0.016078	0.987172	0.999569	Tlk1	#N/A
ENSMUSG00000041975	85.4914	0.201846	0.385034	0.52423	0.600119	0.999569	Mettl8	#N/A
ENSMUSG00000041966	193.501	0.0534402	0.326062	0.163896	0.869813	0.999569	Dcaf17	#N/A
ENSMUSG00000027015	3.48533	2.05503	1.50237	1.36786	0.171357	0.999569	Cybrd1	#N/A
ENSMUSG00000027012	1487.43	-0.073033	0.388314	-0.188077	0.850816	0.999569	Dync1i2	#N/A
ENSMUSG00000027010	93.343	-0.0656112	0.430147	-0.152532	0.878767	0.999569	Slc25a12	#N/A
ENSMUSG00000082190	4.89498	0.240707	1.17197	0.205386	0.837271	0.999569	NA	#N/A
ENSMUSG00000027018	1003.71	-0.0347942	0.369611	-0.0941374	0.925	0.999569	Hat1	#N/A
ENSMUSG00000041921	40.9047	-0.476657	0.415113	-1.14826	0.250862	0.999569	Metap1d	#N/A
ENSMUSG00000041911	2.02917	-0.163477	2.20925	-0.0739965	0.941013	0.999569	Dlx1	#N/A
ENSMUSG00000023391	2.35754	-3.22741	1.69879	-1.89983	0.0574559	0.999569	Dlx2	#N/A
ENSMUSG00000064263	51.685	0.719559	0.498857	1.44241	0.149185	0.999569	Platr26	#N/A
ENSMUSG00000027111	1158.65	0.213684	0.270919	0.788739	0.430265	0.999569	Itga6	#N/A
ENSMUSG00000086641	3.4518	-1.46692	1.33064	-1.10242	0.270279	0.999569	NA	#N/A
ENSMUSG00000006494	349.412	0.0683831	0.425394	0.160752	0.872288	0.999569	Pdk1	#N/A
ENSMUSG00000086231	0.564098	-2.3746	3.04324	-0.780287	0.435222	0.999569	NA	#N/A
ENSMUSG00000004085	78.7286	-0.309342	0.432527	-0.715198	0.474487	0.999569	Map3k20	#N/A
ENSMUSG00000055612	417.522	-0.0692979	0.305158	-0.227089	0.820355	0.999569	Cdca7	Cdca7
ENSMUSG00000027109	288.233	0.0416899	0.292187	0.142682	0.886541	0.999569	Sp3	#N/A
ENSMUSG00000063714	28.7165	0.446112	0.600012	0.743504	0.457177	0.999569	NA	#N/A
ENSMUSG00000027108	999.042	-0.187325	0.316215	-0.592398	0.553584	0.999569	Ola1	#N/A
ENSMUSG00000082455	3.95237	4.04485	1.97744	2.0455	0.0408055	0.999569	NA	#N/A
ENSMUSG00000083569	0.590654	-0.940144	2.2629	-0.415461	0.677805	0.999569	NA	#N/A
ENSMUSG00000068859	5.3041	0.591693	1.22748	0.482039	0.629778	0.999569	Sp9	#N/A
ENSMUSG00000041777	94.7828	0.305808	0.339837	0.899864	0.368193	0.999569	Cir1	#N/A
ENSMUSG00000008226	29.4234	-0.458081	0.763376	-0.600072	0.548458	0.999569	Scrn3	#N/A
ENSMUSG00000041762	3.58638	-0.157006	1.33236	-0.117841	0.906194	0.999569	Gpr155	#N/A
ENSMUSG00000087176	1.31316	0.788354	2.16561	0.364034	0.715833	0.999569	NA	#N/A
ENSMUSG00000075284	28.708	-0.268314	0.54023	-0.496667	0.619424	0.999569	Wipf1	#N/A
ENSMUSG00000086382	1.64733	-3.86222	2.84843	-1.35591	0.175128	0.999569	NA	#N/A
ENSMUSG00000056486	89.9833	-0.59526	0.337762	-1.76236	0.0780081	0.999569	Chn1	#N/A
ENSMUSG00000027104	270.805	-0.112148	0.382329	-0.293328	0.769271	0.999569	Atf2	#N/A
ENSMUSG00000018770	4299.37	-0.523721	0.561007	-0.933537	0.350543	0.999569	Atp5g3	#N/A
ENSMUSG00000009207	90.0809	-0.150657	0.471619	-0.319446	0.749389	0.999569	Lnpk	#N/A
ENSMUSG00000075279	63.9288	0.465519	0.809108	0.575348	0.565056	0.999569	NA	#N/A
ENSMUSG00000001819	4.0226	-1.43366	1.34066	-1.06937	0.284904	0.999569	Hoxd13	#N/A
ENSMUSG00000042499	5.99989	0.421084	1.47866	0.284774	0.775818	0.999569	Hoxd11	#N/A
ENSMUSG00000050368	1.00578	-1.57843	2.22996	-0.707831	0.47905	0.999569	Hoxd10	#N/A
ENSMUSG00000043342	9.09934	-0.611471	1.17595	-0.519981	0.603077	0.999569	Hoxd9	#N/A
ENSMUSG00000027102	8.92354	0.498314	1.21086	0.411537	0.680679	0.999569	Hoxd8	#N/A
ENSMUSG00000101174	14.8839	-2.07075	1.29506	-1.59896	0.109829	0.999569	NA	#N/A
ENSMUSG00000075277	0.765027	-0.560411	2.41374	-0.232175	0.816402	0.999569	NA	#N/A
ENSMUSG00000027099	107.888	-0.665852	0.620664	-1.07281	0.283358	0.999569	Mtx2	#N/A
ENSMUSG00000083837	1.9502	-0.196786	1.33866	-0.147002	0.88313	0.999569	NA	#N/A
ENSMUSG00000081406	10.7598	1.45426	2.47539	0.587487	0.556877	0.999569	LOC105244208	#N/A
ENSMUSG00000059005	179.109	-0.178061	0.310153	-0.574106	0.565896	0.999569	Hnrnpa3	#N/A
ENSMUSG00000015839	592.881	0.326935	0.336522	0.971512	0.331293	0.999569	Nfe2l2	#N/A
ENSMUSG00000087222	0.240534	2.25502	3.08587	0.730758	0.464927	0.999569	NA	#N/A
ENSMUSG00000086813	1.82475	-0.839977	1.47159	-0.570794	0.568139	0.999569	NA	#N/A
ENSMUSG00000042410	244.77	-0.108307	0.382646	-0.283046	0.777141	0.999569	Agps	#N/A
ENSMUSG00000075273	4.8548	2.14387	1.56695	1.36818	0.171256	0.999569	Ttc30b	#N/A
ENSMUSG00000075271	20.8793	0.272035	0.916984	0.296663	0.766724	0.999569	Ttc30a1	#N/A
ENSMUSG00000075270	3.76994	2.10439	1.45828	1.44306	0.149003	0.999569	Pde11a	#N/A
ENSMUSG00000056436	21.8177	-0.253802	0.625011	-0.406076	0.684686	0.999569	Cyct	#N/A
ENSMUSG00000042369	107.111	0.51936	0.473482	1.09689	0.272687	0.999569	Rbm45	#N/A
ENSMUSG00000042359	7.52425	-0.251465	0.905062	-0.277843	0.781133	0.999569	Osbpl6	#N/A
ENSMUSG00000002731	62.6205	-0.0832627	0.397819	-0.209298	0.834216	0.999569	Prkra	#N/A
ENSMUSG00000075267	2.16362	0.0488591	2.27052	0.0215189	0.982832	0.999569	Pjvk	#N/A
ENSMUSG00000002732	38.2185	0.897003	0.821021	1.09255	0.274593	0.999569	Fkbp7	#N/A
ENSMUSG00000002733	201.664	0.565121	0.397574	1.42142	0.155194	0.999569	Plekha3	#N/A
ENSMUSG00000051747	803.127	0.657047	0.717809	0.915351	0.360007	0.999569	Ttn	#N/A
ENSMUSG00000044033	10.0909	-1.3964	1.06475	-1.31148	0.189695	0.999569	Ccdc141	#N/A
ENSMUSG00000042272	55.2661	0.495832	0.424659	1.1676	0.242968	0.999569	Sestd1	#N/A
[truncated: 20,353 more rows]
