# Supplementary material for: G1/S restriction point coordinates phasic gene expression and cell differentiation
Source: Nat Commun. 2022 Jun 27;13:3696. doi: 10.1038/s41467-022-31101-0 (PMC9237072; doi:10.1038/s41467-022-31101-0)
Supplement: Supplementary file 4 — Supplementary Data 2 [file 41467_2022_31101_MOESM4_ESM.xlsx]

## Sheet: E7.5
Ensembl_ID	baseMean	log2FoldChange	lfcSE	stat	pvalue	Benjamini-Hochberg adjusted pvalue (padj)	symbol	E_Stage	Cyclebase
ENSMUSG00000001403	621.845	-2.22585	0.352864	-6.30797	2.82718e-10	1.56428e-06	Ube2c	e75	Ube2c
ENSMUSG00000072082	300.64	-2.25001	0.495081	-4.54473	5.5005e-06	0.0152171	Ccnf	e75	Ccnf
ENSMUSG00000026605	1127.12	-1.39663	0.324829	-4.29958	1.71121e-05	0.0291244	Cenpf	e75	Cenpf
ENSMUSG00000038943	464.534	-1.36488	0.320893	-4.2534	2.10551e-05	0.0291244	Prc1	e75	#N/A
ENSMUSG00000098234	326.858	-2.85581	0.687573	-4.15346	3.27487e-05	0.0325677	Snhg6	e75	#N/A
ENSMUSG00000048327	215.107	-2.20015	0.532222	-4.13391	3.56647e-05	0.0325677	Ckap2l	e75	Ckap2l
ENSMUSG00000037894	177.536	-2.37241	0.578549	-4.10063	4.12026e-05	0.0325677	H2afz	e75	#N/A
ENSMUSG00000027654	134.166	-2.42511	0.602126	-4.02758	5.63546e-05	0.0346455	Fam83d	e75	Fam83d
ENSMUSG00000005370	538.319	1.50858	0.372189	4.05325	5.05104e-05	0.0346455	Msh6	e75	#N/A
ENSMUSG00000030647	859.55	-1.55435	0.392008	-3.9651	7.33644e-05	0.0405925	Ndufc2	e75	#N/A
ENSMUSG00000027306	702.564	-1.04497	0.267157	-3.91146	9.17403e-05	0.0409183	Nusap1	e75	Nusap1
ENSMUSG00000059291	146.794	-2.54894	0.651202	-3.9142	9.07045e-05	0.0409183	Rpl11	e75	#N/A
ENSMUSG00000020680	1398.21	1.65034	0.42315	3.90014	9.6139e-05	0.0409183	Taf15	e75	#N/A
ENSMUSG00000027496	469.134	-1.31096	0.343152	-3.82036	0.000133259	0.0517984	Aurka	e75	Aurka
ENSMUSG00000039328	260.119	1.47899	0.388449	3.80742	0.000140426	0.0517984	Rnf122	e75	#N/A
ENSMUSG00000026074	2299.83	1.13854	0.305276	3.72954	0.000191832	0.0624356	Map4k4	e75	#N/A
ENSMUSG00000040711	305.912	1.50996	0.403495	3.74219	0.000182421	0.0624356	Sh3pxd2b	e75	#N/A
ENSMUSG00000017499	499.065	1.13646	0.310442	3.66076	0.000251465	0.0732291	Cdc6	e75	Cdc6
ENSMUSG00000021765	152.195	-2.31135	0.629144	-3.6738	0.000238971	0.0732291	Fst	e75	#N/A
ENSMUSG00000037742	833.167	-2.039	0.56453	-3.61185	0.000304026	0.0841088	Eef1a1	e75	#N/A
ENSMUSG00000026974	420.641	1.13942	0.320137	3.55916	0.000372039	0.0980235	Zmynd19	e75	#N/A
ENSMUSG00000024590	6086.99	0.992394	0.279798	3.54682	0.000389917	0.0980642	Lmnb1	e75	#N/A
ENSMUSG00000034349	1379.61	-0.980848	0.279082	-3.51455	0.000440494	0.105967	Smc4	e75	Smc4
ENSMUSG00000026511	171.27	-1.94704	0.565267	-3.44447	0.000572176	0.13191	Srp9	e75	#N/A
ENSMUSG00000058267	287.943	-1.69691	0.496434	-3.41819	0.00063038	0.13415	Mrps14	e75	#N/A
ENSMUSG00000038803	171.093	-2.30216	0.672087	-3.42539	0.000613906	0.13415	Ost4	e75	#N/A
ENSMUSG00000062797	139.224	-1.78392	0.525554	-3.39436	0.0006879	0.140969	Hikeshi	e75	#N/A
ENSMUSG00000054455	1056.75	1.19931	0.358465	3.34568	0.000820816	0.146232	Vapb	e75	#N/A
ENSMUSG00000063172	111.788	-1.94483	0.582164	-3.34069	0.000835702	0.146232	Hspb11	e75	#N/A
ENSMUSG00000029310	126.466	-1.76639	0.529276	-3.33738	0.000845729	0.146232	Nudt9	e75	#N/A
ENSMUSG00000020211	144.913	1.81529	0.543413	3.34053	0.000836201	0.146232	Sf3a2	e75	#N/A
ENSMUSG00000024660	1086.49	-0.921917	0.273338	-3.37281	0.00074406	0.146232	Incenp	e75	#N/A
ENSMUSG00000033813	98.6987	1.52351	0.458906	3.31988	0.000900567	0.149271	Tcea1	e75	#N/A
ENSMUSG00000041431	383.552	-1.14661	0.345911	-3.31475	0.000917262	0.149271	Ccnb1	e75	Ccnb1
ENSMUSG00000058571	113.214	-2.05675	0.622685	-3.30304	0.00095643	0.151198	Gpc6	e75	#N/A
ENSMUSG00000027248	1868.74	1.06991	0.327135	3.27054	0.00107341	0.164977	Pdia3	e75	#N/A
ENSMUSG00000068079	236.961	1.76698	0.54766	3.22642	0.00125351	0.182518	Tcf15	e75	#N/A
ENSMUSG00000021764	754.178	-1.12981	0.349642	-3.23134	0.00123213	0.182518	Ndufs4	e75	#N/A
ENSMUSG00000027523	1345.87	-0.943634	0.295254	-3.19601	0.00139344	0.183569	Gnas	e75	#N/A
ENSMUSG00000031818	693.569	-1.0384	0.324411	-3.20087	0.00137015	0.183569	Cox4i1	e75	#N/A
ENSMUSG00000020485	115.596	-1.89452	0.590709	-3.2072	0.00134032	0.183569	Supt4a	e75	#N/A
ENSMUSG00000068706	385.023	-1.41339	0.439677	-3.2146	0.00130625	0.183569	NA	e75	#N/A
ENSMUSG00000001833	1020.05	1.15202	0.361319	3.18839	0.0014307	0.184094	44446	e75	#N/A
ENSMUSG00000032939	1691.68	0.884474	0.278913	3.17114	0.00151841	0.19094	Nup93	e75	#N/A
ENSMUSG00000026708	96.8244	-1.66265	0.527011	-3.15487	0.00160567	0.197427	Cenpl	e75	Cenpl
ENSMUSG00000028643	162.016	-1.67081	0.532379	-3.13838	0.00169887	0.202502	Svbp	e75	#N/A
ENSMUSG00000062248	123.956	-2.32399	0.742458	-3.13013	0.00174729	0.202502	Cks2	e75	Cks2
ENSMUSG00000042660	111.372	-1.76958	0.565624	-3.12854	0.00175675	0.202502	Wdr55	e75	#N/A
ENSMUSG00000026915	966.578	1.16338	0.374135	3.10952	0.00187389	0.203552	Strbp	e75	#N/A
ENSMUSG00000027782	367.787	1.22845	0.395107	3.10916	0.00187622	0.203552	Kpna4	e75	#N/A
ENSMUSG00000029836	1328.33	1.41773	0.454383	3.12013	0.00180774	0.203552	Cbx3	e75	#N/A
ENSMUSG00000068479	220.695	1.2545	0.406175	3.08857	0.00201123	0.209965	Mfap1a	e75	#N/A
ENSMUSG00000020048	2574.72	0.838156	0.271309	3.08931	0.00200625	0.209965	Hsp90b1	e75	#N/A
ENSMUSG00000037822	149.546	1.58348	0.518444	3.05429	0.00225593	0.231149	Smim14	e75	#N/A
ENSMUSG00000031010	153.276	1.94807	0.642847	3.03039	0.00244242	0.24132	Usp9x	e75	#N/A
ENSMUSG00000030019	158.857	-2.15258	0.71017	-3.03108	0.00243683	0.24132	Fbxl14	e75	#N/A
ENSMUSG00000054091	314.612	-1.90442	0.637857	-2.98565	0.0028298	0.269953	1810037I17Rik	e75	#N/A
ENSMUSG00000036550	439.261	1.17431	0.393274	2.98598	0.00282674	0.269953	Cnot1	e75	#N/A
ENSMUSG00000030435	1116.54	1.08753	0.365514	2.97533	0.00292674	0.272207	U2af2	e75	#N/A
ENSMUSG00000030795	24585.8	1.27914	0.430295	2.97271	0.00295182	0.272207	Fus	e75	#N/A
ENSMUSG00000056394	3384.43	1.10042	0.370898	2.9669	0.00300815	0.272854	Lig1	e75	#N/A
ENSMUSG00000015291	104.913	-1.41296	0.478884	-2.95054	0.00317223	0.283096	Gdi1	e75	#N/A
ENSMUSG00000020180	4309.37	1.11329	0.378955	2.9378	0.00330547	0.289296	Snrpd3	e75	#N/A
ENSMUSG00000048922	122.212	-1.55366	0.529537	-2.934	0.00334628	0.289296	Cdca2	e75	Cdca2
ENSMUSG00000026966	118.002	-1.31251	0.449082	-2.92266	0.00347058	0.293937	Ssna1	e75	#N/A
ENSMUSG00000029427	508.859	1.08859	0.372873	2.91948	0.00350621	0.293937	Zcchc8	e75	#N/A
ENSMUSG00000026309	837.3	1.02395	0.352639	2.90368	0.00368806	0.300089	Ilkap	e75	#N/A
ENSMUSG00000047534	192.708	-1.19441	0.411337	-2.90372	0.00368752	0.300089	Mis18bp1	e75	Mis18bp1
ENSMUSG00000052429	6491.52	0.987046	0.341008	2.89449	0.00379772	0.304533	NA	e75	#N/A
ENSMUSG00000040811	331.753	1.40005	0.484715	2.88839	0.00387218	0.304539	Eml2	e75	#N/A
ENSMUSG00000032254	387.235	-1.04011	0.360462	-2.8855	0.00390788	0.304539	Kif23	e75	Kif23
ENSMUSG00000024811	1759.66	0.819154	0.284661	2.87764	0.00400658	0.307895	Tnks2	e75	#N/A
ENSMUSG00000022503	143.105	-1.36315	0.474801	-2.871	0.00409182	0.310137	Nubp1	e75	#N/A
ENSMUSG00000079658	472.75	-1.63022	0.574432	-2.83797	0.0045402	0.313333	Eloc	e75	#N/A
ENSMUSG00000026238	2330.84	0.979848	0.343035	2.85641	0.00428468	0.313333	Ptma	e75	#N/A
ENSMUSG00000027274	201.955	-1.17429	0.413607	-2.83914	0.00452349	0.313333	Mkks	e75	#N/A
ENSMUSG00000031157	636.085	0.81315	0.288182	2.82165	0.00477767	0.313333	Pqbp1	e75	#N/A
ENSMUSG00000040269	103.171	-2.57785	0.901586	-2.85924	0.00424653	0.313333	Mrps28	e75	#N/A
ENSMUSG00000008958	924.375	0.986738	0.346302	2.84936	0.00438075	0.313333	Vps72	e75	#N/A
ENSMUSG00000028676	905.409	0.898607	0.317306	2.83199	0.00462595	0.313333	Srsf10	e75	#N/A
ENSMUSG00000029591	2603.91	1.45302	0.511559	2.84037	0.00450606	0.313333	Ung	e75	Ung
ENSMUSG00000030138	1190.98	0.835044	0.295781	2.82318	0.00475496	0.313333	Bms1	e75	#N/A
ENSMUSG00000031770	233.294	-1.49831	0.531456	-2.81925	0.00481353	0.313333	Herpud1	e75	#N/A
ENSMUSG00000042032	224.879	-1.56458	0.552753	-2.83053	0.00464707	0.313333	Mat2b	e75	#N/A
ENSMUSG00000020897	141.831	-1.79593	0.635403	-2.82644	0.00470679	0.313333	Aurkb	e75	Aurkb
ENSMUSG00000040550	397.165	1.2597	0.451144	2.79223	0.00523454	0.329122	Otud6b	e75	#N/A
ENSMUSG00000007815	2338.89	0.915399	0.327471	2.79536	0.00518417	0.329122	Rhoa	e75	#N/A
ENSMUSG00000061477	112.992	-2.06772	0.739656	-2.79551	0.00518178	0.329122	Rps7	e75	#N/A
ENSMUSG00000042489	468.306	1.01386	0.364532	2.78126	0.00541476	0.336628	Clspn	e75	Clspn
ENSMUSG00000029730	2256.41	1.08692	0.393504	2.76216	0.00574207	0.349496	Mcm7	e75	#N/A
ENSMUSG00000086784	450.774	1.35786	0.491654	2.76182	0.00574807	0.349496	Isoc2a	e75	#N/A
ENSMUSG00000020185	305.856	1.09891	0.398936	2.7546	0.00587638	0.349613	E2f7	e75	#N/A
ENSMUSG00000071076	286.348	1.38182	0.501357	2.75617	0.00584832	0.349613	Jund	e75	#N/A
ENSMUSG00000063663	242.312	1.19628	0.437649	2.73343	0.00626782	0.361248	Brwd3	e75	#N/A
ENSMUSG00000000171	96.894	-2.57048	0.938384	-2.73926	0.00615783	0.361248	Sdhd	e75	#N/A
ENSMUSG00000007836	12769	0.976152	0.356727	2.73642	0.00621126	0.361248	Hnrnpa0	e75	#N/A
ENSMUSG00000001229	129.195	-1.76501	0.648183	-2.723	0.00646915	0.365243	Dpp9	e75	#N/A
ENSMUSG00000064339	30283.8	0.955547	0.350609	2.72539	0.00642251	0.365243	NA	e75	#N/A
ENSMUSG00000029767	2123.95	1.00725	0.370973	2.71516	0.0066244	0.366528	Calu	e75	#N/A
ENSMUSG00000002870	941.972	0.750226	0.275993	2.71828	0.00656217	0.366528	Mcm2	e75	Mcm2
ENSMUSG00000038628	308.875	-1.03505	0.381725	-2.71151	0.00669774	0.366917	Polr3k	e75	#N/A
ENSMUSG00000024081	1685.03	0.990998	0.366302	2.70541	0.00682198	0.370059	Cebpz	e75	#N/A
ENSMUSG00000068856	134.055	1.2406	0.460385	2.69471	0.00704498	0.378445	Sf3b4	e75	#N/A
ENSMUSG00000075595	155.176	-1.30381	0.485976	-2.68287	0.00729929	0.388336	Zfp652	e75	#N/A
ENSMUSG00000016257	227.434	-1.29792	0.485214	-2.67494	0.00747425	0.389623	Prelid3b	e75	#N/A
ENSMUSG00000020644	911.331	0.813726	0.304511	2.67224	0.00753473	0.389623	Id2	e75	#N/A
ENSMUSG00000024975	227.402	1.07104	0.400088	2.677	0.00742836	0.389623	Pdcd4	e75	#N/A
ENSMUSG00000034377	132.416	1.55686	0.583306	2.66903	0.00760697	0.389716	Tulp4	e75	#N/A
ENSMUSG00000015165	1833.31	0.70096	0.263513	2.66006	0.00781269	0.392978	Hnrnpl	e75	#N/A
ENSMUSG00000020611	221.049	-0.985186	0.370151	-2.66157	0.00777761	0.392978	Gna13	e75	#N/A
ENSMUSG00000087260	127.37	-1.86731	0.705225	-2.64782	0.00810129	0.403824	Lamtor5	e75	#N/A
ENSMUSG00000030127	191.887	-1.33924	0.508188	-2.63532	0.00840588	0.415266	Cops7a	e75	#N/A
ENSMUSG00000003429	2066.99	-1.41469	0.537489	-2.63203	0.00848756	0.41559	Rps11	e75	#N/A
ENSMUSG00000079037	105.82	1.42302	0.555328	2.56249	0.0103925	0.419602	Prnp	e75	#N/A
ENSMUSG00000079481	101.917	1.33603	0.517815	2.58013	0.00987631	0.419602	Nhsl2	e75	#N/A
ENSMUSG00000045751	488.453	0.814443	0.313274	2.59978	0.00932846	0.419602	Mms22l	e75	#N/A
ENSMUSG00000028945	239.548	-1.25748	0.492153	-2.55506	0.0106171	0.419602	Rheb	e75	#N/A
ENSMUSG00000036323	695.298	0.879709	0.335358	2.62319	0.00871102	0.419602	Srp72	e75	#N/A
ENSMUSG00000016833	256.1	-1.72544	0.67173	-2.56866	0.0102093	0.419602	Mrps18c	e75	#N/A
ENSMUSG00000029402	154.095	-1.41422	0.550305	-2.56989	0.0101732	0.419602	Snrnp35	e75	#N/A
ENSMUSG00000048668	294.581	-0.88717	0.345823	-2.56539	0.010306	0.419602	Rhno1	e75	Rhno1
ENSMUSG00000030660	268.715	1.19523	0.46576	2.5662	0.0102821	0.419602	Pik3c2a	e75	#N/A
ENSMUSG00000019837	857.184	0.962543	0.376284	2.55802	0.010527	0.419602	Gtf3c6	e75	#N/A
ENSMUSG00000035242	115.263	1.22365	0.478661	2.55641	0.0105758	0.419602	Oaz1	e75	#N/A
ENSMUSG00000038069	95.0911	1.38034	0.538896	2.56143	0.0104242	0.419602	Cdkn2aip	e75	Cdkn2aip
ENSMUSG00000031734	941.933	0.785548	0.304728	2.57787	0.00994127	0.419602	Irx3	e75	#N/A
ENSMUSG00000032329	207.091	-1.18608	0.458344	-2.58774	0.00966073	0.419602	Hmg20a	e75	#N/A
ENSMUSG00000049305	222.47	1.24756	0.481189	2.59266	0.00952362	0.419602	Ccdc71	e75	#N/A
ENSMUSG00000020454	181.872	-1.2329	0.47947	-2.57138	0.0101295	0.419602	Eif4enif1	e75	#N/A
ENSMUSG00000056648	190.041	1.23925	0.475788	2.60463	0.00919742	0.419602	Hoxb8	e75	#N/A
ENSMUSG00000075588	173.341	-1.40906	0.544042	-2.58998	0.00959801	0.419602	Hoxb2	e75	#N/A
ENSMUSG00000049354	228.109	-1.23146	0.479118	-2.57027	0.0101619	0.419602	Dcaf7	e75	Dcaf7
ENSMUSG00000011179	434.819	-1.38624	0.536347	-2.58459	0.00974955	0.419602	Odc1	e75	#N/A
ENSMUSG00000001627	936.641	0.97962	0.382614	2.56033	0.0104572	0.419602	Ifrd1	e75	#N/A
ENSMUSG00000052609	151.219	1.226	0.4778	2.56593	0.01029	0.419602	Plekhg3	e75	#N/A
ENSMUSG00000008822	101.38	-2.05153	0.786458	-2.60857	0.00909215	0.419602	Acyp1	e75	#N/A
ENSMUSG00000021178	2153.98	1.21035	0.464379	2.60639	0.00915025	0.419602	Psmc1	e75	#N/A
ENSMUSG00000022385	116.936	-1.58788	0.609318	-2.60599	0.00916078	0.419602	Gtse1	e75	Gtse1
ENSMUSG00000022529	135.696	-1.43823	0.555492	-2.58911	0.00962231	0.419602	Zfp263	e75	#N/A
ENSMUSG00000025001	1626.39	0.911521	0.356219	2.55888	0.0105011	0.419602	Hells	e75	Hells
ENSMUSG00000045328	709.736	-0.887582	0.347967	-2.55077	0.0107487	0.42179	Cenpe	e75	Cenpe
ENSMUSG00000043241	770.383	1.1091	0.435501	2.54672	0.0108741	0.422771	Upf2	e75	#N/A
ENSMUSG00000000838	269.717	1.06441	0.418405	2.54396	0.0109604	0.422771	Fmr1	e75	#N/A
ENSMUSG00000050608	800.49	-1.14059	0.448591	-2.54261	0.0110029	0.422771	Minos1	e75	#N/A
ENSMUSG00000050966	896.217	1.01827	0.402019	2.5329	0.0113123	0.426098	Lin28a	e75	#N/A
ENSMUSG00000090101	1444.67	1.16963	0.461821	2.53265	0.0113205	0.426098	Snhg9	e75	#N/A
ENSMUSG00000064337	19150.9	1.28189	0.505501	2.53588	0.0112165	0.426098	NA	e75	#N/A
ENSMUSG00000024151	1010.66	0.807969	0.319575	2.52826	0.011463	0.428547	Msh2	e75	#N/A
ENSMUSG00000021364	94.5287	1.41692	0.561497	2.52347	0.0116202	0.431509	Elovl2	e75	#N/A
ENSMUSG00000040167	328.8	1.11282	0.441595	2.52	0.0117354	0.432879	Ikzf5	e75	#N/A
ENSMUSG00000044791	347.839	0.954841	0.379863	2.51364	0.0119491	0.437845	Setd2	e75	#N/A
ENSMUSG00000051223	710.341	0.976927	0.389891	2.50564	0.012223	0.442024	Bzw1	e75	#N/A
ENSMUSG00000033808	147.768	1.14496	0.456694	2.50706	0.0121739	0.442024	Tmem87a	e75	#N/A
ENSMUSG00000014767	102.002	-1.48801	0.595999	-2.49666	0.0125368	0.447523	Tbp	e75	#N/A
ENSMUSG00000036097	341.74	0.896178	0.358892	2.49707	0.0125225	0.447523	Slf2	e75	#N/A
ENSMUSG00000098657	317.102	1.58296	0.636494	2.48699	0.0128828	0.454015	NA	e75	#N/A
ENSMUSG00000021022	158.489	1.14127	0.458748	2.4878	0.0128538	0.454015	Ppp2r3c	e75	#N/A
ENSMUSG00000027520	286.507	1.03096	0.415795	2.47949	0.0131572	0.454991	Zdbf2	e75	#N/A
ENSMUSG00000058325	127.499	-1.38013	0.555745	-2.48338	0.0130142	0.454991	Dock1	e75	#N/A
ENSMUSG00000032009	119.324	1.56965	0.632617	2.4812	0.0130939	0.454991	Sesn3	e75	#N/A
ENSMUSG00000026926	266.097	-1.18202	0.478492	-2.47031	0.0134997	0.461894	Pmpca	e75	#N/A
ENSMUSG00000031007	310.09	0.936698	0.381293	2.45663	0.0140246	0.461894	Atp6ap2	e75	#N/A
ENSMUSG00000027699	150.017	-1.2039	0.488623	-2.46387	0.0137446	0.461894	Ect2	e75	Ect2
ENSMUSG00000029920	273.017	0.972879	0.39464	2.46523	0.0136924	0.461894	Smarcad1	e75	#N/A
ENSMUSG00000088252	155.151	1.85504	0.753541	2.46176	0.0138256	0.461894	Snord13	e75	#N/A
ENSMUSG00000041164	98.3272	-1.74134	0.705141	-2.46949	0.0135304	0.461894	Zmiz2	e75	#N/A
ENSMUSG00000022472	208.83	1.10726	0.45063	2.45713	0.0140051	0.461894	Desi1	e75	#N/A
ENSMUSG00000024579	228.345	1.35415	0.550437	2.46013	0.0138887	0.461894	Pcyox1l	e75	#N/A
ENSMUSG00000026425	270.922	-1.18416	0.485001	-2.44156	0.0146239	0.462486	Srgap2	e75	#N/A
ENSMUSG00000027288	1324.27	0.742651	0.304182	2.44147	0.0146277	0.462486	Zfp106	e75	#N/A
ENSMUSG00000028617	633.266	0.818807	0.335209	2.44267	0.0145789	0.462486	Lrrc42	e75	#N/A
ENSMUSG00000029131	314.774	1.10106	0.450827	2.44232	0.0145934	0.462486	Dnajb6	e75	#N/A
ENSMUSG00000039910	260.017	-1.2594	0.515584	-2.44266	0.0145793	0.462486	Cited2	e75	#N/A
ENSMUSG00000020737	424.738	-1.14554	0.467878	-2.44838	0.0143501	0.462486	Jpt1	e75	#N/A
ENSMUSG00000021537	4937.07	1.03325	0.421402	2.45193	0.0142093	0.462486	Cetn3	e75	#N/A
ENSMUSG00000026600	168.575	1.38911	0.570457	2.43508	0.0148885	0.465414	Soat1	e75	#N/A
ENSMUSG00000028212	252.786	1.47202	0.603999	2.43712	0.0148049	0.465414	Ccne2	e75	#N/A
ENSMUSG00000043019	113.63	1.07393	0.44147	2.43262	0.0149899	0.46595	Edem3	e75	#N/A
ENSMUSG00000025809	884.969	0.801581	0.330155	2.4279	0.0151866	0.467427	Itgb1	e75	#N/A
ENSMUSG00000021576	253.099	-1.03899	0.42802	-2.42743	0.0152064	0.467427	Pdcd6	e75	#N/A
ENSMUSG00000029177	1118.01	-0.828979	0.34358	-2.41277	0.0158319	0.476767	Cenpa	e75	Cenpa
ENSMUSG00000034573	110.525	-1.43131	0.592342	-2.41635	0.0156769	0.476767	Ptpn13	e75	#N/A
ENSMUSG00000070520	105.002	-1.84781	0.767277	-2.40827	0.0160284	0.476767	Nsmce3	e75	#N/A
ENSMUSG00000036781	1144.78	-1.33394	0.554056	-2.40759	0.016058	0.476767	Rps27l	e75	#N/A
ENSMUSG00000020330	406.969	-0.798637	0.33106	-2.41236	0.0158495	0.476767	Hmmr	e75	Hmmr
ENSMUSG00000021311	206.864	1.08132	0.448935	2.40864	0.0160121	0.476767	Mtr	e75	#N/A
ENSMUSG00000050244	117.632	1.64744	0.684627	2.40634	0.0161134	0.476767	Heatr1	e75	#N/A
ENSMUSG00000044783	522.198	-0.799267	0.333513	-2.39651	0.0165522	0.482018	A730008H23Rik	e75	#N/A
ENSMUSG00000032534	121.316	1.25362	0.522921	2.39735	0.0165142	0.482018	Cep63	e75	#N/A
ENSMUSG00000017493	1473.78	0.689319	0.287365	2.39876	0.0164507	0.482018	Igfbp4	e75	#N/A
ENSMUSG00000033953	1013.94	0.876938	0.36625	2.39437	0.0166491	0.482302	Ppp3r1	e75	#N/A
ENSMUSG00000026189	211.374	1.11166	0.465725	2.38695	0.016989	0.488158	Pecr	e75	#N/A
ENSMUSG00000045969	1558.51	0.797602	0.334536	2.38421	0.017116	0.488158	Ing1	e75	#N/A
ENSMUSG00000047409	139.432	1.24881	0.523493	2.38554	0.0170542	0.488158	Ctdspl	e75	#N/A
ENSMUSG00000029090	116.572	-1.15825	0.486711	-2.37975	0.0173244	0.491568	Adgra3	e75	#N/A
ENSMUSG00000056708	372.76	1.24542	0.524225	2.37573	0.0175144	0.491916	Ier5	e75	#N/A
ENSMUSG00000069806	238.351	1.19807	0.504051	2.37688	0.0174597	0.491916	Cacng7	e75	#N/A
ENSMUSG00000026281	524.742	-0.981773	0.414039	-2.37121	0.0177301	0.495161	Dtymk	e75	#N/A
ENSMUSG00000037533	102.642	-1.28137	0.540763	-2.36957	0.017809	0.495161	Rapgef6	e75	#N/A
ENSMUSG00000039476	531.274	0.762343	0.324032	2.35268	0.0186388	0.511257	Prrx2	e75	#N/A
ENSMUSG00000029763	203.269	-0.979234	0.416639	-2.35032	0.0187575	0.511257	Exoc4	e75	#N/A
ENSMUSG00000002307	370.268	0.971708	0.413144	2.35199	0.0186735	0.511257	Daxx	e75	#N/A
ENSMUSG00000036398	147.143	-1.17175	0.49773	-2.35419	0.0185632	0.511257	Ppp1r11	e75	#N/A
ENSMUSG00000053317	668.926	-0.884915	0.377427	-2.3446	0.0190476	0.515549	Sec61b	e75	#N/A
ENSMUSG00000030654	2594.23	-0.696875	0.297359	-2.34355	0.0191013	0.515549	Arl6ip1	e75	Arl6ip1
ENSMUSG00000033096	100.317	-1.87158	0.802347	-2.33263	0.0196674	0.516094	Apmap	e75	#N/A
ENSMUSG00000060143	687.352	-1.10915	0.47481	-2.336	0.0194914	0.516094	NA	e75	#N/A
ENSMUSG00000037926	117.216	1.4148	0.605711	2.33576	0.0195036	0.516094	Ssh2	e75	#N/A
ENSMUSG00000021428	175.89	-1.13654	0.48729	-2.33237	0.0196812	0.516094	Riok1	e75	#N/A
ENSMUSG00000069089	182.613	-1.06703	0.456624	-2.33679	0.0194503	0.516094	Cdk7	e75	#N/A
ENSMUSG00000002835	606.266	0.832879	0.356727	2.33478	0.0195549	0.516094	Chaf1a	e75	#N/A
ENSMUSG00000022283	4502.12	0.911342	0.391239	2.32937	0.0198393	0.517553	Pabpc1	e75	#N/A
ENSMUSG00000037991	183.463	1.01893	0.437725	2.32778	0.0199239	0.517553	Rmi2	e75	#N/A
ENSMUSG00000087590	875.064	0.744578	0.320178	2.32551	0.0200446	0.518257	Epb41l4aos	e75	#N/A
ENSMUSG00000026179	127.718	-1.33291	0.579957	-2.29829	0.021545	0.521774	Pnkd	e75	#N/A
ENSMUSG00000026604	157.387	0.952562	0.414161	2.29998	0.0214494	0.521774	Ptpn14	e75	#N/A
ENSMUSG00000041219	255.666	-0.928668	0.401995	-2.31015	0.02088	0.521774	Arhgap11a	e75	Arhgap11a
ENSMUSG00000027381	242.681	0.989178	0.429771	2.30164	0.0213555	0.521774	Bcl2l11	e75	#N/A
ENSMUSG00000017721	312.191	1.13267	0.493393	2.29567	0.0216948	0.521774	Pigt	e75	#N/A
ENSMUSG00000017969	100.652	-1.20012	0.519852	-2.30858	0.020967	0.521774	Ptgis	e75	#N/A
ENSMUSG00000028138	434.075	-0.882764	0.384278	-2.2972	0.0216072	0.521774	Adh5	e75	#N/A
ENSMUSG00000054252	113.23	-1.43063	0.621409	-2.30223	0.0213223	0.521774	Fgfr3	e75	#N/A
ENSMUSG00000015312	97.8611	1.37432	0.593387	2.31605	0.0205554	0.521774	Gadd45b	e75	#N/A
ENSMUSG00000021929	352.668	1.05013	0.457751	2.29412	0.0217838	0.521774	Kpna3	e75	#N/A
ENSMUSG00000036030	2716.82	-0.659941	0.286392	-2.30433	0.0212044	0.521774	Prtg	e75	#N/A
ENSMUSG00000018666	7948.43	0.932721	0.402862	2.31524	0.0206	0.521774	Cbx1	e75	#N/A
ENSMUSG00000022263	130.06	-1.10345	0.480314	-2.29736	0.0215983	0.521774	Trio	e75	#N/A
ENSMUSG00000039473	769.761	0.921975	0.39727	2.32078	0.0202989	0.521774	Ubn1	e75	#N/A
ENSMUSG00000044533	1675.03	-0.689017	0.29887	-2.30541	0.0211438	0.521774	Rps2	e75	#N/A
ENSMUSG00000097971	149.998	1.70626	0.742348	2.29847	0.0215352	0.521774	NA	e75	#N/A
ENSMUSG00000052713	134.098	1.11473	0.483187	2.30703	0.0210529	0.521774	Zfp608	e75	#N/A
ENSMUSG00000042029	118.904	1.43376	0.626118	2.28992	0.0220261	0.523049	Ncapg2	e75	#N/A
ENSMUSG00000074873	134.726	1.19821	0.523133	2.29044	0.0219956	0.523049	NA	e75	#N/A
ENSMUSG00000019373	310.275	-1.01183	0.442273	-2.28779	0.0221497	0.523737	Cops3	e75	#N/A
ENSMUSG00000031843	218.303	0.887223	0.388269	2.28507	0.0223084	0.525245	Mphosph6	e75	#N/A
ENSMUSG00000017802	140.341	1.28138	0.562626	2.2775	0.0227561	0.533516	Retreg3	e75	#N/A
ENSMUSG00000029152	1303.16	0.685097	0.302083	2.26791	0.0233346	0.544769	Ociad1	e75	#N/A
ENSMUSG00000028614	416.587	0.776797	0.343084	2.26416	0.0235641	0.546653	Ndc1	e75	#N/A
ENSMUSG00000028792	1034.77	0.992065	0.438489	2.26246	0.0236688	0.546653	Ak2	e75	#N/A
ENSMUSG00000046691	1120.13	0.744409	0.32993	2.25626	0.0240541	0.546653	Chtf8	e75	#N/A
ENSMUSG00000039016	497.024	-0.83186	0.369233	-2.25294	0.0242629	0.546653	Timm8b	e75	#N/A
ENSMUSG00000056895	95.667	1.30754	0.580029	2.25427	0.024179	0.546653	Hist3h2ba	e75	#N/A
ENSMUSG00000037857	1010.99	0.831101	0.369004	2.25228	0.0243045	0.546653	Nufip2	e75	#N/A
ENSMUSG00000017756	253.146	0.77422	0.343379	2.25471	0.0241516	0.546653	Slc12a7	e75	#N/A
ENSMUSG00000097451	140.801	1.3601	0.603081	2.25526	0.0241169	0.546653	NA	e75	#N/A
ENSMUSG00000024413	97.3248	1.53668	0.679429	2.26173	0.0237142	0.546653	Npc1	e75	#N/A
ENSMUSG00000031314	578.675	0.760917	0.338299	2.24925	0.0244968	0.548748	Taf1	e75	#N/A
ENSMUSG00000026806	124.071	-1.0953	0.48785	-2.24515	0.0247585	0.552141	Ddx31	e75	#N/A
ENSMUSG00000079435	189.234	-1.18933	0.530062	-2.24376	0.0248478	0.552141	Rpl36a	e75	#N/A
ENSMUSG00000037995	707.284	0.936347	0.429904	2.17804	0.0294032	0.558149	Igsf9	e75	#N/A
ENSMUSG00000026502	125.371	-1.30708	0.603182	-2.16698	0.0302365	0.558149	Desi2	e75	#N/A
ENSMUSG00000026640	132.337	-1.02878	0.462939	-2.22228	0.0262642	0.558149	Plxna2	e75	#N/A
ENSMUSG00000038900	243.4	-0.881489	0.410769	-2.14595	0.031877	0.558149	Rpl12	e75	#N/A
ENSMUSG00000038740	95.503	1.11646	0.518773	2.15211	0.0313889	0.558149	Mvb12b	e75	#N/A
ENSMUSG00000005233	391.909	-0.805936	0.366599	-2.19841	0.0279197	0.558149	Spc25	e75	#N/A
ENSMUSG00000027195	590.615	0.685277	0.318732	2.15001	0.0315544	0.558149	Hsd17b12	e75	#N/A
ENSMUSG00000027367	951.563	0.621657	0.289097	2.15034	0.0315282	0.558149	Stard7	e75	#N/A
ENSMUSG00000027422	1519.47	0.825243	0.37874	2.17892	0.0293379	0.558149	Rrbp1	e75	#N/A
ENSMUSG00000027423	2070.01	0.677765	0.307707	2.20263	0.0276208	0.558149	Snx5	e75	#N/A
ENSMUSG00000027652	103.015	-1.34905	0.628584	-2.14617	0.0318591	0.558149	Ralgapb	e75	#N/A
ENSMUSG00000016253	580.11	0.961338	0.442161	2.17418	0.0296914	0.558149	Nelfcd	e75	#N/A
ENSMUSG00000006373	199.037	-1.13631	0.526817	-2.15693	0.0310114	0.558149	Pgrmc1	e75	#N/A
ENSMUSG00000079641	743.712	-0.810276	0.376737	-2.15077	0.0314942	0.558149	Rpl39	e75	#N/A
ENSMUSG00000031095	138.665	1.14568	0.517122	2.21549	0.0267262	0.558149	Cul4b	e75	#N/A
ENSMUSG00000031403	1858.21	0.875304	0.407384	2.1486	0.0316662	0.558149	Dkc1	e75	Dkc1
ENSMUSG00000050148	315.458	-0.899472	0.412868	-2.1786	0.0293617	0.558149	Ubqln2	e75	#N/A
ENSMUSG00000067194	921.629	-0.741866	0.339945	-2.18231	0.0290865	0.558149	Eif1ax	e75	#N/A
ENSMUSG00000049940	816.159	0.664165	0.305755	2.17221	0.0298396	0.558149	Pgrmc2	e75	#N/A
ENSMUSG00000033767	162.914	1.16628	0.537364	2.17037	0.0299785	0.558149	Tmem131l	e75	#N/A
ENSMUSG00000033014	214.666	0.97517	0.454236	2.14684	0.0318062	0.558149	Trim33	e75	#N/A
ENSMUSG00000092072	415.868	-1.37445	0.630392	-2.18031	0.0292343	0.558149	NA	e75	#N/A
ENSMUSG00000037072	499.627	-1.2301	0.559987	-2.19666	0.0280449	0.558149	Selenof	e75	#N/A
ENSMUSG00000028333	5481.02	0.792062	0.365465	2.16727	0.0302143	0.558149	Anp32b	e75	#N/A
ENSMUSG00000028698	215.753	0.996203	0.446802	2.22963	0.0257721	0.558149	Pik3r3	e75	#N/A
ENSMUSG00000028651	119.052	1.04668	0.485578	2.15554	0.0311194	0.558149	Ppie	e75	#N/A
ENSMUSG00000028884	1235.31	0.757245	0.340657	2.22289	0.0262231	0.558149	Rpa2	e75	#N/A
ENSMUSG00000078515	472.595	0.836116	0.374	2.23561	0.0253776	0.558149	Ddi2	e75	#N/A
ENSMUSG00000029071	95.5206	1.24425	0.567043	2.19427	0.0282158	0.558149	Dvl1	e75	#N/A
ENSMUSG00000023286	804.682	0.70303	0.319521	2.20027	0.027788	0.558149	Ube2j2	e75	#N/A
ENSMUSG00000041939	131.684	-1.44615	0.652722	-2.21557	0.0267213	0.558149	Mvk	e75	#N/A
ENSMUSG00000029474	224.365	-1.04368	0.474185	-2.201	0.027736	0.558149	Rnf34	e75	#N/A
ENSMUSG00000049550	317.944	0.992025	0.454465	2.18284	0.0290476	0.558149	Clip1	e75	#N/A
ENSMUSG00000029387	145.697	-1.1624	0.53116	-2.18843	0.0286386	0.558149	Gtf2h3	e75	#N/A
ENSMUSG00000055850	133.742	-1.04665	0.47808	-2.18929	0.0285759	0.558149	Rnf181	e75	#N/A
ENSMUSG00000009145	2968.62	1.11825	0.516452	2.16526	0.030368	0.558149	Dqx1	e75	#N/A
ENSMUSG00000001157	183.516	0.840298	0.383907	2.18881	0.0286107	0.558149	Gmcl1	e75	#N/A
ENSMUSG00000030282	603.166	0.725297	0.334018	2.17143	0.0298988	0.558149	Cmas	e75	#N/A
ENSMUSG00000040112	312.467	-0.820822	0.378313	-2.16969	0.0300304	0.558149	Mrps35	e75	#N/A
ENSMUSG00000000605	135.659	1.00317	0.457268	2.19383	0.0282473	0.558149	Clcn4	e75	#N/A
ENSMUSG00000002608	192.159	0.92727	0.421809	2.19832	0.0279263	0.558149	Ccdc97	e75	#N/A
ENSMUSG00000050953	556.199	-0.66376	0.296852	-2.236	0.0253519	0.558149	Gja1	e75	#N/A
ENSMUSG00000019942	2435.36	-0.729124	0.338534	-2.15377	0.0312586	0.558149	Cdk1	e75	Cdk1
ENSMUSG00000020265	4247.85	0.804999	0.365203	2.20425	0.0275068	0.558149	Sumo3	e75	#N/A
ENSMUSG00000020156	794.681	0.610482	0.276124	2.21089	0.0270432	0.558149	Mum1	e75	#N/A
ENSMUSG00000020171	882.231	0.71509	0.328668	2.17572	0.0295759	0.558149	Yeats4	e75	#N/A
ENSMUSG00000031508	312.538	-0.886642	0.410288	-2.16103	0.0306933	0.558149	Ankrd10	e75	#N/A
ENSMUSG00000031486	230.666	0.896445	0.401181	2.23451	0.0254493	0.558149	Adgra2	e75	#N/A
ENSMUSG00000031715	599.887	0.811891	0.369995	2.19433	0.0282118	0.558149	Smarca5	e75	#N/A
ENSMUSG00000031902	354.988	0.834311	0.375763	2.22031	0.0263976	0.558149	Nfatc3	e75	#N/A
ENSMUSG00000061244	177.615	0.9544	0.431731	2.21064	0.0270611	0.558149	Exoc5	e75	#N/A
ENSMUSG00000035726	1922.6	0.708758	0.330223	2.1463	0.0318492	0.558149	Supt16	e75	#N/A
ENSMUSG00000010406	386.458	-0.712155	0.32294	-2.20522	0.0274384	0.558149	Mrpl52	e75	#N/A
ENSMUSG00000021938	698.539	0.67142	0.305121	2.2005	0.0277712	0.558149	Pspc1	e75	#N/A
ENSMUSG00000032096	189.512	-1.13576	0.520588	-2.18168	0.029133	0.558149	Arcn1	e75	#N/A
ENSMUSG00000042557	156.592	0.980982	0.44478	2.20554	0.027416	0.558149	Sin3a	e75	#N/A
ENSMUSG00000020840	2315.14	0.767837	0.345999	2.21919	0.0264738	0.558149	Blmh	e75	#N/A
ENSMUSG00000069769	626.649	0.877647	0.406926	2.15677	0.0310236	0.558149	Msi2	e75	#N/A
ENSMUSG00000021413	1398.94	0.784747	0.365268	2.14842	0.0316808	0.558149	Prpf4b	e75	#N/A
ENSMUSG00000060739	98.3929	-1.03738	0.467627	-2.21839	0.0265283	0.558149	Nsa2	e75	#N/A
ENSMUSG00000021062	106.467	1.37413	0.625448	2.19703	0.028018	0.558149	Rab15	e75	#N/A
ENSMUSG00000033020	794.83	-0.911168	0.423682	-2.15059	0.0315083	0.558149	Polr2f	e75	#N/A
ENSMUSG00000060036	188.247	-1.17101	0.529485	-2.21159	0.0269947	0.558149	Rpl3	e75	#N/A
ENSMUSG00000007041	825.165	1.11308	0.515612	2.15876	0.0308685	0.558149	Clic1	e75	#N/A
ENSMUSG00000024120	1441.46	0.905166	0.409135	2.21239	0.0269397	0.558149	Lrpprc	e75	#N/A
ENSMUSG00000034659	213.511	1.01629	0.464264	2.18904	0.0285938	0.558149	Tmem109	e75	#N/A
ENSMUSG00000071528	1411.87	-0.933058	0.418659	-2.22869	0.0258349	0.558149	Usmg5	e75	#N/A
ENSMUSG00000037725	212.405	-1.01425	0.472985	-2.14435	0.0320045	0.558615	Ckap2	e75	Ckap2
ENSMUSG00000025917	767.415	0.618228	0.297535	2.07783	0.0377247	0.559738	Cops5	e75	#N/A
ENSMUSG00000041303	109.014	1.24936	0.591857	2.11092	0.0347793	0.559738	Gtf3c3	e75	#N/A
ENSMUSG00000026039	171.671	-0.831384	0.404459	-2.05555	0.0398262	0.559738	Sgo2a	e75	Sgo2a
ENSMUSG00000026021	231.507	1.20517	0.562965	2.14075	0.0322946	0.559738	Sumo1	e75	#N/A
ENSMUSG00000034088	1107.77	0.571603	0.274321	2.0837	0.0371877	0.559738	Hdlbp	e75	#N/A
ENSMUSG00000094410	139.502	1.32076	0.621602	2.12477	0.0336054	0.559738	NA	e75	#N/A
ENSMUSG00000026360	224.534	0.873837	0.427572	2.04372	0.0409813	0.559738	Rgs2	e75	#N/A
ENSMUSG00000026709	98.952	-1.34056	0.641048	-2.09121	0.0365097	0.559738	Dars2	e75	#N/A
ENSMUSG00000026603	105.175	1.12811	0.544653	2.07125	0.0383352	0.559738	Smyd2	e75	#N/A
ENSMUSG00000017418	254.631	0.709258	0.342501	2.07082	0.0383755	0.559738	Arl5b	e75	#N/A
ENSMUSG00000026775	320.932	0.779461	0.368468	2.11541	0.0343952	0.559738	Yme1l1	e75	#N/A
ENSMUSG00000013465	260.566	-1.00506	0.489216	-2.05443	0.0399345	0.559738	Nelfb	e75	#N/A
ENSMUSG00000026864	8608.23	0.591764	0.28307	2.09052	0.036571	0.559738	Hspa5	e75	#N/A
ENSMUSG00000063972	1106.19	0.64941	0.314494	2.06494	0.0389291	0.559738	Nr6a1	e75	#N/A
ENSMUSG00000026827	300.969	0.811759	0.391183	2.07514	0.0379737	0.559738	Gpd2	e75	#N/A
ENSMUSG00000041966	96.9011	-1.11158	0.525373	-2.11578	0.0343632	0.559738	Dcaf17	e75	#N/A
ENSMUSG00000027132	223.648	0.812812	0.394262	2.0616	0.0392455	0.559738	Katnbl1	e75	#N/A
ENSMUSG00000070730	183.053	0.912421	0.447395	2.03941	0.0414093	0.559738	Rmdn3	e75	#N/A
ENSMUSG00000027342	304.224	-0.778104	0.376355	-2.06748	0.0386892	0.559738	Pcna	e75	Pcna
ENSMUSG00000074698	931.928	0.638177	0.30238	2.11051	0.0348145	0.559738	Csnk2a1	e75	#N/A
ENSMUSG00000039536	189.458	0.835855	0.409867	2.03933	0.0414167	0.559738	Stau1	e75	#N/A
ENSMUSG00000031153	156.436	1.15102	0.562616	2.04584	0.0407725	0.559738	Gripap1	e75	#N/A
ENSMUSG00000036959	164.097	1.11977	0.530683	2.11006	0.0348536	0.559738	Bcorl1	e75	#N/A
ENSMUSG00000031107	149.416	-0.930936	0.439023	-2.12047	0.0339661	0.559738	Rbmx2	e75	#N/A
ENSMUSG00000031217	274.943	0.80861	0.386355	2.09292	0.0363566	0.559738	Efnb1	e75	#N/A
ENSMUSG00000027996	136.257	-1.32844	0.646594	-2.05451	0.039926	0.559738	Sfrp2	e75	#N/A
ENSMUSG00000052310	154.065	0.809569	0.385788	2.09848	0.0358627	0.559738	Slc39a1	e75	#N/A
ENSMUSG00000001017	691.248	-0.867314	0.409075	-2.12018	0.0339907	0.559738	Chtop	e75	#N/A
ENSMUSG00000028032	168.587	-0.87964	0.429481	-2.04815	0.0405455	0.559738	Papss1	e75	#N/A
ENSMUSG00000028034	2398.04	0.558523	0.273776	2.04008	0.0413426	0.559738	Fubp1	e75	#N/A
ENSMUSG00000028180	1444.37	0.776298	0.363198	2.1374	0.0325659	0.559738	Zranb2	e75	Zranb2
ENSMUSG00000028207	304.773	0.782859	0.378503	2.0683	0.0386116	0.559738	Asph	e75	#N/A
ENSMUSG00000028413	353.35	0.856876	0.402956	2.12648	0.0334636	0.559738	B4galt1	e75	#N/A
ENSMUSG00000035572	134.307	1.17907	0.559988	2.10553	0.0352449	0.559738	Dcaf10	e75	#N/A
ENSMUSG00000014592	150.879	-0.96514	0.472795	-2.04135	0.041216	0.559738	Camta1	e75	#N/A
ENSMUSG00000029145	531.131	0.841506	0.408415	2.06042	0.0393586	0.559738	Eif2b4	e75	#N/A
ENSMUSG00000029231	168.396	-0.87869	0.414225	-2.12128	0.0338979	0.559738	Pdgfra	e75	#N/A
ENSMUSG00000029512	364.352	0.774622	0.377455	2.05223	0.0401478	0.559738	Ulk1	e75	#N/A
ENSMUSG00000025856	306.038	-0.798012	0.381032	-2.09434	0.0362293	0.559738	Pdgfa	e75	#N/A
ENSMUSG00000092035	184.479	0.867922	0.422165	2.05589	0.0397935	0.559738	Peg10	e75	#N/A
ENSMUSG00000042541	1917.27	-0.837349	0.394353	-2.12335	0.0337249	0.559738	Sem1	e75	#N/A
ENSMUSG00000064945	257.01	1.20086	0.579402	2.07258	0.0382116	0.559738	Rny3	e75	#N/A
ENSMUSG00000053119	736.936	0.7563	0.366321	2.06458	0.0389625	0.559738	Chmp3	e75	#N/A
ENSMUSG00000052738	775.57	-0.573833	0.280774	-2.04375	0.040978	0.559738	Suclg1	e75	#N/A
ENSMUSG00000034269	2168.1	0.719222	0.338479	2.12487	0.0335976	0.559738	Setd5	e75	#N/A
ENSMUSG00000040824	481.809	-0.737591	0.357777	-2.06159	0.0392464	0.559738	Snrpd2	e75	#N/A
ENSMUSG00000058239	1191.98	0.795289	0.377672	2.10576	0.0352249	0.559738	Usf2	e75	#N/A
ENSMUSG00000002068	498.539	0.741023	0.357563	2.07243	0.0382257	0.559738	Ccne1	e75	Ccne1
ENSMUSG00000032637	132.525	-1.62116	0.780347	-2.07749	0.0377561	0.559738	Atxn2l	e75	#N/A
ENSMUSG00000030682	143.303	-1.18646	0.571308	-2.07675	0.037825	0.559738	Cdipt	e75	#N/A
ENSMUSG00000038151	104.887	1.06582	0.515885	2.066	0.0388284	0.559738	Prdm1	e75	#N/A
ENSMUSG00000020196	124.051	1.21985	0.59827	2.03896	0.0414541	0.559738	Cabin1	e75	#N/A
ENSMUSG00000019943	847.762	0.72292	0.351846	2.05465	0.0399129	0.559738	Atp2b1	e75	#N/A
ENSMUSG00000003039	1017.9	0.737215	0.360566	2.04461	0.0408936	0.559738	Fam32a	e75	#N/A
ENSMUSG00000003814	2253.65	0.74945	0.355693	2.10701	0.0351163	0.559738	Calr	e75	#N/A
ENSMUSG00000031954	1447.23	0.707801	0.336566	2.10301	0.0354649	0.559738	Cfdp1	e75	#N/A
ENSMUSG00000021948	131.312	-0.910428	0.437426	-2.08133	0.0374038	0.559738	Prkcd	e75	#N/A
ENSMUSG00000037572	362.946	0.951457	0.462111	2.05894	0.0395004	0.559738	Wdhd1	e75	#N/A
ENSMUSG00000022194	114.824	-1.07789	0.514467	-2.09515	0.0361574	0.559738	Pabpn1	e75	#N/A
ENSMUSG00000032249	2080.26	0.72794	0.348699	2.08759	0.0368352	0.559738	Anp32a	e75	#N/A
ENSMUSG00000020519	325.156	0.820259	0.38672	2.12107	0.033916	0.559738	Sap30l	e75	#N/A
ENSMUSG00000020444	325.999	-0.820077	0.398348	-2.05869	0.0395236	0.559738	Guk1	e75	#N/A
ENSMUSG00000005204	98.3251	-1.29732	0.61637	-2.10478	0.0353105	0.559738	Senp3	e75	#N/A
ENSMUSG00000020886	161.583	1.15889	0.563739	2.05573	0.039809	0.559738	Dlg4	e75	#N/A
ENSMUSG00000047126	1368.76	0.698201	0.329451	2.11929	0.0340662	0.559738	Cltc	e75	#N/A
ENSMUSG00000034931	206.842	0.987047	0.481469	2.05007	0.0403574	0.559738	Dhx8	e75	#N/A
ENSMUSG00000025580	973.139	0.767471	0.368429	2.08309	0.0372432	0.559738	Eif4a3	e75	#N/A
ENSMUSG00000039703	261.997	0.756772	0.364541	2.07596	0.037898	0.559738	Nploc4	e75	#N/A
ENSMUSG00000019132	233.053	1.07626	0.503535	2.13741	0.0325646	0.559738	BC005537	e75	#N/A
ENSMUSG00000038014	448.518	0.731742	0.353958	2.06731	0.0387048	0.559738	Fam120a	e75	#N/A
ENSMUSG00000048376	276.234	0.961398	0.467643	2.05584	0.0397981	0.559738	F2r	e75	#N/A
ENSMUSG00000041417	125.736	1.24737	0.604134	2.06472	0.0389498	0.559738	Pik3r1	e75	#N/A
ENSMUSG00000021693	357.541	0.768413	0.366221	2.09822	0.0358857	0.559738	Kif2a	e75	#N/A
ENSMUSG00000054364	236.601	1.13463	0.555921	2.04099	0.0412517	0.559738	Rhob	e75	#N/A
ENSMUSG00000020580	368.405	0.706269	0.335297	2.1064	0.0351699	0.559738	Rock2	e75	#N/A
ENSMUSG00000020577	275.423	-0.823299	0.397516	-2.07111	0.0383486	0.559738	Tspan13	e75	#N/A
ENSMUSG00000035828	835.479	0.62392	0.299733	2.08159	0.0373801	0.559738	Pim3	e75	#N/A
ENSMUSG00000023015	449.103	-0.840879	0.393674	-2.13598	0.0326812	0.559738	Racgap1	e75	#N/A
ENSMUSG00000038965	548.91	0.700582	0.335769	2.0865	0.0369333	0.559738	Ube2l3	e75	#N/A
ENSMUSG00000014074	354.02	0.706049	0.33765	2.09107	0.0365218	0.559738	Rnf168	e75	#N/A
ENSMUSG00000022837	95.362	1.14816	0.538501	2.13215	0.0329949	0.559738	Iqcb1	e75	#N/A
ENSMUSG00000033031	138.745	-0.940573	0.452913	-2.07672	0.0378277	0.559738	Cip2a	e75	Cip2a
ENSMUSG00000067722	248.568	-0.726976	0.340563	-2.13463	0.0327914	0.559738	BC003965	e75	#N/A
ENSMUSG00000061613	640.639	0.852558	0.418181	2.03873	0.041477	0.559738	U2af1	e75	#N/A
ENSMUSG00000058704	156.317	-1.41662	0.687642	-2.06011	0.0393884	0.559738	Memo1	e75	#N/A
ENSMUSG00000024145	107.648	-1.07124	0.523768	-2.04526	0.040829	0.559738	Pigf	e75	#N/A
ENSMUSG00000024287	580.374	0.671904	0.328124	2.04772	0.0405878	0.559738	Thoc1	e75	#N/A
ENSMUSG00000054008	94.4771	-1.16018	0.564273	-2.05605	0.0397774	0.559738	Ndst1	e75	#N/A
ENSMUSG00000056214	182.199	-0.912492	0.436738	-2.08933	0.0366777	0.559738	Pard6g	e75	#N/A
ENSMUSG00000033760	284.666	0.889701	0.415968	2.13887	0.0324461	0.559738	Rbm4b	e75	#N/A
ENSMUSG00000071659	1570.95	0.620128	0.29597	2.09524	0.0361496	0.559738	Hnrnpul2	e75	#N/A
ENSMUSG00000064360	106.314	-3.1184	1.50159	-2.07673	0.0378265	0.559738	ND3	e75	#N/A
ENSMUSG00000064370	6178.2	-0.497018	0.239268	-2.07725	0.0377787	0.559738	CYTB	e75	#N/A
ENSMUSG00000003421	96.7884	-1.02744	0.50436	-2.03712	0.0416378	0.56054	Nosip	e75	#N/A
ENSMUSG00000032479	414.452	0.751975	0.369972	2.03252	0.0421014	0.56317	Map4	e75	#N/A
ENSMUSG00000000142	164.557	-1.06568	0.524409	-2.03215	0.0421385	0.56317	Axin2	e75	#N/A
ENSMUSG00000005846	2228.76	0.733462	0.360761	2.0331	0.0420425	0.56317	Rsl1d1	e75	#N/A
ENSMUSG00000044627	4077.28	0.866835	0.427249	2.02888	0.0424707	0.565135	Swi5	e75	#N/A
ENSMUSG00000041740	2604.52	0.683811	0.33707	2.02869	0.0424898	0.565135	Rnf10	e75	#N/A
ENSMUSG00000071014	807.432	-1.01835	0.502788	-2.0254	0.0428261	0.568242	Ndufb6	e75	#N/A
ENSMUSG00000026036	200.861	-0.879527	0.43718	-2.01182	0.0442391	0.574814	Nif3l1	e75	#N/A
ENSMUSG00000039660	573.363	1.0263	0.510048	2.01216	0.0442031	0.574814	Spout1	e75	#N/A
ENSMUSG00000006418	280.844	-0.781783	0.388397	-2.01285	0.0441306	0.574814	Rnf114	e75	#N/A
ENSMUSG00000025289	276.422	-0.943935	0.468844	-2.01332	0.0440807	0.574814	Prdx4	e75	#N/A
ENSMUSG00000030677	424.409	-0.834199	0.414683	-2.01165	0.0442564	0.574814	Kif22	e75	#N/A
ENSMUSG00000034566	359.875	-0.793322	0.393459	-2.01628	0.0437712	0.574814	Atp5h	e75	#N/A
ENSMUSG00000049517	175.944	-1.48932	0.739187	-2.0148	0.0439252	0.574814	Rps23	e75	#N/A
ENSMUSG00000022528	1856.6	0.777571	0.385327	2.01795	0.0435964	0.574814	Hes1	e75	#N/A
ENSMUSG00000024691	126.811	1.39522	0.692211	2.01561	0.0438411	0.574814	Fam111a	e75	#N/A
ENSMUSG00000022718	153.089	0.907288	0.451237	2.01067	0.0443604	0.574816	Dgcr8	e75	#N/A
ENSMUSG00000025823	1441.13	0.789207	0.392708	2.00965	0.0444678	0.574861	Pdia4	e75	#N/A
ENSMUSG00000041859	1881.67	0.52677	0.262525	2.00655	0.0447979	0.575195	Mcm3	e75	#N/A
ENSMUSG00000008333	1843.29	0.654874	0.326323	2.00683	0.0447679	0.575195	Snrpb2	e75	#N/A
ENSMUSG00000023072	98.8843	-0.993713	0.495253	-2.00648	0.0448055	0.575195	Cep89	e75	#N/A
ENSMUSG00000054814	120.765	-1.21084	0.604218	-2.00398	0.0450723	0.57728	Usp46	e75	#N/A
ENSMUSG00000090553	1986.14	-0.721509	0.361512	-1.99581	0.045955	0.57886	Snrpe	e75	#N/A
ENSMUSG00000045973	405.075	0.674651	0.337747	1.99751	0.0457701	0.57886	Slc25a51	e75	#N/A
ENSMUSG00000047613	143.148	-0.982803	0.491572	-1.9993	0.0455754	0.57886	A430005L14Rik	e75	#N/A
ENSMUSG00000003435	475.67	0.922795	0.463198	1.99222	0.0463464	0.57886	Supt5	e75	#N/A
ENSMUSG00000030447	241.298	-0.989866	0.496858	-1.99225	0.0463436	0.57886	Cyfip1	e75	#N/A
ENSMUSG00000009647	170.26	0.922477	0.462833	1.99311	0.0462495	0.57886	Mcu	e75	#N/A
ENSMUSG00000048758	182.321	-0.780396	0.391195	-1.9949	0.0460534	0.57886	Rpl29	e75	#N/A
ENSMUSG00000020994	1278.71	0.642688	0.321202	2.00088	0.0454049	0.57886	Pnn	e75	#N/A
ENSMUSG00000022377	162.043	-0.854129	0.428121	-1.99507	0.0460357	0.57886	Asap1	e75	#N/A
ENSMUSG00000071054	882.183	0.868047	0.434445	1.99806	0.0457104	0.57886	Safb	e75	#N/A
ENSMUSG00000024286	301.597	0.694879	0.347527	1.9995	0.0455544	0.57886	Ccny	e75	#N/A
ENSMUSG00000031921	355.061	0.735652	0.369526	1.9908	0.0465029	0.579505	Terf2	e75	#N/A
ENSMUSG00000062169	266.471	-0.825475	0.416183	-1.98344	0.0473179	0.583005	Cnih4	e75	Cnih4
ENSMUSG00000016181	215.792	0.835437	0.42164	1.9814	0.0475466	0.583005	Diexf	e75	#N/A
ENSMUSG00000026728	504.563	-0.652727	0.329875	-1.97871	0.0478483	0.583005	Vim	e75	#N/A
ENSMUSG00000026740	182.794	-0.762732	0.38431	-1.98468	0.0471801	0.583005	Dnajc1	e75	#N/A
ENSMUSG00000029817	590.354	-0.683514	0.345743	-1.97694	0.0480481	0.583005	Tra2a	e75	#N/A
ENSMUSG00000043131	247.48	-1.18861	0.599735	-1.98189	0.0474913	0.583005	Mob1a	e75	#N/A
ENSMUSG00000063229	2556.94	-0.537923	0.27179	-1.97918	0.0477955	0.583005	Ldha	e75	#N/A
ENSMUSG00000019467	198.607	0.917611	0.46288	1.98239	0.0474353	0.583005	Arhgef25	e75	#N/A
ENSMUSG00000025369	256.509	0.839035	0.422288	1.98688	0.046936	0.583005	Smarcc2	e75	#N/A
ENSMUSG00000032745	543.27	0.667495	0.337173	1.97968	0.0477393	0.583005	Gpbp1	e75	#N/A
ENSMUSG00000022150	289.961	0.978948	0.495095	1.9773	0.0480083	0.583005	Dab2	e75	#N/A
ENSMUSG00000022698	1508.17	0.565812	0.284971	1.98551	0.0470878	0.583005	Naa50	e75	#N/A
ENSMUSG00000065990	297.163	-0.78253	0.39661	-1.97304	0.0484905	0.587085	Aurkaip1	e75	#N/A
ENSMUSG00000023104	381.655	0.821207	0.416889	1.96985	0.0488558	0.590031	Rfc2	e75	#N/A
ENSMUSG00000022365	231.854	-0.888355	0.451159	-1.96905	0.0489471	0.590031	Derl1	e75	#N/A
ENSMUSG00000027715	555.166	-0.883684	0.449098	-1.96768	0.0491043	0.59064	Ccna2	e75	Ccna2
ENSMUSG00000027397	521.491	0.580183	0.295103	1.96604	0.0492945	0.591641	Slc20a1	e75	#N/A
ENSMUSG00000033671	154.688	1.27156	0.650608	1.95441	0.0506525	0.594086	Cep350	e75	#N/A
ENSMUSG00000063273	1465.47	0.935779	0.477796	1.95853	0.0501676	0.594086	Naa15	e75	#N/A
ENSMUSG00000028830	107.979	-1.11208	0.569077	-1.95419	0.0506793	0.594086	AU040320	e75	#N/A
ENSMUSG00000029462	176.116	-0.876612	0.447944	-1.95697	0.0503514	0.594086	Vps29	e75	#N/A
ENSMUSG00000030796	803.206	-0.580376	0.29634	-1.95848	0.050174	0.594086	Tead2	e75	#N/A
ENSMUSG00000031545	449.359	0.715428	0.365292	1.95851	0.0501702	0.594086	Gpat4	e75	#N/A
ENSMUSG00000031565	249.091	-0.906852	0.462374	-1.9613	0.0498444	0.594086	Fgfr1	e75	#N/A
ENSMUSG00000022010	681.024	-0.733596	0.375252	-1.95494	0.0505901	0.594086	Tsc22d1	e75	Tsc22d1
ENSMUSG00000014195	781.784	0.690363	0.353074	1.95529	0.0505484	0.594086	Dnajc7	e75	#N/A
ENSMUSG00000021131	212.799	-1.34772	0.68891	-1.95631	0.0504284	0.594086	Erh	e75	#N/A
ENSMUSG00000023972	180.589	1.38946	0.71031	1.95614	0.050449	0.594086	Ptk7	e75	#N/A
ENSMUSG00000035150	144.536	1.03633	0.530611	1.95309	0.0508087	0.594343	Eif2s3x	e75	#N/A
ENSMUSG00000025204	1188.07	-0.66881	0.342656	-1.95184	0.0509573	0.594824	Ndufb8	e75	#N/A
ENSMUSG00000006676	327.651	-0.781569	0.400753	-1.95025	0.0511463	0.595773	Usp19	e75	#N/A
ENSMUSG00000029649	2377.65	0.641442	0.329296	1.94792	0.0514246	0.597346	Pomp	e75	#N/A
ENSMUSG00000032624	362.276	0.680169	0.349286	1.94731	0.0514972	0.597346	Eml4	e75	#N/A
ENSMUSG00000029432	133.862	1.12658	0.578942	1.94594	0.0516625	0.597744	Nipsnap2	e75	#N/A
ENSMUSG00000033237	247.022	-0.954485	0.49068	-1.94523	0.0517476	0.597744	Arid2	e75	#N/A
ENSMUSG00000024976	268.836	0.873358	0.449493	1.94298	0.052018	0.599616	Shoc2	e75	#N/A
ENSMUSG00000027854	95.9742	-1.05114	0.541578	-1.94088	0.0522725	0.601296	Sike1	e75	#N/A
ENSMUSG00000029465	822.082	0.669756	0.345529	1.93835	0.0525806	0.602336	Arpc3	e75	#N/A
ENSMUSG00000021666	272.998	1.057	0.545182	1.9388	0.0525255	0.602336	Gfm2	e75	#N/A
ENSMUSG00000027002	385.958	0.707876	0.365594	1.93623	0.0528392	0.602802	Nckap1	e75	#N/A
ENSMUSG00000038150	148.998	-0.86958	0.449097	-1.93628	0.0528329	0.602802	Ormdl3	e75	#N/A
ENSMUSG00000055013	228.942	-0.799655	0.413236	-1.93511	0.0529772	0.603133	Agap1	e75	#N/A
ENSMUSG00000038374	1783.68	0.666515	0.345365	1.92989	0.053621	0.607961	Rbm8a	e75	#N/A
ENSMUSG00000038582	213.638	-0.819377	0.424419	-1.93059	0.0535342	0.607961	Pptc7	e75	#N/A
ENSMUSG00000017550	119.987	1.04355	0.541352	1.92768	0.0538946	0.609813	Atad5	e75	#N/A
ENSMUSG00000018293	321.673	-1.07128	0.556042	-1.92662	0.0540275	0.61007	Pfn1	e75	#N/A
ENSMUSG00000031546	167.83	-0.970589	0.504894	-1.92236	0.0545604	0.612207	Gins4	e75	#N/A
ENSMUSG00000035953	148.606	-0.86252	0.448861	-1.92157	0.0546594	0.612207	Pip4p1	e75	#N/A
ENSMUSG00000036026	178.804	0.940241	0.489038	1.92263	0.0545261	0.612207	Tmem63b	e75	#N/A
ENSMUSG00000041057	1436.19	0.571301	0.29706	1.92318	0.0544572	0.612207	Wdr43	e75	#N/A
ENSMUSG00000012405	236.215	-1.02369	0.533689	-1.91813	0.0550943	0.61459	Rpl15	e75	#N/A
ENSMUSG00000035575	371.602	0.692569	0.360983	1.91857	0.0550393	0.61459	Utp6	e75	#N/A
ENSMUSG00000033106	102.176	-0.923943	0.482612	-1.91446	0.055561	0.618072	Slc7a6os	e75	#N/A
ENSMUSG00000021848	208.17	-0.934681	0.488358	-1.91392	0.0556299	0.618072	Otx2	e75	#N/A
ENSMUSG00000028654	139.219	-0.983666	0.514634	-1.91139	0.0559544	0.618299	Mycl	e75	#N/A
ENSMUSG00000037608	1164.16	0.647472	0.338787	1.91115	0.0559855	0.618299	Bclaf1	e75	#N/A
ENSMUSG00000021288	785.227	0.710998	0.371815	1.91224	0.0558455	0.618299	Klc1	e75	#N/A
ENSMUSG00000032115	309.118	0.895038	0.468635	1.90988	0.0561485	0.618864	Hyou1	e75	#N/A
ENSMUSG00000001056	661.975	-0.935103	0.490007	-1.90834	0.0563468	0.619814	Nhp2	e75	#N/A
ENSMUSG00000028517	174.47	-1.06125	0.556549	-1.90684	0.056541	0.620717	Plpp3	e75	#N/A
ENSMUSG00000075415	304.963	0.672432	0.352849	1.90572	0.0566864	0.621081	Fnbp1	e75	#N/A
ENSMUSG00000026196	134.015	0.855014	0.449671	1.90142	0.0572467	0.621103	Bard1	e75	#N/A
ENSMUSG00000027430	189.378	0.824989	0.434092	1.90049	0.0573683	0.621103	Dtd1	e75	#N/A
ENSMUSG00000035851	972.746	0.72948	0.384	1.89969	0.0574742	0.621103	Ythdc1	e75	#N/A
ENSMUSG00000029670	275.009	0.92256	0.484693	1.90339	0.0569898	0.621103	Ing3	e75	#N/A
ENSMUSG00000030335	168.153	-0.859646	0.452503	-1.89976	0.0574648	0.621103	Mrpl51	e75	#N/A
ENSMUSG00000000295	109.096	-0.976101	0.513514	-1.90082	0.057325	0.621103	Hddc2	e75	#N/A
ENSMUSG00000024601	259.53	0.874781	0.460242	1.9007	0.0573419	0.621103	Isoc1	e75	#N/A
ENSMUSG00000013787	244.608	0.849492	0.447612	1.89783	0.0577183	0.621314	Ehmt2	e75	#N/A
ENSMUSG00000024056	167.562	-0.981105	0.516867	-1.89818	0.0576727	0.621314	Ndc80	e75	Ndc80
ENSMUSG00000080542	1274.77	1.02741	0.542787	1.89284	0.0583796	0.623488	NA	e75	#N/A
ENSMUSG00000038712	118.885	0.978493	0.517159	1.89205	0.0584837	0.623488	Mindy1	e75	#N/A
ENSMUSG00000041459	3030.51	0.551134	0.290979	1.89407	0.0582161	0.623488	Tardbp	e75	#N/A
ENSMUSG00000058126	408.83	0.763525	0.403499	1.89226	0.0584564	0.623488	NA	e75	#N/A
ENSMUSG00000023022	495.694	0.780458	0.412443	1.89228	0.0584536	0.623488	Lima1	e75	#N/A
ENSMUSG00000019897	398.687	-0.65182	0.344902	-1.88987	0.0587755	0.624746	Ccdc59	e75	#N/A
ENSMUSG00000036934	111.451	-1.04278	0.551885	-1.88948	0.0588275	0.624746	4921524J17Rik	e75	#N/A
ENSMUSG00000052812	195.975	1.13573	0.601657	1.88766	0.0590709	0.625106	Atad2b	e75	#N/A
ENSMUSG00000021024	354.969	-0.716395	0.379539	-1.88754	0.0590874	0.625106	Psma6	e75	#N/A
ENSMUSG00000020092	206.326	0.790161	0.418927	1.88616	0.0592739	0.625341	Pald1	e75	#N/A
ENSMUSG00000022978	130.522	-0.86181	0.457024	-1.8857	0.0593356	0.625341	Mis18a	e75	#N/A
ENSMUSG00000015697	118.396	-1.25191	0.664498	-1.88399	0.0595668	0.625395	Setdb1	e75	#N/A
ENSMUSG00000029910	216.816	-1.00477	0.533312	-1.88401	0.0595632	0.625395	Mad2l1	e75	#N/A
ENSMUSG00000039831	222.709	0.71815	0.382554	1.87725	0.0604839	0.631745	Arhgap29	e75	#N/A
ENSMUSG00000006095	357.891	-0.70455	0.375687	-1.87536	0.0607425	0.631745	Tbcb	e75	#N/A
ENSMUSG00000031996	430.551	0.695195	0.370548	1.87612	0.0606382	0.631745	Aplp2	e75	#N/A
ENSMUSG00000032434	96.1639	-0.958136	0.510284	-1.87765	0.0604286	0.631745	Cmtm6	e75	#N/A
ENSMUSG00000045767	477.713	0.67626	0.360452	1.87614	0.0606358	0.631745	B230219D22Rik	e75	#N/A
ENSMUSG00000057738	354.435	0.806948	0.430976	1.87238	0.0611547	0.634839	Sptan1	e75	#N/A
ENSMUSG00000049878	321.209	0.853708	0.456236	1.8712	0.0613176	0.635338	Rlf	e75	#N/A
ENSMUSG00000093674	869.389	-0.790971	0.423574	-1.86738	0.0618492	0.638454	Rpl41	e75	#N/A
ENSMUSG00000049800	256.235	0.887913	0.475353	1.8679	0.0617754	0.638454	Sertad2	e75	#N/A
ENSMUSG00000026234	18916.5	0.57911	0.310487	1.86517	0.0621576	0.639804	Ncl	e75	#N/A
ENSMUSG00000037531	103.093	-0.901157	0.483249	-1.86479	0.0622112	0.639804	Mrpl47	e75	#N/A
ENSMUSG00000030423	246.742	0.710041	0.381073	1.86327	0.0624244	0.640066	Pop4	e75	#N/A
ENSMUSG00000019470	139.923	-0.79764	0.428158	-1.86296	0.062468	0.640066	Xab2	e75	#N/A
ENSMUSG00000028437	186.1	-0.841941	0.452796	-1.85943	0.0629665	0.641829	Ubap1	e75	#N/A
ENSMUSG00000029790	141.053	0.877561	0.471991	1.85928	0.0629881	0.641829	Cep41	e75	#N/A
ENSMUSG00000074221	236.985	0.701061	0.376913	1.86001	0.0628846	0.641829	Zfp568	e75	#N/A
ENSMUSG00000041570	209.04	0.877291	0.475875	1.84353	0.0652516	0.646192	Camsap2	e75	#N/A
ENSMUSG00000016308	191.399	-0.940951	0.51095	-1.84157	0.0655378	0.646192	Ube2a	e75	#N/A
ENSMUSG00000047213	327.695	1.03607	0.55966	1.85125	0.064134	0.646192	Ythdf3	e75	#N/A
ENSMUSG00000068523	161.403	-0.92924	0.50405	-1.84355	0.0652489	0.646192	Gng5	e75	#N/A
ENSMUSG00000035495	457.888	0.693734	0.377252	1.83892	0.0659276	0.646192	Tstd2	e75	#N/A
ENSMUSG00000066150	194.995	0.709174	0.386396	1.83536	0.0664528	0.646192	Slc31a1	e75	#N/A
ENSMUSG00000028693	6157.29	0.587369	0.318983	1.84138	0.0655661	0.646192	Nasp	e75	Nasp
ENSMUSG00000060572	120.328	0.982887	0.532306	1.84647	0.0648239	0.646192	Mfap2	e75	#N/A
ENSMUSG00000029389	109.418	-0.90364	0.490402	-1.84265	0.0653798	0.646192	Ddx55	e75	#N/A
ENSMUSG00000034083	179.674	0.734382	0.399121	1.84	0.065768	0.646192	Ccdc174	e75	#N/A
ENSMUSG00000014402	185.853	-0.767838	0.417593	-1.83873	0.0659555	0.646192	Tsg101	e75	#N/A
ENSMUSG00000030978	649.074	-0.660957	0.360279	-1.83457	0.0665696	0.646192	Rrm1	e75	#N/A
ENSMUSG00000025364	3513.34	0.513151	0.278254	1.84419	0.0651562	0.646192	Pa2g4	e75	#N/A
ENSMUSG00000040263	267.607	0.789111	0.428354	1.8422	0.0654465	0.646192	Klhdc4	e75	#N/A
ENSMUSG00000032400	137.102	-1.07356	0.584028	-1.8382	0.0660333	0.646192	Zwilch	e75	#N/A
ENSMUSG00000084844	105.871	1.15384	0.621898	1.85534	0.063547	0.646192	NA	e75	#N/A
ENSMUSG00000002580	141.653	-0.797427	0.432469	-1.84389	0.0651988	0.646192	Mien1	e75	#N/A
ENSMUSG00000020694	378.661	0.649488	0.35372	1.83616	0.0663337	0.646192	Tlk2	e75	#N/A
ENSMUSG00000032727	177.373	0.74794	0.405303	1.84538	0.0649817	0.646192	Mier3	e75	#N/A
ENSMUSG00000021039	1130.26	0.543183	0.293989	1.84763	0.0646559	0.646192	Snw1	e75	#N/A
ENSMUSG00000023018	508.27	0.778265	0.423201	1.839	0.0659159	0.646192	Smarcd1	e75	#N/A
ENSMUSG00000002274	1578.34	0.73875	0.400694	1.84368	0.0652301	0.646192	Metrn	e75	#N/A
ENSMUSG00000024073	389.809	0.80225	0.436651	1.83728	0.0661687	0.646192	Birc6	e75	#N/A
ENSMUSG00000071855	141.174	0.859498	0.463489	1.85441	0.0636804	0.646192	Ccdc112	e75	#N/A
ENSMUSG00000024603	342.277	0.854087	0.465207	1.83593	0.0663679	0.646192	Dctn4	e75	#N/A
ENSMUSG00000046982	281.668	-0.698797	0.379536	-1.84119	0.0655938	0.646192	Tshz1	e75	#N/A
ENSMUSG00000051255	1240.21	0.680495	0.369719	1.84057	0.0656843	0.646192	NA	e75	#N/A
ENSMUSG00000035268	182.443	0.770314	0.420353	1.83254	0.0668712	0.647718	Pkig	e75	#N/A
ENSMUSG00000062115	102.512	-0.841493	0.459346	-1.83194	0.0669609	0.647718	Rai1	e75	#N/A
ENSMUSG00000041220	237.446	-0.677804	0.371696	-1.82355	0.0682207	0.649934	Elovl6	e75	#N/A
ENSMUSG00000035683	207.734	-1.11329	0.610548	-1.82343	0.0682388	0.649934	Melk	e75	Melk
ENSMUSG00000028851	349.98	1.00889	0.552812	1.82502	0.067998	0.649934	Nudc	e75	#N/A
ENSMUSG00000029110	312.098	-0.749903	0.411273	-1.82337	0.0682472	0.649934	Rnf4	e75	#N/A
ENSMUSG00000029642	344.506	-0.652106	0.357533	-1.82391	0.0681663	0.649934	Polr1d	e75	#N/A
ENSMUSG00000003808	894.493	0.845001	0.462918	1.82538	0.0679436	0.649934	Farsa	e75	#N/A
ENSMUSG00000020271	330.854	-1.00743	0.552387	-1.82378	0.0681857	0.649934	Fbxw11	e75	#N/A
ENSMUSG00000023791	198.731	0.778706	0.426202	1.82708	0.0676877	0.649934	Pigx	e75	#N/A
ENSMUSG00000059208	5207.05	0.532365	0.291874	1.82396	0.0681588	0.649934	Hnrnpm	e75	#N/A
ENSMUSG00000038563	100.011	-1.04872	0.575855	-1.82115	0.0685844	0.652023	Efl1	e75	#N/A
ENSMUSG00000043716	147.233	-1.39577	0.771016	-1.8103	0.0702498	0.652038	Rpl7	e75	#N/A
ENSMUSG00000026526	264.999	-0.93969	0.516382	-1.81976	0.0687959	0.652038	Fh1	e75	#N/A
ENSMUSG00000026761	114.696	0.896424	0.494581	1.81249	0.0699101	0.652038	Orc4	e75	#N/A
ENSMUSG00000041777	118.711	0.939984	0.522072	1.80049	0.0717836	0.652038	Cir1	e75	#N/A
ENSMUSG00000027330	248.003	-0.806764	0.446596	-1.80647	0.0708445	0.652038	Cdc25b	e75	Cdc25b
ENSMUSG00000016534	288.021	0.713519	0.395994	1.80184	0.0715701	0.652038	Lamp2	e75	#N/A
ENSMUSG00000031256	463.166	0.602499	0.335015	1.79842	0.0721099	0.652038	Cstf2	e75	#N/A
ENSMUSG00000027679	384.023	-2.08973	1.15704	-1.80611	0.0709016	0.652038	Dnajc19	e75	#N/A
ENSMUSG00000028107	120.363	-0.869044	0.479861	-1.81103	0.0701357	0.652038	Tars2	e75	#N/A
ENSMUSG00000035551	392.008	0.963673	0.533792	1.80533	0.0710225	0.652038	Igfbpl1	e75	#N/A
ENSMUSG00000042446	237.688	0.728504	0.404404	1.80142	0.0716359	0.652038	Zmym4	e75	#N/A
ENSMUSG00000040945	3092.67	0.538268	0.298709	1.80198	0.0715481	0.652038	Rcc2	e75	#N/A
ENSMUSG00000025857	283.086	0.933839	0.519163	1.79874	0.0720597	0.652038	Dnaaf5	e75	#N/A
ENSMUSG00000029617	398.525	0.776588	0.429847	1.80666	0.0708151	0.652038	Ccz1	e75	#N/A
ENSMUSG00000002778	1124.62	0.660905	0.365454	1.80845	0.0705367	0.652038	Kdelr1	e75	#N/A
ENSMUSG00000041328	139.205	-0.798275	0.443605	-1.79952	0.0719366	0.652038	Pcf11	e75	Pcf11
ENSMUSG00000066979	1054.55	-0.600398	0.33325	-1.80165	0.0716009	0.652038	Bub3	e75	Bub3
ENSMUSG00000034453	127.659	0.922829	0.512065	1.80217	0.0715186	0.652038	Polr3b	e75	#N/A
ENSMUSG00000031776	1189.37	0.724417	0.402144	1.80139	0.0716415	0.652038	Arl2bp	e75	#N/A
ENSMUSG00000014856	124.147	-0.984586	0.541798	-1.81726	0.0691777	0.652038	Tmem208	e75	#N/A
ENSMUSG00000021819	175.504	0.914953	0.506151	1.80767	0.0706583	0.652038	Zswim8	e75	#N/A
ENSMUSG00000021901	207.92	-0.755569	0.419056	-1.80302	0.0713844	0.652038	Bap1	e75	#N/A
ENSMUSG00000022178	180.528	-0.769372	0.428184	-1.79683	0.072363	0.652038	Ajuba	e75	#N/A
ENSMUSG00000060548	208.625	-0.782346	0.43498	-1.79858	0.0720849	0.652038	Tnfrsf19	e75	#N/A
ENSMUSG00000038119	205.996	0.823912	0.453687	1.81604	0.0693649	0.652038	Cdon	e75	#N/A
ENSMUSG00000094483	1032.96	0.686251	0.379115	1.81014	0.0702744	0.652038	Purb	e75	#N/A
ENSMUSG00000021302	154.054	0.857719	0.477539	1.79612	0.0724748	0.652038	Ggps1	e75	#N/A
ENSMUSG00000096210	449.86	-0.727071	0.400674	-1.81462	0.0695822	0.652038	H1f0	e75	H1f0
ENSMUSG00000022771	119.358	-1.05884	0.589277	-1.79685	0.0723594	0.652038	Ppil2	e75	#N/A
ENSMUSG00000024177	144.899	-0.910654	0.506896	-1.79653	0.0724103	0.652038	Nme4	e75	#N/A
ENSMUSG00000019432	1501.34	0.567188	0.313956	1.80658	0.0708274	0.652038	Ddx39b	e75	#N/A
ENSMUSG00000034300	246.604	-0.839046	0.464559	-1.80611	0.0709007	0.652038	Fam53c	e75	#N/A
ENSMUSG00000025154	113.047	-1.12818	0.622199	-1.81322	0.0697976	0.652038	Arhgap19	e75	#N/A
ENSMUSG00000000420	468.895	0.588581	0.327855	1.79525	0.072614	0.652229	Galnt1	e75	#N/A
ENSMUSG00000026478	165.869	0.850473	0.474334	1.79298	0.0729756	0.654415	Lamc1	e75	#N/A
ENSMUSG00000055200	241.115	0.774877	0.432357	1.79222	0.0730984	0.654456	Sertad3	e75	#N/A
ENSMUSG00000020255	324.758	0.727714	0.406487	1.79025	0.0734136	0.655157	D10Wsu102e	e75	#N/A
ENSMUSG00000003360	220.572	0.788683	0.440417	1.79077	0.0733307	0.655157	Ddx23	e75	#N/A
ENSMUSG00000025907	143.951	0.83897	0.469941	1.78527	0.0742178	0.656142	Rb1cc1	e75	#N/A
ENSMUSG00000035199	235.6	0.85381	0.478313	1.78504	0.0742541	0.656142	Arl6ip5	e75	#N/A
ENSMUSG00000040242	140.665	-0.943119	0.528528	-1.78443	0.0743541	0.656142	Fgfr1op2	e75	#N/A
ENSMUSG00000032232	317.982	0.889639	0.49761	1.78782	0.0738044	0.656142	Cgnl1	e75	#N/A
ENSMUSG00000020362	484.276	0.659495	0.368989	1.7873	0.0738885	0.656142	Cnot6	e75	#N/A
ENSMUSG00000041598	185.418	-0.86942	0.486083	-1.78862	0.0736753	0.656142	Cdc42ep4	e75	#N/A
ENSMUSG00000025571	118.309	-0.843366	0.472512	-1.78485	0.074285	0.656142	Tnrc6c	e75	#N/A
ENSMUSG00000004591	535.459	0.720374	0.40409	1.78271	0.0746342	0.65662	Pkn2	e75	#N/A
ENSMUSG00000031537	106.973	-0.963234	0.540343	-1.78264	0.0746456	0.65662	Ikbkb	e75	#N/A
ENSMUSG00000026594	564.75	0.605011	0.339581	1.78164	0.0748082	0.657006	Ralgps2	e75	#N/A
ENSMUSG00000001127	131.352	-0.839467	0.472147	-1.77798	0.0754073	0.657425	Araf	e75	#N/A
ENSMUSG00000053841	448.87	0.61305	0.34471	1.77845	0.0753303	0.657425	Txlna	e75	#N/A
ENSMUSG00000055204	777.709	-0.490562	0.275533	-1.78041	0.075009	0.657425	Ankrd17	e75	#N/A
ENSMUSG00000014633	120.873	-0.908638	0.511049	-1.77799	0.0754062	0.657425	Cmc2	e75	#N/A
ENSMUSG00000022035	600.696	0.915441	0.514952	1.77772	0.07545	0.657425	Ccdc25	e75	#N/A
ENSMUSG00000031879	119.302	-1.00639	0.566849	-1.7754	0.0758316	0.659711	Ciao2b	e75	#N/A
ENSMUSG00000031628	127.461	1.09004	0.614279	1.7745	0.0759811	0.659974	Casp3	e75	Casp3
ENSMUSG00000010517	106.45	-0.872882	0.493076	-1.77028	0.0766808	0.665008	Faf1	e75	#N/A
ENSMUSG00000030319	102.902	-0.838437	0.473906	-1.76921	0.0768596	0.665515	Cand2	e75	#N/A
ENSMUSG00000052533	298.372	0.867196	0.491266	1.76523	0.0775257	0.665571	Nup188	e75	#N/A
ENSMUSG00000068614	658.619	0.91913	0.522193	1.76013	0.0783851	0.665571	Actc1	e75	#N/A
ENSMUSG00000068744	226.87	-0.803904	0.456427	-1.7613	0.0781878	0.665571	Psrc1	e75	Psrc1
ENSMUSG00000068739	581.367	0.685775	0.388984	1.76299	0.0779026	0.665571	Sars	e75	#N/A
ENSMUSG00000039244	447.079	0.701191	0.398375	1.76013	0.0783858	0.665571	E130309D02Rik	e75	#N/A
ENSMUSG00000030126	124.434	0.787849	0.446534	1.76437	0.07767	0.665571	Tmcc1	e75	#N/A
ENSMUSG00000005609	446.835	0.789284	0.447902	1.76218	0.0780386	0.665571	Ctr9	e75	#N/A
ENSMUSG00000020184	334.009	0.639783	0.36269	1.76399	0.0777329	0.665571	Mdm2	e75	#N/A
ENSMUSG00000022322	110.656	-0.861309	0.488272	-1.76399	0.0777331	0.665571	Shcbp1	e75	Shcbp1
ENSMUSG00000002329	196.579	-0.76714	0.434152	-1.76699	0.0772307	0.665571	Mdp1	e75	#N/A
ENSMUSG00000020532	96.8606	1.10115	0.623288	1.76668	0.077282	0.665571	Acaca	e75	#N/A
ENSMUSG00000035198	279.172	0.75187	0.42723	1.75987	0.0784298	0.665571	Tubg1	e75	#N/A
ENSMUSG00000022635	886.125	-0.755431	0.429026	-1.76081	0.0782712	0.665571	Zcrb1	e75	#N/A
ENSMUSG00000020883	123.606	1.08141	0.614772	1.75904	0.0785714	0.66565	Fbxl20	e75	#N/A
ENSMUSG00000022682	304.815	0.758795	0.431526	1.7584	0.0786797	0.66565	Rrn3	e75	#N/A
ENSMUSG00000027363	207.957	0.804495	0.458232	1.75565	0.0791484	0.666098	Usp8	e75	#N/A
ENSMUSG00000028560	416.032	0.656656	0.374088	1.75535	0.0791991	0.666098	Usp1	e75	Usp1
ENSMUSG00000078427	342.507	0.80706	0.459794	1.75526	0.0792142	0.666098	Sarnp	e75	#N/A
ENSMUSG00000019173	1257.43	0.74611	0.424856	1.75615	0.079063	0.666098	Rab5c	e75	#N/A
ENSMUSG00000091337	541.403	0.67401	0.384951	1.7509	0.0799636	0.671378	Eid1	e75	#N/A
ENSMUSG00000015568	110.046	0.997958	0.570547	1.74913	0.0802693	0.672456	Lpl	e75	#N/A
ENSMUSG00000023755	206.96	0.764148	0.436969	1.74875	0.080335	0.672456	Rhebl1	e75	#N/A
ENSMUSG00000003873	293.084	1.09555	0.627352	1.74631	0.0807574	0.674971	Bax	e75	#N/A
ENSMUSG00000046330	671.582	0.582585	0.333928	1.74464	0.0810476	0.675118	Rpl37a	e75	#N/A
ENSMUSG00000029787	106.25	0.844618	0.484195	1.74438	0.0810937	0.675118	Avl9	e75	#N/A
ENSMUSG00000020368	2533.04	0.447092	0.256345	1.7441	0.081141	0.675118	Canx	e75	#N/A
ENSMUSG00000033364	200.552	0.89197	0.512428	1.74068	0.0817405	0.675277	Usp37	e75	#N/A
ENSMUSG00000035949	265.41	0.693253	0.398465	1.73981	0.0818924	0.675277	Fbxw2	e75	#N/A
ENSMUSG00000068823	2877.28	0.597386	0.34325	1.74038	0.0817916	0.675277	Csde1	e75	#N/A
ENSMUSG00000036777	158.694	-0.89694	0.514971	-1.74173	0.081556	0.675277	Anln	e75	Anln
ENSMUSG00000020982	287.32	-0.592583	0.340013	-1.74283	0.0813641	0.675277	Nemf	e75	#N/A
ENSMUSG00000022360	425.679	0.63148	0.362778	1.74068	0.0817401	0.675277	Atad2	e75	Atad2
ENSMUSG00000027210	935.035	-0.505325	0.290795	-1.73774	0.0822571	0.675291	Meis2	e75	#N/A
ENSMUSG00000007458	187.093	-0.878148	0.505217	-1.73816	0.0821827	0.675291	M6pr	e75	#N/A
ENSMUSG00000037416	111.758	1.16275	0.669126	1.73772	0.0822603	0.675291	Dmxl1	e75	#N/A
ENSMUSG00000025266	441.366	0.561161	0.324035	1.7318	0.0833101	0.678873	Gnl3l	e75	#N/A
ENSMUSG00000029048	206.11	-0.860217	0.496393	-1.73293	0.0831075	0.678873	Rer1	e75	#N/A
ENSMUSG00000022673	1248.24	0.61064	0.352213	1.73372	0.0829672	0.678873	Mcm4	e75	Mcm4
ENSMUSG00000022637	136.683	-0.867276	0.500599	-1.73248	0.0831887	0.678873	Cblb	e75	#N/A
ENSMUSG00000024043	233.35	-0.799441	0.4615	-1.73227	0.0832263	0.678873	Arhgap28	e75	#N/A
ENSMUSG00000040297	288.481	0.692404	0.401035	1.72654	0.0842504	0.679252	Suco	e75	#N/A
ENSMUSG00000058835	123.472	-1.00056	0.580056	-1.72494	0.0845379	0.679252	Abi1	e75	#N/A
ENSMUSG00000016409	156.801	-0.718782	0.416356	-1.72637	0.0842816	0.679252	Nkap	e75	#N/A
ENSMUSG00000028530	222.636	0.656116	0.380308	1.72522	0.0844874	0.679252	Jak1	e75	#N/A
ENSMUSG00000023505	358.841	-0.55177	0.319197	-1.72862	0.083877	0.679252	Cdca3	e75	Cdca3
ENSMUSG00000001150	171.578	-0.709154	0.411321	-1.72409	0.0846913	0.679252	Mcm3ap	e75	#N/A
ENSMUSG00000032182	101.734	1.01781	0.590376	1.724	0.084707	0.679252	Yipf2	e75	#N/A
ENSMUSG00000040204	2206.3	0.554662	0.321719	1.72406	0.0846975	0.679252	Pclaf	e75	#N/A
ENSMUSG00000051934	432.838	-0.577828	0.334338	-1.72827	0.0839394	0.679252	Spats2	e75	#N/A
ENSMUSG00000006998	1441.88	0.474446	0.274666	1.72735	0.0841042	0.679252	Psmd2	e75	#N/A
ENSMUSG00000035764	196.044	0.863201	0.498924	1.73013	0.0836078	0.679252	Fbxo45	e75	#N/A
ENSMUSG00000063931	121.891	-0.948153	0.550491	-1.72237	0.0850016	0.679645	Pepd	e75	#N/A
ENSMUSG00000020483	3106.86	0.895856	0.519935	1.72302	0.0848857	0.679645	Dynll2	e75	#N/A
ENSMUSG00000026377	536.972	0.47793	0.278414	1.71662	0.0860489	0.681928	Nifk	e75	#N/A
ENSMUSG00000027170	122.61	-0.861789	0.501835	-1.71728	0.0859286	0.681928	Eif3m	e75	#N/A
ENSMUSG00000029581	1046.41	0.484399	0.281824	1.7188	0.0856509	0.681928	Fscn1	e75	#N/A
ENSMUSG00000022193	169.456	-0.741954	0.431594	-1.7191	0.0855962	0.681928	Psmb5	e75	#N/A
ENSMUSG00000040850	712.309	0.529501	0.308555	1.71607	0.08615	0.681928	Psme4	e75	#N/A
ENSMUSG00000070394	1019.2	-0.604144	0.351545	-1.71854	0.0856984	0.681928	Tmem256	e75	#N/A
ENSMUSG00000020783	471.544	0.75178	0.437915	1.71673	0.0860292	0.681928	Ncbp3	e75	#N/A
ENSMUSG00000026280	386.437	0.58034	0.340102	1.70637	0.0879385	0.686577	Atg4b	e75	#N/A
ENSMUSG00000042198	339.953	-0.691998	0.405006	-1.70861	0.0875229	0.686577	Chchd7	e75	#N/A
ENSMUSG00000028405	131.316	-0.803724	0.469865	-1.71054	0.0871656	0.686577	Aco1	e75	#N/A
ENSMUSG00000051675	131.495	-0.847348	0.496152	-1.70784	0.0876664	0.686577	Trim32	e75	#N/A
ENSMUSG00000040731	1428.16	-0.557469	0.326739	-1.70616	0.0879782	0.686577	Eif4h	e75	#N/A
ENSMUSG00000037552	140.586	0.885491	0.51753	1.71099	0.0870821	0.686577	Plekhg2	e75	#N/A
ENSMUSG00000057706	106.422	0.876217	0.513436	1.70658	0.0879009	0.686577	Mex3b	e75	#N/A
ENSMUSG00000041747	125.276	-0.839711	0.490754	-1.71106	0.0870693	0.686577	Utp15	e75	#N/A
ENSMUSG00000041846	201.573	-0.731442	0.427833	-1.70964	0.0873318	0.686577	Ppp4r3a	e75	#N/A
ENSMUSG00000025035	657.806	0.542224	0.317578	1.70737	0.0877531	0.686577	Arl3	e75	#N/A
ENSMUSG00000041058	194.719	0.918093	0.538406	1.70521	0.0881561	0.686997	Wwp1	e75	#N/A
ENSMUSG00000052684	1570.87	0.890694	0.523136	1.70261	0.0886416	0.688299	Jun	e75	#N/A
ENSMUSG00000022389	121.225	0.78922	0.463616	1.70231	0.0886963	0.688299	Tef	e75	#N/A
ENSMUSG00000041035	160.802	0.939841	0.551734	1.70343	0.0884872	0.688299	Dpcd	e75	#N/A
ENSMUSG00000037692	102.106	1.06803	0.628258	1.69999	0.0891328	0.688914	Ahdc1	e75	#N/A
ENSMUSG00000022521	250.714	1.03819	0.610535	1.70046	0.0890444	0.688914	Crebbp	e75	#N/A
ENSMUSG00000068036	570.365	0.518203	0.304843	1.6999	0.0891492	0.688914	Afdn	e75	#N/A
ENSMUSG00000075376	300.702	0.622215	0.366841	1.69614	0.0898592	0.689158	Rc3h2	e75	#N/A
ENSMUSG00000002083	238.017	1.08167	0.637489	1.69676	0.089742	0.689158	Bbc3	e75	#N/A
ENSMUSG00000051768	252.073	-0.743494	0.437926	-1.69776	0.0895525	0.689158	Xrcc1	e75	#N/A
ENSMUSG00000043858	669.863	0.523124	0.308606	1.69512	0.0900527	0.689158	NA	e75	#N/A
ENSMUSG00000025104	296.932	0.621594	0.36662	1.69547	0.089986	0.689158	Hdgfl3	e75	#N/A
ENSMUSG00000003848	156.084	-0.789919	0.465662	-1.69634	0.0898222	0.689158	Nob1	e75	#N/A
ENSMUSG00000036046	302.221	0.728413	0.428871	1.69844	0.0894242	0.689158	5031439G07Rik	e75	#N/A
ENSMUSG00000073678	145.459	0.791949	0.469215	1.68782	0.0914462	0.691538	Pgap1	e75	#N/A
ENSMUSG00000026675	117.69	0.801331	0.474069	1.69033	0.0909655	0.691538	Hsd17b7	e75	#N/A
ENSMUSG00000015961	269.969	0.758289	0.448196	1.69187	0.0906712	0.691538	Adss	e75	#N/A
ENSMUSG00000097052	146.575	-0.836858	0.494792	-1.69133	0.0907733	0.691538	Snora43	e75	#N/A
ENSMUSG00000027455	345.447	0.731146	0.433159	1.68794	0.0914231	0.691538	Nsfl1c	e75	#N/A
ENSMUSG00000028273	135.755	0.78877	0.46736	1.68772	0.0914659	0.691538	Pdlim5	e75	#N/A
ENSMUSG00000028960	702.721	0.525268	0.311569	1.68588	0.091819	0.691538	Ube4b	e75	#N/A
ENSMUSG00000055723	212.802	-0.758539	0.448203	-1.6924	0.0905696	0.691538	Rras2	e75	#N/A
ENSMUSG00000020108	1634.77	0.824354	0.489042	1.68565	0.0918634	0.691538	Ddit4	e75	#N/A
ENSMUSG00000022013	116.871	-0.980355	0.581179	-1.68684	0.0916344	0.691538	Dnajc15	e75	#N/A
ENSMUSG00000022702	334.951	0.771146	0.456442	1.68947	0.091129	0.691538	Hira	e75	#N/A
ENSMUSG00000006050	190.094	-0.898925	0.533161	-1.68603	0.0917903	0.691538	Sra1	e75	#N/A
ENSMUSG00000037710	313.399	-0.685327	0.407075	-1.68354	0.0922702	0.693656	Cisd1	e75	#N/A
ENSMUSG00000026620	103.586	1.20411	0.720969	1.67012	0.0948956	0.693973	Mark1	e75	#N/A
ENSMUSG00000027242	166.293	0.74701	0.447851	1.66799	0.0953184	0.693973	Wdr76	e75	Wdr76
ENSMUSG00000027206	192.12	-1.1646	0.698218	-1.66797	0.0953225	0.693973	Cops2	e75	#N/A
ENSMUSG00000027459	115.625	-1.01283	0.60622	-1.67072	0.0947762	0.693973	Fam110a	e75	#N/A
ENSMUSG00000017861	129.369	1.00153	0.600158	1.66878	0.0951618	0.693973	Mybl2	e75	#N/A
ENSMUSG00000062127	165.473	-0.760895	0.454654	-1.67357	0.0942151	0.693973	Cttnbp2nl	e75	#N/A
ENSMUSG00000030245	109.154	0.746138	0.443425	1.68267	0.0924389	0.693973	Golt1b	e75	#N/A
ENSMUSG00000066232	114.249	0.94103	0.561656	1.67546	0.0938446	0.693973	Ipo7	e75	#N/A
ENSMUSG00000020235	252.237	-0.710635	0.425623	-1.66963	0.0949918	0.693973	Fzr1	e75	Fzr1
ENSMUSG00000037993	400.584	0.676701	0.405566	1.66853	0.0952098	0.693973	Dhx38	e75	#N/A
ENSMUSG00000040661	479.561	0.715747	0.426866	1.67675	0.0935918	0.693973	Rad54l2	e75	#N/A
ENSMUSG00000032512	348.002	0.743769	0.442734	1.67994	0.0929681	0.693973	Wdr48	e75	#N/A
ENSMUSG00000014177	109.916	-0.854629	0.508678	-1.6801	0.092938	0.693973	Tvp23b	e75	#N/A
ENSMUSG00000018548	413.775	0.62586	0.375054	1.66872	0.0951728	0.693973	Trim37	e75	#N/A
ENSMUSG00000054079	264.601	0.840754	0.503727	1.66907	0.0951042	0.693973	Utp18	e75	#N/A
ENSMUSG00000042426	498.927	0.668454	0.39829	1.67831	0.0932864	0.693973	Dhx29	e75	#N/A
ENSMUSG00000020608	1136.24	0.551703	0.328937	1.67723	0.0934976	0.693973	Smc6	e75	#N/A
ENSMUSG00000036333	144.317	0.797247	0.474125	1.68151	0.0926637	0.693973	Kidins220	e75	#N/A
ENSMUSG00000049751	413.486	-0.70189	0.4198	-1.67196	0.0945322	0.693973	Rpl36al	e75	#N/A
ENSMUSG00000022568	276.075	-0.71105	0.426066	-1.66887	0.0951426	0.693973	Scrib	e75	#N/A
ENSMUSG00000022817	135.53	0.770406	0.458474	1.68037	0.0928856	0.693973	Itgb5	e75	#N/A
ENSMUSG00000014426	197.083	0.846048	0.505156	1.67483	0.0939681	0.693973	Map3k4	e75	#N/A
ENSMUSG00000024150	316.327	-0.635543	0.379894	-1.67295	0.0943374	0.693973	Mcfd2	e75	#N/A
ENSMUSG00000056671	172.614	0.883081	0.527691	1.67348	0.0942325	0.693973	Prelid2	e75	#N/A
ENSMUSG00000026429	127.433	-0.792523	0.475439	-1.66693	0.0955287	0.69456	Ube2t	e75	Ube2t
ENSMUSG00000016559	2215.37	-0.66162	0.397326	-1.66518	0.0958766	0.696175	H3f3b	e75	#N/A
ENSMUSG00000006800	317.336	0.556497	0.334615	1.66309	0.0962934	0.69624	Sulf2	e75	#N/A
ENSMUSG00000029234	313.278	-0.795487	0.478217	-1.66344	0.0962239	0.69624	Tmem165	e75	#N/A
ENSMUSG00000021175	268.024	0.678581	0.408136	1.66263	0.0963858	0.69624	Cdca7l	e75	#N/A
ENSMUSG00000024785	954.636	0.559698	0.336637	1.66262	0.0963889	0.69624	Rcl1	e75	#N/A
ENSMUSG00000021264	382.721	0.549353	0.330933	1.66001	0.0969118	0.697286	Yy1	e75	#N/A
ENSMUSG00000024146	165.902	-0.736678	0.44353	-1.66094	0.0967248	0.697286	Cript	e75	#N/A
ENSMUSG00000062210	149.859	1.07577	0.647804	1.66063	0.0967868	0.697286	Tnfaip8	e75	#N/A
ENSMUSG00000027236	149.428	0.875828	0.528259	1.65795	0.0973274	0.698473	Eif3j1	e75	#N/A
ENSMUSG00000039001	3704.31	-0.56458	0.340531	-1.65794	0.0973293	0.698473	Rps21	e75	#N/A
ENSMUSG00000019188	316.552	0.593946	0.358881	1.655	0.0979254	0.700933	H13	e75	#N/A
ENSMUSG00000029148	329.956	0.668925	0.404039	1.6556	0.0978036	0.700933	Nrbp1	e75	#N/A
ENSMUSG00000040209	129.147	-0.838623	0.507969	-1.65094	0.0987517	0.701403	Zfp704	e75	#N/A
ENSMUSG00000048271	244.805	0.859766	0.520635	1.65138	0.0986612	0.701403	Rbm33	e75	#N/A
ENSMUSG00000010376	1349.34	0.446495	0.270303	1.65183	0.0985694	0.701403	Nedd8	e75	#N/A
ENSMUSG00000005078	230.643	-0.728071	0.440398	-1.65321	0.0982879	0.701403	Jkamp	e75	#N/A
ENSMUSG00000039680	703.714	0.528655	0.319624	1.65399	0.0981289	0.701403	Mrps6	e75	#N/A
ENSMUSG00000025036	238.221	0.698063	0.422666	1.65157	0.098622	0.701403	Sfxn2	e75	#N/A
ENSMUSG00000073676	1072.4	-0.818949	0.496239	-1.65031	0.0988791	0.701408	Hspe1	e75	#N/A
ENSMUSG00000026111	339.476	-0.520068	0.316058	-1.64548	0.09987	0.702423	Unc50	e75	#N/A
ENSMUSG00000026547	539.286	0.523952	0.320063	1.63703	0.101624	0.702423	Tagln2	e75	#N/A
ENSMUSG00000075467	145.24	-0.828448	0.507058	-1.63383	0.102294	0.702423	Dnlz	e75	#N/A
ENSMUSG00000026927	126.376	1.04302	0.636496	1.63869	0.101279	0.702423	Entr1	e75	#N/A
ENSMUSG00000027469	666.101	-0.543172	0.329958	-1.64619	0.0997255	0.702423	Tpx2	e75	Tpx2
ENSMUSG00000036932	347.628	0.611147	0.37219	1.64203	0.100584	0.702423	Aifm1	e75	#N/A
ENSMUSG00000025261	864.969	0.589526	0.359306	1.64073	0.100853	0.702423	Huwe1	e75	#N/A
ENSMUSG00000027932	116.26	0.779097	0.47685	1.63384	0.102292	0.702423	Slc27a3	e75	#N/A
ENSMUSG00000004127	327.805	0.634542	0.386757	1.64067	0.100865	0.702423	Trmt10a	e75	#N/A
ENSMUSG00000028149	181.689	-0.656723	0.40064	-1.63919	0.101174	0.702423	Rap1gds1	e75	#N/A
ENSMUSG00000028798	905.448	-0.543054	0.332712	-1.6322	0.102637	0.702423	Eif3i	e75	#N/A
ENSMUSG00000028991	178.352	-0.690734	0.421102	-1.6403	0.100942	0.702423	Mtor	e75	#N/A
ENSMUSG00000042606	644.159	0.545797	0.334458	1.63188	0.102704	0.702423	Hirip3	e75	#N/A
ENSMUSG00000019773	206.339	0.705272	0.431406	1.63482	0.102087	0.702423	Fbxo5	e75	#N/A
ENSMUSG00000019804	532.098	-0.711571	0.435596	-1.63356	0.102352	0.702423	Snx3	e75	#N/A
ENSMUSG00000025351	1389.15	0.539752	0.330751	1.6319	0.102701	0.702423	Cd63	e75	#N/A
ENSMUSG00000070047	237.342	-0.741541	0.453549	-1.63497	0.102055	0.702423	Fat1	e75	#N/A
ENSMUSG00000037852	154.609	-0.77919	0.47347	-1.6457	0.0998254	0.702423	Cpe	e75	#N/A
ENSMUSG00000031983	250.823	0.852816	0.52111	1.63654	0.101727	0.702423	2310022B05Rik	e75	#N/A
ENSMUSG00000036620	368.423	0.601187	0.367033	1.63797	0.101429	0.702423	Mgat4b	e75	#N/A
ENSMUSG00000020863	2242.96	0.435966	0.265679	1.64095	0.100808	0.702423	Luc7l3	e75	#N/A
ENSMUSG00000014349	879.16	0.544962	0.332169	1.64062	0.100877	0.702423	Ube2z	e75	#N/A
ENSMUSG00000021608	428.873	0.597352	0.362455	1.64807	0.0993377	0.702423	Lpcat1	e75	#N/A
ENSMUSG00000017843	206.722	-0.647778	0.395287	-1.63876	0.101264	0.702423	Ppp2r5c	e75	#N/A
ENSMUSG00000013846	94.4106	-1.06175	0.648524	-1.63718	0.101593	0.702423	St3gal1	e75	#N/A
ENSMUSG00000037965	98.4612	-0.881154	0.5345	-1.64856	0.0992381	0.702423	Zc3h7a	e75	#N/A
ENSMUSG00000061607	187.763	0.725131	0.44268	1.63805	0.101412	0.702423	Mdc1	e75	#N/A
ENSMUSG00000061130	139.759	-0.751181	0.456004	-1.64731	0.0994938	0.702423	Ppm1b	e75	#N/A
ENSMUSG00000024668	128.428	-0.82167	0.499475	-1.64507	0.0999555	0.702423	Sdhaf2	e75	#N/A
ENSMUSG00000026848	275.521	0.702453	0.430625	1.63124	0.102839	0.70248	Tor1b	e75	#N/A
ENSMUSG00000021811	722.118	0.49596	0.304305	1.62981	0.103141	0.703672	Dnajc9	e75	#N/A
ENSMUSG00000038047	190.118	0.657277	0.403956	1.6271	0.103716	0.70412	Haus6	e75	#N/A
ENSMUSG00000029518	278.87	0.649338	0.398832	1.6281	0.103504	0.70412	Rab35	e75	#N/A
ENSMUSG00000031969	114.239	-0.770726	0.473588	-1.62742	0.103648	0.70412	Acad8	e75	#N/A
ENSMUSG00000033075	221.087	0.781505	0.479822	1.62874	0.103368	0.70412	Senp1	e75	#N/A
ENSMUSG00000043384	303.545	0.56228	0.345732	1.62634	0.103877	0.704349	Gprasp1	e75	#N/A
ENSMUSG00000050732	99.7285	-0.930869	0.573067	-1.62436	0.104298	0.706342	Vamp8	e75	#N/A
ENSMUSG00000034317	424.98	-0.71524	0.441097	-1.6215	0.10491	0.709615	Trim59	e75	#N/A
ENSMUSG00000028840	175.693	-0.833215	0.514423	-1.61971	0.105295	0.711353	Zfp593	e75	#N/A
ENSMUSG00000027276	183.232	0.626397	0.387126	1.61807	0.105647	0.711992	Jag1	e75	#N/A
ENSMUSG00000025417	170.247	0.795911	0.491771	1.61846	0.105564	0.711992	Pip4k2c	e75	#N/A
ENSMUSG00000036707	125.363	-0.818365	0.50762	-1.61216	0.106927	0.712116	Cab39	e75	#N/A
ENSMUSG00000027011	513.868	0.493409	0.305644	1.61432	0.106457	0.712116	Ube2e3	e75	#N/A
ENSMUSG00000005687	451.856	-0.772898	0.478307	-1.61591	0.106115	0.712116	Bcas2	e75	#N/A
ENSMUSG00000040151	148.197	-0.87606	0.542454	-1.61499	0.106312	0.712116	Hs2st1	e75	#N/A
ENSMUSG00000075266	640.544	-0.626961	0.388691	-1.61301	0.106743	0.712116	Cenpw	e75	#N/A
ENSMUSG00000021748	326.235	-0.693359	0.429687	-1.61364	0.106606	0.712116	Pdhb	e75	#N/A
ENSMUSG00000011114	246.857	0.597104	0.370212	1.61287	0.106773	0.712116	Tbrg1	e75	#N/A
ENSMUSG00000020808	324.722	-0.70701	0.438543	-1.61218	0.106923	0.712116	Pimreg	e75	Pimreg
ENSMUSG00000078622	346.35	-0.71935	0.446235	-1.61204	0.106953	0.712116	Ccdc47	e75	#N/A
ENSMUSG00000033373	104.315	-0.781722	0.484248	-1.6143	0.106462	0.712116	Fntb	e75	#N/A
ENSMUSG00000038253	124.404	0.830441	0.515646	1.61049	0.107291	0.712657	Hoxa5	e75	#N/A
ENSMUSG00000043424	817.81	0.802531	0.498141	1.61105	0.107169	0.712657	Eif3j2	e75	#N/A
ENSMUSG00000025574	116.191	0.801738	0.49804	1.60979	0.107444	0.712815	Tk1	e75	#N/A
ENSMUSG00000020846	163.762	0.724868	0.450624	1.60859	0.107707	0.713704	Rflnb	e75	#N/A
ENSMUSG00000024587	2209.29	0.600395	0.373471	1.60761	0.107921	0.714266	Nars	e75	#N/A
ENSMUSG00000060227	140.017	0.768868	0.478487	1.60687	0.108082	0.71448	Casc4	e75	#N/A
ENSMUSG00000031388	177.077	-0.750236	0.467363	-1.60525	0.108438	0.715911	Naa10	e75	#N/A
ENSMUSG00000021569	493.203	0.599335	0.373485	1.60471	0.108558	0.715911	Trip13	e75	Trip13
ENSMUSG00000027878	98.1639	-0.940563	0.589234	-1.59625	0.110434	0.715959	Notch2	e75	#N/A
ENSMUSG00000027905	160.053	-0.775143	0.485543	-1.59644	0.11039	0.715959	Ddx20	e75	#N/A
ENSMUSG00000028381	126.219	-1.03966	0.648711	-1.60265	0.109012	0.715959	Ugcg	e75	#N/A
ENSMUSG00000028527	673.062	0.806744	0.504061	1.60049	0.10949	0.715959	Ak4	e75	#N/A
ENSMUSG00000029202	101.507	0.889705	0.556028	1.60011	0.109575	0.715959	Pds5a	e75	#N/A
ENSMUSG00000012848	5724.52	-0.421209	0.263663	-1.59753	0.110148	0.715959	Rps5	e75	#N/A
ENSMUSG00000041117	408.498	0.664721	0.415578	1.59951	0.109708	0.715959	Ccdc8	e75	#N/A
ENSMUSG00000002984	160.284	-0.902929	0.565738	-1.59602	0.110485	0.715959	Tomm40	e75	#N/A
ENSMUSG00000006728	747.941	-0.577391	0.361464	-1.59737	0.110183	0.715959	Cdk4	e75	#N/A
ENSMUSG00000031781	814.049	0.482658	0.302981	1.59303	0.111153	0.715959	Ciapin1	e75	#N/A
ENSMUSG00000013150	421.376	0.737926	0.462485	1.59557	0.110586	0.715959	Gfod2	e75	#N/A
ENSMUSG00000032582	387.309	0.508312	0.318979	1.59356	0.111035	0.715959	Rbm6	e75	#N/A
ENSMUSG00000021713	208.073	0.98566	0.617993	1.59494	0.110726	0.715959	Ppwd1	e75	#N/A
ENSMUSG00000034290	274.663	-0.683771	0.4272	-1.60059	0.109468	0.715959	Nek9	e75	#N/A
ENSMUSG00000022201	435.775	0.618858	0.388123	1.59449	0.110827	0.715959	Zfr	e75	#N/A
ENSMUSG00000022234	1199.39	-0.492453	0.309053	-1.59343	0.111064	0.715959	Cct5	e75	#N/A
ENSMUSG00000071711	264.273	0.718954	0.448222	1.60401	0.108711	0.715959	Mpst	e75	#N/A
ENSMUSG00000022678	299.728	-0.788072	0.49274	-1.59937	0.109739	0.715959	Nde1	e75	#N/A
ENSMUSG00000005958	559.134	0.615268	0.384143	1.60166	0.10923	0.715959	Ephb3	e75	#N/A
ENSMUSG00000092558	201.427	0.756567	0.472269	1.60198	0.109159	0.715959	Med20	e75	#N/A
ENSMUSG00000022475	366.523	0.645334	0.405249	1.59244	0.111286	0.715983	Hdac7	e75	#N/A
ENSMUSG00000055435	131.665	0.820888	0.516092	1.59059	0.111703	0.716167	Maf	e75	#N/A
ENSMUSG00000022772	187.132	0.705961	0.443824	1.59063	0.111692	0.716167	Senp5	e75	#N/A
ENSMUSG00000041238	168.444	0.786949	0.494637	1.59096	0.111618	0.716167	Rbbp8	e75	#N/A
ENSMUSG00000026843	157.17	0.647677	0.40856	1.58527	0.112906	0.717248	Fubp3	e75	#N/A
ENSMUSG00000027667	146.887	-0.770964	0.486083	-1.58608	0.112722	0.717248	Zfp639	e75	#N/A
ENSMUSG00000054312	145.715	-0.812947	0.512217	-1.58711	0.112487	0.717248	Mrps21	e75	#N/A
ENSMUSG00000038668	303.39	0.873065	0.551138	1.58411	0.113168	0.717248	Lpar1	e75	#N/A
ENSMUSG00000029203	1145.09	0.440075	0.277534	1.58566	0.112816	0.717248	Ube2k	e75	#N/A
ENSMUSG00000030609	96.899	1.09874	0.692146	1.58744	0.112414	0.717248	Aen	e75	#N/A
ENSMUSG00000032044	133.855	-0.756593	0.477411	-1.58478	0.113016	0.717248	Rpusd4	e75	#N/A
ENSMUSG00000002052	510.671	0.627772	0.396162	1.58463	0.11305	0.717248	Supt6	e75	#N/A
ENSMUSG00000062929	280.136	-0.695726	0.439036	-1.58467	0.113042	0.717248	Cfl2	e75	#N/A
ENSMUSG00000022427	189.84	-0.827509	0.522178	-1.58472	0.113029	0.717248	Tomm22	e75	#N/A
ENSMUSG00000060121	98.4445	-0.842005	0.531762	-1.58343	0.113325	0.71742	Gemin2	e75	#N/A
ENSMUSG00000039771	460.719	-0.65126	0.411545	-1.58248	0.113541	0.717966	Polr2j	e75	#N/A
ENSMUSG00000028675	286.529	-0.738573	0.467266	-1.58063	0.113964	0.719818	Pnrc2	e75	#N/A
ENSMUSG00000079139	1313.52	0.656277	0.415738	1.57858	0.114432	0.720156	NA	e75	#N/A
ENSMUSG00000018189	233.408	-0.686419	0.43496	-1.57812	0.114538	0.720156	Uchl5	e75	#N/A
ENSMUSG00000041203	476.753	0.631105	0.399904	1.57814	0.114533	0.720156	Trir	e75	#N/A
ENSMUSG00000010067	322.6	0.733151	0.464347	1.57889	0.114362	0.720156	Rassf1	e75	#N/A
ENSMUSG00000062580	194.832	-0.649513	0.413309	-1.5715	0.116068	0.721248	Timm17a	e75	#N/A
ENSMUSG00000027799	126.074	-0.895499	0.569201	-1.57326	0.115659	0.721248	Nbea	e75	#N/A
ENSMUSG00000071337	199.926	-0.697583	0.444076	-1.57087	0.116214	0.721248	Tia1	e75	#N/A
ENSMUSG00000030751	1211.11	0.518631	0.329477	1.57411	0.115463	0.721248	Psma1	e75	#N/A
ENSMUSG00000030680	177.825	-0.742816	0.471248	-1.57627	0.114962	0.721248	NA	e75	#N/A
ENSMUSG00000038039	288.03	0.733098	0.466732	1.57071	0.116251	0.721248	Gcc2	e75	#N/A
ENSMUSG00000036199	760.915	-0.593207	0.376403	-1.57599	0.115028	0.721248	Ndufa13	e75	#N/A
ENSMUSG00000022185	1844.21	0.487005	0.309786	1.57207	0.115934	0.721248	Acin1	e75	#N/A
ENSMUSG00000032076	450.492	-0.546666	0.347673	-1.57236	0.115868	0.721248	Cadm1	e75	#N/A
ENSMUSG00000020536	900.065	0.552394	0.350765	1.57482	0.115297	0.721248	Llgl1	e75	#N/A
ENSMUSG00000045983	2505.06	0.479003	0.304059	1.57536	0.115173	0.721248	Eif4g1	e75	#N/A
ENSMUSG00000034320	133.056	0.669904	0.426527	1.5706	0.116276	0.721248	Slc26a2	e75	#N/A
ENSMUSG00000026082	149.57	0.682285	0.434595	1.56994	0.11643	0.721397	Rev1	e75	#N/A
ENSMUSG00000014873	111.592	-0.842747	0.53726	-1.5686	0.116741	0.72154	Surf2	e75	#N/A
ENSMUSG00000027293	266.198	0.650313	0.416101	1.56287	0.118082	0.72154	Ehd4	e75	#N/A
ENSMUSG00000027680	1655.57	0.519799	0.331764	1.56677	0.117168	0.72154	Fxr1	e75	#N/A
ENSMUSG00000027775	651.867	0.532223	0.340457	1.56326	0.117991	0.72154	Mfsd1	e75	#N/A
ENSMUSG00000068923	209.283	-1.05761	0.676729	-1.56283	0.118093	0.72154	Syt11	e75	#N/A
ENSMUSG00000028040	100.976	-0.745185	0.477003	-1.56222	0.118235	0.72154	Efna4	e75	#N/A
ENSMUSG00000074238	158.598	-0.894924	0.570582	-1.56844	0.116778	0.72154	Ap1ar	e75	#N/A
ENSMUSG00000028532	146.28	-0.758778	0.485504	-1.56287	0.118084	0.72154	Cachd1	e75	#N/A
ENSMUSG00000053510	413.786	0.564653	0.360085	1.56811	0.116855	0.72154	Nrd1	e75	#N/A
ENSMUSG00000014606	179.628	-0.681333	0.435972	-1.56279	0.118102	0.72154	Slc25a11	e75	#N/A
ENSMUSG00000007564	596.839	0.475411	0.304448	1.56155	0.118394	0.72154	Ppp2r1a	e75	#N/A
ENSMUSG00000023944	38477.9	0.491373	0.314665	1.56158	0.118388	0.72154	Hsp90ab1	e75	#N/A
ENSMUSG00000001383	1957.73	0.487557	0.311403	1.56568	0.117424	0.72154	Zmat2	e75	#N/A
ENSMUSG00000012443	194.541	-0.717262	0.459346	-1.56149	0.118409	0.72154	Kif11	e75	Kif11
ENSMUSG00000055491	126.577	-0.862071	0.550759	-1.56524	0.117527	0.72154	Pprc1	e75	#N/A
ENSMUSG00000006678	490.812	0.66366	0.425515	1.55966	0.11884	0.723368	Pola1	e75	#N/A
ENSMUSG00000038644	190.166	-0.82468	0.529337	-1.55795	0.119245	0.725037	Pold1	e75	#N/A
ENSMUSG00000031740	177.93	-0.698711	0.448651	-1.55736	0.119385	0.725089	Mmp2	e75	#N/A
ENSMUSG00000051316	224.807	0.640411	0.411404	1.55665	0.119554	0.725322	Taf7	e75	#N/A
ENSMUSG00000021262	221.131	-0.634488	0.407876	-1.55559	0.119805	0.726049	Evl	e75	#N/A
ENSMUSG00000041012	116.791	0.756665	0.487075	1.55349	0.120306	0.728289	Cmtm8	e75	#N/A
ENSMUSG00000020914	4274.08	-0.395588	0.254841	-1.55229	0.120592	0.729222	Top2a	e75	Top2a
ENSMUSG00000036499	137.689	0.736369	0.474927	1.55049	0.121024	0.731035	Eea1	e75	#N/A
ENSMUSG00000030612	160.912	-0.839973	0.541979	-1.54983	0.121183	0.731196	Mrpl46	e75	#N/A
ENSMUSG00000027466	146.579	0.688757	0.446305	1.54324	0.122772	0.73358	Rbck1	e75	#N/A
ENSMUSG00000015711	358.112	0.713315	0.461434	1.54587	0.122137	0.73358	Prune1	e75	#N/A
ENSMUSG00000028953	148.764	0.708425	0.458311	1.54573	0.12217	0.73358	Abcf2	e75	#N/A
ENSMUSG00000039697	96.9088	0.939006	0.608199	1.54391	0.12261	0.73358	Ncoa7	e75	#N/A
ENSMUSG00000032477	1284.12	0.559502	0.362486	1.54351	0.122706	0.73358	Cdc25a	e75	#N/A
ENSMUSG00000025239	277.28	-0.691182	0.44748	-1.54461	0.122441	0.73358	Limd1	e75	#N/A
ENSMUSG00000020922	206.754	0.652438	0.422528	1.54413	0.122557	0.73358	Lsm12	e75	#N/A
ENSMUSG00000047414	127.21	1.00082	0.647124	1.54656	0.121969	0.73358	Flrt2	e75	#N/A
ENSMUSG00000022404	153.411	-0.943301	0.610733	-1.54454	0.122458	0.73358	Slc25a17	e75	#N/A
ENSMUSG00000026509	170.928	0.977505	0.634195	1.54133	0.123236	0.734575	Capn2	e75	#N/A
ENSMUSG00000032870	99.6865	0.770007	0.499493	1.54158	0.123176	0.734575	Smap2	e75	#N/A
ENSMUSG00000000568	1271.11	0.468708	0.304221	1.54068	0.123394	0.734575	Hnrnpd	e75	#N/A
ENSMUSG00000014748	430.944	0.554226	0.359799	1.54037	0.123469	0.734575	Tex261	e75	#N/A
ENSMUSG00000078578	890.33	0.532548	0.345981	1.53924	0.123746	0.735432	Ube2d3	e75	#N/A
ENSMUSG00000047989	183.457	0.705984	0.458925	1.53834	0.123965	0.735941	Ino80c	e75	#N/A
ENSMUSG00000023150	1771.11	0.470297	0.305891	1.53747	0.124179	0.736181	Ivns1abp	e75	Ivns1abp
ENSMUSG00000038235	845.834	0.733322	0.477084	1.53709	0.124271	0.736181	F11r	e75	#N/A
ENSMUSG00000026121	781.97	0.649679	0.422875	1.53634	0.124455	0.736482	Sema4c	e75	#N/A
ENSMUSG00000026192	1456.64	0.507419	0.330496	1.53533	0.124704	0.737163	Atic	e75	#N/A
ENSMUSG00000028809	2235.13	0.422589	0.275507	1.53386	0.125064	0.738507	Srrm1	e75	#N/A
ENSMUSG00000063410	168.042	0.768745	0.501373	1.53328	0.125207	0.738562	Stk24	e75	#N/A
ENSMUSG00000045216	112.832	-0.826333	0.539216	-1.53247	0.125406	0.738611	Hs6st1	e75	#N/A
ENSMUSG00000028986	246.997	0.945932	0.617578	1.53168	0.125601	0.738611	Klhl7	e75	#N/A
ENSMUSG00000032097	840.401	0.550498	0.359549	1.53108	0.125749	0.738611	Ddx6	e75	#N/A
ENSMUSG00000020936	1282.14	0.60307	0.393756	1.53158	0.125625	0.738611	Nmt1	e75	#N/A
ENSMUSG00000035637	207.711	-0.556289	0.363861	-1.52885	0.126302	0.738756	Grhpr	e75	#N/A
ENSMUSG00000030541	665.444	0.455216	0.29752	1.53003	0.126009	0.738756	Idh2	e75	#N/A
ENSMUSG00000067995	310.035	-0.572528	0.374293	-1.52963	0.126109	0.738756	Gtf2f2	e75	#N/A
ENSMUSG00000020949	1684.8	-0.524126	0.342829	-1.52882	0.126308	0.738756	Fkbp3	e75	#N/A
ENSMUSG00000036112	1564.58	0.636237	0.416565	1.52734	0.126676	0.739345	Metap2	e75	#N/A
ENSMUSG00000053289	515.719	0.51529	0.337269	1.52783	0.126555	0.739345	Ddx10	e75	#N/A
ENSMUSG00000025967	4383.13	-0.491004	0.326982	-1.50163	0.133194	0.73965	Eef1b2	e75	#N/A
ENSMUSG00000026622	122.393	-0.872461	0.574294	-1.51919	0.128715	0.73965	Nek2	e75	Nek2
ENSMUSG00000023330	108.517	-0.785181	0.51864	-1.51392	0.130045	0.73965	Dtwd1	e75	#N/A
ENSMUSG00000027405	678.934	0.477145	0.312951	1.52466	0.127344	0.73965	Nop56	e75	#N/A
ENSMUSG00000031154	249.612	-0.540007	0.356104	-1.51643	0.12941	0.73965	Otud5	e75	#N/A
ENSMUSG00000031197	263.661	-0.634911	0.421558	-1.5061	0.132041	0.73965	Vbp1	e75	#N/A
ENSMUSG00000031432	781.61	0.49948	0.328928	1.51851	0.128887	0.73965	Prps1	e75	#N/A
ENSMUSG00000034640	168.732	0.725309	0.481239	1.50717	0.131767	0.73965	Tiparp	e75	#N/A
ENSMUSG00000028099	147.116	0.782967	0.517405	1.51326	0.130214	0.73965	Polr3c	e75	#N/A
ENSMUSG00000027997	111.55	-0.773422	0.510314	-1.51558	0.129626	0.73965	Casp6	e75	#N/A
ENSMUSG00000028029	1141.38	0.462457	0.303639	1.52305	0.127746	0.73965	Aimp1	e75	#N/A
ENSMUSG00000028282	308.177	0.583584	0.384267	1.51869	0.12884	0.73965	Casp8ap2	e75	#N/A
ENSMUSG00000028684	175.938	-0.632118	0.415911	-1.51984	0.128552	0.73965	Urod	e75	#N/A
ENSMUSG00000043962	563.116	0.550077	0.365547	1.5048	0.132374	0.73965	Thrap3	e75	#N/A
ENSMUSG00000007880	324.835	-0.622276	0.408561	-1.52309	0.127736	0.73965	Arid1a	e75	#N/A
ENSMUSG00000028988	748.032	0.604872	0.398674	1.51721	0.129214	0.73965	Ctnnbip1	e75	#N/A
ENSMUSG00000029632	458.72	-0.791897	0.526661	-1.50362	0.13268	0.73965	Ndufa4	e75	#N/A
ENSMUSG00000025702	160.621	-0.784803	0.518355	-1.51403	0.130019	0.73965	44263	e75	#N/A
ENSMUSG00000040649	190.636	-0.631045	0.414215	-1.52347	0.127641	0.73965	Rimklb	e75	#N/A
ENSMUSG00000030203	135.801	0.723584	0.477205	1.5163	0.129445	0.73965	Dusp16	e75	#N/A
ENSMUSG00000059070	184.552	-0.901532	0.592491	-1.52159	0.128111	0.73965	Rpl18	e75	#N/A
ENSMUSG00000053801	269.905	-0.537127	0.35557	-1.51061	0.130888	0.73965	Grwd1	e75	#N/A
ENSMUSG00000030652	231.797	0.822405	0.544014	1.51173	0.130601	0.73965	Coq7	e75	#N/A
ENSMUSG00000019920	167.504	-0.81548	0.540503	-1.50874	0.131365	0.73965	Lims1	e75	#N/A
ENSMUSG00000020075	2047.77	0.596136	0.396434	1.50374	0.132647	0.73965	Ddx21	e75	#N/A
ENSMUSG00000031575	670.219	0.430684	0.286841	1.50148	0.133233	0.73965	Ash2l	e75	#N/A
ENSMUSG00000031592	1018.62	0.511656	0.338148	1.51311	0.13025	0.73965	Pcm1	e75	#N/A
ENSMUSG00000002342	252.692	0.572388	0.376829	1.51896	0.128773	0.73965	Tmem161a	e75	#N/A
ENSMUSG00000033624	99.3982	0.837495	0.555871	1.50663	0.131904	0.73965	Pdpr	e75	#N/A
ENSMUSG00000021832	903.822	0.482129	0.316049	1.52549	0.127138	0.73965	Psmc6	e75	#N/A
ENSMUSG00000019297	313.876	-0.542111	0.356129	-1.52223	0.127951	0.73965	Nop9	e75	#N/A
ENSMUSG00000050912	243.237	-0.631643	0.420349	-1.50266	0.132926	0.73965	Tmem123	e75	#N/A
ENSMUSG00000041444	160.182	0.876869	0.583688	1.50229	0.133022	0.73965	Arhgap32	e75	#N/A
ENSMUSG00000063382	102.22	1.16507	0.770107	1.51286	0.130315	0.73965	Bcl9l	e75	#N/A
ENSMUSG00000043987	123.034	-0.810848	0.540098	-1.5013	0.133279	0.73965	Cep164	e75	#N/A
ENSMUSG00000033543	320.448	-0.599242	0.396759	-1.51034	0.130956	0.73965	Gtf2a2	e75	#N/A
ENSMUSG00000066415	260.561	0.636275	0.419796	1.51568	0.129601	0.73965	Msl2	e75	#N/A
ENSMUSG00000017548	215.721	0.67118	0.446404	1.50353	0.132703	0.73965	Suz12	e75	#N/A
ENSMUSG00000018481	281.213	0.647445	0.424115	1.52658	0.126866	0.73965	Appbp2	e75	#N/A
ENSMUSG00000005312	921.085	0.48672	0.322367	1.50983	0.131086	0.73965	Ubqln1	e75	#N/A
ENSMUSG00000015143	1136.95	0.450025	0.299089	1.50465	0.132413	0.73965	Actn1	e75	#N/A
ENSMUSG00000058070	121.32	-0.827529	0.545235	-1.51775	0.129078	0.73965	Eml1	e75	#N/A
ENSMUSG00000051518	557.549	-0.479106	0.314634	-1.52274	0.127823	0.73965	Rps19bp1	e75	#N/A
ENSMUSG00000039929	107.95	-0.834144	0.554812	-1.50347	0.132717	0.73965	Urb1	e75	#N/A
ENSMUSG00000024219	119.735	0.8364	0.555683	1.50518	0.132279	0.73965	Anks1	e75	#N/A
ENSMUSG00000024844	770.787	-0.525653	0.348053	-1.51026	0.130976	0.73965	Banf1	e75	#N/A
ENSMUSG00000024740	5056.44	0.4847	0.320354	1.51301	0.130276	0.73965	Ddb1	e75	#N/A
ENSMUSG00000041360	750.212	0.498232	0.331585	1.50258	0.132948	0.73965	Pum3	e75	#N/A
ENSMUSG00000015176	1309.71	0.482618	0.321018	1.5034	0.132736	0.73965	Nolc1	e75	#N/A
ENSMUSG00000044876	99.1854	0.815058	0.54313	1.50067	0.133441	0.739811	Zfp444	e75	#N/A
ENSMUSG00000021963	134.132	0.788183	0.525951	1.49858	0.133981	0.742061	Sap18	e75	#N/A
ENSMUSG00000047045	180.092	-0.606865	0.405245	-1.49753	0.134257	0.742191	Tmem164	e75	#N/A
ENSMUSG00000024985	144.706	-0.660528	0.441099	-1.49746	0.134273	0.742191	Tcf7l2	e75	#N/A
ENSMUSG00000039089	132.628	0.920531	0.614965	1.49688	0.134424	0.742283	L3mbtl3	e75	#N/A
ENSMUSG00000026669	407.299	0.543602	0.364847	1.48994	0.136239	0.742883	Mcm10	e75	#N/A
ENSMUSG00000027951	146.233	-0.714224	0.478381	-1.493	0.135436	0.742883	Adar	e75	#N/A
ENSMUSG00000028347	292.992	-0.572851	0.384319	-1.49056	0.136077	0.742883	Tmeff1	e75	#N/A
ENSMUSG00000028522	473.453	0.602396	0.404091	1.49074	0.136029	0.742883	Mier1	e75	#N/A
ENSMUSG00000039191	292.517	0.611357	0.409845	1.49168	0.135783	0.742883	Rbpj	e75	#N/A
ENSMUSG00000038398	185.187	0.669854	0.449628	1.4898	0.136278	0.742883	Upf3a	e75	#N/A
ENSMUSG00000034518	206.486	-0.609135	0.40752	-1.49474	0.134984	0.742883	Hmgxb4	e75	#N/A
ENSMUSG00000005417	683.388	0.46772	0.313273	1.49301	0.135434	0.742883	Mprip	e75	#N/A
ENSMUSG00000022789	368.958	0.665897	0.445681	1.49411	0.135146	0.742883	Dnm1l	e75	#N/A
ENSMUSG00000038880	161.354	-0.719082	0.482568	-1.49011	0.136194	0.742883	Mrps34	e75	#N/A
ENSMUSG00000092203	878.54	-0.467175	0.31356	-1.48991	0.136249	0.742883	1110038B12Rik	e75	#N/A
ENSMUSG00000002477	2831.58	0.515522	0.344858	1.49488	0.134945	0.742883	Snrpd1	e75	#N/A
ENSMUSG00000024758	1303.62	0.458397	0.306898	1.49365	0.135268	0.742883	Rtn3	e75	#N/A
ENSMUSG00000027091	1252.31	0.57766	0.389889	1.4816	0.138447	0.743436	Zc3h15	e75	#N/A
ENSMUSG00000027304	1277.68	0.417829	0.283103	1.47589	0.139973	0.743436	Rtf1	e75	#N/A
ENSMUSG00000031012	160.524	-0.753603	0.508911	-1.48081	0.138656	0.743436	Cask	e75	#N/A
ENSMUSG00000016319	465.415	-1.8235	1.22713	-1.48599	0.137282	0.743436	Slc25a5	e75	#N/A
ENSMUSG00000045179	733.62	0.481026	0.326171	1.47476	0.140276	0.743436	Sox3	e75	#N/A
ENSMUSG00000029144	323.58	-0.497015	0.335136	-1.48303	0.138067	0.743436	NA	e75	#N/A
ENSMUSG00000070493	5489.22	0.598501	0.403934	1.48168	0.138426	0.743436	Chchd2	e75	#N/A
ENSMUSG00000063802	171.797	0.840004	0.569174	1.47583	0.139989	0.743436	Hspbp1	e75	#N/A
ENSMUSG00000030753	700.199	0.445015	0.300752	1.47968	0.13896	0.743436	Thap12	e75	#N/A
ENSMUSG00000025508	1944.91	-0.565275	0.383015	-1.47586	0.139982	0.743436	Rplp2	e75	#N/A
ENSMUSG00000020024	183.1	0.72018	0.487671	1.47677	0.139737	0.743436	Cep83	e75	#N/A
ENSMUSG00000056758	1263.06	0.42994	0.289285	1.48622	0.137222	0.743436	Hmga2	e75	#N/A
ENSMUSG00000031633	2883.15	-0.404609	0.273323	-1.48033	0.138784	0.743436	Slc25a4	e75	#N/A
ENSMUSG00000052488	260.754	-0.585727	0.396263	-1.47813	0.139373	0.743436	Cherp	e75	#N/A
ENSMUSG00000031728	97.4721	-0.865871	0.585594	-1.47862	0.139242	0.743436	Zfp821	e75	#N/A
ENSMUSG00000017478	556.559	0.564711	0.381399	1.48063	0.138705	0.743436	Zc3h18	e75	#N/A
ENSMUSG00000049482	143.777	-0.759181	0.510897	-1.48598	0.137286	0.743436	Ctu2	e75	#N/A
ENSMUSG00000079677	182.32	-0.8758	0.588916	-1.48714	0.136978	0.743436	Fdx1l	e75	#N/A
ENSMUSG00000032193	273.538	-0.804498	0.541543	-1.48557	0.137394	0.743436	Ldlr	e75	#N/A
ENSMUSG00000032113	221.557	0.564405	0.380626	1.48283	0.138119	0.743436	Chek1	e75	#N/A
ENSMUSG00000020484	123.471	-0.716161	0.483606	-1.48088	0.138639	0.743436	Xbp1	e75	Xbp1
ENSMUSG00000000384	199.87	0.73474	0.494922	1.48456	0.137661	0.743436	Tbrg4	e75	#N/A
ENSMUSG00000020522	165.378	-0.594121	0.400848	-1.48216	0.138298	0.743436	Mfap3	e75	#N/A
ENSMUSG00000051627	160.357	0.839771	0.564457	1.48775	0.136817	0.743436	Hist1h1e	e75	#N/A
ENSMUSG00000038518	409.123	-0.481606	0.324694	-1.48326	0.138005	0.743436	Jarid2	e75	#N/A
ENSMUSG00000037169	157.648	-0.92022	0.622167	-1.47906	0.139125	0.743436	Mycn	e75	#N/A
ENSMUSG00000021171	116.868	0.848081	0.574933	1.4751	0.140187	0.743436	Esyt2	e75	#N/A
ENSMUSG00000024054	325.819	0.735254	0.497791	1.47703	0.139667	0.743436	Smchd1	e75	#N/A
ENSMUSG00000064351	1372.55	-0.530458	0.359648	-1.47494	0.14023	0.743436	COX1	e75	#N/A
ENSMUSG00000002102	2099.73	0.490956	0.333423	1.47247	0.140893	0.744225	Psmc3	e75	#N/A
ENSMUSG00000057406	1138.23	0.5314	0.361055	1.4718	0.141076	0.744225	Nsd2	e75	#N/A
ENSMUSG00000049686	97.6633	0.862041	0.585446	1.47245	0.140899	0.744225	Orai1	e75	#N/A
ENSMUSG00000029621	529.839	0.416055	0.28277	1.47135	0.141196	0.744225	Arpc1a	e75	#N/A
ENSMUSG00000062014	271.605	0.497823	0.338069	1.47255	0.140872	0.744225	Gmfb	e75	#N/A
ENSMUSG00000020460	173.608	-1.69263	1.15105	-1.47051	0.141424	0.744225	Rps27a	e75	#N/A
ENSMUSG00000022811	208.389	0.797411	0.542202	1.47069	0.141375	0.744225	Zfp148	e75	#N/A
ENSMUSG00000049823	481.69	0.681587	0.463594	1.47022	0.141501	0.744225	Zbtb12	e75	#N/A
ENSMUSG00000027646	119.693	-0.6927	0.471595	-1.46885	0.141875	0.744699	Src	e75	#N/A
ENSMUSG00000029174	258.561	0.664115	0.45227	1.4684	0.141995	0.744699	Tbc1d1	e75	#N/A
ENSMUSG00000029814	857.091	-0.466289	0.31748	-1.46872	0.141909	0.744699	Igf2bp3	e75	#N/A
ENSMUSG00000026643	478.068	0.585832	0.400852	1.46146	0.143888	0.74547	Nmt2	e75	#N/A
ENSMUSG00000001415	168.603	-0.682663	0.465963	-1.46506	0.142905	0.74547	Smg5	e75	#N/A
ENSMUSG00000042520	823.471	0.54964	0.374625	1.46718	0.142328	0.74547	Ubap2l	e75	#N/A
ENSMUSG00000030451	290.414	0.630351	0.430177	1.46533	0.142831	0.74547	Herc2	e75	#N/A
ENSMUSG00000070425	112.087	-0.910696	0.621769	-1.46469	0.143006	0.74547	Xntrpc	e75	#N/A
ENSMUSG00000030867	1704.88	-0.488463	0.33445	-1.4605	0.144153	0.74547	Plk1	e75	Plk1
ENSMUSG00000078453	415.218	-0.613151	0.419141	-1.46288	0.143501	0.74547	Abracl	e75	#N/A
ENSMUSG00000025290	1263.38	-0.743679	0.509082	-1.46082	0.144064	0.74547	Rps24	e75	#N/A
ENSMUSG00000036275	328.259	-0.670425	0.45788	-1.46419	0.143141	0.74547	9530068E07Rik	e75	#N/A
ENSMUSG00000021687	132.045	0.642465	0.43837	1.46558	0.142763	0.74547	Scamp1	e75	#N/A
ENSMUSG00000022797	482.162	0.478964	0.327673	1.46171	0.14382	0.74547	Tfrc	e75	#N/A
ENSMUSG00000006818	279.503	-0.541353	0.370109	-1.46269	0.143553	0.74547	Sod2	e75	#N/A
ENSMUSG00000024208	320.696	-0.823171	0.563637	-1.46046	0.144163	0.74547	Uqcc2	e75	#N/A
ENSMUSG00000024304	163.89	0.718017	0.49019	1.46477	0.142983	0.74547	Cdh2	e75	#N/A
ENSMUSG00000024902	366.873	-0.52064	0.355833	-1.46316	0.143424	0.74547	Mrpl11	e75	#N/A
ENSMUSG00000026434	5188.47	0.447062	0.306907	1.45667	0.145208	0.745558	Nucks1	e75	#N/A
ENSMUSG00000026499	416.888	0.492701	0.337999	1.4577	0.144924	0.745558	Acbd3	e75	#N/A
ENSMUSG00000027630	439.316	0.472609	0.324868	1.45477	0.145732	0.745558	Tbl1xr1	e75	#N/A
ENSMUSG00000000339	366.803	-0.660773	0.452965	-1.45877	0.144627	0.745558	Rtca	e75	#N/A
ENSMUSG00000028284	462.819	0.468639	0.322298	1.45405	0.145931	0.745558	Map3k7	e75	#N/A
ENSMUSG00000003500	138.972	-0.634458	0.43516	-1.45799	0.144843	0.745558	Impdh1	e75	#N/A
ENSMUSG00000063884	149.782	0.983454	0.67532	1.45628	0.145316	0.745558	Ptcd3	e75	#N/A
ENSMUSG00000030265	502.892	0.449365	0.307856	1.45966	0.144384	0.745558	Kras	e75	#N/A
ENSMUSG00000032875	351.866	0.587266	0.403374	1.45589	0.145424	0.745558	Arhgef17	e75	#N/A
ENSMUSG00000058173	714.451	0.632701	0.433654	1.459	0.144565	0.745558	Smco4	e75	#N/A
ENSMUSG00000000168	119.568	-0.756829	0.520326	-1.45453	0.1458	0.745558	Dlat	e75	#N/A
ENSMUSG00000000088	1300.79	-0.407612	0.279896	-1.4563	0.14531	0.745558	Cox5a	e75	#N/A
ENSMUSG00000037935	789.159	-0.684385	0.470382	-1.45496	0.145681	0.745558	Smarce1	e75	#N/A
ENSMUSG00000006519	107.326	0.788552	0.543182	1.45173	0.146578	0.746789	Cyba	e75	#N/A
ENSMUSG00000021794	827.935	0.487046	0.335449	1.45192	0.146523	0.746789	Glud1	e75	#N/A
ENSMUSG00000023495	1541.73	0.42261	0.291041	1.45207	0.146483	0.746789	Pcbp4	e75	#N/A
ENSMUSG00000021277	100.775	-0.793569	0.547047	-1.45064	0.146879	0.747639	Traf3	e75	#N/A
ENSMUSG00000009741	420.804	0.457247	0.315465	1.44944	0.147215	0.748661	Ubp1	e75	#N/A
ENSMUSG00000028433	261.252	-0.633079	0.43698	-1.44876	0.147405	0.748936	Ubap2	e75	#N/A
ENSMUSG00000027379	179.916	-0.656582	0.453521	-1.44774	0.147689	0.74969	Bub1	e75	Bub1
ENSMUSG00000039361	751.607	0.5781	0.39947	1.44717	0.14785	0.749821	Picalm	e75	#N/A
ENSMUSG00000027006	469.858	0.521858	0.361345	1.44421	0.14868	0.750588	Dnajc10	e75	#N/A
ENSMUSG00000029213	178.138	0.563213	0.389769	1.44499	0.14846	0.750588	Commd8	e75	#N/A
ENSMUSG00000052997	925.134	-0.675496	0.467584	-1.44465	0.148556	0.750588	Uba2	e75	#N/A
ENSMUSG00000022070	180.915	-0.791164	0.547688	-1.44455	0.148584	0.750588	Bora	e75	Bora
ENSMUSG00000020530	620.839	-0.491349	0.339959	-1.44532	0.148369	0.750588	Ggnbp2	e75	#N/A
ENSMUSG00000036435	99.2576	-0.698414	0.484639	-1.4411	0.149556	0.751353	Exoc1	e75	#N/A
ENSMUSG00000037364	1053.01	0.471777	0.327379	1.44107	0.149564	0.751353	Srrt	e75	#N/A
ENSMUSG00000001151	612.773	0.543505	0.376972	1.44177	0.149368	0.751353	Pcnt	e75	#N/A
ENSMUSG00000079259	315.281	0.740305	0.513532	1.44159	0.149417	0.751353	Trim71	e75	#N/A
ENSMUSG00000054871	163.717	0.768933	0.533691	1.44078	0.149646	0.751353	Tmem158	e75	#N/A
ENSMUSG00000024969	149.758	-0.703001	0.487567	-1.44186	0.149343	0.751353	Mark2	e75	#N/A
ENSMUSG00000030059	116.752	0.698812	0.485895	1.43819	0.150379	0.752983	Tmf1	e75	#N/A
ENSMUSG00000030980	1433.35	0.551925	0.383742	1.43827	0.150357	0.752983	Knop1	e75	#N/A
ENSMUSG00000033728	147.666	-0.798304	0.554805	-1.43889	0.150181	0.752983	Lrrc14	e75	#N/A
ENSMUSG00000056763	223.216	0.619423	0.435006	1.42394	0.154463	0.753175	Cspp1	e75	#N/A
ENSMUSG00000025925	96.5112	-0.80505	0.56093	-1.43521	0.151228	0.753175	Terf1	e75	#N/A
ENSMUSG00000006299	2377.53	0.415662	0.291585	1.42552	0.154006	0.753175	Aamp	e75	#N/A
ENSMUSG00000026150	153.153	-0.625618	0.440628	-1.41983	0.155656	0.753175	Mff	e75	#N/A
ENSMUSG00000042207	367.015	0.525409	0.370584	1.41778	0.156254	0.753175	Kdm5b	e75	#N/A
ENSMUSG00000036202	663.733	0.491329	0.343592	1.42998	0.152723	0.753175	Rif1	e75	#N/A
ENSMUSG00000027004	639.828	0.527942	0.372414	1.41762	0.156302	0.753175	Frzb	e75	#N/A
ENSMUSG00000062175	833.655	0.464772	0.324133	1.43389	0.151603	0.753175	Tgif2	e75	#N/A
ENSMUSG00000016256	148.835	-0.66502	0.465766	-1.4278	0.15335	0.753175	Ctsz	e75	#N/A
ENSMUSG00000004317	292.541	0.505731	0.353098	1.43227	0.152067	0.753175	Clcn5	e75	#N/A
ENSMUSG00000023092	246.249	-0.599719	0.421743	-1.422	0.155026	0.753175	Fhl1	e75	#N/A
ENSMUSG00000057421	726.625	0.596844	0.417208	1.43057	0.152554	0.753175	Las1l	e75	#N/A
ENSMUSG00000039221	791.398	-0.721022	0.505511	-1.42632	0.153776	0.753175	Rpl22l1	e75	#N/A
ENSMUSG00000037643	343.818	0.521817	0.364648	1.43101	0.152426	0.753175	Prkci	e75	#N/A
ENSMUSG00000033161	1209.75	0.427522	0.300592	1.42227	0.154949	0.753175	Atp1a1	e75	#N/A
ENSMUSG00000034557	464.43	0.652007	0.45469	1.43396	0.151584	0.753175	Zfyve9	e75	#N/A
ENSMUSG00000028837	224.821	-0.686253	0.483716	-1.41871	0.155984	0.753175	Psmb2	e75	#N/A
ENSMUSG00000047777	356.137	0.540985	0.381457	1.41821	0.156131	0.753175	Phf13	e75	#N/A
ENSMUSG00000039968	152.459	0.79936	0.563588	1.41834	0.156091	0.753175	Rsbn1l	e75	#N/A
ENSMUSG00000038126	94.1343	0.789208	0.55007	1.43474	0.151361	0.753175	Mphosph9	e75	#N/A
ENSMUSG00000025337	363.027	-0.726328	0.511475	-1.42007	0.155588	0.753175	Sbds	e75	#N/A
ENSMUSG00000045482	103.505	-0.65349	0.458766	-1.42445	0.154316	0.753175	Trrap	e75	#N/A
ENSMUSG00000052419	502.203	0.625866	0.439965	1.42254	0.15487	0.753175	2610001J05Rik	e75	#N/A
ENSMUSG00000030802	158.462	0.723504	0.509009	1.4214	0.155201	0.753175	Bckdk	e75	#N/A
ENSMUSG00000048701	455.315	0.547618	0.384679	1.42357	0.154571	0.753175	Ccdc6	e75	#N/A
ENSMUSG00000015023	809.844	0.586128	0.412585	1.42062	0.155426	0.753175	Ddx19a	e75	#N/A
ENSMUSG00000022210	374.959	0.531068	0.370596	1.43301	0.151854	0.753175	Dhrs4	e75	#N/A
ENSMUSG00000035469	275.597	-0.674687	0.469707	-1.4364	0.150888	0.753175	Rcbtb1	e75	#N/A
ENSMUSG00000022052	870.391	0.525445	0.369579	1.42174	0.155102	0.753175	Ppp2r2a	e75	#N/A
ENSMUSG00000022100	567.436	0.469904	0.329162	1.42758	0.153413	0.753175	Xpo7	e75	#N/A
ENSMUSG00000018848	766.339	0.502483	0.353301	1.42225	0.154953	0.753175	Rars	e75	#N/A
ENSMUSG00000020899	327.073	-0.497926	0.349595	-1.42429	0.154362	0.753175	Pfas	e75	#N/A
ENSMUSG00000020803	418.157	-0.655059	0.459008	-1.42712	0.153546	0.753175	Txndc17	e75	#N/A
ENSMUSG00000018171	207.063	-0.662772	0.466114	-1.42191	0.155053	0.753175	Vmp1	e75	#N/A
ENSMUSG00000059288	111.085	-0.70205	0.494037	-1.42105	0.155303	0.753175	Cdyl	e75	#N/A
ENSMUSG00000016018	637.024	0.462245	0.321977	1.43564	0.151104	0.753175	Mtrex	e75	#N/A
ENSMUSG00000049106	150.042	-0.686347	0.481743	-1.42472	0.154239	0.753175	Dcaf5	e75	#N/A
ENSMUSG00000034157	155.009	-0.927663	0.64622	-1.43552	0.151139	0.753175	Cipc	e75	#N/A
ENSMUSG00000061360	1788.73	0.488954	0.341545	1.43159	0.15226	0.753175	Phf5a	e75	#N/A
ENSMUSG00000009575	2422.85	0.414822	0.290323	1.42883	0.153053	0.753175	Cbx5	e75	#N/A
ENSMUSG00000022791	145.724	0.82231	0.575631	1.42854	0.153138	0.753175	Tnk2	e75	#N/A
ENSMUSG00000034254	109.455	0.90557	0.634468	1.42729	0.153496	0.753175	Agpat1	e75	#N/A
ENSMUSG00000055817	133.942	0.653529	0.461121	1.41726	0.156407	0.753175	Mta3	e75	#N/A
ENSMUSG00000024290	555.598	0.527767	0.367195	1.4373	0.150634	0.753175	Rock1	e75	#N/A
ENSMUSG00000026123	103.737	0.846582	0.59982	1.41139	0.158128	0.75351	Plekhb2	e75	#N/A
ENSMUSG00000056050	359.992	0.511016	0.366392	1.39473	0.163098	0.75351	Mia3	e75	#N/A
ENSMUSG00000039678	218.683	0.656003	0.465791	1.40836	0.159024	0.75351	Tbc1d13	e75	#N/A
ENSMUSG00000076437	993.122	-0.488909	0.350725	-1.394	0.163319	0.75351	Selenoh	e75	#N/A
ENSMUSG00000027193	384.02	0.545412	0.391107	1.39453	0.163156	0.75351	Api5	e75	#N/A
ENSMUSG00000027189	285.008	0.541313	0.384772	1.40684	0.159474	0.75351	Trim44	e75	#N/A
ENSMUSG00000067567	153.008	0.70304	0.504116	1.3946	0.163136	0.75351	Hdac8	e75	#N/A
ENSMUSG00000033436	1164.74	0.472449	0.338197	1.39696	0.162425	0.75351	Armcx2	e75	#N/A
ENSMUSG00000050071	1455.05	-0.489716	0.347735	-1.4083	0.159041	0.75351	Bex1	e75	#N/A
ENSMUSG00000031358	128.109	0.668132	0.476304	1.40274	0.160693	0.75351	Msl3	e75	#N/A
ENSMUSG00000027660	103.774	0.840947	0.601727	1.39755	0.162247	0.75351	Skil	e75	#N/A
ENSMUSG00000027784	237.42	0.703479	0.499528	1.40829	0.159046	0.75351	Ppm1l	e75	#N/A
ENSMUSG00000040720	272.006	-0.478965	0.339945	-1.40895	0.158851	0.75351	Virma	e75	#N/A
ENSMUSG00000038544	212.826	0.565273	0.400232	1.41236	0.157843	0.75351	Inip	e75	#N/A
ENSMUSG00000029017	274.134	-0.680656	0.481463	-1.41372	0.157443	0.75351	Pmpcb	e75	#N/A
ENSMUSG00000038056	128.197	-0.644246	0.462896	-1.39177	0.163991	0.75351	Kmt2c	e75	#N/A
ENSMUSG00000062761	423.646	0.546601	0.389959	1.40169	0.161008	0.75351	Zfp512	e75	#N/A
ENSMUSG00000029169	1574.59	0.568636	0.404765	1.40486	0.160064	0.75351	Dhx15	e75	#N/A
ENSMUSG00000054256	313.72	0.534973	0.379772	1.40867	0.158933	0.75351	Msi1	e75	#N/A
ENSMUSG00000051855	2058.39	-0.716349	0.511804	-1.39965	0.161617	0.75351	Mest	e75	#N/A
ENSMUSG00000030082	2178.91	0.490169	0.351668	1.39384	0.163366	0.75351	Sec61a1	e75	#N/A
ENSMUSG00000030697	179.137	-1.05428	0.748106	-1.40926	0.158758	0.75351	Ppp4c	e75	#N/A
ENSMUSG00000040139	111.288	-0.674292	0.480986	-1.40189	0.160947	0.75351	9430038I01Rik	e75	#N/A
ENSMUSG00000003068	203.727	0.558752	0.401396	1.39202	0.163916	0.75351	Stk11	e75	#N/A
ENSMUSG00000052798	669.415	-0.578609	0.412901	-1.40132	0.161117	0.75351	Nup107	e75	#N/A
ENSMUSG00000031540	260.663	0.620731	0.443943	1.39822	0.162047	0.75351	Kat6a	e75	#N/A
ENSMUSG00000039470	238.694	0.609549	0.432211	1.41031	0.158449	0.75351	Zdhhc2	e75	#N/A
ENSMUSG00000031601	230.345	0.683047	0.487558	1.40095	0.161228	0.75351	Cnot7	e75	#N/A
ENSMUSG00000003573	228.071	0.791117	0.562932	1.40535	0.159918	0.75351	Homer3	e75	#N/A
ENSMUSG00000007721	182.941	-0.68595	0.491597	-1.39535	0.16291	0.75351	Ccdc124	e75	#N/A
ENSMUSG00000031835	1085.42	0.40948	0.291756	1.4035	0.160466	0.75351	Mbtps1	e75	#N/A
ENSMUSG00000004099	1137.68	0.541068	0.388367	1.39319	0.163563	0.75351	Dnmt1	e75	#N/A
ENSMUSG00000061559	842.493	0.476087	0.338306	1.40727	0.159348	0.75351	Wdr61	e75	#N/A
ENSMUSG00000032288	404.963	-0.464401	0.329311	-1.41022	0.158474	0.75351	Imp3	e75	#N/A
ENSMUSG00000032299	132.932	-0.611532	0.434653	-1.40694	0.159444	0.75351	Commd4	e75	#N/A
ENSMUSG00000011958	579.885	0.51747	0.36798	1.40624	0.159652	0.75351	Bnip2	e75	#N/A
ENSMUSG00000013584	260.333	-0.934678	0.671433	-1.39206	0.163903	0.75351	Aldh1a2	e75	#N/A
ENSMUSG00000053646	184.181	0.639007	0.454947	1.40457	0.160148	0.75351	Plxnb1	e75	#N/A
ENSMUSG00000046785	280.921	0.620391	0.442658	1.40151	0.161061	0.75351	Epm2aip1	e75	#N/A
ENSMUSG00000034274	133.316	-0.663684	0.473486	-1.4017	0.161006	0.75351	Thoc5	e75	#N/A
ENSMUSG00000018425	199.856	0.632631	0.454502	1.39192	0.163946	0.75351	Dhx40	e75	#N/A
ENSMUSG00000078652	461.969	0.504737	0.361343	1.39684	0.162463	0.75351	Psme3	e75	#N/A
ENSMUSG00000020923	835.037	0.432125	0.309591	1.39579	0.162778	0.75351	Ubtf	e75	#N/A
ENSMUSG00000020691	171.084	-0.638422	0.456513	-1.39847	0.161971	0.75351	Mettl2	e75	#N/A
ENSMUSG00000039275	182.23	-0.601574	0.426985	-1.40889	0.158869	0.75351	Foxk2	e75	#N/A
ENSMUSG00000021318	185.696	-0.614668	0.440327	-1.39594	0.162733	0.75351	Gli3	e75	#N/A
ENSMUSG00000063200	669.588	0.426167	0.303004	1.40647	0.159584	0.75351	Nol7	e75	#N/A
ENSMUSG00000021113	136.702	0.708579	0.509273	1.39136	0.164118	0.75351	Snapc1	e75	#N/A
ENSMUSG00000022724	186.161	0.55531	0.399229	1.39096	0.164239	0.75351	Riox2	e75	#N/A
ENSMUSG00000007029	340.679	-0.508192	0.364284	-1.39504	0.163003	0.75351	Vars	e75	#N/A
ENSMUSG00000059791	112.661	-0.637108	0.452213	-1.40887	0.158875	0.75351	Nrm	e75	#N/A
ENSMUSG00000023942	98.3098	0.660931	0.469311	1.4083	0.159042	0.75351	Slc29a1	e75	#N/A
ENSMUSG00000023971	158.841	-0.642151	0.453693	-1.41538	0.156956	0.75351	Rrp36	e75	#N/A
ENSMUSG00000006456	284.763	0.565765	0.406171	1.39293	0.163642	0.75351	Rbm14	e75	#N/A
ENSMUSG00000053536	188.602	-0.614768	0.439761	-1.39796	0.162125	0.75351	Cstf2t	e75	#N/A
ENSMUSG00000025016	876.156	0.474628	0.337968	1.40436	0.160213	0.75351	Tm9sf3	e75	#N/A
ENSMUSG00000025068	164.701	-0.777992	0.552027	-1.40934	0.158736	0.75351	Gsto1	e75	#N/A
ENSMUSG00000038526	447.042	0.525079	0.377835	1.38971	0.164618	0.754001	Car14	e75	#N/A
ENSMUSG00000001755	171.297	0.667491	0.48017	1.39011	0.164495	0.754001	Coasy	e75	#N/A
ENSMUSG00000024597	183.183	0.572054	0.412088	1.38818	0.165081	0.755494	Slc12a2	e75	#N/A
ENSMUSG00000026356	198.491	0.627714	0.455465	1.37818	0.168147	0.755641	Dars	e75	#N/A
ENSMUSG00000026895	224.311	-0.587913	0.424352	-1.38544	0.165919	0.755641	Ndufa8	e75	#N/A
ENSMUSG00000074182	364.732	0.653257	0.473786	1.3788	0.167956	0.755641	Znhit6	e75	#N/A
ENSMUSG00000057236	4854.65	-0.400515	0.290479	-1.37881	0.167954	0.755641	Rbbp4	e75	#N/A
ENSMUSG00000045962	634.613	0.46853	0.338731	1.38319	0.166607	0.755641	Wnk1	e75	#N/A
ENSMUSG00000030301	96.1897	0.858916	0.622636	1.37948	0.167746	0.755641	Ccdc91	e75	#N/A
ENSMUSG00000025487	1226.11	0.491007	0.354404	1.38544	0.165917	0.755641	Psmd13	e75	#N/A
ENSMUSG00000074781	114.462	-0.666659	0.480817	-1.38651	0.165591	0.755641	Ube2n	e75	#N/A
ENSMUSG00000031681	116.546	0.730624	0.529729	1.37924	0.16782	0.755641	Smad1	e75	#N/A
ENSMUSG00000031885	486.475	0.527292	0.382118	1.37992	0.167611	0.755641	Cbfb	e75	#N/A
ENSMUSG00000015759	185.514	-0.747258	0.542516	-1.37739	0.168391	0.755641	Cnih1	e75	#N/A
ENSMUSG00000031988	197.197	-0.630071	0.456429	-1.38043	0.167453	0.755641	Vps26b	e75	#N/A
ENSMUSG00000007739	1071.26	-0.466491	0.33752	-1.38211	0.166937	0.755641	Cct4	e75	#N/A
ENSMUSG00000018973	109.95	-0.692211	0.501455	-1.3804	0.167462	0.755641	Hoxb1	e75	#N/A
ENSMUSG00000001441	660.568	0.409378	0.296488	1.38076	0.167354	0.755641	Npepps	e75	#N/A
ENSMUSG00000049957	346.7	0.815604	0.588165	1.38669	0.165536	0.755641	Ccdc137	e75	#N/A
ENSMUSG00000035133	181.434	0.647841	0.467411	1.38602	0.165741	0.755641	Arhgap5	e75	#N/A
ENSMUSG00000021136	134.963	0.635804	0.461114	1.37884	0.167943	0.755641	Smoc1	e75	#N/A
ENSMUSG00000022607	133.842	-0.9602	0.693778	-1.38402	0.166354	0.755641	Ptk2	e75	#N/A
ENSMUSG00000055065	4092.57	0.459988	0.332073	1.3852	0.165991	0.755641	Ddx17	e75	#N/A
ENSMUSG00000023048	121.033	0.659432	0.478592	1.37786	0.168247	0.755641	Prr13	e75	#N/A
ENSMUSG00000022890	1492.12	-1.26545	0.914961	-1.38307	0.166644	0.755641	Atp5j	e75	#N/A
ENSMUSG00000000385	101.179	1.10137	0.799576	1.37744	0.168375	0.755641	Tmprss2	e75	#N/A
ENSMUSG00000007570	245.464	0.684653	0.494913	1.38338	0.166548	0.755641	Fance	e75	#N/A
ENSMUSG00000026469	106.712	0.73158	0.532817	1.37304	0.169739	0.756347	Xpr1	e75	#N/A
ENSMUSG00000034850	108.155	-0.83953	0.610734	-1.37463	0.169248	0.756347	Tmem127	e75	#N/A
ENSMUSG00000050332	249.469	0.693335	0.503834	1.37612	0.168785	0.756347	Amer1	e75	#N/A
ENSMUSG00000038256	171.475	0.618219	0.450119	1.37346	0.169611	0.756347	Bcl9	e75	#N/A
ENSMUSG00000029086	276.4	0.531287	0.38625	1.3755	0.168977	0.756347	Prom1	e75	#N/A
ENSMUSG00000030718	851.322	0.685191	0.498888	1.37344	0.169617	0.756347	Ppme1	e75	#N/A
ENSMUSG00000022016	353.73	0.510393	0.371877	1.37248	0.169915	0.756347	Akap11	e75	#N/A
ENSMUSG00000072582	190	-0.725849	0.527855	-1.37509	0.169103	0.756347	Ptrh2	e75	#N/A
ENSMUSG00000021556	578.777	0.503239	0.366643	1.37256	0.169889	0.756347	Golm1	e75	#N/A
ENSMUSG00000052459	413.582	-0.431236	0.313629	-1.37499	0.169135	0.756347	Atp6v1a	e75	#N/A
ENSMUSG00000015189	218.499	0.544444	0.39719	1.37074	0.170455	0.756413	Casd1	e75	#N/A
ENSMUSG00000019998	119.766	0.624974	0.455847	1.37102	0.170369	0.756413	Stx7	e75	#N/A
ENSMUSG00000020372	5627.66	-0.368539	0.26896	-1.37024	0.170613	0.756413	Rack1	e75	#N/A
ENSMUSG00000052397	412.493	0.536517	0.391094	1.37184	0.170115	0.756413	Ezr	e75	#N/A
ENSMUSG00000024772	457.225	-0.522149	0.381016	-1.37041	0.170559	0.756413	Ehd1	e75	#N/A
ENSMUSG00000037475	799.822	0.431432	0.316066	1.36501	0.172251	0.756643	Thoc2	e75	#N/A
ENSMUSG00000044562	143.085	0.747481	0.546451	1.36788	0.171348	0.756643	Rasip1	e75	#N/A
ENSMUSG00000020063	163.344	0.772151	0.565354	1.36578	0.172006	0.756643	Sirt1	e75	#N/A
ENSMUSG00000037070	184.676	-0.707833	0.518714	-1.36459	0.172381	0.756643	Rbmxl1	e75	#N/A
ENSMUSG00000037824	527.814	0.539437	0.395493	1.36396	0.17258	0.756643	Tspan14	e75	#N/A
ENSMUSG00000051234	520.605	-0.559432	0.409736	-1.36535	0.172144	0.756643	Rnf7	e75	#N/A
ENSMUSG00000041346	120.32	-0.711189	0.520668	-1.36592	0.171965	0.756643	Wrap53	e75	#N/A
ENSMUSG00000034329	101.413	0.730946	0.535748	1.36435	0.172458	0.756643	Brip1	e75	#N/A
ENSMUSG00000040430	144.828	0.756167	0.552333	1.36904	0.170987	0.756643	Pitpnc1	e75	#N/A
ENSMUSG00000017778	389.266	-1.83865	1.34682	-1.36518	0.172196	0.756643	Cox7c	e75	#N/A
ENSMUSG00000036523	272.29	0.539246	0.395127	1.36474	0.172335	0.756643	Greb1	e75	#N/A
ENSMUSG00000021109	269.784	0.532297	0.390135	1.36439	0.172445	0.756643	Hif1a	e75	Hif1a
ENSMUSG00000093314	502.215	0.681704	0.498044	1.36876	0.171074	0.756643	Mir5136	e75	#N/A
ENSMUSG00000025025	95.4989	-0.780716	0.570472	-1.36854	0.171142	0.756643	Mxi1	e75	#N/A
ENSMUSG00000040648	225.223	0.601262	0.44128	1.36254	0.173027	0.757137	Ppip5k2	e75	#N/A
ENSMUSG00000021116	315.308	-0.53371	0.391546	-1.36309	0.172856	0.757137	Eif2s1	e75	#N/A
ENSMUSG00000002372	315.277	-0.557428	0.409181	-1.3623	0.173103	0.757137	Ranbp3	e75	#N/A
ENSMUSG00000074578	2379.54	-0.405927	0.298354	-1.36055	0.173655	0.757435	NA	e75	#N/A
ENSMUSG00000019254	132.779	-0.731859	0.53788	-1.36063	0.173629	0.757435	Ppp1r12c	e75	#N/A
ENSMUSG00000030615	216.259	-0.547444	0.402589	-1.35981	0.173891	0.757435	Tmem126a	e75	#N/A
ENSMUSG00000031004	442.882	-0.572426	0.421061	-1.35949	0.173992	0.757435	Mki67	e75	Mki67
ENSMUSG00000096472	134.217	-0.694012	0.509688	-1.36164	0.173311	0.757435	Cdkn2d	e75	#N/A
ENSMUSG00000024259	150.71	-0.614468	0.451785	-1.36009	0.173802	0.757435	Slc25a46	e75	#N/A
ENSMUSG00000027012	1659.09	0.463506	0.341575	1.35697	0.174792	0.75817	Dync1i2	e75	#N/A
ENSMUSG00000079562	744.402	-0.474396	0.349244	-1.35835	0.174353	0.75817	Maea	e75	#N/A
ENSMUSG00000036968	171.272	0.544782	0.401649	1.35636	0.174983	0.75817	Cnpy4	e75	#N/A
ENSMUSG00000039633	126.012	0.643059	0.473734	1.35743	0.174646	0.75817	Lonrf1	e75	#N/A
ENSMUSG00000035202	188.545	1.62624	1.198	1.35746	0.174635	0.75817	Lars2	e75	#N/A
ENSMUSG00000020823	213.938	-0.591807	0.436265	-1.35653	0.17493	0.75817	Sec14l1	e75	#N/A
ENSMUSG00000028688	94.1446	0.693525	0.511735	1.35524	0.17534	0.758529	Toe1	e75	#N/A
ENSMUSG00000031558	130.029	0.730569	0.538964	1.35551	0.175256	0.758529	Slit2	e75	#N/A
ENSMUSG00000063524	208.016	-0.765094	0.564761	-1.35472	0.175506	0.758654	Eno1	e75	#N/A
ENSMUSG00000022995	385.648	0.559106	0.413696	1.35149	0.176539	0.758717	Enah	e75	#N/A
ENSMUSG00000026718	132.492	-0.642271	0.475236	-1.35148	0.176543	0.758717	Stam	e75	#N/A
ENSMUSG00000027573	477.713	0.509945	0.377547	1.35068	0.176799	0.758717	Gid8	e75	#N/A
ENSMUSG00000039756	347.777	-0.574622	0.424864	-1.35248	0.176221	0.758717	Dnttip2	e75	#N/A
ENSMUSG00000088990	243.494	1.00304	0.742555	1.35079	0.176762	0.758717	NA	e75	#N/A
ENSMUSG00000033446	120.562	0.617007	0.457056	1.34996	0.177029	0.758717	Lpar6	e75	#N/A
ENSMUSG00000047193	140.881	0.662519	0.489403	1.35373	0.175823	0.758717	Dync2h1	e75	#N/A
ENSMUSG00000010047	107.067	-0.679094	0.502932	-1.35027	0.176929	0.758717	Hyal2	e75	#N/A
ENSMUSG00000063316	213.289	-2.06945	1.53059	-1.35206	0.176357	0.758717	Rpl27	e75	#N/A
ENSMUSG00000035139	113.984	-0.668206	0.494501	-1.35127	0.176608	0.758717	Secisbp2	e75	#N/A
ENSMUSG00000091449	2871.33	-0.629613	0.466156	-1.35065	0.176808	0.758717	NA	e75	#N/A
ENSMUSG00000022999	96.4989	0.915455	0.678453	1.34933	0.177232	0.758824	Lmbr1l	e75	#N/A
ENSMUSG00000001380	263.895	0.534539	0.396241	1.34903	0.177329	0.758824	Hars	e75	#N/A
ENSMUSG00000063870	2758.76	0.43753	0.324626	1.3478	0.177724	0.759339	Chd4	e75	#N/A
ENSMUSG00000024414	107.879	-0.728182	0.540188	-1.34802	0.177653	0.759339	Mrpl27	e75	#N/A
ENSMUSG00000025986	268.13	0.481041	0.35792	1.34399	0.178952	0.759685	Slc39a10	e75	Slc39a10
ENSMUSG00000006412	1144.72	0.445643	0.332346	1.3409	0.179953	0.759685	Pfdn2	e75	#N/A
ENSMUSG00000002731	227.495	0.594094	0.44226	1.34331	0.17917	0.759685	Prkra	e75	#N/A
ENSMUSG00000000787	1713.74	0.409727	0.305755	1.34005	0.180229	0.759685	Ddx3x	e75	#N/A
ENSMUSG00000028669	251.585	-0.552744	0.412655	-1.33948	0.180413	0.759685	Pithd1	e75	#N/A
ENSMUSG00000029249	527.119	0.512812	0.382674	1.34008	0.18022	0.759685	Rest	e75	#N/A
ENSMUSG00000020440	534.4	0.660563	0.492646	1.34085	0.17997	0.759685	Arf5	e75	#N/A
ENSMUSG00000057841	2833.12	-0.48732	0.362064	-1.34595	0.178319	0.759685	Rpl32	e75	#N/A
ENSMUSG00000040250	117.372	-0.780479	0.581469	-1.34225	0.179514	0.759685	Ints13	e75	#N/A
ENSMUSG00000019802	369.775	0.501712	0.372598	1.34653	0.178133	0.759685	Sec63	e75	#N/A
ENSMUSG00000040459	2107.52	0.452904	0.337727	1.34103	0.179909	0.759685	Arglu1	e75	Arglu1
ENSMUSG00000063049	258.184	0.539508	0.402383	1.34078	0.17999	0.759685	Ing2	e75	#N/A
ENSMUSG00000034863	108.115	0.866162	0.643586	1.34584	0.178355	0.759685	Ano8	e75	#N/A
ENSMUSG00000017639	97.4799	0.872125	0.650332	1.34105	0.179906	0.759685	Rab11fip4	e75	#N/A
ENSMUSG00000016477	150.634	-0.622313	0.462728	-1.34488	0.178665	0.759685	E2f3	e75	#N/A
ENSMUSG00000021395	174.503	-0.770537	0.575114	-1.3398	0.180311	0.759685	Spin1	e75	#N/A
ENSMUSG00000058600	1542.35	-0.573637	0.426027	-1.34648	0.178147	0.759685	Rpl30	e75	#N/A
ENSMUSG00000024359	1525.71	0.421286	0.314252	1.3406	0.180051	0.759685	Hspa9	e75	#N/A
ENSMUSG00000074746	148.962	0.673267	0.501696	1.34198	0.179602	0.759685	Pdzd8	e75	#N/A
ENSMUSG00000026755	729.922	0.435722	0.326604	1.3341	0.182172	0.761252	Arpc5l	e75	#N/A
ENSMUSG00000025862	312.147	0.575493	0.430527	1.33672	0.181315	0.761252	Stag2	e75	#N/A
ENSMUSG00000042572	653.657	0.390344	0.292249	1.33565	0.181662	0.761252	Ube2q1	e75	#N/A
ENSMUSG00000005667	429.073	0.389187	0.291756	1.33395	0.182221	0.761252	Mthfd2	e75	#N/A
ENSMUSG00000038005	292.901	-0.502466	0.376647	-1.33405	0.182188	0.761252	Hpf1	e75	#N/A
ENSMUSG00000034880	197.386	-0.521851	0.390425	-1.33662	0.181346	0.761252	Mrpl34	e75	#N/A
ENSMUSG00000025898	437.837	0.623028	0.465844	1.33742	0.181086	0.761252	Cwf19l2	e75	#N/A
ENSMUSG00000036138	124.255	-0.608004	0.455874	-1.33371	0.182299	0.761252	Acaa1a	e75	#N/A
ENSMUSG00000062421	127.232	0.689234	0.516289	1.33498	0.181884	0.761252	Arf2	e75	#N/A
ENSMUSG00000022982	3809.36	0.492433	0.369113	1.3341	0.182172	0.761252	Sod1	e75	#N/A
ENSMUSG00000001473	108.295	-0.706825	0.528656	-1.33702	0.181215	0.761252	Tubb6	e75	#N/A
ENSMUSG00000026520	431.618	0.525369	0.395043	1.3299	0.183551	0.762344	Pycr2	e75	#N/A
ENSMUSG00000027067	2154.45	0.477895	0.35885	1.33174	0.182945	0.762344	Ssrp1	e75	#N/A
ENSMUSG00000039068	263.864	0.555262	0.417852	1.32885	0.183898	0.762344	Zzz3	e75	#N/A
ENSMUSG00000039682	450.85	-0.487308	0.366385	-1.33004	0.183504	0.762344	Lap3	e75	#N/A
ENSMUSG00000019861	98.0401	-0.80946	0.608036	-1.33127	0.1831	0.762344	Gopc	e75	#N/A
ENSMUSG00000020018	501.092	-1.25372	0.943836	-1.32832	0.184071	0.762344	Snrpf	e75	#N/A
ENSMUSG00000025647	114.82	0.781315	0.587634	1.3296	0.183651	0.762344	Shisa5	e75	#N/A
ENSMUSG00000018593	876.427	-0.415243	0.312706	-1.3279	0.184211	0.762344	Sparc	e75	#N/A
ENSMUSG00000078619	396.453	0.47626	0.358537	1.32834	0.184065	0.762344	Smarcd2	e75	#N/A
ENSMUSG00000061306	257.262	0.552794	0.415872	1.32924	0.183769	0.762344	Slc38a10	e75	#N/A
ENSMUSG00000053774	288.7	0.591295	0.444324	1.33077	0.183263	0.762344	Ubxn7	e75	#N/A
ENSMUSG00000024807	234.811	-0.627026	0.472197	-1.32789	0.184214	0.762344	Syvn1	e75	#N/A
ENSMUSG00000026229	1092.1	-0.444497	0.334865	-1.32739	0.184379	0.76246	Psmd1	e75	#N/A
ENSMUSG00000005882	133.436	0.768523	0.581809	1.32092	0.186528	0.763383	Uqcc1	e75	#N/A
ENSMUSG00000016427	1532.71	-0.634225	0.478624	-1.3251	0.185138	0.763383	Ndufa1	e75	#N/A
ENSMUSG00000066043	251.258	-0.598555	0.453141	-1.3209	0.186534	0.763383	Phactr4	e75	#N/A
ENSMUSG00000073705	307.866	0.576608	0.435771	1.32319	0.185772	0.763383	Cenps	e75	#N/A
ENSMUSG00000046572	189.422	0.555001	0.41996	1.32156	0.186316	0.763383	Zfp518b	e75	#N/A
ENSMUSG00000002748	1078.6	0.517356	0.390785	1.32389	0.185539	0.763383	Baz1b	e75	#N/A
ENSMUSG00000063801	157.877	0.580466	0.438787	1.32289	0.185872	0.763383	Ap3s2	e75	#N/A
ENSMUSG00000070436	3619.48	0.462835	0.350257	1.32141	0.186363	0.763383	Serpinh1	e75	#N/A
ENSMUSG00000040675	330.769	0.520865	0.393009	1.32532	0.185064	0.763383	Mthfd1l	e75	#N/A
ENSMUSG00000020821	190.406	0.595448	0.450722	1.3211	0.186468	0.763383	Kif1c	e75	#N/A
ENSMUSG00000017119	166.238	-0.753724	0.569117	-1.32438	0.185378	0.763383	Nbr1	e75	#N/A
ENSMUSG00000021500	1156.73	0.595674	0.449972	1.3238	0.185569	0.763383	Ddx46	e75	#N/A
ENSMUSG00000014850	183.818	0.622466	0.469501	1.32581	0.184904	0.763383	Msh3	e75	#N/A
ENSMUSG00000022412	102.64	0.707944	0.534792	1.32377	0.185578	0.763383	Mief1	e75	#N/A
ENSMUSG00000015745	503.13	0.507016	0.384109	1.31998	0.186842	0.763512	Plekho1	e75	#N/A
ENSMUSG00000045071	163.768	0.728268	0.551567	1.32036	0.186714	0.763512	E130308A19Rik	e75	#N/A
ENSMUSG00000077704	151.126	1.66284	1.26801	1.31138	0.18973	0.763837	Snord89	e75	#N/A
ENSMUSG00000073616	1887.28	-0.488843	0.371137	-1.31715	0.187789	0.763837	Cops9	e75	#N/A
ENSMUSG00000026490	124.833	-0.581017	0.442644	-1.31261	0.189316	0.763837	Cdc42bpa	e75	#N/A
ENSMUSG00000026869	175.519	-0.692985	0.528878	-1.31029	0.190096	0.763837	Psmd5	e75	#N/A
ENSMUSG00000026753	113.427	0.710921	0.540682	1.31486	0.188557	0.763837	Ppp6c	e75	#N/A
ENSMUSG00000027217	98.4945	-0.858093	0.650767	-1.31859	0.187307	0.763837	Tspan18	e75	#N/A
ENSMUSG00000027618	97.8353	-0.75082	0.572264	-1.31202	0.189515	0.763837	Nfs1	e75	#N/A
ENSMUSG00000040749	408.873	0.489344	0.373448	1.31034	0.19008	0.763837	Siah1b	e75	#N/A
ENSMUSG00000044864	251.743	0.481668	0.36694	1.31266	0.189297	0.763837	Ankrd50	e75	#N/A
ENSMUSG00000037062	221.404	0.572945	0.435561	1.31542	0.188369	0.763837	Sh3glb1	e75	#N/A
ENSMUSG00000028647	228.684	-0.554412	0.420521	-1.31839	0.187373	0.763837	Mycbp	e75	#N/A
ENSMUSG00000029319	128.365	-0.807551	0.614885	-1.31334	0.189069	0.763837	Coq2	e75	#N/A
ENSMUSG00000005893	212.562	0.573656	0.436561	1.31403	0.188835	0.763837	Nr2c2	e75	#N/A
ENSMUSG00000069682	581.11	-0.626303	0.47685	-1.31342	0.189042	0.763837	NA	e75	#N/A
ENSMUSG00000036737	110.047	0.919099	0.699319	1.31428	0.188753	0.763837	Oxsr1	e75	#N/A
ENSMUSG00000063564	100.462	0.81631	0.622731	1.31085	0.189907	0.763837	Col23a1	e75	#N/A
ENSMUSG00000036860	198.538	-0.583516	0.443145	-1.31676	0.187919	0.763837	Mrpl55	e75	#N/A
ENSMUSG00000020794	124.774	-0.787565	0.598955	-1.3149	0.188544	0.763837	Ube2g1	e75	#N/A
ENSMUSG00000000751	673.293	0.518087	0.393651	1.31611	0.188138	0.763837	Rpa1	e75	#N/A
ENSMUSG00000037791	116.525	0.73606	0.558091	1.31889	0.187206	0.763837	Phf12	e75	#N/A
ENSMUSG00000021079	311.361	0.475401	0.362619	1.31102	0.18985	0.763837	Timm9	e75	#N/A
ENSMUSG00000021124	241.532	0.53234	0.404387	1.31641	0.188036	0.763837	Vti1b	e75	#N/A
ENSMUSG00000005615	217.962	0.58504	0.445424	1.31345	0.189033	0.763837	Pcyt1a	e75	#N/A
ENSMUSG00000006005	1478.56	0.371942	0.284078	1.3093	0.190434	0.764168	Tpr	e75	#N/A
ENSMUSG00000028309	364.968	0.475226	0.363093	1.30883	0.190593	0.764168	Rnf20	e75	#N/A
ENSMUSG00000032185	203.213	0.59338	0.453235	1.30921	0.190463	0.764168	Carm1	e75	#N/A
ENSMUSG00000036352	293.12	0.611491	0.468145	1.3062	0.191484	0.764969	Ubac1	e75	#N/A
ENSMUSG00000031328	1330.84	0.404524	0.309591	1.30664	0.191334	0.764969	Flna	e75	#N/A
ENSMUSG00000054199	204.597	0.511336	0.391083	1.30749	0.191048	0.764969	Gon4l	e75	#N/A
ENSMUSG00000032621	755.399	0.501642	0.383761	1.30718	0.191153	0.764969	Srek1	e75	#N/A
ENSMUSG00000024006	567.079	0.578505	0.442765	1.30657	0.191357	0.764969	Stk38	e75	#N/A
ENSMUSG00000046562	460.896	0.476239	0.364816	1.30542	0.19175	0.765446	Unc119b	e75	#N/A
ENSMUSG00000001847	1283.97	0.387153	0.296936	1.30383	0.192293	0.765446	Rac1	e75	#N/A
ENSMUSG00000009112	213.246	-0.599195	0.459548	-1.30388	0.192275	0.765446	Bcl2l13	e75	#N/A
ENSMUSG00000030879	392.99	-0.530158	0.406619	-1.30382	0.192295	0.765446	Mrpl17	e75	#N/A
ENSMUSG00000031697	318.117	0.438488	0.336177	1.30434	0.192119	0.765446	Orc6	e75	#N/A
ENSMUSG00000025381	337.868	-0.574832	0.441478	-1.30206	0.192895	0.766633	Cnpy2	e75	#N/A
ENSMUSG00000034218	256.783	0.600609	0.461393	1.30173	0.193009	0.766633	Atm	e75	#N/A
ENSMUSG00000090626	206.012	0.539351	0.414093	1.30249	0.19275	0.766633	Tex9	e75	#N/A
ENSMUSG00000026516	359.282	0.533684	0.411163	1.29799	0.194292	0.767875	Nvl	e75	#N/A
ENSMUSG00000015522	172.134	0.66604	0.513029	1.29825	0.194201	0.767875	Arnt	e75	#N/A
ENSMUSG00000008373	172.682	0.560121	0.431532	1.29798	0.194293	0.767875	Prpf31	e75	#N/A
ENSMUSG00000037563	1320	-1.42316	1.09538	-1.29924	0.193862	0.767875	Rps16	e75	#N/A
ENSMUSG00000058587	165.947	0.527057	0.405998	1.29818	0.194227	0.767875	Tmod3	e75	#N/A
ENSMUSG00000017724	108.343	0.589352	0.453466	1.29966	0.193717	0.767875	Etv4	e75	Etv4
ENSMUSG00000024791	150.911	-0.580564	0.447109	-1.29848	0.194121	0.767875	Cdca5	e75	Cdca5
ENSMUSG00000026426	120.538	0.841818	0.653761	1.28765	0.197867	0.768277	Arl8a	e75	#N/A
ENSMUSG00000074884	410.795	-0.814783	0.630009	-1.29329	0.195911	0.768277	Serf2	e75	#N/A
ENSMUSG00000068394	129.746	0.588634	0.455503	1.29227	0.196263	0.768277	Cep152	e75	#N/A
ENSMUSG00000033059	319.132	0.549851	0.426535	1.28911	0.19736	0.768277	Pygb	e75	#N/A
ENSMUSG00000070934	2618.29	0.530568	0.410545	1.29235	0.196236	0.768277	Rraga	e75	#N/A
ENSMUSG00000028906	409.808	0.391253	0.303369	1.28969	0.197157	0.768277	Epb41	e75	#N/A
ENSMUSG00000039753	131.999	-0.625836	0.483889	-1.29335	0.195892	0.768277	Fbxl5	e75	#N/A
ENSMUSG00000029752	98.704	-0.576658	0.445421	-1.29463	0.195446	0.768277	Asns	e75	#N/A
ENSMUSG00000030374	223.379	0.551998	0.428099	1.28942	0.197253	0.768277	Strn4	e75	#N/A
ENSMUSG00000019951	198.219	-0.48903	0.377975	-1.29382	0.195729	0.768277	Uhrf1bp1l	e75	#N/A
ENSMUSG00000021774	328.249	-0.523229	0.404774	-1.29264	0.196134	0.768277	Ube2e1	e75	#N/A
ENSMUSG00000041506	191.156	0.646465	0.499442	1.29437	0.195536	0.768277	Rrp9	e75	#N/A
ENSMUSG00000020900	1089.7	0.447916	0.347813	1.28781	0.197813	0.768277	Myh10	e75	#N/A
ENSMUSG00000000567	326.835	0.545189	0.4207	1.29591	0.195007	0.768277	Sox9	e75	#N/A
ENSMUSG00000059248	279.818	0.549231	0.423621	1.29652	0.194798	0.768277	44448	e75	#N/A
ENSMUSG00000039294	101.067	-0.869675	0.674668	-1.28904	0.197384	0.768277	Cybc1	e75	#N/A
ENSMUSG00000071451	442.203	-0.653787	0.504229	-1.29661	0.194766	0.768277	Psmg4	e75	#N/A
ENSMUSG00000021365	97.6946	0.671375	0.518931	1.29377	0.195746	0.768277	Nedd9	e75	#N/A
ENSMUSG00000021477	536.05	-0.582511	0.452292	-1.28791	0.197778	0.768277	Ctsl	e75	#N/A
ENSMUSG00000046314	126.585	-0.555228	0.430873	-1.28861	0.197533	0.768277	Stxbp6	e75	#N/A
ENSMUSG00000041720	187.26	0.656239	0.507943	1.29195	0.196373	0.768277	Pi4ka	e75	#N/A
ENSMUSG00000000028	244.636	0.62125	0.482019	1.28885	0.19745	0.768277	Cdc45	e75	#N/A
ENSMUSG00000040681	6861.96	0.332405	0.25799	1.28844	0.197592	0.768277	Hmgn1	e75	#N/A
ENSMUSG00000024240	346.55	0.528491	0.408777	1.29286	0.196059	0.768277	Epc1	e75	#N/A
ENSMUSG00000025203	2464.05	0.429125	0.333002	1.28865	0.197518	0.768277	Scd2	e75	#N/A
ENSMUSG00000032280	660.206	0.435799	0.338564	1.2872	0.198025	0.768353	Tle3	e75	#N/A
ENSMUSG00000021548	135.388	0.61107	0.475032	1.28638	0.198311	0.768515	Ccnh	e75	#N/A
ENSMUSG00000024298	133.935	0.659706	0.512908	1.28621	0.198371	0.768515	Zfp871	e75	#N/A
ENSMUSG00000024943	267.937	0.57378	0.446214	1.28589	0.198483	0.768515	Smc5	e75	#N/A
ENSMUSG00000063787	896.977	-0.479582	0.373287	-1.28476	0.198877	0.769502	Chchd1	e75	#N/A
ENSMUSG00000017999	880.184	0.402334	0.313381	1.28385	0.199195	0.769654	Ddx27	e75	#N/A
ENSMUSG00000020471	266.064	-0.495029	0.385557	-1.28393	0.199166	0.769654	Pold2	e75	#N/A
ENSMUSG00000025545	175.703	0.978457	0.762373	1.28344	0.199339	0.769675	Clybl	e75	#N/A
ENSMUSG00000027966	99.2743	1.00548	0.783754	1.2829	0.199528	0.769752	Col11a1	e75	#N/A
ENSMUSG00000048310	148.947	0.545936	0.425653	1.28259	0.199637	0.769752	Pskh1	e75	#N/A
ENSMUSG00000055653	1329.57	0.596036	0.465608	1.28012	0.200502	0.769796	Gpc3	e75	#N/A
ENSMUSG00000042225	184.308	0.713637	0.557783	1.27942	0.20075	0.769796	Ammecr1	e75	#N/A
ENSMUSG00000043542	112.137	-0.648077	0.506134	-1.28045	0.200388	0.769796	Zc2hc1a	e75	#N/A
ENSMUSG00000037235	386.605	0.615862	0.480814	1.28087	0.200238	0.769796	Mxd4	e75	#N/A
ENSMUSG00000029992	330.429	0.495952	0.387379	1.28027	0.200449	0.769796	Gfpt1	e75	#N/A
ENSMUSG00000042682	338.797	0.415534	0.324254	1.28151	0.200015	0.769796	Selenok	e75	#N/A
ENSMUSG00000025544	339.248	0.560412	0.437994	1.2795	0.200722	0.769796	Tm9sf2	e75	#N/A
ENSMUSG00000061665	149.921	0.592366	0.463009	1.27938	0.200762	0.769796	Cd2ap	e75	#N/A
ENSMUSG00000026317	154.9	0.576087	0.450456	1.2789	0.200933	0.769919	Cln8	e75	#N/A
ENSMUSG00000018287	961.062	0.419504	0.328139	1.27843	0.201097	0.770013	Spag7	e75	#N/A
ENSMUSG00000041763	239.094	0.551572	0.431618	1.27792	0.201279	0.770066	Tpp2	e75	#N/A
ENSMUSG00000031245	666.504	0.522923	0.409427	1.27721	0.201528	0.770066	Hmgn5	e75	#N/A
ENSMUSG00000020653	112.058	0.762619	0.596973	1.27748	0.201435	0.770066	Klf11	e75	#N/A
ENSMUSG00000061353	541.032	-0.545086	0.428042	-1.27344	0.202861	0.770771	Cxcl12	e75	#N/A
ENSMUSG00000038429	464.583	-0.489708	0.384128	-1.27485	0.202361	0.770771	Usp5	e75	#N/A
ENSMUSG00000030726	366.898	-0.610959	0.480045	-1.27271	0.20312	0.770771	Pold3	e75	Pold3
ENSMUSG00000063334	239.252	-0.527523	0.413754	-1.27497	0.202321	0.770771	Krr1	e75	#N/A
ENSMUSG00000022174	318.798	-0.545999	0.429074	-1.2725	0.203194	0.770771	Dad1	e75	#N/A
ENSMUSG00000003299	115.175	0.721958	0.567417	1.27236	0.203245	0.770771	Mrpl4	e75	#N/A
ENSMUSG00000017376	210.322	0.460222	0.361516	1.27303	0.203006	0.770771	Nlk	e75	#N/A
ENSMUSG00000020859	311.362	0.517222	0.4058	1.27457	0.20246	0.770771	Spag9	e75	#N/A
ENSMUSG00000022378	552.375	0.563434	0.44281	1.27241	0.203229	0.770771	Fam49b	e75	#N/A
ENSMUSG00000022462	817.442	-0.40394	0.316797	-1.27508	0.202282	0.770771	Slc38a2	e75	#N/A
ENSMUSG00000024974	1154.96	0.526691	0.413812	1.27278	0.203097	0.770771	Smc3	e75	#N/A
ENSMUSG00000036639	244.134	0.519851	0.409275	1.27018	0.204022	0.772438	Nudt1	e75	#N/A
ENSMUSG00000060216	116.01	-0.588775	0.463765	-1.26956	0.204243	0.772438	Arrb2	e75	#N/A
ENSMUSG00000021087	124.994	-0.980454	0.77212	-1.26982	0.204149	0.772438	Rtn1	e75	#N/A
ENSMUSG00000022855	158.216	0.54843	0.431689	1.27043	0.203932	0.772438	Senp2	e75	#N/A
ENSMUSG00000033970	657.269	0.576617	0.4546	1.2684	0.204653	0.772933	Rfc3	e75	#N/A
ENSMUSG00000005936	311.34	0.572188	0.451034	1.26861	0.204579	0.772933	Kctd20	e75	#N/A
ENSMUSG00000052534	564.755	-0.393367	0.311246	-1.26385	0.206285	0.773946	Pbx1	e75	#N/A
ENSMUSG00000027187	242.387	0.595648	0.470862	1.26502	0.205865	0.773946	Cat	e75	#N/A
ENSMUSG00000027498	168.27	-0.521508	0.412922	-1.26297	0.2066	0.773946	Cstf1	e75	#N/A
ENSMUSG00000028678	309.473	-0.496071	0.392717	-1.26318	0.206525	0.773946	Kif2c	e75	Kif2c
ENSMUSG00000046792	112.687	-0.769605	0.608566	-1.26462	0.206008	0.773946	Zfp787	e75	#N/A
ENSMUSG00000022120	291.871	-0.598081	0.472822	-1.26492	0.205901	0.773946	Rnf219	e75	#N/A
ENSMUSG00000030662	822.787	-0.391518	0.309114	-1.26658	0.205306	0.773946	Ipo5	e75	#N/A
ENSMUSG00000013822	369.515	0.639395	0.505206	1.26561	0.205652	0.773946	Elof1	e75	#N/A
ENSMUSG00000032309	141.291	-0.56828	0.449043	-1.26554	0.205679	0.773946	Fbxo22	e75	#N/A
ENSMUSG00000032501	214.043	0.470585	0.372204	1.26432	0.206115	0.773946	Trib1	e75	#N/A
ENSMUSG00000022770	220.807	0.562546	0.44535	1.26316	0.206533	0.773946	Dlg1	e75	#N/A
ENSMUSG00000015597	147.315	0.659273	0.520787	1.26592	0.205542	0.773946	Zfp318	e75	#N/A
ENSMUSG00000019055	106.386	0.665927	0.527907	1.26145	0.207148	0.774948	Plod1	e75	#N/A
ENSMUSG00000038690	1274.46	-0.390258	0.309332	-1.26162	0.207087	0.774948	Atp5j2	e75	#N/A
ENSMUSG00000040195	96.7407	-0.678957	0.538622	-1.26055	0.207473	0.775639	1700012D01Rik	e75	#N/A
ENSMUSG00000001416	1985.48	0.359865	0.286545	1.25588	0.209161	0.77566	Cct3	e75	#N/A
ENSMUSG00000063052	334.878	0.553858	0.440677	1.25683	0.208813	0.77566	Lrrc40	e75	#N/A
ENSMUSG00000036565	564.744	0.347016	0.275809	1.25817	0.208329	0.77566	Ttyh3	e75	#N/A
ENSMUSG00000036402	170.484	0.673727	0.536012	1.25693	0.208781	0.77566	Gng12	e75	#N/A
ENSMUSG00000042978	116.713	-0.569655	0.452839	-1.25796	0.208405	0.77566	Sbk1	e75	#N/A
ENSMUSG00000034932	249.963	-0.704768	0.560921	-1.25645	0.208954	0.77566	Mrpl54	e75	#N/A
ENSMUSG00000031667	119.253	0.55114	0.437826	1.25881	0.208099	0.77566	Aktip	e75	#N/A
ENSMUSG00000018474	590.736	0.548754	0.436544	1.25704	0.208739	0.77566	Chd3	e75	#N/A
ENSMUSG00000021681	231.071	0.610842	0.485982	1.25692	0.208782	0.77566	Aggf1	e75	#N/A
ENSMUSG00000022507	124.883	0.549984	0.437884	1.256	0.209115	0.77566	1810013L24Rik	e75	#N/A
ENSMUSG00000057130	172.803	-0.525717	0.41757	-1.25899	0.208033	0.77566	Txnl4a	e75	#N/A
ENSMUSG00000024941	151.184	-0.65941	0.524376	-1.25751	0.208568	0.77566	Scyl1	e75	Scyl1
ENSMUSG00000004032	124.093	0.649761	0.517537	1.25549	0.209302	0.775665	Gstm5	e75	#N/A
ENSMUSG00000026457	130.082	-0.565974	0.451369	-1.25391	0.209876	0.776061	Adipor1	e75	#N/A
ENSMUSG00000020248	511.137	0.498081	0.397	1.25461	0.209619	0.776061	Nfyb	e75	#N/A
ENSMUSG00000069237	186.712	0.803512	0.6409	1.25373	0.209942	0.776061	Fam8a1	e75	#N/A
ENSMUSG00000024091	617.287	0.507772	0.405052	1.2536	0.209989	0.776061	Vapa	e75	#N/A
ENSMUSG00000024792	107.625	-0.757626	0.604523	-1.25326	0.21011	0.776061	Zfpl1	e75	#N/A
ENSMUSG00000024795	311.276	-0.522423	0.417248	-1.25207	0.210545	0.77715	Kif20b	e75	Kif20b
ENSMUSG00000038013	241.728	0.588463	0.470212	1.25149	0.210757	0.777414	Wipf2	e75	#N/A
ENSMUSG00000028126	985.014	0.465134	0.371935	1.25058	0.211088	0.778057	Pip5k1a	e75	#N/A
ENSMUSG00000021598	355.696	-0.454862	0.364045	-1.24947	0.211494	0.778057	Med10	e75	#N/A
ENSMUSG00000024754	484.584	0.457882	0.366291	1.25005	0.211281	0.778057	Cemip2	e75	#N/A
ENSMUSG00000025027	168.421	-0.574741	0.459947	-1.24958	0.211453	0.778057	Xpnpep1	e75	#N/A
ENSMUSG00000027122	102.567	0.669357	0.536446	1.24776	0.212118	0.77828	Arl14ep	e75	#N/A
ENSMUSG00000028691	2111.39	0.388522	0.311375	1.24777	0.212117	0.77828	Prdx1	e75	#N/A
ENSMUSG00000062203	751.186	0.380137	0.304378	1.2489	0.211702	0.77828	Gspt1	e75	#N/A
ENSMUSG00000053414	172.173	-0.565895	0.453389	-1.24815	0.211978	0.77828	Hunk	e75	#N/A
ENSMUSG00000039960	284.668	0.591589	0.474293	1.24731	0.212284	0.778376	Rhou	e75	#N/A
ENSMUSG00000019878	223.231	0.444275	0.356447	1.2464	0.212618	0.779085	Hsf2	e75	#N/A
ENSMUSG00000025132	688.923	0.449885	0.361217	1.24547	0.212959	0.779299	Arhgdia	e75	#N/A
ENSMUSG00000043998	99.8829	0.923589	0.741346	1.24583	0.212828	0.779299	Mgat2	e75	#N/A
ENSMUSG00000078784	214.008	-1.44846	1.1635	-1.24491	0.213163	0.779532	1810022K09Rik	e75	#N/A
ENSMUSG00000036580	425.775	0.434213	0.349662	1.24181	0.214306	0.779591	Spg20	e75	#N/A
ENSMUSG00000029911	354.889	-0.658209	0.530006	-1.24189	0.214278	0.779591	Ssbp1	e75	#N/A
ENSMUSG00000019923	851.336	-0.366147	0.294305	-1.24411	0.21346	0.779591	Zwint	e75	#N/A
ENSMUSG00000000303	584.926	0.707942	0.570009	1.24198	0.214242	0.779591	Cdh1	e75	#N/A
ENSMUSG00000002055	122.84	-0.649859	0.522789	-1.24306	0.213845	0.779591	Spag5	e75	Spag5
ENSMUSG00000045665	125.57	-0.634875	0.511081	-1.24222	0.214156	0.779591	Mfsd5	e75	#N/A
ENSMUSG00000034673	864.399	0.52282	0.420768	1.24254	0.214039	0.779591	Pbx2	e75	#N/A
ENSMUSG00000025209	110.414	-0.75987	0.61121	-1.24322	0.213786	0.779591	Twnk	e75	#N/A
ENSMUSG00000060152	193.507	-0.503929	0.40614	-1.24078	0.214688	0.779947	Pop5	e75	#N/A
ENSMUSG00000020526	121.805	-0.574356	0.46297	-1.24059	0.214757	0.779947	Znhit3	e75	#N/A
ENSMUSG00000034460	150.541	0.55766	0.449581	1.2404	0.214827	0.779947	Six4	e75	#N/A
ENSMUSG00000017299	184.741	-0.578744	0.46735	-1.23835	0.215585	0.780073	Dnttip1	e75	#N/A
ENSMUSG00000008604	246.248	-0.498095	0.40224	-1.2383	0.215604	0.780073	Ubqln4	e75	#N/A
ENSMUSG00000034832	151.825	0.71361	0.576041	1.23882	0.215413	0.780073	Tet3	e75	#N/A
ENSMUSG00000031714	99.9331	-0.738769	0.596085	-1.23937	0.215209	0.780073	Gab1	e75	#N/A
ENSMUSG00000017485	891.495	0.428763	0.345837	1.23978	0.215055	0.780073	Top2b	e75	#N/A
ENSMUSG00000064345	3262.94	0.512144	0.41368	1.23802	0.215708	0.780073	ND2	e75	#N/A
ENSMUSG00000027447	184.134	-0.590909	0.477777	-1.23679	0.216165	0.781216	Cst3	e75	#N/A
ENSMUSG00000026821	243.088	0.640792	0.518342	1.23624	0.216371	0.78139	Ralgds	e75	#N/A
ENSMUSG00000004105	102.293	0.754058	0.610879	1.23438	0.217061	0.78139	Angptl2	e75	#N/A
ENSMUSG00000029168	181.992	-0.5791	0.469086	-1.23453	0.217006	0.78139	Dpysl5	e75	#N/A
ENSMUSG00000025813	218.81	-0.658526	0.533328	-1.23475	0.216924	0.78139	Homer2	e75	#N/A
ENSMUSG00000020290	741.062	-0.418073	0.338613	-1.23467	0.216955	0.78139	Xpo1	e75	#N/A
ENSMUSG00000024048	1178.42	0.378878	0.306647	1.23555	0.216626	0.78139	Myl12a	e75	#N/A
ENSMUSG00000034906	172.682	-0.520521	0.423145	-1.23013	0.21865	0.783543	Ncaph	e75	Ncaph
ENSMUSG00000029208	95.5691	-0.626862	0.509126	-1.23125	0.218229	0.783543	Guf1	e75	#N/A
ENSMUSG00000033585	249.065	-0.530446	0.431152	-1.2303	0.218585	0.783543	Ndn	e75	#N/A
ENSMUSG00000032301	554.017	-0.54974	0.446551	-1.23108	0.218292	0.783543	Psma4	e75	#N/A
ENSMUSG00000075254	131.139	-0.783115	0.635452	-1.23238	0.217809	0.783543	Heg1	e75	#N/A
ENSMUSG00000075229	159.426	-0.560109	0.454779	-1.23161	0.218096	0.783543	Ccdc58	e75	#N/A
ENSMUSG00000024050	137.63	0.537223	0.436576	1.23054	0.218496	0.783543	Wiz	e75	#N/A
ENSMUSG00000031232	424.024	-0.437962	0.356341	-1.22905	0.219052	0.784476	Magt1	e75	#N/A
ENSMUSG00000027076	210.509	-0.645817	0.526546	-1.22652	0.220005	0.784637	Timm10	e75	#N/A
ENSMUSG00000027272	140.473	-0.664527	0.542246	-1.22551	0.220384	0.784637	Ubr1	e75	#N/A
ENSMUSG00000048450	316.915	-0.489992	0.3999	-1.22529	0.220467	0.784637	Msx1	e75	#N/A
ENSMUSG00000072889	177.451	0.463237	0.377888	1.22586	0.220252	0.784637	Nfxl1	e75	#N/A
ENSMUSG00000070576	114.541	-0.723205	0.589033	-1.22778	0.219528	0.784637	Mn1	e75	#N/A
ENSMUSG00000001783	1288.44	0.340006	0.27718	1.22666	0.21995	0.784637	Rtcb	e75	#N/A
ENSMUSG00000033166	196.218	0.755853	0.616643	1.22575	0.220291	0.784637	Dis3	e75	#N/A
ENSMUSG00000003534	670.769	0.556743	0.453338	1.2281	0.21941	0.784637	Ddr1	e75	#N/A
ENSMUSG00000057561	405.139	0.39547	0.322791	1.22516	0.220515	0.784637	Eif1a	e75	#N/A
ENSMUSG00000041840	116.15	0.61333	0.500444	1.22557	0.22036	0.784637	Haus1	e75	#N/A
ENSMUSG00000017781	226.62	0.428728	0.350062	1.22472	0.220681	0.784722	Pitpna	e75	#N/A
ENSMUSG00000057363	444.076	0.478704	0.39136	1.22318	0.221261	0.785636	Uxs1	e75	#N/A
ENSMUSG00000027599	931.922	0.481845	0.394372	1.22181	0.221781	0.785636	Armc1	e75	#N/A
ENSMUSG00000042747	660.971	-0.43303	0.354306	-1.22219	0.221635	0.785636	Krtcap2	e75	#N/A
ENSMUSG00000042492	160.976	-0.583563	0.477632	-1.22178	0.22179	0.785636	Tbc1d10b	e75	#N/A
ENSMUSG00000046111	189.424	0.550632	0.450199	1.22309	0.221297	0.785636	Cep295	e75	#N/A
ENSMUSG00000032553	187.678	0.628881	0.514697	1.22185	0.221765	0.785636	Srprb	e75	#N/A
ENSMUSG00000025969	595.975	0.404573	0.331566	1.22019	0.222392	0.785709	Nrp2	e75	#N/A
ENSMUSG00000087679	222.965	0.479963	0.393457	1.21986	0.222518	0.785709	Tmem250-ps	e75	#N/A
ENSMUSG00000028398	155.286	-0.564388	0.462233	-1.221	0.222085	0.785709	Dmac1	e75	#N/A
ENSMUSG00000092486	100.433	0.599072	0.491101	1.21985	0.22252	0.785709	2610524H06Rik	e75	#N/A
ENSMUSG00000034940	108.464	0.759226	0.62222	1.22019	0.222393	0.785709	Synrg	e75	#N/A
ENSMUSG00000026553	543.099	0.394337	0.326311	1.20847	0.226867	0.786792	Copa	e75	#N/A
ENSMUSG00000027425	140.136	-0.608722	0.505792	-1.2035	0.228782	0.786792	Kat14	e75	#N/A
ENSMUSG00000031059	217.976	-0.556962	0.461598	-1.2066	0.227588	0.786792	Ndufb11	e75	#N/A
ENSMUSG00000000881	475.629	0.486095	0.4036	1.2044	0.228436	0.786792	Dlg3	e75	#N/A
ENSMUSG00000031231	1969.19	-0.359869	0.298868	-1.20411	0.228548	0.786792	Cox7b	e75	#N/A
ENSMUSG00000025265	176.505	0.498136	0.410628	1.21311	0.225089	0.786792	Fgd1	e75	#N/A
ENSMUSG00000028081	260.948	-1.39724	1.15436	-1.2104	0.226124	0.786792	Rps3a1	e75	#N/A
ENSMUSG00000028334	656.787	0.653315	0.54122	1.20712	0.227387	0.786792	Nans	e75	#N/A
ENSMUSG00000028382	308.38	0.420275	0.348713	1.20522	0.228119	0.786792	Ptbp3	e75	#N/A
ENSMUSG00000028646	182.854	-0.50359	0.416763	-1.20834	0.226917	0.786792	Rragc	e75	#N/A
ENSMUSG00000078521	207.79	0.616428	0.505947	1.21836	0.223086	0.786792	Aunip	e75	#N/A
ENSMUSG00000029198	556.662	0.373524	0.307781	1.2136	0.224899	0.786792	Grpel1	e75	Grpel1
ENSMUSG00000029199	248.045	-0.417314	0.346763	-1.20346	0.2288	0.786792	Lias	e75	#N/A
ENSMUSG00000079065	172.963	0.513231	0.421452	1.21777	0.223312	0.786792	BC005561	e75	#N/A
ENSMUSG00000008348	2967.71	0.511703	0.424579	1.2052	0.228126	0.786792	Ubc	e75	#N/A
ENSMUSG00000034867	212.422	0.531024	0.438757	1.21029	0.226167	0.786792	Ankrd27	e75	#N/A
ENSMUSG00000048078	409.692	-0.452175	0.372907	-1.21257	0.225295	0.786792	Tenm4	e75	#N/A
ENSMUSG00000030774	218.939	0.507634	0.417473	1.21597	0.223997	0.786792	Pak1	e75	#N/A
ENSMUSG00000003070	303.488	0.531431	0.436695	1.21694	0.223628	0.786792	Efna2	e75	#N/A
ENSMUSG00000049717	108.214	0.713282	0.589281	1.21043	0.226115	0.786792	Lig4	e75	#N/A
ENSMUSG00000039842	132.019	-0.617386	0.512723	-1.20413	0.228539	0.786792	Mcph1	e75	#N/A
ENSMUSG00000046152	103.239	-0.661426	0.546799	-1.20963	0.22642	0.786792	Fut10	e75	#N/A
ENSMUSG00000074247	187.116	-0.493962	0.405837	-1.21714	0.22355	0.786792	Dda1	e75	#N/A
ENSMUSG00000040010	302.416	0.524323	0.433951	1.20826	0.226949	0.786792	Slc7a5	e75	#N/A
ENSMUSG00000032293	240.491	-0.640011	0.530584	-1.20624	0.227726	0.786792	Ireb2	e75	#N/A
ENSMUSG00000004936	320.061	-0.600079	0.497149	-1.20704	0.227416	0.786792	Map2k1	e75	#N/A
ENSMUSG00000032459	134.163	-0.660502	0.544173	-1.21377	0.224835	0.786792	Mrps22	e75	#N/A
ENSMUSG00000032594	129.622	-0.573902	0.476537	-1.20432	0.228467	0.786792	Ip6k1	e75	#N/A
ENSMUSG00000020453	261.544	-0.497919	0.411921	-1.20877	0.22675	0.786792	Patz1	e75	#N/A
ENSMUSG00000078572	457.536	0.488345	0.405154	1.20533	0.228075	0.786792	Ndufaf8	e75	#N/A
ENSMUSG00000097375	157.754	0.864997	0.712405	1.21419	0.224674	0.786792	NA	e75	#N/A
ENSMUSG00000021484	1242.03	0.397014	0.327896	1.21079	0.225975	0.786792	Lman2	e75	#N/A
ENSMUSG00000034751	100.67	-0.72617	0.596086	-1.21823	0.223136	0.786792	Mast4	e75	#N/A
ENSMUSG00000044548	217.703	-0.526588	0.436312	-1.20691	0.227467	0.786792	Dact1	e75	#N/A
ENSMUSG00000056851	1142.78	-0.390035	0.321354	-1.21372	0.224854	0.786792	Pcbp2	e75	#N/A
ENSMUSG00000022706	149.807	-0.591589	0.486579	-1.21581	0.224056	0.786792	Mrpl40	e75	#N/A
ENSMUSG00000014075	107.23	-0.692872	0.574436	-1.20618	0.227749	0.786792	Tctex1d2	e75	#N/A
ENSMUSG00000040666	149.524	0.880905	0.726653	1.21228	0.225406	0.786792	Sh3bgr	e75	#N/A
ENSMUSG00000034345	699.019	-0.406738	0.336802	-1.20765	0.227183	0.786792	Gtf2h5	e75	#N/A
ENSMUSG00000024083	371.945	0.53922	0.445591	1.21012	0.226232	0.786792	Pja2	e75	#N/A
ENSMUSG00000024099	432.791	-0.469164	0.385908	-1.21574	0.224084	0.786792	Ndufv2	e75	#N/A
ENSMUSG00000049090	110.829	-0.667067	0.553626	-1.20491	0.22824	0.786792	Zadh2	e75	#N/A
ENSMUSG00000020076	235.92	-0.488282	0.406014	-1.20262	0.229122	0.787248	Ddx50	e75	#N/A
ENSMUSG00000093565	1050.07	1.09556	0.911159	1.20238	0.229217	0.787248	Rab26os	e75	#N/A
ENSMUSG00000049300	192.168	0.500921	0.417013	1.20121	0.229669	0.787792	Prmt6	e75	#N/A
ENSMUSG00000031826	304.842	-0.555269	0.462167	-1.20145	0.229578	0.787792	Usp10	e75	#N/A
ENSMUSG00000021975	125.924	0.588517	0.490076	1.20087	0.229802	0.787792	Ints9	e75	#N/A
ENSMUSG00000022972	162.726	0.524705	0.437631	1.19897	0.23054	0.789344	Cfap298	e75	#N/A
ENSMUSG00000022913	225.96	-0.568613	0.474117	-1.19931	0.230408	0.789344	Psmg1	e75	#N/A
ENSMUSG00000031226	313.787	0.539107	0.449816	1.19851	0.23072	0.789471	Pbdc1	e75	#N/A
ENSMUSG00000000827	333.036	-0.433211	0.362195	-1.19607	0.231669	0.790276	Tpd52l2	e75	#N/A
ENSMUSG00000062960	450.236	0.456794	0.382017	1.19574	0.231798	0.790276	Kdr	e75	#N/A
ENSMUSG00000033917	136.571	0.593412	0.496	1.1964	0.231542	0.790276	Gde1	e75	#N/A
ENSMUSG00000025278	242.168	0.525327	0.439345	1.1957	0.231812	0.790276	Flnb	e75	#N/A
ENSMUSG00000060373	3156.15	0.370261	0.309638	1.19579	0.23178	0.790276	Hnrnpc	e75	#N/A
ENSMUSG00000018707	590.502	0.468301	0.391651	1.19571	0.23181	0.790276	Dync1h1	e75	#N/A
ENSMUSG00000029142	585.626	-0.379383	0.317429	-1.19517	0.232019	0.790493	NA	e75	#N/A
ENSMUSG00000078193	132.332	-0.562919	0.471432	-1.19406	0.232454	0.790801	NA	e75	#N/A
ENSMUSG00000076236	235.953	0.434549	0.363991	1.19385	0.232538	0.790801	Mir682	e75	#N/A
ENSMUSG00000014313	3340.87	-0.414643	0.347211	-1.19421	0.232396	0.790801	Cox6c	e75	#N/A
ENSMUSG00000015290	142.687	-0.491129	0.411679	-1.19299	0.232874	0.791457	Ubl4a	e75	#N/A
ENSMUSG00000057342	121.588	0.543578	0.456064	1.19189	0.233305	0.791462	Sphk2	e75	#N/A
ENSMUSG00000019868	142.169	-0.781885	0.655876	-1.19212	0.233213	0.791462	Vta1	e75	#N/A
ENSMUSG00000031799	1171.53	0.327216	0.274379	1.19257	0.233039	0.791462	Tpm4	e75	#N/A
ENSMUSG00000039230	174.265	0.64415	0.540699	1.19133	0.233524	0.791721	Tbcd	e75	#N/A
ENSMUSG00000000441	219.016	-0.647355	0.54513	-1.18752	0.235021	0.795908	Raf1	e75	#N/A
ENSMUSG00000021645	1147.67	0.360696	0.303755	1.18746	0.235047	0.795908	Smn1	e75	#N/A
ENSMUSG00000036875	144.621	0.500655	0.422062	1.18621	0.235538	0.79611	Dna2	e75	#N/A
ENSMUSG00000052681	425.072	0.437944	0.369084	1.18657	0.235396	0.79611	Rap1b	e75	#N/A
ENSMUSG00000034593	173.935	0.54917	0.462752	1.18675	0.235328	0.79611	Myo5a	e75	#N/A
ENSMUSG00000025161	462.07	0.450644	0.38002	1.18584	0.235684	0.796116	Slc16a3	e75	#N/A
ENSMUSG00000040928	427.324	0.413882	0.349343	1.18474	0.236119	0.796697	S100pbp	e75	#N/A
ENSMUSG00000032846	115.846	-0.518669	0.437813	-1.18468	0.236144	0.796697	Zswim6	e75	#N/A
ENSMUSG00000073155	522.201	0.430876	0.364119	1.18334	0.236675	0.798004	1810058I24Rik	e75	#N/A
ENSMUSG00000026193	975.037	-0.391497	0.332431	-1.17768	0.238926	0.798294	Fn1	e75	#N/A
ENSMUSG00000005506	1077.59	0.321781	0.272556	1.18061	0.237759	0.798294	Celf1	e75	#N/A
ENSMUSG00000038369	216.537	0.446889	0.379432	1.17778	0.238883	0.798294	Ncoa6	e75	#N/A
ENSMUSG00000039156	189.487	0.564037	0.478646	1.1784	0.238637	0.798294	Stim2	e75	#N/A
ENSMUSG00000012535	1205.79	0.468838	0.397426	1.17969	0.238125	0.798294	Tnpo3	e75	#N/A
ENSMUSG00000030216	684.842	-0.567315	0.480153	-1.18153	0.237393	0.798294	Wbp11	e75	#N/A
ENSMUSG00000074211	145.006	-0.559548	0.474428	-1.17942	0.238233	0.798294	Sdhaf1	e75	#N/A
ENSMUSG00000038416	343.433	0.605202	0.512409	1.18109	0.237566	0.798294	Cdc16	e75	#N/A
ENSMUSG00000006289	144.298	-0.538907	0.455861	-1.18217	0.237137	0.798294	Osgep	e75	#N/A
ENSMUSG00000007989	142.248	0.525895	0.444982	1.18184	0.237271	0.798294	Fzd3	e75	#N/A
ENSMUSG00000022106	243.906	-0.459327	0.388927	-1.18101	0.237598	0.798294	Rcbtb2	e75	#N/A
ENSMUSG00000042350	185.735	-0.563548	0.477537	-1.18011	0.237955	0.798294	Arel1	e75	#N/A
ENSMUSG00000033047	352.187	-0.505251	0.42807	-1.1803	0.23788	0.798294	Eif3l	e75	#N/A
ENSMUSG00000042705	109.637	-0.651753	0.553218	-1.17811	0.238752	0.798294	Commd10	e75	#N/A
ENSMUSG00000035885	1824.08	-0.488989	0.415085	-1.17805	0.238779	0.798294	Cox8a	e75	#N/A
ENSMUSG00000025151	1845.51	0.391849	0.332877	1.17716	0.239133	0.798504	Maged1	e75	#N/A
ENSMUSG00000029713	1161.44	0.385328	0.327595	1.17624	0.239501	0.799251	Gnb2	e75	#N/A
ENSMUSG00000066278	100.975	0.553303	0.470604	1.17573	0.239703	0.799442	Vps37b	e75	#N/A
ENSMUSG00000026383	571.593	0.393612	0.335213	1.17422	0.240309	0.800499	Epb41l5	e75	#N/A
ENSMUSG00000022536	1035.37	-0.607793	0.517606	-1.17424	0.2403	0.800499	Glyr1	e75	#N/A
ENSMUSG00000022905	319.772	0.447426	0.381302	1.17342	0.240628	0.80108	Kpna1	e75	#N/A
ENSMUSG00000042197	233.68	0.528216	0.451428	1.1701	0.24196	0.801757	Zfp451	e75	#N/A
ENSMUSG00000026456	259.688	0.472072	0.403593	1.16967	0.242133	0.801757	Cyb5r1	e75	#N/A
ENSMUSG00000034101	184.075	-0.544634	0.464942	-1.1714	0.241437	0.801757	Ctnnd1	e75	#N/A
ENSMUSG00000019984	97.5143	-0.589867	0.504304	-1.16967	0.242135	0.801757	Med23	e75	#N/A
ENSMUSG00000032212	1457.45	0.389705	0.333173	1.16968	0.242131	0.801757	Sltm	e75	#N/A
ENSMUSG00000032612	217.327	0.450589	0.38511	1.17003	0.241991	0.801757	Usp4	e75	#N/A
ENSMUSG00000059923	514.509	0.427414	0.36507	1.17077	0.24169	0.801757	Grb2	e75	#N/A
ENSMUSG00000022443	406.164	0.500622	0.427097	1.17215	0.241137	0.801757	Myh9	e75	#N/A
ENSMUSG00000025050	97.983	-0.667679	0.570099	-1.17116	0.241533	0.801757	Pcgf6	e75	#N/A
ENSMUSG00000032977	287.09	0.436283	0.373657	1.1676	0.242968	0.804032	Fam207a	e75	#N/A
ENSMUSG00000024667	103.381	-0.739725	0.633924	-1.1669	0.243252	0.80449	Tmem216	e75	#N/A
ENSMUSG00000027940	1044.29	0.392939	0.336888	1.16638	0.243462	0.804705	Tpm3	e75	#N/A
ENSMUSG00000016933	326.195	0.502896	0.431434	1.16564	0.243761	0.804732	Plcg1	e75	#N/A
ENSMUSG00000040502	172.096	0.720555	0.618045	1.16586	0.24367	0.804732	44264	e75	#N/A
ENSMUSG00000021051	196.845	-0.469168	0.4027	-1.16506	0.243996	0.805028	Ppp2r5e	e75	#N/A
ENSMUSG00000042155	112.532	0.738229	0.634278	1.16389	0.244469	0.805148	Klhl23	e75	#N/A
ENSMUSG00000025630	150.777	-0.541198	0.464841	-1.16426	0.244317	0.805148	Hprt	e75	#N/A
ENSMUSG00000006169	767.779	0.392223	0.336944	1.16406	0.2444	0.805148	Clint1	e75	#N/A
ENSMUSG00000069114	120.033	0.628555	0.540298	1.16335	0.244688	0.805389	Zbtb10	e75	#N/A
ENSMUSG00000049658	167.935	0.526713	0.452964	1.16281	0.244905	0.805623	Bdp1	e75	#N/A
ENSMUSG00000027593	418.08	0.695134	0.598295	1.16186	0.245293	0.805718	Raly	e75	#N/A
ENSMUSG00000047514	106.437	0.5944	0.511678	1.16167	0.24537	0.805718	Tspyl1	e75	#N/A
ENSMUSG00000020482	231.647	0.51244	0.441044	1.16188	0.245284	0.805718	Ccdc117	e75	#N/A
ENSMUSG00000045752	441.951	0.486719	0.419164	1.16117	0.245575	0.80591	Tssc4	e75	#N/A
ENSMUSG00000040479	204.045	0.499065	0.430423	1.15948	0.246262	0.807598	Dgkz	e75	#N/A
ENSMUSG00000027546	100.671	0.559547	0.485396	1.15276	0.249007	0.807598	Atp9a	e75	#N/A
ENSMUSG00000036782	99.3012	0.557588	0.483676	1.15281	0.248988	0.807598	Klhl13	e75	#N/A
ENSMUSG00000028124	105.908	-0.799316	0.692333	-1.15453	0.248284	0.807598	Gclm	e75	Gclm
ENSMUSG00000028436	297.933	0.426206	0.369954	1.15205	0.2493	0.807598	Dcaf12	e75	#N/A
ENSMUSG00000029703	153.696	0.530667	0.460237	1.15303	0.248898	0.807598	Lrwd1	e75	#N/A
ENSMUSG00000030062	1473.62	0.313195	0.271484	1.15364	0.248649	0.807598	Rpn1	e75	#N/A
ENSMUSG00000031708	535.251	0.432638	0.373744	1.15758	0.247036	0.807598	Tecr	e75	#N/A
ENSMUSG00000032384	106.632	-0.585922	0.50815	-1.15305	0.24889	0.807598	Csnk1g1	e75	#N/A
ENSMUSG00000038664	225.396	0.616535	0.532628	1.15753	0.247054	0.807598	Herc1	e75	#N/A
ENSMUSG00000066357	532.942	0.39698	0.344343	1.15286	0.248966	0.807598	Wdr6	e75	#N/A
ENSMUSG00000020549	129.273	0.540394	0.469018	1.15218	0.249246	0.807598	Elac2	e75	#N/A
ENSMUSG00000018569	110.685	0.836486	0.72447	1.15462	0.248247	0.807598	Cldn7	e75	#N/A
ENSMUSG00000037149	796.423	0.355906	0.308737	1.15278	0.249001	0.807598	Ddx1	e75	#N/A
ENSMUSG00000071379	112.517	0.689322	0.59493	1.15866	0.246595	0.807598	Hpcal1	e75	#N/A
ENSMUSG00000039828	109.103	0.717913	0.621037	1.15599	0.247685	0.807598	Wdr70	e75	#N/A
ENSMUSG00000022142	228.096	-0.451169	0.389904	-1.15713	0.247219	0.807598	Nup155	e75	#N/A
ENSMUSG00000022856	158.555	-0.712488	0.617903	-1.15307	0.24888	0.807598	Tmem41a	e75	#N/A
ENSMUSG00000024260	113.012	0.72622	0.630206	1.15235	0.249176	0.807598	Sap130	e75	#N/A
ENSMUSG00000024538	140.025	-0.651919	0.564036	-1.15581	0.247759	0.807598	Ppic	e75	#N/A
ENSMUSG00000024953	167.208	-0.53692	0.465643	-1.15307	0.248881	0.807598	Prdx5	e75	#N/A
ENSMUSG00000062456	122.875	-0.719551	0.623438	-1.15417	0.248432	0.807598	NA	e75	#N/A
ENSMUSG00000028879	166.611	-0.497894	0.432447	-1.15134	0.249592	0.808069	Stx12	e75	#N/A
ENSMUSG00000046229	171.836	0.621624	0.540828	1.14939	0.250393	0.8083	Scand1	e75	#N/A
ENSMUSG00000031930	113.069	-0.68181	0.592845	-1.15007	0.250117	0.8083	Wwp2	e75	#N/A
ENSMUSG00000025555	155.056	-1.44035	1.25235	-1.15012	0.250094	0.8083	Farp1	e75	#N/A
ENSMUSG00000032178	1139.51	-0.377229	0.328185	-1.14944	0.250374	0.8083	Ilf3	e75	#N/A
ENSMUSG00000024014	127.962	0.622835	0.541534	1.15013	0.250089	0.8083	Pim1	e75	#N/A
ENSMUSG00000018974	442.661	0.405297	0.353077	1.1479	0.251009	0.809816	Sart3	e75	#N/A
ENSMUSG00000039967	412.854	0.423562	0.369239	1.14712	0.251331	0.809966	Zfp292	e75	#N/A
ENSMUSG00000045690	1723.42	-0.357674	0.311812	-1.14708	0.251348	0.809966	Wdr89	e75	#N/A
ENSMUSG00000044098	177.303	0.532718	0.465085	1.14542	0.252035	0.81097	Rsbn1	e75	#N/A
ENSMUSG00000040725	250.863	0.489769	0.427443	1.14581	0.251874	0.81097	Hnrnpul1	e75	#N/A
ENSMUSG00000056770	263.416	0.476032	0.415653	1.14526	0.2521	0.81097	Setd3	e75	#N/A
ENSMUSG00000042750	1243.18	0.356427	0.311464	1.14436	0.252474	0.811701	Bex2	e75	#N/A
ENSMUSG00000039159	234.209	0.489756	0.428353	1.14335	0.252895	0.812272	Ube2h	e75	#N/A
ENSMUSG00000018398	169.299	0.444269	0.38873	1.14287	0.253092	0.812272	44447	e75	#N/A
ENSMUSG00000071653	367.508	-0.391584	0.342569	-1.14308	0.253005	0.812272	1810009A15Rik	e75	#N/A
ENSMUSG00000009621	136.38	-0.6136	0.537221	-1.14217	0.253382	0.812326	Vav2	e75	#N/A
ENSMUSG00000030079	121.973	0.767977	0.672411	1.14212	0.253402	0.812326	Ruvbl1	e75	#N/A
ENSMUSG00000038335	632.907	0.354346	0.310482	1.14128	0.253754	0.812983	Tsr1	e75	#N/A
ENSMUSG00000029924	103.953	0.6124	0.536819	1.14079	0.253955	0.813157	Slc37a3	e75	#N/A
ENSMUSG00000037470	453.439	0.402518	0.353348	1.13916	0.254638	0.814401	Uggt1	e75	#N/A
ENSMUSG00000023348	340.382	0.51233	0.449738	1.13917	0.254631	0.814401	Trip6	e75	#N/A
ENSMUSG00000039515	322.108	0.477816	0.419742	1.13836	0.254971	0.814706	Ptpa	e75	#N/A
ENSMUSG00000022816	521.064	-0.419992	0.36899	-1.13822	0.255028	0.814706	Fstl1	e75	#N/A
ENSMUSG00000058254	203.69	-0.476945	0.419603	-1.13666	0.255681	0.815077	Tspan7	e75	#N/A
ENSMUSG00000028729	451.197	-0.460142	0.404802	-1.13671	0.255661	0.815077	Ebna1bp2	e75	#N/A
ENSMUSG00000005225	298.92	0.458626	0.40378	1.13583	0.256028	0.815077	Plekha8	e75	#N/A
ENSMUSG00000052833	2289.13	0.343606	0.302477	1.13598	0.255967	0.815077	Sae1	e75	#N/A
ENSMUSG00000030868	148.404	-0.575948	0.506619	-1.13685	0.255603	0.815077	Dctn5	e75	#N/A
ENSMUSG00000024560	254.17	-0.439914	0.387089	-1.13647	0.255761	0.815077	Cxxc1	e75	#N/A
ENSMUSG00000019889	265.994	-0.376367	0.331488	-1.13539	0.256213	0.815197	Ptprk	e75	#N/A
ENSMUSG00000026837	205.7	0.530126	0.467696	1.13348	0.257011	0.816327	Col5a1	e75	#N/A
ENSMUSG00000028195	184.468	-0.807344	0.712059	-1.13382	0.256872	0.816327	Cyr61	e75	#N/A
ENSMUSG00000029076	327.35	-0.395943	0.349178	-1.13393	0.256824	0.816327	Sdf4	e75	#N/A
ENSMUSG00000028799	186.418	0.540943	0.477509	1.13284	0.25728	0.816412	Zfp362	e75	#N/A
ENSMUSG00000005378	245.331	-0.522772	0.46152	-1.13272	0.257333	0.816412	Bud23	e75	#N/A
ENSMUSG00000067274	2767.35	-0.410804	0.363406	-1.13043	0.258296	0.816699	Rplp0	e75	#N/A
ENSMUSG00000029455	578.771	0.420267	0.371414	1.13153	0.257831	0.816699	Aldh2	e75	#N/A
ENSMUSG00000005610	2245.54	0.356914	0.315462	1.1314	0.257886	0.816699	Eif4g2	e75	#N/A
ENSMUSG00000053453	997.344	0.356797	0.315628	1.13043	0.258294	0.816699	Thoc7	e75	#N/A
ENSMUSG00000044707	114.341	-0.551863	0.488203	-1.1304	0.258309	0.816699	Ccnjl	e75	#N/A
ENSMUSG00000019302	163.042	0.682893	0.603594	1.13138	0.257896	0.816699	Atp6v0a1	e75	#N/A
ENSMUSG00000025781	320.631	-0.474758	0.42132	-1.12684	0.259812	0.818434	Atp5c1	e75	#N/A
ENSMUSG00000039483	96.5371	-0.786191	0.698153	-1.1261	0.260122	0.818434	Asb6	e75	#N/A
ENSMUSG00000028249	521.813	0.451269	0.400649	1.12634	0.26002	0.818434	Sdcbp	e75	#N/A
ENSMUSG00000030201	188.696	-0.480011	0.425763	-1.12741	0.259568	0.818434	Lrp6	e75	#N/A
ENSMUSG00000030689	171.876	0.504983	0.447531	1.12838	0.259161	0.818434	Ino80e	e75	#N/A
ENSMUSG00000020561	272.907	-0.471382	0.41764	-1.12868	0.259033	0.818434	Twistnb	e75	#N/A
ENSMUSG00000024163	107.346	0.665661	0.591202	1.12594	0.260189	0.818434	Mapk8ip3	e75	#N/A
ENSMUSG00000024197	106.612	-0.60591	0.53756	-1.12715	0.25968	0.818434	Plin3	e75	#N/A
ENSMUSG00000024487	207.238	0.455079	0.404153	1.12601	0.260162	0.818434	Yipf5	e75	#N/A
ENSMUSG00000049504	307.782	0.409934	0.364355	1.12509	0.260549	0.818572	Proser1	e75	#N/A
ENSMUSG00000036768	637.107	0.384307	0.341669	1.12479	0.260677	0.818572	Kif15	e75	#N/A
ENSMUSG00000021179	146.625	-0.593096	0.52721	-1.12497	0.260602	0.818572	Nrde2	e75	#N/A
ENSMUSG00000035342	190.624	-0.658449	0.585816	-1.12398	0.261019	0.819183	Lzts2	e75	#N/A
ENSMUSG00000030029	112.694	-0.651399	0.580029	-1.12304	0.261418	0.819971	Lrig1	e75	#N/A
ENSMUSG00000021816	271.159	-0.445224	0.397386	-1.12038	0.26255	0.822589	Ppp3cb	e75	#N/A
ENSMUSG00000034708	263.821	0.515783	0.460267	1.12062	0.262451	0.822589	Grn	e75	#N/A
ENSMUSG00000063019	228.331	0.637158	0.569069	1.11965	0.262862	0.822634	Manbal	e75	#N/A
ENSMUSG00000004885	827.689	-0.387191	0.345732	-1.11992	0.262749	0.822634	Crabp2	e75	#N/A
ENSMUSG00000033952	271.311	-0.474424	0.425968	-1.11376	0.265384	0.82414	Aspm	e75	#N/A
ENSMUSG00000026849	109.458	-0.654576	0.58614	-1.11676	0.264098	0.82414	Tor1a	e75	#N/A
ENSMUSG00000027519	100.365	-0.632161	0.566654	-1.1156	0.264592	0.82414	Rab22a	e75	#N/A
ENSMUSG00000028639	3199.31	-0.283817	0.254631	-1.11462	0.265012	0.82414	Ybx1	e75	#N/A
ENSMUSG00000009863	765.987	-0.417042	0.374312	-1.11415	0.265213	0.82414	Sdhb	e75	#N/A
ENSMUSG00000030557	94.6462	0.644665	0.578684	1.11402	0.265271	0.82414	Mef2a	e75	#N/A
ENSMUSG00000061032	629.642	0.389373	0.349594	1.11379	0.26537	0.82414	Rrp1	e75	Rrp1
ENSMUSG00000040054	186.465	0.60381	0.542358	1.1133	0.265578	0.82414	Baz2a	e75	#N/A
ENSMUSG00000034190	146.558	0.645361	0.578861	1.11488	0.264901	0.82414	Chmp7	e75	#N/A
ENSMUSG00000042590	132.472	-0.65543	0.588094	-1.1145	0.265066	0.82414	Ipo11	e75	#N/A
ENSMUSG00000020954	508.865	0.411438	0.36947	1.11359	0.265455	0.82414	Strn3	e75	#N/A
ENSMUSG00000037466	102.7	-0.727534	0.652149	-1.11559	0.264596	0.82414	Tedc1	e75	#N/A
ENSMUSG00000036678	128.692	0.573198	0.513301	1.11669	0.264127	0.82414	Aaas	e75	#N/A
ENSMUSG00000039220	335.766	0.359712	0.322188	1.11647	0.264222	0.82414	Ppp1r10	e75	Ppp1r10
ENSMUSG00000023988	258.232	-0.430563	0.385794	-1.11605	0.264403	0.82414	Bysl	e75	#N/A
ENSMUSG00000001924	948.615	-0.322549	0.290138	-1.11171	0.266262	0.824847	Uba1	e75	#N/A
ENSMUSG00000052906	166.361	0.560132	0.503842	1.11172	0.266258	0.824847	Ubxn8	e75	#N/A
ENSMUSG00000043004	163.481	-0.460141	0.414154	-1.11104	0.266551	0.824847	Gng2	e75	#N/A
ENSMUSG00000022684	162.136	-0.505217	0.454322	-1.11202	0.266129	0.824847	Bfar	e75	#N/A
ENSMUSG00000024968	2102.43	0.345649	0.311007	1.11139	0.266402	0.824847	Rcor2	e75	#N/A
ENSMUSG00000041997	428.584	-0.37074	0.333912	-1.11029	0.266873	0.824922	Tlk1	e75	#N/A
ENSMUSG00000036698	484.983	0.442125	0.398154	1.11044	0.266811	0.824922	Ago2	e75	#N/A
ENSMUSG00000027331	388.312	-0.437032	0.393899	-1.1095	0.267213	0.825301	Knstrn	e75	Knstrn
ENSMUSG00000027998	550.533	0.447975	0.404001	1.10885	0.267497	0.825301	Plrg1	e75	#N/A
ENSMUSG00000017386	406.781	0.483904	0.436491	1.10862	0.267593	0.825301	Traf4	e75	#N/A
ENSMUSG00000002997	151.584	0.474121	0.427597	1.1088	0.267515	0.825301	Prkar2b	e75	#N/A
ENSMUSG00000024472	442.176	0.348825	0.314766	1.10821	0.267773	0.825397	Dcp2	e75	#N/A
ENSMUSG00000043421	209.047	-0.448626	0.405053	-1.10757	0.268046	0.825779	Hilpda	e75	#N/A
ENSMUSG00000026484	356.244	0.475015	0.42962	1.10566	0.268873	0.826331	Rnf2	e75	#N/A
ENSMUSG00000029147	1930.22	0.33967	0.306984	1.10647	0.268522	0.826331	Ppm1g	e75	#N/A
ENSMUSG00000029111	898.969	0.4263	0.385641	1.10543	0.268972	0.826331	Nelfa	e75	#N/A
ENSMUSG00000096188	174.913	0.564102	0.509976	1.10614	0.268668	0.826331	Cmtm4	e75	#N/A
ENSMUSG00000024571	245.439	-0.534174	0.482979	-1.106	0.268727	0.826331	Txnl4a	e75	#N/A
ENSMUSG00000021392	279.578	-0.443078	0.401246	-1.10425	0.269483	0.82744	Nol8	e75	#N/A
ENSMUSG00000038762	1772.52	0.35952	0.325725	1.10375	0.2697	0.827648	Abcf1	e75	#N/A
ENSMUSG00000027490	480.332	0.570704	0.517273	1.10329	0.269899	0.827801	E2f1	e75	E2f1
ENSMUSG00000067818	101.847	-0.953721	0.864853	-1.10275	0.270134	0.828058	Myl9	e75	#N/A
ENSMUSG00000041837	131.904	-0.490303	0.444754	-1.10241	0.270282	0.828058	Pdcd7	e75	#N/A
ENSMUSG00000089788	111.503	0.683366	0.620391	1.10151	0.270675	0.828803	NA	e75	#N/A
ENSMUSG00000059518	155.718	0.518891	0.471425	1.10069	0.271033	0.82944	Znhit1	e75	#N/A
ENSMUSG00000031429	125.945	-0.551985	0.501827	-1.09995	0.271354	0.829502	Psmd10	e75	#N/A
ENSMUSG00000044496	151.111	0.464264	0.422002	1.10015	0.271268	0.829502	2510039O18Rik	e75	#N/A
ENSMUSG00000032666	121.921	0.508125	0.462611	1.09839	0.272036	0.830366	1700025G04Rik	e75	#N/A
ENSMUSG00000052456	153.066	-0.544777	0.495921	-1.09851	0.27198	0.830366	Asna1	e75	#N/A
ENSMUSG00000044477	442.047	0.364008	0.331437	1.09827	0.272086	0.830366	Zfand3	e75	#N/A
ENSMUSG00000005625	2095.36	0.382518	0.34857	1.09739	0.27247	0.831078	Psmd4	e75	#N/A
ENSMUSG00000031065	290.675	-0.475415	0.433483	-1.09673	0.272757	0.831497	Cdk16	e75	#N/A
ENSMUSG00000013698	235.064	0.4412	0.403187	1.09428	0.273831	0.831797	Pea15a	e75	#N/A
ENSMUSG00000027852	975.769	0.326912	0.298564	1.09495	0.273539	0.831797	Nras	e75	#N/A
ENSMUSG00000015247	116.598	0.579265	0.528909	1.09521	0.273426	0.831797	Nipsnap3b	e75	#N/A
ENSMUSG00000050471	107.238	-0.676779	0.618567	-1.09411	0.273908	0.831797	Fam118b	e75	#N/A
ENSMUSG00000020441	331.456	-0.37083	0.338581	-1.09525	0.273408	0.831797	2310033P09Rik	e75	#N/A
ENSMUSG00000059586	213.498	-0.421335	0.384679	-1.09529	0.273389	0.831797	Nsmce2	e75	#N/A
ENSMUSG00000046324	102.423	-0.634454	0.57953	-1.09477	0.273616	0.831797	Ermp1	e75	#N/A
ENSMUSG00000054309	289.453	0.404216	0.369655	1.0935	0.274176	0.832153	Cpsf3	e75	#N/A
ENSMUSG00000030095	116.139	0.695708	0.636652	1.09276	0.274499	0.832677	Tmem43	e75	#N/A
ENSMUSG00000023118	193.162	0.584907	0.535437	1.09239	0.274661	0.832712	Sympk	e75	#N/A
ENSMUSG00000020659	111.329	0.609569	0.558235	1.09196	0.274852	0.832835	Cbll1	e75	#N/A
ENSMUSG00000035621	452.323	-0.408209	0.374054	-1.09131	0.275136	0.832838	Midn	e75	#N/A
ENSMUSG00000032279	121.846	-0.765806	0.701757	-1.09127	0.275154	0.832838	Idh3a	e75	#N/A
ENSMUSG00000055320	313.668	-0.420456	0.385966	-1.08936	0.275996	0.834655	Tead1	e75	#N/A
ENSMUSG00000063065	654.873	0.441357	0.405204	1.08922	0.276056	0.834655	Mapk3	e75	#N/A
ENSMUSG00000026245	520.505	0.494396	0.455215	1.08607	0.277448	0.834901	Farsb	e75	#N/A
ENSMUSG00000053332	7022.34	-0.306303	0.283091	-1.082	0.279255	0.834901	Gas5	e75	#N/A
ENSMUSG00000048388	99.2503	0.569007	0.524303	1.08526	0.277805	0.834901	Fam171b	e75	#N/A
ENSMUSG00000008035	121.24	-0.618714	0.569922	-1.08561	0.27765	0.834901	Mid1ip1	e75	#N/A
ENSMUSG00000067377	314.042	-0.446249	0.411706	-1.0839	0.278408	0.834901	Tspan6	e75	#N/A
ENSMUSG00000028191	170.441	0.487825	0.451084	1.08145	0.279497	0.834901	Bcl10	e75	#N/A
ENSMUSG00000028849	199.549	-0.400948	0.369332	-1.0856	0.277655	0.834901	Map7d1	e75	#N/A
ENSMUSG00000068329	99.5199	0.579398	0.535981	1.081	0.279695	0.834901	Htra2	e75	#N/A
ENSMUSG00000030346	150.263	0.591863	0.546957	1.0821	0.279207	0.834901	Rad51ap1	e75	Rad51ap1
ENSMUSG00000038539	305.656	0.515403	0.473806	1.08779	0.276686	0.834901	Atf5	e75	#N/A
ENSMUSG00000030894	163.537	-0.599915	0.555035	-1.08086	0.279759	0.834901	Tpp1	e75	#N/A
ENSMUSG00000030876	150.741	-0.581241	0.535391	-1.08564	0.27764	0.834901	Mettl9	e75	#N/A
ENSMUSG00000025139	168.919	0.486834	0.44779	1.08719	0.276951	0.834901	Tollip	e75	#N/A
ENSMUSG00000031634	347.28	0.353221	0.326621	1.08144	0.279502	0.834901	Ufsp2	e75	#N/A
ENSMUSG00000032497	248.564	0.391904	0.362508	1.08109	0.279657	0.834901	Lrrfip2	e75	#N/A
ENSMUSG00000037275	248.175	0.540736	0.498943	1.08376	0.278469	0.834901	Gemin5	e75	#N/A
ENSMUSG00000017615	460.945	-0.352496	0.324793	-1.08529	0.277792	0.834901	Tnfaip1	e75	#N/A
ENSMUSG00000051510	363.686	-0.526808	0.487235	-1.08122	0.2796	0.834901	Mafg	e75	#N/A
ENSMUSG00000007411	251.227	0.395021	0.364156	1.08476	0.278029	0.834901	Mark3	e75	#N/A
ENSMUSG00000023906	106.244	0.788298	0.726704	1.08476	0.278029	0.834901	Cldn6	e75	#N/A
ENSMUSG00000058392	558.791	0.367055	0.339144	1.0823	0.27912	0.834901	Rrp1b	e75	#N/A
ENSMUSG00000079614	217.033	-0.416857	0.385422	-1.08156	0.279449	0.834901	Seh1l	e75	#N/A
ENSMUSG00000036450	430.888	0.466698	0.42991	1.08557	0.277668	0.834901	Hif1an	e75	#N/A
ENSMUSG00000084957	384.923	0.395828	0.365854	1.08193	0.279284	0.834901	Bbip1	e75	#N/A
ENSMUSG00000035455	158.62	-0.483721	0.447838	-1.08012	0.280087	0.834978	Fignl1	e75	#N/A
ENSMUSG00000071655	682.89	0.347426	0.321628	1.08021	0.280048	0.834978	Ubxn1	e75	#N/A
ENSMUSG00000024247	305.38	-0.455338	0.422438	-1.07788	0.281087	0.837508	Pkdcc	e75	#N/A
ENSMUSG00000050530	183.203	0.530719	0.49268	1.07721	0.281388	0.837565	Fam171a1	e75	#N/A
ENSMUSG00000005481	688.355	-0.325919	0.302598	-1.07707	0.281449	0.837565	Ddx39	e75	#N/A
ENSMUSG00000032199	2422.89	-0.356351	0.330928	-1.07682	0.28156	0.837565	Polr2m	e75	#N/A
ENSMUSG00000040225	1290.85	0.440425	0.40957	1.07533	0.282225	0.838192	Prrc2c	e75	#N/A
ENSMUSG00000027165	131.447	0.562339	0.522646	1.07595	0.281952	0.838192	B230118H07Rik	e75	#N/A
ENSMUSG00000030788	178.96	0.465754	0.433042	1.07554	0.282133	0.838192	Rnf141	e75	#N/A
ENSMUSG00000021917	453.906	-0.35954	0.334458	-1.07499	0.282379	0.838199	Spcs1	e75	#N/A
ENSMUSG00000040669	244.019	0.441142	0.410667	1.07421	0.282729	0.838788	Phc1	e75	#N/A
ENSMUSG00000026455	172.334	-0.564431	0.526065	-1.07293	0.283302	0.838826	Klhl12	e75	#N/A
ENSMUSG00000034926	363.842	0.676802	0.63123	1.0722	0.283632	0.838826	Dhcr24	e75	#N/A
ENSMUSG00000000628	1191.84	0.44773	0.417314	1.07289	0.283322	0.838826	Hk2	e75	#N/A
ENSMUSG00000030671	106.105	0.562029	0.523645	1.0733	0.283136	0.838826	Pde3b	e75	#N/A
ENSMUSG00000001995	113.858	0.563603	0.525642	1.07222	0.283622	0.838826	Sipa1l2	e75	#N/A
ENSMUSG00000024565	104.182	-0.527248	0.491766	-1.07215	0.283651	0.838826	Sall3	e75	#N/A
ENSMUSG00000033732	575.619	-0.31577	0.294727	-1.0714	0.283991	0.839382	Sf3b3	e75	#N/A
ENSMUSG00000033257	429.897	0.336652	0.314345	1.07096	0.284186	0.839511	Ttll4	e75	#N/A
ENSMUSG00000048402	110.689	-0.605267	0.566674	-1.06811	0.285473	0.839539	Gli2	e75	#N/A
ENSMUSG00000014226	1014.85	-0.453466	0.425501	-1.06572	0.28655	0.839539	Cacybp	e75	#N/A
ENSMUSG00000026585	225.891	0.478054	0.447154	1.0691	0.285023	0.839539	Kifap3	e75	#N/A
ENSMUSG00000026558	168.671	-0.444623	0.415663	-1.06967	0.284768	0.839539	Uck2	e75	#N/A
ENSMUSG00000026623	150.314	0.559797	0.525235	1.0658	0.286513	0.839539	Lpgat1	e75	#N/A
ENSMUSG00000038696	280.829	0.39946	0.373888	1.06839	0.285343	0.839539	Mapkap1	e75	#N/A
ENSMUSG00000019087	388.126	0.407865	0.383254	1.06422	0.287231	0.839539	Atp6ap1	e75	#N/A
ENSMUSG00000027968	836.997	0.477704	0.448069	1.06614	0.28636	0.839539	Larp7	e75	#N/A
ENSMUSG00000074129	4460.89	-0.342959	0.322027	-1.065	0.286876	0.839539	Rpl13a	e75	#N/A
ENSMUSG00000005683	400.743	-0.40308	0.378687	-1.06442	0.287141	0.839539	Cs	e75	#N/A
ENSMUSG00000000738	228.66	0.438952	0.4114	1.06697	0.285985	0.839539	Spg7	e75	#N/A
ENSMUSG00000022033	195.778	-0.610947	0.572757	-1.06668	0.286117	0.839539	Pbk	e75	Pbk
ENSMUSG00000032481	1496.53	0.362496	0.340444	1.06477	0.286978	0.839539	Smarcc1	e75	#N/A
ENSMUSG00000020520	160.792	0.526106	0.493248	1.06661	0.286146	0.839539	Galnt10	e75	#N/A
ENSMUSG00000018501	599.263	-0.337718	0.316744	-1.06622	0.286326	0.839539	Ncor1	e75	#N/A
ENSMUSG00000035248	137.733	0.474939	0.444195	1.06921	0.284974	0.839539	Tut7	e75	#N/A
ENSMUSG00000020964	260.818	0.373301	0.349967	1.06668	0.286119	0.839539	Sel1l	e75	#N/A
ENSMUSG00000041645	848.263	0.376499	0.352116	1.06925	0.284958	0.839539	Ddx24	e75	#N/A
ENSMUSG00000022332	140.582	0.594533	0.55846	1.06459	0.28706	0.839539	Khdrbs3	e75	#N/A
ENSMUSG00000024513	152.455	0.419789	0.393746	1.06614	0.286359	0.839539	Mbd2	e75	#N/A
ENSMUSG00000015943	268.307	-0.541706	0.50932	-1.06359	0.287515	0.839707	Bola1	e75	#N/A
ENSMUSG00000029004	260.304	0.52407	0.493213	1.06256	0.28798	0.839707	Kmt2e	e75	#N/A
ENSMUSG00000037736	151.63	0.525381	0.494382	1.0627	0.287916	0.839707	Limch1	e75	#N/A
ENSMUSG00000005621	146.12	0.479668	0.45163	1.06208	0.288199	0.839707	Zfp592	e75	#N/A
ENSMUSG00000046010	171.68	-0.501464	0.471635	-1.06325	0.287671	0.839707	Zfp830	e75	#N/A
ENSMUSG00000002845	124.144	-0.625567	0.588987	-1.06211	0.288188	0.839707	Tmem39a	e75	#N/A
ENSMUSG00000058569	3961.43	0.360249	0.339629	1.06071	0.28882	0.840374	Tmed9	e75	#N/A
ENSMUSG00000024270	203.937	-0.402764	0.37976	-1.06057	0.288883	0.840374	Slc39a6	e75	#N/A
ENSMUSG00000024982	97.8181	-0.563596	0.531235	-1.06092	0.288728	0.840374	Zdhhc6	e75	#N/A
ENSMUSG00000000826	857.364	0.353679	0.333899	1.05924	0.28949	0.840646	Dnajc5	e75	#N/A
ENSMUSG00000029388	113.632	-0.574681	0.542868	-1.0586	0.289781	0.840646	Eif2b1	e75	#N/A
ENSMUSG00000042462	1248.82	-0.350216	0.330902	-1.05837	0.289888	0.840646	Dctpp1	e75	Dctpp1
ENSMUSG00000061759	119.14	0.517093	0.48833	1.0589	0.289645	0.840646	Armt1	e75	#N/A
ENSMUSG00000015575	144.012	-0.529278	0.499831	-1.05891	0.289639	0.840646	Atp6v0e	e75	#N/A
ENSMUSG00000051390	139.429	-0.534955	0.505309	-1.05867	0.289751	0.840646	Zbtb22	e75	#N/A
ENSMUSG00000033931	336.638	0.420952	0.398543	1.05623	0.290863	0.84259	Rbm34	e75	#N/A
ENSMUSG00000014769	797.036	-0.346602	0.328057	-1.05653	0.290727	0.84259	Psmb1	e75	#N/A
ENSMUSG00000016252	1169	-0.329766	0.312803	-1.05423	0.291778	0.843034	Atp5e	e75	#N/A
ENSMUSG00000038646	95.9128	-0.711094	0.674331	-1.05452	0.291646	0.843034	Ramac	e75	#N/A
ENSMUSG00000063253	152.529	0.557598	0.528696	1.05467	0.291578	0.843034	Scoc	e75	#N/A
ENSMUSG00000021711	141.173	-0.537715	0.509828	-1.0547	0.291563	0.843034	Trappc13	e75	#N/A
ENSMUSG00000022812	696.818	0.540339	0.512404	1.05452	0.291646	0.843034	Gsk3b	e75	#N/A
ENSMUSG00000024949	1022.14	-0.347528	0.329783	-1.05381	0.291972	0.843152	Sf1	e75	#N/A
ENSMUSG00000072772	196.317	-0.775823	0.736611	-1.05323	0.292234	0.84347	Grcc10	e75	#N/A
ENSMUSG00000022629	115.511	0.517422	0.491642	1.05244	0.292599	0.844083	Kif21a	e75	#N/A
ENSMUSG00000037461	302.289	0.391621	0.374192	1.04658	0.295293	0.84429	Ints7	e75	#N/A
ENSMUSG00000038705	119.571	-0.602327	0.574561	-1.04833	0.294489	0.84429	Gmeb2	e75	#N/A
ENSMUSG00000046722	394.021	-0.350557	0.334557	-1.04782	0.29472	0.84429	Cdc42se1	e75	#N/A
ENSMUSG00000095139	100.353	-0.990289	0.942993	-1.05016	0.293647	0.84429	Pou3f2	e75	#N/A
ENSMUSG00000028847	333.422	0.518101	0.493491	1.04987	0.293778	0.84429	Trappc3	e75	#N/A
ENSMUSG00000037553	99.0199	0.588258	0.561988	1.04674	0.295217	0.84429	Zdhhc18	e75	#N/A
ENSMUSG00000029552	220.82	0.53506	0.510359	1.0484	0.294454	0.84429	Tes	e75	#N/A
ENSMUSG00000030934	344.714	-1.01271	0.964674	-1.0498	0.293811	0.84429	Oat	e75	#N/A
ENSMUSG00000019917	120.442	0.662334	0.631475	1.04887	0.294239	0.84429	44449	e75	#N/A
ENSMUSG00000047710	351.648	-0.394206	0.375982	-1.04847	0.294422	0.84429	Champ1	e75	#N/A
ENSMUSG00000031532	293.917	0.425267	0.406561	1.04601	0.295557	0.84429	Saraf	e75	#N/A
ENSMUSG00000031561	161.282	-0.564686	0.536952	-1.05165	0.292959	0.84429	Tenm3	e75	#N/A
ENSMUSG00000031691	272.395	0.438315	0.418849	1.04648	0.295341	0.84429	Tnpo2	e75	#N/A
ENSMUSG00000031821	1200.32	0.420274	0.401513	1.04673	0.295226	0.84429	Gins2	e75	Gins2
ENSMUSG00000015671	2162.64	0.359304	0.343533	1.04591	0.295603	0.84429	Psma2	e75	#N/A
ENSMUSG00000068184	441.66	-0.368492	0.351156	-1.04937	0.294009	0.84429	Ndufaf2	e75	#N/A
ENSMUSG00000064427	252.283	1.13856	1.08856	1.04593	0.295592	0.84429	NA	e75	#N/A
ENSMUSG00000022466	336.119	0.433336	0.414418	1.04565	0.295723	0.84429	Rpap3	e75	#N/A
ENSMUSG00000069135	124.006	-0.525085	0.499685	-1.05083	0.293336	0.84429	Fgfr1op	e75	#N/A
ENSMUSG00000016946	285.023	-0.487545	0.463957	-1.05084	0.293332	0.84429	Kctd5	e75	#N/A
ENSMUSG00000026634	245.12	-0.38491	0.369792	-1.04088	0.297929	0.845618	Angel2	e75	#N/A
ENSMUSG00000034610	451.996	0.398192	0.382688	1.04051	0.298102	0.845618	Tut4	e75	#N/A
ENSMUSG00000054920	113.767	0.564234	0.543936	1.03732	0.299588	0.845618	Klhl5	e75	#N/A
ENSMUSG00000029191	918.792	0.353627	0.340918	1.03728	0.299606	0.845618	Rfc1	e75	#N/A
ENSMUSG00000056091	300.833	0.51827	0.498942	1.03874	0.298926	0.845618	St3gal5	e75	#N/A
ENSMUSG00000030888	180.507	-0.453487	0.437255	-1.03712	0.29968	0.845618	Rrp8	e75	#N/A
ENSMUSG00000001435	550.587	-0.439111	0.422128	-1.04023	0.298232	0.845618	Col18a1	e75	#N/A
ENSMUSG00000005682	111.632	0.497897	0.47919	1.03904	0.298787	0.845618	Pan2	e75	#N/A
ENSMUSG00000040822	109.744	-0.567613	0.546462	-1.03871	0.298942	0.845618	1700123O20Rik	e75	#N/A
ENSMUSG00000066892	293.27	0.458419	0.439254	1.04363	0.296657	0.845618	Fbxl12	e75	#N/A
ENSMUSG00000032381	148.018	-0.488766	0.47092	-1.0379	0.299318	0.845618	Ciao2a	e75	#N/A
ENSMUSG00000032504	177.27	-0.500556	0.481749	-1.03904	0.298787	0.845618	Pdcd6ip	e75	#N/A
ENSMUSG00000041297	98.6163	0.681242	0.655339	1.03953	0.29856	0.845618	Cdk13	e75	#N/A
ENSMUSG00000021040	926.453	-0.320335	0.307672	-1.04116	0.297803	0.845618	Slirp	e75	#N/A
ENSMUSG00000037343	101.86	-0.529628	0.510203	-1.03807	0.299236	0.845618	Taf2	e75	#N/A
ENSMUSG00000022553	151.069	-0.575354	0.553911	-1.03871	0.298939	0.845618	Maf1	e75	#N/A
ENSMUSG00000022400	450.775	-0.335567	0.322441	-1.04071	0.298011	0.845618	Rbx1	e75	#N/A
ENSMUSG00000067713	497.175	0.437077	0.421454	1.03707	0.299703	0.845618	Prkag1	e75	#N/A
ENSMUSG00000022792	109.178	-0.476253	0.456097	-1.04419	0.296396	0.845618	Yars2	e75	#N/A
ENSMUSG00000060636	880.625	-1.06612	1.02291	-1.04224	0.297302	0.845618	Rpl35a	e75	#N/A
ENSMUSG00000024381	162.282	-0.444046	0.426787	-1.04044	0.298136	0.845618	Bin1	e75	#N/A
ENSMUSG00000024360	885.162	-0.298085	0.287126	-1.03817	0.299191	0.845618	Etf1	e75	#N/A
ENSMUSG00000025066	1906.79	0.294732	0.282833	1.04207	0.297379	0.845618	Sfr1	e75	#N/A
ENSMUSG00000026087	237.422	-0.352758	0.342451	-1.0301	0.302964	0.847095	Mrpl30	e75	#N/A
ENSMUSG00000026219	664.49	0.317059	0.311433	1.01807	0.308647	0.847095	Trip12	e75	#N/A
ENSMUSG00000026563	112.89	0.516759	0.502455	1.02847	0.30373	0.847095	Tada1	e75	#N/A
ENSMUSG00000014867	1044.78	0.318175	0.309075	1.02944	0.303272	0.847095	Surf4	e75	#N/A
ENSMUSG00000000194	140.383	-0.468641	0.458672	-1.02173	0.306906	0.847095	Gpr107	e75	#N/A
ENSMUSG00000027099	180.332	-0.474039	0.457891	-1.03526	0.300545	0.847095	Mtx2	e75	#N/A
ENSMUSG00000067787	111.174	-0.581322	0.570751	-1.01852	0.308431	0.847095	Blcap	e75	#N/A
ENSMUSG00000018209	205.206	0.39394	0.384675	1.02408	0.305796	0.847095	Stk4	e75	#N/A
ENSMUSG00000042821	132.144	0.486501	0.476239	1.02155	0.306995	0.847095	Snai1	e75	#N/A
ENSMUSG00000034160	157.804	0.416213	0.405496	1.02643	0.304689	0.847095	Ogt	e75	#N/A
ENSMUSG00000027671	1407.51	0.302482	0.293458	1.03075	0.302657	0.847095	Actl6a	e75	#N/A
ENSMUSG00000027708	147.003	0.47654	0.468008	1.01823	0.308568	0.847095	Dcun1d1	e75	#N/A
ENSMUSG00000036873	158.11	-0.524787	0.508067	-1.03291	0.301647	0.847095	2410004B18Rik	e75	#N/A
ENSMUSG00000028184	216.177	-0.418329	0.410516	-1.01903	0.308188	0.847095	Adgrl2	e75	#N/A
ENSMUSG00000028821	334.697	0.410073	0.396526	1.03416	0.301059	0.847095	Syf2	e75	#N/A
ENSMUSG00000029068	287.439	-0.334517	0.327274	-1.02213	0.306719	0.847095	Ccnl2	e75	#N/A
ENSMUSG00000037373	1074.66	0.289547	0.281817	1.02743	0.304219	0.847095	Ctbp1	e75	#N/A
ENSMUSG00000029397	109.113	-0.54589	0.529401	-1.03115	0.302472	0.847095	Rchy1	e75	#N/A
ENSMUSG00000029415	688.973	0.305113	0.295947	1.03097	0.302553	0.847095	Sdad1	e75	#N/A
ENSMUSG00000041548	111.884	0.526907	0.51726	1.01865	0.308369	0.847095	Hspb8	e75	Hspb8
ENSMUSG00000060261	1874.93	-0.304849	0.297656	-1.02416	0.305758	0.847095	Gtf2i	e75	#N/A
ENSMUSG00000001158	1036.51	-0.389586	0.382558	-1.01837	0.308501	0.847095	Snrnp27	e75	#N/A
ENSMUSG00000056952	819.941	0.97644	0.952232	1.02542	0.305164	0.847095	Tatdn2	e75	#N/A
ENSMUSG00000030316	164.623	0.40841	0.401023	1.01842	0.308478	0.847095	Tamm41	e75	#N/A
ENSMUSG00000000184	2471.83	0.382671	0.372763	1.02658	0.304619	0.847095	Ccnd2	e75	#N/A
ENSMUSG00000030188	132.373	-0.514565	0.503302	-1.02238	0.306602	0.847095	Magohb	e75	#N/A
ENSMUSG00000006333	1953.86	-0.424348	0.411989	-1.03	0.30301	0.847095	Rps9	e75	#N/A
ENSMUSG00000035623	385.132	-0.407058	0.394223	-1.03256	0.301811	0.847095	Rsf1	e75	#N/A
ENSMUSG00000030779	565.987	0.354691	0.343604	1.03227	0.301947	0.847095	Rbbp6	e75	#N/A
ENSMUSG00000003345	674.929	0.325126	0.315567	1.03029	0.302872	0.847095	Csnk1g2	e75	#N/A
ENSMUSG00000001300	106.255	-0.585679	0.567443	-1.03214	0.302008	0.847095	Efnb2	e75	#N/A
ENSMUSG00000031644	113.348	0.538321	0.520458	1.03432	0.300986	0.847095	Nek1	e75	#N/A
ENSMUSG00000036180	524.28	0.362133	0.351256	1.03097	0.302556	0.847095	Gatad2a	e75	#N/A
ENSMUSG00000008450	145.12	0.51143	0.498686	1.02555	0.305101	0.847095	Nutf2	e75	#N/A
ENSMUSG00000040717	380.312	-0.488889	0.477617	-1.0236	0.306023	0.847095	Il17rd	e75	#N/A
ENSMUSG00000021843	1014.91	0.348505	0.341772	1.0197	0.307871	0.847095	Ktn1	e75	#N/A
ENSMUSG00000060510	424.032	-0.567878	0.552886	-1.02712	0.304366	0.847095	Zfp266	e75	#N/A
ENSMUSG00000049932	756.77	-0.305967	0.297841	-1.02728	0.304287	0.847095	H2afx	e75	#N/A
[truncated: 11,868 more rows]

## Sheet: E8.5
Ensembl_ID	baseMean	log2FoldChange	lfcSE	stat	pvalue	Benjamini-Hochberg adjusted pvalue (padj)	symbol	E_Stage	Cyclebase
ENSMUSG000000273061	702.564	-1.92183	0.2648	-7.25764	3.93909e-13	5.46234e-09	Nusap1	e85	Nusap1
ENSMUSG000000014031	621.845	-1.96908	0.351518	-5.60163	2.12345e-08	0.000147229	Ube2c	e85	Ube2c
ENSMUSG000000389431	464.534	-1.76214	0.320489	-5.49828	3.83504e-08	0.000177268	Prc1	e85	#N/A
ENSMUSG000000414311	383.552	-1.74643	0.345053	-5.06135	4.16303e-07	0.00144322	Ccnb1	e85	Ccnb1
ENSMUSG000000475341	192.708	-1.77564	0.41646	-4.26365	2.01113e-05	0.0557767	Mis18bp1	e85	Mis18bp1
ENSMUSG000000266051	1127.12	-1.3632	0.32397	-4.2078	2.57874e-05	0.0595989	Cenpf	e85	Cenpf
ENSMUSG000000274961	469.134	-1.39435	0.338435	-4.11998	3.78909e-05	0.0750619	Aurka	e85	Aurka
ENSMUSG000000322541	387.235	-1.34208	0.362281	-3.70452	0.000211794	0.367118	Kif23	e85	Kif23
ENSMUSG000000295911	2603.91	1.81736	0.51038	3.5608	0.000369726	0.529148	Ung	e85	Ung
ENSMUSG000000199421	2435.36	-1.20058	0.337955	-3.5525	0.000381588	0.529148	Cdk1	e85	Cdk1
ENSMUSG000000306541	2594.23	-1.03999	0.297072	-3.50081	0.000463845	0.58474	Arl6ip1	e85	Arl6ip1
ENSMUSG000000260391	171.671	-1.39866	0.407205	-3.43477	0.000593062	0.657509	Sgo2a	e85	Sgo2a
ENSMUSG000000203301	406.969	-1.11895	0.332284	-3.36746	0.000758645	0.657509	Hmmr	e85	Hmmr
ENSMUSG000000174991	499.065	1.04029	0.307396	3.3842	0.000713854	0.657509	Cdc6	e85	Cdc6
ENSMUSG000000622481	123.956	-2.57429	0.752244	-3.42215	0.000621289	0.657509	Cks2	e85	Cks2
ENSMUSG000000246601	1086.49	-0.917352	0.270709	-3.3887	0.000702248	0.657509	Incenp	e85	#N/A
ENSMUSG000000259021	25.2565	2.12176	1.15779	1.83259	0.0668641	1	Sox17	e85	#N/A
ENSMUSG000000338451	403.152	-0.196987	0.329688	-0.597496	0.550176	1	Mrpl15	e85	#N/A
ENSMUSG000000259031	87.016	-0.174288	0.552658	-0.315363	0.752486	1	Lypla1	e85	#N/A
ENSMUSG000000338131	98.6987	0.0463397	0.449806	0.103022	0.917946	1	Tcea1	e85	#N/A
ENSMUSG000000625881	163.526	0.747528	0.498929	1.49827	0.134064	1	NA	e85	#N/A
ENSMUSG000000024591	7.14481	-0.638846	1.76513	-0.361926	0.717408	1	Rgs20	e85	#N/A
ENSMUSG000000337931	69.6765	0.149067	0.626062	0.238103	0.811802	1	Atp6v1h	e85	#N/A
ENSMUSG000000259071	143.951	-0.0171524	0.471534	-0.0363756	0.970983	1	Rb1cc1	e85	#N/A
ENSMUSG000000337401	10.6405	-1.18327	2.19659	-0.538686	0.590103	1	St18	e85	#N/A
ENSMUSG000000512851	108.438	-0.224655	0.512805	-0.438091	0.661321	1	Pcmtd1	e85	#N/A
ENSMUSG000000761351	6.86772	0.0729421	1.80596	0.0403897	0.967782	1	NA	e85	#N/A
ENSMUSG000000610241	718.014	-0.0658207	0.389128	-0.169149	0.865679	1	Rrs1	e85	#N/A
ENSMUSG000000678791	4.98731	-1.96814	2.35993	-0.833982	0.404291	1	Vxn	e85	#N/A
ENSMUSG000000259121	17.9998	1.08645	1.35663	0.800845	0.423222	1	Mybl1	e85	#N/A
ENSMUSG000000452101	147.695	0.395933	0.542724	0.729528	0.465679	1	Vcpip1	e85	#N/A
ENSMUSG000000259151	13.4362	2.04706	1.44455	1.4171	0.156454	1	Sgk3	e85	#N/A
ENSMUSG000000461011	4.38315	2.47246	2.66893	0.926386	0.354245	1	Mcmdc2	e85	#N/A
ENSMUSG000000982341	326.858	-2.02386	0.694361	-2.91471	0.00356016	1	Snhg6	e85	#N/A
ENSMUSG000000931781	6.80281	1.50023	1.63984	0.914866	0.360262	1	Snord87	e85	#N/A
ENSMUSG000000259171	767.415	0.324265	0.296856	1.09233	0.274688	1	Cops5	e85	#N/A
ENSMUSG000000567631	223.216	0.0258775	0.433218	0.0597334	0.952368	1	Cspp1	e85	#N/A
ENSMUSG000000678511	188.42	-0.350632	0.467907	-0.749362	0.453639	1	Arfgef1	e85	#N/A
ENSMUSG000000489601	55.9481	0.35767	0.70953	0.504094	0.614195	1	Prex2	e85	#N/A
ENSMUSG000000577151	2.72365	0.604115	2.79805	0.215905	0.829061	1	A830018L16Rik	e85	#N/A
ENSMUSG000000169181	71.1754	-0.0691445	0.586486	-0.117896	0.90615	1	Sulf1	e85	#N/A
ENSMUSG000000259381	48.4664	-0.688649	0.826586	-0.833125	0.404774	1	Slco5a1	e85	#N/A
ENSMUSG000000058861	67.6322	-0.0145471	0.643032	-0.0226227	0.981951	1	Ncoa2	e85	#N/A
ENSMUSG000000259351	184.835	0.143884	0.528423	0.27229	0.785399	1	Tram1	e85	#N/A
ENSMUSG000000259371	33.8221	-0.680025	0.778514	-0.873491	0.382395	1	Lactb2	e85	#N/A
ENSMUSG000000259321	64.9972	-0.597182	1.01741	-0.58696	0.557231	1	Eya1	e85	#N/A
ENSMUSG000000259301	11.1717	0.354992	1.46714	0.241962	0.80881	1	Msc	e85	#N/A
ENSMUSG000000259251	96.5112	-0.783924	0.563646	-1.39081	0.164283	1	Terf1	e85	#N/A
ENSMUSG000000437161	147.233	-0.6985	0.769281	-0.907991	0.363883	1	Rpl7	e85	#N/A
ENSMUSG000000259211	117.883	-0.298413	0.545695	-0.546849	0.584482	1	Rdh10	e85	#N/A
ENSMUSG000000259201	63.5292	0.00262901	0.630947	0.00416676	0.996675	1	Stau2	e85	#N/A
ENSMUSG000000259391	35.9441	-0.636275	0.758529	-0.838827	0.401567	1	Ube2w	e85	#N/A
ENSMUSG000000796581	472.75	-1.35563	0.576023	-2.35343	0.0186013	1	Eloc	e85	#N/A
ENSMUSG000000259401	115.285	0.0756503	0.729726	0.103669	0.917432	1	Tmem70	e85	#N/A
ENSMUSG000000910201	12.716	-0.548594	1.1439	-0.479584	0.631524	1	NA	e85	#N/A
ENSMUSG000000426861	42.9513	0.463366	1.2709	0.364597	0.715412	1	Jph1	e85	#N/A
ENSMUSG000000257771	6.21683	0.949094	1.54618	0.61383	0.539328	1	Gdap1	e85	#N/A
ENSMUSG000000851251	3.49143	-5.40623	2.99791	-1.80334	0.0713353	1	Gm16070	e85	#N/A
ENSMUSG000000257761	81.2657	0.175639	0.549228	0.319793	0.749126	1	Crispld1	e85	#N/A
ENSMUSG000000259271	81.2689	-0.0432553	0.887218	-0.0487538	0.961115	1	Tfap2b	e85	#N/A
ENSMUSG000000418591	1881.67	0.614552	0.261734	2.348	0.0188743	1	Mcm3	e85	#N/A
ENSMUSG000000259311	7.14024	1.14959	1.78999	0.642229	0.520725	1	Paqr8	e85	#N/A
ENSMUSG000000417791	77.3045	0.243736	0.64777	0.376269	0.706717	1	Tram2	e85	#N/A
ENSMUSG000000259331	68.7899	0.0473811	0.609064	0.0777932	0.937993	1	Tmem14a	e85	#N/A
ENSMUSG000000963751	4.68564	1.68669	2.32686	0.72488	0.468526	1	NA	e85	#N/A
ENSMUSG000000280331	3.06173	1.13306	3.13459	0.361471	0.717748	1	Kcnq5	e85	#N/A
ENSMUSG000000416701	5.59099	-1.04101	1.96845	-0.528847	0.596911	1	Rims1	e85	#N/A
ENSMUSG000000261581	70.4029	-0.00122163	0.621542	-0.00196548	0.998432	1	Ogfrl1	e85	#N/A
ENSMUSG000000261551	399.96	-0.0161807	0.405337	-0.039919	0.968158	1	Smap1	e85	#N/A
ENSMUSG000000261541	93.3868	-0.473025	0.604422	-0.782607	0.433858	1	Sdhaf4	e85	#N/A
ENSMUSG000000261531	116.197	-0.241262	0.631072	-0.382305	0.702235	1	Fam135a	e85	#N/A
ENSMUSG000000261471	65.4743	-0.352915	0.703683	-0.501525	0.616002	1	Col9a1	e85	#N/A
ENSMUSG000000737251	80.8001	-0.259495	0.599321	-0.432981	0.665029	1	Lmbrd1	e85	#N/A
ENSMUSG000000335691	4.34298	-1.87599	2.21205	-0.848079	0.396394	1	Adgrb3	e85	#N/A
ENSMUSG000000488741	437.56	-0.0397033	0.375792	-0.105652	0.915858	1	Phf3	e85	#N/A
ENSMUSG000000260641	60.6613	0.685369	0.769678	0.890461	0.373218	1	Ptp4a1	e85	#N/A
ENSMUSG000000260581	1.43395	1.06203	4.81969	0.220352	0.825597	1	Khdrbs2	e85	#N/A
ENSMUSG000000261341	71.8539	0.00678873	0.61812	0.0109829	0.991237	1	Prim2	e85	#N/A
ENSMUSG000000047681	61.7765	-0.0471259	0.667893	-0.070559	0.943749	1	Rab23	e85	#N/A
ENSMUSG000000422151	104.123	0.403954	0.638818	0.632347	0.52716	1	Bag2	e85	#N/A
ENSMUSG000000421971	233.68	0.125209	0.449687	0.278436	0.780678	1	Zfp451	e85	#N/A
ENSMUSG000000421821	9.3594	0.865219	1.71229	0.5053	0.613348	1	Bend6	e85	#N/A
ENSMUSG000000261311	152.723	0.138001	0.483197	0.285601	0.775184	1	Dst	e85	#N/A
ENSMUSG000000421111	171.161	0.0987577	0.435676	0.226677	0.820675	1	Ccdc115	e85	#N/A
ENSMUSG000000261271	230.858	0.118549	0.453269	0.261541	0.793675	1	Imp4	e85	#N/A
ENSMUSG000000261261	12.2723	0.518137	1.44263	0.359161	0.719474	1	Ptpn18	e85	#N/A
ENSMUSG000000261241	34.8637	0.188918	1.10599	0.170813	0.864371	1	Cfc1	e85	#N/A
ENSMUSG000000375091	6.23073	0.0540919	1.88486	0.0286981	0.977105	1	Arhgef4	e85	#N/A
ENSMUSG000000375031	603.022	-0.0858471	0.438627	-0.195718	0.844831	1	Fam168b	e85	#N/A
ENSMUSG000000261231	103.737	0.153991	0.582953	0.264156	0.79166	1	Plekhb2	e85	#N/A
ENSMUSG000000452161	112.832	-0.11607	0.528372	-0.219674	0.826125	1	Hs6st1	e85	#N/A
ENSMUSG000000374701	453.439	0.333341	0.349421	0.953983	0.340092	1	Uggt1	e85	#N/A
ENSMUSG000000471801	1.7948	1.06148	5.06186	0.209701	0.833901	1	Neurl3	e85	#N/A
ENSMUSG000000374471	2.15803	1.63978	3.42034	0.479419	0.63164	1	Arid5a	e85	#N/A
ENSMUSG000000104531	289.286	0.380961	0.406532	0.937099	0.348707	1	Kansl3	e85	#N/A
ENSMUSG000000011431	55.675	-0.00215467	0.702595	-0.00306673	0.997553	1	Lman2l	e85	#N/A
ENSMUSG000000374081	28.8134	0.405479	0.855142	0.474165	0.635382	1	Cnnm4	e85	#N/A
ENSMUSG000000011381	139.604	0.371339	0.519392	0.714949	0.474641	1	Cnnm3	e85	#N/A
ENSMUSG000000676531	4.63101	-0.305365	2.26711	-0.134693	0.892854	1	Ankrd23	e85	#N/A
ENSMUSG000000796101	35.2634	0.933629	0.954112	0.978531	0.327812	1	Ankrd39	e85	#N/A
ENSMUSG000000261211	781.97	0.323022	0.419054	0.770834	0.440805	1	Sema4c	e85	#N/A
ENSMUSG000000615181	66.4647	0.074849	0.619387	0.120844	0.903815	1	Cox5b	e85	#N/A
ENSMUSG000000373511	130.514	-0.139636	0.538026	-0.259535	0.795223	1	Actr1b	e85	#N/A
ENSMUSG000000261161	82.6731	-0.0739537	0.538361	-0.137368	0.89074	1	Tmem131	e85	#N/A
ENSMUSG000000261131	17.059	-0.116164	1.33743	-0.0868559	0.930786	1	Inpp4a	e85	#N/A
ENSMUSG000000261121	519.326	0.136138	0.337444	0.403441	0.686624	1	Coa5	e85	#N/A
ENSMUSG000000261111	339.476	-0.331118	0.315394	-1.04986	0.293785	1	Unc50	e85	#N/A
ENSMUSG000000261101	14.3594	-0.382454	1.28852	-0.296816	0.766607	1	Mgat4a	e85	#N/A
ENSMUSG000000260901	2.17636	3.05573	3.22379	0.947868	0.343197	1	2010300C02Rik	e85	#N/A
ENSMUSG000000607711	18.7923	-0.774158	1.09648	-0.706042	0.480162	1	Tsga10	e85	#N/A
ENSMUSG000000372161	8.81623	-0.871527	1.41253	-0.616999	0.537235	1	Lipt1	e85	#N/A
ENSMUSG000000260881	274.491	0.0534687	0.409711	0.130503	0.896168	1	Mitd1	e85	#N/A
ENSMUSG000000260871	237.422	-0.39377	0.335765	-1.17276	0.240894	1	Mrpl30	e85	#N/A
ENSMUSG000000584071	279.336	-0.229049	0.45581	-0.50251	0.615308	1	Txndc9	e85	#N/A
ENSMUSG000000260831	3276.98	0.0564223	0.354736	0.159054	0.873626	1	Eif5b	e85	#N/A
ENSMUSG000000260821	149.57	-0.190899	0.429524	-0.444443	0.656723	1	Rev1	e85	#N/A
ENSMUSG000000371381	62.9289	-0.839195	0.824934	-1.01729	0.309017	1	Aff3	e85	#N/A
ENSMUSG000000488141	5.60484	0.0372263	1.96158	0.0189777	0.984859	1	Lonrf2	e85	#N/A
ENSMUSG000000260801	28.6332	0.841361	0.795817	1.05723	0.290407	1	Chst10	e85	#N/A
ENSMUSG000000260781	115.408	-0.567608	0.537275	-1.05646	0.290759	1	Pdcl3	e85	#N/A
ENSMUSG000000737021	626.145	-0.0486887	0.395842	-0.123	0.902107	1	Rpl31	e85	#N/A
ENSMUSG000000031341	4.82434	-0.267418	2.46953	-0.108287	0.913768	1	Tbc1d8	e85	#N/A
ENSMUSG000000031351	194.792	0.684851	0.440562	1.55449	0.120067	1	Cnot11	e85	#N/A
ENSMUSG000000858941	5.1185	0.278691	2.15925	0.129068	0.897304	1	NA	e85	#N/A
ENSMUSG000000777041	151.126	0.0418613	1.25246	0.0334234	0.973337	1	Snord89	e85	#N/A
ENSMUSG000000482341	94.4932	-0.0428489	0.638866	-0.0670702	0.946526	1	Rnf149	e85	#N/A
ENSMUSG000000649361	3.6414	1.3238	2.26831	0.583606	0.559485	1	NA	e85	#N/A
ENSMUSG000000260741	2299.83	-0.131579	0.304501	-0.432114	0.665659	1	Map4k4	e85	#N/A
ENSMUSG000000260731	0.781356	-1.75781	5.39425	-0.325866	0.744525	1	Il1r2	e85	#N/A
ENSMUSG000000419451	4.63289	-2.48288	2.15275	-1.15335	0.248766	1	Mfsd9	e85	#N/A
ENSMUSG000000604241	96.0409	-1.40047	1.66054	-0.843384	0.399014	1	Pantr1	e85	#N/A
ENSMUSG000000455151	65.281	-1.01885	1.07398	-0.948667	0.34279	1	Pou3f3	e85	#N/A
ENSMUSG000000606791	211.725	0.149416	0.435581	0.343028	0.731578	1	Mrps9	e85	#N/A
ENSMUSG000000709391	51.7864	-0.200086	1.1066	-0.180812	0.856515	1	Tgfbrap1	e85	#N/A
ENSMUSG000000102901	99.2586	0.199154	0.471937	0.421994	0.67303	1	AI597479	e85	#N/A
ENSMUSG000000081361	59.131	0.277165	0.559684	0.495217	0.620447	1	Fhl2	e85	#N/A
ENSMUSG000000668771	34.3689	-0.364879	0.70394	-0.518338	0.604222	1	Nck2	e85	#N/A
ENSMUSG000000573631	444.076	0.648567	0.384178	1.68819	0.0913742	1	Uxs1	e85	#N/A
ENSMUSG000000417631	239.094	-0.414953	0.432797	-0.95877	0.337675	1	Tpp2	e85	#N/A
ENSMUSG000000918441	3.04325	2.56006	3.49117	0.733296	0.463378	1	NA	e85	#N/A
ENSMUSG000000260491	156.603	-0.391811	0.710134	-0.551742	0.581125	1	Tex30	e85	#N/A
ENSMUSG000000260471	89.5454	0.0519603	0.822214	0.0631956	0.949611	1	Kdelc1	e85	#N/A
ENSMUSG000000416841	75.7022	-0.0684911	0.869401	-0.0787797	0.937208	1	Bivm	e85	#N/A
ENSMUSG000000260481	83.9146	0.623739	0.522554	1.19363	0.232621	1	Ercc5	e85	#N/A
ENSMUSG000000568701	40.9223	0.294839	0.836372	0.352521	0.724448	1	Gulp1	e85	#N/A
ENSMUSG000000260431	143.48	-0.205563	1.44752	-0.142011	0.887072	1	Col3a1	e85	#N/A
ENSMUSG000000260421	88.8292	-0.0469279	0.637883	-0.0735682	0.941354	1	Col5a2	e85	#N/A
ENSMUSG000000259951	287.701	-0.200479	0.36673	-0.546666	0.584608	1	Wdr75	e85	#N/A
ENSMUSG000000259931	7.76716	1.03081	1.65958	0.621128	0.534516	1	Slc40a1	e85	#N/A
ENSMUSG000000411441	2.20682	0.80634	3.55357	0.22691	0.820494	1	Dnah7b	e85	#N/A
ENSMUSG000000259861	268.13	0.120023	0.356687	0.336495	0.736497	1	Slc39a10	e85	Slc39a10
ENSMUSG000000261091	7.15386	2.67738	2.07364	1.29115	0.196652	1	Tmeff2	e85	#N/A
ENSMUSG000000459541	14.2676	0.45871	1.25957	0.364178	0.715725	1	Cavin2	e85	#N/A
ENSMUSG000000261071	29.6257	0.144431	1.01408	0.142427	0.886743	1	Nabp1	e85	#N/A
ENSMUSG000000184171	270.285	0.10426	0.358467	0.29085	0.771166	1	Myo1b	e85	#N/A
ENSMUSG000000723241	9.03062	-0.511867	1.75076	-0.292369	0.770004	1	NA	e85	#N/A
ENSMUSG000000629391	3.52168	-0.81797	2.30187	-0.35535	0.722328	1	Stat4	e85	#N/A
ENSMUSG000000782911	3.5651	-0.273279	2.12286	-0.128731	0.89757	1	NA	e85	#N/A
ENSMUSG000000261041	18.1005	0.338334	1.15934	0.291832	0.770415	1	Stat1	e85	Stat1
ENSMUSG000000261031	228.48	-0.176827	0.391721	-0.451411	0.651694	1	Gls	e85	#N/A
ENSMUSG000000028811	35.3797	0.631802	0.949682	0.665277	0.505873	1	Nab1	e85	#N/A
ENSMUSG000000430151	21.8039	0.114347	0.889484	0.128555	0.89771	1	Nemp2	e85	#N/A
ENSMUSG000000414391	5.64021	-0.380559	1.88115	-0.202301	0.839682	1	Mfsd6	e85	#N/A
ENSMUSG000000261021	21.137	0.864911	1.1565	0.747868	0.45454	1	Inpp1	e85	#N/A
ENSMUSG000000414261	28.4833	-0.351452	0.932848	-0.376752	0.706358	1	Hibch	e85	#N/A
ENSMUSG000000436291	5.18485	0.143216	1.72764	0.082897	0.933933	1	1700019D03Rik	e85	#N/A
ENSMUSG000000260981	53.8888	-0.315692	0.673619	-0.46865	0.63932	1	Pms1	e85	#N/A
ENSMUSG000000260971	58.8446	0.110039	1.02921	0.106915	0.914856	1	Ormdl1	e85	#N/A
ENSMUSG000000260961	26.2495	-0.645584	1.16894	-0.552283	0.580755	1	Osgepl1	e85	#N/A
ENSMUSG000000260951	391.071	0.217264	0.401676	0.540894	0.58858	1	Asnsd1	e85	#N/A
ENSMUSG000000260941	28.3116	-0.928403	1.08732	-0.853843	0.393192	1	Stk17b	e85	Stk17b
ENSMUSG000000428071	9.19849	-0.202094	1.65114	-0.122397	0.902585	1	Hecw2	e85	#N/A
ENSMUSG000000259831	7.92723	-0.941883	2.28189	-0.412763	0.67978	1	Ccdc150	e85	#N/A
ENSMUSG000000413031	109.014	0.314528	0.588494	0.534463	0.593021	1	Gtf3c3	e85	#N/A
ENSMUSG000000736781	145.459	-0.164404	0.460349	-0.357128	0.720996	1	Pgap1	e85	#N/A
ENSMUSG000000523311	27.941	-0.738148	0.83157	-0.887656	0.374726	1	Ankrd44	e85	#N/A
ENSMUSG000000259821	1234.13	0.0699635	0.298005	0.234773	0.814385	1	Sf3b1	e85	#N/A
ENSMUSG000000259811	18.7323	0.634191	1.12844	0.562008	0.57411	1	Coq10b	e85	#N/A
ENSMUSG000000259801	2304	-0.0380731	0.348159	-0.109356	0.91292	1	Hspd1	e85	#N/A
ENSMUSG000000736761	1072.4	-0.759329	0.496657	-1.52888	0.126295	1	Hspe1	e85	#N/A
ENSMUSG000000259791	275.632	-0.107589	0.412905	-0.260565	0.794428	1	Mob4	e85	#N/A
ENSMUSG000000259781	14.981	0.0955037	1.4818	0.0644513	0.948611	1	Rftn2	e85	#N/A
ENSMUSG000000976491	2.739	-0.0382602	2.51944	-0.0151859	0.987884	1	NA	e85	#N/A
ENSMUSG000000469941	11.2784	0.152108	1.45861	0.104283	0.916945	1	Mars2	e85	#N/A
ENSMUSG000000383311	8.63899	0.0659513	1.63076	0.0404421	0.967741	1	Satb2	e85	#N/A
ENSMUSG000000975191	27.6353	0.20981	1.05155	0.199524	0.841853	1	4930558J18Rik	e85	#N/A
ENSMUSG000000383231	5.74425	-0.572607	1.74773	-0.327629	0.743192	1	1700066M21Rik	e85	#N/A
ENSMUSG000000484951	39.3747	0.261116	0.711211	0.367143	0.713513	1	Tyw5	e85	#N/A
ENSMUSG000000259711	104.944	-0.794135	0.636648	-1.24737	0.212262	1	Maip1	e85	#N/A
ENSMUSG000000383051	27.8865	0.158161	0.921792	0.17158	0.863768	1	Spats2l	e85	#N/A
ENSMUSG000000547701	34.0802	-0.267943	0.723225	-0.370484	0.711022	1	Kctd18	e85	#N/A
ENSMUSG000000512231	710.341	-0.251439	0.389251	-0.645954	0.518309	1	Bzw1	e85	#N/A
ENSMUSG000000260341	319.294	-0.328732	0.477932	-0.687821	0.491565	1	Clk1	e85	#N/A
ENSMUSG000000260351	84.0884	-0.423631	0.60873	-0.695926	0.486475	1	Ppil3	e85	#N/A
ENSMUSG000000260361	200.861	-0.381749	0.433798	-0.880015	0.378851	1	Nif3l1	e85	#N/A
ENSMUSG000000260371	278.69	0.0599432	0.36351	0.164901	0.869022	1	Orc2	e85	#N/A
ENSMUSG000000850541	10.8468	0.217242	1.37737	0.157722	0.874676	1	NA	e85	#N/A
ENSMUSG000000381741	91.7828	-0.245921	0.737489	-0.333458	0.738789	1	Fam126b	e85	#N/A
ENSMUSG000000260321	621.713	-0.104098	0.381148	-0.273118	0.784763	1	Ndufb3	e85	#N/A
ENSMUSG000000596471	2.59901	3.10964	3.09018	1.0063	0.314273	1	NA	e85	#N/A
ENSMUSG000000260311	63.3806	-0.450602	0.744651	-0.605118	0.5451	1	Cflar	e85	#N/A
ENSMUSG000000260291	13.3154	1.16888	1.28248	0.911423	0.362073	1	Casp8	e85	#N/A
ENSMUSG000000260281	74.9193	0.291962	0.604544	0.482945	0.629135	1	Trak2	e85	#N/A
ENSMUSG000000260271	27.9859	-0.160306	0.777018	-0.20631	0.836549	1	Stradb	e85	#N/A
ENSMUSG000000380791	178.106	-0.00857295	0.502772	-0.0170514	0.986396	1	Tmem237	e85	#N/A
ENSMUSG000000975731	4.96733	1.4674	2.33061	0.629622	0.528942	1	NA	e85	#N/A
ENSMUSG000000260241	15.2694	-0.035505	1.18339	-0.0300029	0.976065	1	Als2	e85	#N/A
ENSMUSG000000410751	81.5675	-1.58398	0.65344	-2.42406	0.015348	1	Fzd7	e85	#N/A
ENSMUSG000000473611	2.01817	0.37465	3.16113	0.118518	0.905658	1	Gm973	e85	#N/A
ENSMUSG000000260211	231.507	-0.354178	0.56552	-0.626287	0.531127	1	Sumo1	e85	#N/A
ENSMUSG000000260201	2927.39	0.058604	0.342505	0.171104	0.864142	1	Nop58	e85	#N/A
ENSMUSG000000673361	15.4576	0.245013	1.59209	0.153894	0.877694	1	Bmpr2	e85	#N/A
ENSMUSG000000410401	116.11	-0.36861	0.578309	-0.637392	0.523869	1	Fam117b	e85	#N/A
ENSMUSG000000260191	167.937	0.0586254	0.544324	0.107703	0.914231	1	Wdr12	e85	#N/A
ENSMUSG000000736641	96.7116	0.0720593	0.628325	0.114685	0.908695	1	Nbeal1	e85	#N/A
ENSMUSG000000494391	202.896	0.16197	0.382188	0.423797	0.671714	1	Cyp20a1	e85	#N/A
ENSMUSG000000267821	188.59	-0.147715	0.516437	-0.286026	0.774858	1	Abi2	e85	#N/A
ENSMUSG000000260141	18.2389	0.403295	1.1788	0.342125	0.732257	1	Raph1	e85	#N/A
ENSMUSG000000520621	27.8781	-1.333	1.1529	-1.15622	0.247593	1	Pard3b	e85	#N/A
ENSMUSG000000259691	595.975	0.637305	0.32606	1.95456	0.0506347	1	Nrp2	e85	#N/A
ENSMUSG000000408651	166.761	-0.53512	0.505279	-1.05906	0.289573	1	Ino80d	e85	#N/A
ENSMUSG000000259681	222.678	0.183013	0.465141	0.393458	0.693981	1	Ndufs1	e85	#N/A
ENSMUSG000000259671	4383.13	-0.195533	0.327162	-0.597665	0.550063	1	Eef1b2	e85	#N/A
ENSMUSG000000646121	2.31856	-2.4105	3.47155	-0.694358	0.487458	1	NA	e85	#N/A
ENSMUSG000000646021	25.0556	-0.398136	0.977292	-0.407387	0.683724	1	Snora41	e85	#N/A
ENSMUSG000000275201	286.507	0.082812	0.411414	0.201286	0.840475	1	Zdbf2	e85	#N/A
ENSMUSG000000259641	20.9101	-0.349757	1.20422	-0.290443	0.771477	1	Adam23	e85	#N/A
ENSMUSG000000259621	67.9698	-0.459566	0.953892	-0.48178	0.629962	1	Fastkd2	e85	#N/A
ENSMUSG000000259591	141.794	-0.316155	0.458749	-0.689168	0.490717	1	Klf7	e85	#N/A
ENSMUSG000000259581	372.237	-0.548732	0.345459	-1.58842	0.112192	1	Creb1	e85	#N/A
ENSMUSG000000259561	43.0494	-0.477823	1.08001	-0.442424	0.658182	1	Mettl21a	e85	#N/A
ENSMUSG000000872131	37.9084	0.533084	1.17982	0.451837	0.651386	1	2810408I11Rik	e85	#N/A
ENSMUSG000000708711	55.3706	-0.345191	0.914856	-0.377318	0.705938	1	Ccnyl1	e85	#N/A
ENSMUSG000000450051	59.3094	0.295904	0.60115	0.49223	0.622556	1	Fzd5	e85	#N/A
ENSMUSG000000513441	15.2102	0.500718	1.10414	0.453494	0.650193	1	Plekhm3	e85	#N/A
ENSMUSG000000708701	2.64542	-1.67925	3.3326	-0.503887	0.614341	1	Cryge	e85	#N/A
ENSMUSG000000259501	187.407	-0.357334	0.493342	-0.724314	0.468873	1	Idh1	e85	#N/A
ENSMUSG000000259491	22.8807	-0.878757	1.00733	-0.872364	0.38301	1	Pikfyve	e85	#N/A
ENSMUSG000000259451	1.22275	2.39186	4.62222	0.51747	0.604828	1	Crygf	e85	#N/A
ENSMUSG000000152221	123.935	-0.59909	0.76105	-0.787188	0.431172	1	Map2	e85	#N/A
ENSMUSG000000260051	69.9829	-0.0238439	0.661047	-0.0360698	0.971227	1	Rpe	e85	#N/A
ENSMUSG000000260041	8.42706	0.361412	1.8348	0.196976	0.843846	1	Kansl1l	e85	#N/A
ENSMUSG000000260031	72.3596	0.689368	0.713477	0.96621	0.333939	1	Acadl	e85	#N/A
ENSMUSG000000618161	11.8872	1.98687	1.92139	1.03408	0.301099	1	Myl1	e85	#N/A
ENSMUSG000000260001	93.1725	0.286288	0.513412	0.557619	0.577105	1	Lancl1	e85	#N/A
ENSMUSG000000622091	3.84328	0.826006	2.38065	0.346966	0.728617	1	Erbb4	e85	#N/A
ENSMUSG000000259971	15.7977	-1.65609	1.34276	-1.23335	0.217447	1	Ikzf2	e85	#N/A
ENSMUSG000000531531	4.25705	-1.14212	2.08087	-0.548867	0.583097	1	Spag16	e85	#N/A
ENSMUSG000000261961	134.015	0.264751	0.447969	0.591001	0.55452	1	Bard1	e85	#N/A
ENSMUSG000000261921	1456.64	0.40695	0.328878	1.23739	0.215943	1	Atic	e85	#N/A
ENSMUSG000000261931	975.037	0.431294	0.331932	1.29934	0.193826	1	Fn1	e85	#N/A
ENSMUSG000000393951	26.2377	-0.0966593	0.812976	-0.118896	0.905358	1	Mreg	e85	#N/A
ENSMUSG000000946551	5.29063	-2.1234	2.05657	-1.0325	0.301838	1	NA	e85	#N/A
ENSMUSG000000971311	2.90258	-1.9392	3.11074	-0.623388	0.53303	1	NA	e85	#N/A
ENSMUSG000000938431	1.5451	0.443351	4.25366	0.104228	0.916988	1	NA	e85	#N/A
ENSMUSG000000261891	211.374	-0.0884678	0.458126	-0.193108	0.846874	1	Pecr	e85	#N/A
ENSMUSG000000261881	2.68945	-2.04559	2.54678	-0.803207	0.421855	1	Tmem169	e85	#N/A
ENSMUSG000000261871	199.061	0.199021	0.464204	0.428737	0.668115	1	Xrcc5	e85	#N/A
ENSMUSG000000393541	75.1727	0.216276	0.595676	0.363076	0.716548	1	Smarcal1	e85	#N/A
ENSMUSG000000463301	671.582	0.413484	0.331372	1.24779	0.212106	1	Rpl37a	e85	#N/A
ENSMUSG000000393231	818.033	-0.181927	0.344232	-0.528501	0.597152	1	Igfbp2	e85	#N/A
ENSMUSG000000261851	362.556	0.163612	0.532745	0.307112	0.758758	1	Igfbp5	e85	#N/A
ENSMUSG000000553221	37.8068	-0.278663	0.938767	-0.296839	0.766589	1	Tns1	e85	#N/A
ENSMUSG000000878201	0.843186	0	5.39799	0	1	1	Mir1928	e85	#N/A
ENSMUSG000000063041	1198.46	0.0261169	0.288101	0.0906518	0.927769	1	Arpc2	e85	#N/A
ENSMUSG000000062991	2377.53	0.365078	0.290954	1.25476	0.209566	1	Aamp	e85	#N/A
ENSMUSG000000261791	127.718	-0.620241	0.56967	-1.08877	0.276254	1	Pnkd	e85	#N/A
ENSMUSG000000063011	27.5825	0.490541	0.89549	0.54779	0.583836	1	Tmbim1	e85	#N/A
ENSMUSG000000736501	2.89542	0.795939	3.1176	0.255305	0.798488	1	Catip	e85	#N/A
ENSMUSG000000261761	46.1448	0.103834	0.883331	0.117548	0.906426	1	Ctdsp1	e85	#N/A
ENSMUSG000000261751	13.7228	3.40649	2.39995	1.4194	0.155782	1	Vil1	e85	#N/A
ENSMUSG000000333641	200.552	0.228342	0.507828	0.449644	0.652967	1	Usp37	e85	#N/A
ENSMUSG000000261741	288.117	0.506544	0.368694	1.37389	0.169476	1	Cnot9	e85	#N/A
ENSMUSG000000261731	1.4823	1.21036	4.23595	0.285736	0.77508	1	Plcd4	e85	#N/A
ENSMUSG000000261351	53.7439	0.168155	0.720725	0.233314	0.815518	1	Zfp142	e85	#N/A
ENSMUSG000000261721	82.5241	0.639397	0.515864	1.23947	0.215172	1	Bcs1l	e85	#N/A
ENSMUSG000000261711	73.0966	0.534637	0.770537	0.69385	0.487776	1	Rnf25	e85	#N/A
ENSMUSG000000332761	17.5182	1.33549	1.30821	1.02085	0.307326	1	Stk36	e85	#N/A
ENSMUSG000000332571	429.897	0.106062	0.312479	0.33942	0.734293	1	Ttll4	e85	#N/A
ENSMUSG000000332271	64.3897	-0.082405	0.777559	-0.105979	0.915599	1	Wnt6	e85	#N/A
ENSMUSG000000900711	22.3684	-1.52092	1.40039	-1.08608	0.277446	1	Cdk5r2	e85	#N/A
ENSMUSG000000065381	2.03547	2.51491	3.26157	0.771074	0.440663	1	Ihh	e85	#N/A
ENSMUSG000000261621	11.6626	-0.322509	1.22368	-0.263556	0.792122	1	Nhej1	e85	#N/A
ENSMUSG000000331591	120.942	-0.216776	0.736933	-0.29416	0.768636	1	Cnppd1	e85	#N/A
ENSMUSG000000493391	139.406	0.205626	0.516041	0.398469	0.690284	1	Retreg2	e85	#N/A
ENSMUSG000000261971	48.286	0.0494472	1.06425	0.0464622	0.962942	1	Zfand2b	e85	#N/A
ENSMUSG000000261981	32.5191	-0.451916	0.841969	-0.536737	0.591449	1	Abcb6	e85	#N/A
ENSMUSG000000331241	10.2215	0.415079	1.59784	0.259776	0.795037	1	Atg9a	e85	#N/A
ENSMUSG000000261991	62.6338	0.325713	0.780619	0.41725	0.676495	1	Ankzf1	e85	#N/A
ENSMUSG000000262001	4.00641	-1.19345	2.40251	-0.49675	0.619365	1	Glb1l	e85	#N/A
ENSMUSG000000262011	148.386	0.0433872	0.456394	0.0950653	0.924263	1	Stk16	e85	#N/A
ENSMUSG000000262021	97.6531	0.854365	0.524048	1.63032	0.103034	1	Tuba4a	e85	Tuba4a
ENSMUSG000000262031	9.90696	-0.365682	1.80036	-0.203116	0.839045	1	Dnajb2	e85	#N/A
ENSMUSG000000262041	4.09497	1.26871	2.41539	0.525262	0.599401	1	Ptprn	e85	#N/A
ENSMUSG000000262091	260.429	0.10104	0.379867	0.265989	0.790248	1	Dnpep	e85	#N/A
ENSMUSG000000262081	58.652	0.548708	0.861062	0.637246	0.523965	1	Des	e85	#N/A
ENSMUSG000000262071	102.365	0.322055	0.509639	0.631929	0.527434	1	Speg	e85	#N/A
ENSMUSG000000330211	43.989	0.310136	0.654954	0.473523	0.63584	1	Gmppa	e85	#N/A
ENSMUSG000000330071	16.8714	-0.245049	1.2377	-0.197987	0.843055	1	Asic4	e85	#N/A
ENSMUSG000000329971	201.955	0.36642	0.5226	0.701148	0.483211	1	Chpf	e85	#N/A
ENSMUSG000000262111	93.4169	0.576942	0.701274	0.822706	0.410675	1	Obsl1	e85	#N/A
ENSMUSG000000517031	9.50451	-0.422512	1.76834	-0.238932	0.811158	1	Tmem198	e85	#N/A
ENSMUSG000000329681	4.13959	-0.242436	2.52677	-0.095947	0.923563	1	Inha	e85	#N/A
ENSMUSG000000262131	23.6132	-0.513566	1.09425	-0.469333	0.638831	1	Stk11ip	e85	#N/A
ENSMUSG000000065761	27.4251	-0.337781	1.09766	-0.307729	0.758289	1	Slc4a3	e85	#N/A
ENSMUSG000000262351	249.75	-0.179434	0.409092	-0.438614	0.660941	1	Epha4	e85	#N/A
ENSMUSG000000048721	134.402	-0.145831	1.26838	-0.114974	0.908466	1	Pax3	e85	#N/A
ENSMUSG000000329081	18.5269	-0.484152	1.22916	-0.393887	0.693664	1	Sgpp2	e85	#N/A
ENSMUSG000000262451	520.505	-0.03802	0.453302	-0.0838735	0.933157	1	Farsb	e85	#N/A
ENSMUSG000000328831	542.233	0.2109	0.35133	0.60029	0.548313	1	Acsl3	e85	#N/A
ENSMUSG000000794701	64.1307	-0.021256	0.865941	-0.0245467	0.980417	1	Utp14b	e85	#N/A
ENSMUSG000000547021	29.9461	2.12143	1.3203	1.60678	0.108103	1	Ap1s3	e85	#N/A
ENSMUSG000000736431	75.8196	0.104309	0.697219	0.149608	0.881074	1	Wdfy1	e85	#N/A
ENSMUSG000000262481	193.937	-0.245157	0.461074	-0.531709	0.594928	1	Mrpl44	e85	#N/A
ENSMUSG000000262491	257.368	-0.478424	0.373272	-1.28171	0.199946	1	Serpine2	e85	#N/A
ENSMUSG000000043641	290.736	-0.110411	0.392013	-0.281651	0.778211	1	Cul3	e85	#N/A
ENSMUSG000000386081	4.50683	-1.09099	2.21288	-0.49302	0.621998	1	Dock10	e85	#N/A
ENSMUSG000000559801	89.4526	-0.882427	0.85748	-1.02909	0.303435	1	Irs1	e85	#N/A
ENSMUSG000000261421	15.5219	-0.212793	1.48839	-0.142968	0.886316	1	Rhbdd1	e85	#N/A
ENSMUSG000000261501	153.153	-0.146488	0.433507	-0.337913	0.735429	1	Mff	e85	#N/A
ENSMUSG000000261591	228.436	0.407628	0.453554	0.898742	0.36879	1	Agfg1	e85	#N/A
ENSMUSG000000261631	15.7882	0.74075	1.24801	0.593543	0.552818	1	Sphkap	e85	#N/A
ENSMUSG000000456581	42.7885	-0.449226	1.0663	-0.421296	0.673539	1	Pid1	e85	#N/A
ENSMUSG000000262191	664.49	0.05004	0.310202	0.161314	0.871846	1	Trip12	e85	#N/A
ENSMUSG000000736331	3.83126	0.112771	2.5177	0.0447913	0.964274	1	Fbxo36	e85	#N/A
ENSMUSG000000367071	125.363	-0.153807	0.513253	-0.299671	0.764428	1	Cab39	e85	#N/A
ENSMUSG000000262231	446.016	-0.312367	0.39653	-0.787751	0.430842	1	Itm2c	e85	#N/A
ENSMUSG000000262271	6.68232	0.270577	1.63455	0.165536	0.868522	1	2810459M11Rik	e85	#N/A
ENSMUSG000000262291	1092.1	0.255086	0.334339	0.762955	0.44549	1	Psmd1	e85	#N/A
ENSMUSG000000625901	52.4309	0.177469	0.734883	0.241493	0.809173	1	Armc9	e85	#N/A
ENSMUSG000000794451	14.2969	-0.0391442	1.1126	-0.0351828	0.971934	1	B3gnt7	e85	#N/A
ENSMUSG000000262341	18916.5	0.421121	0.310439	1.35653	0.174929	1	Ncl	e85	#N/A
ENSMUSG000000648371	28.9676	0.710917	1.10715	0.642115	0.520799	1	Snora75	e85	#N/A
ENSMUSG000000646961	2.83643	3.24328	3.9419	0.822771	0.410638	1	NA	e85	#N/A
ENSMUSG000000648231	2.21321	2.82367	3.78518	0.74598	0.45568	1	Snord82	e85	#N/A
ENSMUSG000000736271	51.2857	0.93101	0.829705	1.1221	0.261821	1	C130036L24Rik	e85	#N/A
ENSMUSG000000262381	2330.84	0.229624	0.342357	0.670714	0.502403	1	Ptma	e85	#N/A
ENSMUSG000000262391	112.973	-0.356434	0.659169	-0.540732	0.588692	1	Pde6d	e85	#N/A
ENSMUSG000000262401	411.866	0.36795	0.378252	0.972764	0.330671	1	Cops7b	e85	#N/A
ENSMUSG000000533331	34.1854	0.384965	0.951139	0.404741	0.685668	1	Dis3l2	e85	#N/A
ENSMUSG000000262541	744.022	0.00640473	0.378237	0.0169331	0.98649	1	Eif4e2	e85	#N/A
ENSMUSG000000480001	312.929	-0.0274001	0.358255	-0.0764823	0.939035	1	Gigyf2	e85	#N/A
ENSMUSG000000262591	13.2848	-0.0791402	1.52591	-0.0518644	0.958637	1	Ngef	e85	#N/A
ENSMUSG000000262881	11.0022	-1.18054	1.54751	-0.762868	0.445542	1	Inpp5d	e85	#N/A
ENSMUSG000000262891	125.607	0.0869923	0.63196	0.137655	0.890513	1	Atg16l1	e85	#N/A
ENSMUSG000000736231	1.99359	0	5.29174	0	1	1	NA	e85	#N/A
ENSMUSG000000560551	3.00031	3.93657	2.78532	1.41333	0.157559	1	Sag	e85	#N/A
ENSMUSG000000707381	203.15	0.435795	0.461489	0.944323	0.345004	1	Dgkd	e85	#N/A
ENSMUSG000000055011	200.61	0.347711	0.446161	0.77934	0.43578	1	Usp40	e85	#N/A
ENSMUSG000000819841	15.8956	-0.846334	1.19041	-0.71096	0.477109	1	Dnajb3	e85	#N/A
ENSMUSG000000447831	522.198	-0.276931	0.330144	-0.838821	0.40157	1	A730008H23Rik	e85	#N/A
ENSMUSG000000262951	4.35454	-1.95089	3.05301	-0.639004	0.52282	1	Spp2	e85	#N/A
ENSMUSG000000498661	550.615	0.107348	0.478107	0.224527	0.822347	1	Arl4c	e85	#N/A
ENSMUSG000000362061	76.7272	-0.412946	0.485828	-0.849984	0.395334	1	Sh3bp4	e85	#N/A
ENSMUSG000000550131	228.942	-0.260536	0.409187	-0.636718	0.524309	1	Agap1	e85	#N/A
ENSMUSG000000344861	57.9344	-0.19361	0.69848	-0.277187	0.781637	1	Gbx2	e85	#N/A
ENSMUSG000000926271	11.3208	0.616112	1.464	0.420842	0.673871	1	NA	e85	#N/A
ENSMUSG000000443371	27.7829	-0.756926	0.834601	-0.906932	0.364443	1	Ackr3	e85	#N/A
ENSMUSG000000344321	473.466	-0.0595653	0.338213	-0.176118	0.860201	1	Cops8	e85	#N/A
ENSMUSG000000481261	10.7274	-0.298729	1.74055	-0.17163	0.863729	1	Col6a3	e85	#N/A
ENSMUSG000000263051	149.308	0.332116	0.458468	0.724404	0.468818	1	Lrrfip1	e85	#N/A
ENSMUSG000000707321	1.31234	1.6268	4.08741	0.398003	0.690628	1	Rbm44	e85	#N/A
ENSMUSG000000343531	6.19191	1.67683	2.12403	0.789456	0.429845	1	Ramp1	e85	#N/A
ENSMUSG000000343431	175.545	-0.317508	0.448331	-0.708202	0.47882	1	Ube2f	e85	#N/A
ENSMUSG000000263071	33.8263	0.328908	0.884337	0.371927	0.709947	1	Scly	e85	#N/A
ENSMUSG000000263081	3.99407	2.79802	2.5986	1.07674	0.281596	1	Klhl30	e85	#N/A
ENSMUSG000000474431	4.7498	0.332903	1.98965	0.167318	0.86712	1	Erfe	e85	#N/A
ENSMUSG000000263091	837.3	0.185187	0.348955	0.53069	0.595633	1	Ilkap	e85	#N/A
ENSMUSG000000670711	189.281	-0.526058	0.479294	-1.09757	0.272393	1	Hes6	e85	#N/A
ENSMUSG000000558661	13.4027	0.737159	1.67072	0.441223	0.659052	1	Per2	e85	#N/A
ENSMUSG000000342921	69.1821	-1.60721	0.669529	-2.40051	0.0163723	1	Traf3ip1	e85	#N/A
ENSMUSG000000263111	96.7997	0.407794	0.518247	0.786872	0.431357	1	Asb1	e85	#N/A
ENSMUSG000000078051	63.1812	-0.148928	0.675869	-0.220351	0.825598	1	Twist2	e85	#N/A
ENSMUSG000000736171	109.543	-0.214891	0.635323	-0.33824	0.735183	1	NA	e85	#N/A
ENSMUSG000000263131	53.8843	0.471023	0.899474	0.523665	0.600512	1	Hdac4	e85	#N/A
ENSMUSG000000262601	453.223	-0.164252	0.357693	-0.459197	0.646093	1	Ndufa10	e85	#N/A
ENSMUSG000000736161	1887.28	-0.0908119	0.369688	-0.245644	0.805958	1	Cops9	e85	#N/A
ENSMUSG000000342201	319.444	-0.231851	0.431064	-0.537858	0.590675	1	Gpc1	e85	#N/A
ENSMUSG000000470671	29.9402	0.298314	0.768259	0.388299	0.697795	1	Dusp28	e85	#N/A
ENSMUSG000000262691	45.9006	0.240833	0.669142	0.359913	0.718912	1	Rnpepl1	e85	#N/A
ENSMUSG000000262701	142.377	0.201279	0.464938	0.432915	0.665077	1	Capn10	e85	#N/A
ENSMUSG000000146021	36.6041	-0.554578	0.90255	-0.614457	0.538913	1	Kif1a	e85	#N/A
ENSMUSG000000262731	58.2359	-0.0642348	0.84042	-0.0764318	0.939076	1	Mterf4	e85	#N/A
ENSMUSG000000262741	155.552	0.725392	0.469089	1.54638	0.122012	1	Pask	e85	#N/A
ENSMUSG000000262751	291.87	0.408352	0.373888	1.09218	0.274756	1	Ppp1r7	e85	#N/A
ENSMUSG000000340881	1107.77	0.527878	0.273085	1.93302	0.0532342	1	Hdlbp	e85	#N/A
ENSMUSG000000262761	486.846	-0.00994023	0.331962	-0.0299439	0.976112	1	44441	e85	#N/A
ENSMUSG000000340661	4.94246	1.0886	2.03856	0.534003	0.59334	1	Farp2	e85	#N/A
ENSMUSG000000262771	52.5588	-0.757776	0.633401	-1.19636	0.231556	1	Stk25	e85	#N/A
ENSMUSG000000262781	91.8306	0.988779	0.862371	1.14658	0.251554	1	Bok	e85	#N/A
ENSMUSG000000262791	104.725	-0.327234	0.553719	-0.590974	0.554538	1	Thap4	e85	#N/A
ENSMUSG000000262801	386.437	0.0526826	0.334189	0.157643	0.874738	1	Atg4b	e85	#N/A
ENSMUSG000000262811	524.742	-0.63174	0.414763	-1.52314	0.127725	1	Dtymk	e85	#N/A
ENSMUSG000000262831	267.983	-0.325398	0.480566	-0.677114	0.498333	1	Ing5	e85	#N/A
ENSMUSG000000736091	22.6093	0.92498	1.20163	0.769774	0.441434	1	D2hgdh	e85	#N/A
ENSMUSG000000511851	46.8728	-0.367193	0.865491	-0.424259	0.671377	1	Fam174a	e85	#N/A
ENSMUSG000000407101	21.622	-1.10282	1.47915	-0.745575	0.455924	1	St8sia4	e85	#N/A
ENSMUSG000000447681	35.5186	-0.224732	1.10173	-0.20398	0.838369	1	D1Ertd622e	e85	#N/A
ENSMUSG000000406481	225.223	-0.0470218	0.436435	-0.10774	0.914202	1	Ppip5k2	e85	#N/A
ENSMUSG000000263331	21.0186	-0.682319	1.32402	-0.51534	0.606316	1	Gin1	e85	#N/A
ENSMUSG000000263351	72.8837	-0.305629	0.987264	-0.309572	0.756886	1	Pam	e85	#N/A
ENSMUSG000000508401	6.92532	-1.8677	2.12923	-0.877171	0.380394	1	Cdh20	e85	#N/A
ENSMUSG000000474961	16.1131	0.270765	1.17463	0.230511	0.817695	1	Rnf152	e85	#N/A
ENSMUSG000000565361	28.5723	1.00137	0.816367	1.22662	0.219965	1	Pign	e85	#N/A
ENSMUSG000000769991	2.34333	0.153674	2.60164	0.0590682	0.952898	1	NA	e85	#N/A
ENSMUSG000000263191	43.6938	-0.089243	0.77317	-0.115425	0.908108	1	Relch	e85	#N/A
ENSMUSG000000388661	93.1137	-0.286298	0.608355	-0.47061	0.637919	1	Zcchc2	e85	#N/A
ENSMUSG000000443401	38.1715	-0.5231	0.932188	-0.561152	0.574694	1	Phlpp1	e85	#N/A
ENSMUSG000000573291	92.5063	0.193011	0.555406	0.347513	0.728206	1	Bcl2	e85	#N/A
ENSMUSG000000099051	54.1976	-0.149376	0.615944	-0.242515	0.808381	1	Kdsr	e85	#N/A
ENSMUSG000000099071	289.044	0.235872	0.375127	0.628779	0.529494	1	Vps4b	e85	#N/A
ENSMUSG000000263121	3.72465	-0.597603	2.34763	-0.254556	0.799066	1	Cdh7	e85	#N/A
ENSMUSG000000387021	45.0664	-0.875842	0.69184	-1.26596	0.205528	1	Dsel	e85	#N/A
ENSMUSG000000263741	1834.88	-0.0199454	0.279238	-0.0714282	0.943057	1	Tsn	e85	#N/A
ENSMUSG000000263771	536.972	-0.0636064	0.276416	-0.230111	0.818006	1	Nifk	e85	#N/A
ENSMUSG000000643021	196.06	-0.420174	0.441617	-0.951446	0.341378	1	Clasp1	e85	#N/A
ENSMUSG000000805421	1274.77	-0.695566	0.542426	-1.28232	0.199729	1	NA	e85	#N/A
ENSMUSG000000263801	57.8112	-0.209502	0.837023	-0.250294	0.80236	1	Tfcp2l1	e85	#N/A
ENSMUSG000000484021	110.689	-0.189806	0.567418	-0.334509	0.737995	1	Gli2	e85	#N/A
ENSMUSG000000974081	12.8836	0.31875	1.9845	0.16062	0.872393	1	NA	e85	#N/A
ENSMUSG000000044511	137.251	0.66836	0.547615	1.22049	0.222279	1	Ralb	e85	#N/A
ENSMUSG000000984471	2.86389	1.46123	2.90401	0.503178	0.614839	1	NA	e85	#N/A
ENSMUSG000000989231	61.1841	-0.333029	0.544907	-0.611166	0.54109	1	Tmem185b	e85	#N/A
ENSMUSG000000263831	571.593	0.0639579	0.331147	0.193141	0.846849	1	Epb41l5	e85	#N/A
ENSMUSG000000263841	30.3312	0.570911	0.912805	0.625447	0.531678	1	Ptpn4	e85	#N/A
ENSMUSG000000369751	30.5239	-0.389088	1.16349	-0.334415	0.738066	1	Tmem177	e85	#N/A
ENSMUSG000000507771	17.9577	0.134261	1.23634	0.108595	0.913523	1	Tmem37	e85	#N/A
ENSMUSG000000263851	2215.2	-0.749258	0.268763	-2.7878	0.00530673	1	Dbi	e85	#N/A
ENSMUSG000000263881	41.9794	-0.493083	0.819265	-0.60186	0.547267	1	3110009E18Rik	e85	#N/A
ENSMUSG000000263891	8.59283	-0.737399	1.47502	-0.499925	0.617128	1	Steap3	e85	#N/A
ENSMUSG000000586651	42.9633	-0.672049	1.06318	-0.632113	0.527313	1	En1	e85	#N/A
ENSMUSG000000037211	104.916	-0.469493	0.575814	-0.815356	0.414869	1	Insig2	e85	Insig2
ENSMUSG000000263391	81.0655	-0.0255061	0.752673	-0.0338874	0.972967	1	Ccdc93	e85	#N/A
ENSMUSG000000016741	608.832	-0.0482088	0.327623	-0.147147	0.883016	1	Ddx18	e85	#N/A
ENSMUSG000000263411	192.376	-0.0747618	0.465121	-0.160736	0.872301	1	Actr3	e85	#N/A
ENSMUSG000000263421	34.1035	-0.165993	1.07196	-0.15485	0.87694	1	Slc35f5	e85	#N/A
ENSMUSG000000263441	5.80067	1.61003	2.15848	0.74591	0.455722	1	Lypd1	e85	#N/A
ENSMUSG000000496901	12.9712	-0.910006	1.26903	-0.717088	0.47332	1	Nckap5	e85	#N/A
ENSMUSG000000361551	3.75981	-1.16084	2.1373	-0.543135	0.587037	1	Mgat5	e85	#N/A
ENSMUSG000000263471	4.04026	0.775132	2.34992	0.329854	0.74151	1	Tmem163	e85	#N/A
ENSMUSG000000263491	449.397	0.139668	0.330778	0.422241	0.672849	1	Ccnt2	e85	#N/A
ENSMUSG000000361041	185.373	0.689344	0.417543	1.65095	0.0987482	1	Rab3gap1	e85	#N/A
ENSMUSG000000360861	80.3091	-0.614602	0.624609	-0.983979	0.325126	1	Zranb3	e85	#N/A
ENSMUSG000000562111	171.438	0.00885894	0.461588	0.0191923	0.984688	1	R3hdm1	e85	#N/A
ENSMUSG000000263531	416.334	0.0281898	0.441701	0.063821	0.949113	1	Ubxn4	e85	#N/A
ENSMUSG000000263551	1081.19	0.606548	0.334736	1.81202	0.0699837	1	Mcm6	e85	Mcm6
ENSMUSG000000263561	198.491	0.0130713	0.457094	0.0285966	0.977186	1	Dars	e85	#N/A
ENSMUSG000000453821	32.2027	0.424955	1.31689	0.322695	0.746926	1	Cxcr4	e85	#N/A
ENSMUSG000000263991	7.7688	-0.823135	1.73592	-0.474177	0.635374	1	Cd55	e85	#N/A
ENSMUSG000000264091	10.4509	0.271389	1.59648	0.169992	0.865017	1	Pfkfb2	e85	#N/A
ENSMUSG000000464041	20.2753	2.6324	1.30229	2.02136	0.0432428	1	Yod1	e85	#N/A
ENSMUSG000000165281	498.026	-0.0834809	0.318362	-0.26222	0.793151	1	Mapkapk2	e85	#N/A
ENSMUSG000000165261	27.5264	0.166753	0.845862	0.19714	0.843718	1	Dyrk3	e85	#N/A
ENSMUSG000000264271	98.8951	0.0594622	0.752741	0.0789942	0.937037	1	Eif2d	e85	#N/A
ENSMUSG000000264301	16.4838	1.61588	1.61601	0.999916	0.317351	1	Rassf5	e85	#N/A
ENSMUSG000000423491	3.86494	1.54617	2.60071	0.594517	0.552166	1	Ikbke	e85	#N/A
ENSMUSG000000264251	270.922	-0.125579	0.473673	-0.265118	0.790918	1	Srgap2	e85	#N/A
ENSMUSG000000551841	12.2123	-1.25626	1.23943	-1.01358	0.310783	1	Fam72a	e85	Fam72a
ENSMUSG000000422681	1.98027	-0.595118	3.48848	-0.170595	0.864542	1	Slc26a9	e85	#N/A
ENSMUSG000000422511	3.79234	0.795934	2.15664	0.369062	0.712081	1	Pm20d1	e85	#N/A
ENSMUSG000000132751	66.8561	0.0861199	0.6392	0.134731	0.892825	1	Slc41a1	e85	#N/A
ENSMUSG000000264331	8.8206	-0.6727	1.68925	-0.398224	0.690465	1	Rab29	e85	#N/A
ENSMUSG000000264341	5188.47	-0.0279663	0.306928	-0.0911167	0.9274	1	Nucks1	e85	#N/A
ENSMUSG000000264351	24.3761	0.755561	1.06579	0.708923	0.478372	1	Slc45a3	e85	#N/A
ENSMUSG000000264361	73.3837	-0.380661	0.515956	-0.73778	0.460648	1	Elk4	e85	#N/A
ENSMUSG000000264371	10.6078	1.2802	1.32904	0.963251	0.335422	1	Cdk18	e85	#N/A
ENSMUSG000000421151	2.00313	0.752485	3.15962	0.238157	0.811759	1	Klhdc8a	e85	#N/A
ENSMUSG000000097721	69.3929	-0.638009	0.652197	-0.978246	0.327953	1	Nuak2	e85	#N/A
ENSMUSG000000420661	57.5715	-0.144761	1.08376	-0.133574	0.89374	1	Tmcc2	e85	#N/A
ENSMUSG000000420461	127.871	0.623387	0.523864	1.18998	0.234055	1	Dstyk	e85	#N/A
ENSMUSG000000977601	4.81814	-0.970952	2.52325	-0.384802	0.700384	1	NA	e85	#N/A
ENSMUSG000000264391	282.427	0.197376	0.409851	0.481579	0.630105	1	Rbbp5	e85	#N/A
ENSMUSG000000530241	47.1687	-0.81464	1.08596	-0.750158	0.453159	1	Cntn2	e85	#N/A
ENSMUSG000000264421	19.7848	-1.36663	1.31942	-1.03578	0.300306	1	Nfasc	e85	#N/A
ENSMUSG000000264431	11.4212	0.678838	1.33367	0.509002	0.610751	1	Lrrn2	e85	#N/A
ENSMUSG000000543871	62.9301	-0.237308	0.685622	-0.346121	0.729252	1	Mdm4	e85	#N/A
ENSMUSG000000264471	17.5083	-0.329501	1.29807	-0.253839	0.79962	1	Pik3c2b	e85	#N/A
ENSMUSG000000460621	385.957	-0.309488	0.327109	-0.94613	0.344082	1	Ppp1r15b	e85	#N/A
ENSMUSG000000417571	21.8868	0.310312	1.1893	0.260919	0.794155	1	Plekha6	e85	#N/A
ENSMUSG000000706441	3.25649	-0.37859	2.23919	-0.169075	0.865738	1	Etnk2	e85	#N/A
ENSMUSG000000706431	125.58	-0.388873	0.546898	-0.711053	0.477051	1	Sox13	e85	#N/A
ENSMUSG000000905531	1986.14	-0.631829	0.361768	-1.7465	0.0807237	1	Snrpe	e85	#N/A
ENSMUSG000000264641	9.22828	0.644288	1.5805	0.407649	0.683531	1	NA	e85	#N/A
ENSMUSG000000944101	139.502	-0.304543	0.620429	-0.490858	0.623527	1	NA	e85	#N/A
ENSMUSG000000264631	46.1638	-0.236463	0.6973	-0.339113	0.734525	1	Atp2b4	e85	#N/A
ENSMUSG000000103111	12.967	-0.608298	1.27978	-0.475314	0.634563	1	Optc	e85	#N/A
ENSMUSG000000415591	10.2542	-0.33435	1.63003	-0.205119	0.837479	1	Fmod	e85	#N/A
ENSMUSG000000204231	135.619	0.549552	0.609334	0.90189	0.367115	1	Btg2	e85	#N/A
ENSMUSG000000424511	0.559828	0	5.39799	0	1	1	Mybph	e85	#N/A
ENSMUSG000000424291	19.2555	0.816849	1.31754	0.61998	0.535271	1	Adora1	e85	#N/A
ENSMUSG000000264591	159.031	-1.36307	1.49271	-0.913154	0.361162	1	Myog	e85	#N/A
ENSMUSG000000264581	29.921	0.768395	0.834609	0.920665	0.357225	1	Ppfia4	e85	#N/A
ENSMUSG000000423051	589.766	-0.0680044	0.299739	-0.226879	0.820518	1	Tmem183a	e85	#N/A
ENSMUSG000000264561	259.688	0.359465	0.401585	0.895115	0.370726	1	Cyb5r1	e85	#N/A
ENSMUSG000000264571	130.082	-0.169431	0.450355	-0.376216	0.706756	1	Adipor1	e85	#N/A
ENSMUSG000000264551	172.334	-0.777648	0.522002	-1.48974	0.136292	1	Klhl12	e85	#N/A
ENSMUSG000000422291	30.2657	0.474011	0.904643	0.523976	0.600295	1	Rabif	e85	#N/A
ENSMUSG000000422071	367.015	0.0268172	0.368836	0.0727076	0.942039	1	Kdm5b	e85	#N/A
ENSMUSG000000264521	6.70387	-0.43198	2.07185	-0.2085	0.834839	1	Syt2	e85	#N/A
ENSMUSG000000735571	26.8525	-0.458251	1.28872	-0.355586	0.722151	1	Ppp1r12b	e85	#N/A
ENSMUSG000000264291	127.433	-0.756031	0.478855	-1.57883	0.114375	1	Ube2t	e85	Ube2t
ENSMUSG000000315061	3.73606	3.51153	2.55663	1.3735	0.169598	1	Ptpn7	e85	#N/A
ENSMUSG000000264261	120.538	0.316626	0.638284	0.496059	0.619853	1	Arl8a	e85	#N/A
ENSMUSG000000791391	1313.52	-0.0128423	0.416257	-0.0308518	0.975388	1	NA	e85	#N/A
ENSMUSG000000030511	7.74731	-0.22406	1.56065	-0.143568	0.885841	1	Elf3	e85	#N/A
ENSMUSG000000419261	214.826	0.192372	0.505387	0.380642	0.703469	1	Rnpep	e85	#N/A
ENSMUSG000000625801	194.832	-0.3582	0.412492	-0.868381	0.385186	1	Timm17a	e85	#N/A
ENSMUSG000000480961	25.3131	1.67112	1.16461	1.43492	0.151309	1	Lmod1	e85	#N/A
ENSMUSG000000418891	86.95	-0.0422899	0.586334	-0.072126	0.942502	1	Shisa4	e85	#N/A
ENSMUSG000000418791	381.822	-0.164042	0.342134	-0.479469	0.631605	1	Ipo9	e85	#N/A
ENSMUSG000000094181	144.423	-0.608724	0.490628	-1.2407	0.214715	1	Nav1	e85	#N/A
ENSMUSG000000264211	310.707	0.627088	0.410712	1.52683	0.126803	1	Csrp1	e85	#N/A
ENSMUSG000000418011	58.1314	0.823852	0.716287	1.15017	0.250074	1	Phlda3	e85	#N/A
ENSMUSG000000264181	92.7445	0.195034	0.835223	0.233511	0.815365	1	Tnni1	e85	#N/A
ENSMUSG000000417821	22.0588	0.140166	1.07336	0.130586	0.896103	1	Lad1	e85	#N/A
ENSMUSG000000264141	376.328	1.36804	0.482494	2.83536	0.00457745	1	Tnnt2	e85	#N/A
ENSMUSG000000264111	283.075	-0.345878	0.455479	-0.759373	0.44763	1	Tmem9	e85	#N/A
ENSMUSG000000416421	85.8578	0.565791	0.579918	0.975641	0.329243	1	Kif21b	e85	#N/A
ENSMUSG000000416051	37.7801	-0.601316	0.848279	-0.708866	0.478408	1	Inava	e85	#N/A
ENSMUSG000000415701	209.04	0.0560987	0.466166	0.120341	0.904213	1	Camsap2	e85	#N/A
ENSMUSG000000264041	33.647	-0.013321	0.747007	-0.0178324	0.985773	1	Ddx59	e85	#N/A
ENSMUSG000000414981	115.332	-0.857236	0.500221	-1.71371	0.0865813	1	Kif14	e85	Kif14
ENSMUSG000000972291	5.88862	-1.29388	1.95988	-0.660185	0.509135	1	NA	e85	#N/A
ENSMUSG000000414831	152.103	-0.260519	0.449796	-0.579193	0.562459	1	Zfp281	e85	#N/A
ENSMUSG000000974481	2.15201	-1.57947	3.22704	-0.489447	0.624525	1	NA	e85	#N/A
ENSMUSG000000263981	5.26064	-0.435504	1.78005	-0.244658	0.806721	1	Nr5a2	e85	#N/A
ENSMUSG000000982431	8.9599	0.308299	1.98969	0.154948	0.876862	1	NA	e85	#N/A
ENSMUSG000000980631	4.26837	-0.285549	2.88219	-0.0990736	0.92108	1	NA	e85	#N/A
ENSMUSG000000263931	32.5829	0.642807	1.08002	0.595181	0.551723	1	Nek7	e85	#N/A
ENSMUSG000000192301	11.8187	-1.42848	1.63496	-0.873712	0.382275	1	Lhx9	e85	#N/A
ENSMUSG000000792831	65.8217	-0.332007	0.586983	-0.565616	0.571655	1	2310009B15Rik	e85	#N/A
ENSMUSG000000562681	27.4599	-0.0719501	0.871077	-0.082599	0.93417	1	Dennd1b	e85	#N/A
ENSMUSG000000636811	2.86576	-1.50513	2.32809	-0.646508	0.51795	1	Crb1	e85	#N/A
ENSMUSG000000339641	51.0994	0.27805	0.724184	0.383949	0.701016	1	Zbtb41	e85	#N/A
ENSMUSG000000339521	271.311	-1.14334	0.426688	-2.67956	0.00737195	1	Aspm	e85	#N/A
ENSMUSG000000527261	1.89488	2.96545	4.10695	0.722056	0.47026	1	Kcnt2	e85	#N/A
ENSMUSG000000263611	225.468	0.194388	0.363704	0.534467	0.593019	1	Cdc73	e85	#N/A
ENSMUSG000000181961	178.961	-0.433735	0.663101	-0.654102	0.513046	1	Glrx2	e85	#N/A
ENSMUSG000000181991	264.948	0.0551825	0.41885	0.131748	0.895184	1	Trove2	e85	#N/A
ENSMUSG000000181891	233.408	0.183739	0.434741	0.422641	0.672557	1	Uchl5	e85	#N/A
ENSMUSG000000883231	74.9294	0.494083	0.785488	0.629014	0.52934	1	NA	e85	#N/A
ENSMUSG000000263601	224.534	-0.422309	0.413473	-1.02137	0.30708	1	Rgs2	e85	#N/A
ENSMUSG000000903231	7.35318	0.058762	1.53643	0.0382457	0.969492	1	NA	e85	#N/A
ENSMUSG000000876271	1.79597	0.651312	4.28013	0.152171	0.879052	1	NA	e85	#N/A
ENSMUSG000000562201	8.33098	1.69289	1.89313	0.894228	0.3712	1	Pla2g4a	e85	#N/A
ENSMUSG000000060101	89.9338	-0.417498	0.531818	-0.785039	0.43243	1	Odr4	e85	#N/A
ENSMUSG000000060051	1478.56	0.0822582	0.284194	0.289444	0.772242	1	Tpr	e85	#N/A
ENSMUSG000000668421	47.1276	-0.146543	0.792861	-0.184828	0.853364	1	Hmcn1	e85	#N/A
ENSMUSG000000231501	1771.11	0.03468	0.305041	0.11369	0.909484	1	Ivns1abp	e85	Ivns1abp
ENSMUSG000000527481	88.6242	0.201155	0.526019	0.382411	0.702157	1	Swt1	e85	#N/A
ENSMUSG000000532861	63.9189	-0.774744	0.705273	-1.0985	0.271985	1	Trmt1l	e85	#N/A
ENSMUSG000000264841	356.244	0.228731	0.431447	0.530147	0.59601	1	Rnf2	e85	#N/A
ENSMUSG000000264831	5.69741	-0.513928	1.83078	-0.280715	0.778929	1	Fam129a	e85	#N/A
ENSMUSG000000430191	113.63	0.192374	0.427994	0.449478	0.653087	1	Edem3	e85	#N/A
ENSMUSG000000326661	121.921	-0.00859307	0.452541	-0.0189885	0.98485	1	1700025G04Rik	e85	#N/A
ENSMUSG000000149801	131.821	0.336938	0.548795	0.613959	0.539243	1	Tsen15	e85	#N/A
ENSMUSG000000326491	13.0054	-0.254202	1.6056	-0.158322	0.874203	1	Colgalt2	e85	#N/A
ENSMUSG000000264821	88.8168	0.318307	0.517713	0.614833	0.538665	1	Rgl1	e85	#N/A
ENSMUSG000000084751	209.291	-0.102181	0.484271	-0.211	0.832888	1	Arpc5	e85	#N/A
ENSMUSG000000264801	1.07793	3.8109	5.16852	0.737329	0.460922	1	Ncf2	e85	#N/A
ENSMUSG000000427721	438.472	0.146139	0.48032	0.304253	0.760935	1	Smg7	e85	#N/A
ENSMUSG000000427511	24.7384	-0.228588	0.858308	-0.266324	0.78999	1	Nmnat2	e85	#N/A
ENSMUSG000000264791	5.44988	-0.814268	1.79563	-0.453472	0.650209	1	Lamc2	e85	#N/A
ENSMUSG000000264781	165.869	-0.101151	0.473436	-0.213652	0.830818	1	Lamc1	e85	#N/A
ENSMUSG000000426991	2354.33	-1.21694	0.517055	-2.35359	0.018593	1	Dhx9	e85	#N/A
ENSMUSG000000426841	4.67615	-3.00383	2.71448	-1.1066	0.268468	1	Npl	e85	#N/A
ENSMUSG000000426711	2.87073	-1.67415	2.55946	-0.654102	0.513046	1	Rgs8	e85	#N/A
ENSMUSG000000264751	35.6854	-0.543774	0.858183	-0.633634	0.52632	1	Rgs16	e85	#N/A
ENSMUSG000000668001	5.57932	-1.01568	2.14366	-0.473808	0.635637	1	Rnasel	e85	#N/A
ENSMUSG000000264731	622.056	-0.22493	0.340106	-0.661352	0.508386	1	Glul	e85	#N/A
ENSMUSG000000567081	372.76	0.111539	0.517068	0.215714	0.829211	1	Ier5	e85	#N/A
ENSMUSG000000264701	111.396	-0.0496367	0.579134	-0.0857085	0.931698	1	Stx6	e85	#N/A
ENSMUSG000000337221	10.3246	1.07999	1.56437	0.690367	0.489964	1	BC034090	e85	#N/A
ENSMUSG000000264691	106.712	0.282027	0.52769	0.534457	0.593026	1	Xpr1	e85	#N/A
ENSMUSG000000735351	4.9637	0.912371	2.84842	0.320308	0.748735	1	Gm5532	e85	#N/A
ENSMUSG000000337011	142.821	-0.121841	0.394374	-0.308947	0.757362	1	Acbd6	e85	#N/A
ENSMUSG000000264681	4.14009	-2.84236	3.05519	-0.930338	0.352196	1	Lhx4	e85	#N/A
ENSMUSG000000336841	330.28	0.132953	0.602712	0.220592	0.82541	1	Qsox1	e85	#N/A
ENSMUSG000000336711	154.688	0.120631	0.651612	0.185127	0.853129	1	Cep350	e85	#N/A
ENSMUSG000000264661	94.3431	0.0267964	0.655992	0.0408487	0.967417	1	Tor1aip1	e85	#N/A
ENSMUSG000000505651	352.701	-0.105523	0.369688	-0.285439	0.775308	1	Tor1aip2	e85	#N/A
ENSMUSG000000609851	4.43756	3.26912	2.55869	1.27766	0.201371	1	Tdrd5	e85	#N/A
ENSMUSG000000781931	132.332	-0.0870326	0.464123	-0.187521	0.851252	1	NA	e85	#N/A
ENSMUSG000000266001	168.575	0.158376	0.574248	0.275797	0.782704	1	Soat1	e85	#N/A
ENSMUSG000000265961	236.774	0.0724773	0.497403	0.145711	0.884149	1	Abl2	e85	#N/A
ENSMUSG000000605191	50.1223	0.212574	0.765851	0.277566	0.781345	1	Tor3a	e85	#N/A
ENSMUSG000000335571	169.604	0.359828	0.590282	0.609588	0.542135	1	Fam20b	e85	#N/A
ENSMUSG000000265941	564.75	-0.118401	0.337484	-0.350834	0.725713	1	Ralgps2	e85	#N/A
ENSMUSG000000335441	4.17589	-0.548988	2.54532	-0.215685	0.829233	1	Angptl1	e85	#N/A
ENSMUSG000000705651	61.6754	-0.208517	0.672229	-0.310187	0.756418	1	Rasal2	e85	#N/A
ENSMUSG000000498811	520.406	-0.0542431	0.330585	-0.164082	0.869666	1	2810025M15Rik	e85	#N/A
ENSMUSG000000334881	4.35333	1.15106	2.24147	0.51353	0.607581	1	Cryzl2	e85	#N/A
ENSMUSG000000265891	1.61823	-3.38579	4.16321	-0.813264	0.416067	1	Sec16b	e85	#N/A
ENSMUSG000000265871	9.73777	-0.336654	1.48145	-0.227246	0.820233	1	Astn1	e85	#N/A
ENSMUSG000000619921	7.62426	0.7281	1.64788	0.441841	0.658604	1	NA	e85	#N/A
ENSMUSG000000407821	81.0732	0.194007	0.591554	0.327962	0.742941	1	Cop1	e85	#N/A
ENSMUSG000000903941	3.97335	-1.79859	2.51029	-0.716487	0.473691	1	4930523C07Rik	e85	#N/A
ENSMUSG000000582671	287.943	-0.902586	0.498107	-1.81203	0.0699811	1	Mrps14	e85	#N/A
ENSMUSG000000142261	1014.85	0.0700016	0.426582	0.164099	0.869654	1	Cacybp	e85	#N/A
ENSMUSG000000267211	17.526	-0.0295679	1.43193	-0.020649	0.983526	1	Rabgap1l	e85	#N/A
ENSMUSG000000404231	172.874	-0.240304	0.424221	-0.566461	0.571081	1	Rc3h1	e85	#N/A
ENSMUSG000000434671	14.1964	0.301581	1.45053	0.207911	0.835298	1	Zbtb37	e85	#N/A
ENSMUSG000000533321	7022.34	-0.203399	0.283057	-0.71858	0.472399	1	Gas5	e85	#N/A
ENSMUSG000000267091	98.952	-0.30856	0.623913	-0.494556	0.620914	1	Dars2	e85	#N/A
ENSMUSG000000267081	96.8244	-0.995706	0.504426	-1.97394	0.0483889	1	Cenpl	e85	Cenpl
ENSMUSG000000267051	21.7445	0.0824451	1.09889	0.0750256	0.940194	1	Klhl20	e85	#N/A
ENSMUSG000000448351	5.18428	-1.85902	2.29248	-0.810922	0.417411	1	Ankrd45	e85	#N/A
ENSMUSG000000267011	1169.13	0.239622	0.390752	0.613233	0.539722	1	Prdx6	e85	#N/A
ENSMUSG000000402971	288.481	-0.202185	0.398061	-0.507925	0.611506	1	Suco	e85	#N/A
ENSMUSG000000266981	62.4784	-0.0639556	0.586186	-0.109105	0.91312	1	Pigc	e85	#N/A
ENSMUSG000000402651	5.9945	-0.808321	2.31441	-0.349255	0.726898	1	Dnm3	e85	#N/A
ENSMUSG000000781901	32.8737	-1.80194	1.17183	-1.53771	0.124119	1	Dnm3os	e85	#N/A
ENSMUSG000000266941	90.0591	0.27187	0.768488	0.353773	0.723509	1	Mettl13	e85	#N/A
ENSMUSG000000266961	54.2336	-0.115124	1.00373	-0.114696	0.908686	1	Vamp4	e85	#N/A
ENSMUSG000000402251	1290.85	0.0366515	0.409333	0.0895396	0.928653	1	Prrc2c	e85	#N/A
ENSMUSG000000401811	3.39808	1.74907	2.26496	0.772229	0.439979	1	Fmo1	e85	#N/A
ENSMUSG000000265861	140.368	0.0988637	0.46965	0.210505	0.833274	1	Prrx1	e85	#N/A
ENSMUSG000000969841	2.70172	1.98153	3.64778	0.543215	0.586982	1	NA	e85	#N/A
ENSMUSG000000401241	31.8748	-0.339754	0.815734	-0.416501	0.677044	1	Gorab	e85	#N/A
ENSMUSG000000265851	225.891	0.0342134	0.443082	0.077217	0.938451	1	Kifap3	e85	#N/A
ENSMUSG000000265841	13.247	1.324	1.31512	1.00675	0.314054	1	Scyl3	e85	#N/A
ENSMUSG000000414061	312.93	0.400941	0.411668	0.973941	0.330086	1	BC055324	e85	#N/A
ENSMUSG000000413961	20.3835	-0.899099	1.04503	-0.86036	0.389591	1	Mettl18	e85	#N/A
ENSMUSG000000265791	3.78434	1.21905	2.55604	0.476927	0.633414	1	F5	e85	#N/A
ENSMUSG000000409181	11.1586	-1.11248	1.32361	-0.840492	0.400632	1	Slc19a2	e85	#N/A
ENSMUSG000000265781	37.5985	0.662884	0.771196	0.859554	0.390035	1	Ccdc181	e85	#N/A
ENSMUSG000000265771	66.0056	-0.328987	0.820831	-0.400798	0.688569	1	Blzf1	e85	#N/A
ENSMUSG000000265761	76.6575	-0.237168	0.691889	-0.342783	0.731761	1	Atp1b1	e85	#N/A
ENSMUSG000000408481	65.8154	-0.0618515	0.772316	-0.0800858	0.936169	1	Sft2d2	e85	#N/A
ENSMUSG000000408431	623.319	0.112083	0.308263	0.363595	0.716161	1	Tiprl	e85	#N/A
ENSMUSG000000408361	4.26021	-1.31485	2.75006	-0.478116	0.632567	1	Gpr161	e85	#N/A
ENSMUSG000000265711	30.6632	0.668884	1.11503	0.599879	0.548587	1	Dcaf6	e85	#N/A
ENSMUSG000000265681	98.796	-0.646134	0.559459	-1.15493	0.248121	1	Mpc2	e85	#N/A
ENSMUSG000000265661	510.476	0.0235939	0.299474	0.0787845	0.937204	1	Mpzl1	e85	#N/A
ENSMUSG000000407231	59.9649	0.618029	0.814984	0.758332	0.448252	1	Rcsd1	e85	#N/A
ENSMUSG000000407131	118.115	0.272175	0.594334	0.457948	0.64699	1	Creg1	e85	#N/A
ENSMUSG000000898291	1.53438	-4.44472	5.10823	-0.87011	0.38424	1	NA	e85	#N/A
ENSMUSG000000265651	648.964	0.134494	0.39068	0.344255	0.730654	1	Pou2f1	e85	#N/A
ENSMUSG000000265641	12.9385	0.674629	1.22532	0.550574	0.581926	1	Dusp27	e85	#N/A
ENSMUSG000000005441	6.41127	-0.49357	2.04577	-0.241263	0.809351	1	Gpa33	e85	#N/A
ENSMUSG000000406121	192.638	-0.112015	0.741386	-0.151089	0.879906	1	Ildr2	e85	#N/A
ENSMUSG000000265631	112.89	-0.153063	0.49655	-0.308253	0.75789	1	Tada1	e85	#N/A
ENSMUSG000000405961	59.5363	0.27867	0.579337	0.481016	0.630505	1	Pogk	e85	#N/A
ENSMUSG000000978231	4.23216	-1.5496	2.56108	-0.605058	0.545141	1	NA	e85	#N/A
ENSMUSG000000605681	8.93421	0.0533637	1.55589	0.0342979	0.97264	1	Fam78b	e85	#N/A
ENSMUSG000000265581	168.671	0.204167	0.405885	0.503017	0.614952	1	Uck2	e85	#N/A
ENSMUSG000000524281	648.196	0.316193	0.395505	0.799466	0.42402	1	Tmco1	e85	#N/A
ENSMUSG000000266871	174.759	0.170107	0.637105	0.266999	0.78947	1	Aldh9a1	e85	#N/A
ENSMUSG000000266881	6.16567	0.45239	1.66575	0.271583	0.785942	1	Mgst3	e85	#N/A
ENSMUSG000000158431	14.6164	1.91532	1.72877	1.10791	0.267899	1	Rxrg	e85	#N/A
ENSMUSG000000266861	52.847	0.661934	0.89915	0.736177	0.461623	1	Lmx1a	e85	#N/A
ENSMUSG000000525341	564.755	-0.255897	0.308574	-0.829288	0.406942	1	Pbx1	e85	#N/A
ENSMUSG000000266831	108.322	-0.663379	0.49891	-1.32966	0.183631	1	Nuf2	e85	Nuf2
ENSMUSG000000266781	112.522	0.383981	0.607008	0.63258	0.527008	1	Rgs5	e85	#N/A
ENSMUSG000000385301	14.2544	-1.10659	1.31441	-0.841891	0.399849	1	Rgs4	e85	#N/A
ENSMUSG000000266751	117.69	-0.33815	0.467871	-0.722743	0.469838	1	Hsd17b7	e85	#N/A
ENSMUSG000000975031	8.46127	0.236166	1.80169	0.13108	0.895712	1	3110045C21Rik	e85	#N/A
ENSMUSG000000266741	72.0268	-0.514386	0.755008	-0.681299	0.495682	1	Ddr2	e85	#N/A
ENSMUSG000000266701	100.455	0.373577	0.598166	0.624537	0.532275	1	Uap1	e85	#N/A
ENSMUSG000000266671	205.962	-0.504317	0.623062	-0.809417	0.418275	1	Uhmk1	e85	#N/A
ENSMUSG000000966031	5.87167	-2.50417	1.94802	-1.2855	0.198619	1	NA	e85	#N/A
ENSMUSG000000384731	24.325	1.21057	1.19	1.01728	0.309018	1	Nos1ap	e85	#N/A
ENSMUSG000000384631	19.9125	-0.0190024	1.25867	-0.0150973	0.987955	1	Olfml2b	e85	#N/A
ENSMUSG000000266631	57.4609	-0.218421	0.697769	-0.313027	0.75426	1	Atf6	e85	#N/A
ENSMUSG000000266591	213.856	0.212466	0.512985	0.414175	0.678746	1	Dusp12	e85	#N/A
ENSMUSG000000969681	6.24058	1.2382	2.53144	0.489129	0.624751	1	NA	e85	#N/A
ENSMUSG000000266491	7.76947	-0.82472	1.90405	-0.43314	0.664913	1	Cfap126	e85	#N/A
ENSMUSG000000580761	742.757	0.140308	0.410182	0.342063	0.732304	1	Sdhc	e85	#N/A
ENSMUSG000000565691	3.10353	0.0714783	2.43397	0.029367	0.976572	1	Mpz	e85	#N/A
ENSMUSG000000383701	7.92594	-1.23462	1.63871	-0.75341	0.451203	1	Pcp4l1	e85	#N/A
ENSMUSG000000056741	71.222	0.116978	0.753054	0.155338	0.876555	1	Tomm40l	e85	#N/A
ENSMUSG000000056811	3.65351	0.906807	1.99875	0.453687	0.650054	1	Apoa2	e85	#N/A
ENSMUSG000000135931	788.767	-0.105503	0.29468	-0.358024	0.720325	1	Ndufs2	e85	#N/A
ENSMUSG000000064031	33.0554	-0.327124	1.01774	-0.321423	0.74789	1	Adamts4	e85	#N/A
ENSMUSG000000524231	160.639	0.230771	0.462918	0.498513	0.618123	1	B4galt3	e85	#N/A
ENSMUSG000000627291	16.4635	0.30336	1.10843	0.273685	0.784327	1	Ppox	e85	#N/A
ENSMUSG000000534831	112.805	0.0762661	0.441399	0.172783	0.862822	1	Usp21	e85	#N/A
ENSMUSG000000629631	204.714	0.00396679	0.395318	0.0100344	0.991994	1	Ufc1	e85	#N/A
ENSMUSG000000139731	62.4934	-0.244208	0.606809	-0.402447	0.687355	1	Dedd	e85	#N/A
ENSMUSG000000139971	68.7369	-0.144344	0.691793	-0.208652	0.83472	1	Nit1	e85	#N/A
ENSMUSG000000064121	1144.72	0.21635	0.331476	0.652688	0.513958	1	Pfdn2	e85	#N/A
ENSMUSG000000452591	6.97174	0.402763	1.84302	0.218534	0.827013	1	Klhdc9	e85	#N/A
ENSMUSG000000064111	4.63182	-1.49707	2.29494	-0.652335	0.514185	1	Nectin4	e85	#N/A
ENSMUSG000000488651	3.98984	0.594947	2.67733	0.222216	0.824146	1	Arhgap30	e85	#N/A
ENSMUSG000000266411	18.6196	-0.897927	0.998946	-0.898875	0.368719	1	Usf1	e85	#N/A
ENSMUSG000000911661	6.34899	1.18843	1.67002	0.711629	0.476695	1	NA	e85	#N/A
ENSMUSG000000382351	845.834	0.844153	0.476369	1.77206	0.0763852	1	F11r	e85	#N/A
ENSMUSG000000919931	15.9667	-0.549926	1.23061	-0.446872	0.654967	1	NA	e85	#N/A
ENSMUSG000000602441	16.9819	-1.41915	1.12716	-1.25905	0.208014	1	Alyref2	e85	#N/A
ENSMUSG000000265561	321.957	-0.278799	0.381681	-0.73045	0.465115	1	Vangl2	e85	#N/A
ENSMUSG000000512511	28.6131	-1.59623	1.45319	-1.09843	0.272017	1	Nhlh1	e85	#N/A
ENSMUSG000000034581	39.7213	-0.476898	0.840063	-0.567693	0.570243	1	Ncstn	e85	#N/A
ENSMUSG000000265531	543.099	0.524424	0.323764	1.61977	0.105281	1	Copa	e85	#N/A
ENSMUSG000000034641	329.882	-0.0288859	0.349837	-0.0825696	0.934194	1	Pex19	e85	#N/A
ENSMUSG000000265541	365.945	0.149345	0.321684	0.464259	0.642462	1	Dcaf8	e85	#N/A
ENSMUSG000000136981	235.064	0.0519338	0.392687	0.132252	0.894785	1	Pea15a	e85	#N/A
ENSMUSG000000071221	5.52248	1.93055	1.74095	1.10891	0.26747	1	Casq1	e85	#N/A
ENSMUSG000000380341	88.5793	-0.210408	0.72953	-0.288416	0.773028	1	Igsf8	e85	#N/A
ENSMUSG000000070971	20.7719	0.363133	1.10181	0.329579	0.741718	1	Atp1a2	e85	#N/A
ENSMUSG000000502291	142.063	0.554362	0.57004	0.972496	0.330804	1	Pigm	e85	#N/A
ENSMUSG000000379951	707.284	0.526312	0.423919	1.24154	0.214407	1	Igsf9	e85	#N/A
ENSMUSG000000265471	539.286	0.107579	0.316181	0.340246	0.733671	1	Tagln2	e85	#N/A
ENSMUSG000000265461	14.0486	-0.338405	2.11119	-0.160291	0.872652	1	Cfap45	e85	#N/A
ENSMUSG000000265441	13.0524	0.0885517	1.4156	0.062554	0.950122	1	Dusp23	e85	#N/A
ENSMUSG000000378721	18.6328	-0.246164	1.32198	-0.186208	0.852281	1	Ackr1	e85	#N/A
ENSMUSG000000053381	25.5983	-0.093146	0.999789	-0.0931656	0.925772	1	Cadm3	e85	#N/A
ENSMUSG000000378601	42.8442	0.698989	0.871055	0.802462	0.422286	1	Aim2	e85	#N/A
ENSMUSG000000265321	8.72238	-0.0175213	1.78363	-0.00982338	0.992162	1	Spta1	e85	#N/A
ENSMUSG000000283541	27.799	-1.11167	1.31903	-0.84279	0.399346	1	Fmn2	e85	#N/A
ENSMUSG000000500691	1.97493	-2.23473	3.32446	-0.672208	0.501451	1	Grem2	e85	#N/A
ENSMUSG000000265261	264.999	-0.097012	0.516992	-0.187647	0.851153	1	Fh1	e85	#N/A
ENSMUSG000000265251	55.7746	0.161598	0.633003	0.255288	0.798501	1	Opn3	e85	Opn3
ENSMUSG000000781851	2.87074	2.56084	3.4331	0.745926	0.455712	1	Chml	e85	#N/A
ENSMUSG000000397481	130.768	0.423936	0.472737	0.89677	0.369842	1	Exo1	e85	Exo1
ENSMUSG000000552141	3.37442	-0.973474	3.22441	-0.301908	0.762722	1	Pld5	e85	#N/A
ENSMUSG000000781841	494.959	0.127249	0.512296	0.248389	0.803834	1	NA	e85	#N/A
ENSMUSG000000573351	56.6948	-0.483068	0.900549	-0.536415	0.591672	1	Cep170	e85	#N/A
ENSMUSG000000265041	58.5585	-0.350437	0.831838	-0.42128	0.673551	1	Sdccag8	e85	#N/A
ENSMUSG000000196991	69.5325	-0.0432853	0.65629	-0.0659545	0.947414	1	Akt3	e85	#N/A
ENSMUSG000000978921	3.01142	0	4.31658	0	1	1	NA	e85	#N/A
ENSMUSG000000636591	31.555	0.191974	1.14307	0.167946	0.866626	1	Zbtb18	e85	#N/A
ENSMUSG000000159611	269.969	0.174727	0.45057	0.387791	0.698171	1	Adss	e85	#N/A
ENSMUSG000000265021	125.371	-0.719882	0.599411	-1.20098	0.229758	1	Desi2	e85	#N/A
ENSMUSG000000558311	1.80768	1.40601	4.16587	0.337506	0.735735	1	NA	e85	#N/A
ENSMUSG000000863501	6.44129	-1.43331	2.07781	-0.689815	0.49031	1	NA	e85	#N/A
ENSMUSG000000265001	178.527	-0.215083	0.547586	-0.392784	0.694479	1	Cox20	e85	#N/A
ENSMUSG000000897881	111.503	0.528494	0.603507	0.875705	0.38119	1	NA	e85	#N/A
ENSMUSG000000396301	3382.62	0.381123	0.277294	1.37444	0.169306	1	Hnrnpu	e85	#N/A
ENSMUSG000000264951	26.2334	0.440189	1.033	0.426125	0.670016	1	Efcab2	e85	#N/A
ENSMUSG000000264941	64.717	-0.153308	0.577077	-0.265662	0.7905	1	Kif26b	e85	#N/A
ENSMUSG000000550671	76.2498	-0.303106	0.606603	-0.499678	0.617302	1	Smyd3	e85	#N/A
ENSMUSG000000264921	14.3546	-0.264919	1.5562	-0.170234	0.864826	1	Tfb2m	e85	#N/A
ENSMUSG000000389491	56.6298	0.532785	0.696903	0.764504	0.444567	1	Cnst	e85	#N/A
ENSMUSG000000389361	166.673	0.415925	0.494425	0.84123	0.400219	1	Sccpdh	e85	#N/A
ENSMUSG000000264911	251.04	-0.129003	0.423996	-0.304256	0.760933	1	Ahctf1	e85	#N/A
ENSMUSG000000264901	124.833	-0.0833304	0.43187	-0.192953	0.846996	1	Cdc42bpa	e85	#N/A
ENSMUSG000000106091	34.0357	0.26958	0.905783	0.297621	0.765992	1	Psen2	e85	#N/A
ENSMUSG000000556761	2.72441	0.505279	2.66466	0.189622	0.849605	1	NA	e85	#N/A
ENSMUSG000000388551	18.1681	-0.388992	1.1306	-0.344057	0.730803	1	Itpkb	e85	#N/A
ENSMUSG000000539631	14.2294	-0.458916	1.22428	-0.374845	0.707776	1	Stum	e85	#N/A
ENSMUSG000000264961	1890.15	0.0906217	0.333637	0.271618	0.785916	1	Parp1	e85	#N/A
ENSMUSG000000587291	26.5143	-0.705869	0.891598	-0.791689	0.428542	1	Lin9	e85	#N/A
ENSMUSG000000264971	12.0468	0.567711	1.62299	0.349793	0.726494	1	Mixl1	e85	#N/A
ENSMUSG000000264991	416.888	0.113506	0.33571	0.338107	0.735283	1	Acbd3	e85	#N/A
ENSMUSG000000607431	125.661	-0.110853	0.573778	-0.193199	0.846803	1	H3f3a	e85	#N/A
ENSMUSG000000388061	462.282	-0.138548	0.342996	-0.403935	0.686261	1	Sde2	e85	#N/A
ENSMUSG000000666521	49.5637	-0.517679	1.10514	-0.468429	0.639478	1	Lefty2	e85	#N/A
ENSMUSG000000265201	431.618	0.303449	0.390976	0.776132	0.437671	1	Pycr2	e85	#N/A
ENSMUSG000000387931	19.341	-0.391662	1.25143	-0.312971	0.754303	1	Lefty1	e85	#N/A
ENSMUSG000000265191	16.1613	0.523705	1.34673	0.38887	0.697372	1	Tmem63a	e85	#N/A
ENSMUSG000000265161	359.282	-0.0147503	0.412306	-0.0357751	0.971462	1	Nvl	e85	#N/A
ENSMUSG000000621691	266.471	-0.457478	0.418185	-1.09396	0.273972	1	Cnih4	e85	Cnih4
ENSMUSG000000387331	593.525	0.182639	0.345076	0.529272	0.596617	1	Wdr26	e85	#N/A
ENSMUSG000000048801	512.699	-0.0254671	0.323192	-0.0787987	0.937193	1	Lbr	e85	Lbr
ENSMUSG000000229951	385.648	0.0427738	0.410187	0.104279	0.916948	1	Enah	e85	#N/A
ENSMUSG000000265111	171.27	-0.701428	0.567433	-1.23614	0.216406	1	Srp9	e85	#N/A
ENSMUSG000000386331	362.863	0.575335	0.365313	1.57491	0.115277	1	Degs1	e85	#N/A
ENSMUSG000000475391	143.654	-0.0292474	0.488195	-0.0599092	0.952228	1	Fbxo28	e85	#N/A
ENSMUSG000000265101	105.112	-0.282856	0.720143	-0.392778	0.694484	1	Trp53bp2	e85	#N/A
ENSMUSG000000265091	170.928	0.615441	0.63108	0.975219	0.329452	1	Capn2	e85	#N/A
ENSMUSG000000385761	39.5427	-0.597909	0.696844	-0.858024	0.390879	1	Susd4	e85	#N/A
ENSMUSG000000307681	55.1773	0.165771	0.677178	0.244797	0.806613	1	Disp1	e85	#N/A
ENSMUSG000000468361	118.831	-0.0816546	0.545037	-0.149815	0.880911	1	Brox	e85	#N/A
ENSMUSG000000429011	80.8141	-0.0357987	0.533653	-0.0670822	0.946516	1	Aida	e85	#N/A
ENSMUSG000000560501	359.992	0.22241	0.363221	0.612327	0.540321	1	Mia3	e85	#N/A
ENSMUSG000000722581	38.0095	-0.0577817	0.787078	-0.073413	0.941478	1	Taf1a	e85	#N/A
ENSMUSG000000393841	5.07487	-0.138759	2.25608	-0.0615045	0.950957	1	Dusp10	e85	#N/A
ENSMUSG000000448541	3.42943	-0.681265	2.5508	-0.267079	0.789408	1	1700056E22Rik	e85	#N/A
ENSMUSG000000393771	7.01578	0.0054898	1.61972	0.00338935	0.997296	1	Hlx	e85	#N/A
ENSMUSG000000734811	131.98	-0.207608	0.448626	-0.462763	0.643534	1	44257	e85	#N/A
ENSMUSG000000393491	11.0673	0.255117	1.38788	0.183817	0.854157	1	C130074G19Rik	e85	#N/A
ENSMUSG000000266201	103.586	0.299581	0.696839	0.429914	0.667258	1	Mark1	e85	#N/A
ENSMUSG000000393181	26.8619	-0.367438	1.24611	-0.294868	0.768095	1	Rab3gap2	e85	#N/A
ENSMUSG000000266181	290.987	-0.014549	0.369028	-0.0394253	0.968551	1	Iars2	e85	#N/A
ENSMUSG000000266171	83.4799	0.0720898	0.516407	0.139599	0.888977	1	Bpnt1	e85	#N/A
ENSMUSG000000266151	1468.99	0.00129645	0.338428	0.00383079	0.996943	1	Eprs	e85	#N/A
ENSMUSG000000266141	10.7552	1.14975	1.94435	0.591331	0.554299	1	Slc30a10	e85	#N/A
ENSMUSG000000392461	62.0238	-0.0798372	0.739296	-0.107991	0.914003	1	Lyplal1	e85	#N/A
ENSMUSG000000392391	74.0528	0.449452	0.627787	0.71593	0.474035	1	Tgfb2	e85	#N/A
ENSMUSG000000013051	239.977	-0.506741	0.505683	-1.00209	0.316299	1	Rrp15	e85	#N/A
ENSMUSG000000977841	12.976	2.12716	1.68055	1.26575	0.205604	1	NA	e85	#N/A
ENSMUSG000000392241	2.40381	1.98912	3.24543	0.612899	0.539943	1	D1Pas1	e85	#N/A
ENSMUSG000000392101	72.4767	0.0114929	0.606291	0.018956	0.984876	1	Gpatch2	e85	#N/A
ENSMUSG000000266101	3.87609	-0.038767	2.42	-0.0160194	0.987219	1	Esrrg	e85	#N/A
ENSMUSG000000266081	119.797	-0.157106	0.597737	-0.262834	0.792679	1	Kctd3	e85	#N/A
ENSMUSG000000376241	21.8642	-0.317878	0.980006	-0.324363	0.745663	1	Kcnk2	e85	#N/A
ENSMUSG000000266041	157.387	0.127465	0.403678	0.315759	0.752186	1	Ptpn14	e85	#N/A
ENSMUSG000000266031	105.175	0.215414	0.52259	0.412205	0.680189	1	Smyd2	e85	#N/A
ENSMUSG000000101751	116.97	-0.1366	0.898731	-0.151992	0.879193	1	Prox1	e85	#N/A
ENSMUSG000000898721	62.4818	-0.277185	0.568895	-0.487233	0.626093	1	Rps6kc1	e85	#N/A
ENSMUSG000000266341	245.12	-0.146054	0.365633	-0.399456	0.689557	1	Angel2	e85	#N/A
ENSMUSG000000375681	166.146	-0.0571687	0.546639	-0.104582	0.916707	1	Vash2	e85	#N/A
ENSMUSG000000665951	56.0376	-0.0589162	0.75872	-0.077652	0.938105	1	Flvcr1	e85	#N/A
ENSMUSG000000266321	9.40019	0.818823	1.59219	0.514274	0.607061	1	Tatdn3	e85	#N/A
ENSMUSG000000625101	243.862	0.183718	0.431126	0.426134	0.67001	1	Nsl1	e85	#N/A
ENSMUSG000000266301	12.2226	0.478769	1.35803	0.352546	0.724429	1	Batf3	e85	#N/A
ENSMUSG000000266281	44.3714	1.53963	1.02438	1.50299	0.132841	1	Atf3	e85	#N/A
ENSMUSG000000734781	7.3306	0.859482	1.79616	0.478511	0.632286	1	NA	e85	#N/A
ENSMUSG000000374991	89.5182	0.239611	0.549337	0.436182	0.662705	1	Nenf	e85	#N/A
ENSMUSG000000266271	10.4768	0.330988	1.50176	0.2204	0.825559	1	Tmem206	e85	#N/A
ENSMUSG000000266261	85.1399	0.765168	0.558684	1.36959	0.170815	1	Ppp2r5a	e85	#N/A
ENSMUSG000000374741	272.652	0.195171	0.401639	0.485937	0.627012	1	Dtl	e85	Dtl
ENSMUSG000000374611	302.289	-0.221012	0.370608	-0.596349	0.550942	1	Ints7	e85	#N/A
ENSMUSG000000266231	150.314	-0.0162919	0.531102	-0.0306756	0.975528	1	Lpgat1	e85	#N/A
ENSMUSG000000266221	122.393	-1.02801	0.581887	-1.76669	0.0772801	1	Nek2	e85	Nek2
ENSMUSG000000558331	3.64492	-4.15735	2.90513	-1.43104	0.152419	1	1700034H15Rik	e85	#N/A
ENSMUSG000000374341	60.1765	-0.272482	0.679091	-0.401246	0.688239	1	Slc30a1	e85	#N/A
ENSMUSG000000974161	6.25583	-0.685327	1.98613	-0.345057	0.730052	1	Gm26670	e85	#N/A
ENSMUSG000000373951	29.8152	0.0713484	0.855139	0.0834348	0.933506	1	Rcor3	e85	#N/A
ENSMUSG000000582481	4.31766	0.227666	2.23709	0.101768	0.91894	1	Kcnh1	e85	#N/A
ENSMUSG000000373751	9.05327	-0.891212	1.88156	-0.473657	0.635744	1	Hhat	e85	#N/A
ENSMUSG000000162621	55.3091	0.531961	0.694706	0.765736	0.443833	1	Sertad4	e85	#N/A
ENSMUSG000000162001	4.3637	-2.61298	2.57965	-1.01292	0.311098	1	Syt14	e85	#N/A
ENSMUSG000000161811	215.792	0.190981	0.410943	0.464737	0.64212	1	Diexf	e85	#N/A
ENSMUSG000000266381	4.17061	0.41575	2.54566	0.163317	0.870269	1	Irf6	e85	#N/A
ENSMUSG000000791441	58.0581	-0.418045	0.610295	-0.684988	0.493351	1	A130010J15Rik	e85	#N/A
ENSMUSG000000096331	9.25535	-0.305375	1.88653	-0.161871	0.871407	1	G0s2	e85	#N/A
ENSMUSG000000161791	26.1614	0.0124104	1.03031	0.0120453	0.990389	1	Camk1g	e85	#N/A
ENSMUSG000000266401	132.337	-0.114168	0.458494	-0.249007	0.803355	1	Plxna2	e85	#N/A
ENSMUSG000000164941	64.8807	0.946304	0.844396	1.12069	0.262421	1	Cd34	e85	#N/A
ENSMUSG000000164811	37.4678	0.191338	0.870753	0.219739	0.826074	1	Cr1l	e85	#N/A
ENSMUSG000000505301	183.203	0.0275496	0.484291	0.0568864	0.954636	1	Fam171a1	e85	#N/A
ENSMUSG000000266431	478.068	0.0852602	0.399884	0.213212	0.831161	1	Nmt2	e85	#N/A
ENSMUSG000000499501	65.6195	-0.596472	0.581207	-1.02626	0.304767	1	Rpp38	e85	#N/A
ENSMUSG000000266441	4.03849	1.23943	2.7168	0.456211	0.648239	1	Acbd7	e85	#N/A
ENSMUSG000000266481	7.89095	-0.178771	1.52304	-0.117378	0.906561	1	Dclre1c	e85	#N/A
ENSMUSG000000266461	161.952	-0.328214	0.454848	-0.72159	0.470546	1	Suv39h2	e85	#N/A
ENSMUSG000000513961	770.765	0.0292189	0.41348	0.070666	0.943664	1	Hspa14	e85	#N/A
ENSMUSG000000394961	1.99507	-0.14189	3.91571	-0.0362362	0.971094	1	Cdnf	e85	#N/A
ENSMUSG000000266551	73.1018	0.0686564	0.572675	0.119887	0.904572	1	Fam107b	e85	#N/A
ENSMUSG000000266571	184.618	-0.275204	0.416284	-0.661096	0.508551	1	Frmd4a	e85	#N/A
ENSMUSG000000394491	163.947	-0.542272	0.539204	-1.00569	0.314565	1	Prpf18	e85	#N/A
ENSMUSG000000481861	14.217	-0.711848	1.47547	-0.482455	0.629483	1	Bend7	e85	#N/A
ENSMUSG000000266621	319.726	-0.250489	0.33558	-0.746435	0.455405	1	Sephs1	e85	#N/A
ENSMUSG000000266641	39.7588	-0.681338	0.7244	-0.940555	0.346933	1	Phyh	e85	#N/A
ENSMUSG000000266691	407.299	0.793529	0.363414	2.18354	0.0289959	1	Mcm10	e85	#N/A
ENSMUSG000000266721	8.90948	0.677893	1.59016	0.426304	0.669886	1	Optn	e85	#N/A
ENSMUSG000000391451	6.53734	-0.483163	1.51371	-0.31919	0.749582	1	Camk1d	e85	#N/A
ENSMUSG000000391281	651.697	0.155648	0.391118	0.397955	0.690663	1	Cdc123	e85	#N/A
ENSMUSG000000258171	171.635	0.185903	0.506918	0.366732	0.713819	1	Nudt5	e85	#N/A
ENSMUSG000000567181	1.71633	2.23734	4.34129	0.515364	0.606299	1	NA	e85	#N/A
ENSMUSG000000258161	133.973	0.39711	0.434672	0.913586	0.360935	1	Sec61a2	e85	#N/A
ENSMUSG000000258151	2.102	-1.19034	3.20884	-0.370955	0.710671	1	Dhtkd1	e85	#N/A
ENSMUSG000000432411	770.383	-0.0430104	0.433808	-0.0991461	0.921022	1	Upf2	e85	#N/A
ENSMUSG000000390461	112.155	0.339497	0.492886	0.688795	0.490952	1	Usp6nl	e85	#N/A
ENSMUSG000000021071	201.985	-0.0760908	0.413799	-0.183884	0.854105	1	Celf2	e85	#N/A
ENSMUSG000000623191	3.51182	-1.76212	3.40499	-0.51751	0.6048	1	NA	e85	#N/A
ENSMUSG000000658241	2.11799	1.20989	4.77998	0.253115	0.800179	1	NA	e85	#N/A
ENSMUSG000000156191	40.3268	-0.31407	0.889283	-0.353172	0.723959	1	Gata3	e85	#N/A
ENSMUSG000000257821	202.819	-0.0695494	0.41717	-0.166717	0.867593	1	Taf3	e85	#N/A
ENSMUSG000000972731	9.23856	1.29425	2.09286	0.618412	0.536304	1	NA	e85	#N/A
ENSMUSG000000257811	320.631	-0.0470048	0.420641	-0.111746	0.911025	1	Atp5c1	e85	#N/A
ENSMUSG000000372621	144.673	-0.261499	0.486661	-0.537332	0.591038	1	Kin	e85	#N/A
ENSMUSG000000257801	37.2468	0.0976727	1.22709	0.0795972	0.936558	1	Itih5	e85	#N/A
ENSMUSG000000611861	10.3983	-1.21857	1.35388	-0.900055	0.368091	1	Sfmbt2	e85	#N/A
ENSMUSG000000267781	2.75003	-0.733482	2.49573	-0.293895	0.768838	1	Prkcq	e85	#N/A
ENSMUSG000000267731	192.431	0.0923077	0.533837	0.172914	0.862719	1	Pfkfb3	e85	#N/A
ENSMUSG000000371971	724.136	-0.362402	0.427644	-0.847438	0.396751	1	Rbm17	e85	#N/A
ENSMUSG000000232061	3.39618	-3.20603	2.82796	-1.13369	0.256925	1	Il15ra	e85	#N/A
ENSMUSG000000585941	75.1431	0.201418	0.559398	0.360062	0.7188	1	Fbh1	e85	#N/A
ENSMUSG000000479091	60.5799	-0.0569283	0.609578	-0.0933897	0.925594	1	Ankrd16	e85	#N/A
ENSMUSG000000267681	18.5462	-0.680847	1.48919	-0.457193	0.647532	1	Itga8	e85	#N/A
ENSMUSG000000267671	73.7967	0.301273	0.578342	0.520926	0.602418	1	Mindy3	e85	#N/A
ENSMUSG000000267301	14.6041	-0.393609	1.45191	-0.271097	0.786317	1	Pter	e85	#N/A
ENSMUSG000000496301	1.90168	2.82816	4.45969	0.634161	0.525976	1	C1ql3	e85	#N/A
ENSMUSG000000267271	81.0643	-0.0798463	0.610716	-0.130742	0.895979	1	Rsu1	e85	#N/A
ENSMUSG000000267261	18.3019	-0.0295335	1.56005	-0.0189311	0.984896	1	Cubn	e85	#N/A
ENSMUSG000000267231	12.3425	-0.267699	1.559	-0.171712	0.863664	1	Trdmt1	e85	#N/A
ENSMUSG000000267281	504.563	0.047906	0.326424	0.14676	0.883321	1	Vim	e85	#N/A
ENSMUSG000000632751	99.4575	-0.353513	0.469306	-0.753269	0.451288	1	Hacd1	e85	#N/A
ENSMUSG000000866571	35.6626	-0.108551	1.24092	-0.0874766	0.930293	1	Stamos	e85	#N/A
ENSMUSG000000267181	132.492	-0.0345328	0.468427	-0.0737208	0.941233	1	Stam	e85	#N/A
ENSMUSG000000267121	7.0952	3.20423	2.1356	1.50039	0.133515	1	Mrc1	e85	#N/A
ENSMUSG000000579141	19.7058	-0.22276	0.917365	-0.242826	0.80814	1	Cacnb2	e85	#N/A
ENSMUSG000000267071	71.6753	-0.34512	0.728319	-0.473859	0.635601	1	Nsun6	e85	#N/A
ENSMUSG000000174181	254.631	-0.0712975	0.342072	-0.208428	0.834894	1	Arl5b	e85	#N/A
ENSMUSG000000267481	30.9591	0.14233	0.852663	0.166924	0.86743	1	Plxdc2	e85	#N/A
ENSMUSG000000537021	55.307	0.53808	0.843835	0.637661	0.523695	1	Nebl	e85	#N/A
ENSMUSG000000540571	30.4096	-0.743311	0.873879	-0.850588	0.394998	1	A930004D18Rik	e85	#N/A
ENSMUSG000000540741	118.222	-0.12646	0.636051	-0.198821	0.842403	1	Skida1	e85	#N/A
ENSMUSG000000267431	294.249	-0.383018	0.460423	-0.831883	0.405475	1	Mllt10	e85	#N/A
ENSMUSG000000267401	182.794	-0.493601	0.373731	-1.32074	0.186589	1	Dnajc1	e85	#N/A
ENSMUSG000000511541	84.9944	-0.0648005	0.637912	-0.101582	0.919088	1	Commd3	e85	#N/A
ENSMUSG000000267391	120.731	0.52592	0.439866	1.19564	0.231839	1	Bmi1	e85	#N/A
ENSMUSG000000267371	58.0194	-0.23121	0.610973	-0.378429	0.705112	1	Pip4k2a	e85	#N/A
ENSMUSG000000230941	26.8873	0.789294	0.840315	0.939284	0.347585	1	Msrb2	e85	#N/A
ENSMUSG000000434151	5.78748	1.2071	1.99709	0.604428	0.545559	1	Otud1	e85	#N/A
ENSMUSG000000366171	72.4177	0.0824661	0.558549	0.147644	0.882624	1	Etl4	e85	#N/A
ENSMUSG000000365911	89.1894	0.0868037	0.513139	0.169162	0.865669	1	Arhgap21	e85	#N/A
ENSMUSG000000266791	5.76445	-1.15473	2.83151	-0.407813	0.683411	1	Enkur	e85	#N/A
ENSMUSG000000485501	24.6029	0.449084	1.18996	0.377394	0.70588	1	Thnsl1	e85	#N/A
ENSMUSG000000267841	28.5845	-0.08146	0.927345	-0.0878421	0.930002	1	Pdss1	e85	#N/A
ENSMUSG000000588351	123.472	-0.201036	0.581282	-0.345849	0.729456	1	Abi1	e85	#N/A
ENSMUSG000000267811	31.5404	-0.0604176	0.921144	-0.0655898	0.947704	1	Acbd5	e85	#N/A
ENSMUSG000000267791	59.8128	0.231774	0.701491	0.330402	0.741096	1	Mastl	e85	#N/A
ENSMUSG000000267751	320.932	0.115263	0.368191	0.313053	0.75424	1	Yme1l1	e85	#N/A
ENSMUSG000000267711	44.5153	0.237825	0.701578	0.338985	0.734621	1	Spopl	e85	#N/A
ENSMUSG000000269791	2.40705	1.63907	3.18065	0.515324	0.606327	1	Psd4	e85	#N/A
ENSMUSG000000269761	4.8343	-0.12694	2.42096	-0.052434	0.958183	1	Pax8	e85	#N/A
ENSMUSG000000041131	16.005	-0.0895858	1.3029	-0.0687589	0.945182	1	Cacna1b	e85	#N/A
ENSMUSG000000368931	1031.35	0.0166022	0.32102	0.0517168	0.958754	1	Ehmt1	e85	#N/A
ENSMUSG000000269721	27.5606	-0.0561958	0.844121	-0.0665731	0.946922	1	Arrdc1	e85	#N/A
ENSMUSG000000269741	420.641	0.610219	0.315312	1.93528	0.0529554	1	Zmynd19	e85	#N/A
ENSMUSG000000269751	31.1015	-0.136574	1.04264	-0.130988	0.895785	1	Dph7	e85	#N/A
ENSMUSG000000368501	91.0802	-0.653652	0.712915	-0.916872	0.35921	1	Mrpl41	e85	#N/A
ENSMUSG000000368331	14.2554	0.677657	1.21756	0.55657	0.577821	1	Pnpla7	e85	#N/A
ENSMUSG000000064761	75.4594	0.276865	0.911005	0.303911	0.761196	1	Nsmf	e85	#N/A
ENSMUSG000000782021	231.9	0.224468	0.409063	0.548736	0.583186	1	Nrarp	e85	#N/A
ENSMUSG000000595551	2.85068	0.310554	2.57155	0.120765	0.903877	1	Tor4a	e85	#N/A
ENSMUSG000000134651	260.566	-0.22099	0.485335	-0.455336	0.648867	1	Nelfb	e85	#N/A
ENSMUSG000000367521	453.979	-0.22062	0.287195	-0.768188	0.442375	1	Tubb4b	e85	Tubb4b
ENSMUSG000000446281	15.3719	-0.122806	1.21755	-0.100864	0.919659	1	Rnf208	e85	#N/A
ENSMUSG000000064711	31.2534	-0.119663	0.81665	-0.146529	0.883504	1	Ndor1	e85	#N/A
ENSMUSG000000782011	44.8575	0.125943	1.04723	0.120263	0.904275	1	Tmem203	e85	#N/A
ENSMUSG000000487071	18.4202	-0.337104	1.31804	-0.255762	0.798134	1	Tprn	e85	#N/A
ENSMUSG000000269661	118.002	-0.271042	0.437866	-0.619006	0.535912	1	Ssna1	e85	#N/A
ENSMUSG000000269651	134.138	-0.10235	0.427784	-0.239256	0.810907	1	Anapc2	e85	#N/A
ENSMUSG000000973451	2.68655	0.975007	2.84952	0.342166	0.732226	1	AA543186	e85	#N/A
ENSMUSG000000366461	159.167	0.0811409	0.456462	0.17776	0.858911	1	Man1b1	e85	#N/A
ENSMUSG000000269581	19.8147	-0.0138629	0.922577	-0.0150263	0.988011	1	Dpp7	e85	#N/A
ENSMUSG000000269561	21.4398	-0.414276	1.05397	-0.393061	0.694274	1	Uap1l1	e85	#N/A
ENSMUSG000000269551	64.737	-1.73626	0.579173	-2.99783	0.0027191	1	Sapcd2	e85	Sapcd2
ENSMUSG000000150941	46.0363	0.402676	0.927386	0.434205	0.664139	1	Npdc1	e85	#N/A
ENSMUSG000000269441	28.3493	-0.267116	1.23882	-0.215621	0.829283	1	Abca2	e85	#N/A
ENSMUSG000000476171	5.65195	2.43151	2.29259	1.0606	0.288873	1	Paxx	e85	#N/A
ENSMUSG000000150951	67.6384	0.165689	0.54625	0.303321	0.761645	1	Fbxw5	e85	#N/A
ENSMUSG000000269421	39.6553	-0.354095	0.903211	-0.39204	0.695029	1	Traf2	e85	#N/A
ENSMUSG000000150921	334.593	0.192141	0.383194	0.501418	0.616077	1	Edf1	e85	#N/A
ENSMUSG000000269411	2.61012	1.00524	2.67529	0.37575	0.707103	1	Mamdc4	e85	#N/A
ENSMUSG000000365041	603.451	-0.400929	0.415637	-0.964613	0.334739	1	Phpt1	e85	#N/A
ENSMUSG000000150871	465.379	0.142602	0.309525	0.460711	0.645006	1	Rabl6	e85	#N/A
ENSMUSG000000269391	34.3217	0.183426	0.804254	0.22807	0.819592	1	Tmem141	e85	#N/A
ENSMUSG000000490861	61.3392	0.539219	0.572376	0.942071	0.346156	1	Bmyc	e85	#N/A
ENSMUSG000000269331	269.106	-0.0825247	0.391243	-0.21093	0.832942	1	Camsap1	e85	#N/A
ENSMUSG000000363521	293.12	0.108874	0.464196	0.234542	0.814564	1	Ubac1	e85	#N/A
ENSMUSG000000269321	15.6929	0.330328	1.24647	0.265011	0.791001	1	Nacc2	e85	#N/A
ENSMUSG000000876791	222.965	-0.00460173	0.386419	-0.0119087	0.990498	1	Tmem250-ps	e85	#N/A
ENSMUSG000000269341	7.54453	-0.0391024	2.26827	-0.0172388	0.986246	1	Lhx3	e85	#N/A
ENSMUSG000000363271	57.2266	-0.346919	0.703868	-0.492876	0.6221	1	Qsox2	e85	#N/A
ENSMUSG000000269301	148.432	0.606227	0.412929	1.46811	0.142073	1	Gpsm1	e85	#N/A
ENSMUSG000000754671	145.24	-0.0100739	0.499308	-0.0201757	0.983903	1	Dnlz	e85	#N/A
ENSMUSG000000362811	56.4352	-0.023661	0.613776	-0.0385498	0.969249	1	Snapc4	e85	#N/A
ENSMUSG000000269271	126.376	0.0856429	0.626814	0.136632	0.891322	1	Entr1	e85	#N/A
ENSMUSG000000269261	266.097	-0.1328	0.474804	-0.279695	0.779711	1	Pmpca	e85	#N/A
ENSMUSG000000269251	20.0695	-0.160273	1.24075	-0.129174	0.89722	1	Inpp5e	e85	#N/A
ENSMUSG000000269241	64.4373	0.39259	0.605737	0.64812	0.516908	1	Sec16a	e85	#N/A
ENSMUSG000000867141	5.66258	-0.62091	2.14782	-0.289089	0.772513	1	NA	e85	#N/A
ENSMUSG000000269231	122.526	-0.502494	0.455872	-1.10227	0.270345	1	Notch1	e85	#N/A
ENSMUSG000000269211	401.212	0.646222	0.392838	1.64501	0.0999675	1	Egfl7	e85	#N/A
ENSMUSG000000269221	11.0666	-0.539432	1.22049	-0.441981	0.658503	1	Agpat2	e85	#N/A
ENSMUSG000000361861	21.0044	-0.493781	1.31982	-0.374127	0.70831	1	Fam69b	e85	#N/A
ENSMUSG000000970521	146.575	-0.441094	0.494078	-0.892762	0.371985	1	Snora43	e85	#N/A
ENSMUSG000000361601	333.07	-0.0374517	0.380252	-0.0984919	0.921542	1	Surf6	e85	#N/A
ENSMUSG000000157761	135.887	0.705646	0.608932	1.15883	0.246527	1	Med22	e85	#N/A
ENSMUSG000000626471	33.9309	-0.22538	0.801109	-0.281335	0.778454	1	Rpl7a	e85	#N/A
ENSMUSG000000157901	60.2004	-0.563695	0.886968	-0.635531	0.525082	1	Surf1	e85	#N/A
ENSMUSG000000148731	111.592	-0.17769	0.529338	-0.335684	0.737109	1	Surf2	e85	#N/A
ENSMUSG000000148671	1044.78	0.759928	0.307785	2.46902	0.0135482	1	Surf4	e85	#N/A
ENSMUSG000000524061	278.796	0.424724	0.426214	0.996502	0.319006	1	Rexo4	e85	#N/A
ENSMUSG000000154881	233.442	0.286934	0.382826	0.749515	0.453547	1	Cacfd1	e85	#N/A
ENSMUSG000000360401	3.65645	-1.30747	2.15924	-0.605522	0.544832	1	Adamtsl2	e85	#N/A
ENSMUSG000000092161	3.05584	1.92642	3.06557	0.628405	0.529739	1	Fam163b	e85	#N/A
ENSMUSG000000096211	136.38	-0.512002	0.518789	-0.986918	0.323683	1	Vav2	e85	#N/A
ENSMUSG000000269181	1299.8	0.360419	0.295109	1.22131	0.22197	1	Brd3	e85	#N/A
ENSMUSG000000269171	641.921	0.210802	0.341211	0.617806	0.536703	1	Wdr5	e85	#N/A
ENSMUSG000000805381	4.57539	0.258722	2.51245	0.102976	0.917982	1	NA	e85	#N/A
ENSMUSG000000859291	11.7595	-1.06441	1.23427	-0.86238	0.388479	1	NA	e85	#N/A
ENSMUSG000000158461	184.048	-0.145321	0.476602	-0.304911	0.760434	1	Rxra	e85	#N/A
ENSMUSG000000857661	3.12387	1.22841	2.80129	0.438517	0.661012	1	NA	e85	#N/A
ENSMUSG000000268371	205.7	0.363235	0.454267	0.799607	0.423938	1	Col5a1	e85	#N/A
ENSMUSG000000268331	219.096	0.100272	0.381526	0.262818	0.792691	1	Olfm1	e85	#N/A
ENSMUSG000000358291	70.5765	0.595586	0.778322	0.765217	0.444142	1	Ppp1r26	e85	#N/A
ENSMUSG000000268311	7.70558	-3.52563	2.09764	-1.68076	0.09281	1	1700007K13Rik	e85	#N/A
ENSMUSG000000357721	209.558	0.126403	0.435735	0.290091	0.771746	1	Mrps2	e85	#N/A
ENSMUSG000000268211	243.088	0.140524	0.502536	0.279629	0.779762	1	Ralgds	e85	#N/A
ENSMUSG000000268161	92.3816	0.0589819	0.557559	0.105786	0.915752	1	Gtf3c5	e85	#N/A
ENSMUSG000000268151	2.08628	1.66389	3.77821	0.440392	0.659653	1	Gfi1b	e85	#N/A
ENSMUSG000000268121	123.779	-0.0382599	0.467361	-0.0818637	0.934755	1	Tsc1	e85	#N/A
ENSMUSG000000268091	2.25416	2.90203	2.92926	0.990702	0.321831	1	Spaca9	e85	#N/A
ENSMUSG000000268071	2.15596	0.685425	3.32439	0.206181	0.83665	1	Ak8	e85	#N/A
ENSMUSG000000356661	236.776	0.384745	0.446937	0.860847	0.389322	1	Gtf3c4	e85	#N/A
ENSMUSG000000268061	124.071	0.172234	0.466655	0.369081	0.712067	1	Ddx31	e85	#N/A
ENSMUSG000000268031	139.35	-0.413521	0.495103	-0.835223	0.403592	1	Ttf1	e85	#N/A
ENSMUSG000000435351	157.811	0.131393	0.416249	0.315659	0.752261	1	Setx	e85	#N/A
ENSMUSG000000794991	10.7166	1.27363	1.37884	0.923692	0.355647	1	6530402F18Rik	e85	#N/A
ENSMUSG000000267991	112.1	-0.21218	0.470181	-0.451273	0.651793	1	Med27	e85	#N/A
ENSMUSG000000398441	255.242	-0.00905392	0.392259	-0.0230815	0.981585	1	Rapgef1	e85	#N/A
ENSMUSG000000398261	113.227	0.193489	0.472831	0.409214	0.682383	1	Trub2	e85	#N/A
ENSMUSG000000267981	34.4105	0.0280879	0.994047	0.0282561	0.977458	1	Coq4	e85	#N/A
ENSMUSG000000593161	75.3134	-0.00821815	0.695211	-0.0118211	0.990568	1	Slc27a4	e85	#N/A
ENSMUSG000000690201	302.039	0.140117	0.417307	0.335765	0.737048	1	Urm1	e85	#N/A
ENSMUSG000000397981	2.66327	-1.22183	2.70703	-0.451355	0.651734	1	NA	e85	#N/A
ENSMUSG000000397871	23.8139	-0.122145	0.961133	-0.127085	0.898873	1	Cercam	e85	#N/A
ENSMUSG000000267901	675.024	-0.302583	0.282601	-1.07071	0.2843	1	Odf2	e85	Odf2
ENSMUSG000000197151	421.188	0.189178	0.364074	0.519614	0.603332	1	Gle1	e85	#N/A
ENSMUSG000000577381	354.435	0.446834	0.427239	1.04586	0.295624	1	Sptan1	e85	#N/A
ENSMUSG000000397151	14.5535	-1.02737	1.24747	-0.823564	0.410187	1	Wdr34	e85	#N/A
ENSMUSG000000547661	1890.73	-0.134543	0.344281	-0.390794	0.695949	1	Set	e85	#N/A
ENSMUSG000000267851	40.802	0.270406	0.762856	0.354466	0.72299	1	Pkn3	e85	#N/A
ENSMUSG000000153351	51.4795	-0.361373	0.711116	-0.508177	0.611329	1	Zdhhc12	e85	#N/A
ENSMUSG000000396861	61.8866	-0.123289	0.787728	-0.156512	0.875629	1	Zer1	e85	#N/A
ENSMUSG000000396781	218.683	-0.16168	0.459126	-0.352147	0.724728	1	Tbc1d13	e85	#N/A
ENSMUSG000000153371	36.695	0.141793	0.777107	0.182462	0.85522	1	Endog	e85	#N/A
ENSMUSG000000396601	573.363	0.217487	0.508587	0.42763	0.668921	1	Spout1	e85	#N/A
ENSMUSG000000396481	28.2578	0.0484267	1.11636	0.0433793	0.965399	1	Kyat1	e85	#N/A
ENSMUSG000000074761	172.518	-0.00295136	0.438426	-0.00673171	0.994629	1	Lrrc8a	e85	#N/A
ENSMUSG000000754191	34.6253	-1.12957	0.84972	-1.32935	0.183734	1	Dolk	e85	#N/A
ENSMUSG000000525331	298.372	0.262491	0.487853	0.538053	0.59054	1	Nup188	e85	#N/A
ENSMUSG000000268601	81.5101	0.460712	0.903922	0.509681	0.610275	1	Sh3glb2	e85	#N/A
ENSMUSG000000268581	37.2642	0.175984	0.815701	0.215745	0.829186	1	Miga2	e85	#N/A
ENSMUSG000000268561	101.059	0.515571	0.58829	0.876388	0.380819	1	Dolpp1	e85	#N/A
ENSMUSG000000268531	15.1207	0.165041	1.08918	0.151528	0.879559	1	Crat	e85	#N/A
ENSMUSG000000395151	322.108	-0.0656447	0.413032	-0.158934	0.873721	1	Ptpa	e85	#N/A
ENSMUSG000000897621	68.9052	0.00910662	0.586026	0.0155396	0.987602	1	Ier5l	e85	#N/A
ENSMUSG000000268571	92.0707	0.241187	0.638316	0.377849	0.705543	1	Ntmt1	e85	#N/A
ENSMUSG000000394831	96.5371	0.381051	0.684094	0.557015	0.577517	1	Asb6	e85	#N/A
ENSMUSG000000394761	531.274	0.310058	0.318264	0.974218	0.329948	1	Prrx2	e85	#N/A
ENSMUSG000000507371	68.8618	0.110924	0.822447	0.134871	0.892714	1	Ptges	e85	#N/A
ENSMUSG000000268481	275.521	0.171818	0.427743	0.401686	0.687915	1	Tor1b	e85	#N/A
ENSMUSG000000268491	109.458	0.258681	0.58125	0.445043	0.656289	1	Tor1a	e85	#N/A
ENSMUSG000000268511	82.0585	0.197742	0.59663	0.331431	0.740319	1	BC005624	e85	#N/A
ENSMUSG000000268541	54.873	0.158769	0.898242	0.176755	0.859701	1	Usp20	e85	#N/A
ENSMUSG000000754151	304.963	0.731581	0.345244	2.11902	0.0340885	1	Fnbp1	e85	#N/A
ENSMUSG000000872691	14.7802	-0.460442	1.39799	-0.329361	0.741883	1	NA	e85	#N/A
ENSMUSG000000001941	140.383	-0.028134	0.441342	-0.0637464	0.949172	1	Gpr107	e85	#N/A
ENSMUSG000000626611	111.415	-0.13149	0.453198	-0.290137	0.771711	1	Ncs1	e85	#N/A
ENSMUSG000000268431	157.17	0.684542	0.407989	1.67784	0.0933777	1	Fubp3	e85	#N/A
ENSMUSG000000393561	178.104	0.0261209	0.478509	0.0545881	0.956467	1	Exosc2	e85	#N/A
ENSMUSG000000268421	241.757	0.338278	0.539162	0.627414	0.530388	1	Abl1	e85	#N/A
ENSMUSG000000268401	1.19948	-0.204847	5.08954	-0.0402486	0.967895	1	Lamc3	e85	#N/A
ENSMUSG000000018641	313.595	0.504181	0.34472	1.46258	0.143581	1	Aif1l	e85	#N/A
ENSMUSG000000018551	149.727	-0.293949	0.579703	-0.507068	0.612107	1	Nup214	e85	#N/A
ENSMUSG000000505921	8.55917	0.786957	1.80287	0.436504	0.662471	1	Fam78a	e85	#N/A
ENSMUSG000000513731	13.8738	-2.37192	1.65987	-1.42898	0.153011	1	Plpp7	e85	#N/A
ENSMUSG000000392621	308.419	-0.0265278	0.378408	-0.0701036	0.944111	1	Prrc2b	e85	#N/A
ENSMUSG000000392541	40.3518	-0.510636	0.889703	-0.57394	0.566009	1	Pomt1	e85	#N/A
ENSMUSG000000025501	97.6586	0.0340403	0.526921	0.0646023	0.948491	1	Uck1	e85	#N/A
ENSMUSG000000446271	4077.28	-0.02552	0.426887	-0.0597815	0.95233	1	Swi5	e85	#N/A
ENSMUSG000000025461	224.615	-0.0469176	0.421517	-0.111307	0.911373	1	Golga2	e85	Golga2
ENSMUSG000000268251	9.90105	-1.82611	1.39237	-1.31152	0.189683	1	Dnm1	e85	#N/A
ENSMUSG000000392051	69.7819	-0.209291	0.589141	-0.355247	0.722404	1	Ciz1	e85	#N/A
ENSMUSG000000391951	39.2562	-0.752902	1.03054	-0.730589	0.46503	1	1110008P14Rik	e85	#N/A
ENSMUSG000000268201	26.1507	-0.158482	0.890667	-0.177936	0.858773	1	Ptges2	e85	#N/A
ENSMUSG000000268191	47.3546	0.140603	0.875827	0.160537	0.872458	1	Slc25a25	e85	#N/A
ENSMUSG000000391641	25.5142	-0.289881	1.29914	-0.223132	0.823433	1	Naif1	e85	#N/A
ENSMUSG000000391571	48.1936	-0.173047	0.668016	-0.259046	0.7956	1	Fam102a	e85	#N/A
ENSMUSG000000268101	119.636	-0.233661	0.536932	-0.435177	0.663434	1	Dpm2	e85	#N/A
ENSMUSG000000794421	30.6743	-0.297015	0.825867	-0.35964	0.719117	1	St6galnac4	e85	#N/A
ENSMUSG000000268111	87.4844	0.493734	0.548024	0.900935	0.367623	1	St6galnac6	e85	#N/A
ENSMUSG000000268171	25.6061	0.379952	1.0499	0.361894	0.717431	1	Ak1	e85	#N/A
ENSMUSG000000268141	16.4633	1.24939	1.05262	1.18693	0.235255	1	Eng	e85	#N/A
ENSMUSG000000095661	121.674	0.074925	0.456876	0.163994	0.869736	1	Fpgs	e85	#N/A
ENSMUSG000000095551	148.105	0.0561529	0.47378	0.118521	0.905655	1	Cdk9	e85	#N/A
ENSMUSG000000590131	37.5268	0.229509	0.978166	0.234631	0.814495	1	Sh2d3c	e85	#N/A
ENSMUSG000000095631	56.1091	-0.0358148	0.587413	-0.0609704	0.951383	1	Tor2a	e85	#N/A
ENSMUSG000000537461	8.83911	-1.27909	1.75834	-0.727443	0.466955	1	Ptrh1	e85	#N/A
ENSMUSG000000267971	54.7584	-0.0642865	0.632384	-0.101657	0.919029	1	Stxbp1	e85	#N/A
ENSMUSG000000267961	173.694	0.382079	0.478183	0.799021	0.424278	1	Fam129b	e85	#N/A
ENSMUSG000000267921	3.92256	-0.267689	2.08013	-0.128689	0.897604	1	Lrsam1	e85	#N/A
ENSMUSG000000389001	243.4	-0.613056	0.407915	-1.5029	0.132864	1	Rpl12	e85	#N/A
ENSMUSG000000267911	17.0658	0.63546	1.06223	0.59823	0.549687	1	Slc2a8	e85	#N/A
ENSMUSG000000388601	10.5555	1.47672	1.35607	1.08897	0.276166	1	Garnl3	e85	#N/A
ENSMUSG000000388311	17.7942	0.0872997	1.09048	0.0800565	0.936192	1	Ralgps1	e85	#N/A
ENSMUSG000000850871	0.800754	0	5.39799	0	1	1	NA	e85	#N/A
ENSMUSG000000041051	102.293	0.16155	0.595903	0.271102	0.786313	1	Angptl2	e85	#N/A
ENSMUSG000000689661	39.2846	0.120307	0.690386	0.17426	0.861661	1	Zbtb34	e85	#N/A
ENSMUSG000000267881	72.6043	0.0656695	0.62092	0.105762	0.915772	1	Zbtb43	e85	#N/A
ENSMUSG000000387651	26.7297	-1.64883	0.993903	-1.65894	0.0971271	1	Lmx1b	e85	#N/A
ENSMUSG000000529511	58.3676	-0.22949	0.898006	-0.255556	0.798294	1	NA	e85	#N/A
ENSMUSG000000387401	95.503	-0.309272	0.48486	-0.637859	0.523566	1	Mvb12b	e85	#N/A
ENSMUSG000000387181	610.41	-0.170275	0.320442	-0.531375	0.595159	1	Pbx3	e85	#N/A
ENSMUSG000000386961	280.829	6.56387e-05	0.369993	0.000177405	0.999858	1	Mapkap1	e85	#N/A
ENSMUSG000000268671	356.329	-0.0320118	0.31657	-0.101121	0.919454	1	Gapvd1	e85	#N/A
ENSMUSG000000268641	8608.23	0.156149	0.282838	0.552082	0.580892	1	Hspa5	e85	#N/A
ENSMUSG000000709531	160.327	0.110353	0.457803	0.24105	0.809516	1	Rabepk	e85	#N/A
ENSMUSG000000359491	265.41	0.236919	0.393109	0.602679	0.546722	1	Fbxw2	e85	#N/A
ENSMUSG000000268691	175.519	-0.329224	0.529113	-0.622218	0.533798	1	Psmd5	e85	#N/A
ENSMUSG000000268731	3.51008	0.134796	2.279	0.0591469	0.952835	1	Phf19	e85	#N/A
ENSMUSG000000571101	121.147	-0.223103	0.477623	-0.467112	0.64042	1	Cntrl	e85	#N/A
ENSMUSG000000268781	595.857	-0.0387981	0.307619	-0.126124	0.899634	1	Rab14	e85	#N/A
ENSMUSG000000268791	17.5733	0.903827	1.18388	0.763445	0.445198	1	Gsn	e85	#N/A
ENSMUSG000000268801	15.2414	-0.22539	1.22577	-0.183876	0.854111	1	Stom	e85	#N/A
ENSMUSG000000357781	56.763	-0.171589	0.784501	-0.218724	0.826865	1	Ggta1	e85	#N/A
ENSMUSG000000268831	154.445	-0.0283616	0.536183	-0.0528954	0.957815	1	Dab2ip	e85	#N/A
ENSMUSG000000268851	3.92239	-2.90891	2.86432	-1.01557	0.309836	1	Ttll11	e85	#N/A
ENSMUSG000000268951	224.311	0.37415	0.422969	0.884581	0.376383	1	Ndufa8	e85	#N/A
ENSMUSG000000268891	164.605	0.0259618	0.463466	0.0560165	0.955329	1	Rbm18	e85	#N/A
ENSMUSG000000268871	75.9049	-0.0787347	0.603017	-0.130568	0.896117	1	Mrrf	e85	#N/A
ENSMUSG000000090301	84.7012	0.000785398	0.589107	0.0013332	0.998936	1	Pdcl	e85	#N/A
ENSMUSG000000753761	300.702	0.236048	0.363849	0.648753	0.516498	1	Rc3h2	e85	#N/A
ENSMUSG000000667981	36.7977	-0.216198	0.9104	-0.237476	0.812288	1	Zbtb6	e85	#N/A
ENSMUSG000000507141	23.3577	-1.25254	1.20323	-1.04098	0.297884	1	Zbtb26	e85	#N/A
ENSMUSG000000354371	310.129	-0.109379	0.357023	-0.306363	0.759328	1	Rabgap1	e85	#N/A
ENSMUSG000000269151	966.578	0.201191	0.373775	0.538267	0.590392	1	Strbp	e85	#N/A
ENSMUSG000000929581	2.34924	4.05381	3.6512	1.11027	0.266883	1	Mir5128	e85	#N/A
ENSMUSG000000354031	85.469	0.262758	0.618882	0.424569	0.671151	1	Crb2	e85	#N/A
ENSMUSG000000353921	49.7903	-0.508179	0.943694	-0.538499	0.590232	1	Dennd1a	e85	#N/A
ENSMUSG000000002471	56.8788	-0.414993	0.987195	-0.420376	0.674211	1	Lhx2	e85	#N/A
ENSMUSG000000267491	71.9167	0.0488627	0.65259	0.0748751	0.940314	1	Nek6	e85	#N/A
ENSMUSG000000267501	400.439	-0.0416422	0.445499	-0.0934731	0.925528	1	Psmb7	e85	#N/A
ENSMUSG000000639721	1106.19	0.299588	0.314925	0.951298	0.341453	1	Nr6a1	e85	#N/A
ENSMUSG000000466181	23.1424	0.387683	1.37978	0.280976	0.778729	1	Olfml2a	e85	#N/A
ENSMUSG000000629971	90.372	-0.826455	0.794671	-1.04	0.298342	1	Rpl35	e85	#N/A
ENSMUSG000000267551	729.922	0.156498	0.323902	0.483164	0.628979	1	Arpc5l	e85	#N/A
ENSMUSG000000267541	49.3006	-0.197794	0.724729	-0.272922	0.784913	1	Golga1	e85	#N/A
ENSMUSG000000352361	41.0096	-0.117427	0.715106	-0.16421	0.869566	1	Scai	e85	#N/A
ENSMUSG000000267531	113.427	-0.381008	0.536453	-0.710236	0.477558	1	Ppp6c	e85	#N/A
ENSMUSG000000492521	2.70695	-3.43978	4.03995	-0.851441	0.394525	1	Lrp1b	e85	#N/A
ENSMUSG000000268661	3.4102	-0.813803	2.723	-0.298863	0.765045	1	Kynu	e85	#N/A
ENSMUSG000000368901	23.8989	-0.832284	0.916136	-0.908472	0.363629	1	Gtdc1	e85	#N/A
ENSMUSG000000268721	174.479	-0.169453	0.426178	-0.39761	0.690917	1	Zeb2	e85	#N/A
ENSMUSG000000522481	18.9976	-0.407419	1.41247	-0.288445	0.773006	1	Zeb2os	e85	#N/A
ENSMUSG000000521551	33.7678	0.383355	0.85605	0.447819	0.654284	1	Acvr2a	e85	#N/A
ENSMUSG000000267611	114.696	-0.213383	0.483555	-0.441281	0.65901	1	Orc4	e85	#N/A
ENSMUSG000000367921	35.8788	-0.687145	0.875592	-0.784777	0.432584	1	Mbd5	e85	#N/A
ENSMUSG000000694951	414.475	-0.147382	0.362752	-0.406287	0.684531	1	Epc2	e85	#N/A
ENSMUSG000000267641	199.376	-0.128563	0.419173	-0.306707	0.759066	1	Kif5c	e85	#N/A
ENSMUSG000000267651	15.1843	0.283026	1.12201	0.252249	0.800848	1	Lypd6b	e85	#N/A
ENSMUSG000000504471	30.8792	-0.194192	1.04752	-0.185382	0.852929	1	Lypd6	e85	#N/A
ENSMUSG000000267661	396.993	-0.295312	0.455429	-0.648426	0.516709	1	Mmadhc	e85	#N/A
ENSMUSG000000171441	96.3532	-0.0394457	0.574994	-0.0686018	0.945307	1	Rnd3	e85	#N/A
ENSMUSG000000362491	17.8828	0.0549902	0.979845	0.0561213	0.955245	1	Rbm43	e85	#N/A
ENSMUSG000000269461	7.30624	-0.539927	2.09086	-0.258232	0.796228	1	Nmi	e85	#N/A
ENSMUSG000000534751	19.3449	-0.73327	1.70689	-0.429594	0.667491	1	Tnfaip6	e85	#N/A
ENSMUSG000000362021	663.733	0.0933612	0.344266	0.271189	0.786246	1	Rif1	e85	#N/A
ENSMUSG000000269501	5.07564	-3.01182	2.84567	-1.05838	0.28988	1	Neb	e85	#N/A
ENSMUSG000000360931	63.1691	-0.124006	0.536017	-0.231347	0.817046	1	Arl5a	e85	#N/A
ENSMUSG000000853151	2.5908	-0.813356	2.57326	-0.31608	0.751942	1	NA	e85	#N/A
ENSMUSG000000174121	3.47309	-1.6447	2.34066	-0.702664	0.482265	1	Cacnb4	e85	#N/A
ENSMUSG000000553711	113.134	-0.341094	0.489836	-0.696344	0.486213	1	Stam2	e85	#N/A
ENSMUSG000000360531	156.711	-0.320995	0.466061	-0.68874	0.490987	1	Fmnl2	e85	#N/A
ENSMUSG000000611361	990.133	0.119317	0.317706	0.375557	0.707246	1	Prpf40a	e85	#N/A
ENSMUSG000000269601	247.193	0.00441302	0.526411	0.00838322	0.993311	1	Arl6ip6	e85	#N/A
ENSMUSG000000753341	279.235	-0.425129	1.61669	-0.262963	0.792579	1	Rprm	e85	#N/A
ENSMUSG000000268241	3.94341	3.55435	3.03938	1.16943	0.242229	1	Kcnj3	e85	#N/A
ENSMUSG000000268261	54.0119	0.497862	0.644325	0.772688	0.439707	1	Nr4a2	e85	#N/A
ENSMUSG000000268271	300.969	0.596304	0.39143	1.5234	0.127659	1	Gpd2	e85	#N/A
ENSMUSG000000268281	6.80114	-2.04777	1.98943	-1.02933	0.303326	1	Galnt5	e85	#N/A
ENSMUSG000000268301	8.88924	-0.298707	1.9519	-0.153034	0.878371	1	Ermn	e85	#N/A
ENSMUSG000000268361	39.4872	-0.0570291	0.988953	-0.0576661	0.954015	1	Acvr1	e85	#N/A
ENSMUSG000000268391	7.79573	-0.0233116	1.49187	-0.0156258	0.987533	1	Upp2	e85	#N/A
ENSMUSG000000366411	3.50836	0.23984	2.37236	0.101098	0.919473	1	Ccdc148	e85	#N/A
ENSMUSG000000269911	200.468	-0.149894	0.406886	-0.368392	0.712581	1	Pkp4	e85	#N/A
ENSMUSG000000351681	117.439	-0.105384	0.542081	-0.194406	0.845858	1	Tanc1	e85	#N/A
ENSMUSG000000269881	17.7206	0.43744	1.41621	0.30888	0.757413	1	Wdsub1	e85	#N/A
ENSMUSG000000269871	461.647	-0.174541	0.391135	-0.446243	0.655422	1	Baz2b	e85	#N/A
ENSMUSG000000269771	273.53	0.228267	0.378534	0.603029	0.546489	1	44262	e85	#N/A
ENSMUSG000000607031	7.1778	-1.07396	1.52032	-0.706403	0.479937	1	Cd302	e85	#N/A
ENSMUSG000000269801	72.1021	0.288764	0.525906	0.549078	0.582952	1	Ly75	e85	#N/A
ENSMUSG000000872831	2.97712	0.273382	2.46441	0.110932	0.911671	1	Gm13580	e85	#N/A
ENSMUSG000000269701	644.929	0.165631	0.310699	0.533092	0.59397	1	Rbms1	e85	#N/A
ENSMUSG000000642891	23.9988	0.679468	0.945744	0.718448	0.472481	1	Tank	e85	#N/A
ENSMUSG000000269141	587.795	0.161293	0.422667	0.381607	0.702753	1	Psmd14	e85	#N/A
ENSMUSG000000350331	1.97642	0.592444	4.33538	0.136653	0.891305	1	Tbr1	e85	#N/A
ENSMUSG000000350001	18.061	0.567143	1.29266	0.438742	0.660849	1	Dpp4	e85	#N/A
ENSMUSG000000003921	7.56541	-1.47062	2.05154	-0.716838	0.473474	1	Fap	e85	#N/A
ENSMUSG000000753241	261.786	-0.382447	0.418059	-0.914816	0.360288	1	Fign	e85	#N/A
ENSMUSG000000268881	6.18827	2.57891	1.8199	1.41706	0.156464	1	Grb14	e85	#N/A
ENSMUSG000000349031	12.8329	0.0379541	1.3553	0.0280043	0.977659	1	Cobll1	e85	#N/A
ENSMUSG000000571821	2.78397	0.369148	2.81911	0.130945	0.895819	1	Scn3a	e85	#N/A
ENSMUSG000000446471	46.6016	-0.296643	0.778737	-0.380929	0.703256	1	Csrnp3	e85	#N/A
ENSMUSG000000269941	4.08179	1.38111	2.26569	0.609578	0.542141	1	Galnt3	e85	#N/A
ENSMUSG000000348481	56.6912	-0.914291	0.6623	-1.38048	0.167439	1	Ttc21b	e85	#N/A
ENSMUSG000000643291	2.30798	-1.82356	3.38028	-0.53947	0.589563	1	Scn1a	e85	#N/A
ENSMUSG000000347801	9.5619	-1.53884	1.94022	-0.793123	0.427706	1	B3galt1	e85	#N/A
ENSMUSG000000270301	121.472	-0.0178247	0.428552	-0.0415927	0.966823	1	Stk39	e85	#N/A
ENSMUSG000000270351	90.2134	-0.0120304	0.702195	-0.0171325	0.986331	1	Cers6	e85	#N/A
ENSMUSG000000052331	391.909	-0.899246	0.365306	-2.46162	0.013831	1	Spc25	e85	#N/A
ENSMUSG000000270701	158.18	-0.162337	0.49453	-0.328265	0.742712	1	Lrp2	e85	#N/A
ENSMUSG000000631451	20.3231	-0.10804	1.02646	-0.105254	0.916174	1	Bbs5	e85	#N/A
ENSMUSG000000753071	1.04698	2.24289	5.29212	0.423818	0.671699	1	Klhl41	e85	#N/A
ENSMUSG000000270861	39.4351	0.106677	0.918282	0.11617	0.907518	1	Fastkd1	e85	#N/A
ENSMUSG000000421331	932.821	-0.314578	0.32584	-0.965436	0.334327	1	Ppig	e85	#N/A
ENSMUSG000000708831	30.6885	-0.233748	0.884998	-0.264122	0.791686	1	Ccdc173	e85	#N/A
ENSMUSG000000270881	81.763	-0.209695	0.62839	-0.333702	0.738605	1	Phospho2	e85	#N/A
ENSMUSG000000421551	112.532	0.400182	0.62143	0.643969	0.519595	1	Klhl23	e85	#N/A
ENSMUSG000000688821	3347.52	0.0814202	0.302518	0.269142	0.787821	1	Ssb	e85	#N/A
ENSMUSG000000517301	46.7298	-0.647923	0.872196	-0.742864	0.457564	1	Mettl5	e85	#N/A
ENSMUSG000000899021	3.19161	-2.8451	3.33977	-0.851884	0.394278	1	NA	e85	#N/A
ENSMUSG000000443081	226.892	0.096986	0.409062	0.237094	0.812584	1	Ubr3	e85	#N/A
ENSMUSG000000753041	77.1678	-0.0543919	0.601789	-0.0903836	0.927982	1	Sp5	e85	#N/A
ENSMUSG000000753021	18.2126	1.88225	1.98846	0.946585	0.34385	1	Erich2	e85	#N/A
ENSMUSG000000149591	388.757	0.25495	0.348286	0.732013	0.464161	1	Gorasp2	e85	#N/A
ENSMUSG000000419971	428.584	-0.14787	0.331553	-0.445993	0.655602	1	Tlk1	e85	#N/A
ENSMUSG000000419751	38.8367	0.154994	0.826948	0.187429	0.851324	1	Mettl8	e85	#N/A
ENSMUSG000000419661	96.9011	-0.0673705	0.520089	-0.129537	0.896933	1	Dcaf17	e85	#N/A
ENSMUSG000000270121	1659.09	0.0454569	0.340287	0.133584	0.893731	1	Dync1i2	e85	#N/A
ENSMUSG000000270101	47.801	0.329713	0.69425	0.47492	0.634844	1	Slc25a12	e85	#N/A
ENSMUSG000000270181	672.032	0.369219	0.411841	0.896509	0.369981	1	Hat1	e85	#N/A
ENSMUSG000000419211	13.8531	-0.36823	1.34578	-0.273617	0.784379	1	Metap1d	e85	#N/A
ENSMUSG000000419111	28.1268	-0.871453	1.0311	-0.845167	0.398017	1	Dlx1	e85	#N/A
ENSMUSG000000233911	13.8883	0.0983844	1.19645	0.0822304	0.934463	1	Dlx2	e85	#N/A
ENSMUSG000000271111	265.165	0.00800606	0.380936	0.0210168	0.983232	1	Itga6	e85	#N/A
ENSMUSG000000064941	242.296	0.219847	0.440858	0.498679	0.618006	1	Pdk1	e85	#N/A
ENSMUSG000000490441	5.7307	0.0606328	1.96221	0.0309002	0.975349	1	Rapgef4	e85	#N/A
ENSMUSG000000040851	73.7875	-0.0499389	0.544685	-0.0916839	0.926949	1	Map3k20	e85	#N/A
ENSMUSG000000556121	764.529	-0.201952	0.406624	-0.496655	0.619433	1	Cdca7	e85	Cdca7
ENSMUSG000000271091	118.717	-0.378005	0.567401	-0.666205	0.50528	1	Sp3	e85	#N/A
ENSMUSG000000637141	29.3995	-0.227826	1.03045	-0.221094	0.825019	1	NA	e85	#N/A
ENSMUSG000000271081	687.185	-0.0910361	0.316078	-0.288018	0.773333	1	Ola1	e85	#N/A
ENSMUSG000000688591	4.03429	1.06653	3.66588	0.290935	0.771101	1	Sp9	e85	#N/A
ENSMUSG000000417771	118.711	0.551455	0.511158	1.07883	0.280661	1	Cir1	e85	#N/A
ENSMUSG000000082261	26.8709	0.173389	1.09749	0.157987	0.874467	1	Scrn3	e85	#N/A
ENSMUSG000000417621	4.45334	-1.82295	2.12621	-0.85737	0.391241	1	Gpr155	e85	#N/A
ENSMUSG000000752841	41.6174	0.645347	1.10226	0.585474	0.558229	1	Wipf1	e85	#N/A
ENSMUSG000000863821	2.24205	3.45939	3.39154	1.02001	0.307726	1	NA	e85	#N/A
ENSMUSG000000564861	122.229	0.164647	0.500191	0.329168	0.742029	1	Chn1	e85	#N/A
ENSMUSG000000271041	195.984	-0.0435445	0.417892	-0.104201	0.91701	1	Atf2	e85	#N/A
ENSMUSG000000187701	9007.77	-0.177388	0.28044	-0.632532	0.527039	1	Atp5g3	e85	#N/A
ENSMUSG000000092071	69.8359	-0.408162	0.595881	-0.684972	0.493361	1	Lnpk	e85	#N/A
ENSMUSG000000018191	5.93226	-2.2585	2.2835	-0.989051	0.322638	1	Hoxd13	e85	#N/A
ENSMUSG000000018231	5.46154	-1.60646	2.65841	-0.604294	0.545648	1	Hoxd12	e85	#N/A
ENSMUSG000000424991	41.2398	-0.414856	1.02458	-0.404903	0.685548	1	Hoxd11	e85	#N/A
ENSMUSG000000503681	17.6043	-1.57764	1.34555	-1.17249	0.241001	1	Hoxd10	e85	#N/A
ENSMUSG000000433421	57.2419	-0.318711	0.646095	-0.493288	0.621809	1	Hoxd9	e85	#N/A
ENSMUSG000000523711	2.23438	4.32724	3.28051	1.31908	0.187144	1	NA	e85	#N/A
ENSMUSG000000271021	24.7918	-0.338083	1.09293	-0.309337	0.757065	1	Hoxd8	e85	#N/A
ENSMUSG000000792771	505.822	-0.0815332	0.559677	-0.145679	0.884175	1	Hoxd3	e85	#N/A
ENSMUSG000000752771	15.6466	0.42208	1.21638	0.346996	0.728594	1	NA	e85	#N/A
ENSMUSG000000424481	3.01272	-3.41922	3.09015	-1.10649	0.268515	1	Hoxd1	e85	#N/A
ENSMUSG000000270991	180.332	-0.268676	0.461023	-0.582782	0.56004	1	Mtx2	e85	#N/A
ENSMUSG000000590051	159.292	0.325084	0.408742	0.795328	0.426423	1	Hnrnpa3	e85	#N/A
ENSMUSG000000158391	84.9744	0.342188	0.656527	0.521209	0.602221	1	Nfe2l2	e85	#N/A
ENSMUSG000000424101	209.641	0.0501442	0.429578	0.116729	0.907075	1	Agps	e85	#N/A
ENSMUSG000000752711	38.3793	0.220645	1.0374	0.21269	0.831569	1	Ttc30a1	e85	#N/A
ENSMUSG000000752701	32.1049	-0.306933	1.30616	-0.234989	0.814217	1	Pde11a	e85	#N/A
ENSMUSG000000423691	118.703	-0.0461776	0.530043	-0.0871205	0.930576	1	Rbm45	e85	#N/A
ENSMUSG000000423591	25.3628	0.227527	1.00941	0.225406	0.821664	1	Osbpl6	e85	#N/A
ENSMUSG000000027311	227.495	-0.214786	0.438857	-0.489422	0.624543	1	Prkra	e85	#N/A
ENSMUSG000000027321	31.6579	-1.16071	1.15957	-1.00098	0.316836	1	Fkbp7	e85	#N/A
ENSMUSG000000027331	130.918	0.305763	0.451457	0.677281	0.498228	1	Plekha3	e85	#N/A
ENSMUSG000000517471	156.057	1.21586	0.777058	1.5647	0.117653	1	Ttn	e85	#N/A
ENSMUSG000000440331	41.7749	1.23947	0.886339	1.39842	0.161987	1	Ccdc141	e85	#N/A
ENSMUSG000000422721	67.8386	-0.381158	0.679008	-0.561345	0.574563	1	Sestd1	e85	#N/A
ENSMUSG000000270161	4.95167	2.77721	2.51941	1.10233	0.27032	1	Zfp385b	e85	#N/A
ENSMUSG000000270141	386.382	-0.640226	0.532217	-1.20294	0.228999	1	Cwc22	e85	#N/A
ENSMUSG000000270111	513.868	0.249407	0.303256	0.82243	0.410832	1	Ube2e3	e85	#N/A
ENSMUSG000000270091	21.9576	-0.382522	0.954422	-0.400789	0.688576	1	Itga4	e85	#N/A
ENSMUSG000000347011	17.9905	-1.5835	1.4861	-1.06554	0.286632	1	Neurod1	e85	#N/A
ENSMUSG000000270071	14.8133	-0.471899	1.10632	-0.426549	0.669708	1	Itprid2	e85	#N/A
ENSMUSG000000270061	469.858	0.1028	0.359662	0.285825	0.775012	1	Dnajc10	e85	#N/A
ENSMUSG000000270041	639.828	0.079786	0.37017	0.215539	0.829347	1	Frzb	e85	#N/A
ENSMUSG000000270021	385.958	0.453221	0.36309	1.24824	0.211945	1	Nckap1	e85	#N/A
ENSMUSG000000270011	44.1641	-0.365478	0.767914	-0.475936	0.63412	1	Dusp19	e85	#N/A
ENSMUSG000000269991	61.6523	-0.348441	1.02804	-0.338936	0.734658	1	Nup35	e85	#N/A
ENSMUSG000000270911	1252.31	-0.0282111	0.389743	-0.0723839	0.942296	1	Zc3h15	e85	#N/A
ENSMUSG000000270871	45.1162	0.0715611	0.926571	0.0772322	0.938439	1	Itgav	e85	#N/A
ENSMUSG000000483881	99.2503	-0.49516	0.516986	-0.957782	0.338173	1	Fam171b	e85	#N/A
ENSMUSG000000595881	14.5481	0.336588	1.7486	0.19249	0.847359	1	Calcrl	e85	#N/A
ENSMUSG000000270821	53.5471	0.299838	0.724437	0.413891	0.678954	1	Tfpi	e85	#N/A
ENSMUSG000000341011	184.075	-0.330944	0.46881	-0.705922	0.480236	1	Ctnnd1	e85	#N/A
ENSMUSG000000764371	993.122	-0.14214	0.349724	-0.406435	0.684423	1	Selenoh	e85	#N/A
ENSMUSG000000500431	33.1761	0.0308242	0.758764	0.0406242	0.967596	1	Tmx2	e85	#N/A
ENSMUSG000000270801	141.955	0.286568	0.520883	0.550157	0.582212	1	Med19	e85	#N/A
ENSMUSG000000340751	180.103	-0.260994	0.584764	-0.446323	0.655364	1	Zdhhc5	e85	#N/A
ENSMUSG000000270791	33.762	-0.249127	0.987754	-0.252216	0.800874	1	Clp1	e85	#N/A
ENSMUSG000000971871	23.483	0.516317	0.947238	0.545077	0.585701	1	NA	e85	#N/A
ENSMUSG000000232241	16.7581	0.83843	1.69636	0.494254	0.621127	1	Serping1	e85	#N/A
ENSMUSG000000270781	15.5545	-0.934322	1.28216	-0.728709	0.46618	1	Ube2l6	e85	#N/A
ENSMUSG000000270761	210.509	-0.534509	0.524044	-1.01997	0.307743	1	Timm10	e85	#N/A
ENSMUSG000000270751	64.6128	0.860171	0.603774	1.42466	0.154257	1	Slc43a1	e85	#N/A
ENSMUSG000000270741	72.3486	0.621657	0.732097	0.849146	0.3958	1	Slc43a3	e85	#N/A
ENSMUSG000000270711	5.70261	0.331124	1.93678	0.170966	0.86425	1	P2rx3	e85	#N/A
ENSMUSG000000270671	2154.45	0.058744	0.358572	0.163828	0.869867	1	Ssrp1	e85	#N/A
ENSMUSG000000339551	31.4459	0.49421	1.18208	0.418085	0.675885	1	Tnks1bp1	e85	#N/A
ENSMUSG000000443381	58.4191	0.492034	0.740803	0.66419	0.506569	1	Aplnr	e85	#N/A
ENSMUSG000000752241	7.95411	0.611496	1.44114	0.424313	0.671337	1	Lrrc55	e85	#N/A
ENSMUSG000000253141	4.17856	-0.301559	2.35495	-0.128053	0.898107	1	Ptprj	e85	#N/A
ENSMUSG000000513291	71.1276	0.142323	0.539471	0.26382	0.791918	1	Nup160	e85	#N/A
ENSMUSG000000082001	212.798	-0.590113	0.548299	-1.07626	0.28181	1	Fnbp4	e85	#N/A
ENSMUSG000000272821	609.75	0.0418906	0.323927	0.129321	0.897104	1	Mtch2	e85	#N/A
ENSMUSG000000407941	5.54057	0.0802683	1.86518	0.0430352	0.965673	1	C1qtnf4	e85	#N/A
ENSMUSG000000055101	30.8683	-0.259852	0.738998	-0.351627	0.725118	1	Ndufs3	e85	#N/A
ENSMUSG000000055051	56.5836	-0.013715	0.752589	-0.0182237	0.98546	1	Kbtbd4	e85	#N/A
ENSMUSG000000632351	58.8683	-0.683522	0.862414	-0.792569	0.428029	1	Ptpmt1	e85	#N/A
ENSMUSG000000055061	1077.59	0.0624469	0.272276	0.229351	0.818596	1	Celf1	e85	#N/A
ENSMUSG000000864951	6.03491	-1.31519	1.58901	-0.827679	0.407852	1	LOC102632821	e85	#N/A
ENSMUSG000000021021	2099.73	0.321889	0.332587	0.967834	0.333127	1	Psmc3	e85	#N/A
ENSMUSG000000021051	18.8675	-0.552735	1.13023	-0.489046	0.624809	1	Slc39a13	e85	#N/A
ENSMUSG000000021001	82.7284	1.72868	0.80508	2.14721	0.0317762	1	Mybpc3	e85	#N/A
ENSMUSG000000406871	61.2069	0.264422	0.979964	0.269828	0.787293	1	Madd	e85	#N/A
ENSMUSG000000021081	6.29292	0.118332	2.00124	0.0591292	0.952849	1	Nr1h3	e85	#N/A
ENSMUSG000000021031	49.7202	-0.30336	0.646333	-0.469356	0.638815	1	Acp2	e85	#N/A
ENSMUSG000000021091	14.612	0.764904	1.55321	0.492466	0.62239	1	Ddb2	e85	#N/A
ENSMUSG000000978681	15.1222	-0.116537	1.0314	-0.112989	0.910039	1	A330069E16Rik	e85	#N/A
ENSMUSG000000272571	106.643	0.101721	0.55115	0.184562	0.853573	1	Pacsin3	e85	#N/A
ENSMUSG000000272551	100.889	-0.047741	0.50875	-0.0938398	0.925236	1	Arfgap2	e85	#N/A
ENSMUSG000000405911	105.145	0.0364098	0.793881	0.045863	0.963419	1	1110051M20Rik	e85	#N/A
ENSMUSG000000272531	89.6501	-0.639873	0.683231	-0.936539	0.348996	1	Lrp4	e85	#N/A
ENSMUSG000000405491	492.627	-0.465885	0.399665	-1.16569	0.243741	1	Ckap5	e85	Ckap5
ENSMUSG000000750401	57.1614	0.359088	0.7934	0.452594	0.650841	1	Zfp408	e85	#N/A
ENSMUSG000000272471	124.422	0.740562	0.477087	1.55226	0.120601	1	Arhgap1	e85	#N/A
ENSMUSG000000272441	41.6416	0.34452	0.656036	0.525154	0.599476	1	Atg13	e85	#N/A
ENSMUSG000000272431	32.7196	-0.421526	0.826026	-0.510306	0.609837	1	Harbi1	e85	#N/A
ENSMUSG000000405061	146.401	-0.214154	0.540542	-0.396183	0.69197	1	Ambra1	e85	#N/A
ENSMUSG000000272391	2858.25	-0.223538	0.313096	-0.713959	0.475252	1	Mdk	e85	#N/A
ENSMUSG000000404791	204.045	0.17837	0.418704	0.426005	0.670104	1	Dgkz	e85	#N/A
ENSMUSG000000272301	7.27132	0.509606	1.69278	0.301046	0.763379	1	Creb3l1	e85	#N/A
ENSMUSG000000583181	372.095	0.0113749	0.350416	0.032461	0.974104	1	Phf21a	e85	#N/A
ENSMUSG000000404341	31.7572	-0.139513	0.759733	-0.183635	0.8543	1	Large2	e85	#N/A
ENSMUSG000000272221	17.5494	0.180001	1.29278	0.139236	0.889264	1	Pex16	e85	#N/A
ENSMUSG000000272231	73.5151	-0.303209	0.6953	-0.436083	0.662777	1	Mapk8ip1	e85	#N/A
ENSMUSG000000687421	51.5106	0.183231	0.623921	0.293676	0.769005	1	Cry2	e85	#N/A
ENSMUSG000000499221	49.6169	0.32322	0.737333	0.438363	0.661123	1	Slc35c1	e85	#N/A
ENSMUSG000000272211	27.5069	-0.555585	1.31037	-0.423991	0.671572	1	Chst1	e85	#N/A
ENSMUSG000000272201	37.1377	0.0502183	0.841265	0.0596939	0.952399	1	Syt13	e85	#N/A
ENSMUSG000000750281	35.411	0.843709	0.943473	0.894259	0.371183	1	Prdm11	e85	#N/A
ENSMUSG000000687351	165.765	-0.565429	0.551002	-1.02618	0.304805	1	Trp53i11	e85	#N/A
ENSMUSG000000272171	98.4945	0.473091	0.628933	0.752212	0.451924	1	Tspan18	e85	#N/A
ENSMUSG000000272151	21.0753	0.670311	1.18011	0.568005	0.570031	1	Cd82	e85	#N/A
ENSMUSG000000403101	32.0993	-0.698122	0.950703	-0.734322	0.462753	1	Alx4	e85	#N/A
ENSMUSG000000271981	80.8252	-0.306428	0.736684	-0.415956	0.677442	1	Ext2	e85	#N/A
ENSMUSG000000402721	24.9598	0.300774	1.2471	0.241179	0.809417	1	Accs	e85	#N/A
ENSMUSG000000870061	39.3896	0.177762	0.928673	0.191415	0.8482	1	Gm13889	e85	#N/A
ENSMUSG000000401741	41.383	-0.186407	0.928863	-0.200683	0.840947	1	Alkbh3	e85	#N/A
ENSMUSG000000271951	590.615	-0.138877	0.315282	-0.440486	0.659585	1	Hsd17b12	e85	#N/A
ENSMUSG000000750201	3.14386	0.171677	2.34968	0.0730643	0.941755	1	NA	e85	#N/A
ENSMUSG000000271941	61.7467	-1.07119	0.677977	-1.57998	0.114112	1	Ttc17	e85	#N/A
ENSMUSG000000454641	22.2079	0.809101	1.13078	0.715524	0.474286	1	NA	e85	#N/A
ENSMUSG000000271931	384.02	0.169351	0.390746	0.433404	0.664721	1	Api5	e85	#N/A
ENSMUSG000000750151	4.99426	-2.25859	2.34918	-0.961437	0.336333	1	NA	e85	#N/A
ENSMUSG000000750141	45.9283	-2.244	1.2913	-1.73778	0.0822494	1	NA	e85	#N/A
ENSMUSG000000271651	131.447	-0.333547	0.521589	-0.639482	0.522509	1	B230118H07Rik	e85	#N/A
ENSMUSG000000271641	53.9851	-0.746369	0.716703	-1.04139	0.297693	1	Traf6	e85	#N/A
ENSMUSG000000328411	71.8962	0.0247084	0.599627	0.0412063	0.967131	1	Prr5l	e85	#N/A
ENSMUSG000000271631	51.9948	0.103412	0.720389	0.143551	0.885855	1	Commd9	e85	#N/A
ENSMUSG000000480581	152.985	-0.450472	0.573795	-0.785076	0.432409	1	Ldlrad3	e85	#N/A
ENSMUSG000000271891	285.008	0.493184	0.381346	1.29327	0.195917	1	Trim44	e85	#N/A
ENSMUSG000000750121	86.8328	-0.111407	0.965243	-0.115419	0.908113	1	Fjx1	e85	#N/A
ENSMUSG000000050891	32.0431	-0.638929	1.21117	-0.527531	0.597825	1	Slc1a2	e85	#N/A
ENSMUSG000000050871	37.6865	-0.0696198	0.780552	-0.089193	0.928929	1	Cd44	e85	#N/A
ENSMUSG000000109141	183.254	-0.212904	0.532861	-0.399549	0.689488	1	Pdhx	e85	#N/A
ENSMUSG000000109111	189.43	-0.175577	0.475568	-0.369194	0.711983	1	Apip	e85	#N/A
ENSMUSG000000271871	242.387	-0.287182	0.467276	-0.614588	0.538827	1	Cat	e85	#N/A
ENSMUSG000000327241	57.125	0.0311955	0.572955	0.0544467	0.956579	1	Abtb2	e85	#N/A
ENSMUSG000000271851	127.465	0.5992	0.49823	1.20266	0.229109	1	Nat10	e85	#N/A
ENSMUSG000000271841	1136.95	-0.0432103	0.294897	-0.146527	0.883505	1	Caprin1	e85	#N/A
ENSMUSG000000762341	3.99336	0.396705	2.05556	0.192991	0.846966	1	NA	e85	#N/A
ENSMUSG000000326981	75.1474	0.0561208	0.790392	0.0710038	0.943395	1	Lmo2	e85	#N/A
ENSMUSG000000271801	163.893	0.176745	0.493319	0.358278	0.720136	1	Fbxo3	e85	#N/A
ENSMUSG000000326791	69.1193	0.647895	0.601471	1.07718	0.281398	1	Cd59a	e85	#N/A
ENSMUSG000000683731	5.46155	-0.295901	1.78812	-0.165481	0.868565	1	D430041D05Rik	e85	#N/A
ENSMUSG000000271771	68.8623	0.359404	0.775564	0.46341	0.64307	1	Hipk3	e85	#N/A
ENSMUSG000000864541	8.14364	0.110755	1.54455	0.0717069	0.942835	1	Platr14	e85	#N/A
ENSMUSG000000271761	402.337	0.132949	0.330945	0.401727	0.687885	1	Cstf3	e85	#N/A
ENSMUSG000000271751	53.3065	0.075429	0.847646	0.0889864	0.929093	1	Tcp11l1	e85	#N/A
ENSMUSG000000271731	6.39851	0.0703281	1.54513	0.0455158	0.963696	1	Depdc7	e85	#N/A
ENSMUSG000000749941	208.915	-0.0488285	0.418923	-0.116557	0.907211	1	Qser1	e85	#N/A
ENSMUSG000000451061	5.83878	1.33467	2.03242	0.656689	0.511381	1	Ccdc73	e85	#N/A
ENSMUSG000000271701	122.61	-0.500307	0.50199	-0.996647	0.318936	1	Eif3m	e85	#N/A
ENSMUSG000000164581	25.2408	-1.71893	0.986842	-1.74185	0.0815346	1	Wt1	e85	#N/A
ENSMUSG000000059731	797.602	0.292481	0.353092	0.828342	0.407477	1	Rcn1	e85	#N/A
ENSMUSG000000271681	179.141	-0.150901	1.31153	-0.115057	0.9084	1	Pax6	e85	#N/A
ENSMUSG000000271671	48.1049	-0.771931	0.727704	-1.06078	0.288792	1	Elp4	e85	#N/A
ENSMUSG000000426701	77.0384	-0.288854	0.617074	-0.468103	0.639711	1	Immp1l	e85	#N/A
ENSMUSG000000271661	63.1774	-0.553548	0.720276	-0.768521	0.442178	1	Dnajc24	e85	#N/A
ENSMUSG000000163861	73.2213	0.0866792	0.612734	0.141463	0.887504	1	Mpped2	e85	#N/A
ENSMUSG000000271221	102.567	0.0950258	0.536786	0.177027	0.859487	1	Arl14ep	e85	#N/A
ENSMUSG000000572341	8.58939	-0.282329	1.76522	-0.15994	0.872928	1	Mettl15	e85	#N/A
ENSMUSG000000271151	115.425	-1.30707	0.507568	-2.57516	0.0100193	1	Kif18a	e85	#N/A
ENSMUSG000000484821	12.8135	0.44073	1.3446	0.327779	0.743079	1	Bdnf	e85	#N/A
ENSMUSG000000271621	219.686	0.131177	0.401611	0.326627	0.74395	1	Lin7c	e85	#N/A
ENSMUSG000000501991	93.1607	-0.0730943	0.671691	-0.108821	0.913344	1	Lgr4	e85	#N/A
ENSMUSG000000271601	1953.13	-0.341845	0.395556	-0.864214	0.38747	1	Ccdc34	e85	#N/A
ENSMUSG000000749711	4.21474	0.342614	2.25131	0.152184	0.879042	1	Fibin	e85	#N/A
ENSMUSG000000749681	1.75279	3.11055	4.0391	0.770111	0.441234	1	Ano3	e85	#N/A
ENSMUSG000000271331	1076.91	-0.184393	0.348602	-0.528949	0.596841	1	Nop10	e85	#N/A
ENSMUSG000000271301	30.0533	-1.74664	0.881639	-1.98113	0.047577	1	Slc12a6	e85	#N/A
ENSMUSG000000271311	37.52	-1.77439	0.965512	-1.83777	0.0660968	1	Emc4	e85	#N/A
ENSMUSG000000271321	223.648	-0.168571	0.385792	-0.436947	0.66215	1	Katnbl1	e85	#N/A
ENSMUSG000000559431	286.572	0.360607	0.418483	0.861701	0.388852	1	Emc7	e85	#N/A
ENSMUSG000000036041	138.104	0.6598	0.508992	1.29629	0.194877	1	Aven	e85	#N/A
ENSMUSG000000573781	5.10604	-4.64302	3.10348	-1.49607	0.134636	1	Ryr3	e85	#N/A
ENSMUSG000000440421	5.99986	-1.37036	1.59805	-0.857519	0.391158	1	Fmn1	e85	#N/A
ENSMUSG000000749341	20.578	0.736007	1.0273	0.716445	0.473717	1	Grem1	e85	#N/A
ENSMUSG000000232361	21.5086	-1.28735	1.16891	-1.10132	0.270756	1	Scg5	e85	#N/A
ENSMUSG000000412191	255.666	-0.750505	0.401643	-1.86859	0.0616801	1	Arhgap11a	e85	Arhgap11a
ENSMUSG000000686141	658.619	1.15404	0.518336	2.22643	0.0259857	1	Actc1	e85	#N/A
ENSMUSG000000403831	344.452	-0.276366	0.453975	-0.608769	0.542678	1	Aqr	e85	#N/A
ENSMUSG000000403211	38.5875	0.765819	0.792679	0.966115	0.333986	1	Zfp770	e85	#N/A
ENSMUSG000000571471	133.174	-0.44649	0.44671	-0.999507	0.317549	1	Dph6	e85	#N/A
ENSMUSG000000402821	99.4109	-0.18794	0.589836	-0.318631	0.750007	1	BC052040	e85	#N/A
ENSMUSG000000272101	935.035	-0.0994518	0.288835	-0.34432	0.730605	1	Meis2	e85	#N/A
ENSMUSG000000863281	25.1898	0.68619	1.02515	0.669356	0.503269	1	NA	e85	#N/A
ENSMUSG000000863081	13.8913	0.00336159	1.49576	0.00224741	0.998207	1	NA	e85	#N/A
ENSMUSG000000273511	220.175	-0.073567	0.378974	-0.194121	0.846081	1	Spred1	e85	#N/A
ENSMUSG000000273491	454.532	-0.30335	0.355933	-0.852267	0.394066	1	Fam98b	e85	#N/A
ENSMUSG000000401521	15.9637	-0.942117	1.29951	-0.724976	0.468467	1	Thbs1	e85	#N/A
ENSMUSG000000273441	8.75564	0.203559	1.72357	0.118103	0.905986	1	Fsip1	e85	#N/A
ENSMUSG000000051021	74.3443	0.571252	0.561709	1.01699	0.309158	1	Eif2ak4	e85	#N/A
ENSMUSG000000095491	1060.97	-0.264653	0.293061	-0.903063	0.366493	1	Srp14	e85	#N/A
ENSMUSG000000400931	57.8218	0.177031	0.760156	0.232888	0.815848	1	Bmf	e85	#N/A
ENSMUSG000000400841	427.808	-0.473506	0.354958	-1.33398	0.182211	1	Bub1b	e85	Bub1b
ENSMUSG000000749181	13.8486	0.574792	1.73568	0.331162	0.740522	1	Inafm2	e85	#N/A
ENSMUSG000000273311	388.312	-0.31016	0.389229	-0.796857	0.425534	1	Knstrn	e85	Knstrn
ENSMUSG000000273321	159.369	-0.163203	0.430724	-0.378904	0.704759	1	Ivd	e85	#N/A
ENSMUSG000000400071	45.5165	0.143119	0.871206	0.164277	0.869513	1	Bahd1	e85	#N/A
ENSMUSG000000749161	41.0059	-0.0385266	0.77617	-0.0496368	0.960412	1	Chst14	e85	#N/A
ENSMUSG000000399831	49.828	-0.393367	0.777953	-0.505643	0.613107	1	Ccdc32	e85	#N/A
ENSMUSG000000273241	17.5969	-0.400312	1.18417	-0.338052	0.735324	1	Rpusd2	e85	#N/A
ENSMUSG000000273261	139.575	-0.827722	0.503522	-1.64386	0.100204	1	Knl1	e85	#N/A
ENSMUSG000000273231	478.288	0.458989	0.340819	1.34672	0.178069	1	Rad51	e85	#N/A
ENSMUSG000000707301	183.053	0.355484	0.436906	0.81364	0.415851	1	Rmdn3	e85	#N/A
ENSMUSG000000342781	25.8509	0.106374	0.985486	0.107941	0.914043	1	Dnajc17	e85	#N/A
ENSMUSG000000685801	26.8871	-0.420862	1.17068	-0.359504	0.719218	1	Zfyve19	e85	#N/A
ENSMUSG000000273151	73.7937	0.144916	0.56322	0.257299	0.796948	1	Spint1	e85	#N/A
ENSMUSG000000342261	4.29072	0.789946	2.4039	0.32861	0.742451	1	Rhov	e85	#N/A
ENSMUSG000000342161	52.4523	-0.410421	0.78132	-0.525292	0.59938	1	Vps18	e85	#N/A
ENSMUSG000000749121	2.20962	0.0046694	3.20343	0.00145763	0.998837	1	Gm14207	e85	#N/A
ENSMUSG000000273141	4.58844	-0.302347	2.01669	-0.149923	0.880826	1	Dll4	e85	#N/A
ENSMUSG000000273131	16.2115	1.50572	1.25518	1.1996	0.230293	1	Chac1	e85	#N/A
ENSMUSG000000341541	90.0605	-0.378031	0.580532	-0.65118	0.51493	1	Ino80	e85	#N/A
ENSMUSG000000486471	4.40613	-0.476028	2.21766	-0.214653	0.830038	1	Exd1	e85	#N/A
ENSMUSG000000140771	185.153	-0.0607282	0.439548	-0.13816	0.890114	1	Chp1	e85	#N/A
ENSMUSG000000854381	322.628	0.089034	0.42682	0.208598	0.834762	1	1700020I14Rik	e85	#N/A
ENSMUSG000000729801	61.3305	-0.421596	0.603936	-0.698081	0.485126	1	Oip5	e85	#N/A
ENSMUSG000000273051	35.1936	-0.0567343	1.08968	-0.0520653	0.958477	1	Ndufaf1	e85	#N/A
ENSMUSG000000273041	1277.68	0.308504	0.281899	1.09438	0.27379	1	Rtf1	e85	#N/A
ENSMUSG000000340321	169.768	0.54255	0.490257	1.10666	0.268439	1	Rpap1	e85	#N/A
ENSMUSG000000272981	187.795	0.550271	0.472833	1.16377	0.244515	1	Tyro3	e85	#N/A
ENSMUSG000000339431	320.05	0.149594	0.522296	0.286416	0.77456	1	Mga	e85	#N/A
ENSMUSG000000339021	74.8176	-0.114956	0.581454	-0.197704	0.843277	1	Mapkbp1	e85	#N/A
ENSMUSG000000987891	12.8441	0.121316	1.41012	0.0860321	0.931441	1	Jmjd7	e85	#N/A
ENSMUSG000000272931	266.198	0.747138	0.409559	1.82425	0.0681139	1	Ehd4	e85	#N/A
ENSMUSG000000272911	42.6785	0.701112	0.923962	0.758811	0.447966	1	Vps39	e85	#N/A
ENSMUSG000000338081	147.768	-0.202811	0.450258	-0.450433	0.652398	1	Tmem87a	e85	#N/A
ENSMUSG000000626461	21.6722	-0.454138	0.947818	-0.47914	0.631839	1	Ganc	e85	#N/A
ENSMUSG000000272881	1324.27	0.244142	0.302578	0.806874	0.419739	1	Zfp106	e85	#N/A
ENSMUSG000000272871	222.861	0.0218819	0.377035	0.0580368	0.953719	1	Snap23	e85	#N/A
ENSMUSG000000272861	10.0482	-1.02707	1.38564	-0.741221	0.458559	1	Lrrc57	e85	#N/A
ENSMUSG000000272851	102.668	0.41646	0.558263	0.745992	0.455672	1	Haus2	e85	#N/A
ENSMUSG000000337051	15.1686	-0.810462	1.31855	-0.614659	0.53878	1	Stard9	e85	#N/A
ENSMUSG000000272841	25.7447	0.399259	0.909435	0.439018	0.660648	1	Cdan1	e85	#N/A
ENSMUSG000000901001	32.02	0.0429849	0.755451	0.0568997	0.954625	1	Ttbk2	e85	#N/A
ENSMUSG000000272721	140.473	-0.174931	0.54756	-0.319474	0.749367	1	Ubr1	e85	#N/A
ENSMUSG000000544841	3.57609	-1.56032	2.26838	-0.687856	0.491544	1	Tmem62	e85	#N/A
ENSMUSG000000235721	58.8888	0.702185	0.5739	1.22353	0.221129	1	Ccndbp1	e85	#N/A
ENSMUSG000000232161	3.20091	0.697971	2.56533	0.272079	0.785561	1	Epb42	e85	#N/A
ENSMUSG000000748901	26.3795	0.217461	0.792412	0.274429	0.783755	1	Lcmt2	e85	#N/A
ENSMUSG000000272591	36.4806	-0.275208	0.929568	-0.29606	0.767184	1	Adal	e85	#N/A
ENSMUSG000000506191	13.2312	1.44866	1.22079	1.18666	0.235362	1	Zscan29	e85	#N/A
ENSMUSG000000272631	79.4548	0.390602	0.676628	0.577277	0.563753	1	Tubgcp4	e85	#N/A
ENSMUSG000000439091	773.763	-0.0340317	0.342903	-0.0992461	0.920943	1	Trp53bp1	e85	#N/A
ENSMUSG000000272541	31.1852	0.0160069	0.774188	0.0206757	0.983504	1	Map1a	e85	#N/A
ENSMUSG000000335261	26.4444	0.0651106	0.840924	0.0774275	0.938283	1	Ppip5k1	e85	#N/A
ENSMUSG000000003081	2.10396	0.593882	2.98846	0.198725	0.842478	1	Ckmt1	e85	#N/A
ENSMUSG000000334861	9.52781	-1.2721	1.76316	-0.72149	0.470608	1	Catsper2	e85	#N/A
ENSMUSG000000272481	1868.74	0.234467	0.325842	0.719574	0.471787	1	Pdia3	e85	#N/A
ENSMUSG000000748841	410.795	-1.15559	0.629525	-1.83565	0.0664097	1	Serf2	e85	#N/A
ENSMUSG000000272451	78.3058	0.381945	0.644893	0.592261	0.553676	1	Hypk	e85	#N/A
ENSMUSG000000482221	69.0003	0.0282911	0.515279	0.0549044	0.956215	1	Mfap1b	e85	#N/A
ENSMUSG000000684791	220.695	0.21945	0.400158	0.548409	0.583411	1	Mfap1a	e85	#N/A
ENSMUSG000000272421	166.293	0.0188291	0.437997	0.042989	0.96571	1	Wdr76	e85	Wdr76
ENSMUSG000000272381	24.5669	-0.131981	0.825493	-0.159881	0.872975	1	Frmd5	e85	#N/A
ENSMUSG000000602271	140.017	0.259035	0.475038	0.545293	0.585552	1	Casc4	e85	#N/A
ENSMUSG000000334111	205.722	-0.370084	0.412241	-0.897738	0.369326	1	Ctdspl2	e85	#N/A
ENSMUSG000000272361	149.428	0.835845	0.522053	1.60107	0.109361	1	Eif3j1	e85	#N/A
ENSMUSG000000333961	44.2375	-0.00231422	0.756603	-0.0030587	0.99756	1	Spg11	e85	#N/A
ENSMUSG000000608021	61.1054	-0.449807	0.637327	-0.705771	0.48033	1	B2m	e85	#N/A
ENSMUSG000000272271	41.5837	0.329264	0.812375	0.40531	0.68525	1	Sord	e85	#N/A
ENSMUSG000000332561	21.2708	0.149671	0.937813	0.159595	0.8732	1	Shf	e85	#N/A
ENSMUSG000000271991	4.71846	-1.99686	2.33957	-0.853514	0.393374	1	Gatm	e85	#N/A
ENSMUSG000000748761	17.7531	0.175709	1.35088	0.13007	0.896511	1	NA	e85	#N/A
ENSMUSG000000332131	8.38484	-0.333691	1.74	-0.191776	0.847918	1	AA467197	e85	#N/A
ENSMUSG000000058021	54.0087	0.815644	0.757074	1.07736	0.281318	1	Slc30a4	e85	#N/A
ENSMUSG000000856331	3.33596	-2.29706	2.36303	-0.972082	0.33101	1	NA	e85	#N/A
ENSMUSG000000058041	94.3003	-0.165603	0.554754	-0.298517	0.765309	1	Bloc1s6	e85	#N/A
ENSMUSG000000272001	26.4329	-0.157652	0.960816	-0.164081	0.869667	1	Sema6d	e85	#N/A
ENSMUSG000000351831	2.29704	-0.356465	3.97317	-0.0897179	0.928511	1	Slc24a5	e85	#N/A
ENSMUSG000000272011	370.635	-0.0311883	0.406946	-0.0766399	0.93891	1	Myef2	e85	#N/A
ENSMUSG000000272031	2024.63	-0.00716259	0.347167	-0.0206315	0.98354	1	Dut	e85	#N/A
ENSMUSG000000272041	42.9189	0.815141	0.698032	1.16777	0.2429	1	Fbn1	e85	#N/A
ENSMUSG000000536151	2.28897	3.24603	4.54506	0.71419	0.47511	1	NA	e85	#N/A
ENSMUSG000000683941	129.746	0.0920361	0.452049	0.203598	0.838668	1	Cep152	e85	#N/A
ENSMUSG000000351091	8.79096	0.736083	1.81855	0.404764	0.685651	1	Shc4	e85	#N/A
ENSMUSG000000913371	541.403	-0.104277	0.382801	-0.272404	0.785311	1	Eid1	e85	#N/A
ENSMUSG000000350931	47.4744	1.06731	0.942005	1.13302	0.257206	1	Secisbp2l	e85	#N/A
ENSMUSG000000272061	192.12	-0.184381	0.697531	-0.264334	0.791523	1	Cops2	e85	#N/A
ENSMUSG000000272071	96.1862	-0.296374	0.468415	-0.632717	0.526919	1	Galk2	e85	#N/A
ENSMUSG000000233301	108.517	0.0868485	0.516991	0.167989	0.866592	1	Dtwd1	e85	#N/A
ENSMUSG000000273601	7.8797	0.140672	2.03689	0.069062	0.94494	1	Hdc	e85	#N/A
ENSMUSG000000273611	73.1716	-0.0454775	0.596428	-0.0762497	0.93922	1	Gabpb1	e85	Gabpb1
ENSMUSG000000980241	1.07368	3.54372	5.23857	0.676468	0.498743	1	NA	e85	#N/A
ENSMUSG000000273631	207.957	-0.125846	0.463371	-0.271587	0.78594	1	Usp8	e85	#N/A
ENSMUSG000000273651	120.8	-0.0296001	0.474012	-0.0624459	0.950208	1	Trpm7	e85	#N/A
ENSMUSG000000273661	68.6862	-0.768902	0.708895	-1.08465	0.278078	1	Sppl2a	e85	#N/A
ENSMUSG000000019981	67.0969	-0.450281	0.630164	-0.714546	0.474889	1	Ap4e1	e85	#N/A
ENSMUSG000000019991	21.4135	0.0469414	1.1722	0.0400457	0.968057	1	Blvra	e85	#N/A
ENSMUSG000000349061	172.682	-0.35188	0.420648	-0.836518	0.402863	1	Ncaph	e85	Ncaph
ENSMUSG000000748251	36.3362	-0.040465	1.04967	-0.0385504	0.969249	1	Itpripl1	e85	#N/A
ENSMUSG000000441451	37.7025	0.0256038	0.875609	0.0292411	0.976672	1	1810024B03Rik	e85	#N/A
ENSMUSG000000036601	587.772	0.0795289	0.279292	0.284752	0.775834	1	Snrnp200	e85	#N/A
ENSMUSG000000036621	90.9532	-0.140454	0.540294	-0.259958	0.794896	1	Ciao1	e85	#N/A
ENSMUSG000000348501	108.155	0.129032	0.597631	0.215906	0.829061	1	Tmem127	e85	#N/A
ENSMUSG000000273671	951.563	0.233102	0.287417	0.811026	0.417351	1	Stard7	e85	#N/A
ENSMUSG000000273681	58.8258	0.33882	0.692517	0.489259	0.624658	1	Dusp2	e85	#N/A
ENSMUSG000000586201	3.88556	2.9949	2.36642	1.26559	0.205661	1	Adra2b	e85	#N/A
ENSMUSG000000273711	10.7129	-0.678134	1.41366	-0.479702	0.631439	1	Fahd2a	e85	#N/A
ENSMUSG000000790561	12.4388	0.90556	1.30909	0.69175	0.489094	1	Kcnip3	e85	#N/A
ENSMUSG000000348001	10.5377	-0.317633	1.51112	-0.210197	0.833514	1	Zfp661	e85	#N/A
ENSMUSG000000273741	335.537	0.130483	0.348905	0.373979	0.70842	1	Mrps5	e85	#N/A
ENSMUSG000000273751	3.95176	-1.37411	2.49819	-0.550042	0.58229	1	Mal	e85	#N/A
ENSMUSG000000273771	28.1012	0.932072	1.10297	0.845057	0.398079	1	Mall	e85	#N/A
ENSMUSG000000273781	99.8559	0.0117403	0.618334	0.0189871	0.984851	1	Nphp1	e85	#N/A
ENSMUSG000000513191	70.8561	-1.21419	0.927017	-1.30978	0.19027	1	Mtln	e85	#N/A
ENSMUSG000000273791	179.916	-0.259604	0.45463	-0.571022	0.567984	1	Bub1	e85	Bub1
ENSMUSG000000273811	242.681	0.162419	0.420252	0.38648	0.699141	1	Bcl2l11	e85	#N/A
ENSMUSG000000143551	343.619	0.00110599	0.312071	0.00354403	0.997172	1	Anapc1	e85	#N/A
ENSMUSG000000143611	29.0051	0.26751	1.08548	0.246443	0.805339	1	Mertk	e85	#N/A
ENSMUSG000000143531	54.4191	-0.281531	0.713105	-0.394796	0.692993	1	Tmem87b	e85	#N/A
ENSMUSG000000273861	16.45	-0.0351954	1.61518	-0.0217904	0.982615	1	Fbln7	e85	#N/A
ENSMUSG000000273871	57.5638	-0.274435	0.648651	-0.423086	0.672233	1	Zc3h8	e85	#N/A
ENSMUSG000000748071	28.4316	-0.386609	1.07583	-0.359358	0.719327	1	NA	e85	#N/A
ENSMUSG000000428511	5.72659	0.501289	1.89166	0.264999	0.79101	1	Zc3h6	e85	#N/A
ENSMUSG000000273941	190.524	0.120053	0.687253	0.174685	0.861327	1	Ttl	e85	#N/A
ENSMUSG000000273951	75.0337	0.0151524	0.572338	0.0264746	0.978879	1	Polr1b	e85	#N/A
ENSMUSG000000379381	34.3141	-0.415798	0.703335	-0.59118	0.5544	1	Chchd5	e85	#N/A
ENSMUSG000000273971	521.491	-0.121091	0.290678	-0.416582	0.676984	1	Slc20a1	e85	#N/A
ENSMUSG000000483271	215.107	-1.25964	0.525532	-2.39688	0.0165352	1	Ckap2l	e85	Ckap2l
ENSMUSG000000379021	83.9752	0.223932	0.507359	0.441368	0.658947	1	Sirpa	e85	#N/A
ENSMUSG000000274001	5.10775	-2.74834	2.66664	-1.03064	0.302712	1	Pdyn	e85	#N/A
ENSMUSG000000378851	49.2827	0.276078	1.01216	0.272761	0.785037	1	Stk35	e85	#N/A
ENSMUSG000000274041	1816.88	0.0345467	0.264752	0.130487	0.896181	1	Snrpb	e85	#N/A
ENSMUSG000000274051	678.934	0.125279	0.311169	0.402608	0.687237	1	Nop56	e85	#N/A
ENSMUSG000000806101	3.497	1.68575	3.05496	0.551807	0.58108	1	Snord110	e85	#N/A
ENSMUSG000000274061	355.483	0.00359669	0.384211	0.00936123	0.992531	1	Idh3b	e85	#N/A
ENSMUSG000000535521	5.25713	-0.996805	2.18372	-0.456471	0.648051	1	Ebf4	e85	#N/A
ENSMUSG000000274081	86.1596	0.111426	0.773073	0.144134	0.885394	1	Cpxm1	e85	#N/A
ENSMUSG000000377731	82.382	-0.219808	0.597091	-0.368131	0.712776	1	Pced1a	e85	#N/A
ENSMUSG000000274111	158.065	0.0315574	0.480062	0.0657361	0.947588	1	Vps16	e85	#N/A
ENSMUSG000000273031	152.422	0.208944	0.584013	0.357774	0.720513	1	Ptpra	e85	#N/A
ENSMUSG000000377401	127.652	-0.0913594	0.500089	-0.182686	0.855044	1	Mrps26	e85	#N/A
ENSMUSG000000273001	33.8686	-0.598636	0.918252	-0.65193	0.514446	1	Ubox5	e85	#N/A
ENSMUSG000000790431	61.8148	-0.149008	0.724924	-0.20555	0.837143	1	Fastkd5	e85	#N/A
ENSMUSG000000377031	2.44202	2.1087	3.45512	0.610312	0.541655	1	Lzts3	e85	#N/A
ENSMUSG000000682901	133.947	0.160553	0.43327	0.370561	0.710964	1	Ddrgk1	e85	#N/A
ENSMUSG000000747971	614.513	-0.132173	0.374561	-0.352873	0.724184	1	Itpa	e85	#N/A
ENSMUSG000000747961	6.5794	-1.6642	1.69327	-0.982829	0.325692	1	Slc4a11	e85	#N/A
ENSMUSG000000273091	41.9655	0.213876	0.722018	0.29622	0.767062	1	4930402H24Rik	e85	#N/A
ENSMUSG000000855661	3.2691	3.34756	3.56096	0.940071	0.347181	1	NA	e85	#N/A
ENSMUSG000000273121	32.2558	0.2437	0.930278	0.261965	0.793349	1	Atrn	e85	#N/A
ENSMUSG000000747931	21.6883	-0.346334	1.15081	-0.300948	0.763454	1	Hspa12b	e85	#N/A
ENSMUSG000000273271	179.597	0.0774281	0.412755	0.187588	0.851199	1	1700037H04Rik	e85	#N/A
ENSMUSG000000273291	29.8591	0.577883	0.870796	0.663625	0.50693	1	Spef1	e85	#N/A
ENSMUSG000000682671	354.301	0.112252	0.400827	0.280052	0.779437	1	Cenpb	e85	#N/A
ENSMUSG000000273301	248.003	-0.697772	0.430522	-1.62076	0.105069	1	Cdc25b	e85	Cdc25b
ENSMUSG000000682641	12.4074	-0.119431	1.49736	-0.0797609	0.936427	1	Ap5s1	e85	#N/A
ENSMUSG000000375231	24.5077	0.0663848	1.10512	0.06007	0.9521	1	Mavs	e85	#N/A
ENSMUSG000000375141	142.237	-0.174812	0.540809	-0.323242	0.746512	1	Pank2	e85	#N/A
ENSMUSG000000489111	42.5315	-0.350438	0.714752	-0.490293	0.623927	1	Rnf24	e85	#N/A
ENSMUSG000000273331	54.2855	0.290267	1.17479	0.247079	0.804847	1	Smox	e85	#N/A
ENSMUSG000000790371	105.82	0.345681	0.540646	0.639385	0.522572	1	Prnp	e85	#N/A
ENSMUSG000000273391	78.844	-0.332974	0.539167	-0.617571	0.536858	1	Rassf2	e85	#N/A
ENSMUSG000000273401	45.7436	-0.31862	0.874374	-0.364398	0.715561	1	Slc23a2	e85	#N/A
ENSMUSG000000273411	29.9684	0.562327	0.836508	0.672231	0.501436	1	Tmem230	e85	#N/A
ENSMUSG000000273421	304.224	0.377749	0.375343	1.00641	0.314219	1	Pcna	e85	Pcna
ENSMUSG000000873771	14.9587	1.9432	1.70967	1.13659	0.255708	1	NA	e85	#N/A
ENSMUSG000000587931	191.195	0.265069	0.38147	0.694863	0.487141	1	Cds2	e85	#N/A
ENSMUSG000000505581	2.17296	-1.30996	3.80358	-0.344403	0.730543	1	Prokr2	e85	#N/A
ENSMUSG000000273461	18.9958	0.02456	1.4019	0.0175191	0.986023	1	Gpcpd1	e85	#N/A
ENSMUSG000000449911	23.8804	0.682837	0.845404	0.807705	0.41926	1	Shld1	e85	#N/A
ENSMUSG000000273501	9.25622	-1.60295	1.50573	-1.06457	0.287071	1	Chgb	e85	#N/A
ENSMUSG000000373761	597.92	-0.0301398	0.335549	-0.0898223	0.928428	1	Trmt6	e85	#N/A
ENSMUSG000000273531	113.437	0.167224	0.635204	0.26326	0.79235	1	Mcm8	e85	#N/A
ENSMUSG000000273571	50.1752	0.276226	0.737974	0.374304	0.708178	1	Crls1	e85	#N/A
ENSMUSG000000431101	76.0741	0.206104	0.723107	0.285025	0.775625	1	Lrrn4	e85	#N/A
ENSMUSG000000273561	49.8215	-0.567215	1.01062	-0.561256	0.574623	1	Fermt1	e85	#N/A
ENSMUSG000000273581	41.8666	0.294367	0.96815	0.304051	0.761089	1	Bmp2	e85	Bmp2
ENSMUSG000000347231	79.1679	-0.336889	0.544319	-0.618918	0.53597	1	Tmx4	e85	#N/A
ENSMUSG000000511771	15.9788	-0.669946	1.1617	-0.576694	0.564146	1	Plcb1	e85	#N/A
ENSMUSG000000847621	8.76079	0.854447	1.7703	0.482656	0.62934	1	NA	e85	#N/A
ENSMUSG000000399431	45.2824	0.202452	0.828565	0.24434	0.806968	1	Plcb4	e85	#N/A
ENSMUSG000000399131	6.08537	-3.67939	2.6814	-1.37219	0.170004	1	Pak7	e85	#N/A
ENSMUSG000000747711	3.50174	-1.76038	3.88304	-0.453351	0.650296	1	Ankef1	e85	#N/A
ENSMUSG000000272741	201.955	-0.740935	0.415277	-1.7842	0.0743919	1	Mkks	e85	#N/A
ENSMUSG000000272811	60.4328	-0.539966	0.592215	-0.911774	0.361888	1	Slx4ip	e85	#N/A
ENSMUSG000000272761	183.232	0.158535	0.38192	0.415101	0.678068	1	Jag1	e85	#N/A
ENSMUSG000000620981	74.9819	-0.0338627	0.53075	-0.0638015	0.949128	1	Btbd3	e85	Btbd3
ENSMUSG000000747661	28.6038	-0.235663	0.915014	-0.257551	0.796753	1	Ism1	e85	#N/A
ENSMUSG000000390331	16.5276	-0.427535	1.54658	-0.27644	0.78221	1	Tasp1	e85	#N/A
ENSMUSG000000456241	680.421	-0.138997	0.396665	-0.350415	0.726027	1	Esf1	e85	#N/A
ENSMUSG000000273841	37.7566	0.139366	0.885962	0.157304	0.875005	1	Ndufaf5	e85	#N/A
ENSMUSG000000682051	40.0593	-0.503962	0.742073	-0.679128	0.497057	1	Macrod2	e85	#N/A
ENSMUSG000000513791	193.687	0.107649	0.48752	0.22081	0.82524	1	Flrt3	e85	#N/A
ENSMUSG000000388441	20.5666	0.569761	1.3087	0.435364	0.663298	1	Kif16b	e85	#N/A
ENSMUSG000000083331	1843.29	0.20151	0.32575	0.618604	0.536177	1	Snrpb2	e85	#N/A
ENSMUSG000000861711	4.92005	-1.89695	2.17405	-0.872545	0.382911	1	Pcsk2os1	e85	#N/A
ENSMUSG000000274191	7.71207	-2.41611	1.98054	-1.21993	0.222491	1	Pcsk2	e85	#N/A
ENSMUSG000000274201	12.025	-0.741726	1.34915	-0.549774	0.582474	1	Bfsp1	e85	#N/A
ENSMUSG000000159321	657.863	-0.223881	0.498201	-0.449379	0.653159	1	Dstn	e85	#N/A
ENSMUSG000000274221	1519.47	0.086967	0.377743	0.230228	0.817915	1	Rrbp1	e85	#N/A
ENSMUSG000000274231	2070.01	0.305735	0.306743	0.996714	0.318903	1	Snx5	e85	#N/A
ENSMUSG000000777141	2.01508	-4.55782	3.60105	-1.26569	0.205624	1	Snord17	e85	#N/A
ENSMUSG000000274241	131.934	0.176574	0.465717	0.379144	0.704581	1	Mgme1	e85	#N/A
ENSMUSG000000372791	3.92808	-0.80097	1.85634	-0.431478	0.666121	1	Ovol2	e85	#N/A
ENSMUSG000000274251	140.136	0.256498	0.494436	0.518769	0.603922	1	Kat14	e85	#N/A
ENSMUSG000000372591	6.08437	-1.56044	2.02383	-0.771031	0.440689	1	Dzank1	e85	#N/A
ENSMUSG000000274271	129.933	-0.438367	0.448871	-0.976601	0.328767	1	Polr3f	e85	#N/A
ENSMUSG000000274281	34.0885	-0.728554	0.79405	-0.917516	0.358872	1	Rbbp9	e85	#N/A
ENSMUSG000000274291	241	-0.0258638	0.431563	-0.0599305	0.952211	1	Sec23b	e85	#N/A
ENSMUSG000000747541	52.7414	-1.15235	0.628785	-1.83266	0.0668528	1	Smim26	e85	#N/A
ENSMUSG000000274301	189.378	0.161924	0.427722	0.378573	0.705005	1	Dtd1	e85	#N/A
ENSMUSG000000638731	10.9015	-1.60181	1.55303	-1.03141	0.302348	1	Slc24a3	e85	#N/A
ENSMUSG000000875941	5.01601	0.911755	2.2962	0.397071	0.691315	1	NA	e85	#N/A
ENSMUSG000000017681	54.0052	-0.698509	0.779377	-0.89624	0.370125	1	Rin2	e85	#N/A
ENSMUSG000000027281	62.2473	-0.0356519	0.559823	-0.0636842	0.949222	1	Naa20	e85	#N/A
ENSMUSG000000017671	203.235	0.00472604	0.408517	0.0115688	0.99077	1	Crnkl1	e85	#N/A
ENSMUSG000000681541	16.9146	-0.429347	1.29337	-0.331961	0.739919	1	Insm1	e85	#N/A
ENSMUSG000000371101	30.2274	-0.013114	1.11067	-0.0118073	0.990579	1	Ralgapa2	e85	#N/A
ENSMUSG000000747491	67.8066	-0.341993	0.922882	-0.370571	0.710957	1	Kiz	e85	#N/A
ENSMUSG000000274331	805.033	0.00825438	0.322927	0.0255612	0.979607	1	Xrn2	e85	#N/A
ENSMUSG000000541601	2.7033	2.65128	3.32919	0.796375	0.425814	1	Nkx2-4	e85	#N/A
ENSMUSG000000274341	2.94945	-2.06714	3.01619	-0.685348	0.493124	1	Nkx2-2	e85	#N/A
ENSMUSG000000370341	41.935	-1.13721	1.21321	-0.937358	0.348574	1	Pax1	e85	#N/A
ENSMUSG000000370251	77.6124	0.380658	0.616657	0.617293	0.537041	1	Foxa2	e85	#N/A
ENSMUSG000000747431	6.21241	-0.00597383	2.08884	-0.00285988	0.997718	1	Thbd	e85	#N/A
ENSMUSG000000274351	39.062	0.567762	0.801412	0.708453	0.478664	1	Cd93	e85	#N/A
ENSMUSG000000369921	152.533	-0.109498	0.487291	-0.224707	0.822207	1	Nxt1	e85	#N/A
ENSMUSG000000274391	141.161	0.0285769	0.655817	0.0435745	0.965244	1	Gzf1	e85	#N/A
ENSMUSG000000274381	30.3184	-0.239469	0.897505	-0.266817	0.78961	1	Napb	e85	#N/A
ENSMUSG000000274471	184.134	-0.526103	0.47566	-1.10605	0.268705	1	Cst3	e85	#N/A
ENSMUSG000000747361	5.88608	-2.25743	2.58192	-0.874324	0.381942	1	Syndig1	e85	#N/A
ENSMUSG000000681341	34.8771	0.330184	0.919082	0.359254	0.719405	1	Zfp120	e85	#N/A
ENSMUSG000000603361	4.46271	-1.13037	1.85909	-0.608023	0.543172	1	Zfp937	e85	#N/A
ENSMUSG000000633641	3.55091	-2.17294	2.49397	-0.871275	0.383604	1	3300002I08Rik	e85	#N/A
ENSMUSG000000681301	4.23513	-0.171754	2.18009	-0.0787833	0.937205	1	Zfp442	e85	#N/A
ENSMUSG000000330961	100.317	-0.387706	0.794403	-0.488046	0.625517	1	Apmap	e85	#N/A
ENSMUSG000000274521	21.6588	-1.12788	0.977217	-1.15418	0.248427	1	Acss1	e85	#N/A
ENSMUSG000000330801	1.82918	2.55157	4.45577	0.572644	0.566886	1	Vsx1	e85	#N/A
ENSMUSG000000330681	57.9047	0.23163	0.66542	0.348096	0.727768	1	Entpd6	e85	#N/A
ENSMUSG000000330591	319.132	0.349433	0.416855	0.83826	0.401885	1	Pygb	e85	#N/A
ENSMUSG000000320461	59.121	0.726396	0.629026	1.15479	0.248175	1	Abhd12	e85	#N/A
ENSMUSG000000274541	93.3356	0.149364	0.628992	0.237465	0.812296	1	Gins1	e85	#N/A
ENSMUSG000000681151	156.704	0.377236	0.509292	0.740706	0.458872	1	Ninl	e85	#N/A
ENSMUSG000000274551	345.447	0.274322	0.426817	0.642716	0.520408	1	Nsfl1c	e85	#N/A
ENSMUSG000000329661	1401.04	0.0798942	0.322291	0.247895	0.804216	1	Fkbp1a	e85	#N/A
ENSMUSG000000274561	5.81869	-1.27592	1.6837	-0.75781	0.448565	1	Sdcbp2	e85	#N/A
ENSMUSG000000274571	6.76264	-0.659831	1.77856	-0.370992	0.710644	1	Snph	e85	#N/A
ENSMUSG000000443641	7.34302	-0.0349179	1.93114	-0.0180815	0.985574	1	Tmem74b	e85	#N/A
ENSMUSG000000328691	87.5853	0.216105	0.727029	0.297244	0.76628	1	Psmf1	e85	#N/A
ENSMUSG000000328521	8.61266	-1.71431	2.14306	-0.799935	0.423748	1	Rspo4	e85	#N/A
ENSMUSG000000274601	1.63794	2.41422	3.96966	0.608168	0.543076	1	Angpt4	e85	#N/A
ENSMUSG000000274591	115.625	-0.79617	0.576605	-1.38079	0.167344	1	Fam110a	e85	#N/A
ENSMUSG000000328021	42.7726	0.184474	0.834078	0.221171	0.824959	1	Srxn1	e85	#N/A
ENSMUSG000000680791	236.961	0.950108	0.542562	1.75115	0.0799202	1	Tcf15	e85	#N/A
ENSMUSG000000746981	931.928	-0.241303	0.301759	-0.799654	0.423911	1	Csnk2a1	e85	#N/A
ENSMUSG000000274651	112.881	0.423535	0.512908	0.825752	0.408945	1	Tbc1d20	e85	#N/A
ENSMUSG000000274661	146.579	0.362218	0.442828	0.817967	0.413376	1	Rbck1	e85	#N/A
ENSMUSG000000327151	21.1294	1.236	1.52706	0.809401	0.418285	1	Trib3	e85	#N/A
ENSMUSG000000518171	181.829	-0.0470757	0.404719	-0.116317	0.907401	1	Sox12	e85	#N/A
ENSMUSG000000746821	544.181	-0.190311	0.331663	-0.573808	0.566098	1	Zcchc3	e85	#N/A
ENSMUSG000000326801	1.06872	2.74103	4.54001	0.603749	0.546011	1	6820408C15Rik	e85	#N/A
ENSMUSG000000191881	316.552	0.38989	0.353681	1.10238	0.270298	1	H13	e85	#N/A
ENSMUSG000000428141	73.3617	0.172774	0.532313	0.324572	0.745505	1	Mcts2	e85	#N/A
ENSMUSG000000427451	991.982	0.339193	0.318425	1.06522	0.286775	1	Id1	e85	#N/A
ENSMUSG000000098761	5.45186	3.41512	2.4396	1.39987	0.161552	1	Cox4i2	e85	#N/A
ENSMUSG000000076591	148.408	-0.432769	0.555703	-0.778778	0.43611	1	Bcl2l1	e85	#N/A
ENSMUSG000000274691	666.101	-0.69379	0.32806	-2.11482	0.0344449	1	Tpx2	e85	Tpx2
ENSMUSG000000746731	4.16759	1.63491	2.45052	0.66717	0.504664	1	Ttll9	e85	#N/A
ENSMUSG000000274721	536.721	0.120354	0.447041	0.269222	0.787759	1	Pdrg1	e85	#N/A
ENSMUSG000000274741	2.44036	2.73028	3.17334	0.860379	0.38958	1	Ccm2l	e85	#N/A
ENSMUSG000000032831	3.92134	-0.958559	1.80814	-0.530134	0.596019	1	Hck	e85	#N/A
ENSMUSG000000680401	320.951	0.294035	0.411082	0.715271	0.474442	1	Tm9sf4	e85	#N/A
ENSMUSG000000746711	21.0436	0.480528	1.11338	0.431592	0.666038	1	Tspyl3	e85	#N/A
ENSMUSG000000514131	96.8263	-0.865445	0.584896	-1.47966	0.138965	1	Plagl2	e85	#N/A
ENSMUSG000000460201	159.292	-0.186509	0.48654	-0.383337	0.70147	1	Pofut1	e85	#N/A
ENSMUSG000000274751	219.098	-0.0794443	0.502127	-0.158215	0.874287	1	Kif3b	e85	#N/A
ENSMUSG000000732361	14.4362	1.56376	1.16866	1.33808	0.180869	1	2500004C02Rik	e85	#N/A
ENSMUSG000000425481	339.022	0.309213	0.426522	0.724962	0.468475	1	Asxl1	e85	#N/A
ENSMUSG000000614111	109.532	-0.270833	0.878262	-0.308374	0.757797	1	Nol4l	e85	#N/A
ENSMUSG000000569411	295.253	-0.0241644	0.349572	-0.0691258	0.94489	1	Commd7	e85	#N/A
ENSMUSG000000274781	622.836	0.502306	0.434692	1.15555	0.247867	1	Dnmt3b	e85	Dnmt3b
ENSMUSG000000274791	1702.74	-0.0309918	0.289329	-0.107116	0.914697	1	Mapre1	e85	#N/A
ENSMUSG000000274871	35.7146	0.345885	0.767031	0.45094	0.652033	1	Cdk5rap1	e85	#N/A
ENSMUSG000000274881	22.3616	0.309638	1.33731	0.231538	0.816897	1	Snta1	e85	#N/A
ENSMUSG000000385331	74.9912	0.290043	0.56087	0.517131	0.605065	1	Cbfa2t2	e85	#N/A
ENSMUSG000000385231	3.96975	1.32428	2.70626	0.489339	0.624602	1	1700003F12Rik	e85	#N/A
ENSMUSG000000274901	480.332	0.52599	0.51104	1.02925	0.30336	1	E2f1	e85	E2f1
ENSMUSG000000008761	26.0043	-0.621218	0.82752	-0.750698	0.452834	1	Pxmp4	e85	#N/A
ENSMUSG000000598421	19.7416	0.7197	1.32943	0.54136	0.58826	1	Zfp341	e85	#N/A
ENSMUSG000000384671	1424.77	0.157969	0.265481	0.595031	0.551823	1	Chmp4b	e85	#N/A
ENSMUSG000000275931	418.08	0.579453	0.597253	0.970198	0.331948	1	Raly	e85	#N/A
ENSMUSG000000275961	18.6052	-1.04095	1.25966	-0.826368	0.408595	1	a	e85	#N/A
ENSMUSG000000746561	2014.33	0.135084	0.312098	0.432825	0.665142	1	Eif2s2	e85	#N/A
ENSMUSG000000848971	14.2961	0.661818	1.71822	0.385176	0.700107	1	a	e85	#N/A
ENSMUSG000000275971	138.473	0.123061	0.542222	0.226957	0.820457	1	Ahcy	e85	#N/A
ENSMUSG000000275981	153.445	0.294236	0.626867	0.469375	0.638801	1	Itch	e85	#N/A
ENSMUSG000000474591	579.167	-0.384383	0.312143	-1.23143	0.218161	1	Dynlrb1	e85	#N/A
ENSMUSG000000276021	195.549	-0.295943	0.562939	-0.52571	0.59909	1	Map1lc3a	e85	#N/A
ENSMUSG000000383831	37.0102	-0.410609	0.727408	-0.564482	0.572426	1	Pigu	e85	#N/A
ENSMUSG000000383751	71.1847	0.373425	0.665378	0.561223	0.574646	1	Trp53inp2	e85	#N/A
ENSMUSG000000383691	216.537	0.0148768	0.37796	0.0393607	0.968603	1	Ncoa6	e85	#N/A
ENSMUSG000000276031	7.80944	-0.286672	1.86197	-0.153962	0.87764	1	Ggt7	e85	#N/A
ENSMUSG000000276051	20.992	-0.768754	1.27537	-0.602769	0.546662	1	Acss2	e85	#N/A
ENSMUSG000000276101	32.9614	0.676174	0.82958	0.81508	0.415027	1	Gss	e85	#N/A
ENSMUSG000000746521	3.10361	1.92683	2.91647	0.660671	0.508823	1	Myh7b	e85	#N/A
ENSMUSG000000383241	210.369	0.254763	0.510419	0.499125	0.617691	1	Trpc4ap	e85	#N/A
ENSMUSG000000383121	44.8078	-0.242974	0.840194	-0.289188	0.772437	1	Edem2	e85	#N/A
ENSMUSG000000276111	9.33931	-1.09548	1.62144	-0.675623	0.49928	1	Procr	e85	#N/A
ENSMUSG000000276121	2.30226	1.06454	4.05588	0.262467	0.792961	1	Mmp24	e85	#N/A
ENSMUSG000000746491	31.9177	0.355952	0.835464	0.426053	0.670069	1	BC029722	e85	#N/A
ENSMUSG000000276131	598.08	0.169263	0.498932	0.33925	0.734421	1	Eif6	e85	#N/A
ENSMUSG000000058821	133.436	-0.0014241	0.573517	-0.0024831	0.998019	1	Uqcc1	e85	#N/A
ENSMUSG000000382411	74.8411	0.501968	0.702847	0.714192	0.475109	1	Cep250	e85	#N/A
ENSMUSG000000058811	108.206	-0.310716	0.794288	-0.391187	0.695659	1	Ergic3	e85	#N/A
ENSMUSG000000381801	10.7955	-0.937245	1.8025	-0.519968	0.603086	1	Spag4	e85	#N/A
ENSMUSG000000898241	429.209	0.00534926	0.374261	0.0142929	0.988596	1	Rbm12	e85	#N/A
ENSMUSG000000276181	97.8353	-0.0845293	0.564693	-0.149691	0.881009	1	Nfs1	e85	#N/A
ENSMUSG000000678471	1513.98	0.0430271	0.420238	0.102388	0.918449	1	Romo1	e85	#N/A
ENSMUSG000000276201	3599.24	0.0594468	0.381316	0.155899	0.876112	1	Rbm39	e85	#N/A
ENSMUSG000000381161	215.927	0.0255145	0.435137	0.0586354	0.953242	1	Phf20	e85	#N/A
ENSMUSG000000462291	171.836	1.08211	0.529552	2.04344	0.0410087	1	Scand1	e85	#N/A
ENSMUSG000000762311	2.59734	-1.23357	2.22859	-0.55352	0.579907	1	NA	e85	#N/A
ENSMUSG000000762301	24.1876	0.0282338	0.802789	0.0351696	0.971944	1	NA	e85	#N/A
ENSMUSG000000276241	35.9332	-0.426265	0.987954	-0.431462	0.666132	1	Epb41l1	e85	#N/A
ENSMUSG000000276281	89.9889	-0.435205	0.763528	-0.569991	0.568684	1	Aar2	e85	#N/A
ENSMUSG000000616891	254.671	0.257226	0.46591	0.552093	0.580885	1	Dlgap4	e85	#N/A
ENSMUSG000000866381	2.23426	3.59989	3.52329	1.02174	0.306904	1	4930405A21Rik	e85	#N/A
ENSMUSG000000678181	101.847	0.656015	0.838631	0.782245	0.43407	1	Myl9	e85	#N/A
ENSMUSG000000871791	6.00798	0.714674	1.98619	0.359821	0.718981	1	NA	e85	#N/A
ENSMUSG000000621751	833.655	7.01035e-05	0.321472	0.00021807	0.999826	1	Tgif2	e85	#N/A
ENSMUSG000000857411	9.0317	0.437771	1.86359	0.234907	0.814281	1	5430405H02Rik	e85	#N/A
ENSMUSG000000746291	5.0905	-0.518145	2.03167	-0.255034	0.798697	1	NA	e85	#N/A
ENSMUSG000000276371	583.707	0.000799394	0.332561	0.00240375	0.998082	1	Rab5if	e85	#N/A
ENSMUSG000000276341	76.2728	0.885184	0.633275	1.39779	0.162177	1	Ndrg3	e85	#N/A
ENSMUSG000000276351	211.776	0.208299	0.475759	0.437825	0.661513	1	Dsn1	e85	#N/A
ENSMUSG000000554851	173.479	0.312282	0.587415	0.53162	0.59499	1	Soga1	e85	#N/A
ENSMUSG000000276391	267.142	0.28296	0.352618	0.802454	0.422291	1	Samhd1	e85	#N/A
ENSMUSG000000276411	57.8909	-0.674858	0.601836	-1.12133	0.262146	1	Rbl1	e85	#N/A
ENSMUSG000000276421	546.159	0.235935	0.329955	0.715052	0.474577	1	Rpn2	e85	#N/A
ENSMUSG000000630191	228.331	-0.257432	0.55534	-0.463558	0.642965	1	Manbal	e85	#N/A
ENSMUSG000000276461	119.693	0.148092	0.449137	0.329726	0.741607	1	Src	e85	#N/A
ENSMUSG000000874451	3.99373	1.17491	3.00372	0.391151	0.695686	1	NA	e85	#N/A
ENSMUSG000000677871	111.174	-0.0443788	0.550747	-0.0805794	0.935776	1	Blcap	e85	#N/A
ENSMUSG000000677861	3066.4	-0.417196	0.475406	-0.877558	0.380184	1	Nnat	e85	#N/A
ENSMUSG000000875471	1.79363	2.10923	3.78204	0.557695	0.577052	1	Platr27	e85	#N/A
ENSMUSG000000276491	292.378	0.230939	0.364974	0.632755	0.526893	1	Ctnnbl1	e85	#N/A
ENSMUSG000000378431	5.91196	0.131241	1.68981	0.0776659	0.938094	1	Vstm2l	e85	#N/A
ENSMUSG000000276501	59.2693	-0.271112	0.638511	-0.4246	0.671128	1	Tti1	e85	#N/A
ENSMUSG000000276511	241.858	-0.589331	0.436191	-1.35109	0.176668	1	Rprd1b	e85	#N/A
ENSMUSG000000378201	63.3313	1.08791	1.03554	1.05058	0.293453	1	Tgm2	e85	#N/A
ENSMUSG000000378131	2.46109	1.95106	3.34804	0.582746	0.560064	1	D630003M21Rik	e85	#N/A
ENSMUSG000000160241	2.92248	0.910532	2.68537	0.339071	0.734556	1	Lbp	e85	#N/A
ENSMUSG000000853851	58.2475	0.118587	0.684878	0.173151	0.862533	1	NA	e85	#N/A
ENSMUSG000000443491	99.1053	-0.00815973	0.5724	-0.0142553	0.988626	1	Snhg11	e85	#N/A
ENSMUSG000000276521	103.015	0.0844914	0.627077	0.134738	0.892819	1	Ralgapb	e85	#N/A
ENSMUSG000000377711	5.39886	2.55326	2.15362	1.18557	0.235794	1	Slc32a1	e85	#N/A
ENSMUSG000000377611	106.762	0.0111063	0.4489	0.0247412	0.980261	1	Actr5	e85	#N/A
ENSMUSG000000377541	15.3062	-0.553539	1.39461	-0.396912	0.691432	1	Ppp1r16b	e85	#N/A
ENSMUSG000000276541	134.166	-0.972949	0.601601	-1.61727	0.105821	1	Fam83d	e85	Fam83d
ENSMUSG000000276551	40.3303	0.126512	0.674599	0.187537	0.85124	1	Dhx35	e85	#N/A
ENSMUSG000000746221	49.26	0.086273	0.949	0.0909093	0.927565	1	Mafb	e85	#N/A
ENSMUSG000000705441	4111	-0.0252946	0.330662	-0.0764968	0.939024	1	Top1	e85	#N/A
ENSMUSG000000169331	326.195	0.131625	0.423192	0.311029	0.755778	1	Plcg1	e85	#N/A
ENSMUSG000000358771	38.4747	0.259137	0.754428	0.343488	0.731231	1	Zhx3	e85	#N/A
ENSMUSG000000274121	22.6456	-0.61161	1.10579	-0.553095	0.580198	1	Lpin3	e85	#N/A
ENSMUSG000000571331	231.424	-0.235369	0.401893	-0.58565	0.55811	1	Chd6	e85	#N/A
ENSMUSG000000169211	1084.95	-0.0926017	0.306605	-0.302023	0.762634	1	Srsf6	e85	#N/A
ENSMUSG000000178681	3.93821	2.73585	3.20659	0.853195	0.393551	1	Sgk2	e85	#N/A
ENSMUSG000000178581	103.059	0.0781814	0.45875	0.170423	0.864678	1	Ift52	e85	#N/A
ENSMUSG000000178611	129.369	0.817176	0.580979	1.40655	0.159561	1	Mybl2	e85	#N/A
ENSMUSG000000746071	96.5303	-0.0441659	0.636868	-0.0693485	0.944712	1	Tox2	e85	#N/A
ENSMUSG000000178171	92.3826	0.824677	0.690433	1.19443	0.232308	1	Jph2	e85	#N/A
ENSMUSG000000179431	13.5352	-0.127685	1.44525	-0.0883482	0.9296	1	Gdap1l1	e85	#N/A
ENSMUSG000000484861	33.1308	-0.52149	0.943887	-0.552492	0.580611	1	Fitm2	e85	#N/A
ENSMUSG000000176791	24.7351	-0.385336	1.20027	-0.321041	0.74818	1	Ttpal	e85	#N/A
ENSMUSG000000177071	281.779	0.270298	0.362586	0.745473	0.455986	1	Serinc3	e85	#N/A
ENSMUSG000000352681	182.443	0.195773	0.408427	0.479334	0.631701	1	Pkig	e85	#N/A
ENSMUSG000000176971	9.96135	0.246917	1.57928	0.156348	0.875759	1	Ada	e85	#N/A
ENSMUSG000000352261	28.9954	-0.239757	0.949099	-0.252615	0.800565	1	Rims4	e85	#N/A
ENSMUSG000000183261	1534.68	0.0731241	0.291692	0.25069	0.802054	1	Ywhab	e85	#N/A
ENSMUSG000000545821	8.89775	-0.767049	1.77582	-0.431941	0.665784	1	Pabpc1l	e85	#N/A
ENSMUSG000000183221	136.113	0.22374	0.470371	0.475667	0.634311	1	Tomm34	e85	#N/A
ENSMUSG000000182091	205.206	-0.04187	0.38006	-0.110167	0.912277	1	Stk4	e85	#N/A
ENSMUSG000000169951	13.8459	0.338876	1.45279	0.233259	0.81556	1	Matn4	e85	#N/A
ENSMUSG000000170091	83.8357	-0.384224	0.643393	-0.597184	0.550384	1	Sdc4	e85	#N/A
ENSMUSG000000455031	178.703	0.335123	0.409197	0.818976	0.4128	1	Sys1	e85	#N/A
ENSMUSG000000177341	7.85415	-0.430818	1.88133	-0.228996	0.818872	1	Dbndd2	e85	#N/A
ENSMUSG000000177211	312.191	0.610614	0.47328	1.29017	0.19699	1	Pigt	e85	#N/A
ENSMUSG000000177231	343.001	-0.02426	0.315724	-0.0768392	0.938751	1	Wfdc2	e85	#N/A
ENSMUSG000000172991	184.741	0.00847582	0.457923	0.0185093	0.985233	1	Dnttip1	e85	#N/A
ENSMUSG000000173001	23.5022	-1.54603	1.38492	-1.11633	0.264282	1	Tnnc2	e85	#N/A
ENSMUSG000000503731	22.1052	0.0268513	0.819647	0.0327596	0.973866	1	Snx21	e85	#N/A
ENSMUSG000000173071	43.118	0.265082	0.687754	0.385432	0.699918	1	Acot8	e85	#N/A
ENSMUSG000000458221	21.7053	0.260539	1.32921	0.19601	0.844602	1	Zswim3	e85	#N/A
ENSMUSG000000177641	21.6597	-0.552923	0.917442	-0.602679	0.546722	1	Zswim1	e85	#N/A
ENSMUSG000000398731	7.33001	-0.0333291	1.52398	-0.0218698	0.982552	1	Neurl2	e85	#N/A
ENSMUSG000000177601	173.166	0.349652	0.445655	0.78458	0.4327	1	Ctsa	e85	#N/A
ENSMUSG000000177541	10.6972	0.0120778	1.45963	0.00827457	0.993398	1	Pltp	e85	#N/A
ENSMUSG000000398491	117.259	-0.0944541	0.462619	-0.204172	0.838219	1	Pcif1	e85	#N/A
ENSMUSG000000398341	56.8525	-0.0103782	0.840787	-0.0123435	0.990152	1	Zfp335	e85	#N/A
ENSMUSG000000854361	6.20406	1.74074	1.8491	0.941397	0.346502	1	NA	e85	#N/A
ENSMUSG000000177371	11.0006	1.18895	1.57918	0.752891	0.451515	1	Mmp9	e85	#N/A
ENSMUSG000000177401	5.01821	0.690597	2.3033	0.29983	0.764307	1	Slc12a5	e85	#N/A
ENSMUSG000000398041	211	0.218538	0.503585	0.433964	0.664315	1	Ncoa5	e85	#N/A
ENSMUSG000000176521	8.07361	0.266804	2.03303	0.131235	0.89559	1	Cd40	e85	#N/A
ENSMUSG000000176641	47.9432	-0.0958077	0.912582	-0.104985	0.916387	1	Slc35c2	e85	#N/A
ENSMUSG000000176701	102.1	-0.310702	0.479946	-0.647369	0.517393	1	Elmo2	e85	#N/A
ENSMUSG000000176671	180.128	0.000858992	0.490382	0.00175168	0.998602	1	Zfp334	e85	#N/A
ENSMUSG000000397251	171.18	-0.0177694	0.446791	-0.0397713	0.968275	1	Trp53rka	e85	#N/A
ENSMUSG000000276611	28.1096	-0.302862	1.25416	-0.241486	0.809178	1	Slc2a10	e85	#N/A
ENSMUSG000000178971	102.943	-0.397911	0.758891	-0.524333	0.600047	1	Eya2	e85	#N/A
ENSMUSG000000396711	485.367	0.0061838	0.316431	0.0195424	0.984408	1	Zmynd8	e85	#N/A
ENSMUSG000000276781	89.6548	-0.0678319	0.551879	-0.122911	0.902178	1	Ncoa3	e85	#N/A
ENSMUSG000000068001	317.336	-0.540057	0.328406	-1.64448	0.100078	1	Sulf2	e85	#N/A
ENSMUSG000000851291	3.47199	2.65298	2.94814	0.899882	0.368183	1	NA	e85	#N/A
ENSMUSG000000396211	131.038	-0.0675958	0.493407	-0.136998	0.891032	1	Prex1	e85	#N/A
ENSMUSG000000428541	55.1812	0.332041	0.667668	0.497314	0.618967	1	Trp53rkb	e85	#N/A
ENSMUSG000000745821	37.3677	0.183359	0.733961	0.24982	0.802726	1	Arfgef2	e85	#N/A
ENSMUSG000000027181	1134.79	0.116324	0.387106	0.300495	0.763799	1	Cse1l	e85	#N/A
ENSMUSG000000395361	189.458	0.000257322	0.403533	0.000637674	0.999491	1	Stau1	e85	#N/A
ENSMUSG000000179991	880.184	0.340719	0.311964	1.09217	0.274757	1	Ddx27	e85	#N/A
ENSMUSG000000395011	23.2949	0.349223	1.31616	0.265335	0.790751	1	Znfx1	e85	#N/A
ENSMUSG000000745781	2379.54	-0.0304978	0.29745	-0.102531	0.918335	1	NA	e85	#N/A
ENSMUSG000000505561	1.70332	2.22693	3.91152	0.569325	0.569136	1	Kcnb1	e85	#N/A
ENSMUSG000000179691	100.652	0.0661528	0.499592	0.132414	0.894657	1	Ptgis	e85	#N/A
ENSMUSG000000179291	151.094	-0.525094	0.643429	-0.816088	0.41445	1	B4galt5	e85	#N/A
ENSMUSG000000394631	72.311	0.0523586	0.751018	0.0697167	0.944419	1	Slc9a8	e85	#N/A
ENSMUSG000000470301	8.78503	0.796556	1.7325	0.459772	0.64568	1	Spata2	e85	#N/A
ENSMUSG000000064181	280.844	-0.19157	0.383715	-0.49925	0.617603	1	Rnf114	e85	#N/A
ENSMUSG000000428211	132.144	0.242181	0.467286	0.518271	0.604269	1	Snai1	e85	#N/A
ENSMUSG000000789231	18.2438	-0.300607	1.00998	-0.297637	0.76598	1	Ube2v1	e85	#N/A
ENSMUSG000000902131	89.4877	-0.29435	0.537726	-0.547397	0.584106	1	Tmem189	e85	#N/A
ENSMUSG000000565011	2.94629	-0.860479	2.32246	-0.370503	0.711008	1	Cebpb	e85	#N/A
ENSMUSG000000275401	417.282	-0.0103195	0.331341	-0.0311448	0.975154	1	Ptpn1	e85	#N/A
ENSMUSG000000745771	5.72922	0.0900835	2.15473	0.0418073	0.966652	1	Ripor3	e85	#N/A
ENSMUSG000000446411	79.3232	-0.459282	0.651003	-0.705499	0.4805	1	Pard6b	e85	#N/A
ENSMUSG000000511491	9.01951	-1.149	1.58677	-0.724111	0.468998	1	Adnp	e85	#N/A
ENSMUSG000000789191	65.344	0.260076	0.745844	0.3487	0.727315	1	Dpm1	e85	#N/A
ENSMUSG000000745761	14.8206	0.828462	1.16549	0.710828	0.477191	1	Mocs3	e85	#N/A
ENSMUSG000000745751	8.78851	0.77422	1.72854	0.447905	0.654222	1	Kcng1	e85	#N/A
ENSMUSG000000275441	4.50165	-1.316	2.21711	-0.593565	0.552803	1	Nfatc2	e85	#N/A
ENSMUSG000000275461	100.671	-0.0541809	0.473523	-0.114421	0.908904	1	Atp9a	e85	#N/A
ENSMUSG000000275471	544.797	-0.284102	0.412275	-0.689107	0.490756	1	Sall4	e85	#N/A
ENSMUSG000000275511	77.147	-0.42488	0.690124	-0.615657	0.538121	1	Zfp64	e85	#N/A
ENSMUSG000000523681	4.31386	-0.0907659	2.60477	-0.0348461	0.972202	1	NA	e85	#N/A
ENSMUSG000000479071	106.879	-1.03322	0.624515	-1.65444	0.0980379	1	Tshz2	e85	#N/A
ENSMUSG000000520561	164.74	0.267142	0.429989	0.621277	0.534417	1	Zfp217	e85	#N/A
ENSMUSG000000135231	4.19468	1.16912	2.03596	0.574237	0.565807	1	Bcas1	e85	#N/A
ENSMUSG000000520331	324.102	-0.325017	0.50893	-0.638628	0.523065	1	Pfdn4	e85	#N/A
ENSMUSG000000275601	2.23182	-0.0399864	2.86198	-0.0139716	0.988853	1	Dok5	e85	#N/A
ENSMUSG000000274951	69.5392	-0.193014	0.632954	-0.304942	0.76041	1	Fam210b	e85	#N/A
ENSMUSG000000274981	168.27	-0.191256	0.400586	-0.477439	0.633049	1	Cstf1	e85	#N/A
ENSMUSG000000876331	6.04863	-1.80965	1.66987	-1.08371	0.278494	1	NA	e85	#N/A
ENSMUSG000000275021	269.446	0.0842006	0.410974	0.204881	0.837665	1	Rtf2	e85	#N/A
ENSMUSG000000275051	1.56636	4.50288	4.46097	1.00939	0.312786	1	Fam209	e85	#N/A
ENSMUSG000000286401	50.1506	-0.06611	0.658195	-0.100441	0.919994	1	Tfap2c	e85	#N/A
ENSMUSG000000089991	87.3362	-0.257141	0.558332	-0.460552	0.64512	1	Bmp7	e85	#N/A
ENSMUSG000000275091	475.232	0.226192	0.334793	0.675619	0.499282	1	Rae1	e85	#N/A
ENSMUSG000000275101	150.22	0.222158	0.610367	0.363974	0.715877	1	Rbm38	e85	#N/A
ENSMUSG000000384001	23.001	-1.04357	0.934417	-1.11681	0.264076	1	Pmepa1	e85	#N/A
ENSMUSG000000275191	100.365	-0.251684	0.561787	-0.448007	0.654148	1	Rab22a	e85	#N/A
ENSMUSG000000544551	1056.75	0.451345	0.355646	1.26908	0.204411	1	Vapb	e85	#N/A
ENSMUSG000000275221	435.251	0.0558214	0.388138	0.143818	0.885644	1	Stx16	e85	#N/A
ENSMUSG000000392631	44.1095	-0.232832	0.877488	-0.265339	0.790748	1	Npepl1	e85	#N/A
ENSMUSG000000865371	42.8226	0.365914	1.12049	0.326565	0.743997	1	Nespas	e85	#N/A
ENSMUSG000000275231	1345.87	-0.36985	0.295148	-1.2531	0.210169	1	Gnas	e85	#N/A
ENSMUSG000000162531	580.11	0.519354	0.436927	1.18865	0.234576	1	Nelfcd	e85	#N/A
ENSMUSG000000162561	148.835	-0.0473371	0.454841	-0.104074	0.917111	1	Ctsz	e85	#N/A
ENSMUSG000000162521	1169	-0.193439	0.310531	-0.62293	0.53333	1	Atp5e	e85	#N/A
ENSMUSG000000162571	227.434	0.0145778	0.482431	0.0302175	0.975894	1	Prelid3b	e85	#N/A
ENSMUSG000000275241	36.8208	-0.350079	0.820417	-0.426708	0.669592	1	Edn3	e85	#N/A
ENSMUSG000000788671	2.949	-4.87514	3.31013	-1.47279	0.140807	1	NA	e85	#N/A
ENSMUSG000000275251	7.02443	0.316577	2.30784	0.137174	0.890893	1	Phactr3	e85	#N/A
ENSMUSG000000499991	6.6555	-0.30436	1.70336	-0.178682	0.858188	1	Ppp1r3d	e85	#N/A
ENSMUSG000000704761	18.7875	-0.387634	1.13856	-0.340459	0.733511	1	Fam217b	e85	#N/A
ENSMUSG000000003051	26.6977	-0.0636855	1.16695	-0.0545742	0.956478	1	Cdh4	e85	#N/A
ENSMUSG000000391171	38.1136	-0.52888	0.860101	-0.614904	0.538618	1	Taf4	e85	#N/A
ENSMUSG000000857041	10.3711	0.461807	1.57949	0.292377	0.769998	1	4921531C22Rik	e85	#N/A
ENSMUSG000000391081	418.901	0.254846	0.370659	0.687547	0.491738	1	Lsm14b	e85	#N/A
ENSMUSG000000275661	2662.52	-0.0521226	0.272442	-0.191317	0.848278	1	Psma7	e85	#N/A
ENSMUSG000000390861	55.9673	0.0271299	0.683587	0.0396876	0.968342	1	Ss18l1	e85	#N/A
ENSMUSG000000390691	92.7641	0.0788114	0.597914	0.131811	0.895134	1	Mtg2	e85	#N/A
ENSMUSG000000390591	3.40286	3.7847	3.33025	1.13646	0.255763	1	Hrh3	e85	#N/A
ENSMUSG000000390501	47.4418	-0.675075	0.778345	-0.867321	0.385766	1	Osbpl2	e85	#N/A
ENSMUSG000000390411	55.4211	0.509872	0.69553	0.73307	0.463516	1	Adrm1	e85	#N/A
ENSMUSG000000156471	75.8401	0.157991	0.699206	0.225958	0.821234	1	Lama5	e85	#N/A
ENSMUSG000000390011	3704.31	0.208741	0.339826	0.614259	0.539044	1	Rps21	e85	#N/A
ENSMUSG000000928271	63.6424	-0.932667	1.01545	-0.918481	0.358367	1	Mir3091	e85	#N/A
ENSMUSG000000389901	38.2537	0.385445	0.982976	0.392121	0.694969	1	Cables2	e85	#N/A
ENSMUSG000000156271	15.6816	0.167906	1.29643	0.129514	0.896951	1	Gata5	e85	#N/A
ENSMUSG000000848431	71.0392	0.513316	0.989545	0.518739	0.603943	1	NA	e85	#N/A
ENSMUSG000000389631	12.164	-0.682116	1.37957	-0.49444	0.620996	1	Slco4a1	e85	#N/A
ENSMUSG000000275691	35.9158	-0.0134078	0.733382	-0.0182821	0.985414	1	Mrgbp	e85	#N/A
ENSMUSG000000494011	227.359	0.153243	0.385664	0.397348	0.691111	1	Ogfr	e85	#N/A
ENSMUSG000000275701	10.3995	0.350985	1.44232	0.243348	0.807736	1	Col9a3	e85	#N/A
ENSMUSG000000389321	47.815	0.945236	0.90842	1.04053	0.298095	1	Tcfl5	e85	#N/A
ENSMUSG000000389141	157.916	-0.467414	0.455091	-1.02708	0.304383	1	Dido1	e85	#N/A
ENSMUSG000000275731	477.713	0.0520589	0.373502	0.139381	0.889149	1	Gid8	e85	#N/A
ENSMUSG000000454931	1.8974	1.91351	3.13852	0.609685	0.542071	1	Bhlhe23	e85	#N/A
ENSMUSG000000861661	2.97797	-2.88042	3.03915	-0.94777	0.343246	1	NA	e85	#N/A
ENSMUSG000000388481	493.945	0.187362	0.35249	0.531539	0.595045	1	Ythdf1	e85	#N/A
ENSMUSG000000275741	24.8233	-0.802728	0.993209	-0.808216	0.418966	1	Nkain4	e85	#N/A
ENSMUSG000000275751	117.933	0.132831	0.435271	0.305168	0.760238	1	Arfgap1	e85	#N/A
ENSMUSG000000704611	4.92053	-0.501384	2.10334	-0.238375	0.81159	1	NA	e85	#N/A
ENSMUSG000000275771	54.3391	-0.581781	0.919309	-0.632845	0.526835	1	Chrna4	e85	#N/A
ENSMUSG000000163461	10.4567	-1.06195	1.7246	-0.615769	0.538047	1	Kcnq2	e85	#N/A
ENSMUSG000000163441	40.6812	-0.213653	0.784644	-0.272293	0.785397	1	Ppdpf	e85	#N/A
ENSMUSG000000275801	13.5682	0.243351	1.41188	0.172359	0.863155	1	Helz2	e85	#N/A
ENSMUSG000000387051	119.571	0.284292	0.561259	0.506525	0.612488	1	Gmeb2	e85	#N/A
ENSMUSG000000275811	26.5843	-1.34988	0.928485	-1.45385	0.145988	1	Stmn3	e85	#N/A
ENSMUSG000000386851	110.779	0.172924	0.636396	0.271724	0.785834	1	Rtel1	e85	#N/A
ENSMUSG000000386711	245.163	-0.340236	0.445062	-0.764467	0.444589	1	Arfrp1	e85	#N/A
ENSMUSG000000275821	20.2236	0.109823	1.10227	0.0996329	0.920636	1	Zgpat	e85	#N/A
ENSMUSG000000275831	54.7767	0.115515	0.74031	0.156036	0.876005	1	Zbtb46	e85	#N/A
ENSMUSG000000008271	333.036	-0.236386	0.358796	-0.658831	0.510004	1	Tpd52l2	e85	#N/A
ENSMUSG000000008261	857.364	0.233773	0.331761	0.704643	0.481032	1	Dnajc5	e85	#N/A
ENSMUSG000000899171	34.2982	-0.485377	1.14233	-0.424902	0.670908	1	Uckl1	e85	#N/A
ENSMUSG000000008231	63.6432	0.508155	0.718029	0.707708	0.479126	1	Zfp512b	e85	#N/A
ENSMUSG000000024551	774.925	0.144031	0.421209	0.341947	0.73239	1	Prpf6	e85	#N/A
ENSMUSG000000386051	14.2929	-0.384581	1.2769	-0.301184	0.763274	1	Samd10	e85	#N/A
ENSMUSG000000595401	7.35808	-0.450931	1.73076	-0.260539	0.794448	1	Tcea2	e85	#N/A
ENSMUSG000000024581	44.6502	0.163958	0.708747	0.231335	0.817055	1	Rgs19	e85	#N/A
ENSMUSG000000275841	3.95581	-0.196675	2.14975	-0.0914875	0.927105	1	Oprl1	e85	#N/A
ENSMUSG000000105051	17.4168	-1.13906	1.26862	-0.89787	0.369255	1	Myt1	e85	#N/A
ENSMUSG000000275891	92.8757	-0.300748	0.49585	-0.606531	0.544162	1	Pcmtd2	e85	#N/A
ENSMUSG000000386281	308.875	-0.31635	0.382217	-0.827671	0.407857	1	Polr3k	e85	#N/A
ENSMUSG000000732951	69.2866	-0.418932	0.533923	-0.78463	0.43267	1	Nudt11	e85	#N/A
ENSMUSG000000732931	30.5189	-0.0332564	1.21254	-0.027427	0.978119	1	Nudt10	e85	#N/A
ENSMUSG000000682701	84.7511	-0.585216	0.530984	-1.10213	0.270403	1	Shroom4	e85	#N/A
ENSMUSG000000623931	21.8781	0.781088	0.960119	0.813532	0.415913	1	Dgkk	e85	#N/A
ENSMUSG000000043171	292.541	-0.104075	0.349565	-0.297728	0.765911	1	Clcn5	e85	#N/A
ENSMUSG000000462691	57.592	-0.256916	0.887358	-0.289529	0.772177	1	Usp27x	e85	#N/A
ENSMUSG000000630181	284.401	0.0188115	0.389601	0.0482839	0.96149	1	NA	e85	#N/A
ENSMUSG000000395561	17.4165	1.45823	1.12897	1.29165	0.196479	1	Ppp1r3f	e85	#N/A
ENSMUSG000000311431	28.8496	0.179984	1.24965	0.144027	0.885479	1	Ccdc22	e85	#N/A
ENSMUSG000000311441	5.73785	-1.09507	2.32023	-0.471967	0.63695	1	Syp	e85	#N/A
ENSMUSG000000311451	4.03273	0.66634	2.2381	0.297726	0.765912	1	Prickle3	e85	#N/A
ENSMUSG000000311461	13.7434	-0.315452	1.31322	-0.240214	0.810164	1	Plp2	e85	#N/A
ENSMUSG000000311481	27.6772	-0.126844	1.16994	-0.10842	0.913663	1	Gpkow	e85	#N/A
ENSMUSG000000393821	24.2851	-0.468946	0.862595	-0.543645	0.586686	1	Wdr45	e85	#N/A
ENSMUSG000000311491	46.8301	-0.237782	0.813881	-0.292158	0.770166	1	Praf2	e85	#N/A
ENSMUSG000000311501	24.5592	-1.11712	0.796999	-1.40166	0.161018	1	Ccdc120	e85	#N/A
ENSMUSG000000001341	76.7697	-0.21255	0.663212	-0.320486	0.7486	1	Tfe3	e85	#N/A
ENSMUSG000000311531	156.436	-0.0832699	0.551798	-0.150907	0.880049	1	Gripap1	e85	#N/A
ENSMUSG000000097311	2.56825	2.24667	2.55339	0.879878	0.378926	1	Kcnd1	e85	#N/A
ENSMUSG000000311541	249.612	-0.154796	0.349188	-0.443302	0.657547	1	Otud5	e85	#N/A
ENSMUSG000000311551	54.3159	1.10759	0.79519	1.39286	0.163662	1	Pim2	e85	#N/A
ENSMUSG000000311561	105.724	0.559766	0.554344	1.00978	0.312601	1	Slc35a2	e85	#N/A
ENSMUSG000000311571	636.085	0.0172307	0.286981	0.0600412	0.952123	1	Pqbp1	e85	#N/A
ENSMUSG000000311581	205.202	-0.0495414	0.345666	-0.143322	0.886036	1	Timm17b	e85	#N/A
ENSMUSG000000392781	7.7468	-0.75021	1.61966	-0.463191	0.643227	1	Pcsk1n	e85	#N/A
ENSMUSG000000311601	10.9947	-0.657755	1.43602	-0.458039	0.646924	1	Eras	e85	#N/A
ENSMUSG000000311611	114.633	-0.00958716	0.500291	-0.0191632	0.984711	1	Hdac6	e85	#N/A
ENSMUSG000000311621	15.3838	0.390811	1.39556	0.28004	0.779447	1	Gata1	e85	#N/A
ENSMUSG000000392311	285.229	-0.209324	0.385003	-0.543694	0.586652	1	Suv39h1	e85	#N/A
ENSMUSG000000311651	4.31375	-2.14447	2.36036	-0.908535	0.363596	1	Was	e85	#N/A
ENSMUSG000000311661	94.2359	0.0328996	0.594704	0.0553209	0.955883	1	Wdr13	e85	#N/A
ENSMUSG000000311671	17.4489	0.458857	1.17608	0.390157	0.696421	1	Rbm3	e85	#N/A
ENSMUSG000000392011	16.9106	-0.047905	1.26062	-0.038001	0.969687	1	Tbc1d25	e85	#N/A
ENSMUSG000000311681	191.785	-0.174239	0.407253	-0.427838	0.668769	1	Ebp	e85	#N/A
ENSMUSG000000311691	24.918	-0.203438	0.893541	-0.227676	0.819898	1	Porcn	e85	#N/A
ENSMUSG000000311711	71.9461	0.000613111	0.704275	0.000870556	0.999305	1	Ftsj1	e85	#N/A
ENSMUSG000000311701	10.5969	2.98456	1.66091	1.79694	0.0723452	1	Slc38a5	e85	#N/A
ENSMUSG000000523641	7.41571	-3.83124	2.216	-1.7289	0.0838269	1	B630019K06Rik	e85	#N/A
ENSMUSG000000153421	7.845	0.30235	2.14684	0.140835	0.888001	1	Xk	e85	#N/A
ENSMUSG000000311761	79.9746	-0.0481039	0.603742	-0.0796762	0.936495	1	Dynlt3	e85	#N/A
ENSMUSG000000900841	4.09518	0.961643	2.67305	0.359755	0.71903	1	Srpx	e85	#N/A
ENSMUSG000000311741	38.8994	-0.180326	0.711313	-0.253512	0.799873	1	Rpgr	e85	#N/A
ENSMUSG000000582541	203.69	-0.35404	0.419052	-0.844859	0.39819	1	Tspan7	e85	#N/A
ENSMUSG000000080351	121.24	0.0870434	0.572603	0.152014	0.879176	1	Mid1ip1	e85	#N/A
ENSMUSG000000403631	95.4485	0.0338414	0.541034	0.0625495	0.950125	1	Bcor	e85	#N/A
ENSMUSG000000872711	8.297	-0.272804	1.6074	-0.169718	0.865232	1	NA	e85	#N/A
ENSMUSG000000310071	310.09	-0.393137	0.380006	-1.03456	0.300876	1	Atp6ap2	e85	#N/A
ENSMUSG000000441481	131.264	0.345507	0.550527	0.627593	0.530271	1	1810030O07Rik	e85	#N/A
ENSMUSG000000641271	74.1512	0.140228	0.762785	0.183837	0.854141	1	Med14	e85	#N/A
ENSMUSG000000310101	153.276	-0.549247	0.643235	-0.853884	0.393169	1	Usp9x	e85	#N/A
ENSMUSG000000007871	1713.74	0.055606	0.305652	0.181926	0.855641	1	Ddx3x	e85	#N/A
ENSMUSG000000310121	160.524	-0.362607	0.503734	-0.719838	0.471625	1	Cask	e85	#N/A
ENSMUSG000000250371	165.741	-0.269855	0.458481	-0.588584	0.55614	1	Maoa	e85	#N/A
ENSMUSG000000401471	70.8697	-0.320989	0.604227	-0.53124	0.595252	1	Maob	e85	#N/A
ENSMUSG000000401381	4.43791	-0.877791	2.26834	-0.386976	0.698774	1	Ndp	e85	#N/A
ENSMUSG000000250401	109.053	-0.432139	0.534058	-0.809162	0.418422	1	Fundc1	e85	#N/A
ENSMUSG000000373691	93.3078	-0.016237	0.46615	-0.0348322	0.972214	1	Kdm6a	e85	#N/A
ENSMUSG000000373471	20.7701	0.000599141	1.06146	0.000564449	0.99955	1	Chst7	e85	#N/A
ENSMUSG000000600901	28.0112	0.0713293	0.921973	0.0773659	0.938332	1	Rp2	e85	#N/A
ENSMUSG000000373151	48.5062	0.0135372	0.949579	0.014256	0.988626	1	Jade3	e85	#N/A
ENSMUSG000000230701	3.3746	0.291967	2.2995	0.12697	0.898964	1	Rgn	e85	#N/A
ENSMUSG000000310591	217.976	-0.326932	0.457065	-0.715286	0.474432	1	Ndufb11	e85	#N/A
ENSMUSG000000310601	174.912	-0.0572934	0.399481	-0.14342	0.885959	1	Rbm10	e85	#N/A
ENSMUSG000000019241	948.615	0.133496	0.287718	0.463981	0.642662	1	Uba1	e85	#N/A
ENSMUSG000000310651	290.675	0.618707	0.427686	1.44664	0.147998	1	Cdk16	e85	#N/A
ENSMUSG000000310661	178.185	0.209086	0.51066	0.409444	0.682214	1	Usp11	e85	#N/A
ENSMUSG000000011271	131.352	-0.297516	0.466443	-0.63784	0.523578	1	Araf	e85	#N/A
ENSMUSG000000372171	4.5305	0.490859	2.44223	0.200988	0.840708	1	Syn1	e85	#N/A
ENSMUSG000000011311	17.0436	-0.246903	1.1272	-0.219041	0.826618	1	Timp1	e85	Timp1
ENSMUSG000000011281	4.71983	0.692739	1.9771	0.350381	0.726053	1	Cfp	e85	#N/A
ENSMUSG000000094061	104.576	-0.403294	0.556575	-0.7246	0.468697	1	Elk1	e85	#N/A
ENSMUSG000000011341	16.722	-0.498647	1.24927	-0.399152	0.689781	1	Uxt	e85	#N/A
ENSMUSG000000868771	3.65958	0.152613	2.55636	0.0596995	0.952395	1	NA	e85	#N/A
ENSMUSG000000547371	2.72087	-1.50544	2.76278	-0.5449	0.585822	1	Zfp182	e85	#N/A
ENSMUSG000000367821	99.3012	0.0558376	0.473014	0.118046	0.906031	1	Klhl13	e85	#N/A
ENSMUSG000000367691	8.91634	0.314477	1.56903	0.200428	0.841146	1	Wdr44	e85	#N/A
ENSMUSG000000310931	107.861	0.0402205	0.594861	0.0676133	0.946093	1	Dock11	e85	#N/A
ENSMUSG000000170571	6.96704	-1.3752	1.6175	-0.850201	0.395213	1	Il13ra1	e85	#N/A
ENSMUSG000000366991	8.04151	-0.453388	1.68125	-0.269673	0.787412	1	Zcchc12	e85	#N/A
ENSMUSG000000063731	199.037	-0.285582	0.527212	-0.541683	0.588037	1	Pgrmc1	e85	#N/A
ENSMUSG000000597081	73.4566	0.504887	0.676064	0.746804	0.455182	1	Akap17b	e85	#N/A
ENSMUSG000000163191	465.415	-1.75632	1.2284	-1.42977	0.152784	1	Slc25a5	e85	#N/A
[truncated: 11,868 more rows]

## Sheet: E9.5
Ensembl_ID	baseMean	log2FoldChange	lfcSE	stat	pvalue	Benjamini-Hochberg adjusted pvalue (padj)	symbol	E_Stage	Cyclebase
ENSMUSG000000266052	1127.12	-2.63141	0.321676	-8.1803	2.83149e-16	3.77409e-12	Cenpf	e95	Cenpf
ENSMUSG000000414312	383.552	-2.67529	0.34707	-7.70821	1.27595e-14	8.50355e-11	Ccnb1	e95	Ccnb1
ENSMUSG000000389432	464.534	-2.30576	0.314545	-7.33047	2.29342e-13	1.01897e-09	Prc1	e95	#N/A
ENSMUSG000000453282	709.736	-2.444	0.344461	-7.09516	1.29205e-12	4.30543e-09	Cenpe	e95	Cenpe
ENSMUSG000000343362	65.7358	6.56154	0.950623	6.90236	5.11447e-12	1.36341e-08	Ina	e95	#N/A
ENSMUSG000000623802	390.619	3.22859	0.470082	6.86813	6.50491e-12	1.44506e-08	Tubb3	e95	#N/A
ENSMUSG000000343492	1379.61	-1.88683	0.27723	-6.80601	1.00345e-11	1.91071e-08	Smc4	e95	Smc4
ENSMUSG000000322542	387.235	-2.36252	0.360287	-6.55732	5.47837e-11	9.12765e-08	Kif23	e95	Kif23
ENSMUSG000000246602	1086.49	-1.74993	0.269205	-6.50035	8.01355e-11	1.18681e-07	Incenp	e95	#N/A
ENSMUSG000000603762	66.8634	4.56764	0.705183	6.47724	9.34125e-11	1.2451e-07	Bckdha	e95	#N/A
ENSMUSG000000355512	392.008	3.41573	0.530657	6.4368	1.22016e-10	1.4785e-07	Igfbpl1	e95	#N/A
ENSMUSG000000014032	621.845	-2.24251	0.349971	-6.4077	1.4773e-10	1.64092e-07	Ube2c	e95	Ube2c
ENSMUSG000000274692	666.101	-2.08473	0.326295	-6.38907	1.66893e-10	1.71117e-07	Tpx2	e95	Tpx2
ENSMUSG000000306542	2594.23	-1.80787	0.296836	-6.09047	1.12577e-09	1.00036e-06	Arl6ip1	e95	Arl6ip1
ENSMUSG000000928372	54.6318	6.51808	1.0688	6.09851	1.0706e-09	1.00036e-06	Rpph1	e95	#N/A
ENSMUSG000000204692	610.982	3.54867	0.585192	6.06411	1.32683e-09	1.10533e-06	Myl7	e95	#N/A
ENSMUSG000000015662	48.363	6.18626	1.03227	5.99285	2.06192e-09	1.52685e-06	Mnx1	e95	#N/A
ENSMUSG000000203302	406.969	-1.96739	0.327855	-6.0008	1.9635e-09	1.52685e-06	Hmmr	e95	Hmmr
ENSMUSG000000295912	2603.91	2.90972	0.511135	5.69266	1.25072e-08	8.77416e-06	Ung	e95	Ung
ENSMUSG000000201782	35.5404	9.34227	1.65876	5.6321	1.7803e-08	1.18648e-05	Adora2a	e95	#N/A
ENSMUSG000000353652	51.0311	-4.43649	0.796148	-5.57245	2.51188e-08	1.59433e-05	Parpbp	e95	#N/A
ENSMUSG000000287172	69.6149	5.16145	0.932587	5.53455	3.12024e-08	1.89044e-05	Tal1	e95	#N/A
ENSMUSG000000247952	311.276	-2.27798	0.412855	-5.51762	3.43618e-08	1.99134e-05	Kif20b	e95	Kif20b
ENSMUSG000000483272	215.107	-2.87996	0.525438	-5.48107	4.22754e-08	2.34787e-05	Ckap2l	e95	Ckap2l
ENSMUSG000000475342	192.708	-2.21207	0.404511	-5.46852	4.53818e-08	2.41957e-05	Mis18bp1	e95	Mis18bp1
ENSMUSG000000339522	271.311	-2.29248	0.420474	-5.45213	4.97693e-08	2.55144e-05	Aspm	e95	#N/A
ENSMUSG000000276992	150.017	-2.60331	0.483036	-5.38947	7.06677e-08	3.48863e-05	Ect2	e95	Ect2
ENSMUSG000000091452	2968.62	2.75871	0.516438	5.3418	9.2027e-08	4.38082e-05	Dqx1	e95	#N/A
ENSMUSG000000271152	115.425	-2.58054	0.489477	-5.27204	1.34919e-07	5.99446e-05	Kif18a	e95	#N/A
ENSMUSG000000174992	499.065	1.6101	0.305393	5.27222	1.34787e-07	5.99446e-05	Cdc6	e95	Cdc6
ENSMUSG000000530242	47.1687	6.53171	1.25799	5.19217	2.07852e-07	8.93696e-05	Cntn2	e95	#N/A
ENSMUSG000000274962	469.134	-1.74589	0.337903	-5.16683	2.38093e-07	9.9173e-05	Aurka	e95	Aurka
ENSMUSG000000512432	27.5737	6.38744	1.26066	5.06674	4.04691e-07	0.000163458	Islr2	e95	#N/A
ENSMUSG000000181432	19.8665	8.75679	1.75172	4.99895	5.76421e-07	0.000225974	Mafk	e95	#N/A
ENSMUSG000000381812	35.5611	4.57692	0.920807	4.97056	6.67603e-07	0.00023417	Chpf2	e95	#N/A
ENSMUSG000000384122	339.423	2.3207	0.466872	4.97075	6.66953e-07	0.00023417	Higd1a	e95	#N/A
ENSMUSG000000699172	49.1534	6.80958	1.36928	4.97311	6.58877e-07	0.00023417	Hba-a2	e95	#N/A
ENSMUSG000000368202	67.7808	3.29097	0.660309	4.98399	6.22871e-07	0.00023417	Amdhd2	e95	#N/A
ENSMUSG000000385802	18.5256	8.86363	1.79167	4.94714	7.53119e-07	0.000257393	Sct	e95	#N/A
ENSMUSG000000375442	155.461	-2.45385	0.497584	-4.93152	8.15904e-07	0.000266547	Dlgap5	e95	Dlgap5
ENSMUSG000000220442	70.5713	5.30312	1.07556	4.93057	8.19899e-07	0.000266547	Stmn4	e95	#N/A
ENSMUSG000000291892	30.4532	8.19879	1.66767	4.9163	8.81949e-07	0.000279893	Sel1l3	e95	#N/A
ENSMUSG000000270092	21.9576	8.39145	1.71483	4.89347	9.90721e-07	0.0003071	Itga4	e95	#N/A
ENSMUSG000000273062	702.564	-1.27538	0.261402	-4.879	1.06624e-06	0.000322997	Nusap1	e95	Nusap1
ENSMUSG000000028702	941.972	1.3326	0.274486	4.85491	1.20439e-06	0.000356741	Mcm2	e95	Mcm2
ENSMUSG000000310042	442.882	-2.00106	0.412996	-4.84524	1.2646e-06	0.000366432	Mki67	e95	Mki67
ENSMUSG000000373132	586.635	-1.8337	0.379699	-4.82936	1.36975e-06	0.000380363	Tacc3	e95	Tacc3
ENSMUSG000000744522	21.3874	8.53262	1.76662	4.82991	1.36593e-06	0.000380363	Pate2	e95	#N/A
ENSMUSG000000284102	1103.61	1.45195	0.301085	4.82239	1.41845e-06	0.000385847	Dnaja1	e95	#N/A
ENSMUSG000000746492	31.9177	4.23968	0.881627	4.80892	1.51744e-06	0.00040452	BC029722	e95	#N/A
ENSMUSG000000188452	71.6842	4.11775	0.857938	4.79959	1.58994e-06	0.000415535	Unc45b	e95	#N/A
ENSMUSG000000881082	29.7318	9.24061	1.93789	4.76838	1.85713e-06	0.000476032	Snora47	e95	#N/A
ENSMUSG000000420792	153.94	2.61806	0.55044	4.7563	1.97173e-06	0.00048371	Hnrnpf	e95	#N/A
ENSMUSG000000358282	835.479	1.4085	0.296287	4.75383	1.99595e-06	0.00048371	Pim3	e95	#N/A
ENSMUSG000000901012	1444.67	2.18982	0.46035	4.75687	1.96623e-06	0.00048371	Snhg9	e95	#N/A
ENSMUSG000000105052	17.4168	8.9252	1.8963	4.70665	2.51823e-06	0.000599383	Myt1	e95	#N/A
ENSMUSG000000421332	932.821	-1.51269	0.323126	-4.68141	2.84914e-06	0.000666249	Ppig	e95	#N/A
ENSMUSG000000552002	241.115	1.92545	0.416087	4.62751	3.70088e-06	0.000850501	Sertad3	e95	#N/A
ENSMUSG000000274902	480.332	2.36718	0.512923	4.61508	3.92943e-06	0.000887718	E2f1	e95	E2f1
ENSMUSG000000059682	26.9614	5.00915	1.08717	4.60752	4.07508e-06	0.00090528	Tuft1	e95	#N/A
ENSMUSG000000410462	25.2074	4.98297	1.08762	4.58152	4.61604e-06	0.00100864	Ramp3	e95	#N/A
ENSMUSG000000040562	346.726	2.21298	0.486419	4.54954	5.37629e-06	0.00115581	Akt2	e95	#N/A
ENSMUSG000000037782	687.603	-1.57733	0.347716	-4.53625	5.72627e-06	0.00121151	Brd8	e95	Brd8
ENSMUSG000000407492	408.873	1.66889	0.368888	4.52411	6.06503e-06	0.0012437	Siah1b	e95	#N/A
ENSMUSG000000649452	257.01	2.6082	0.576435	4.52471	6.0479e-06	0.0012437	Rny3	e95	#N/A
ENSMUSG000000275462	100.671	2.2067	0.489005	4.51263	6.40297e-06	0.00129311	Atp9a	e95	#N/A
ENSMUSG000000342472	26.5295	4.9775	1.10899	4.48831	7.17892e-06	0.00142818	Plekhm1	e95	#N/A
ENSMUSG000000065742	31.646	6.69542	1.49917	4.4661	7.96584e-06	0.00156142	Slc4a1	e95	#N/A
ENSMUSG000000134952	24.2866	7.8246	1.75552	4.45715	8.30584e-06	0.00158155	Tmem175	e95	#N/A
ENSMUSG000000329392	1691.68	1.23173	0.276266	4.45848	8.25418e-06	0.00158155	Nup93	e95	#N/A
ENSMUSG000000443492	99.1053	2.61235	0.587444	4.44697	8.70886e-06	0.00162206	Snhg11	e95	#N/A
ENSMUSG000000643422	40.9162	5.76728	1.29728	4.44567	8.76195e-06	0.00162206	NA	e95	#N/A
ENSMUSG000000730022	21.3848	7.72099	1.74963	4.41292	1.01985e-05	0.00186213	Vamp5	e95	#N/A
ENSMUSG000000419592	128.419	1.95037	0.443802	4.3947	1.10928e-05	0.00199805	S100a10	e95	#N/A
ENSMUSG000000757062	29.9639	6.22868	1.42655	4.36624	1.26403e-05	0.00224643	Gpx4	e95	#N/A
ENSMUSG000000273262	139.575	-2.15606	0.494201	-4.36271	1.2846e-05	0.00225296	Knl1	e95	#N/A
ENSMUSG000000099272	386.217	1.45211	0.333701	4.35153	1.35188e-05	0.00234015	Rps25	e95	#N/A
ENSMUSG000000002532	21.3303	6.10736	1.40442	4.34867	1.36963e-05	0.00234049	Gmpr	e95	#N/A
ENSMUSG000000329772	287.09	1.59491	0.367603	4.33868	1.43341e-05	0.00241847	Fam207a	e95	#N/A
ENSMUSG000000708582	449.026	1.92557	0.4453	4.32421	1.53077e-05	0.00251897	Gm1673	e95	#N/A
ENSMUSG000000253722	41.0669	4.00432	0.925489	4.32671	1.51351e-05	0.00251897	Baiap2	e95	#N/A
ENSMUSG000000224222	27.9468	5.35295	1.23985	4.31741	1.57872e-05	0.00256619	Dscc1	e95	Dscc1
ENSMUSG000000019482	32.7448	4.33139	1.00606	4.30528	1.66771e-05	0.00267819	Spa17	e95	#N/A
ENSMUSG000000715162	23.4113	8.27309	1.9244	4.29906	1.71526e-05	0.00272174	Hist1h2ai	e95	#N/A
ENSMUSG000000337882	24.5193	7.12742	1.66228	4.28773	1.80511e-05	0.00283063	Dysf	e95	#N/A
ENSMUSG000000078152	2338.89	1.39362	0.325429	4.28242	1.84868e-05	0.00286524	Rhoa	e95	#N/A
ENSMUSG000000610862	192.317	2.1808	0.5097	4.27859	1.8808e-05	0.00288152	Myl4	e95	#N/A
ENSMUSG000000209142	4274.08	-1.0774	0.253476	-4.25052	2.13278e-05	0.00323043	Top2a	e95	Top2a
ENSMUSG000000283122	1135.93	-1.21011	0.285217	-4.24278	2.20764e-05	0.00330625	Smc2	e95	#N/A
ENSMUSG000000209112	27.3343	5.35097	1.26668	4.2244	2.39574e-05	0.00354809	Krt19	e95	#N/A
ENSMUSG000000312292	1031.72	-1.41908	0.33688	-4.21242	2.52654e-05	0.00370069	Atrx	e95	#N/A
ENSMUSG000000270782	15.5545	7.39677	1.76421	4.19267	2.75685e-05	0.00373677	Ube2l6	e95	#N/A
ENSMUSG000000276542	134.166	-2.51722	0.599456	-4.19917	2.67897e-05	0.00373677	Fam83d	e95	Fam83d
ENSMUSG000000346102	451.996	-1.57643	0.376011	-4.19251	2.75886e-05	0.00373677	Tut4	e95	#N/A
ENSMUSG000000333792	277.404	1.62652	0.388447	4.18725	2.82359e-05	0.00373677	Atp6v0b	e95	#N/A
ENSMUSG000000470902	34.0774	3.85506	0.918271	4.19818	2.69073e-05	0.00373677	Tmem198b	e95	#N/A
ENSMUSG000000314582	519.842	1.55533	0.370106	4.20238	2.64124e-05	0.00373677	Coprs	e95	#N/A
ENSMUSG000000339312	336.638	1.67073	0.398248	4.19521	2.72618e-05	0.00373677	Rbm34	e95	#N/A
ENSMUSG000000209082	10.4561	8.79027	2.09895	4.18793	2.81512e-05	0.00373677	Myh3	e95	#N/A
ENSMUSG000000425352	253.233	1.72738	0.411212	4.2007	2.66092e-05	0.00373677	Gtpbp1	e95	#N/A
ENSMUSG000000679312	24.0667	6.47174	1.54582	4.18661	2.83152e-05	0.00373677	Zfp948	e95	#N/A
ENSMUSG000000459542	14.2676	7.90036	1.89416	4.17091	3.0339e-05	0.0039646	Cavin2	e95	#N/A
ENSMUSG000000307852	12.2594	8.27311	1.99653	4.14374	3.41693e-05	0.00442177	Cox6a2	e95	#N/A
ENSMUSG000000232862	804.682	1.31409	0.317575	4.13788	3.50528e-05	0.00449248	Ube2j2	e95	#N/A
ENSMUSG000000683272	22.3797	6.5567	1.58558	4.13519	3.54656e-05	0.0045021	Tlx2	e95	#N/A
ENSMUSG000000867462	11.0044	8.53845	2.06844	4.12797	3.65972e-05	0.00460193	NA	e95	#N/A
ENSMUSG000000923412	7141.38	-1.53271	0.373128	-4.10772	3.99589e-05	0.00497769	Malat1	e95	#N/A
ENSMUSG000000364122	14.4526	7.42442	1.81053	4.10068	4.11937e-05	0.00508398	Arsi	e95	#N/A
ENSMUSG000000247822	76.2437	-2.25798	0.551071	-4.09744	4.17739e-05	0.00510829	Ak3	e95	#N/A
ENSMUSG000000334002	58.2674	2.97037	0.725421	4.09468	4.22743e-05	0.00512249	Agl	e95	#N/A
ENSMUSG000000573292	92.5063	-2.16844	0.530044	-4.09106	4.29402e-05	0.00515631	Bcl2	e95	#N/A
ENSMUSG000000213922	279.578	-1.62462	0.39792	-4.08279	4.44987e-05	0.00529575	Nol8	e95	#N/A
ENSMUSG000000504102	24.6295	6.70396	1.64497	4.07542	4.59318e-05	0.00541792	Tcf19	e95	#N/A
ENSMUSG000000367522	453.979	-1.17579	0.290012	-4.05427	5.02911e-05	0.00588009	Tubb4b	e95	Tubb4b
ENSMUSG000000348832	42.6522	3.47741	0.858531	4.05042	5.1125e-05	0.00592561	Lrr1	e95	#N/A
ENSMUSG000000582902	276.156	-1.45781	0.360286	-4.04626	5.20429e-05	0.00598	Espl1	e95	Espl1
ENSMUSG000000540652	21.736	4.61563	1.14158	4.04319	5.27299e-05	0.00600716	Pkp3	e95	#N/A
ENSMUSG000000368332	14.2554	7.54443	1.87186	4.03044	5.5672e-05	0.00618376	Pnpla7	e95	#N/A
ENSMUSG000000367682	637.107	-1.3587	0.337087	-4.03072	5.56069e-05	0.00618376	Kif15	e95	#N/A
ENSMUSG000000240482	1178.42	1.23275	0.305774	4.03157	5.54064e-05	0.00618376	Myl12a	e95	#N/A
ENSMUSG000000143492	879.16	1.33037	0.3307	4.02291	5.7484e-05	0.00633226	Ube2z	e95	#N/A
ENSMUSG000000410642	41.0314	-3.21596	0.801111	-4.01437	5.9605e-05	0.00651209	Pif1	e95	Pif1
ENSMUSG000000393452	14.5514	7.32453	1.82732	4.00834	6.11458e-05	0.00662611	Mettl22	e95	#N/A
ENSMUSG000000737002	182.247	1.71323	0.427903	4.00377	6.23413e-05	0.00670118	Klhl21	e95	#N/A
ENSMUSG000000260392	171.671	-1.60518	0.40186	-3.99438	6.48629e-05	0.00691646	Sgo2a	e95	Sgo2a
ENSMUSG000000052332	391.909	-1.44082	0.361395	-3.98681	6.69667e-05	0.00698007	Spc25	e95	#N/A
ENSMUSG000000405492	492.627	-1.58099	0.396381	-3.98856	6.64745e-05	0.00698007	Ckap5	e95	Ckap5
ENSMUSG000000425582	259.303	1.70707	0.428353	3.9852	6.74233e-05	0.00698007	Adprhl2	e95	#N/A
ENSMUSG000000292912	45.0882	2.99623	0.751926	3.98474	6.75541e-05	0.00698007	Rufy3	e95	#N/A
ENSMUSG000000366932	441.989	-1.30103	0.327619	-3.97117	7.15214e-05	0.00733315	Nop14	e95	#N/A
ENSMUSG000000346642	15.6263	8.14388	2.05617	3.96071	7.47273e-05	0.00748903	Itga2b	e95	#N/A
ENSMUSG000000399082	18.2189	6.69288	1.68972	3.96093	7.46585e-05	0.00748903	Slc26a11	e95	#N/A
ENSMUSG000000212882	785.227	1.44833	0.365631	3.96119	7.45782e-05	0.00748903	Klc1	e95	#N/A
ENSMUSG000000775752	23.1074	6.71531	1.69908	3.95233	7.73936e-05	0.00769836	NA	e95	#N/A
ENSMUSG000000374752	799.822	-1.2312	0.311824	-3.94839	7.86788e-05	0.0077534	Thoc2	e95	#N/A
ENSMUSG000000488072	13.1627	8.25647	2.09179	3.94708	7.91104e-05	0.0077534	Slc35e4	e95	#N/A
ENSMUSG000000306592	104.674	2.58273	0.655022	3.94296	8.04805e-05	0.0078301	Nucb2	e95	#N/A
ENSMUSG000000230152	449.103	-1.53457	0.389404	-3.94082	8.12042e-05	0.00784327	Racgap1	e95	#N/A
ENSMUSG000000210712	11.2431	8.05951	2.04617	3.93883	8.18801e-05	0.00785165	Trim9	e95	#N/A
ENSMUSG000000259952	287.701	-1.43921	0.366127	-3.93089	8.46302e-05	0.0080574	Wdr75	e95	#N/A
ENSMUSG000000239402	484.854	-1.45927	0.371556	-3.92746	8.58478e-05	0.00811536	Sgo1	e95	#N/A
ENSMUSG000000407202	272.006	-1.31611	0.336146	-3.91528	9.02983e-05	0.00847595	Virma	e95	#N/A
ENSMUSG000000213112	206.864	1.68838	0.432062	3.90772	9.3172e-05	0.00868454	Mtr	e95	#N/A
ENSMUSG000000748902	26.3795	4.15121	1.06278	3.90599	9.38418e-05	0.00868623	Lcmt2	e95	#N/A
ENSMUSG000000003782	173.719	1.53997	0.394664	3.90197	9.54123e-05	0.00877069	Ccm2	e95	#N/A
ENSMUSG000000336282	91.6954	-1.99693	0.512381	-3.89735	9.72503e-05	0.00887842	Pik3c3	e95	#N/A
ENSMUSG000000053712	151.567	-1.76405	0.452876	-3.89522	9.81078e-05	0.00889577	Fbxo11	e95	#N/A
ENSMUSG000000643432	297.714	1.94999	0.500904	3.89295	9.90333e-05	0.00891902	NA	e95	#N/A
ENSMUSG000000414452	37.0469	4.76099	1.22511	3.88618	0.000101833	0.00906343	Mmrn2	e95	#N/A
ENSMUSG000000189232	84.1438	-2.16873	0.558118	-3.88579	0.000101997	0.00906343	Med11	e95	#N/A
ENSMUSG000000411152	15.9725	6.77471	1.7469	3.87813	0.00010526	0.00927924	Iqsec2	e95	#N/A
ENSMUSG000000382392	17.4469	5.02697	1.29666	3.87685	0.000105818	0.00927924	Hrc	e95	#N/A
ENSMUSG000000325832	13.9197	7.42254	1.91662	3.87272	0.000107626	0.00937612	Mon1a	e95	#N/A
ENSMUSG000000201502	20.6282	5.39845	1.39504	3.86973	0.000108954	0.00943017	Gamt	e95	#N/A
ENSMUSG000000337222	10.3246	8.06925	2.089	3.86273	0.000112128	0.0096423	BC034090	e95	#N/A
ENSMUSG000000269212	401.212	1.52169	0.394417	3.85807	0.000114285	0.00976481	Egfl7	e95	#N/A
ENSMUSG000000232322	7.69048	7.94048	2.06221	3.85046	0.000117895	0.0100091	Serinc2	e95	#N/A
ENSMUSG000000241512	1010.66	1.21945	0.317084	3.84581	0.000120153	0.0101362	Msh2	e95	#N/A
ENSMUSG000000453742	22.7209	5.0365	1.31092	3.84197	0.000122049	0.0102314	Wdr81	e95	#N/A
ENSMUSG000000462042	44.9562	5.62449	1.468	3.83139	0.000127424	0.0106152	Pnma2	e95	#N/A
ENSMUSG000000291622	20.2324	4.71115	1.23095	3.82725	0.000129581	0.0107279	Khk	e95	#N/A
ENSMUSG000000455322	13.3943	7.38899	1.93175	3.82502	0.000130762	0.0107588	C1ql1	e95	#N/A
ENSMUSG000000300592	116.752	-1.7807	0.46604	-3.82092	0.000132955	0.0107903	Tmf1	e95	#N/A
ENSMUSG000000209232	835.037	1.16224	0.304268	3.81978	0.000133573	0.0107903	Ubtf	e95	#N/A
ENSMUSG000000064352	33.9705	3.10052	0.811138	3.82243	0.000132141	0.0107903	Neurl1a	e95	#N/A
ENSMUSG000000385602	23.3279	5.87978	1.5407	3.8163	0.000135471	0.0108776	Sp6	e95	#N/A
ENSMUSG000000210572	30.7392	3.80901	1.00018	3.80834	0.000139903	0.0111662	Akap5	e95	#N/A
ENSMUSG000000339532	1013.94	1.37895	0.362662	3.8023	0.000143359	0.011374	Ppp3r1	e95	#N/A
ENSMUSG000000063982	1156.15	-1.0596	0.279876	-3.78594	0.000153126	0.012077	Cdc20	e95	Cdc20
ENSMUSG000000050872	37.6865	4.95484	1.31115	3.779	0.000157462	0.0122737	Cd44	e95	#N/A
ENSMUSG000000278822	39.7204	4.15289	1.09858	3.78023	0.000156686	0.0122737	Stxbp3	e95	#N/A
ENSMUSG000000269552	64.737	-2.19977	0.582556	-3.77606	0.000159331	0.0122838	Sapcd2	e95	Sapcd2
ENSMUSG000000337212	16.8426	7.87938	2.08676	3.7759	0.000159434	0.0122838	Vav3	e95	#N/A
ENSMUSG000000400252	248.293	-1.75496	0.465519	-3.76989	0.00016332	0.0125109	Ythdf2	e95	#N/A
ENSMUSG000000273772	28.1012	6.39901	1.70032	3.76342	0.000167608	0.0127279	Mall	e95	#N/A
ENSMUSG000000325542	15.8339	6.62277	1.76009	3.76274	0.000168063	0.0127279	Trf	e95	#N/A
ENSMUSG000000063112	56.0722	5.83385	1.55282	3.75693	0.000172009	0.0129532	Etv2	e95	#N/A
ENSMUSG000000268602	81.5101	3.43135	0.915967	3.74615	0.000179569	0.0131825	Sh3glb2	e95	#N/A
ENSMUSG000000300162	299.878	-1.53195	0.408477	-3.75038	0.000176564	0.0131825	Zfp638	e95	#N/A
ENSMUSG000000740932	16.8529	6.38573	1.70354	3.7485	0.000177898	0.0131825	Svip	e95	#N/A
ENSMUSG000000307952	24585.8	1.61118	0.430047	3.74651	0.00017931	0.0131825	Fus	e95	#N/A
ENSMUSG000000385102	358.775	-1.35933	0.362919	-3.74555	0.000179999	0.0131825	Rpf2	e95	#N/A
ENSMUSG000000682202	218.725	2.3145	0.618453	3.7424	0.00018227	0.0132758	Lgals1	e95	#N/A
ENSMUSG000000693052	12.2431	7.05797	1.88713	3.74005	0.000183987	0.013328	Hist1h4n	e95	#N/A
ENSMUSG000000301772	147.765	-1.62999	0.43617	-3.73704	0.000186199	0.0134154	Ccdc77	e95	#N/A
ENSMUSG000000692722	61.1926	3.56004	0.953468	3.73377	0.000188632	0.0135176	Hist1h2ae	e95	#N/A
ENSMUSG000000301592	9.76597	7.60262	2.03844	3.72963	0.000191763	0.0136685	Clec1b	e95	#N/A
ENSMUSG000000280322	168.587	1.56629	0.420303	3.72657	0.000194107	0.0137024	Papss1	e95	#N/A
ENSMUSG000000738382	57.355	-2.32767	0.624657	-3.72632	0.000194294	0.0137024	Tufm	e95	#N/A
ENSMUSG000000273502	9.25622	7.12677	1.92207	3.70785	0.000209023	0.0146619	Chgb	e95	#N/A
ENSMUSG000000785702	183.532	1.81448	0.489708	3.70523	0.0002112	0.0146619	1110065P20Rik	e95	#N/A
ENSMUSG000000242872	580.374	1.20679	0.325593	3.70644	0.000210196	0.0146619	Thoc1	e95	#N/A
ENSMUSG000000217372	917.821	1.23292	0.333229	3.69992	0.000215669	0.0148946	Psmd6	e95	#N/A
ENSMUSG000000103112	12.967	6.71016	1.8161	3.69482	0.000220047	0.0150202	Optc	e95	#N/A
ENSMUSG000000272482	1868.74	1.20121	0.325179	3.69398	0.000220774	0.0150202	Pdia3	e95	#N/A
ENSMUSG000000202312	14.5481	5.6557	1.53115	3.69377	0.000220956	0.0150202	Dip2a	e95	#N/A
ENSMUSG000000692662	17.4562	6.24162	1.69032	3.69257	0.000221996	0.0150202	Hist1h4b	e95	#N/A
ENSMUSG000000312322	424.024	-1.2961	0.351683	-3.68543	0.000228317	0.0151426	Magt1	e95	#N/A
ENSMUSG000000208972	141.831	-2.38783	0.647418	-3.68824	0.000225813	0.0151426	Aurkb	e95	Aurkb
ENSMUSG000000154612	269.973	1.53238	0.415798	3.68539	0.000228349	0.0151426	Atf6b	e95	#N/A
ENSMUSG000000473682	170.428	-1.49687	0.406009	-3.68678	0.000227109	0.0151426	Abhd17b	e95	#N/A
ENSMUSG000000687442	226.87	-1.65722	0.450351	-3.67985	0.000233373	0.0153991	Psrc1	e95	Psrc1
ENSMUSG000000275232	1345.87	-1.08191	0.294478	-3.67399	0.000238794	0.0156792	Gnas	e95	#N/A
ENSMUSG000000974672	25.7445	5.41433	1.47555	3.66938	0.000243141	0.0158864	NA	e95	#N/A
ENSMUSG000000201082	1634.77	1.78459	0.487183	3.66309	0.000249196	0.0162026	Ddit4	e95	#N/A
ENSMUSG000000287452	954.654	1.46595	0.40062	3.6592	0.000253007	0.0162914	Capzb	e95	#N/A
ENSMUSG000000408112	331.753	1.7223	0.470559	3.66012	0.000252101	0.0162914	Eml2	e95	#N/A
ENSMUSG000000554352	131.665	1.78881	0.490267	3.64864	0.000263627	0.0168937	Maf	e95	#N/A
ENSMUSG000000556922	17.0647	5.89825	1.61721	3.64719	0.000265128	0.0169086	Tmem191c	e95	#N/A
ENSMUSG000000631452	20.3231	6.39695	1.75555	3.64385	0.000268586	0.0169861	Bbs5	e95	#N/A
ENSMUSG000000387172	92.3533	3.14281	0.862566	3.64356	0.000268893	0.0169861	Atp5l	e95	#N/A
ENSMUSG000000246782	18.8453	6.56701	1.80742	3.63337	0.000279741	0.0175881	Ms4a4d	e95	#N/A
ENSMUSG000000720822	300.64	-1.76597	0.486354	-3.63103	0.000282291	0.0176651	Ccnf	e95	Ccnf
ENSMUSG000000424602	18.9899	4.27728	1.17902	3.62783	0.000285809	0.0177879	C1galt1	e95	#N/A
ENSMUSG000000937262	27.5713	-3.35924	0.926221	-3.62683	0.000286924	0.0177879	NA	e95	#N/A
ENSMUSG000000638022	171.797	2.01714	0.556982	3.62155	0.000292838	0.0179048	Hspbp1	e95	#N/A
ENSMUSG000000652262	27.5535	6.36631	1.75759	3.62217	0.000292138	0.0179048	NA	e95	#N/A
ENSMUSG000000206842	16.8607	6.3534	1.75397	3.6223	0.000291994	0.0179048	Rasl10b	e95	#N/A
ENSMUSG000000678252	59.7611	-1.99228	0.55052	-3.6189	0.000295857	0.0180068	Pex26	e95	#N/A
ENSMUSG000000430152	21.8039	3.79047	1.04828	3.61588	0.000299326	0.0181351	Nemp2	e95	#N/A
ENSMUSG000000347292	43.6393	3.40611	0.942644	3.61336	0.000302255	0.0182297	Mrps10	e95	#N/A
ENSMUSG000000220372	15.8338	6.56087	1.81744	3.60995	0.000306261	0.0183881	Clu	e95	#N/A
ENSMUSG000000279322	116.26	1.66371	0.461148	3.60775	0.000308861	0.018461	Slc27a3	e95	#N/A
ENSMUSG000000975372	17.6382	4.97226	1.37946	3.60449	0.000312762	0.0186107	NA	e95	#N/A
ENSMUSG000000901372	234.18	1.93455	0.536985	3.60261	0.000315034	0.0186626	Uba52	e95	#N/A
ENSMUSG000000249932	11.4143	6.56175	1.82425	3.59695	0.000321965	0.0189888	Fam45a	e95	#N/A
ENSMUSG000000306772	424.409	-1.46855	0.408872	-3.59171	0.00032851	0.0192895	Kif22	e95	#N/A
ENSMUSG000000336842	330.28	2.1636	0.603092	3.58751	0.000333856	0.0194424	Qsox1	e95	#N/A
ENSMUSG000000206802	1398.21	1.50242	0.418808	3.58737	0.000334032	0.0194424	Taf15	e95	#N/A
ENSMUSG000000344132	23.4228	3.84159	1.07212	3.58319	0.000339427	0.0196705	Neurl1b	e95	#N/A
ENSMUSG000000427372	274.861	1.48951	0.415858	3.58177	0.000341272	0.0196776	Dpm3	e95	#N/A
ENSMUSG000000430912	951.829	-1.24678	0.348399	-3.57859	0.000345453	0.0196776	Tuba1c	e95	#N/A
ENSMUSG000000343212	135.965	-1.47479	0.411994	-3.57963	0.000344076	0.0196776	Exosc1	e95	#N/A
ENSMUSG000000251932	19.1381	5.06636	1.41547	3.57927	0.000344556	0.0196776	Cutc	e95	#N/A
ENSMUSG000000301102	13.8083	7.15943	2.00401	3.57255	0.000353516	0.0200511	Ret	e95	#N/A
ENSMUSG000000052512	14.0183	6.4801	1.81609	3.56817	0.00035949	0.0203036	Ripk4	e95	#N/A
ENSMUSG000000258542	12.2138	6.55258	1.837	3.56699	0.000361104	0.0203087	Fam20c	e95	#N/A
ENSMUSG000000646022	25.0556	5.83038	1.63518	3.5656	0.000363025	0.0203309	Snora41	e95	#N/A
ENSMUSG000000392082	9.03895	7.14273	2.00468	3.56302	0.000366607	0.0203604	Metrnl	e95	#N/A
ENSMUSG000000212572	15.922	4.53885	1.27372	3.56347	0.000365983	0.0203604	Angel1	e95	#N/A
ENSMUSG000000329462	46.4835	2.96057	0.831649	3.55988	0.000371028	0.0205205	Rasgrp2	e95	#N/A
ENSMUSG000000283342	656.787	1.91447	0.53821	3.5571	0.000374971	0.0206528	Nans	e95	#N/A
ENSMUSG000000377222	30.6575	3.96614	1.11649	3.55233	0.000381831	0.0209441	Gnpnat1	e95	#N/A
ENSMUSG000000153412	20.8903	5.8566	1.65009	3.54927	0.000386297	0.0211023	Golga7	e95	#N/A
ENSMUSG000000201862	877.834	1.13733	0.321264	3.54018	0.000399853	0.0217536	Csrp2	e95	#N/A
ENSMUSG000000736272	51.2857	2.99659	0.848947	3.52977	0.000415926	0.0223891	C130036L24Rik	e95	#N/A
ENSMUSG000000686142	658.619	1.83614	0.520058	3.53064	0.000414551	0.0223891	Actc1	e95	#N/A
ENSMUSG000000178172	92.3826	2.48736	0.705153	3.52741	0.000419646	0.0223891	Jph2	e95	#N/A
ENSMUSG000000312952	11.2554	6.1296	1.737	3.52884	0.000417378	0.0223891	Phka2	e95	#N/A
ENSMUSG000000150232	809.844	1.44313	0.409139	3.52723	0.000419932	0.0223891	Ddx19a	e95	#N/A
ENSMUSG000000054472	286.874	1.30457	0.370586	3.52028	0.000431084	0.0228921	Pafah1b3	e95	#N/A
ENSMUSG000000089582	924.375	1.20012	0.341303	3.51629	0.000437619	0.0231469	Vps72	e95	#N/A
ENSMUSG000000377252	212.405	-1.65982	0.472466	-3.5131	0.000442918	0.0232773	Ckap2	e95	Ckap2
ENSMUSG000000240562	167.562	-1.7777	0.506079	-3.5127	0.000443577	0.0232773	Ndc80	e95	Ndc80
ENSMUSG000000515172	60.7244	-2.65766	0.758285	-3.50483	0.000456892	0.0238056	Arhgef39	e95	Arhgef39
ENSMUSG000000150272	14.9611	5.44727	1.5543	3.50464	0.000457217	0.0238056	Galns	e95	#N/A
ENSMUSG000000278542	95.9742	-1.88144	0.538213	-3.49572	0.000472789	0.024489	Sike1	e95	#N/A
ENSMUSG000000234732	17.1017	3.75337	1.07392	3.49503	0.000474017	0.024489	Celsr3	e95	#N/A
ENSMUSG000000377722	34.2218	6.41924	1.83749	3.49349	0.000476748	0.024535	Mrpl23	e95	#N/A
ENSMUSG000000804612	13.3289	7.37726	2.11236	3.49243	0.00047865	0.0245382	NA	e95	#N/A
ENSMUSG000000343242	136.522	-1.40229	0.402468	-3.48422	0.000493569	0.0252061	Tmem132c	e95	#N/A
ENSMUSG000000868592	155.064	1.34914	0.387401	3.48255	0.000496665	0.0252674	Snhg20	e95	#N/A
ENSMUSG000000264752	35.6854	2.98465	0.857871	3.47914	0.000503033	0.0253975	Rgs16	e95	#N/A
ENSMUSG000000215872	12.9146	6.36006	1.82756	3.48009	0.000501254	0.0253975	Pcsk1	e95	#N/A
ENSMUSG000000263092	837.3	1.20907	0.348295	3.4714	0.000517751	0.0260419	Ilkap	e95	#N/A
ENSMUSG000000575542	12.1465	4.72788	1.36309	3.46849	0.000523386	0.0262264	Lgals8	e95	#N/A
ENSMUSG000000744572	20.545	4.0251	1.16215	3.4635	0.000533195	0.0266178	S100a16	e95	#N/A
ENSMUSG000000411192	23.3124	-3.63198	1.04915	-3.46184	0.000536503	0.026683	Pde9a	e95	#N/A
ENSMUSG000000396612	15.5363	6.20924	1.79487	3.45943	0.000541318	0.0268224	Dusp26	e95	#N/A
ENSMUSG000000390182	46.3508	2.73515	0.791077	3.4575	0.000545204	0.0269149	Mtg1	e95	#N/A
ENSMUSG000000212002	24.0445	6.61393	1.91443	3.45477	0.000550765	0.0270012	Asb2	e95	#N/A
ENSMUSG000000222362	11.2986	6.68315	1.93454	3.45465	0.000551003	0.0270012	Ropn1l	e95	#N/A
ENSMUSG000000169332	326.195	1.45769	0.422691	3.44859	0.000563519	0.0272949	Plcg1	e95	#N/A
ENSMUSG000000866292	18.6702	4.39707	1.2753	3.44788	0.000565013	0.0272949	2810403D21Rik	e95	#N/A
ENSMUSG000000282212	119.472	-1.52275	0.44177	-3.44694	0.000566973	0.0272949	Pip4p2	e95	#N/A
ENSMUSG000000200422	11.8137	4.71156	1.3669	3.4469	0.000567052	0.0272949	Btbd11	e95	#N/A
ENSMUSG000000208572	59.2996	6.31842	1.83415	3.44487	0.000571331	0.0272949	Nme2	e95	#N/A
ENSMUSG000000345862	12.786	5.52686	1.60423	3.44517	0.00057069	0.0272949	Hid1	e95	#N/A
ENSMUSG000000488262	60.1205	2.59532	0.753142	3.44599	0.000568962	0.0272949	Dact2	e95	#N/A
ENSMUSG000000535742	11.2113	6.84661	1.9903	3.44	0.000581717	0.0276812	4930563E22Rik	e95	#N/A
ENSMUSG000000244512	47.4997	2.23387	0.649542	3.43914	0.00058357	0.0276812	Arap3	e95	#N/A
ENSMUSG000000693012	19.1322	3.99793	1.16325	3.43686	0.00058849	0.0278155	Hist1h2ag	e95	#N/A
ENSMUSG000000035452	30.5499	3.47107	1.01025	3.43584	0.000590719	0.0278222	Fosb	e95	#N/A
ENSMUSG000000319222	285.259	-1.30463	0.380024	-3.43302	0.000596888	0.0280138	Cep57	e95	#N/A
ENSMUSG000000307252	16.931	4.50233	1.31316	3.42864	0.000606624	0.0283708	Lipt2	e95	#N/A
ENSMUSG000000274552	345.447	1.45111	0.424015	3.42231	0.000620907	0.0289373	Nsfl1c	e95	#N/A
ENSMUSG000000412352	746.771	-1.15973	0.339389	-3.41711	0.000632894	0.0291528	Chd7	e95	#N/A
ENSMUSG000000429852	8.66543	6.67453	1.95251	3.41844	0.000629808	0.0291528	Upk3b	e95	#N/A
ENSMUSG000000524292	6491.52	1.16264	0.340301	3.41652	0.00063428	0.0291528	NA	e95	#N/A
ENSMUSG000000704362	3619.48	1.19282	0.349046	3.41738	0.000632276	0.0291528	Serpinh1	e95	#N/A
ENSMUSG000000288472	333.422	1.66318	0.487255	3.41337	0.000641636	0.0292889	Trappc3	e95	#N/A
ENSMUSG000000448942	1440.77	1.41838	0.415433	3.41421	0.000639665	0.0292889	Uqcrq	e95	#N/A
ENSMUSG000000434102	15.9479	6.51504	1.91298	3.40569	0.00065996	0.0300226	Hfm1	e95	#N/A
ENSMUSG000000407822	81.0732	2.04151	0.599861	3.40331	0.000665746	0.0300918	Cop1	e95	#N/A
ENSMUSG000000562012	1149.76	-1.31207	0.38554	-3.40321	0.000665997	0.0300918	Cfl1	e95	#N/A
ENSMUSG000000210222	158.489	1.50049	0.441784	3.39644	0.000682691	0.0307418	Ppp2r3c	e95	#N/A
ENSMUSG000000643172	253.776	2.10642	0.621141	3.39121	0.000695856	0.0312292	NA	e95	#N/A
ENSMUSG000000308052	77.8709	1.71985	0.507487	3.38895	0.000701601	0.0313814	Stx4a	e95	#N/A
ENSMUSG000000019992	21.4135	5.18322	1.53036	3.38692	0.000706829	0.0315094	Blvra	e95	#N/A
ENSMUSG000000027812	25.5203	3.25641	0.962416	3.38358	0.000715467	0.0317438	Tmem143	e95	#N/A
ENSMUSG000000977292	13.5915	5.27597	1.55953	3.38305	0.000716849	0.0317438	NA	e95	#N/A
ENSMUSG000000370122	97.7388	1.65366	0.489252	3.37997	0.00072494	0.0319958	Hk1	e95	#N/A
ENSMUSG000000540342	117.941	1.7527	0.51894	3.37746	0.000731589	0.0321827	Tceal5	e95	#N/A
ENSMUSG000000298442	73.7712	2.93954	0.87103	3.37478	0.000738736	0.0323902	Hoxa1	e95	#N/A
ENSMUSG000000261962	134.015	1.5057	0.446456	3.37255	0.00074475	0.0324582	Bard1	e95	#N/A
ENSMUSG000000383692	216.537	-1.23097	0.365521	-3.36772	0.000757914	0.0324582	Ncoa6	e95	#N/A
ENSMUSG000000311622	15.3838	6.73435	1.99791	3.3707	0.000749766	0.0324582	Gata1	e95	#N/A
ENSMUSG000000391672	6.8202	7.31846	2.17392	3.36649	0.000761325	0.0324582	Adgrl4	e95	#N/A
ENSMUSG000000060212	18.1658	4.41245	1.30952	3.36951	0.000753032	0.0324582	Kptn	e95	#N/A
ENSMUSG000000220552	106.326	1.86094	0.552838	3.36617	0.000762203	0.0324582	Nefl	e95	#N/A
ENSMUSG000000185012	599.263	-1.04757	0.311055	-3.36779	0.000757742	0.0324582	Ncor1	e95	#N/A
ENSMUSG000000151432	1136.95	1.00131	0.297411	3.36675	0.000760608	0.0324582	Actn1	e95	#N/A
ENSMUSG000000626912	68.6637	2.16866	0.643535	3.36991	0.000751923	0.0324582	Cebpzos	e95	#N/A
ENSMUSG000000517212	15.5478	4.95509	1.47736	3.35402	0.000796461	0.033809	Wdcp	e95	#N/A
ENSMUSG000000389492	56.6298	2.41402	0.719988	3.35286	0.000799806	0.0338432	Cnst	e95	#N/A
ENSMUSG000000795552	132.168	-1.66886	0.498114	-3.35036	0.000807079	0.0339593	Haus3	e95	#N/A
ENSMUSG000000408832	28.7807	3.75206	1.11996	3.35016	0.000807645	0.0339593	Tmem205	e95	#N/A
ENSMUSG000000273792	179.916	-1.52294	0.454887	-3.34796	0.000814095	0.0340159	Bub1	e95	Bub1
ENSMUSG000000003172	9.83987	6.71316	2.00465	3.3488	0.000811635	0.0340159	Bcl6b	e95	#N/A
ENSMUSG000000323592	30.0739	6.74376	2.01491	3.34692	0.000817134	0.0340362	Ctsh	e95	#N/A
ENSMUSG000000191732	1257.43	1.40798	0.420996	3.34441	0.000824588	0.0342397	Rab5c	e95	#N/A
ENSMUSG000000372162	8.81623	6.63551	1.98569	3.34167	0.000832771	0.0344721	Lipt1	e95	#N/A
ENSMUSG000000230942	26.8873	2.81865	0.846075	3.33144	0.000863982	0.0353252	Msrb2	e95	#N/A
ENSMUSG000000372102	187.686	-1.75016	0.525111	-3.33293	0.000859355	0.0353252	Fam193a	e95	#N/A
ENSMUSG000000376082	1164.16	-1.12305	0.337036	-3.33213	0.000861849	0.0353252	Bclaf1	e95	#N/A
ENSMUSG000000327402	323.612	-1.22763	0.368325	-3.333	0.000859138	0.0353252	Ccdc88a	e95	#N/A
ENSMUSG000000463142	126.585	-1.39783	0.419928	-3.32875	0.000872372	0.0355591	Stxbp6	e95	#N/A
ENSMUSG000000286782	309.473	-1.2822	0.385865	-3.32293	0.000890777	0.0361987	Kif2c	e95	Kif2c
ENSMUSG000000400542	186.465	-1.75654	0.52945	-3.31767	0.000907721	0.0365558	Baz2a	e95	#N/A
ENSMUSG000000430132	18.604	4.49664	1.35537	3.31765	0.000907792	0.0365558	Onecut1	e95	#N/A
ENSMUSG000000221412	435.765	-1.45361	0.437952	-3.31909	0.000903097	0.0365558	Nipbl	e95	#N/A
ENSMUSG000000643392	30283.8	-1.16267	0.350553	-3.31668	0.000910953	0.0365726	NA	e95	#N/A
ENSMUSG000000644272	252.283	3.61442	1.0917	3.31081	0.000930254	0.0372353	NA	e95	#N/A
ENSMUSG000000418462	201.573	-1.37907	0.417101	-3.30633	0.000945257	0.0377225	Ppp4r3a	e95	#N/A
ENSMUSG000000235052	358.841	-1.03423	0.313237	-3.30174	0.000960856	0.0382306	Cdca3	e95	Cdca3
ENSMUSG000000308672	1704.88	-1.09646	0.332294	-3.29968	0.000967951	0.0383983	Plk1	e95	Plk1
ENSMUSG000000063602	34.577	3.5262	1.06994	3.29569	0.000981799	0.0388321	Crip1	e95	#N/A
ENSMUSG000000860672	7.48192	7.32991	2.2257	3.29331	0.000990158	0.0390468	NA	e95	#N/A
ENSMUSG000000177242	108.343	1.48858	0.452316	3.29102	0.000998248	0.0392497	Etv4	e95	Etv4
ENSMUSG000000634302	8.5516	7.22862	2.19838	3.28815	0.00100847	0.0394192	Wscd2	e95	#N/A
ENSMUSG000000795532	253.651	-1.6577	0.504114	-3.28833	0.00100783	0.0394192	Kifc1	e95	#N/A
ENSMUSG000000201562	794.681	0.892079	0.271623	3.28425	0.00102254	0.039736	Mum1	e95	#N/A
ENSMUSG000000623522	53.5312	2.9735	0.905375	3.28428	0.00102243	0.039736	Itgb1bp1	e95	#N/A
ENSMUSG000000323522	47.1668	2.27358	0.692951	3.28101	0.00103436	0.0400784	Lrrc1	e95	#N/A
ENSMUSG000000392572	20.3451	-5.14495	1.56921	-3.27868	0.00104293	0.0402934	Vstm2b	e95	#N/A
ENSMUSG000000258162	133.973	-1.4218	0.434194	-3.27458	0.00105819	0.0405296	Sec61a2	e95	#N/A
ENSMUSG000000411332	1679.88	-1.09427	0.334066	-3.2756	0.00105439	0.0405296	Smc1a	e95	#N/A
ENSMUSG000000280732	11.274	6.77839	2.07015	3.27435	0.00105905	0.0405296	Pear1	e95	#N/A
ENSMUSG000000220542	491.635	1.87509	0.572761	3.27378	0.00106121	0.0405296	Nefm	e95	#N/A
ENSMUSG000000666522	49.5637	-3.73937	1.14316	-3.27108	0.00107139	0.0407781	Lefty2	e95	#N/A
ENSMUSG000000311492	46.8301	2.81538	0.86086	3.27043	0.00107383	0.0407781	Praf2	e95	#N/A
ENSMUSG000000275702	10.3995	6.34913	1.94377	3.2664	0.00108924	0.0408972	Col9a3	e95	#N/A
ENSMUSG000000960102	9.93016	7.07702	2.16633	3.26682	0.00108761	0.0408972	Hist4h4	e95	#N/A
ENSMUSG000000659522	23.195	3.6309	1.11142	3.26691	0.0010873	0.0408972	C330021F23Rik	e95	#N/A
ENSMUSG000000245902	6086.99	0.910513	0.278697	3.26704	0.00108679	0.0408972	Lmnb1	e95	#N/A
ENSMUSG000000022972	471.839	-1.00984	0.309323	-3.26467	0.00109593	0.0410229	Dbf4	e95	#N/A
ENSMUSG000000716582	21.2527	3.44908	1.05672	3.26394	0.00109875	0.0410229	Gng3	e95	#N/A
ENSMUSG000000474592	579.167	1.01516	0.311608	3.2578	0.00112281	0.0411817	Dynlrb1	e95	#N/A
ENSMUSG000000176972	9.96135	6.83791	2.09818	3.25897	0.00111817	0.0411817	Ada	e95	#N/A
ENSMUSG000000774402	6.37943	7.35424	2.25822	3.25665	0.00112734	0.0411817	NA	e95	#N/A
ENSMUSG000000542062	6.3013	7.02687	2.15693	3.25781	0.00112274	0.0411817	Gzmm	e95	#N/A
ENSMUSG000000220702	180.915	-1.78698	0.548763	-3.25637	0.00112846	0.0411817	Bora	e95	Bora
ENSMUSG000000387422	12.1782	6.15794	1.89139	3.25578	0.00113081	0.0411817	Angptl6	e95	#N/A
ENSMUSG000000001672	10.829	5.95565	1.82708	3.25966	0.00111545	0.0411817	Pih1d2	e95	#N/A
ENSMUSG000000463112	61.0642	-1.79587	0.550983	-3.25938	0.00111654	0.0411817	Zfp62	e95	#N/A
ENSMUSG000000692272	9.68011	6.83328	2.09618	3.25988	0.0011146	0.0411817	Gprin1	e95	#N/A
ENSMUSG000000219042	18.7649	4.36408	1.34105	3.25422	0.00113703	0.0412955	Sema3g	e95	#N/A
ENSMUSG000000451602	195.168	1.33337	0.409947	3.25254	0.00114378	0.0414277	Bola3	e95	#N/A
ENSMUSG000000370032	18.9525	3.41425	1.05027	3.25083	0.00115069	0.0415652	Tns2	e95	#N/A
ENSMUSG000000455732	14.6201	5.86832	1.80754	3.24658	0.00116803	0.0420773	Penk	e95	#N/A
ENSMUSG000000969312	6.03361	7.20794	2.22143	3.24474	0.0011756	0.0421929	NA	e95	#N/A
ENSMUSG000000626192	90.2095	2.58736	0.797521	3.24426	0.00117756	0.0421929	2310039H08Rik	e95	#N/A
ENSMUSG000000623932	21.8781	5.22189	1.61119	3.24101	0.00119106	0.042562	Dgkk	e95	#N/A
ENSMUSG000000262742	155.552	1.55897	0.481939	3.23479	0.00121731	0.043285	Pask	e95	#N/A
ENSMUSG000000348982	12.3648	5.39897	1.66924	3.23439	0.00121902	0.043285	Filip1	e95	#N/A
ENSMUSG000000213632	9.25855	5.88724	1.82047	3.23392	0.00122103	0.043285	Mak	e95	#N/A
ENSMUSG000000349032	12.8329	6.32772	1.95968	3.22896	0.00124241	0.0439259	Cobll1	e95	#N/A
ENSMUSG000000065172	238.79	1.28538	0.398887	3.22243	0.0012711	0.0448213	Mvd	e95	#N/A
ENSMUSG000000573632	444.076	1.23731	0.384442	3.21846	0.0012888	0.04485	Uxs1	e95	#N/A
ENSMUSG000000268792	17.5733	5.08601	1.58085	3.21726	0.00129421	0.04485	Gsn	e95	#N/A
ENSMUSG000000278942	6.36176	7.09209	2.20455	3.21702	0.00129531	0.04485	Slc6a17	e95	#N/A
ENSMUSG000000915122	52.8376	-2.13273	0.662341	-3.22	0.00128193	0.04485	Lamtor3	e95	#N/A
ENSMUSG000000872002	4.70146	7.42804	2.30838	3.21786	0.00129149	0.04485	Lrp8os3	e95	#N/A
ENSMUSG000000698062	238.351	1.56352	0.4861	3.21646	0.00129782	0.04485	Cacng7	e95	#N/A
ENSMUSG000000548712	163.717	1.69317	0.525757	3.22044	0.00127992	0.04485	Tmem158	e95	#N/A
ENSMUSG000000249662	1059.65	0.999495	0.310765	3.21624	0.00129883	0.04485	Stip1	e95	#N/A
ENSMUSG000000954322	14.4724	5.55564	1.72869	3.21379	0.00130994	0.0451168	Zfp748	e95	#N/A
ENSMUSG000000467532	59.7418	-1.81137	0.563866	-3.21241	0.00131625	0.0452172	Ccdc66	e95	#N/A
ENSMUSG000000517362	7.91488	6.37337	1.98638	3.20854	0.00133411	0.045713	Fam229b	e95	#N/A
ENSMUSG000000293332	12.4608	6.2737	1.95623	3.20703	0.00134114	0.0457187	NA	e95	#N/A
ENSMUSG000000159572	8.6119	6.35473	1.98136	3.20726	0.00134005	0.0457187	Wnt11	e95	#N/A
ENSMUSG000000523052	14.2387	7.46266	2.32871	3.20463	0.00135234	0.045983	Hbb-b1	e95	#N/A
ENSMUSG000000275002	229.766	1.97211	0.616215	3.20035	0.00137259	0.0464716	Stmn2	e95	#N/A
ENSMUSG000000111482	9.54481	6.33216	1.97872	3.20012	0.00137368	0.0464716	Adssl1	e95	#N/A
ENSMUSG000000244832	254.595	-1.32697	0.415038	-3.19723	0.00138753	0.0468212	Ankhd1	e95	#N/A
ENSMUSG000000274332	805.033	-1.02535	0.320908	-3.19516	0.00139755	0.0468769	Xrn2	e95	#N/A
ENSMUSG000000024282	72.6232	-1.95195	0.611026	-3.19454	0.00140055	0.0468769	Hltf	e95	#N/A
ENSMUSG000000003992	307.989	1.24127	0.388541	3.19469	0.00139981	0.0468769	Ndufa9	e95	#N/A
ENSMUSG000000548742	322.383	1.59233	0.498542	3.19398	0.00140325	0.0468769	Pcnx3	e95	#N/A
ENSMUSG000000262272	6.68232	6.78268	2.12547	3.19114	0.00141714	0.0471047	2810459M11Rik	e95	#N/A
ENSMUSG000000419582	47.4853	2.6966	0.845019	3.19117	0.001417	0.0471047	Pigs	e95	#N/A
ENSMUSG000000956812	7.0175	7.31061	2.29548	3.18479	0.00144861	0.0480313	NA	e95	#N/A
ENSMUSG000000643802	12.4226	5.06291	1.59028	3.18365	0.00145429	0.0481	NA	e95	#N/A
ENSMUSG000000459622	634.613	-1.05973	0.333157	-3.18086	0.00146837	0.0482385	Wnk1	e95	#N/A
ENSMUSG000000565922	9.22599	6.59412	2.07362	3.18	0.00147274	0.0482385	Zfp658	e95	#N/A
ENSMUSG000000222012	435.775	-1.22086	0.384009	-3.17925	0.00147658	0.0482385	Zfr	e95	#N/A
ENSMUSG000000660572	9.58861	6.77414	2.13065	3.17938	0.0014759	0.0482385	Gm1976	e95	#N/A
ENSMUSG000000249892	73.6071	-1.7976	0.564931	-3.18197	0.00146275	0.0482385	Cep55	e95	Cep55
ENSMUSG000000291932	6.69417	7.13436	2.24541	3.17732	0.00148645	0.0483242	Cckar	e95	#N/A
ENSMUSG000000947242	8.57801	6.42568	2.02233	3.17736	0.00148622	0.0483242	Rnaset2b	e95	#N/A
ENSMUSG000000316442	113.348	-1.6284	0.512808	-3.17547	0.00149596	0.0484771	Nek1	e95	#N/A
ENSMUSG000000142452	13.4316	4.98036	1.56862	3.17499	0.00149843	0.0484771	Pigl	e95	#N/A
ENSMUSG000000300082	12.8251	6.0743	1.91529	3.17148	0.00151664	0.0489475	Pradc1	e95	#N/A
ENSMUSG000000260742	2299.83	0.96063	0.303146	3.16887	0.00153031	0.0492694	Map4k4	e95	#N/A
ENSMUSG000000370722	499.627	1.78954	0.56527	3.16581	0.0015465	0.0494536	Selenof	e95	#N/A
ENSMUSG000000221782	180.528	-1.31372	0.414959	-3.16589	0.00154609	0.0494536	Ajuba	e95	#N/A
ENSMUSG000000069582	13.4726	6.11305	1.93103	3.16569	0.00154717	0.0494536	Chrd	e95	#N/A
ENSMUSG000000467682	45.0602	2.85852	0.90318	3.16495	0.00155109	0.0494605	Rhoj	e95	#N/A
ENSMUSG000000600192	457.223	1.25533	0.396895	3.16288	0.00156214	0.0495706	NA	e95	#N/A
ENSMUSG000000215012	46.2796	3.08116	0.974366	3.16222	0.0015657	0.0495706	Caml	e95	#N/A
ENSMUSG000000487312	13.7745	4.10585	1.29833	3.16242	0.00156462	0.0495706	Ggnbp1	e95	#N/A
ENSMUSG000000007392	11.7716	6.10118	1.93257	3.15702	0.0015939	0.0501083	Sult5a1	e95	#N/A
ENSMUSG000000209262	13.44	4.78478	1.51561	3.15701	0.00159396	0.0501083	Adam11	e95	#N/A
ENSMUSG000000210332	28.6123	3.15995	1.00075	3.15759	0.00159078	0.0501083	Gstz1	e95	#N/A
ENSMUSG000000633342	239.252	-1.30869	0.414725	-3.15557	0.00160185	0.0502377	Krr1	e95	#N/A
ENSMUSG000000280072	11.9625	4.9978	1.58635	3.15049	0.00162996	0.0507168	Snx7	e95	#N/A
ENSMUSG000000046422	79.1254	1.85427	0.588622	3.15018	0.00163168	0.0507168	Slbp	e95	Slbp
ENSMUSG000000595342	1635.49	1.18861	0.37731	3.15022	0.00163147	0.0507168	Uqcr10	e95	#N/A
ENSMUSG000000363722	2253.81	1.74101	0.552691	3.15006	0.00163234	0.0507168	Tmem258	e95	#N/A
ENSMUSG000000440802	17.3968	3.62589	1.15327	3.144	0.00166657	0.0516597	S100a1	e95	#N/A
ENSMUSG000000347482	15.4749	5.46636	1.74088	3.13999	0.00168951	0.0522494	Sirt6	e95	#N/A
ENSMUSG000000528892	7.016	7.04912	2.24792	3.13584	0.00171365	0.0528732	Prkcb	e95	#N/A
ENSMUSG000000736642	96.7116	-1.92315	0.613684	-3.13379	0.00172567	0.0529466	Nbeal1	e95	#N/A
ENSMUSG000000176642	47.9432	2.95578	0.943517	3.13273	0.00173192	0.0529466	Slc35c2	e95	#N/A
ENSMUSG000000382082	14.0044	4.36389	1.39284	3.13309	0.00172976	0.0529466	Pgap3	e95	#N/A
ENSMUSG000000912432	12.5675	5.87136	1.87337	3.13412	0.00172369	0.0529466	Vgll3	e95	#N/A
ENSMUSG000000417792	77.3045	-2.00042	0.638848	-3.1313	0.00174035	0.0529616	Tram2	e95	#N/A
ENSMUSG000000212852	15.6987	3.77317	1.20494	3.13143	0.00173959	0.0529616	Ppp1r13b	e95	#N/A
ENSMUSG000000328422	9.62019	6.38788	2.04095	3.12986	0.00174892	0.0531009	Abcc10	e95	#N/A
ENSMUSG000000707092	11.0037	5.51524	1.7661	3.12283	0.0017912	0.0542611	Zfp974	e95	#N/A
ENSMUSG000000342712	36.0492	2.90563	0.93113	3.12054	0.00180518	0.0544502	Jdp2	e95	#N/A
ENSMUSG000000909572	8.70659	6.19979	1.98681	3.12047	0.00180561	0.0544502	NA	e95	#N/A
ENSMUSG000000341092	228.917	-1.16363	0.373139	-3.1185	0.00181773	0.0546918	Golim4	e95	#N/A
ENSMUSG000000284662	47.3905	2.15992	0.692771	3.1178	0.00182204	0.054698	Creb3	e95	#N/A
ENSMUSG000000422102	31.731	2.44632	0.785106	3.1159	0.00183382	0.0549279	Abhd14a	e95	#N/A
ENSMUSG000000173442	6.87273	6.68409	2.14631	3.11423	0.00184426	0.055117	Vtn	e95	#N/A
ENSMUSG000000417402	2604.52	1.04254	0.335058	3.11152	0.00186128	0.0555011	Rnf10	e95	#N/A
ENSMUSG000000251022	49.6438	2.5216	0.811353	3.10789	0.00188429	0.0560617	3110040N11Rik	e95	#N/A
ENSMUSG000000517472	156.057	2.40727	0.775494	3.10418	0.00190807	0.0566175	Ttn	e95	#N/A
ENSMUSG000000287572	440.242	1.03219	0.332574	3.10365	0.00191146	0.0566175	Ddost	e95	#N/A
ENSMUSG000000365232	272.29	-1.18812	0.382945	-3.10258	0.00191844	0.0566981	Greb1	e95	#N/A
ENSMUSG000000300422	234.442	1.34759	0.434576	3.10094	0.0019291	0.056887	Pole4	e95	#N/A
ENSMUSG000000796622	29.5321	3.09819	1.00004	3.09806	0.0019479	0.0573147	NA	e95	#N/A
ENSMUSG000000322312	206.608	1.30731	0.42215	3.0968	0.00195624	0.0574334	Anxa2	e95	#N/A
ENSMUSG000000513442	15.2102	3.84009	1.24078	3.0949	0.00196881	0.0576316	Plekhm3	e95	#N/A
ENSMUSG000000481182	252.765	-1.38247	0.446754	-3.09447	0.00197164	0.0576316	Arid4a	e95	#N/A
ENSMUSG000000602602	6.80793	6.78811	2.19703	3.08968	0.0020037	0.0584405	Pwwp2b	e95	#N/A
ENSMUSG000000239232	78.4397	-1.75134	0.567064	-3.08844	0.00201213	0.0585581	Tbc1d5	e95	#N/A
ENSMUSG000000289862	246.997	1.87504	0.607484	3.08657	0.00202483	0.0587995	Klhl7	e95	#N/A
ENSMUSG000000060052	1478.56	-0.869843	0.282146	-3.08296	0.00204955	0.059259	Tpr	e95	#N/A
ENSMUSG000000227702	220.807	-1.35293	0.438838	-3.08299	0.00204934	0.059259	Dlg1	e95	#N/A
ENSMUSG000000911662	6.34899	6.60746	2.14385	3.08205	0.0020558	0.0593031	NA	e95	#N/A
ENSMUSG000000749942	208.915	-1.25063	0.405926	-3.08093	0.00206357	0.0593031	Qser1	e95	#N/A
ENSMUSG000000191582	668.555	1.48426	0.481775	3.08081	0.00206442	0.0593031	Tmem160	e95	#N/A
ENSMUSG000000351332	181.434	-1.3808	0.448327	-3.07988	0.00207082	0.059359	Arhgap5	e95	#N/A
ENSMUSG000000479962	7.08597	6.29475	2.04509	3.07799	0.00208402	0.0594815	Prrg1	e95	#N/A
ENSMUSG000000559002	67.6924	2.33675	0.759075	3.07842	0.00208099	0.0594815	Tmem69	e95	#N/A
ENSMUSG000000415592	10.2542	6.67073	2.1706	3.07322	0.00211763	0.0599276	Fmod	e95	#N/A
ENSMUSG000000282122	252.786	1.84182	0.599065	3.0745	0.00210858	0.0599276	Ccne2	e95	#N/A
ENSMUSG000000320172	10.4501	6.49479	2.11262	3.07428	0.00211008	0.0599276	Grik4	e95	#N/A
ENSMUSG000000037792	1185.26	-1.1829	0.38484	-3.07375	0.00211385	0.0599276	Kif20a	e95	#N/A
ENSMUSG000000020682	498.539	1.09223	0.355807	3.06972	0.00214257	0.0605049	Ccne1	e95	Ccne1
ENSMUSG000000458962	177.604	1.40259	0.457065	3.06869	0.00215	0.0605864	Paip2b	e95	#N/A
ENSMUSG000000447832	522.198	-1.00752	0.328393	-3.06803	0.00215474	0.0605917	A730008H23Rik	e95	#N/A
ENSMUSG000000343172	424.98	-1.35005	0.440954	-3.06165	0.00220121	0.0617684	Trim59	e95	#N/A
ENSMUSG000000786702	38.0568	3.38151	1.10503	3.06011	0.00221256	0.0619562	Fam174b	e95	#N/A
ENSMUSG000000371612	107.52	2.05882	0.67318	3.05835	0.00222557	0.0621899	Mgarp	e95	#N/A
ENSMUSG000000254732	8.49321	6.01469	1.96746	3.05708	0.00223505	0.0621941	Adam8	e95	#N/A
ENSMUSG000000442582	16.2451	5.61532	1.83646	3.05768	0.00223056	0.0621941	Ctla2a	e95	#N/A
ENSMUSG000000202652	4247.85	1.1134	0.36438	3.0556	0.00224612	0.0622894	Sumo3	e95	#N/A
ENSMUSG000000933142	502.215	1.50832	0.493661	3.05537	0.00224782	0.0622894	Mir5136	e95	#N/A
ENSMUSG000000283392	5.339	7.55881	2.47625	3.05252	0.00226928	0.0627537	Col15a1	e95	#N/A
ENSMUSG000000343112	114.838	-1.38926	0.455528	-3.04977	0.00229015	0.0631997	Kif4	e95	#N/A
ENSMUSG000000272442	41.6416	2.06941	0.678945	3.04798	0.00230385	0.0634463	Atg13	e95	#N/A
ENSMUSG000000328272	143.612	-1.24638	0.409097	-3.04665	0.00231408	0.0635527	Ppp1r9a	e95	#N/A
ENSMUSG000000613152	585.4	-1.29636	0.425562	-3.04624	0.00231725	0.0635527	Naca	e95	#N/A
ENSMUSG000000278112	27.2195	3.36853	1.10681	3.04346	0.00233874	0.0639498	4930579G24Rik	e95	#N/A
ENSMUSG000000239842	10.1275	-4.50668	1.48094	-3.04313	0.00234132	0.0639498	NA	e95	#N/A
ENSMUSG000000296512	17.0764	3.89429	1.28001	3.04239	0.00234711	0.0639768	Mtus2	e95	#N/A
ENSMUSG000000352262	28.9954	3.005	0.988107	3.04117	0.00235663	0.0639959	Rims4	e95	#N/A
ENSMUSG000000785802	11.8944	4.91167	1.61544	3.04045	0.00236222	0.0639959	E430018J23Rik	e95	#N/A
ENSMUSG000000243782	114.522	1.4781	0.48606	3.04098	0.00235813	0.0639959	Stard4	e95	#N/A
ENSMUSG000000331262	26.7291	3.90743	1.28631	3.03771	0.00238382	0.0644503	Ybey	e95	#N/A
ENSMUSG000000302652	502.892	-0.919189	0.302843	-3.0352	0.00240376	0.0648577	Kras	e95	#N/A
ENSMUSG000000283372	7.11432	6.60922	2.17904	3.03308	0.00242069	0.0651827	Coro2a	e95	#N/A
ENSMUSG000000522142	201.918	-1.13708	0.375348	-3.02941	0.00245032	0.065583	Opa3	e95	#N/A
ENSMUSG000000371902	24.2518	3.58171	1.18192	3.03043	0.00244209	0.065583	Cyb561d2	e95	#N/A
ENSMUSG000000214882	622.24	-0.890221	0.293846	-3.02955	0.00244919	0.065583	Nsd1	e95	#N/A
ENSMUSG000000264142	376.328	1.46542	0.484214	3.0264	0.00247488	0.0661075	Tnnt2	e95	#N/A
ENSMUSG000000175482	215.721	-1.36544	0.45131	-3.0255	0.00248226	0.066172	Suz12	e95	#N/A
ENSMUSG000000897682	8.60435	-7.47514	2.47424	-3.02119	0.00251782	0.0665874	Tmsb15b1	e95	#N/A
ENSMUSG000000380862	9.38907	6.34518	2.09946	3.02229	0.0025087	0.0665874	Hspb2	e95	#N/A
ENSMUSG000000860502	7.34641	6.81548	2.25581	3.0213	0.00251688	0.0665874	NA	e95	#N/A
ENSMUSG000000972222	12.412	4.40835	1.45892	3.02166	0.00251396	0.0665874	1010001N08Rik	e95	#N/A
ENSMUSG000000244982	1664.78	-1.01565	0.336546	-3.01786	0.00254566	0.0671903	Tcerg1	e95	#N/A
ENSMUSG000000646372	13.005	5.9392	1.96971	3.01527	0.00256747	0.067632	NA	e95	#N/A
ENSMUSG000000457462	7.16842	6.90909	2.29333	3.01269	0.00258941	0.0680755	NA	e95	#N/A
ENSMUSG000000322812	5.97696	6.65701	2.21145	3.01025	0.00261037	0.0684913	Acsbg1	e95	#N/A
ENSMUSG000000426592	42.3602	-2.3273	0.773818	-3.00756	0.00263354	0.0689635	Arrdc4	e95	#N/A
ENSMUSG000000430082	24.2697	3.43715	1.14354	3.0057	0.00264971	0.0692509	Klhl6	e95	#N/A
ENSMUSG000000289642	753.867	1.05543	0.351582	3.00193	0.0026827	0.069816	Park7	e95	#N/A
ENSMUSG000000322852	9.71681	6.08701	2.02803	3.00144	0.00268704	0.069816	Dnaja4	e95	#N/A
ENSMUSG000000616132	640.639	1.245	0.414784	3.00156	0.00268604	0.069816	U2af1	e95	#N/A
ENSMUSG000000159442	18.1812	3.74463	1.24852	2.99926	0.00270638	0.0700411	Castor2	e95	#N/A
ENSMUSG000000518392	20.2313	4.86297	1.6217	2.99869	0.00271147	0.0700411	Gypa	e95	#N/A
ENSMUSG000000540132	6.29965	6.81558	2.27229	2.99943	0.00270482	0.0700411	Tmem179	e95	#N/A
ENSMUSG000000499992	6.6555	6.56351	2.18952	2.99769	0.00272037	0.070135	Ppp1r3d	e95	#N/A
ENSMUSG000000496432	93.1862	2.202	0.735687	2.99312	0.00276143	0.0710563	2310022A10Rik	e95	#N/A
ENSMUSG000000258622	312.147	-1.27211	0.425372	-2.99059	0.00278439	0.0713714	Stag2	e95	#N/A
ENSMUSG000000285872	87.1333	-1.56397	0.522938	-2.99074	0.00278307	0.0713714	Orc1	e95	Orc1
ENSMUSG000000065762	27.4251	3.36194	1.12509	2.98815	0.00280669	0.0713939	Slc4a3	e95	#N/A
ENSMUSG000000278402	14.3432	5.32023	1.78032	2.98836	0.00280475	0.0713939	Wnt2b	e95	#N/A
ENSMUSG000000341212	49.0047	2.29398	0.76741	2.98925	0.00279666	0.0713939	Mks1	e95	#N/A
ENSMUSG000000023792	530.1	1.29141	0.431947	2.98974	0.00279211	0.0713939	Ndufa11	e95	#N/A
ENSMUSG000000253512	1389.15	0.979253	0.327933	2.98614	0.00282521	0.0717281	Cd63	e95	#N/A
ENSMUSG000000546402	8.04309	7.10591	2.38039	2.98519	0.00283403	0.0718153	Slc8a1	e95	#N/A
ENSMUSG000000330162	9.34399	6.72805	2.25426	2.98459	0.00283958	0.0718192	Nfatc1	e95	#N/A
ENSMUSG000000387082	373.548	-1.20152	0.402776	-2.98311	0.00285339	0.0719243	Golga4	e95	#N/A
ENSMUSG000000406662	149.524	2.14521	0.71915	2.98298	0.00285453	0.0719243	Sh3bgr	e95	#N/A
ENSMUSG000000033462	166.272	1.45905	0.489361	2.98155	0.00286794	0.0720106	Abhd17a	e95	#N/A
ENSMUSG000000991672	5.92653	7.33933	2.46206	2.98097	0.00287337	0.0720106	NA	e95	#N/A
ENSMUSG000000693092	36.5714	3.14426	1.05481	2.98089	0.00287416	0.0720106	Hist1h2an	e95	#N/A
ENSMUSG000000183622	5.68393	-7.55633	2.53728	-2.97812	0.0029002	0.0725267	Kpna2	e95	#N/A
ENSMUSG000000747462	148.962	-1.45981	0.490494	-2.97621	0.00291834	0.0728437	Pdzd8	e95	#N/A
ENSMUSG000000468762	8.74869	4.70468	1.58211	2.97368	0.00294255	0.073174	Atxn1	e95	#N/A
ENSMUSG000000392002	12.4073	5.76404	1.93821	2.97389	0.00294049	0.073174	Atf7ip2	e95	#N/A
ENSMUSG000000316972	318.117	1.00281	0.337346	2.97266	0.00295233	0.0732322	Orc6	e95	#N/A
ENSMUSG000000204832	3106.86	1.5421	0.518827	2.97229	0.00295588	0.0732322	Dynll2	e95	#N/A
ENSMUSG000000254872	1226.11	1.04528	0.352178	2.96805	0.00299692	0.0741111	Psmd13	e95	#N/A
ENSMUSG000000366392	244.134	1.18227	0.398589	2.96614	0.00301559	0.0743623	Nudt1	e95	#N/A
ENSMUSG000000208842	7.29171	6.69036	2.25578	2.96587	0.00301823	0.0743623	Asgr1	e95	#N/A
ENSMUSG000000424532	21.3305	2.81062	0.948296	2.96386	0.00303803	0.0745106	Reln	e95	#N/A
ENSMUSG000000594562	6.12343	6.45329	2.17755	2.96356	0.00304102	0.0745106	Ptk2b	e95	#N/A
ENSMUSG000000188092	16.4338	3.38925	1.14345	2.96406	0.00303609	0.0745106	Smyd4	e95	#N/A
ENSMUSG000000201242	206.783	-1.30772	0.441432	-2.96245	0.00305206	0.0746085	Usp15	e95	#N/A
ENSMUSG000000925642	60.4011	1.72703	0.583057	2.96203	0.00305621	0.0746085	BC051226	e95	#N/A
ENSMUSG000000394762	531.274	0.931853	0.315105	2.95727	0.00310372	0.0749625	Prrx2	e95	#N/A
ENSMUSG000000267552	729.922	0.95604	0.323228	2.95779	0.00309855	0.0749625	Arpc5l	e95	#N/A
ENSMUSG000000312832	17.6611	5.98301	2.02232	2.95849	0.00309147	0.0749625	Chrdl1	e95	#N/A
ENSMUSG000000945952	9.16023	5.72902	1.93582	2.95948	0.00308157	0.0749625	Fsbp	e95	#N/A
ENSMUSG000000288252	5.14817	6.91129	2.33629	2.95824	0.00309401	0.0749625	Rhd	e95	#N/A
ENSMUSG000000294272	508.859	1.07964	0.365156	2.95664	0.00311008	0.0749625	Zcchc8	e95	#N/A
ENSMUSG000000241212	12.1714	4.09303	1.38425	2.95685	0.003108	0.0749625	Atp6v0c	e95	#N/A
ENSMUSG000000414982	115.332	-1.46413	0.495302	-2.95604	0.00311619	0.0749743	Kif14	e95	Kif14
ENSMUSG000000282482	962.056	-1.0338	0.350023	-2.95351	0.00314187	0.0752926	Pnisr	e95	#N/A
ENSMUSG000000346012	50.907	-1.92212	0.650837	-2.9533	0.00314393	0.0752926	2700049A03Rik	e95	#N/A
ENSMUSG000000443932	80.5353	1.6581	0.561486	2.95306	0.00314637	0.0752926	Dsg2	e95	#N/A
ENSMUSG000000975452	6.56755	7.10298	2.40603	2.95216	0.00315559	0.0753779	Mir124a-1hg	e95	#N/A
ENSMUSG000000212032	24.7955	2.88168	0.976667	2.95053	0.00317233	0.0756421	Otub2	e95	#N/A
ENSMUSG000000340412	9.21708	5.55122	1.88223	2.94928	0.0031852	0.0758135	Lyl1	e95	#N/A
ENSMUSG000000274192	7.71207	7.01472	2.37897	2.94864	0.0031918	0.0758352	Pcsk2	e95	#N/A
ENSMUSG000000402252	1290.85	-1.20007	0.407221	-2.94698	0.00320898	0.075956	Prrc2c	e95	#N/A
ENSMUSG000000318072	293.614	1.25978	0.42763	2.94595	0.00321968	0.075956	Pgls	e95	#N/A
ENSMUSG000000322532	564.614	-1.00964	0.342688	-2.94624	0.00321667	0.075956	Phip	e95	#N/A
ENSMUSG000000213612	1430.58	0.977518	0.331797	2.94613	0.00321778	0.075956	Tmem14c	e95	#N/A
ENSMUSG000000656492	6.19092	6.20905	2.10968	2.94312	0.00324925	0.0765181	Snora74a	e95	#N/A
ENSMUSG000000079462	6.72548	6.56942	2.23259	2.94251	0.0032556	0.0765325	Phox2a	e95	#N/A
ENSMUSG000000412192	255.666	-1.13922	0.387555	-2.93951	0.00328729	0.0766771	Arhgap11a	e95	Arhgap11a
ENSMUSG000000552042	777.709	-0.794542	0.270325	-2.93921	0.00329052	0.0766771	Ankrd17	e95	#N/A
ENSMUSG000000298042	13.987	-3.76132	1.27914	-2.94049	0.00327688	0.0766771	Herc3	e95	#N/A
ENSMUSG000000199822	13.5658	4.56587	1.55339	2.93929	0.00328962	0.0766771	Myb	e95	#N/A
ENSMUSG000000367772	158.694	-1.52024	0.517167	-2.93955	0.00328692	0.0766771	Anln	e95	Anln
ENSMUSG000000717132	10.1259	7.16297	2.43805	2.93799	0.00330347	0.0768446	Csf2rb	e95	#N/A
ENSMUSG000000604022	15.8616	3.22699	1.09915	2.9359	0.00332586	0.0769624	Chst8	e95	#N/A
ENSMUSG000000326212	755.399	-1.11528	0.379876	-2.9359	0.00332577	0.0769624	Srek1	e95	#N/A
ENSMUSG000000528122	195.975	-1.72589	0.587804	-2.93617	0.00332289	0.0769624	Atad2b	e95	#N/A
ENSMUSG000000203332	13.6884	4.01547	1.36801	2.93527	0.00333256	0.076984	Acsl6	e95	#N/A
ENSMUSG000000228402	10.9561	6.47874	2.20786	2.9344	0.00334199	0.077068	Adcy5	e95	#N/A
ENSMUSG000000050892	32.0431	3.62339	1.23545	2.93284	0.00335876	0.0771878	Slc1a2	e95	#N/A
ENSMUSG000000687582	5.25562	6.36855	2.17139	2.93293	0.00335779	0.0771878	Il3ra	e95	#N/A
ENSMUSG000000269722	27.5606	2.51901	0.859499	2.93079	0.00338096	0.0772098	Arrdc1	e95	#N/A
ENSMUSG000000372952	90.597	1.57454	0.53737	2.93009	0.00338868	0.0772098	Ldlrap1	e95	#N/A
ENSMUSG000000784402	376.831	1.32493	0.451959	2.93154	0.0033729	0.0772098	Dohh	e95	#N/A
ENSMUSG000000615332	49.0735	-2.36368	0.806627	-2.93033	0.00338603	0.0772098	Cep128	e95	#N/A
ENSMUSG000000892552	16.9606	5.85009	1.99513	2.93218	0.00336587	0.0772098	Snora78	e95	#N/A
ENSMUSG000000283282	14.9433	5.38883	1.83957	2.92939	0.00339626	0.0772504	Tmod1	e95	#N/A
ENSMUSG000000590402	15.0698	4.53069	1.54815	2.92652	0.00342776	0.077834	Eno1b	e95	#N/A
ENSMUSG000000318272	908.994	1.23382	0.422084	2.92317	0.00346487	0.0785429	Cotl1	e95	#N/A
ENSMUSG000000444242	25.3031	-3.88106	1.32795	-2.92261	0.00347114	0.0785516	NA	e95	#N/A
ENSMUSG000000352932	228.283	-1.61754	0.553567	-2.92204	0.00347752	0.0785625	G2e3	e95	G2e3
ENSMUSG000000387652	26.7297	-2.80528	0.960705	-2.92002	0.00350007	0.0787181	Lmx1b	e95	#N/A
ENSMUSG000000275972	138.473	-1.58754	0.543707	-2.91984	0.00350212	0.0787181	Ahcy	e95	#N/A
ENSMUSG000000307542	265.772	-1.09618	0.375347	-2.92044	0.00349541	0.0787181	Copb1	e95	#N/A
ENSMUSG000000488142	5.60484	6.76271	2.31888	2.91637	0.00354128	0.079071	Lonrf2	e95	#N/A
ENSMUSG000000288892	308.334	1.15566	0.396202	2.91684	0.00353593	0.079071	Yrdc	e95	#N/A
ENSMUSG000000981762	8.54422	6.72723	2.30673	2.91635	0.00354156	0.079071	Ccdc166	e95	#N/A
ENSMUSG000000346472	83.6158	-1.36126	0.466734	-2.91657	0.003539	0.079071	Ankrd12	e95	#N/A
ENSMUSG000000300772	6.05692	7.08952	2.43265	2.91432	0.00356466	0.0793759	Chl1	e95	#N/A
ENSMUSG000000577892	182.226	1.64802	0.565532	2.9141	0.00356712	0.0793759	Bak1	e95	#N/A
ENSMUSG000000295162	162.63	-1.46529	0.503158	-2.91218	0.00358913	0.0794676	Cit	e95	Cit
ENSMUSG000000331022	186.696	-1.2348	0.423983	-2.91238	0.00358686	0.0794676	Cdc14b	e95	#N/A
ENSMUSG000000221512	106.738	1.39298	0.478246	2.91268	0.00358338	0.0794676	Ttc33	e95	#N/A
ENSMUSG000000974162	6.25583	7.04807	2.4211	2.9111	0.00360153	0.07961	Gm26670	e95	#N/A
ENSMUSG000000364382	3010.12	-0.810337	0.278496	-2.90969	0.00361786	0.0798385	Calm2	e95	#N/A
ENSMUSG000000715332	77.6262	-1.52971	0.526009	-2.90814	0.00363584	0.0801026	Pcnp	e95	#N/A
ENSMUSG000000360262	178.804	1.34805	0.463703	2.90713	0.00364758	0.0802287	Tmem63b	e95	#N/A
ENSMUSG000000353572	118.664	-1.26058	0.433772	-2.90608	0.00365984	0.0803287	Pdzrn3	e95	#N/A
ENSMUSG000000206502	29.4184	-2.89668	0.996891	-2.90571	0.00366418	0.0803287	Bcap29	e95	#N/A
ENSMUSG000000051252	28.2832	2.97354	1.02436	2.90283	0.00369813	0.0809398	Ndrg1	e95	#N/A
ENSMUSG000000205162	243.71	-1.09075	0.375966	-2.90119	0.00371753	0.0812312	Rps6kb1	e95	#N/A
ENSMUSG000000311702	10.5969	6.18975	2.13413	2.90036	0.00372733	0.0813119	Slc38a5	e95	#N/A
ENSMUSG000000325012	214.043	1.03722	0.357739	2.89936	0.00373922	0.0814381	Trib1	e95	#N/A
ENSMUSG000000349022	64.5505	-2.01189	0.695255	-2.89374	0.00380688	0.0827763	Pip5k1c	e95	#N/A
ENSMUSG000000232362	21.5086	3.49873	1.20941	2.89291	0.00381687	0.0828584	Scg5	e95	#N/A
ENSMUSG000000378222	149.546	1.46737	0.507476	2.89151	0.00383394	0.0830307	Smim14	e95	#N/A
ENSMUSG000000209822	287.32	-0.953409	0.329758	-2.89124	0.00383727	0.0830307	Nemf	e95	#N/A
ENSMUSG000000297672	2123.95	1.06662	0.369296	2.88826	0.00387375	0.0835489	Calu	e95	#N/A
ENSMUSG000000642882	6.37666	7.48363	2.59083	2.88851	0.00387076	0.0835489	Hist1h4k	e95	#N/A
ENSMUSG000000379992	10.1025	5.1371	1.77967	2.88655	0.0038949	0.0838694	Arap2	e95	#N/A
ENSMUSG000000335902	10.7946	4.13557	1.43362	2.88472	0.00391768	0.0842238	Myo5c	e95	#N/A
ENSMUSG000000103072	9.66612	4.55197	1.57846	2.88381	0.00392901	0.0842992	Tmem86a	e95	#N/A
ENSMUSG000000908622	91.6869	2.95878	1.0263	2.88295	0.00393966	0.0842992	Rps13	e95	#N/A
ENSMUSG000000231752	439.488	0.907838	0.314911	2.88284	0.0039411	0.0842992	Bsg	e95	#N/A
ENSMUSG000000742152	5.12582	6.61063	2.29344	2.88241	0.00394648	0.0842992	NA	e95	#N/A
ENSMUSG000000290662	464.012	1.16152	0.403261	2.88032	0.00397275	0.0847244	Mrpl20	e95	#N/A
ENSMUSG000000302642	93.3901	-1.55766	0.541174	-2.87829	0.00399834	0.085134	Thumpd3	e95	#N/A
ENSMUSG000000395852	104.246	-1.44981	0.50383	-2.87759	0.00400731	0.0851889	Myo9a	e95	#N/A
ENSMUSG000000339672	6.81886	6.61686	2.30297	2.87319	0.00406347	0.0862452	Rnf225	e95	#N/A
ENSMUSG000000262792	104.725	-1.60716	0.559796	-2.87097	0.00409216	0.0862902	Thap4	e95	#N/A
ENSMUSG000000264372	10.6078	4.65469	1.62046	2.87245	0.00407298	0.0862902	Cdk18	e95	#N/A
ENSMUSG000000323092	141.291	-1.30046	0.453038	-2.87052	0.00409796	0.0862902	Fbxo22	e95	#N/A
ENSMUSG000000100642	8.16533	6.30818	2.19754	2.87056	0.0040974	0.0862902	Slc38a3	e95	#N/A
ENSMUSG000000251542	113.047	-1.79123	0.623924	-2.87092	0.00409285	0.0862902	Arhgap19	e95	#N/A
ENSMUSG000000349492	5.48486	6.73427	2.34675	2.86962	0.00410967	0.0864003	Zfr2	e95	#N/A
ENSMUSG000000537692	6.53855	6.12835	2.13757	2.86697	0.00414419	0.0869888	Lysmd1	e95	#N/A
ENSMUSG000000102902	99.2586	1.32768	0.463624	2.86369	0.00418732	0.087756	AI597479	e95	#N/A
ENSMUSG000000640612	184.713	-1.14871	0.401502	-2.86102	0.00422275	0.0883595	Dzip3	e95	#N/A
ENSMUSG000000274292	241	-1.23183	0.430798	-2.85941	0.00424431	0.0886716	Sec23b	e95	#N/A
ENSMUSG000000585502	19.2562	-3.59938	1.25961	-2.85753	0.00426948	0.0889186	Dppa4	e95	#N/A
ENSMUSG000000240832	371.945	1.24955	0.437221	2.85794	0.00426399	0.0889186	Pja2	e95	#N/A
ENSMUSG000000204742	15.93	3.95514	1.38496	2.85579	0.00429305	0.08927	Polm	e95	#N/A
ENSMUSG000000529112	61.8898	1.78808	0.626392	2.85457	0.00430955	0.0893344	Lamb2	e95	#N/A
ENSMUSG000000225512	553.099	0.93538	0.327631	2.85498	0.00430397	0.0893344	Cyc1	e95	#N/A
ENSMUSG000000246082	2926	1.15559	0.404894	2.85405	0.00431651	0.0893396	Rps14	e95	#N/A
ENSMUSG000000011192	6.11075	6.37348	2.23466	2.8521	0.00434315	0.0893549	Col6a1	e95	#N/A
ENSMUSG000000381122	22.3134	-3.19421	1.11998	-2.85203	0.00434406	0.0893549	AW551984	e95	#N/A
ENSMUSG000000616032	5.20986	6.26671	2.19629	2.85332	0.00432648	0.0893549	Akap6	e95	#N/A
ENSMUSG000000226642	11.0399	5.29139	1.85505	2.85243	0.00433864	0.0893549	Slc35a5	e95	#N/A
ENSMUSG000000292792	6.05134	6.49827	2.27896	2.85141	0.00435253	0.0893912	Brdt	e95	#N/A
ENSMUSG000000608602	7.20044	6.21648	2.18157	2.84954	0.00437828	0.0897816	Ube2s	e95	Ube2s
ENSMUSG000000480472	60.4025	-1.69666	0.595844	-2.84749	0.00440651	0.0902217	Zbtb33	e95	#N/A
ENSMUSG000000227652	83.3585	1.88993	0.664018	2.84621	0.00442436	0.0904483	Snap29	e95	#N/A
ENSMUSG000000307422	5.39488	7.17755	2.52609	2.84136	0.00449214	0.0916934	Lat	e95	#N/A
ENSMUSG000000199072	316.123	-1.27568	0.449176	-2.84004	0.00451086	0.0919346	Ppp1r12a	e95	#N/A
ENSMUSG000000032262	295.797	-1.32612	0.467121	-2.83892	0.00452664	0.0921154	Ranbp2	e95	#N/A
ENSMUSG000000407382	71.4853	-1.55288	0.547447	-2.83658	0.00455999	0.0925115	Ints8	e95	#N/A
ENSMUSG000000222692	5.46078	6.96973	2.45703	2.83665	0.00455899	0.0925115	44266	e95	#N/A
[truncated: 13,210 more rows]
