# Supplementary material for: G1/S restriction point coordinates phasic gene expression and cell differentiation
Source: Nat Commun. 2022 Jun 27;13:3696. doi: 10.1038/s41467-022-31101-0 (PMC9237072; doi:10.1038/s41467-022-31101-0)
Supplement: Supplementary file 5 — Supplementary Data 3 [file 41467_2022_31101_MOESM5_ESM.xlsx]

## Sheet: E85_Intron
Ensembl	baseMean	log2FoldChange	lfcSE	stat	pvalue	Benjamini-Hochberg adjusted pvalue (padj)	ens_id	symbol
ENSMUSG00000075014.1	28.6041	23.2056	3.90937	5.93589	2.92e-09	5.09e-05	ENSMUSG00000075014	NA
ENSMUSG00000074802.11	58.0784	-1.63688	0.432412	-3.78546	0.000153422	0.999851	ENSMUSG00000074802	Gas2l3
ENSMUSG00000037922.13	13.444	6.5253	1.76932	3.68802	0.000226007	0.999851	ENSMUSG00000037922	Bank1
ENSMUSG00000063063.12	436.73	-1.07655	0.298194	-3.61024	0.00030591	0.999851	ENSMUSG00000063063	Ctnna2
ENSMUSG00000060843.11	126.833	1.5154	0.422958	3.58286	0.000339858	0.999851	ENSMUSG00000060843	Ctnna3
ENSMUSG00000001228.14	368.26	0.927017	0.269359	3.44156	0.00057836	0.999851	ENSMUSG00000001228	Uhrf1
ENSMUSG00000109371.1	7.1929	6.2636	1.86295	3.3622	0.000773228	0.999851	ENSMUSG00000109371	NA
ENSMUSG00000022945.11	130.654	1.01055	0.303935	3.32488	0.000884576	0.999851	ENSMUSG00000022945	Chaf1b
ENSMUSG00000029177.9	145.141	-1.08681	0.32783	-3.31517	0.000915885	0.999851	ENSMUSG00000029177	Cenpa
ENSMUSG00000034311.3	135.728	-1.08507	0.328639	-3.30171	0.000960972	0.999851	ENSMUSG00000034311	Kif4
ENSMUSG00000060862.10	90.0089	1.19226	0.361953	3.29397	0.000987837	0.999851	ENSMUSG00000060862	Zbtb40
ENSMUSG00000086453.7	25.9443	-2.11967	0.64388	-3.29203	0.000994665	0.999851	ENSMUSG00000086453	NA
ENSMUSG00000040328.15	7.48113	5.18621	1.60523	3.23082	0.00123434	0.999851	ENSMUSG00000040328	Olfr56
ENSMUSG00000040549.16	329.68	-0.716565	0.222899	-3.21476	0.00130555	0.999851	ENSMUSG00000040549	Ckap5
ENSMUSG00000033327.16	8.68163	5.86836	1.87149	3.13566	0.00171471	0.999851	ENSMUSG00000033327	Tnxb
ENSMUSG00000022112.14	104.587	-1.05155	0.339979	-3.093	0.00198145	0.999851	ENSMUSG00000022112	Gpc5
ENSMUSG00000085014.1	6.29193	5.36615	1.73881	3.0861	0.00202802	0.999851	ENSMUSG00000085014	Gm13490
ENSMUSG00000104301.3	6.67019	5.46995	1.85216	2.95328	0.00314421	0.999851	ENSMUSG00000104301	Wdr49
ENSMUSG00000051910.13	515.93	-0.621802	0.21092	-2.94805	0.00319784	0.999851	ENSMUSG00000051910	Sox6
ENSMUSG00000024795.11	124.778	-0.938197	0.319009	-2.94097	0.00327182	0.999851	ENSMUSG00000024795	Kif20b
ENSMUSG00000026479.13	16.4805	2.82021	0.962686	2.92953	0.00339479	0.999851	ENSMUSG00000026479	Lamc2
ENSMUSG00000085431.7	7.3575	5.16931	1.76511	2.92861	0.00340476	0.999851	ENSMUSG00000085431	4930440I19Rik
ENSMUSG00000053101.3	4.71039	5.62559	1.9328	2.91059	0.0036075	0.999851	ENSMUSG00000053101	Gpr141
ENSMUSG00000114898.1	4.15103	5.43703	1.87036	2.90695	0.00364975	0.999851	ENSMUSG00000114898	NA
ENSMUSG00000020883.18	171.365	0.880472	0.303491	2.90114	0.00371804	0.999851	ENSMUSG00000020883	Fbxl20
ENSMUSG00000054582.4	19.3728	3.09208	1.07406	2.87888	0.00399089	0.999851	ENSMUSG00000054582	Pabpc1l
ENSMUSG00000029735.17	129.584	-0.911246	0.316552	-2.87866	0.00399363	0.999851	ENSMUSG00000029735	Tpk1
ENSMUSG00000036777.8	137.936	-0.900528	0.313069	-2.87645	0.00402173	0.999851	ENSMUSG00000036777	Anln
ENSMUSG00000032289.15	1374.6	-0.735681	0.259092	-2.83945	0.00451908	0.999851	ENSMUSG00000032289	Thsd4
ENSMUSG00000027861.13	6.19087	4.89746	1.74458	2.80724	0.00499675	0.999851	ENSMUSG00000027861	Casq2
ENSMUSG00000048327.6	29.4786	-1.42131	0.511738	-2.77742	0.00547924	0.999851	ENSMUSG00000048327	Ckap2l
ENSMUSG00000021186.9	9.43147	4.7708	1.72362	2.7679	0.00564192	0.999851	ENSMUSG00000021186	Fbln5
ENSMUSG00000035365.15	87.2511	-1.02459	0.371499	-2.75799	0.00581582	0.999851	ENSMUSG00000035365	Parpbp
ENSMUSG00000045083.14	27.3561	3.11854	1.13227	2.75424	0.00588289	0.999851	ENSMUSG00000045083	Lingo2
ENSMUSG00000012428.9	5.07739	5.04123	1.831	2.75326	0.00590048	0.999851	ENSMUSG00000012428	Steap4
ENSMUSG00000051331.15	821.171	0.591574	0.215366	2.74683	0.00601749	0.999851	ENSMUSG00000051331	Cacna1c
ENSMUSG00000028175.15	33.113	-1.30684	0.476277	-2.74387	0.00607193	0.999851	ENSMUSG00000028175	Depdc1a
ENSMUSG00000062209.15	345.73	0.819787	0.298817	2.74345	0.00607982	0.999851	ENSMUSG00000062209	Erbb4
ENSMUSG00000091568.8	9.30086	4.16988	1.52287	2.73818	0.00617805	0.999851	ENSMUSG00000091568	NA
ENSMUSG00000022708.16	423.689	-0.656724	0.240711	-2.72827	0.00636675	0.999851	ENSMUSG00000022708	Zbtb20
ENSMUSG00000045328.11	131.772	-0.881203	0.325325	-2.70869	0.00675502	0.999851	ENSMUSG00000045328	Cenpe
ENSMUSG00000001403.13	41.1754	-1.34245	0.496034	-2.70637	0.00680224	0.999851	ENSMUSG00000001403	Ube2c
ENSMUSG00000027331.15	69.4231	-1.25341	0.465697	-2.69147	0.00711377	0.999851	ENSMUSG00000027331	Knstrn
ENSMUSG00000037846.18	47.2867	-1.27672	0.474585	-2.69019	0.00714122	0.999851	ENSMUSG00000037846	Rtkn2
ENSMUSG00000008855.17	146.784	0.793663	0.295114	2.68935	0.00715921	0.999851	ENSMUSG00000008855	Hdac5
ENSMUSG00000021176.6	234.497	-0.993992	0.370022	-2.68631	0.00722462	0.999851	ENSMUSG00000021176	Efcab11
ENSMUSG00000040838.10	13.7697	3.57081	1.33133	2.68215	0.00731516	0.999851	ENSMUSG00000040838	NA
ENSMUSG00000004637.15	1043.64	-1.25591	0.468675	-2.6797	0.00736873	0.999851	ENSMUSG00000004637	Wwox
ENSMUSG00000023072.14	102.433	-0.897578	0.335771	-2.67318	0.00751355	0.999851	ENSMUSG00000023072	Cep89
ENSMUSG00000110067.1	28.752	2.68218	1.00577	2.6668	0.00765771	0.999851	ENSMUSG00000110067	NA
ENSMUSG00000052273.4	5.03099	5.03256	1.88968	2.66318	0.00774054	0.999851	ENSMUSG00000052273	Dnah3
ENSMUSG00000050511.1	11.8561	3.27848	1.23165	2.66187	0.00777073	0.999851	ENSMUSG00000050511	Oprd1
ENSMUSG00000090117.7	7.45734	5.21745	1.96397	2.65658	0.00789366	0.999851	ENSMUSG00000090117	NA
ENSMUSG00000051506.16	7.74436	4.44097	1.67713	2.64796	0.00809795	0.999851	ENSMUSG00000051506	Wdfy4
ENSMUSG00000027306.15	81.0889	-0.888847	0.335937	-2.64587	0.00814801	0.999851	ENSMUSG00000027306	Nusap1
ENSMUSG00000049916.10	106.091	-0.916914	0.347102	-2.64163	0.00825082	0.999851	ENSMUSG00000049916	2610318N02Rik
ENSMUSG00000110741.1	6.64918	4.69435	1.78897	2.62405	0.00868921	0.999851	ENSMUSG00000110741	NA
ENSMUSG00000024660.8	217.046	-0.736468	0.281026	-2.62064	0.00877641	0.999851	ENSMUSG00000024660	Incenp
ENSMUSG00000105891.4	8.71077	4.14214	1.58286	2.61687	0.00887409	0.999851	ENSMUSG00000105891	A230001M10Rik
ENSMUSG00000100807.2	6.25256	5.37526	2.06044	2.6088	0.00908615	0.999851	ENSMUSG00000100807	NA
ENSMUSG00000032500.10	4.37882	4.80875	1.85007	2.59923	0.00934327	0.999851	ENSMUSG00000032500	Dclk3
ENSMUSG00000114731.1	5.75946	4.4574	1.71979	2.59183	0.00954656	0.999851	ENSMUSG00000114731	NA
ENSMUSG00000026605.14	99.5103	-1.04008	0.402001	-2.58726	0.00967433	0.999851	ENSMUSG00000026605	Cenpf
ENSMUSG00000027115.14	76.292	-1.05198	0.40767	-2.58046	0.00986676	0.999851	ENSMUSG00000027115	Kif18a
ENSMUSG00000105331.1	11.4307	3.66211	1.42266	2.57413	0.0100493	0.999851	ENSMUSG00000105331	NA
ENSMUSG00000032254.10	172.805	-0.746039	0.290685	-2.56649	0.0102735	0.999851	ENSMUSG00000032254	Kif23
ENSMUSG00000064293.14	15.8309	3.19035	1.24375	2.56512	0.010314	0.999851	ENSMUSG00000064293	Cntn4
ENSMUSG00000026609.15	11.7816	3.35172	1.30904	2.56044	0.0104539	0.999851	ENSMUSG00000026609	Ush2a
ENSMUSG00000087383.7	13.7942	3.65034	1.4262	2.55949	0.0104825	0.999851	ENSMUSG00000087383	NA
ENSMUSG00000028573.18	129.957	-0.897879	0.351891	-2.55158	0.0107235	0.999851	ENSMUSG00000028573	Fggy
ENSMUSG00000061171.15	4.62612	5.58518	2.1937	2.546	0.0108964	0.999851	ENSMUSG00000061171	Slc38a11
ENSMUSG00000025551.13	288.776	-0.977529	0.385319	-2.53693	0.0111828	0.999851	ENSMUSG00000025551	Fgf14
ENSMUSG00000040413.15	39.7439	2.52569	0.996076	2.53564	0.0112242	0.999851	ENSMUSG00000040413	Timd2
ENSMUSG00000039943.16	265.973	-0.836402	0.330039	-2.53426	0.0112686	0.999851	ENSMUSG00000039943	Plcb4
ENSMUSG00000040086.13	6.93415	4.52056	1.78457	2.53314	0.0113046	0.999851	ENSMUSG00000040086	Tnni3k
ENSMUSG00000022755.4	5.2151	5.10706	2.02317	2.52429	0.0115933	0.999851	ENSMUSG00000022755	Adgrg7
ENSMUSG00000032985.15	297.025	-0.869615	0.345611	-2.51617	0.0118639	0.999851	ENSMUSG00000032985	NA
ENSMUSG00000020904.11	3.58041	4.50854	1.79368	2.51357	0.0119515	0.999851	ENSMUSG00000020904	Cfap52
ENSMUSG00000024669.7	3.6885	5.23689	2.08589	2.51063	0.0120516	0.999851	ENSMUSG00000024669	Cd5
ENSMUSG00000097781.1	6.53284	4.17125	1.66464	2.50579	0.0122178	0.999851	ENSMUSG00000097781	9330136K24Rik
ENSMUSG00000036834.16	333.092	-0.719724	0.287529	-2.50314	0.0123098	0.999851	ENSMUSG00000036834	Plch1
ENSMUSG00000042064.13	19.7837	2.51567	1.00709	2.49795	0.0124914	0.999851	ENSMUSG00000042064	Myo3b
ENSMUSG00000026778.13	12.7479	2.8051	1.12372	2.49626	0.0125509	0.999851	ENSMUSG00000026778	Prkcq
ENSMUSG00000061462.17	19.7523	1.95849	0.784737	2.49573	0.0125699	0.999851	ENSMUSG00000061462	Obscn
ENSMUSG00000022129.3	4.57972	5.56824	2.23443	2.49202	0.0127019	0.999851	ENSMUSG00000022129	Dct
ENSMUSG00000078598.11	6.65107	4.88307	1.96159	2.48934	0.012798	0.999851	ENSMUSG00000078598	Skint5
ENSMUSG00000085866.1	9.42562	3.58458	1.44144	2.48681	0.0128895	0.999851	ENSMUSG00000085866	NA
ENSMUSG00000036526.8	4.15807	5.42609	2.18212	2.48661	0.0128967	0.999851	ENSMUSG00000036526	Card11
ENSMUSG00000044197.8	19.9108	1.76861	0.714479	2.47539	0.013309	0.999851	ENSMUSG00000044197	Gpr146
ENSMUSG00000039095.8	8.69865	3.72116	1.51656	2.45368	0.0141401	0.999851	ENSMUSG00000039095	En2
ENSMUSG00000066510.5	4.71742	5.61607	2.29016	2.45226	0.0141961	0.999851	ENSMUSG00000066510	Ankdd1a
ENSMUSG00000074867.4	118.517	0.823179	0.336086	2.44931	0.014313	0.999851	ENSMUSG00000074867	Zfp808
ENSMUSG00000033952.14	74.3508	-1.06465	0.434843	-2.44835	0.0143513	0.999851	ENSMUSG00000033952	Aspm
ENSMUSG00000037572.16	114.29	0.888264	0.363686	2.4424	0.0145902	0.999851	ENSMUSG00000037572	Wdhd1
ENSMUSG00000038224.12	5.6775	3.64505	1.49535	2.43759	0.0147857	0.999851	ENSMUSG00000038224	Serpinf2
ENSMUSG00000030075.10	32.0986	1.83649	0.754075	2.43542	0.0148744	0.999851	ENSMUSG00000030075	Cntn3
ENSMUSG00000052281.14	10.0574	3.15524	1.2956	2.43535	0.0148776	0.999851	ENSMUSG00000052281	NA
ENSMUSG00000043036.13	5.30621	4.52365	1.86046	2.43146	0.0150379	0.999851	ENSMUSG00000043036	Ccdc63
ENSMUSG00000112314.1	7.7529	4.49846	1.85337	2.42718	0.0152168	0.999851	ENSMUSG00000112314	NA
ENSMUSG00000041134.15	21.3025	2.12304	0.876075	2.42335	0.015378	0.999851	ENSMUSG00000041134	Cyyr1
ENSMUSG00000041431.16	67.171	-0.919195	0.379751	-2.42052	0.0154983	0.999851	ENSMUSG00000041431	Ccnb1
ENSMUSG00000068874.13	6.32257	3.61061	1.49368	2.41726	0.0156379	0.999851	ENSMUSG00000068874	Selenbp1
ENSMUSG00000045928.2	4.53332	5.55142	2.30007	2.41359	0.0157964	0.999851	ENSMUSG00000045928	4933440M02Rik
ENSMUSG00000099936.1	4.53332	5.55142	2.30007	2.41359	0.0157964	0.999851	ENSMUSG00000099936	NA
ENSMUSG00000024112.16	43.2799	1.40708	0.583248	2.41249	0.0158439	0.999851	ENSMUSG00000024112	Cacna1h
ENSMUSG00000019942.13	204.924	-0.694022	0.288255	-2.40766	0.016055	0.999851	ENSMUSG00000019942	Cdk1
ENSMUSG00000033987.16	10.6045	3.25215	1.35102	2.40719	0.0160759	0.999851	ENSMUSG00000033987	Dnah17
ENSMUSG00000052920.14	996.944	-0.54602	0.227663	-2.39837	0.0164682	0.999851	ENSMUSG00000052920	Prkg1
ENSMUSG00000021697.12	113.893	-1.13522	0.474645	-2.39172	0.0167696	0.999851	ENSMUSG00000021697	Depdc1b
ENSMUSG00000000751.13	171.105	0.864767	0.361732	2.39063	0.0168195	0.999851	ENSMUSG00000000751	Rpa1
ENSMUSG00000017057.9	8.23469	2.94927	1.23493	2.38821	0.0169308	0.999851	ENSMUSG00000017057	Il13ra1
ENSMUSG00000090063.6	13.7108	2.59672	1.08801	2.38666	0.0170021	0.999851	ENSMUSG00000090063	NA
ENSMUSG00000003518.13	53.4621	1.30791	0.550465	2.37602	0.0175006	0.999851	ENSMUSG00000003518	Dusp3
ENSMUSG00000070877.4	3.91227	4.66671	1.96635	2.37328	0.017631	0.999851	ENSMUSG00000070877	Ldlrad1
ENSMUSG00000030873.9	5.6569	4.18104	1.76377	2.37052	0.0177632	0.999851	ENSMUSG00000030873	Scnn1b
ENSMUSG00000025154.14	42.0433	-1.16032	0.491796	-2.35936	0.0183066	0.999851	ENSMUSG00000025154	Arhgap19
ENSMUSG00000110000.1	4.01886	5.36813	2.28088	2.35354	0.0185958	0.999851	ENSMUSG00000110000	Gm33501
ENSMUSG00000111052.1	4.99658	4.03149	1.71299	2.35349	0.0185983	0.999851	ENSMUSG00000111052	NA
ENSMUSG00000054342.8	7.67526	3.97204	1.68876	2.35205	0.0186702	0.999851	ENSMUSG00000054342	Kcnn4
ENSMUSG00000048503.7	13.8304	2.44519	1.04141	2.34797	0.0188761	0.999851	ENSMUSG00000048503	Tmem136
ENSMUSG00000003410.8	11.282	2.34379	0.999543	2.34486	0.0190341	0.999851	ENSMUSG00000003410	Elavl3
ENSMUSG00000038943.16	92.4586	-0.803968	0.343264	-2.34213	0.019174	0.999851	ENSMUSG00000038943	Prc1
ENSMUSG00000031626.17	137.622	0.896071	0.38453	2.3303	0.0197901	0.999851	ENSMUSG00000031626	Sorbs2
ENSMUSG00000041775.7	81.7263	0.998633	0.42859	2.33004	0.0198039	0.999851	ENSMUSG00000041775	Mapk1ip1
ENSMUSG00000012123.16	18.1039	2.19673	0.943822	2.32748	0.0199399	0.999851	ENSMUSG00000012123	Aim1l
ENSMUSG00000114438.1	3.72637	5.28129	2.27094	2.3256	0.0200399	0.999851	ENSMUSG00000114438	NA
ENSMUSG00000049928.15	7.14563	4.37917	1.88414	2.32423	0.0201133	0.999851	ENSMUSG00000049928	Glp2r
ENSMUSG00000113358.1	5.72834	4.82472	2.07687	2.32308	0.0201751	0.999851	ENSMUSG00000113358	NA
ENSMUSG00000048922.18	226.286	-0.648189	0.27943	-2.31969	0.0203579	0.999851	ENSMUSG00000048922	Cdca2
ENSMUSG00000058740.14	12.1077	3.02351	1.30613	2.31486	0.0206207	0.999851	ENSMUSG00000058740	Kcnt1
ENSMUSG00000114504.1	4.42372	4.85377	2.09815	2.31335	0.0207033	0.999851	ENSMUSG00000114504	NA
ENSMUSG00000095280.1	29.2016	8.99544	3.90723	2.30225	0.0213208	0.999851	ENSMUSG00000095280	NA
ENSMUSG00000020077.14	5.12565	3.78478	1.64736	2.29748	0.0215911	0.999851	ENSMUSG00000020077	Srgn
ENSMUSG00000113157.1	33.7233	1.07682	0.468787	2.29703	0.0216173	0.999851	ENSMUSG00000113157	NA
ENSMUSG00000111986.1	3.77306	4.60368	2.00692	2.29391	0.0217959	0.999851	ENSMUSG00000111986	NA
ENSMUSG00000053469.13	8.68983	2.81683	1.23012	2.28988	0.0220281	0.999851	ENSMUSG00000053469	Tg
ENSMUSG00000106674.1	17.8465	2.57486	1.12468	2.28942	0.0220551	0.999851	ENSMUSG00000106674	NA
ENSMUSG00000047880.15	6.46545	4.79999	2.09705	2.28892	0.0220839	0.999851	ENSMUSG00000047880	Cxcr5
ENSMUSG00000000766.18	4.56997	4.89586	2.13918	2.28866	0.022099	0.999851	ENSMUSG00000000766	Oprm1
ENSMUSG00000042240.14	4.56997	4.89586	2.13918	2.28866	0.022099	0.999851	ENSMUSG00000042240	Crybb2
ENSMUSG00000028546.17	35.8898	-1.09057	0.477336	-2.28469	0.0223308	0.999851	ENSMUSG00000028546	Elavl4
ENSMUSG00000110718.1	6.32586	4.66995	2.04873	2.27943	0.0226414	0.999851	ENSMUSG00000110718	NA
ENSMUSG00000114875.1	2.79729	4.82715	2.11784	2.27928	0.0226507	0.999851	ENSMUSG00000114875	NA
ENSMUSG00000086791.1	3.97245	5.34918	2.34944	2.27679	0.022799	0.999851	ENSMUSG00000086791	NA
ENSMUSG00000101265.1	3.97245	5.34918	2.34944	2.27679	0.022799	0.999851	ENSMUSG00000101265	NA
ENSMUSG00000109559.1	3.97245	5.34918	2.34944	2.27679	0.022799	0.999851	ENSMUSG00000109559	NA
ENSMUSG00000033589.3	15.795	-1.68094	0.738757	-2.27537	0.0228839	0.999851	ENSMUSG00000033589	Reep4
ENSMUSG00000055538.7	107.083	0.914677	0.402023	2.27518	0.022895	0.999851	ENSMUSG00000055538	Zcchc24
ENSMUSG00000020914.17	363.856	-0.799728	0.352395	-2.26941	0.0232437	0.999851	ENSMUSG00000020914	Top2a
ENSMUSG00000072294.4	297.883	-0.587542	0.259118	-2.26747	0.0233615	0.999851	ENSMUSG00000072294	Klf12
ENSMUSG00000097312.1	49.8325	6.96364	3.07352	2.26569	0.0234704	0.999851	ENSMUSG00000097312	NA
ENSMUSG00000029022.18	38.3064	-1.1048	0.488946	-2.25956	0.0238486	0.999851	ENSMUSG00000029022	Miip
ENSMUSG00000022429.10	20.8638	1.30059	0.576222	2.2571	0.0240017	0.999851	ENSMUSG00000022429	Dmc1
ENSMUSG00000032356.12	17.9773	2.87435	1.27444	2.25539	0.0241091	0.999851	ENSMUSG00000032356	Rasgrf1
ENSMUSG00000009070.14	8.55305	3.10377	1.37621	2.2553	0.0241143	0.999851	ENSMUSG00000009070	Rsph14
ENSMUSG00000074673.15	14.1546	2.4664	1.09422	2.25403	0.0241943	0.999851	ENSMUSG00000074673	Ttll9
ENSMUSG00000070577.5	5.35159	4.72528	2.09737	2.25296	0.0242617	0.999851	ENSMUSG00000070577	Gm572
ENSMUSG00000022994.8	60.094	0.978797	0.434659	2.25187	0.0243302	0.999851	ENSMUSG00000022994	Adcy6
ENSMUSG00000002221.11	337.904	0.531322	0.236174	2.24971	0.0244673	0.999851	ENSMUSG00000002221	Paxip1
ENSMUSG00000055523.6	3.50439	5.16003	2.29672	2.2467	0.0246594	0.999851	ENSMUSG00000055523	Gucy2g
ENSMUSG00000074555.5	3.50439	5.16003	2.29672	2.2467	0.0246594	0.999851	ENSMUSG00000074555	Gm10714
ENSMUSG00000085851.1	3.50439	5.16003	2.29672	2.2467	0.0246594	0.999851	ENSMUSG00000085851	4921518K17Rik
ENSMUSG00000032496.7	3.08124	4.95984	2.20783	2.24647	0.0246738	0.999851	ENSMUSG00000032496	Ltf
ENSMUSG00000046167.5	3.08124	4.95984	2.20783	2.24647	0.0246738	0.999851	ENSMUSG00000046167	Gldn
ENSMUSG00000056531.11	47.8595	-1.19999	0.534269	-2.24605	0.024701	0.999851	ENSMUSG00000056531	Ccdc18
ENSMUSG00000087142.7	9.58421	2.83452	1.26303	2.24423	0.0248174	0.999851	ENSMUSG00000087142	NA
ENSMUSG00000072720.9	39.8099	1.04488	0.46657	2.23949	0.0251242	0.999851	ENSMUSG00000072720	Myo18b
ENSMUSG00000054320.16	8.13376	3.22053	1.4381	2.23943	0.0251279	0.999851	ENSMUSG00000054320	Lrrc36
ENSMUSG00000029236.4	3.85461	4.17325	1.86816	2.23388	0.0254912	0.999851	ENSMUSG00000029236	Nmu
ENSMUSG00000062017.15	3.68025	4.56105	2.04179	2.23385	0.0254928	0.999851	ENSMUSG00000062017	Abca14
ENSMUSG00000059994.10	3.49585	5.17666	2.31775	2.23348	0.0255174	0.999851	ENSMUSG00000059994	Fcrl1
ENSMUSG00000004668.14	10.5953	3.52519	1.57876	2.23288	0.0255567	0.999851	ENSMUSG00000004668	Abca13
ENSMUSG00000026790.19	272.881	-0.569242	0.25517	-2.23084	0.0256918	0.999851	ENSMUSG00000026790	Odf2
ENSMUSG00000060445.11	6.59638	3.68294	1.65271	2.22843	0.0258518	0.999851	ENSMUSG00000060445	Sycp2
ENSMUSG00000029673.17	3129.8	-0.598583	0.268826	-2.22666	0.0259702	0.999851	ENSMUSG00000029673	Auts2
ENSMUSG00000039194.15	3.21069	4.32975	1.94752	2.22321	0.0262016	0.999851	ENSMUSG00000039194	Rlbp1
ENSMUSG00000073067.10	13.8128	2.29884	1.0377	2.21533	0.0267373	0.999851	ENSMUSG00000073067	9130019P16Rik
ENSMUSG00000047021.14	4.73559	3.88711	1.75573	2.21396	0.0268318	0.999851	ENSMUSG00000047021	Cfap65
ENSMUSG00000030209.14	25.6454	1.9743	0.892415	2.21231	0.0269452	0.999851	ENSMUSG00000030209	Grin2b
ENSMUSG00000032343.15	3.45799	5.13752	2.34077	2.1948	0.0281781	0.999851	ENSMUSG00000032343	Impg1
ENSMUSG00000020905.11	22.1405	1.42698	0.650239	2.19455	0.0281956	0.999851	ENSMUSG00000020905	Usp43
ENSMUSG00000086015.1	8.41719	-2.82448	1.2885	-2.19208	0.0283739	0.999851	ENSMUSG00000086015	4833417C18Rik
ENSMUSG00000021852.13	4.87378	4.23812	1.93396	2.19142	0.0284214	0.999851	ENSMUSG00000021852	Slc35f4
ENSMUSG00000005763.15	13.4475	2.19105	1.0031	2.18429	0.028941	0.999851	ENSMUSG00000005763	Cd247
ENSMUSG00000100303.1	12.4156	2.1271	0.974295	2.18322	0.0290197	0.999851	ENSMUSG00000100303	LOC102635707
ENSMUSG00000027489.15	32.5528	1.14846	0.526598	2.1809	0.0291907	0.999851	ENSMUSG00000027489	Necab3
ENSMUSG00000036890.13	286.185	-0.635966	0.291906	-2.17867	0.0293561	0.999851	ENSMUSG00000036890	Gtdc1
ENSMUSG00000087408.10	19.7514	2.25851	1.03686	2.17822	0.0293899	0.999851	ENSMUSG00000087408	Gdf1
ENSMUSG00000035296.13	3.08274	4.97402	2.28655	2.17534	0.0296048	0.999851	ENSMUSG00000035296	Sgcg
ENSMUSG00000038482.11	717.359	0.574981	0.264628	2.17279	0.0297962	0.999851	ENSMUSG00000038482	Tfdp1
ENSMUSG00000070823.6	4.65302	4.50004	2.07228	2.17154	0.0298905	0.999851	ENSMUSG00000070823	Gm1043
ENSMUSG00000092323.1	4.65302	4.50004	2.07228	2.17154	0.0298905	0.999851	ENSMUSG00000092323	NA
ENSMUSG00000050122.18	8.7762	3.57435	1.64949	2.16694	0.0302392	0.999851	ENSMUSG00000050122	Vwa3b
ENSMUSG00000102343.1	3.16429	4.30795	1.98897	2.16592	0.030317	0.999851	ENSMUSG00000102343	NA
ENSMUSG00000102789.1	6.96002	4.37267	2.02281	2.16168	0.030643	0.999851	ENSMUSG00000102789	NA
ENSMUSG00000031028.14	14.2798	1.56785	0.72539	2.1614	0.0306647	0.999851	ENSMUSG00000031028	Tub
ENSMUSG00000084781.1	3.70012	3.78027	1.75413	2.15508	0.0311559	0.999851	ENSMUSG00000084781	D930015M05Rik
ENSMUSG00000002565.16	4.11323	3.98982	1.85531	2.15049	0.0315165	0.999851	ENSMUSG00000002565	Scin
ENSMUSG00000023943.7	4.48691	5.53426	2.57416	2.14993	0.0315608	0.999851	ENSMUSG00000023943	Sult1c1
ENSMUSG00000037884.6	4.48691	5.53426	2.57416	2.14993	0.0315608	0.999851	ENSMUSG00000037884	1700017G19Rik
ENSMUSG00000070704.10	4.48691	5.53426	2.57416	2.14993	0.0315608	0.999851	ENSMUSG00000070704	Ugt2b36
ENSMUSG00000078780.7	4.48691	5.53426	2.57416	2.14993	0.0315608	0.999851	ENSMUSG00000078780	Gm5150
ENSMUSG00000108981.1	4.48691	5.53426	2.57416	2.14993	0.0315608	0.999851	ENSMUSG00000108981	NA
ENSMUSG00000111638.1	4.48691	5.53426	2.57416	2.14993	0.0315608	0.999851	ENSMUSG00000111638	NA
ENSMUSG00000112874.1	4.48691	5.53426	2.57416	2.14993	0.0315608	0.999851	ENSMUSG00000112874	NA
ENSMUSG00000113967.1	4.48691	5.53426	2.57416	2.14993	0.0315608	0.999851	ENSMUSG00000113967	NA
ENSMUSG00000057058.16	32.5794	1.4263	0.664134	2.14761	0.0317448	0.999851	ENSMUSG00000057058	Skap1
ENSMUSG00000031517.8	10.1648	2.49642	1.16252	2.14743	0.0317589	0.999851	ENSMUSG00000031517	Gpm6a
ENSMUSG00000024306.12	5.00512	4.00358	1.86479	2.14693	0.0317991	0.999851	ENSMUSG00000024306	Ccdc178
ENSMUSG00000018845.14	30.7244	1.59606	0.745531	2.14083	0.0322874	0.999851	ENSMUSG00000018845	Unc45b
ENSMUSG00000058145.16	197.766	-0.767025	0.358324	-2.14059	0.0323073	0.999851	ENSMUSG00000058145	Adamts17
ENSMUSG00000097071.2	10.8	3.10741	1.45223	2.13975	0.0323746	0.999851	ENSMUSG00000097071	NA
ENSMUSG00000027699.19	220.744	-0.559591	0.261792	-2.13754	0.0325537	0.999851	ENSMUSG00000027699	Ect2
ENSMUSG00000015968.17	269.29	0.566574	0.265814	2.13147	0.0330506	0.999851	ENSMUSG00000015968	Cacna1d
ENSMUSG00000113701.1	5.38584	3.72295	1.74671	2.1314	0.033056	0.999851	ENSMUSG00000113701	NA
ENSMUSG00000053333.15	252.131	-0.611476	0.287631	-2.1259	0.0335112	0.999851	ENSMUSG00000053333	Dis3l2
ENSMUSG00000019828.13	5.05114	4.05128	1.90595	2.1256	0.0335369	0.999851	ENSMUSG00000019828	Grm1
ENSMUSG00000017897.18	99.5399	-0.76217	0.358663	-2.12503	0.0335842	0.999851	ENSMUSG00000017897	Eya2
ENSMUSG00000046152.16	72.5854	-0.78921	0.37145	-2.12467	0.0336139	0.999851	ENSMUSG00000046152	Fut10
ENSMUSG00000024007.14	45.3112	0.922459	0.434182	2.12459	0.0336207	0.999851	ENSMUSG00000024007	Ppil1
ENSMUSG00000029518.15	74.206	0.963077	0.453446	2.12391	0.0336781	0.999851	ENSMUSG00000029518	Rab35
ENSMUSG00000085678.1	9.01163	2.31669	1.09148	2.12251	0.0337946	0.999851	ENSMUSG00000085678	NA
ENSMUSG00000022002.1	3.41159	5.11559	2.41233	2.1206	0.0339552	0.999851	ENSMUSG00000022002	Erich6b
ENSMUSG00000036872.16	3.41159	5.11559	2.41233	2.1206	0.0339552	0.999851	ENSMUSG00000036872	Abcc12
ENSMUSG00000052363.7	3.41159	5.11559	2.41233	2.1206	0.0339552	0.999851	ENSMUSG00000052363	Zdhhc19
ENSMUSG00000091192.1	3.41159	5.11559	2.41233	2.1206	0.0339552	0.999851	ENSMUSG00000091192	NA
ENSMUSG00000102098.1	3.41159	5.11559	2.41233	2.1206	0.0339552	0.999851	ENSMUSG00000102098	2310016D03Rik
ENSMUSG00000106985.1	3.41159	5.11559	2.41233	2.1206	0.0339552	0.999851	ENSMUSG00000106985	NA
ENSMUSG00000066392.11	304.147	-0.797667	0.376629	-2.11791	0.0341827	0.999851	ENSMUSG00000066392	Nrxn3
ENSMUSG00000046338.4	2.56677	4.68086	2.21072	2.11735	0.03423	0.999851	ENSMUSG00000046338	Gpat2
ENSMUSG00000110844.1	2.56677	4.68086	2.21072	2.11735	0.03423	0.999851	ENSMUSG00000110844	NA
ENSMUSG00000041346.11	118.018	0.713051	0.337244	2.11435	0.0344857	0.999851	ENSMUSG00000041346	Wrap53
ENSMUSG00000033777.3	6.15336	3.96946	1.88149	2.10974	0.0348809	0.999851	ENSMUSG00000033777	Tlr13
ENSMUSG00000031342.17	31.6038	1.19975	0.568891	2.10892	0.0349513	0.999851	ENSMUSG00000031342	Gpm6b
ENSMUSG00000054150.12	18.9368	1.78971	0.848729	2.1087	0.0349706	0.999851	ENSMUSG00000054150	Syne3
ENSMUSG00000108800.1	5.63506	4.54243	2.15434	2.1085	0.0349876	0.999851	ENSMUSG00000108800	1700011C11Rik
ENSMUSG00000033826.9	28.7484	1.8418	0.873801	2.10781	0.0350476	0.999851	ENSMUSG00000033826	Dnah8
ENSMUSG00000091519.1	4.60662	4.49231	2.13484	2.10429	0.0353534	0.999851	ENSMUSG00000091519	Skor2
ENSMUSG00000026904.17	6.76879	3.68964	1.75364	2.10399	0.0353796	0.999851	ENSMUSG00000026904	Slc4a10
ENSMUSG00000047534.17	93.3542	-0.697605	0.331676	-2.10327	0.0354419	0.999851	ENSMUSG00000047534	Mis18bp1
ENSMUSG00000042010.16	22.1222	1.52544	0.725836	2.10163	0.0355853	0.999851	ENSMUSG00000042010	Acacb
ENSMUSG00000022432.6	3.34015	3.95379	1.88155	2.10134	0.0356108	0.999851	ENSMUSG00000022432	Smc1b
ENSMUSG00000032313.11	23.4909	1.83992	0.877223	2.09744	0.0359544	0.999851	ENSMUSG00000032313	Tmem266
ENSMUSG00000024066.8	2.28283	4.53025	2.15998	2.09736	0.0359621	0.999851	ENSMUSG00000024066	Xdh
ENSMUSG00000030340.16	12.2302	2.22123	1.06005	2.09541	0.036135	0.999851	ENSMUSG00000030340	Scnn1a
ENSMUSG00000020258.16	3.36976	3.65126	1.74277	2.0951	0.0361624	0.999851	ENSMUSG00000020258	Glyctk
ENSMUSG00000036131.12	6.84645	2.23731	1.06824	2.09438	0.0362259	0.999851	ENSMUSG00000036131	Frmd7
ENSMUSG00000085495.1	10.1164	2.40406	1.14836	2.09347	0.0363074	0.999851	ENSMUSG00000085495	Gm16796
ENSMUSG00000035024.16	197.22	0.551635	0.263894	2.09036	0.0365852	0.999851	ENSMUSG00000035024	Ncapd3
ENSMUSG00000085569.1	3.11788	4.28992	2.05453	2.08803	0.0367949	0.999851	ENSMUSG00000085569	NA
ENSMUSG00000085151.7	5.9311	4.10723	1.96732	2.08773	0.0368226	0.999851	ENSMUSG00000085151	NA
ENSMUSG00000105068.1	5.20413	4.37354	2.09708	2.08554	0.0370206	0.999851	ENSMUSG00000105068	NA
ENSMUSG00000109572.1	5.74371	3.13568	1.50385	2.0851	0.0370602	0.999851	ENSMUSG00000109572	Cfap99
ENSMUSG00000022360.7	275.118	0.584214	0.280529	2.08255	0.0372925	0.999851	ENSMUSG00000022360	Atad2
ENSMUSG00000022770.16	871.448	-0.451567	0.216844	-2.08246	0.0373009	0.999851	ENSMUSG00000022770	Dlg1
ENSMUSG00000028804.20	50.5943	1.56677	0.75238	2.08242	0.0373044	0.999851	ENSMUSG00000028804	Csmd2
ENSMUSG00000075256.9	5.33359	4.14915	1.99423	2.08058	0.0374722	0.999851	ENSMUSG00000075256	Cerkl
ENSMUSG00000028717.12	19.051	1.37104	0.659194	2.07988	0.037537	0.999851	ENSMUSG00000028717	Tal1
ENSMUSG00000102029.1	4.66463	3.66464	1.76261	2.0791	0.037608	0.999851	ENSMUSG00000102029	NA
ENSMUSG00000037492.16	34.3039	-1.12227	0.540622	-2.07588	0.037905	0.999851	ENSMUSG00000037492	Zmat4
ENSMUSG00000027380.10	10.7301	2.8612	1.38099	2.07184	0.0382801	0.999851	ENSMUSG00000027380	Acoxl
ENSMUSG00000046182.8	15.5847	2.03774	0.985355	2.06802	0.0386379	0.999851	ENSMUSG00000046182	Gsg1l
ENSMUSG00000089833.2	4.52356	4.89598	2.36807	2.06749	0.0386876	0.999851	ENSMUSG00000089833	Fhitos
ENSMUSG00000051278.12	183.364	0.649432	0.314512	2.06489	0.0389337	0.999851	ENSMUSG00000051278	Zgrf1
ENSMUSG00000097624.1	3.7154	4.1337	2.00224	2.06454	0.0389668	0.999851	ENSMUSG00000097624	Gm5091
ENSMUSG00000087380.7	7.67865	3.35386	1.6249	2.06404	0.0390143	0.999851	ENSMUSG00000087380	2210408F21Rik
ENSMUSG00000017550.14	113.446	0.699382	0.33894	2.06344	0.0390711	0.999851	ENSMUSG00000017550	Atad5
ENSMUSG00000038608.15	27.7113	1.44565	0.700865	2.06267	0.0391444	0.999851	ENSMUSG00000038608	Dock10
ENSMUSG00000086125.1	2.94353	4.89287	2.3745	2.06059	0.0393423	0.999851	ENSMUSG00000086125	NA
ENSMUSG00000021458.17	231.549	-0.698602	0.339385	-2.05844	0.0395482	0.999851	ENSMUSG00000021458	2010111I01Rik
ENSMUSG00000055540.15	8.25062	2.58144	1.25412	2.05836	0.0395552	0.999851	ENSMUSG00000055540	Epha6
ENSMUSG00000100580.6	6.91737	3.49065	1.69785	2.05592	0.03979	0.999851	ENSMUSG00000100580	NA
ENSMUSG00000019888.16	6.05032	3.27632	1.59907	2.0489	0.0404723	0.999851	ENSMUSG00000019888	Mgat4c
ENSMUSG00000029096.15	7.51437	2.79304	1.3641	2.04753	0.0406057	0.999851	ENSMUSG00000029096	Htra3
ENSMUSG00000031448.12	5.1939	3.71128	1.81273	2.04735	0.040624	0.999851	ENSMUSG00000031448	Adprhl1
ENSMUSG00000037101.16	6.91586	3.48949	1.70788	2.04317	0.0410353	0.999851	ENSMUSG00000037101	Ttc29
ENSMUSG00000026425.15	498.477	-0.4735	0.231822	-2.04252	0.0411004	0.999851	ENSMUSG00000026425	Srgap2
ENSMUSG00000030549.6	3.94262	3.08699	1.51183	2.0419	0.0411619	0.999851	ENSMUSG00000030549	Rhcg
ENSMUSG00000072754.9	3.21565	3.38533	1.6584	2.04133	0.041218	0.999851	ENSMUSG00000072754	Lrcol1
ENSMUSG00000058571.10	5419.96	-0.602863	0.295336	-2.04128	0.0412228	0.999851	ENSMUSG00000058571	Gpc6
ENSMUSG00000026787.3	9.90567	3.02516	1.48373	2.03888	0.041462	0.999851	ENSMUSG00000026787	Gad2
ENSMUSG00000074813.13	62.8045	0.812128	0.398646	2.03721	0.0416285	0.999851	ENSMUSG00000074813	NA
ENSMUSG00000075520.5	7.87766	3.74489	1.83874	2.03666	0.0416842	0.999851	ENSMUSG00000075520	Malrd1
ENSMUSG00000040797.16	7.96071	3.60667	1.77133	2.03614	0.0417365	0.999851	ENSMUSG00000040797	Iqsec3
ENSMUSG00000028794.13	22.4998	1.55497	0.763687	2.03613	0.0417373	0.999851	ENSMUSG00000028794	A3galt2
ENSMUSG00000112054.1	2.52037	4.65108	2.28528	2.03524	0.0418271	0.999851	ENSMUSG00000112054	NA
ENSMUSG00000068335.6	4.81584	2.99384	1.47125	2.0349	0.0418607	0.999851	ENSMUSG00000068335	Dok1
ENSMUSG00000031382.14	5.91569	2.79626	1.37691	2.03083	0.0422721	0.999851	ENSMUSG00000031382	Asb11
ENSMUSG00000042793.13	6.57537	3.43832	1.69549	2.02792	0.0425681	0.999851	ENSMUSG00000042793	Lgr6
ENSMUSG00000027315.13	39.5255	1.54078	0.759801	2.02787	0.0425738	0.999851	ENSMUSG00000027315	Spint1
ENSMUSG00000033740.17	5.29879	3.50759	1.72978	2.02777	0.042584	0.999851	ENSMUSG00000033740	St18
ENSMUSG00000034881.8	13.3463	1.97583	0.974577	2.02737	0.0426243	0.999851	ENSMUSG00000034881	Tbxa2r
ENSMUSG00000012443.3	153.836	-0.637209	0.314353	-2.02705	0.0426572	0.999851	ENSMUSG00000012443	Kif11
ENSMUSG00000060441.15	3.38505	3.99215	1.97299	2.02341	0.0430314	0.999851	ENSMUSG00000060441	Trim5
ENSMUSG00000107875.1	3.46399	-3.43526	1.69988	-2.02088	0.043292	0.999851	ENSMUSG00000107875	Gm16630
ENSMUSG00000021575.16	9.7992	2.43797	1.20707	2.01974	0.0434099	0.999851	ENSMUSG00000021575	Ahrr
ENSMUSG00000015377.9	43.5223	-0.953156	0.472064	-2.01913	0.0434742	0.999851	ENSMUSG00000015377	Dennd6b
ENSMUSG00000024532.13	3.92605	5.33155	2.64242	2.01768	0.0436247	0.999851	ENSMUSG00000024532	1700034E13Rik
ENSMUSG00000030399.2	3.92605	5.33155	2.64242	2.01768	0.0436247	0.999851	ENSMUSG00000030399	Ckm
ENSMUSG00000071204.10	3.92605	5.33155	2.64242	2.01768	0.0436247	0.999851	ENSMUSG00000071204	Gm10319
ENSMUSG00000084787.1	3.92605	5.33155	2.64242	2.01768	0.0436247	0.999851	ENSMUSG00000084787	Gm12436
ENSMUSG00000092134.1	3.92605	5.33155	2.64242	2.01768	0.0436247	0.999851	ENSMUSG00000092134	NA
ENSMUSG00000107073.1	3.92605	5.33155	2.64242	2.01768	0.0436247	0.999851	ENSMUSG00000107073	4930428D20Rik
ENSMUSG00000110080.1	3.92605	5.33155	2.64242	2.01768	0.0436247	0.999851	ENSMUSG00000110080	NA
ENSMUSG00000112206.1	3.92605	5.33155	2.64242	2.01768	0.0436247	0.999851	ENSMUSG00000112206	NA
ENSMUSG00000112407.1	3.92605	5.33155	2.64242	2.01768	0.0436247	0.999851	ENSMUSG00000112407	NA
ENSMUSG00000051154.11	11.6381	1.96001	0.972811	2.01479	0.0439267	0.999851	ENSMUSG00000051154	Commd3
ENSMUSG00000024251.9	514.012	-0.609657	0.303103	-2.01139	0.0442844	0.999851	ENSMUSG00000024251	Thada
ENSMUSG00000000544.14	2.89713	4.86574	2.42116	2.00967	0.0444659	0.999851	ENSMUSG00000000544	Gpa33
ENSMUSG00000020090.7	2.89713	4.86574	2.42116	2.00967	0.0444659	0.999851	ENSMUSG00000020090	Npffr1
ENSMUSG00000024729.7	2.89713	4.86574	2.42116	2.00967	0.0444659	0.999851	ENSMUSG00000024729	1700017D01Rik
ENSMUSG00000086077.7	2.89713	4.86574	2.42116	2.00967	0.0444659	0.999851	ENSMUSG00000086077	NA
ENSMUSG00000101565.1	2.89713	4.86574	2.42116	2.00967	0.0444659	0.999851	ENSMUSG00000101565	1700003L19Rik
ENSMUSG00000105157.1	2.89713	4.86574	2.42116	2.00967	0.0444659	0.999851	ENSMUSG00000105157	NA
ENSMUSG00000002100.15	43.898	1.29233	0.643293	2.00893	0.0445447	0.999851	ENSMUSG00000002100	Mybpc3
ENSMUSG00000049130.6	3.51639	3.87164	1.92753	2.0086	0.0445794	0.999851	ENSMUSG00000049130	C5ar1
ENSMUSG00000028893.8	59.6167	1.01173	0.504102	2.007	0.04475	0.999851	ENSMUSG00000028893	Sesn2
ENSMUSG00000101227.1	3.6705	4.13079	2.05824	2.00695	0.044755	0.999851	ENSMUSG00000101227	NA
ENSMUSG00000104785.1	3.6705	4.13079	2.05824	2.00695	0.044755	0.999851	ENSMUSG00000104785	Gm31121
ENSMUSG00000028492.13	4.8553	3.33341	1.66351	2.00384	0.0450869	0.999851	ENSMUSG00000028492	Saxo1
ENSMUSG00000026792.16	46.5194	-0.915763	0.457062	-2.00359	0.0451143	0.999851	ENSMUSG00000026792	Lrsam1
ENSMUSG00000097300.1	8.65206	3.19878	1.59654	2.00357	0.0451158	0.999851	ENSMUSG00000097300	NA
ENSMUSG00000111561.1	3.44824	4.46145	2.22734	2.00304	0.0451728	0.999851	ENSMUSG00000111561	NA
ENSMUSG00000113268.1	3.44824	4.46145	2.22734	2.00304	0.0451728	0.999851	ENSMUSG00000113268	NA
ENSMUSG00000026955.13	16.0771	-1.43167	0.715493	-2.00095	0.0453974	0.999851	ENSMUSG00000026955	Sapcd2
ENSMUSG00000028182.14	7.73551	2.62057	1.31002	2.00041	0.0454559	0.999851	ENSMUSG00000028182	Lrriq3
ENSMUSG00000085589.7	3.5145	3.70915	1.8543	2.0003	0.0454678	0.999851	ENSMUSG00000085589	A430078I02Rik
ENSMUSG00000097252.1	4.49028	3.87404	1.93675	2.00027	0.0454708	0.999851	ENSMUSG00000097252	Gm6634
ENSMUSG00000055067.15	800.15	-0.813044	0.406505	-2.00009	0.045491	0.999851	ENSMUSG00000055067	Smyd3
ENSMUSG00000114784.1	3.03483	4.94352	2.47234	1.99953	0.0455514	0.999851	ENSMUSG00000114784	NA
ENSMUSG00000051359.14	150.799	-0.582303	0.291834	-1.99532	0.0460077	0.999851	ENSMUSG00000051359	Ncald
ENSMUSG00000005045.16	28.6951	1.40768	0.705741	1.99462	0.0460846	0.999851	ENSMUSG00000005045	Chd5
ENSMUSG00000022875.17	5.86829	3.72067	1.86541	1.99456	0.0460913	0.999851	ENSMUSG00000022875	Kng1
ENSMUSG00000044991.10	53.1997	-0.925256	0.46405	-1.99387	0.0461662	0.999851	ENSMUSG00000044991	1110034G24Rik
ENSMUSG00000027684.16	219.464	-0.732359	0.367575	-1.99241	0.0463263	0.999851	ENSMUSG00000027684	Mecom
ENSMUSG00000025808.17	5.72234	3.48118	1.74745	1.99215	0.0463548	0.999851	ENSMUSG00000025808	Ccdc7a
ENSMUSG00000085407.1	4.52542	3.62941	1.82249	1.99145	0.0464309	0.999851	ENSMUSG00000085407	1700095J03Rik
ENSMUSG00000026018.12	7.83462	3.20866	1.61135	1.99128	0.0464496	0.999851	ENSMUSG00000026018	Ica1l
ENSMUSG00000047730.17	4.53319	3.49752	1.75664	1.99102	0.0464782	0.999851	ENSMUSG00000047730	Fcgbp
ENSMUSG00000039676.3	4.67944	3.53185	1.77449	1.99035	0.0465524	0.999851	ENSMUSG00000039676	Capsl
ENSMUSG00000098158.2	2.56828	4.70362	2.36393	1.98975	0.0466186	0.999851	ENSMUSG00000098158	NA
ENSMUSG00000058975.7	9.71544	2.20756	1.11015	1.98852	0.046754	0.999851	ENSMUSG00000058975	Kcnc1
ENSMUSG00000001424.14	2087.4	-0.496721	0.249879	-1.98785	0.0468288	0.999851	ENSMUSG00000001424	Snd1
ENSMUSG00000022235.14	6.46956	2.91957	1.46877	1.98776	0.046838	0.999851	ENSMUSG00000022235	Cmbl
ENSMUSG00000018752.19	8.14871	2.06978	1.04355	1.9834	0.0473232	0.999851	ENSMUSG00000018752	Tnfsfm13
ENSMUSG00000101895.1	4.99498	3.82957	1.93083	1.98338	0.047325	0.999851	ENSMUSG00000101895	NA
ENSMUSG00000074776.4	5.89484	4.23841	2.14084	1.97979	0.0477275	0.999851	ENSMUSG00000074776	NA
ENSMUSG00000049721.14	16.0613	1.8578	0.940824	1.97465	0.0483078	0.999851	ENSMUSG00000049721	Gal3st1
ENSMUSG00000111059.1	19.6302	7.66788	3.88389	1.97428	0.0483504	0.999851	ENSMUSG00000111059	NA
ENSMUSG00000054640.14	741.166	0.749379	0.379735	1.97343	0.048447	0.999851	ENSMUSG00000054640	Slc8a1
ENSMUSG00000049583.15	4.64327	4.19936	2.12864	1.97279	0.0485193	0.999851	ENSMUSG00000049583	Grm5
ENSMUSG00000050296.14	6.00206	4.23775	2.14934	1.97165	0.0486496	0.999851	ENSMUSG00000050296	Abca12
ENSMUSG00000030935.15	5.92135	3.93945	2.00072	1.96901	0.0489516	0.999851	ENSMUSG00000030935	Acsm3
ENSMUSG00000020007.4	4.77272	3.97931	2.02266	1.96737	0.0491409	0.999851	ENSMUSG00000020007	Il20ra
ENSMUSG00000039639.6	4.08192	3.61835	1.8394	1.96714	0.0491674	0.999851	ENSMUSG00000039639	Kcne1
ENSMUSG00000004270.13	82.9632	-0.900814	0.458075	-1.96652	0.0492382	0.999851	ENSMUSG00000004270	Lpcat3
ENSMUSG00000027430.12	109.973	-1.00919	0.513452	-1.96551	0.0493553	0.999851	ENSMUSG00000027430	Dtd1
ENSMUSG00000026208.9	13.1187	1.59808	0.813593	1.96423	0.0495039	0.999851	ENSMUSG00000026208	Des
ENSMUSG00000070570.5	16.6636	1.51527	0.771811	1.96327	0.0496152	0.999851	ENSMUSG00000070570	Slc17a7
ENSMUSG00000061578.8	42.2897	1.6063	0.81919	1.96083	0.0498985	0.999851	ENSMUSG00000061578	Ksr2
ENSMUSG00000046295.13	18.4689	-1.36045	0.694021	-1.96024	0.0499676	0.999851	ENSMUSG00000046295	Ankle1
ENSMUSG00000063179.13	27.3364	-1.2228	0.624071	-1.9594	0.0500664	0.999851	ENSMUSG00000063179	Pstk
ENSMUSG00000022840.8	78.3093	0.835889	0.426668	1.95911	0.0500999	0.999851	ENSMUSG00000022840	Adcy5
ENSMUSG00000030838.18	13.5351	-1.8116	0.925269	-1.95792	0.0502397	0.999851	ENSMUSG00000030838	Ush1c
ENSMUSG00000085006.7	2.60342	4.00609	2.0472	1.95686	0.0503634	0.999851	ENSMUSG00000085006	NA
ENSMUSG00000021196.14	161.735	-0.600274	0.306894	-1.95596	0.0504695	0.999851	ENSMUSG00000021196	Pfkp
ENSMUSG00000028584.3	9.08402	2.41655	1.236	1.95514	0.0505666	0.999851	ENSMUSG00000028584	Lrrc38
ENSMUSG00000056880.12	7.71799	2.7803	1.42238	1.95468	0.0506211	0.999851	ENSMUSG00000056880	Gadl1
ENSMUSG00000097761.1	6.31787	3.02485	1.55046	1.95094	0.0510645	0.999851	ENSMUSG00000097761	NA
ENSMUSG00000107385.3	3.05469	3.84805	1.97428	1.94909	0.0512851	0.999851	ENSMUSG00000107385	C330024D21Rik
ENSMUSG00000056899.10	669.769	-0.966209	0.495887	-1.94845	0.0513617	0.999851	ENSMUSG00000056899	Immp2l
ENSMUSG00000073821.11	6.07367	3.48682	1.7902	1.94772	0.0514481	0.999851	ENSMUSG00000073821	NA
ENSMUSG00000026814.16	23.9589	1.18318	0.607492	1.94764	0.0514577	0.999851	ENSMUSG00000026814	Eng
ENSMUSG00000097636.7	2.58814	3.60163	1.85079	1.946	0.0516552	0.999851	ENSMUSG00000097636	Mirt1
ENSMUSG00000033220.6	2.09018	4.44045	2.28398	1.94417	0.051875	0.999851	ENSMUSG00000033220	Rac2
ENSMUSG00000030020.13	412.061	-0.509923	0.262485	-1.94268	0.0520551	0.999851	ENSMUSG00000030020	Prickle2
ENSMUSG00000021702.7	25.1499	1.41689	0.729357	1.94265	0.0520583	0.999851	ENSMUSG00000021702	Thbs4
ENSMUSG00000021798.13	48.8222	1.05777	0.544519	1.94258	0.0520665	0.999851	ENSMUSG00000021798	Ldb3
ENSMUSG00000037996.17	38.2966	0.913638	0.470549	1.94164	0.0521804	0.999851	ENSMUSG00000037996	Slc24a2
ENSMUSG00000087171.1	4.41349	4.15899	2.14453	1.93935	0.0524589	0.999851	ENSMUSG00000087171	NA
ENSMUSG00000021553.14	3.9627	4.69464	2.42111	1.93904	0.0524966	0.999851	ENSMUSG00000021553	Slc28a3
ENSMUSG00000046523.4	3.9627	4.69464	2.42111	1.93904	0.0524966	0.999851	ENSMUSG00000046523	Kctd4
ENSMUSG00000085286.1	3.9627	4.69464	2.42111	1.93904	0.0524966	0.999851	ENSMUSG00000085286	Ube4bos3
ENSMUSG00000087115.7	3.9627	4.69464	2.42111	1.93904	0.0524966	0.999851	ENSMUSG00000087115	Pcsk2os2
ENSMUSG00000100457.6	3.9627	4.69464	2.42111	1.93904	0.0524966	0.999851	ENSMUSG00000100457	D830032E09Rik
ENSMUSG00000109890.2	3.9627	4.69464	2.42111	1.93904	0.0524966	0.999851	ENSMUSG00000109890	AU023762
ENSMUSG00000041754.5	2.85072	4.83942	2.49631	1.93862	0.0525471	0.999851	ENSMUSG00000041754	Trem3
ENSMUSG00000085519.1	2.85072	4.83942	2.49631	1.93862	0.0525471	0.999851	ENSMUSG00000085519	NA
ENSMUSG00000101299.2	2.85072	4.83942	2.49631	1.93862	0.0525471	0.999851	ENSMUSG00000101299	NA
ENSMUSG00000102080.1	2.85072	4.83942	2.49631	1.93862	0.0525471	0.999851	ENSMUSG00000102080	Gm5092
ENSMUSG00000110517.1	2.85072	4.83942	2.49631	1.93862	0.0525471	0.999851	ENSMUSG00000110517	NA
ENSMUSG00000018566.14	24.9157	1.44466	0.745521	1.93779	0.0526486	0.999851	ENSMUSG00000018566	Slc2a4
ENSMUSG00000044562.12	22.9084	1.52884	0.789078	1.9375	0.0526847	0.999851	ENSMUSG00000044562	Rasip1
ENSMUSG00000006678.6	516.251	0.456107	0.235413	1.93748	0.0526871	0.999851	ENSMUSG00000006678	Pola1
ENSMUSG00000021086.5	2.31947	3.85304	1.99152	1.93472	0.0530246	0.999851	ENSMUSG00000021086	Ccdc175
ENSMUSG00000033880.11	5.97306	2.69578	1.39455	1.93309	0.0532253	0.999851	ENSMUSG00000033880	Lgals3bp
ENSMUSG00000050663.7	6.98841	2.33706	1.20972	1.93191	0.0533712	0.999851	ENSMUSG00000050663	Trhde
ENSMUSG00000027971.16	4.28001	3.17164	1.64202	1.93155	0.0534157	0.999851	ENSMUSG00000027971	Ndst4
ENSMUSG00000040936.15	102.022	-0.896539	0.464258	-1.93112	0.0534678	0.999851	ENSMUSG00000040936	Ulk4
ENSMUSG00000028859.14	3.52806	3.24408	1.68062	1.93029	0.0535709	0.999851	ENSMUSG00000028859	Csf3r
ENSMUSG00000073164.11	63.2687	0.767812	0.397916	1.92958	0.0536584	0.999851	ENSMUSG00000073164	2410018L13Rik
ENSMUSG00000024989.14	48.9882	-0.915385	0.475118	-1.92665	0.0540232	0.999851	ENSMUSG00000024989	Cep55
ENSMUSG00000052488.7	160.752	0.646727	0.33569	1.92656	0.0540344	0.999851	ENSMUSG00000052488	Cherp
ENSMUSG00000003279.16	46.2756	1.43436	0.744544	1.92649	0.0540432	0.999851	ENSMUSG00000003279	Dlgap1
ENSMUSG00000053030.11	4.52581	3.51456	1.82572	1.92502	0.0542264	0.999851	ENSMUSG00000053030	Spink2
ENSMUSG00000079396.4	3.5085	-2.95323	1.53591	-1.92279	0.0545067	0.999851	ENSMUSG00000079396	LOC100861615
ENSMUSG00000027460.7	7.0318	2.33362	1.21421	1.92193	0.0546148	0.999851	ENSMUSG00000027460	Angpt4
ENSMUSG00000047638.15	8.81947	3.06665	1.5975	1.91966	0.0549012	0.999851	ENSMUSG00000047638	Nr1h4
ENSMUSG00000060131.11	6.83112	2.88732	1.50409	1.91965	0.0549018	0.999851	ENSMUSG00000060131	Atp8b4
ENSMUSG00000044787.7	4.2684	4.1236	2.15187	1.91628	0.0553293	0.999851	ENSMUSG00000044787	Spata32
ENSMUSG00000052331.14	99.6887	0.665076	0.347334	1.9148	0.0555175	0.999851	ENSMUSG00000052331	Ankrd44
ENSMUSG00000038115.16	14.8683	2.38678	1.24665	1.91455	0.05555	0.999851	ENSMUSG00000038115	Ano2
ENSMUSG00000107318.1	7.09378	2.62728	1.3727	1.91396	0.0556258	0.999851	ENSMUSG00000107318	Gm30003
ENSMUSG00000112143.1	4.79559	3.58637	1.87496	1.91277	0.0557776	0.999851	ENSMUSG00000112143	NA
ENSMUSG00000085271.7	7.79515	1.97738	1.03442	1.91158	0.05593	0.999851	ENSMUSG00000085271	E130006D01Rik
ENSMUSG00000098090.7	90.1267	-0.664898	0.34792	-1.91106	0.0559964	0.999851	ENSMUSG00000098090	2700099C18Rik
ENSMUSG00000114446.1	8.07272	2.24818	1.17718	1.9098	0.0561596	0.999851	ENSMUSG00000114446	NA
ENSMUSG00000086277.2	3.77341	3.32912	1.74487	1.90795	0.0563972	0.999851	ENSMUSG00000086277	4930558K02Rik
ENSMUSG00000024691.13	4.59777	2.83357	1.48687	1.90573	0.0566847	0.999851	ENSMUSG00000024691	Fam111a
ENSMUSG00000063887.13	20.721	-1.33735	0.702299	-1.90425	0.0568775	0.999851	ENSMUSG00000063887	Nlgn1
ENSMUSG00000036551.6	4.56021	4.50563	2.36732	1.90326	0.0570066	0.999851	ENSMUSG00000036551	Akap14
ENSMUSG00000039230.14	207.742	-0.67598	0.355382	-1.90212	0.0571555	0.999851	ENSMUSG00000039230	Tbcd
ENSMUSG00000101674.6	5.95799	3.79191	1.99534	1.90038	0.0573831	0.999851	ENSMUSG00000101674	NA
ENSMUSG00000020235.16	102.407	-0.693686	0.365175	-1.8996	0.0574855	0.999851	ENSMUSG00000020235	Fzr1
ENSMUSG00000032818.15	3.75355	3.85227	2.03028	1.89741	0.0577734	0.999851	ENSMUSG00000032818	Loxhd1
ENSMUSG00000001829.17	190.201	-0.564815	0.297705	-1.89723	0.0577978	0.999851	ENSMUSG00000001829	Clpb
ENSMUSG00000020434.4	7.9007	2.26532	1.19479	1.896	0.0579602	0.999851	ENSMUSG00000020434	4921536K21Rik
ENSMUSG00000058135.12	31.9745	-0.917939	0.484557	-1.89439	0.0581734	0.999851	ENSMUSG00000058135	Gstm1
ENSMUSG00000022678.16	100.202	-0.769966	0.406632	-1.89352	0.0582891	0.999851	ENSMUSG00000022678	Nde1
ENSMUSG00000112936.1	3.53129	4.07601	2.15662	1.89	0.0587583	0.999851	ENSMUSG00000112936	NA
ENSMUSG00000021340.13	7.5343	3.12612	1.6543	1.88969	0.058799	0.999851	ENSMUSG00000021340	Gpld1
ENSMUSG00000026721.15	199.868	-0.544727	0.2887	-1.88683	0.0591836	0.999851	ENSMUSG00000026721	Rabgap1l
ENSMUSG00000074783.10	3.07148	4.29208	2.27602	1.88578	0.0593239	0.999851	ENSMUSG00000074783	AU019990
ENSMUSG00000085517.7	3.6825	3.18409	1.68916	1.88501	0.0594284	0.999851	ENSMUSG00000085517	NA
ENSMUSG00000100627.6	5.04027	3.69985	1.96463	1.88323	0.0596698	0.999851	ENSMUSG00000100627	NA
ENSMUSG00000023011.7	2.55702	3.98176	2.11669	1.88113	0.059954	0.999851	ENSMUSG00000023011	Faim2
ENSMUSG00000030474.9	2.55702	3.98176	2.11669	1.88113	0.059954	0.999851	ENSMUSG00000030474	Siglece
ENSMUSG00000004561.14	42.7984	-1.06402	0.565644	-1.88108	0.0599604	0.999851	ENSMUSG00000004561	Mettl17
ENSMUSG00000041064.13	23.8061	-1.2718	0.676725	-1.87935	0.0601973	0.999851	ENSMUSG00000041064	Pif1
ENSMUSG00000022935.15	42.153	1.35487	0.721186	1.87867	0.0602898	0.999851	ENSMUSG00000022935	Grik1
ENSMUSG00000035451.7	3.72701	3.31178	1.76387	1.87756	0.0604408	0.999851	ENSMUSG00000035451	Foxa1
ENSMUSG00000040706.4	5.16148	3.31082	1.76449	1.87636	0.0606058	0.999851	ENSMUSG00000040706	Agmat
ENSMUSG00000047014.7	14.0224	2.24508	1.19732	1.87509	0.0607802	0.999851	ENSMUSG00000047014	Catsperb
ENSMUSG00000079502.8	23.8673	1.33586	0.712535	1.8748	0.0608201	0.999851	ENSMUSG00000079502	Cfap77
ENSMUSG00000041649.13	40.1577	-1.02498	0.546835	-1.87439	0.060877	0.999851	ENSMUSG00000041649	Klf8
ENSMUSG00000020143.15	12.6165	1.83789	0.981566	1.8724	0.0611508	0.999851	ENSMUSG00000020143	Dock2
ENSMUSG00000034908.16	113.845	0.759793	0.405921	1.87178	0.0612376	0.999851	ENSMUSG00000034908	Sidt2
ENSMUSG00000099364.1	5.94364	-2.7406	1.46518	-1.87048	0.0614167	0.999851	ENSMUSG00000099364	NA
ENSMUSG00000073411.11	20.0871	1.41209	0.755969	1.86792	0.0617737	0.999851	ENSMUSG00000073411	H2-D1
ENSMUSG00000022876.17	6.35185	2.42104	1.29639	1.86752	0.0618283	0.999851	ENSMUSG00000022876	Samsn1
ENSMUSG00000018479.12	3.36518	5.0972	2.72947	1.86747	0.0618356	0.999851	ENSMUSG00000018479	1700125H20Rik
ENSMUSG00000028938.9	3.36518	5.0972	2.72947	1.86747	0.0618356	0.999851	ENSMUSG00000028938	Galntl5
ENSMUSG00000034151.13	3.36518	5.0972	2.72947	1.86747	0.0618356	0.999851	ENSMUSG00000034151	Zbbx
ENSMUSG00000034690.13	3.36518	5.0972	2.72947	1.86747	0.0618356	0.999851	ENSMUSG00000034690	Nlrp4c
ENSMUSG00000041044.9	3.36518	5.0972	2.72947	1.86747	0.0618356	0.999851	ENSMUSG00000041044	Lrit1
ENSMUSG00000045648.15	3.36518	5.0972	2.72947	1.86747	0.0618356	0.999851	ENSMUSG00000045648	Vwc2l
ENSMUSG00000062873.7	3.36518	5.0972	2.72947	1.86747	0.0618356	0.999851	ENSMUSG00000062873	Olfr1355
ENSMUSG00000070690.7	3.36518	5.0972	2.72947	1.86747	0.0618356	0.999851	ENSMUSG00000070690	5830473C10Rik
ENSMUSG00000083810.1	3.36518	5.0972	2.72947	1.86747	0.0618356	0.999851	ENSMUSG00000083810	NA
ENSMUSG00000093381.1	3.36518	5.0972	2.72947	1.86747	0.0618356	0.999851	ENSMUSG00000093381	NA
ENSMUSG00000094672.1	3.36518	5.0972	2.72947	1.86747	0.0618356	0.999851	ENSMUSG00000094672	Vmn2r25
ENSMUSG00000106040.1	3.36518	5.0972	2.72947	1.86747	0.0618356	0.999851	ENSMUSG00000106040	NA
ENSMUSG00000109228.2	3.36518	5.0972	2.72947	1.86747	0.0618356	0.999851	ENSMUSG00000109228	Fam81b
ENSMUSG00000111489.1	3.36518	5.0972	2.72947	1.86747	0.0618356	0.999851	ENSMUSG00000111489	NA
ENSMUSG00000111593.1	3.36518	5.0972	2.72947	1.86747	0.0618356	0.999851	ENSMUSG00000111593	NA
ENSMUSG00000038227.15	6.24052	2.56846	1.37571	1.867	0.0619014	0.999851	ENSMUSG00000038227	Hoxa9
ENSMUSG00000037544.13	81.8539	-0.653534	0.350075	-1.86684	0.0619238	0.999851	ENSMUSG00000037544	Dlgap5
ENSMUSG00000030225.11	116.53	-0.751732	0.40296	-1.86553	0.0621076	0.999851	ENSMUSG00000030225	Dera
ENSMUSG00000035916.8	5.45367	3.59504	1.92758	1.86506	0.0621735	0.999851	ENSMUSG00000035916	Ptprq
ENSMUSG00000015850.11	5.24949	2.57215	1.38132	1.86209	0.0625898	0.999851	ENSMUSG00000015850	Adamtsl4
ENSMUSG00000032946.16	35.4186	1.09001	0.586336	1.85901	0.0630254	0.999851	ENSMUSG00000032946	Rasgrp2
ENSMUSG00000030270.11	13.8162	1.96119	1.05655	1.85622	0.0634216	0.999851	ENSMUSG00000030270	Cpne9
ENSMUSG00000041849.7	3.99062	3.5772	1.92791	1.85549	0.0635266	0.999851	ENSMUSG00000041849	Card6
ENSMUSG00000025754.11	19.0576	1.86231	1.00405	1.85479	0.0636257	0.999851	ENSMUSG00000025754	Agbl1
ENSMUSG00000028931.11	33.0937	1.12009	0.603926	1.85467	0.0636428	0.999851	ENSMUSG00000028931	Kcnab2
ENSMUSG00000071324.11	6.71721	2.66358	1.4366	1.85409	0.0637262	0.999851	ENSMUSG00000071324	Armc2
ENSMUSG00000075316.11	4.38621	3.61701	1.95128	1.85366	0.0637876	0.999851	ENSMUSG00000075316	Scn9a
ENSMUSG00000058159.13	30.7413	1.13072	0.610222	1.85296	0.0638879	0.999851	ENSMUSG00000058159	NA
ENSMUSG00000027360.5	5.35876	2.53316	1.36742	1.85251	0.0639525	0.999851	ENSMUSG00000027360	Hdc
ENSMUSG00000022311.15	13.5851	2.27842	1.23	1.85237	0.0639728	0.999851	ENSMUSG00000022311	Csmd3
ENSMUSG00000098318.7	11.1964	-1.62248	0.876155	-1.85182	0.0640515	0.999851	ENSMUSG00000098318	Lockd
ENSMUSG00000015656.17	291.397	-0.738812	0.399437	-1.84964	0.0643661	0.999851	ENSMUSG00000015656	Hspa8
ENSMUSG00000023094.14	8.45131	1.96391	1.06383	1.84608	0.0648806	0.999851	ENSMUSG00000023094	Msrb2
ENSMUSG00000022123.8	7.23119	2.46163	1.33378	1.8456	0.0649506	0.999851	ENSMUSG00000022123	Scel
ENSMUSG00000025747.12	55.4088	0.758791	0.411366	1.84456	0.0651011	0.999851	ENSMUSG00000025747	Tyms
ENSMUSG00000013338.16	2.55853	4.00907	2.17522	1.84307	0.0653192	0.999851	ENSMUSG00000013338	Fer1l4
ENSMUSG00000099853.3	4.21186	3.78738	2.05761	1.84067	0.0656706	0.999851	ENSMUSG00000099853	NA
ENSMUSG00000086157.1	3.47306	2.89835	1.57498	1.84025	0.0657318	0.999851	ENSMUSG00000086157	NA
ENSMUSG00000021900.10	39.6973	0.963422	0.523674	1.83974	0.0658069	0.999851	ENSMUSG00000021900	Btd
ENSMUSG00000027022.13	2.38267	4.56958	2.48477	1.83904	0.0659093	0.999851	ENSMUSG00000027022	Xirp2
ENSMUSG00000031738.14	2.38267	4.56958	2.48477	1.83904	0.0659093	0.999851	ENSMUSG00000031738	Irx6
ENSMUSG00000069830.10	2.38267	4.56958	2.48477	1.83904	0.0659093	0.999851	ENSMUSG00000069830	Nlrp1a
ENSMUSG00000102013.1	2.38267	4.56958	2.48477	1.83904	0.0659093	0.999851	ENSMUSG00000102013	E330023G01Rik
ENSMUSG00000048399.4	3.66075	3.8155	2.07665	1.83733	0.0661609	0.999851	ENSMUSG00000048399	Tprg
ENSMUSG00000021891.7	90.9097	0.636294	0.346544	1.83611	0.0663413	0.999851	ENSMUSG00000021891	Mettl6
ENSMUSG00000097537.1	109.188	0.666372	0.363009	1.83569	0.0664035	0.999851	ENSMUSG00000097537	NA
ENSMUSG00000047773.13	31.0614	1.47205	0.802068	1.83532	0.0664589	0.999851	ENSMUSG00000047773	Ankfn1
ENSMUSG00000073889.10	61.2478	0.707746	0.385704	1.83495	0.0665136	0.999851	ENSMUSG00000073889	Il11ra1
ENSMUSG00000074968.11	14.3598	1.90644	1.0401	1.83295	0.0668104	0.999851	ENSMUSG00000074968	Ano3
ENSMUSG00000040747.9	3.33864	4.00894	2.18945	1.83102	0.0670971	0.999851	ENSMUSG00000040747	Cd53
ENSMUSG00000023151.9	9.21678	1.79603	0.981345	1.83017	0.0672241	0.999851	ENSMUSG00000023151	Lrrc69
ENSMUSG00000109455.1	14.3678	1.57817	0.863584	1.82746	0.0676299	0.999851	ENSMUSG00000109455	NA
ENSMUSG00000085938.1	3.48489	4.0631	2.22374	1.82714	0.067678	0.999851	ENSMUSG00000085938	NA
ENSMUSG00000101348.6	3.48489	4.0631	2.22374	1.82714	0.067678	0.999851	ENSMUSG00000101348	NA
ENSMUSG00000089872.10	220.286	-0.623622	0.341342	-1.82697	0.0677038	0.999851	ENSMUSG00000089872	Rps6kc1
ENSMUSG00000033576.11	2.88737	4.18591	2.29308	1.82545	0.067933	0.999851	ENSMUSG00000033576	Apol6
ENSMUSG00000044156.14	2.88737	4.18591	2.29308	1.82545	0.067933	0.999851	ENSMUSG00000044156	Hepacam2
ENSMUSG00000086554.1	2.88737	4.18591	2.29308	1.82545	0.067933	0.999851	ENSMUSG00000086554	NA
ENSMUSG00000041609.16	67.5171	0.976182	0.534845	1.82517	0.0679757	0.999851	ENSMUSG00000041609	Bicdl1
ENSMUSG00000074221.12	146.97	0.64257	0.352429	1.82326	0.0682643	0.999851	ENSMUSG00000074221	Zfp568
ENSMUSG00000097390.1	2.74113	4.12753	2.26647	1.82113	0.0685875	0.999851	ENSMUSG00000097390	NA
ENSMUSG00000102286.1	7.98684	2.32235	1.27536	1.82094	0.0686154	0.999851	ENSMUSG00000102286	NA
ENSMUSG00000038836.15	7.91939	1.70033	0.933823	1.82083	0.0686327	0.999851	ENSMUSG00000038836	Agbl3
ENSMUSG00000108580.1	3.23759	3.59082	1.97297	1.82	0.0687588	0.999851	ENSMUSG00000108580	NA
ENSMUSG00000101606.1	4.36587	3.71287	2.04202	1.81824	0.069028	0.999851	ENSMUSG00000101606	NA
ENSMUSG00000103449.1	4.36587	3.71287	2.04202	1.81824	0.069028	0.999851	ENSMUSG00000103449	NA
ENSMUSG00000111669.1	5.31408	3.78925	2.08508	1.81732	0.0691687	0.999851	ENSMUSG00000111669	NA
ENSMUSG00000061802.5	11.0797	2.28406	1.25769	1.81608	0.0693586	0.999851	ENSMUSG00000061802	Armc4
ENSMUSG00000021671.9	41.8174	-0.78972	0.434906	-1.81584	0.0693947	0.999851	ENSMUSG00000021671	Poc5
ENSMUSG00000086020.1	5.54984	2.98628	1.64757	1.81254	0.0699034	0.999851	ENSMUSG00000086020	NA
ENSMUSG00000062151.13	33.1807	1.29515	0.715163	1.81098	0.0701443	0.999851	ENSMUSG00000062151	Unc13c
ENSMUSG00000031951.8	23.4418	1.44383	0.797562	1.8103	0.0702486	0.999851	ENSMUSG00000031951	Tmem231
ENSMUSG00000041445.8	13.5633	1.35801	0.750233	1.81011	0.0702785	0.999851	ENSMUSG00000041445	Mmrn2
ENSMUSG00000071252.6	184.319	-0.525208	0.290159	-1.81007	0.0702852	0.999851	ENSMUSG00000071252	2210408I21Rik
ENSMUSG00000044881.7	2.40403	3.49077	1.92996	1.80873	0.0704935	0.999851	ENSMUSG00000044881	Coa4
ENSMUSG00000025582.4	14.0827	-1.31761	0.729082	-1.80722	0.0707287	0.999851	ENSMUSG00000025582	Nptx1
ENSMUSG00000052516.17	683.505	-0.419534	0.232327	-1.80579	0.0709514	0.999851	ENSMUSG00000052516	Robo2
ENSMUSG00000051920.6	9.12711	-1.92369	1.06533	-1.80571	0.0709631	0.999851	ENSMUSG00000051920	Rspo2
ENSMUSG00000032355.16	15.0447	2.09491	1.16032	1.80546	0.0710028	0.999851	ENSMUSG00000032355	Mlip
ENSMUSG00000034520.14	228.174	0.645709	0.357662	1.80536	0.0710187	0.999851	ENSMUSG00000034520	Gjc1
ENSMUSG00000037003.15	37.7781	1.07688	0.596565	1.80513	0.0710538	0.999851	ENSMUSG00000037003	Tns2
ENSMUSG00000022085.4	11.5234	2.00398	1.11025	1.80497	0.0710787	0.999851	ENSMUSG00000022085	Pebp4
ENSMUSG00000106036.1	4.64551	3.11667	1.72907	1.80251	0.0714655	0.999851	ENSMUSG00000106036	NA
ENSMUSG00000034480.18	210.877	-0.499375	0.277078	-1.80229	0.0714996	0.999851	ENSMUSG00000034480	Diaph2
ENSMUSG00000056153.14	62.3886	-0.781205	0.433622	-1.80158	0.0716116	0.999851	ENSMUSG00000056153	Socs6
ENSMUSG00000103961.1	5.12432	2.55246	1.4172	1.80106	0.0716929	0.999851	ENSMUSG00000103961	NA
ENSMUSG00000047777.9	39.1148	0.984192	0.546515	1.80085	0.0717264	0.999851	ENSMUSG00000047777	Phf13
ENSMUSG00000006705.12	103.728	0.628768	0.349226	1.80046	0.0717875	0.999851	ENSMUSG00000006705	Pknox1
ENSMUSG00000099137.1	3.39704	3.06374	1.70265	1.7994	0.071956	0.999851	ENSMUSG00000099137	NA
ENSMUSG00000037965.14	3756.12	1.96094	1.08983	1.7993	0.0719716	0.999851	ENSMUSG00000037965	Zc3h7a
ENSMUSG00000058715.11	5.31118	2.7098	1.50629	1.79899	0.0720203	0.999851	ENSMUSG00000058715	Fcer1g
ENSMUSG00000085830.1	3.06323	3.85381	2.14247	1.79877	0.0720548	0.999851	ENSMUSG00000085830	NA
ENSMUSG00000097154.2	5.60399	2.38267	1.32597	1.79692	0.0723475	0.999851	ENSMUSG00000097154	NA
ENSMUSG00000029486.13	80.556	-0.742597	0.413285	-1.79682	0.0723648	0.999851	ENSMUSG00000029486	Mrpl1
ENSMUSG00000039747.11	14.9005	1.52958	0.851368	1.79662	0.0723961	0.999851	ENSMUSG00000039747	Orai2
ENSMUSG00000058886.9	131.447	0.525225	0.292508	1.79559	0.0725595	0.999851	ENSMUSG00000058886	Deaf1
ENSMUSG00000029361.18	6.11109	2.9687	1.6552	1.79356	0.072884	0.999851	ENSMUSG00000029361	Nos1
ENSMUSG00000040601.13	3.40183	4.46176	2.48855	1.79292	0.0729863	0.999851	ENSMUSG00000040601	Nlrp4a
ENSMUSG00000052922.9	3.40183	4.46176	2.48855	1.79292	0.0729863	0.999851	ENSMUSG00000052922	Bpi
ENSMUSG00000097446.1	3.40183	4.46176	2.48855	1.79292	0.0729863	0.999851	ENSMUSG00000097446	NA
ENSMUSG00000084757.7	10.7701	2.41335	1.34766	1.79077	0.073331	0.999851	ENSMUSG00000084757	NA
ENSMUSG00000068117.9	5.57338	3.29183	1.83889	1.79012	0.0734349	0.999851	ENSMUSG00000068117	Mei1
ENSMUSG00000043020.13	5.07878	2.78934	1.55903	1.78915	0.073591	0.999851	ENSMUSG00000043020	Wdr63
ENSMUSG00000018907.10	2.33626	4.53537	2.53502	1.78909	0.0736006	0.999851	ENSMUSG00000018907	Alox12e
ENSMUSG00000022357.2	2.33626	4.53537	2.53502	1.78909	0.0736006	0.999851	ENSMUSG00000022357	Klhl38
ENSMUSG00000039742.15	2.33626	4.53537	2.53502	1.78909	0.0736006	0.999851	ENSMUSG00000039742	Fam71f1
ENSMUSG00000059631.6	2.33626	4.53537	2.53502	1.78909	0.0736006	0.999851	ENSMUSG00000059631	NA
ENSMUSG00000059908.9	2.33626	4.53537	2.53502	1.78909	0.0736006	0.999851	ENSMUSG00000059908	Mug1
ENSMUSG00000086631.2	2.33626	4.53537	2.53502	1.78909	0.0736006	0.999851	ENSMUSG00000086631	NA
ENSMUSG00000026628.13	115.188	0.590768	0.330263	1.78878	0.0736503	0.999851	ENSMUSG00000026628	Atf3
ENSMUSG00000026237.5	5.4333	2.93588	1.64394	1.78589	0.0741176	0.999851	ENSMUSG00000026237	Nmur1
ENSMUSG00000031139.14	17.4618	1.64674	0.922214	1.78563	0.0741588	0.999851	ENSMUSG00000031139	Mcf2
ENSMUSG00000047369.15	4.97548	3.49096	1.95702	1.78381	0.074454	0.999851	ENSMUSG00000047369	Dnah14
ENSMUSG00000039539.13	18.3184	1.54944	0.868858	1.78331	0.0745366	0.999851	ENSMUSG00000039539	Sgcz
ENSMUSG00000087535.2	22.7632	1.17345	0.658022	1.7833	0.0745373	0.999851	ENSMUSG00000087535	NA
ENSMUSG00000033152.13	23.2466	1.45991	0.818676	1.78326	0.0745445	0.999851	ENSMUSG00000033152	Podxl2
ENSMUSG00000056494.7	4.29491	3.60696	2.02363	1.78242	0.0746801	0.999851	ENSMUSG00000056494	Cngb3
ENSMUSG00000085287.8	25.6993	-0.992959	0.557226	-1.78197	0.0747546	0.999851	ENSMUSG00000085287	4833418N02Rik
ENSMUSG00000100706.6	11.0099	1.78908	1.00405	1.78187	0.0747708	0.999851	ENSMUSG00000100706	NA
ENSMUSG00000041498.13	85.7583	-0.709207	0.398149	-1.78126	0.0748701	0.999851	ENSMUSG00000041498	Kif14
ENSMUSG00000025991.8	3.99935	4.30682	2.42053	1.77929	0.0751921	0.999851	ENSMUSG00000025991	Cps1
ENSMUSG00000039179.13	3.99935	4.30682	2.42053	1.77929	0.0751921	0.999851	ENSMUSG00000039179	Tekt5
ENSMUSG00000113543.1	9.07542	2.39181	1.34537	1.7778	0.0754364	0.999851	ENSMUSG00000113543	NA
ENSMUSG00000092539.1	5.85646	3.08596	1.73605	1.77758	0.0754734	0.999851	ENSMUSG00000092539	NA
ENSMUSG00000041654.15	269.168	-0.828552	0.466262	-1.77701	0.0755665	0.999851	ENSMUSG00000041654	Slc39a11
ENSMUSG00000087307.1	2.86195	-3.15698	1.77681	-1.77677	0.0756057	0.999851	ENSMUSG00000087307	NA
ENSMUSG00000030351.5	11.481	2.05208	1.15575	1.77554	0.0758093	0.999851	ENSMUSG00000030351	Tspan11
ENSMUSG00000045053.1	19.0817	1.37745	0.77615	1.77472	0.0759446	0.999851	ENSMUSG00000045053	Kcng3
ENSMUSG00000071644.10	223.209	-0.501948	0.28288	-1.77442	0.0759935	0.999851	ENSMUSG00000071644	Eef1g
ENSMUSG00000022550.17	31.8192	-0.89201	0.50276	-1.77423	0.0760256	0.999851	ENSMUSG00000022550	Adck5
ENSMUSG00000059991.7	44.7711	-0.837342	0.472038	-1.77389	0.0760819	0.999851	ENSMUSG00000059991	Nptx2
ENSMUSG00000063600.14	33.7418	-0.847212	0.47761	-1.77386	0.076087	0.999851	ENSMUSG00000063600	Egfem1
ENSMUSG00000039809.10	21.3692	1.39006	0.78501	1.77075	0.0766023	0.999851	ENSMUSG00000039809	Gabbr2
ENSMUSG00000037005.16	3.08309	3.24752	1.83507	1.7697	0.076777	0.999851	ENSMUSG00000037005	Xpnpep2
ENSMUSG00000035172.15	12.3705	1.53976	0.870319	1.76919	0.0768624	0.999851	ENSMUSG00000035172	Plekhh3
ENSMUSG00000090264.1	6.74539	2.16604	1.22521	1.7679	0.0770783	0.999851	ENSMUSG00000090264	Eif4ebp3
ENSMUSG00000089940.1	19.1758	-1.28955	0.729579	-1.76753	0.0771398	0.999851	ENSMUSG00000089940	NA
ENSMUSG00000035131.14	7.82536	1.8977	1.0739	1.76712	0.0772085	0.999851	ENSMUSG00000035131	Brinp3
ENSMUSG00000009687.14	2.75472	-3.10476	1.75891	-1.76517	0.077536	0.999851	ENSMUSG00000009687	Fxyd5
ENSMUSG00000026450.14	4.73646	4.24667	2.40737	1.76403	0.0777276	0.999851	ENSMUSG00000026450	Chit1
ENSMUSG00000040276.14	13.9227	1.58928	0.901471	1.76299	0.0779025	0.999851	ENSMUSG00000040276	Pacsin1
ENSMUSG00000000263.15	7.09535	2.10868	1.1968	1.76193	0.0780804	0.999851	ENSMUSG00000000263	Glra1
ENSMUSG00000026567.16	7.99658	2.206	1.25223	1.76166	0.0781271	0.999851	ENSMUSG00000026567	Adcy10
ENSMUSG00000031376.15	3.61106	2.7151	1.54144	1.7614	0.0781702	0.999851	ENSMUSG00000031376	Atp2b3
ENSMUSG00000085476.1	3.01683	3.83035	2.17536	1.76079	0.0782736	0.999851	ENSMUSG00000085476	NA
ENSMUSG00000034098.14	13.4988	4.55833	2.58957	1.76027	0.0783628	0.999851	ENSMUSG00000034098	Fstl5
ENSMUSG00000061559.15	97.5684	0.579853	0.32948	1.75991	0.0784239	0.999851	ENSMUSG00000061559	Wdr61
ENSMUSG00000029722.15	46.8546	0.856448	0.486712	1.75966	0.0784656	0.999851	ENSMUSG00000029722	Agfg2
ENSMUSG00000027800.14	3.7438	3.60011	2.04632	1.75931	0.0785247	0.999851	ENSMUSG00000027800	Tm4sf1
ENSMUSG00000064310.10	3.7438	3.60011	2.04632	1.75931	0.0785247	0.999851	ENSMUSG00000064310	Zpld1
ENSMUSG00000021238.11	13.7353	-1.29399	0.735687	-1.75888	0.0785975	0.999851	ENSMUSG00000021238	Aldh6a1
ENSMUSG00000019146.2	3.81476	3.88156	2.20932	1.75691	0.0789339	0.999851	ENSMUSG00000019146	Cacng2
ENSMUSG00000024446.13	9.58527	1.44155	0.820541	1.75682	0.0789478	0.999851	ENSMUSG00000024446	Rpp21
ENSMUSG00000085201.1	3.19118	3.58132	2.03932	1.75613	0.0790659	0.999851	ENSMUSG00000085201	NA
ENSMUSG00000038372.14	288.38	-0.459551	0.262094	-1.75338	0.079536	0.999851	ENSMUSG00000038372	Gmds
ENSMUSG00000079323.9	12.7268	1.72375	0.983218	1.75317	0.0795729	0.999851	ENSMUSG00000079323	NA
ENSMUSG00000055653.13	3170.07	-0.478606	0.273124	-1.75234	0.0797157	0.999851	ENSMUSG00000055653	Gpc3
ENSMUSG00000097016.2	7.10134	2.00835	1.14616	1.75224	0.0797327	0.999851	ENSMUSG00000097016	NA
ENSMUSG00000022657.9	3.70564	3.86046	2.2045	1.75117	0.0799163	0.999851	ENSMUSG00000022657	Cd96
ENSMUSG00000087197.1	3.70564	3.86046	2.2045	1.75117	0.0799163	0.999851	ENSMUSG00000087197	NA
ENSMUSG00000086119.2	9.43751	1.76162	1.00605	1.75103	0.0799405	0.999851	ENSMUSG00000086119	NA
ENSMUSG00000022366.12	8.74602	2.58782	1.47792	1.75099	0.0799473	0.999851	ENSMUSG00000022366	Slc22a22
ENSMUSG00000062647.16	153.678	-0.523637	0.299055	-1.75097	0.0799507	0.999851	ENSMUSG00000062647	Rpl7a
ENSMUSG00000085264.1	7.84201	2.85655	1.6318	1.75055	0.0800236	0.999851	ENSMUSG00000085264	NA
ENSMUSG00000027496.15	63.2746	-0.797279	0.455819	-1.74911	0.0802718	0.999851	ENSMUSG00000027496	Aurka
ENSMUSG00000073968.4	9.1932	-1.68697	0.965074	-1.74802	0.0804601	0.999851	ENSMUSG00000073968	Trim68
ENSMUSG00000039521.12	3.92004	3.27769	1.87589	1.74728	0.0805893	0.999851	ENSMUSG00000039521	Foxp3
ENSMUSG00000035933.5	366.622	-0.435568	0.249319	-1.74703	0.0806323	0.999851	ENSMUSG00000035933	Cog5
ENSMUSG00000097770.1	4.11905	3.77267	2.16222	1.74482	0.0810164	0.999851	ENSMUSG00000097770	NA
ENSMUSG00000022240.9	422.632	-0.651708	0.373523	-1.74476	0.0810267	0.999851	ENSMUSG00000022240	Ctnnd2
ENSMUSG00000073489.6	2.17444	4.53884	2.60215	1.74426	0.0811129	0.999851	ENSMUSG00000073489	Ifi204
ENSMUSG00000035606.8	8.90337	2.0972	1.20374	1.74223	0.0814675	0.999851	ENSMUSG00000035606	Ky
ENSMUSG00000056158.14	97.2905	-0.811912	0.466155	-1.74172	0.0815576	0.999851	ENSMUSG00000056158	Car10
ENSMUSG00000027384.6	52.6019	-0.719117	0.413081	-1.74086	0.0817076	0.999851	ENSMUSG00000027384	Ndufaf5
ENSMUSG00000029245.16	231.259	-0.546645	0.314138	-1.74015	0.0818335	0.999851	ENSMUSG00000029245	Epha5
ENSMUSG00000044201.9	78.3689	-0.634128	0.364834	-1.73813	0.0821881	0.999851	ENSMUSG00000044201	Cdc25c
ENSMUSG00000012819.15	16.7649	1.93807	1.1161	1.73648	0.0824797	0.999851	ENSMUSG00000012819	Cdh23
ENSMUSG00000051985.12	4.048	3.07297	1.76985	1.73628	0.0825138	0.999851	ENSMUSG00000051985	Igfn1
ENSMUSG00000031552.13	1.63066	4.04774	2.33296	1.73502	0.0827368	0.999851	ENSMUSG00000031552	Adam18
ENSMUSG00000059203.10	15.3345	2.48887	1.43648	1.73261	0.0831644	0.999851	ENSMUSG00000059203	Il1rapl2
ENSMUSG00000021699.17	672.482	-0.401496	0.231758	-1.7324	0.0832031	0.999851	ENSMUSG00000021699	Pde4d
ENSMUSG00000097868.1	6.10412	2.76692	1.59926	1.73012	0.083608	0.999851	ENSMUSG00000097868	A330069E16Rik
ENSMUSG00000096094.2	5.25895	3.0581	1.76786	1.72983	0.0836603	0.999851	ENSMUSG00000096094	A630095N17Rik
ENSMUSG00000075015.3	26.1565	6.67362	3.85868	1.72951	0.0837182	0.999851	ENSMUSG00000075015	NA
ENSMUSG00000001911.16	7.93873	1.75844	1.01706	1.72894	0.0838206	0.999851	ENSMUSG00000001911	Nfix
ENSMUSG00000027577.14	8.50734	1.66075	0.960787	1.72853	0.0838941	0.999851	ENSMUSG00000027577	Chrna4
ENSMUSG00000028838.11	4.99394	2.26737	1.31185	1.72837	0.0839218	0.999851	ENSMUSG00000028838	Extl1
ENSMUSG00000026303.6	2.41932	3.90991	2.26403	1.72697	0.0841724	0.999851	ENSMUSG00000026303	Mlph
ENSMUSG00000085522.1	2.41932	3.90991	2.26403	1.72697	0.0841724	0.999851	ENSMUSG00000085522	NA
ENSMUSG00000101009.6	2.41932	3.90991	2.26403	1.72697	0.0841724	0.999851	ENSMUSG00000101009	1700108F19Rik
ENSMUSG00000021615.13	121.949	-0.627499	0.363862	-1.72455	0.0846082	0.999851	ENSMUSG00000021615	Xrcc4
ENSMUSG00000091028.1	10.0956	6.70268	3.88751	1.72416	0.0846796	0.999851	ENSMUSG00000091028	NA
ENSMUSG00000073514.3	58.2115	1.03334	0.599354	1.72409	0.0846924	0.999851	ENSMUSG00000073514	Dok6
ENSMUSG00000035697.14	35.7734	-1.02549	0.594824	-1.72403	0.0847031	0.999851	ENSMUSG00000035697	Arhgap45
ENSMUSG00000030726.16	189.916	0.540691	0.313695	1.72362	0.0847762	0.999851	ENSMUSG00000030726	Pold3
ENSMUSG00000012187.13	4.34666	2.69741	1.56588	1.72261	0.0849588	0.999851	ENSMUSG00000012187	Mogat1
ENSMUSG00000046605.14	78.6826	-0.822722	0.477613	-1.72257	0.0849662	0.999851	ENSMUSG00000046605	B3gntl1
ENSMUSG00000032796.7	328.392	-0.428078	0.248742	-1.72097	0.0852555	0.999851	ENSMUSG00000032796	Lama1
ENSMUSG00000098684.1	5.18169	2.45715	1.42778	1.72096	0.0852576	0.999851	ENSMUSG00000098684	NA
ENSMUSG00000062931.15	26.2244	0.970911	0.56431	1.72053	0.0853365	0.999851	ENSMUSG00000062931	Zfp938
ENSMUSG00000000266.11	21.8252	0.992237	0.576798	1.72025	0.0853872	0.999851	ENSMUSG00000000266	Mid2
ENSMUSG00000087402.1	6.20703	2.47949	1.44146	1.72012	0.0854098	0.999851	ENSMUSG00000087402	NA
ENSMUSG00000023940.14	34.2103	-0.993058	0.577413	-1.71984	0.0854617	0.999851	ENSMUSG00000023940	Sgol1
ENSMUSG00000049327.17	108.29	-0.562335	0.327015	-1.7196	0.085505	0.999851	ENSMUSG00000049327	Kmt5a
ENSMUSG00000093908.2	6.70454	1.72862	1.00599	1.71833	0.0857367	0.999851	ENSMUSG00000093908	NA
ENSMUSG00000027167.11	173.723	-0.505022	0.293915	-1.71826	0.0857494	0.999851	ENSMUSG00000027167	Elp4
ENSMUSG00000027831.9	11.0127	1.86402	1.08563	1.71698	0.085982	0.999851	ENSMUSG00000027831	Veph1
ENSMUSG00000029026.16	3.49602	2.7884	1.62433	1.71664	0.0860443	0.999851	ENSMUSG00000029026	Trp73
ENSMUSG00000039315.15	2.97043	3.80854	2.21932	1.71609	0.0861464	0.999851	ENSMUSG00000039315	Clnk
ENSMUSG00000042682.9	36.7308	-1.00829	0.587687	-1.71569	0.0862181	0.999851	ENSMUSG00000042682	Selenok
ENSMUSG00000015468.14	14.1837	1.3907	0.81061	1.71562	0.0862321	0.999851	ENSMUSG00000015468	Notch4
ENSMUSG00000030701.17	3.10813	3.89623	2.27242	1.71457	0.086424	0.999851	ENSMUSG00000030701	Plekhb1
ENSMUSG00000073490.11	3.10813	3.89623	2.27242	1.71457	0.086424	0.999851	ENSMUSG00000073490	Ifi207
ENSMUSG00000030134.11	5.70057	2.16113	1.26066	1.71429	0.0864756	0.999851	ENSMUSG00000030134	Rasgef1a
ENSMUSG00000003382.18	45.6211	0.836644	0.488133	1.71397	0.0865347	0.999851	ENSMUSG00000003382	Etv3
ENSMUSG00000028784.14	2.76953	3.34357	1.95322	1.71183	0.0869284	0.999851	ENSMUSG00000028784	NA
ENSMUSG00000032034.6	10.2552	1.57632	0.921474	1.71065	0.0871458	0.999851	ENSMUSG00000032034	Kcnj5
ENSMUSG00000058925.11	9.50875	2.21393	1.29465	1.71005	0.0872559	0.999851	ENSMUSG00000058925	1700011I03Rik
ENSMUSG00000090053.9	134.055	0.542692	0.317666	1.70837	0.0875671	0.999851	ENSMUSG00000090053	Palm2
ENSMUSG00000024006.16	143.427	0.491548	0.287852	1.70764	0.0877024	0.999851	ENSMUSG00000024006	Stk38
ENSMUSG00000048776.8	2.96995	3.49332	2.04581	1.70755	0.0877205	0.999851	ENSMUSG00000048776	Pthlh
ENSMUSG00000105736.1	17.6487	1.32395	0.77637	1.70531	0.0881368	0.999851	ENSMUSG00000105736	NA
ENSMUSG00000000028.14	225.792	0.583308	0.342263	1.70427	0.0883311	0.999851	ENSMUSG00000000028	Cdc45
ENSMUSG00000027637.3	92.1553	0.614661	0.360895	1.70316	0.0885386	0.999851	ENSMUSG00000027637	1110008F13Rik
ENSMUSG00000089887.2	8.71129	2.6285	1.54391	1.7025	0.0886619	0.999851	ENSMUSG00000089887	NA
ENSMUSG00000029015.9	3.89161	3.03565	1.78308	1.70247	0.0886668	0.999851	ENSMUSG00000029015	Slc26a5
ENSMUSG00000067206.3	4.33981	3.65726	2.14849	1.70224	0.0887095	0.999851	ENSMUSG00000067206	Lrrc66
ENSMUSG00000045004.3	2.04256	3.6336	2.13475	1.70212	0.0887328	0.999851	ENSMUSG00000045004	Spata21
ENSMUSG00000039419.17	74.8458	1.25914	0.740264	1.70093	0.0889554	0.999851	ENSMUSG00000039419	Cntnap2
ENSMUSG00000011658.15	9.30084	-1.55143	0.9124	-1.70038	0.0890596	0.999851	ENSMUSG00000011658	Fuz
ENSMUSG00000020374.16	8.53259	2.18205	1.2836	1.69994	0.0891416	0.999851	ENSMUSG00000020374	Rasgef1c
ENSMUSG00000033364.13	205.339	0.447556	0.263296	1.69982	0.0891654	0.999851	ENSMUSG00000033364	Usp37
ENSMUSG00000068196.4	5.60523	2.44274	1.4371	1.69977	0.0891743	0.999851	ENSMUSG00000068196	Col8a1
ENSMUSG00000038135.4	3.14629	3.58315	2.1083	1.69954	0.0892168	0.999851	ENSMUSG00000038135	Crygn
ENSMUSG00000046317.14	3.73862	2.79627	1.64593	1.6989	0.0893373	0.999851	ENSMUSG00000046317	BC107364
ENSMUSG00000086942.1	12.6019	-1.30132	0.766174	-1.69846	0.0894212	0.999851	ENSMUSG00000086942	NA
ENSMUSG00000020228.11	32.2197	0.839977	0.494687	1.698	0.0895085	0.999851	ENSMUSG00000020228	Helb
ENSMUSG00000022014.14	4.63351	3.99932	2.35611	1.69743	0.089616	0.999851	ENSMUSG00000022014	Epsti1
ENSMUSG00000050439.6	3.65099	3.56701	2.10229	1.69673	0.0897483	0.999851	ENSMUSG00000050439	Enthd1
ENSMUSG00000114722.1	3.65099	3.56701	2.10229	1.69673	0.0897483	0.999851	ENSMUSG00000114722	NA
ENSMUSG00000038932.13	31.1232	0.944506	0.556966	1.69581	0.0899226	0.999851	ENSMUSG00000038932	Tcfl5
ENSMUSG00000085393.1	6.10169	2.39322	1.41134	1.69571	0.08994	0.999851	ENSMUSG00000085393	NA
ENSMUSG00000029681.12	42.8309	0.807351	0.47626	1.69519	0.0900394	0.999851	ENSMUSG00000029681	Bcl7b
ENSMUSG00000042082.7	30.7831	1.19637	0.706225	1.69404	0.0902574	0.999851	ENSMUSG00000042082	Arsb
ENSMUSG00000034009.14	9.65439	5.68203	3.35852	1.69183	0.0906793	0.999851	ENSMUSG00000034009	Rxfp1
ENSMUSG00000038368.16	252.007	-0.450624	0.266521	-1.69076	0.0908824	0.999851	ENSMUSG00000038368	Focad
ENSMUSG00000084946.2	4.50116	2.89727	1.71402	1.69033	0.0909647	0.999851	ENSMUSG00000084946	NA
ENSMUSG00000060579.13	259.843	-0.79389	0.470006	-1.6891	0.0911994	0.999851	ENSMUSG00000060579	Fhit
ENSMUSG00000038058.14	7.05032	1.85382	1.09806	1.68828	0.0913577	0.999851	ENSMUSG00000038058	Nod1
ENSMUSG00000108480.1	5.47043	3.37375	1.9991	1.68763	0.0914819	0.999851	ENSMUSG00000108480	Gm36633
ENSMUSG00000111474.1	2.51062	3.98203	2.35955	1.68762	0.0914843	0.999851	ENSMUSG00000111474	Gm32926
ENSMUSG00000112109.1	2.51062	3.98203	2.35955	1.68762	0.0914843	0.999851	ENSMUSG00000112109	NA
ENSMUSG00000097113.7	5.54821	-1.97969	1.175	-1.68485	0.0920181	0.999851	ENSMUSG00000097113	Gm19705
ENSMUSG00000038173.15	5.0783	2.37421	1.41022	1.68358	0.0922634	0.999851	ENSMUSG00000038173	Enpp6
ENSMUSG00000026950.17	10.8197	2.53675	1.50691	1.68341	0.0922955	0.999851	ENSMUSG00000026950	Neb
ENSMUSG00000097213.1	70.4429	0.623797	0.370558	1.6834	0.0922977	0.999851	ENSMUSG00000097213	NA
ENSMUSG00000018411.17	22.7432	1.61586	0.960012	1.68317	0.092343	0.999851	ENSMUSG00000018411	Mapt
ENSMUSG00000024154.10	8.65358	5.24676	3.11757	1.68297	0.0923815	0.999851	ENSMUSG00000024154	Gtf2a1l
ENSMUSG00000087117.8	2.75274	3.09722	1.84056	1.68276	0.0924224	0.999851	ENSMUSG00000087117	NA
ENSMUSG00000024012.17	150.958	0.531109	0.315768	1.68196	0.0925769	0.999851	ENSMUSG00000024012	Mtch1
ENSMUSG00000037681.13	24.951	1.43144	0.851267	1.68154	0.0926584	0.999851	ENSMUSG00000037681	Esyt3
ENSMUSG00000056267.14	27.7906	-1.05185	0.626116	-1.67996	0.0929646	0.999851	ENSMUSG00000056267	Cep70
ENSMUSG00000021940.9	4.2047	2.52238	1.50147	1.67994	0.0929698	0.999851	ENSMUSG00000021940	Ptpn20
ENSMUSG00000027744.4	7.38828	2.36778	1.40956	1.6798	0.0929965	0.999851	ENSMUSG00000027744	Stoml3
ENSMUSG00000030092.14	8.97383	6.53124	3.88845	1.67965	0.0930246	0.999851	ENSMUSG00000030092	Cntn6
ENSMUSG00000035506.16	26.7144	1.21915	0.726015	1.67923	0.0931068	0.999851	ENSMUSG00000035506	Slc12a8
ENSMUSG00000078799.5	2.37291	3.87786	2.31089	1.67808	0.0933316	0.999851	ENSMUSG00000078799	Sult2a5
ENSMUSG00000086421.1	2.37291	3.87786	2.31089	1.67808	0.0933316	0.999851	ENSMUSG00000086421	NA
ENSMUSG00000104082.1	2.37291	3.87786	2.31089	1.67808	0.0933316	0.999851	ENSMUSG00000104082	NA
ENSMUSG00000002204.9	5.56362	3.16385	1.88729	1.6764	0.0936607	0.999851	ENSMUSG00000002204	Napsa
ENSMUSG00000070315.12	16.4275	1.39011	0.829308	1.67623	0.0936934	0.999851	ENSMUSG00000070315	4930581F22Rik
ENSMUSG00000021886.7	4.80976	3.6203	2.1617	1.67475	0.0939837	0.999851	ENSMUSG00000021886	Gpr65
ENSMUSG00000058252.6	3.82724	3.23044	1.92893	1.67473	0.0939873	0.999851	ENSMUSG00000058252	Tcp11x2
ENSMUSG00000021415.13	3.32215	3.41966	2.04272	1.67407	0.094116	0.999851	ENSMUSG00000021415	4933417A18Rik
ENSMUSG00000086539.8	26.4835	1.27599	0.762279	1.67391	0.0941482	0.999851	ENSMUSG00000086539	NA
ENSMUSG00000043924.16	1.61149	-3.84871	2.30005	-1.67332	0.0942653	0.999851	ENSMUSG00000043924	Ncmap
ENSMUSG00000024778.12	4.82323	2.43852	1.45786	1.67267	0.0943931	0.999851	ENSMUSG00000024778	Fas
ENSMUSG00000028626.5	11.4267	1.55864	0.932012	1.67234	0.0944575	0.999851	ENSMUSG00000028626	Col9a2
ENSMUSG00000108644.1	5.29132	3.00332	1.79611	1.67212	0.094501	0.999851	ENSMUSG00000108644	NA
ENSMUSG00000018800.14	22.2951	1.28172	0.766625	1.6719	0.0945444	0.999851	ENSMUSG00000018800	Abca5
ENSMUSG00000021010.8	384.244	-0.5758	0.344543	-1.6712	0.0946828	0.999851	ENSMUSG00000021010	Npas3
ENSMUSG00000089968.1	5.77677	2.69636	1.61438	1.67021	0.0948775	0.999851	ENSMUSG00000089968	NA
ENSMUSG00000042433.2	3.27376	2.9232	1.75046	1.66996	0.0949272	0.999851	ENSMUSG00000042433	Pih1h3b
ENSMUSG00000058290.3	99.3334	-0.687874	0.411956	-1.66978	0.0949639	0.999851	ENSMUSG00000058290	Espl1
ENSMUSG00000018362.14	48.7954	-0.773862	0.463581	-1.66931	0.0950552	0.999851	ENSMUSG00000018362	Kpna2
ENSMUSG00000075324.13	378.37	-0.414376	0.248317	-1.66874	0.0951696	0.999851	ENSMUSG00000075324	Fign
ENSMUSG00000026676.7	6.76086	2.41642	1.44831	1.66845	0.0952274	0.999851	ENSMUSG00000026676	Ccdc3
ENSMUSG00000019986.17	64.3388	0.664234	0.39828	1.66776	0.0953642	0.999851	ENSMUSG00000019986	Ahi1
ENSMUSG00000043262.16	25.8639	-0.92558	0.55549	-1.66624	0.0956655	0.999851	ENSMUSG00000043262	Uevld
ENSMUSG00000067916.9	7.33053	2.02775	1.21725	1.66584	0.0957454	0.999851	ENSMUSG00000067916	Zfp991
ENSMUSG00000025921.7	93.8447	-0.6322	0.379566	-1.66559	0.0957956	0.999851	ENSMUSG00000025921	Rdh10
ENSMUSG00000001211.15	171.499	-0.732025	0.439905	-1.66405	0.0961021	0.999851	ENSMUSG00000001211	Agpat3
ENSMUSG00000038371.15	355.686	-0.409925	0.246568	-1.66253	0.0964073	0.999851	ENSMUSG00000038371	Sbf2
ENSMUSG00000022383.13	8.73599	1.74032	1.04731	1.66171	0.0965709	0.999851	ENSMUSG00000022383	Ppara
ENSMUSG00000059439.15	354.999	-0.492047	0.296154	-1.66145	0.0966225	0.999851	ENSMUSG00000059439	Bcas3
ENSMUSG00000022076.9	5.72973	2.93507	1.76668	1.66135	0.0966441	0.999851	ENSMUSG00000022076	Klhl1
ENSMUSG00000079357.8	2.59518	3.60679	2.17122	1.66119	0.096676	0.999851	ENSMUSG00000079357	NA
ENSMUSG00000000127.14	188.551	-0.554956	0.334372	-1.6597	0.0969758	0.999851	ENSMUSG00000000127	Fer
ENSMUSG00000085069.2	2.21842	3.34043	2.01366	1.65888	0.097139	0.999851	ENSMUSG00000085069	Gm13111
ENSMUSG00000022568.16	170.256	0.486313	0.293248	1.65837	0.0972432	0.999851	ENSMUSG00000022568	Scrib
ENSMUSG00000056069.8	10.267	1.57017	0.946874	1.65827	0.0972637	0.999851	ENSMUSG00000056069	Fam105a
ENSMUSG00000094002.3	15.2468	1.89264	1.14172	1.65771	0.0973752	0.999851	ENSMUSG00000094002	Gm9866
ENSMUSG00000004099.16	521.003	0.412148	0.2488	1.65655	0.0976112	0.999851	ENSMUSG00000004099	Dnmt1
ENSMUSG00000034677.9	2.92402	3.79108	2.28979	1.65564	0.097794	0.999851	ENSMUSG00000034677	Gpr142
ENSMUSG00000086514.1	2.92402	3.79108	2.28979	1.65564	0.097794	0.999851	ENSMUSG00000086514	Gm11747
ENSMUSG00000093528.1	2.92402	3.79108	2.28979	1.65564	0.097794	0.999851	ENSMUSG00000093528	Nrg3os
ENSMUSG00000048834.16	5.17823	3.12967	1.89169	1.65444	0.0980389	0.999851	ENSMUSG00000048834	Vstm2a
ENSMUSG00000034329.16	134.299	0.548222	0.331458	1.65397	0.0981333	0.999851	ENSMUSG00000034329	Brip1
ENSMUSG00000026134.11	568.974	0.527155	0.31887	1.6532	0.0982907	0.999851	ENSMUSG00000026134	Prim2
ENSMUSG00000021928.9	24.8198	1.0528	0.637064	1.65257	0.0984175	0.999851	ENSMUSG00000021928	Ebpl
ENSMUSG00000030098.15	7.97558	1.70168	1.03001	1.65209	0.0985155	0.999851	ENSMUSG00000030098	Grip2
ENSMUSG00000074852.3	38.8127	1.30192	0.789092	1.6499	0.0989643	0.999851	ENSMUSG00000074852	Hpse2
ENSMUSG00000044716.12	8.27612	1.81674	1.10121	1.64977	0.0989901	0.999851	ENSMUSG00000044716	Dok7
ENSMUSG00000060534.15	502.772	-0.5629	0.341307	-1.64925	0.0990972	0.999851	ENSMUSG00000060534	Dcc
ENSMUSG00000052139.18	279.953	-0.469066	0.284709	-1.64752	0.0994505	0.999851	ENSMUSG00000052139	Bre
ENSMUSG00000057378.15	46.7375	0.99666	0.606221	1.64405	0.100165	0.999851	ENSMUSG00000057378	Ryr3
ENSMUSG00000031461.4	9.16356	2.13239	1.29705	1.64403	0.10017	0.999851	ENSMUSG00000031461	Myom2
ENSMUSG00000043556.9	818.461	-0.415251	0.252635	-1.64368	0.100242	0.999851	ENSMUSG00000043556	Fbxl7
ENSMUSG00000059602.14	101.785	-0.746258	0.454475	-1.64202	0.100585	0.999851	ENSMUSG00000059602	Syn3
ENSMUSG00000114098.1	3.19307	3.63473	2.21451	1.64132	0.100731	0.999851	ENSMUSG00000114098	NA
ENSMUSG00000093806.1	16.2897	1.91938	1.16952	1.64116	0.100763	0.999851	ENSMUSG00000093806	Asmt
ENSMUSG00000054237.5	42.0063	-0.764096	0.465683	-1.64081	0.100837	0.999851	ENSMUSG00000054237	Fra10ac1
ENSMUSG00000032548.14	21.0536	1.56521	0.954033	1.64062	0.100876	0.999851	ENSMUSG00000032548	Slco2a1
ENSMUSG00000021457.14	9.41897	1.47877	0.901665	1.64005	0.100995	0.999851	ENSMUSG00000021457	Syk
ENSMUSG00000010358.13	5.86253	-2.03983	1.24392	-1.63983	0.10104	0.999851	ENSMUSG00000010358	Ifi35
ENSMUSG00000059674.6	85.1423	0.575753	0.351193	1.63942	0.101126	0.999851	ENSMUSG00000059674	Cdh24
ENSMUSG00000100562.1	3.43848	4.07686	2.48785	1.63871	0.101274	0.999851	ENSMUSG00000100562	LOC108167629
ENSMUSG00000030546.14	1.53785	3.93586	2.40327	1.63771	0.101482	0.999851	ENSMUSG00000030546	Plin1
ENSMUSG00000087293.1	4.36821	3.29493	2.01309	1.63675	0.101683	0.999851	ENSMUSG00000087293	NA
ENSMUSG00000025607.15	107.373	-0.528761	0.323103	-1.63651	0.101734	0.999851	ENSMUSG00000025607	Copg2
ENSMUSG00000037016.11	203.152	-0.665543	0.406834	-1.63591	0.101859	0.999851	ENSMUSG00000037016	Frem2
ENSMUSG00000061613.12	306.724	0.416817	0.255044	1.63429	0.102197	0.999851	ENSMUSG00000061613	U2af1
ENSMUSG00000052187.4	10.2182	2.11731	1.29596	1.63378	0.102305	0.999851	ENSMUSG00000052187	Hbb-y
ENSMUSG00000110286.1	7.85563	2.52923	1.54836	1.63349	0.102365	0.999851	ENSMUSG00000110286	NA
ENSMUSG00000054206.2	38.4934	0.782799	0.479352	1.63303	0.102462	0.999851	ENSMUSG00000054206	Gzmm
ENSMUSG00000025104.13	159.073	0.483475	0.296264	1.6319	0.1027	0.999851	ENSMUSG00000025104	Hdgfrp3
ENSMUSG00000029651.16	16.8391	1.53488	0.941691	1.62992	0.103119	0.999851	ENSMUSG00000029651	Mtus2
ENSMUSG00000022070.6	180.914	-0.564322	0.346358	-1.6293	0.103249	0.999851	ENSMUSG00000022070	Bora
ENSMUSG00000026107.11	44.4956	-0.900093	0.552443	-1.6293	0.10325	0.999851	ENSMUSG00000026107	Nabp1
ENSMUSG00000071550.13	2.54877	3.57539	2.196	1.62814	0.103496	0.999851	ENSMUSG00000071550	Cfap44
ENSMUSG00000037552.17	103.225	0.613808	0.377175	1.62738	0.103655	0.999851	ENSMUSG00000037552	Plekhg2
ENSMUSG00000026141.13	6.86998	2.1767	1.33779	1.62709	0.103718	0.999851	ENSMUSG00000026141	Col19a1
ENSMUSG00000020289.15	64.1212	-0.706953	0.434799	-1.62593	0.103964	0.999851	ENSMUSG00000020289	Nprl3
ENSMUSG00000052767.5	20.5167	-1.13787	0.69989	-1.62579	0.103994	0.999851	ENSMUSG00000052767	NA
ENSMUSG00000059854.8	26.2531	1.32687	0.816142	1.62579	0.103995	0.999851	ENSMUSG00000059854	Hydin
ENSMUSG00000073158.4	33.1096	0.876579	0.539198	1.62571	0.104011	0.999851	ENSMUSG00000073158	9030624G23Rik
ENSMUSG00000030091.17	172.884	0.468617	0.288269	1.62562	0.10403	0.999851	ENSMUSG00000030091	Nup210
ENSMUSG00000029778.12	20.9603	1.04322	0.641754	1.62558	0.10404	0.999851	ENSMUSG00000029778	Adcyap1r1
ENSMUSG00000101537.1	15.7379	2.00893	1.23606	1.62526	0.104106	0.999851	ENSMUSG00000101537	Gm29571
ENSMUSG00000022696.17	5.2593	2.49019	1.53257	1.62485	0.104196	0.999851	ENSMUSG00000022696	Sidt1
ENSMUSG00000040712.16	30.3025	-0.889056	0.54736	-1.62426	0.10432	0.999851	ENSMUSG00000040712	Camta2
ENSMUSG00000025961.1	2.84097	4.18576	2.57777	1.62379	0.104421	0.999851	ENSMUSG00000025961	4933402D24Rik
ENSMUSG00000084806.1	2.84097	4.18576	2.57777	1.62379	0.104421	0.999851	ENSMUSG00000084806	Gm15232
ENSMUSG00000085790.1	2.84097	4.18576	2.57777	1.62379	0.104421	0.999851	ENSMUSG00000085790	NA
ENSMUSG00000087647.2	2.84097	4.18576	2.57777	1.62379	0.104421	0.999851	ENSMUSG00000087647	NA
ENSMUSG00000092220.1	2.84097	4.18576	2.57777	1.62379	0.104421	0.999851	ENSMUSG00000092220	NA
ENSMUSG00000102682.5	2.84097	4.18576	2.57777	1.62379	0.104421	0.999851	ENSMUSG00000102682	NA
ENSMUSG00000105335.1	2.84097	4.18576	2.57777	1.62379	0.104421	0.999851	ENSMUSG00000105335	NA
ENSMUSG00000108575.1	2.84097	4.18576	2.57777	1.62379	0.104421	0.999851	ENSMUSG00000108575	NA
ENSMUSG00000097715.2	19.9796	1.28358	0.790909	1.62292	0.104606	0.999851	ENSMUSG00000097715	NA
ENSMUSG00000075463.3	6.8813	2.0705	1.27615	1.62245	0.104706	0.999851	ENSMUSG00000075463	Gm15735
ENSMUSG00000035704.17	86.2644	-0.667831	0.411735	-1.62199	0.104805	0.999851	ENSMUSG00000035704	Alg8
ENSMUSG00000044783.16	518.5	-0.432504	0.266758	-1.62134	0.104946	0.999851	ENSMUSG00000044783	A730008H23Rik
ENSMUSG00000112533.1	2.79495	-2.59612	1.60171	-1.62085	0.10505	0.999851	ENSMUSG00000112533	NA
ENSMUSG00000086509.2	6.18989	2.51777	1.55347	1.62074	0.105072	0.999851	ENSMUSG00000086509	Nkx2-2os
ENSMUSG00000030067.17	844.514	-0.387778	0.239313	-1.62038	0.10515	0.999851	ENSMUSG00000030067	Foxp1
ENSMUSG00000055409.14	40.0574	1.23351	0.761743	1.61933	0.105377	0.999851	ENSMUSG00000055409	Nell1
ENSMUSG00000032017.14	246.241	-0.65683	0.405848	-1.61841	0.105574	0.999851	ENSMUSG00000032017	Grik4
ENSMUSG00000024873.6	12.859	1.35747	0.838827	1.6183	0.105598	0.999851	ENSMUSG00000024873	Cnih2
ENSMUSG00000027883.15	62.5685	-0.638578	0.394745	-1.6177	0.105728	0.999851	ENSMUSG00000027883	Gpsm2
ENSMUSG00000030223.14	12.7522	1.73971	1.07555	1.61751	0.105769	0.999851	ENSMUSG00000030223	Ptpro
ENSMUSG00000048118.17	169.856	0.493053	0.305354	1.61469	0.106377	0.999851	ENSMUSG00000048118	Arid4a
ENSMUSG00000023914.16	2.32651	3.84914	2.3856	1.61349	0.106638	0.999851	ENSMUSG00000023914	Mep1a
ENSMUSG00000024105.2	2.32651	3.84914	2.3856	1.61349	0.106638	0.999851	ENSMUSG00000024105	Themis3
ENSMUSG00000086908.1	2.32651	3.84914	2.3856	1.61349	0.106638	0.999851	ENSMUSG00000086908	NA
ENSMUSG00000108274.1	2.32651	3.84914	2.3856	1.61349	0.106638	0.999851	ENSMUSG00000108274	NA
ENSMUSG00000033031.13	108.891	-0.610707	0.378612	-1.61302	0.106741	0.999851	ENSMUSG00000033031	C330027C09Rik
ENSMUSG00000035540.12	1.86821	4.20668	2.60993	1.6118	0.107006	0.999851	ENSMUSG00000035540	Gc
ENSMUSG00000043727.5	1.86821	4.20668	2.60993	1.6118	0.107006	0.999851	ENSMUSG00000043727	F830045P16Rik
ENSMUSG00000046275.2	1.86821	4.20668	2.60993	1.6118	0.107006	0.999851	ENSMUSG00000046275	Tusc5
ENSMUSG00000104766.1	1.86821	4.20668	2.60993	1.6118	0.107006	0.999851	ENSMUSG00000104766	4930573H18Rik
ENSMUSG00000031480.15	21.8083	1.06544	0.661314	1.6111	0.107157	0.999851	ENSMUSG00000031480	Thsd1
ENSMUSG00000004665.10	77.2258	0.721784	0.448228	1.61031	0.107331	0.999851	ENSMUSG00000004665	Cnn2
ENSMUSG00000032425.15	44.2781	0.814092	0.505859	1.60933	0.107545	0.999851	ENSMUSG00000032425	Zfp949
ENSMUSG00000063320.11	7.65169	-1.78807	1.1119	-1.60812	0.107808	0.999851	ENSMUSG00000063320	1190007I07Rik
ENSMUSG00000023826.15	62.2562	-0.880271	0.547625	-1.60743	0.107959	0.999851	ENSMUSG00000023826	Park2
ENSMUSG00000051517.14	5.24982	-2.08443	1.29719	-1.60688	0.10808	0.999851	ENSMUSG00000051517	Arhgef39
ENSMUSG00000020785.17	11.0487	1.63731	1.01895	1.60686	0.108085	0.999851	ENSMUSG00000020785	Camkk1
ENSMUSG00000032519.11	44.3788	-0.682186	0.424906	-1.6055	0.108384	0.999851	ENSMUSG00000032519	Slc25a38
ENSMUSG00000038696.14	289.837	-0.45546	0.283706	-1.60539	0.108407	0.999851	ENSMUSG00000038696	Mapkap1
ENSMUSG00000035069.3	45.3033	-0.734462	0.457913	-1.60393	0.108729	0.999851	ENSMUSG00000035069	Oma1
ENSMUSG00000037926.15	346.392	0.414599	0.258524	1.60372	0.108777	0.999851	ENSMUSG00000037926	Ssh2
ENSMUSG00000038240.13	313.341	-0.534827	0.334036	-1.6011	0.109354	0.999851	ENSMUSG00000038240	Pdss2
ENSMUSG00000095891.7	7.29123	6.22855	3.89038	1.60101	0.109374	0.999851	ENSMUSG00000095891	NA
ENSMUSG00000046561.9	1.93597	3.21884	2.0111	1.60054	0.109479	0.999851	ENSMUSG00000046561	Arsj
ENSMUSG00000111229.1	4.45126	3.16526	1.97787	1.60033	0.109525	0.999851	ENSMUSG00000111229	NA
ENSMUSG00000031158.11	18.6127	1.22832	0.768542	1.59825	0.109988	0.999851	ENSMUSG00000031158	Timm17b
ENSMUSG00000113285.1	4.16553	2.23992	1.40196	1.5977	0.110109	0.999851	ENSMUSG00000113285	NA
ENSMUSG00000096914.3	145.883	-0.622923	0.390061	-1.59699	0.110268	0.999851	ENSMUSG00000096914	Galntl6
ENSMUSG00000050138.7	5.04679	2.68509	1.68241	1.59598	0.110494	0.999851	ENSMUSG00000050138	Kcnk12
ENSMUSG00000027737.10	14.0397	1.64278	1.02988	1.59511	0.110687	0.999851	ENSMUSG00000027737	Slc7a11
ENSMUSG00000025404.15	242.432	-0.428916	0.268896	-1.5951	0.11069	0.999851	ENSMUSG00000025404	R3hdm2
ENSMUSG00000029683.7	3.18294	3.35128	2.10206	1.59428	0.110873	0.999851	ENSMUSG00000029683	Lmod2
ENSMUSG00000111366.1	3.14478	3.60839	2.26453	1.59344	0.111062	0.999851	ENSMUSG00000111366	NA
ENSMUSG00000070493.3	107.132	-0.706732	0.443637	-1.59304	0.111151	0.999851	ENSMUSG00000070493	Chchd2
ENSMUSG00000075705.12	8.95027	1.58981	0.99806	1.5929	0.111182	0.999851	ENSMUSG00000075705	Msrb1
ENSMUSG00000049148.8	18.5521	1.28511	0.80695	1.59255	0.11126	0.999851	ENSMUSG00000049148	Plcxd3
ENSMUSG00000090667.2	3.8171	3.24308	2.03665	1.59236	0.111304	0.999851	ENSMUSG00000090667	Gm765
ENSMUSG00000037214.12	9.47439	1.47018	0.923301	1.59231	0.111314	0.999851	ENSMUSG00000037214	Thap1
ENSMUSG00000109995.1	3.00708	3.51834	2.21137	1.59102	0.111605	0.999851	ENSMUSG00000109995	NA
ENSMUSG00000097639.2	3.26209	-3.48956	2.19368	-1.59073	0.111669	0.999851	ENSMUSG00000097639	Platr4
ENSMUSG00000062908.12	37.0899	-0.75575	0.47568	-1.58878	0.11211	0.999851	ENSMUSG00000062908	Acadm
ENSMUSG00000072952.6	3.2539	3.59826	2.26532	1.58841	0.112193	0.999851	ENSMUSG00000072952	Gm5878
ENSMUSG00000035293.13	117.543	-0.554981	0.349506	-1.5879	0.112308	0.999851	ENSMUSG00000035293	G2e3
ENSMUSG00000040323.13	2.39277	3.13323	1.97356	1.5876	0.112377	0.999851	ENSMUSG00000040323	NA
ENSMUSG00000018507.16	4.68821	2.32515	1.46461	1.58756	0.112387	0.999851	ENSMUSG00000018507	Trpv2
ENSMUSG00000079465.8	4.62751	2.82501	1.77984	1.58723	0.11246	0.999851	ENSMUSG00000079465	Col4a3
ENSMUSG00000025328.9	9.06494	1.64588	1.03754	1.58633	0.112664	0.999851	ENSMUSG00000025328	Padi3
ENSMUSG00000026489.13	7.97818	-1.78493	1.12547	-1.58595	0.112751	0.999851	ENSMUSG00000026489	Coq8a
ENSMUSG00000036955.16	55.5321	0.73867	0.466158	1.58459	0.113059	0.999851	ENSMUSG00000036955	Kif1bp
ENSMUSG00000050945.7	45.6363	-0.719156	0.453987	-1.58409	0.113173	0.999851	ENSMUSG00000050945	Zfp438
ENSMUSG00000029360.3	3.35879	3.22648	2.0372	1.58378	0.113244	0.999851	ENSMUSG00000029360	NA
ENSMUSG00000040591.18	160.52	-0.563322	0.355843	-1.58306	0.113407	0.999851	ENSMUSG00000040591	1110051M20Rik
ENSMUSG00000003309.14	14.1685	-1.64357	1.03974	-1.58075	0.113934	0.999851	ENSMUSG00000003309	Ap1m2
ENSMUSG00000113717.1	4.07265	3.8033	2.4079	1.57951	0.114218	0.999851	ENSMUSG00000113717	NA
ENSMUSG00000000792.2	30.3209	-1.05422	0.66744	-1.5795	0.114222	0.999851	ENSMUSG00000000792	Slc5a5
ENSMUSG00000057766.13	8.95985	1.75052	1.10888	1.57864	0.11442	0.999851	ENSMUSG00000057766	Ankrd29
ENSMUSG00000038005.15	88.3274	0.540285	0.342401	1.57793	0.114582	0.999851	ENSMUSG00000038005	Hpf1
ENSMUSG00000086742.8	6.98856	2.15358	1.3658	1.57679	0.114845	0.999851	ENSMUSG00000086742	LOC102635948
ENSMUSG00000068762.11	4.63912	2.38752	1.51418	1.57677	0.114848	0.999851	ENSMUSG00000068762	Gstm6
ENSMUSG00000005681.12	1.71221	3.40555	2.1603	1.57643	0.114927	0.999851	ENSMUSG00000005681	Apoa2
ENSMUSG00000055809.7	3.11655	-2.57626	1.6343	-1.57637	0.11494	0.999851	ENSMUSG00000055809	Dnaaf3
ENSMUSG00000022249.13	7.97465	1.90396	1.20863	1.57531	0.115185	0.999851	ENSMUSG00000022249	Ttc23l
ENSMUSG00000032263.14	181.446	-0.438714	0.278567	-1.5749	0.11528	0.999851	ENSMUSG00000032263	Bckdhb
ENSMUSG00000107666.1	3.35918	3.0135	1.91417	1.57432	0.115414	0.999851	ENSMUSG00000107666	NA
ENSMUSG00000074340.9	4.72825	2.05813	1.30734	1.57429	0.115421	0.999851	ENSMUSG00000074340	Ovgp1
ENSMUSG00000063626.6	42.9213	-0.756823	0.480759	-1.57423	0.115435	0.999851	ENSMUSG00000063626	Unc5d
ENSMUSG00000099758.1	2.65725	-2.78355	1.77003	-1.5726	0.115811	0.999851	ENSMUSG00000099758	NA
ENSMUSG00000109408.1	33.7971	-0.82346	0.523693	-1.57241	0.115855	0.999851	ENSMUSG00000109408	LOC102639982
ENSMUSG00000053194.2	5.23775	2.79761	1.77964	1.57201	0.115949	0.999851	ENSMUSG00000053194	Cib4
ENSMUSG00000026365.15	6.73037	6.11168	3.89125	1.57062	0.11627	0.999851	ENSMUSG00000026365	Cfh
ENSMUSG00000099843.1	9.12811	1.46723	0.934588	1.56993	0.116432	0.999851	ENSMUSG00000099843	NA
ENSMUSG00000020151.16	7.3099	2.27015	1.44603	1.56992	0.116434	0.999851	ENSMUSG00000020151	Ptprr
ENSMUSG00000037686.6	50.0184	0.908678	0.578858	1.56978	0.116467	0.999851	ENSMUSG00000037686	Aspg
ENSMUSG00000028542.17	54.8829	0.766606	0.488593	1.56901	0.116646	0.999851	ENSMUSG00000028542	Slc6a9
ENSMUSG00000086700.2	3.15828	2.66336	1.69765	1.56885	0.116683	0.999851	ENSMUSG00000086700	NA
ENSMUSG00000037159.11	1.8218	4.16112	2.65321	1.56833	0.116804	0.999851	ENSMUSG00000037159	Wee2
ENSMUSG00000098128.1	1.8218	4.16112	2.65321	1.56833	0.116804	0.999851	ENSMUSG00000098128	NA
ENSMUSG00000101705.1	1.8218	4.16112	2.65321	1.56833	0.116804	0.999851	ENSMUSG00000101705	NA
ENSMUSG00000097231.2	3.97112	2.9912	1.90738	1.56823	0.116829	0.999851	ENSMUSG00000097231	NA
ENSMUSG00000035653.16	5.79607	1.85982	1.1862	1.56787	0.116911	0.999851	ENSMUSG00000035653	Lrfn5
ENSMUSG00000097705.1	7.03842	2.14471	1.36857	1.56712	0.117087	0.999851	ENSMUSG00000097705	NA
ENSMUSG00000010021.13	4.64181	2.30916	1.47357	1.56706	0.117101	0.999851	ENSMUSG00000010021	Kif19a
ENSMUSG00000074746.2	137.703	0.54961	0.35077	1.56687	0.117146	0.999851	ENSMUSG00000074746	Pdzd8
ENSMUSG00000048078.16	2413.95	-0.508723	0.32473	-1.5666	0.117207	0.999851	ENSMUSG00000048078	Tenm4
ENSMUSG00000028602.12	3.87361	2.70842	1.72894	1.56652	0.117228	0.999851	ENSMUSG00000028602	Tnfrsf8
ENSMUSG00000044468.14	81.5461	-0.63877	0.407871	-1.56611	0.117324	0.999851	ENSMUSG00000044468	Fam46c
ENSMUSG00000037393.2	3.7707	3.22717	2.0613	1.5656	0.117443	0.999851	ENSMUSG00000037393	Nmur2
ENSMUSG00000026918.16	275.799	0.536135	0.342489	1.56541	0.117488	0.999851	ENSMUSG00000026918	Brd3
ENSMUSG00000087373.7	27.7978	0.863695	0.551763	1.56534	0.117504	0.999851	ENSMUSG00000087373	NA
ENSMUSG00000020897.12	49.8958	-0.760243	0.485689	-1.56529	0.117516	0.999851	ENSMUSG00000020897	Aurkb
ENSMUSG00000037474.13	476.381	0.436706	0.279001	1.56525	0.117524	0.999851	ENSMUSG00000037474	Dtl
ENSMUSG00000009549.14	23.4939	1.18182	0.755305	1.5647	0.117654	0.999851	ENSMUSG00000009549	Srp14
ENSMUSG00000056427.10	2090.49	-0.52063	0.332851	-1.56415	0.117781	0.999851	ENSMUSG00000056427	Slit3
ENSMUSG00000037070.9	45.7392	0.691575	0.442424	1.56315	0.118017	0.999851	ENSMUSG00000037070	Rbmxl1
ENSMUSG00000020898.18	77.803	0.729406	0.466845	1.56242	0.11819	0.999851	ENSMUSG00000020898	Ctc1
ENSMUSG00000109849.1	2.67823	3.3442	2.14122	1.56182	0.11833	0.999851	ENSMUSG00000109849	NA
ENSMUSG00000074283.5	8.88374	-1.48997	0.954441	-1.56109	0.118502	0.999851	ENSMUSG00000074283	Zfp109
ENSMUSG00000021715.12	238.255	-0.475244	0.304756	-1.55942	0.118896	0.999851	ENSMUSG00000021715	Cwc27
ENSMUSG00000036565.7	239.957	0.449314	0.288591	1.55692	0.119489	0.999851	ENSMUSG00000036565	Ttyh3
ENSMUSG00000047419.5	16.9963	1.01758	0.653835	1.55632	0.119631	0.999851	ENSMUSG00000047419	Cmya5
ENSMUSG00000073435.10	7.59728	1.72577	1.10987	1.55493	0.119962	0.999851	ENSMUSG00000073435	Nme3
ENSMUSG00000026418.16	30.7282	1.3134	0.845271	1.55383	0.120226	0.999851	ENSMUSG00000026418	Tnni1
ENSMUSG00000048782.15	4.35133	2.37001	1.52544	1.55366	0.120266	0.999851	ENSMUSG00000048782	Insc
ENSMUSG00000042724.8	47.9984	0.730646	0.470286	1.55362	0.120275	0.999851	ENSMUSG00000042724	Map3k9
ENSMUSG00000031398.13	54.4262	-0.680804	0.438269	-1.55339	0.120329	0.999851	ENSMUSG00000031398	Plxna3
ENSMUSG00000042425.18	14.3526	1.38309	0.891117	1.55209	0.120641	0.999851	ENSMUSG00000042425	Frmpd3
ENSMUSG00000031537.15	119.063	0.500986	0.322817	1.55192	0.120681	0.999851	ENSMUSG00000031537	Ikbkb
ENSMUSG00000106909.1	7.01481	2.84883	1.83763	1.55028	0.121076	0.999851	ENSMUSG00000106909	NA
ENSMUSG00000038844.9	119.144	-0.673918	0.434964	-1.54936	0.121294	0.999851	ENSMUSG00000038844	Kif16b
ENSMUSG00000070732.2	6.24794	2.48236	1.60362	1.54798	0.121628	0.999851	ENSMUSG00000070732	Rbm44
ENSMUSG00000100851.1	4.35846	3.14434	2.03137	1.54789	0.121648	0.999851	ENSMUSG00000100851	NA
ENSMUSG00000024180.13	13.2713	-1.35396	0.87493	-1.54751	0.12174	0.999851	ENSMUSG00000024180	Tmem8
ENSMUSG00000041986.16	6.2505	1.76206	1.13926	1.54667	0.121943	0.999851	ENSMUSG00000041986	Elmod1
ENSMUSG00000092463.1	6.57545	2.01844	1.30511	1.54657	0.121967	0.999851	ENSMUSG00000092463	NA
ENSMUSG00000015396.4	4.17931	2.31717	1.49849	1.54633	0.122024	0.999851	ENSMUSG00000015396	Cd83
ENSMUSG00000027309.18	72.9156	-0.657391	0.425431	-1.54524	0.122289	0.999851	ENSMUSG00000027309	4930402H24Rik
ENSMUSG00000025068.7	102.573	-0.580558	0.375826	-1.54475	0.122406	0.999851	ENSMUSG00000025068	Gsto1
ENSMUSG00000029408.13	7.98369	1.67714	1.0859	1.54447	0.122475	0.999851	ENSMUSG00000029408	Abcb9
ENSMUSG00000100596.1	4.73045	2.80627	1.81708	1.54438	0.122496	0.999851	ENSMUSG00000100596	NA
ENSMUSG00000085915.1	4.37007	2.6559	1.72012	1.54402	0.122584	0.999851	ENSMUSG00000085915	NA
ENSMUSG00000085776.8	7.70953	1.76646	1.14417	1.54388	0.122617	0.999851	ENSMUSG00000085776	5430402O13Rik
ENSMUSG00000026088.15	12.4092	1.3188	0.854226	1.54385	0.122624	0.999851	ENSMUSG00000026088	Mitd1
ENSMUSG00000053675.8	6.26231	6.00688	3.89208	1.54336	0.122744	0.999851	ENSMUSG00000053675	Tgm5
ENSMUSG00000027298.17	58.9965	0.620664	0.402341	1.54263	0.12292	0.999851	ENSMUSG00000027298	Tyro3
ENSMUSG00000021276.10	65.3061	0.613694	0.397934	1.5422	0.123025	0.999851	ENSMUSG00000021276	Cinp
ENSMUSG00000087022.4	7.44538	1.76443	1.145	1.54099	0.12332	0.999851	ENSMUSG00000087022	9130024F11Rik
ENSMUSG00000041216.15	5.38914	2.24333	1.45821	1.53842	0.123947	0.999851	ENSMUSG00000041216	Clvs1
ENSMUSG00000111587.1	6.16951	5.9845	3.89227	1.53754	0.124162	0.999851	ENSMUSG00000111587	NA
ENSMUSG00000099639.6	7.3603	2.53341	1.64785	1.5374	0.124195	0.999851	ENSMUSG00000099639	1700084F23Rik
ENSMUSG00000022681.14	49.7246	-0.679207	0.441872	-1.53711	0.124266	0.999851	ENSMUSG00000022681	Ntan1
ENSMUSG00000057176.4	18.5753	1.14718	0.746686	1.53636	0.12445	0.999851	ENSMUSG00000057176	Ccdc189
ENSMUSG00000056596.8	9.40791	1.28403	0.835781	1.53632	0.124459	0.999851	ENSMUSG00000056596	Trnp1
ENSMUSG00000028874.14	2.34637	3.10552	2.02153	1.53622	0.124484	0.999851	ENSMUSG00000028874	Fgr
ENSMUSG00000055198.3	5.80489	2.30785	1.50232	1.53619	0.124493	0.999851	ENSMUSG00000055198	Gm12830
ENSMUSG00000044906.5	73.0118	-0.818966	0.533166	-1.53604	0.124528	0.999851	ENSMUSG00000044906	4930503L19Rik
ENSMUSG00000024713.15	302.34	-0.509477	0.331824	-1.53538	0.124689	0.999851	ENSMUSG00000024713	Pcsk5
ENSMUSG00000021684.17	30.988	1.10313	0.719089	1.53407	0.125012	0.999851	ENSMUSG00000021684	Pde8b
ENSMUSG00000030342.8	56.2347	-0.976159	0.636537	-1.53355	0.125142	0.999851	ENSMUSG00000030342	Cd9
ENSMUSG00000008167.14	25.9547	0.855127	0.557835	1.53294	0.125291	0.999851	ENSMUSG00000008167	Fbxw9
ENSMUSG00000021797.1	2.63182	3.31394	2.16265	1.53235	0.125435	0.999851	ENSMUSG00000021797	9230112D13Rik
ENSMUSG00000086552.3	2.63182	3.31394	2.16265	1.53235	0.125435	0.999851	ENSMUSG00000086552	Dlx4os
ENSMUSG00000037106.8	10.2358	4.55165	2.97272	1.53114	0.125735	0.999851	ENSMUSG00000037106	Fer1l6
ENSMUSG00000101156.1	3.47513	3.79713	2.48024	1.53095	0.125781	0.999851	ENSMUSG00000101156	NA
ENSMUSG00000109186.1	5.75662	2.73589	1.78837	1.52983	0.126059	0.999851	ENSMUSG00000109186	NA
ENSMUSG00000020014.17	11.6533	1.82149	1.19071	1.52976	0.126077	0.999851	ENSMUSG00000020014	Cfap54
ENSMUSG00000022793.16	16.589	-1.20054	0.784881	-1.52958	0.12612	0.999851	ENSMUSG00000022793	B4galt4
ENSMUSG00000055632.17	9.88242	1.62669	1.06375	1.52921	0.126212	0.999851	ENSMUSG00000055632	Hmcn2
ENSMUSG00000043301.15	5.69529	2.17585	1.4236	1.52841	0.126411	0.999851	ENSMUSG00000043301	Kcnj6
ENSMUSG00000068151.7	2.95402	3.5086	2.29629	1.52794	0.126526	0.999851	ENSMUSG00000068151	NA
ENSMUSG00000110824.1	3.21911	2.62074	1.71551	1.52767	0.126594	0.999851	ENSMUSG00000110824	NA
ENSMUSG00000033147.16	32.0041	0.765014	0.500846	1.52744	0.12665	0.999851	ENSMUSG00000033147	Slc22a15
ENSMUSG00000041596.12	21.1178	0.956105	0.626034	1.52724	0.126701	0.999851	ENSMUSG00000041596	Nlrp5-ps
ENSMUSG00000037577.12	4.38171	2.59464	1.69911	1.52705	0.126748	0.999851	ENSMUSG00000037577	Ephx3
ENSMUSG00000111856.1	4.54631	2.352	1.54051	1.52677	0.126819	0.999851	ENSMUSG00000111856	NA
ENSMUSG00000026024.14	96.9559	0.502147	0.328944	1.52654	0.126875	0.999851	ENSMUSG00000026024	Als2
ENSMUSG00000112430.1	16.6393	-1.14532	0.750384	-1.52631	0.126932	0.999851	ENSMUSG00000112430	NA
ENSMUSG00000032502.8	9.64036	1.79084	1.17336	1.52625	0.126949	0.999851	ENSMUSG00000032502	Stac
ENSMUSG00000041797.7	15.6221	1.46611	0.960827	1.52589	0.127038	0.999851	ENSMUSG00000041797	Abca9
ENSMUSG00000026475.7	17.3279	-0.975754	0.639593	-1.52558	0.127113	0.999851	ENSMUSG00000026475	Rgs16
ENSMUSG00000026827.12	153.004	0.519518	0.34061	1.52526	0.127195	0.999851	ENSMUSG00000026827	Gpd2
ENSMUSG00000027651.16	192.558	0.389723	0.255546	1.52506	0.127244	0.999851	ENSMUSG00000027651	Rprd1b
ENSMUSG00000035772.11	9.50454	1.56789	1.02857	1.52434	0.127424	0.999851	ENSMUSG00000035772	Mrps2
ENSMUSG00000003484.4	2.54727	3.59027	2.35585	1.52398	0.127515	0.999851	ENSMUSG00000003484	Cyp4f18
ENSMUSG00000099722.3	2.54727	3.59027	2.35585	1.52398	0.127515	0.999851	ENSMUSG00000099722	Gm29154
ENSMUSG00000020974.6	67.0439	0.553212	0.363053	1.52378	0.127564	0.999851	ENSMUSG00000020974	Pole2
ENSMUSG00000000282.12	93.7912	0.73091	0.479937	1.52293	0.127777	0.999851	ENSMUSG00000000282	Mnt
ENSMUSG00000021051.10	466.767	-0.347305	0.22809	-1.52266	0.127843	0.999851	ENSMUSG00000021051	Ppp2r5e
ENSMUSG00000069727.5	34.0124	0.780886	0.512994	1.52221	0.127956	0.999851	ENSMUSG00000069727	Zfp975
ENSMUSG00000024927.7	43.0611	0.749225	0.492339	1.52177	0.128067	0.999851	ENSMUSG00000024927	Rela
ENSMUSG00000030849.18	2794.45	0.630542	0.414424	1.52149	0.128136	0.999851	ENSMUSG00000030849	Fgfr2
ENSMUSG00000111842.1	36.2613	-0.792886	0.521268	-1.52107	0.128242	0.999851	ENSMUSG00000111842	NA
ENSMUSG00000051378.10	85.7634	-0.57223	0.37626	-1.52084	0.1283	0.999851	ENSMUSG00000051378	Kif18b
ENSMUSG00000058248.12	27.1569	1.58196	1.04054	1.52032	0.128429	0.999851	ENSMUSG00000058248	Kcnh1
ENSMUSG00000108532.1	16.9956	1.49695	0.984659	1.52028	0.128442	0.999851	ENSMUSG00000108532	NA
ENSMUSG00000025199.16	138.137	0.486958	0.320385	1.51991	0.128532	0.999851	ENSMUSG00000025199	Chuk
ENSMUSG00000022021.13	786.565	-0.462563	0.304413	-1.51952	0.128631	0.999851	ENSMUSG00000022021	Diaph3
ENSMUSG00000051043.16	66.2777	-0.622941	0.410415	-1.51783	0.129057	0.999851	ENSMUSG00000051043	Gprc5c
ENSMUSG00000038264.8	43.2423	0.971632	0.640257	1.51757	0.129124	0.999851	ENSMUSG00000038264	Sema7a
ENSMUSG00000033053.3	2.07921	3.22743	2.12704	1.51734	0.129182	0.999851	ENSMUSG00000033053	1700028P14Rik
ENSMUSG00000035860.9	2.07921	3.22743	2.12704	1.51734	0.129182	0.999851	ENSMUSG00000035860	Cdhr3
ENSMUSG00000111867.1	2.9153	3.02851	1.99751	1.51614	0.129485	0.999851	ENSMUSG00000111867	Gm31013
ENSMUSG00000026058.11	17.3219	1.12599	0.743321	1.5148	0.129822	0.999851	ENSMUSG00000026058	Khdrbs2
ENSMUSG00000097277.7	40.3205	0.709441	0.468376	1.51468	0.129853	0.999851	ENSMUSG00000097277	2900076A07Rik
ENSMUSG00000027074.14	28.2816	0.907706	0.599489	1.51413	0.129992	0.999851	ENSMUSG00000027074	Slc43a3
ENSMUSG00000087413.1	5.80899	1.74589	1.15332	1.51379	0.130078	0.999851	ENSMUSG00000087413	NA
ENSMUSG00000044017.16	7.5944	2.03316	1.34311	1.51377	0.130083	0.999851	ENSMUSG00000044017	Adgrd1
ENSMUSG00000047996.16	65.3864	0.547108	0.361756	1.51237	0.130441	0.999851	ENSMUSG00000047996	Prrg1
ENSMUSG00000025925.14	123.692	-0.439775	0.290877	-1.51189	0.130561	0.999851	ENSMUSG00000025925	Terf1
ENSMUSG00000087518.1	2.71337	3.05976	2.02395	1.51178	0.130591	0.999851	ENSMUSG00000087518	NA
ENSMUSG00000039155.15	5.03941	2.86586	1.89584	1.51166	0.130621	0.999851	ENSMUSG00000039155	Cdh26
ENSMUSG00000048582.7	4.72994	2.01758	1.3352	1.51107	0.130771	0.999851	ENSMUSG00000048582	Gja3
ENSMUSG00000100783.1	2.79796	-2.69682	1.78476	-1.51103	0.130782	0.999851	ENSMUSG00000100783	NA
ENSMUSG00000086537.7	213.678	-0.439315	0.290859	-1.51041	0.13094	0.999851	ENSMUSG00000086537	Nespas
ENSMUSG00000113362.1	8.91658	1.78495	1.18196	1.51016	0.131002	0.999851	ENSMUSG00000113362	NA
ENSMUSG00000037913.12	2.40956	3.48354	2.30707	1.50994	0.131058	0.999851	ENSMUSG00000037913	Tmem156
ENSMUSG00000046764.8	2.40956	3.48354	2.30707	1.50994	0.131058	0.999851	ENSMUSG00000046764	A530053G22Rik
ENSMUSG00000085485.1	2.40956	3.48354	2.30707	1.50994	0.131058	0.999851	ENSMUSG00000085485	NA
ENSMUSG00000037490.5	13.6236	1.17227	0.776438	1.5098	0.131094	0.999851	ENSMUSG00000037490	Slc2a12
ENSMUSG00000015354.8	33.7971	0.916157	0.607057	1.50918	0.131253	0.999851	ENSMUSG00000015354	Pcolce2
ENSMUSG00000031483.8	34.0575	-0.94607	0.626967	-1.50896	0.131309	0.999851	ENSMUSG00000031483	Erlin2
ENSMUSG00000050410.15	8.98283	1.40507	0.931431	1.50851	0.131425	0.999851	ENSMUSG00000050410	Tcf19
ENSMUSG00000114276.1	1.90486	3.54942	2.35416	1.50773	0.131625	0.999851	ENSMUSG00000114276	NA
ENSMUSG00000112763.1	5.70145	5.86971	3.89327	1.50766	0.131642	0.999851	ENSMUSG00000112763	NA
ENSMUSG00000039703.15	210.057	0.424858	0.281808	1.50762	0.131652	0.999851	ENSMUSG00000039703	Nploc4
ENSMUSG00000026626.11	155.638	0.455311	0.302085	1.50723	0.131752	0.999851	ENSMUSG00000026626	Ppp2r5a
ENSMUSG00000089945.13	103.65	0.924353	0.613294	1.50719	0.131761	0.999851	ENSMUSG00000089945	Pakap
ENSMUSG00000032511.17	31.6558	0.996277	0.661094	1.50701	0.131808	0.999851	ENSMUSG00000032511	Scn5a
ENSMUSG00000030844.11	19.547	1.21363	0.805563	1.50656	0.131925	0.999851	ENSMUSG00000030844	Rgs10
ENSMUSG00000087640.1	2.43093	2.9086	1.93107	1.50621	0.132014	0.999851	ENSMUSG00000087640	NA
ENSMUSG00000029074.14	6.50561	1.83998	1.22172	1.50605	0.132053	0.999851	ENSMUSG00000029074	Ttll10
ENSMUSG00000026274.11	92.4543	0.607444	0.403394	1.50583	0.13211	0.999851	ENSMUSG00000026274	Pask
ENSMUSG00000024664.4	51.7755	-0.693508	0.460646	-1.50551	0.132192	0.999851	ENSMUSG00000024664	Fads3
ENSMUSG00000034687.8	535.456	-0.573667	0.381094	-1.50532	0.132242	0.999851	ENSMUSG00000034687	Fras1
ENSMUSG00000039901.9	172.814	-0.484644	0.322071	-1.50477	0.132382	0.999851	ENSMUSG00000039901	9130011E15Rik
ENSMUSG00000040998.18	51.3121	-0.712651	0.473754	-1.50426	0.132513	0.999851	ENSMUSG00000040998	Npnt
ENSMUSG00000062694.7	3.61473	3.79266	2.52172	1.504	0.132581	0.999851	ENSMUSG00000062694	Cav3
ENSMUSG00000032577.16	9.11391	1.37108	0.912742	1.50216	0.133056	0.999851	ENSMUSG00000032577	Mapkapk3
ENSMUSG00000006356.10	40.3822	0.778723	0.518612	1.50155	0.133213	0.999851	ENSMUSG00000006356	Crip2
ENSMUSG00000028678.13	88.1155	-0.563332	0.375175	-1.50152	0.133222	0.999851	ENSMUSG00000028678	Kif2c
ENSMUSG00000079554.2	2.58542	3.28355	2.18706	1.50136	0.133263	0.999851	ENSMUSG00000079554	Aox2
ENSMUSG00000050830.17	19.1444	-1.13724	0.758252	-1.49981	0.133663	0.999851	ENSMUSG00000050830	Vwc2
ENSMUSG00000106978.1	18.5527	1.12455	0.74984	1.49972	0.133686	0.999851	ENSMUSG00000106978	NA
ENSMUSG00000022131.2	68.5604	0.546886	0.364709	1.49951	0.133741	0.999851	ENSMUSG00000022131	Gpr180
ENSMUSG00000073551.4	3.3736	2.95591	1.97147	1.49934	0.133785	0.999851	ENSMUSG00000073551	Spink13
ENSMUSG00000072487.10	3.18143	3.38177	2.25773	1.49786	0.134169	0.999851	ENSMUSG00000072487	Mroh5
ENSMUSG00000069733.11	8.57768	1.91845	1.28116	1.49743	0.134281	0.999851	ENSMUSG00000069733	Ube2u
ENSMUSG00000038486.9	18.6446	1.30526	0.872011	1.49684	0.134436	0.999851	ENSMUSG00000038486	Sv2a
ENSMUSG00000109420.1	8.0915	1.48579	0.992696	1.49672	0.134466	0.999851	ENSMUSG00000109420	NA
ENSMUSG00000006763.14	46.2114	0.676988	0.452454	1.49626	0.134586	0.999851	ENSMUSG00000006763	Saal1
ENSMUSG00000110884.1	1.5745	3.26916	2.18705	1.49478	0.134971	0.999851	ENSMUSG00000110884	NA
ENSMUSG00000039814.15	17.3452	-1.0346	0.692202	-1.49465	0.135006	0.999851	ENSMUSG00000039814	Xkr5
ENSMUSG00000054808.15	544.908	0.33367	0.223382	1.49372	0.13525	0.999851	ENSMUSG00000054808	Actn4
ENSMUSG00000014956.15	268.425	0.351277	0.235225	1.49336	0.135342	0.999851	ENSMUSG00000014956	Ppp1cb
ENSMUSG00000020231.15	40.2957	-0.877525	0.587658	-1.49326	0.13537	0.999851	ENSMUSG00000020231	Dip2a
ENSMUSG00000037708.16	3.04373	3.28987	2.20447	1.49236	0.135604	0.999851	ENSMUSG00000037708	Spag6
ENSMUSG00000040859.14	115.932	0.523715	0.35116	1.49139	0.13586	0.999851	ENSMUSG00000040859	Bsdc1
ENSMUSG00000001901.15	3.78269	2.43201	1.63275	1.48952	0.136351	0.999851	ENSMUSG00000001901	Kcnh6
ENSMUSG00000044103.4	2.0746	4.47988	3.00858	1.48903	0.136478	0.999851	ENSMUSG00000044103	Il1f9
ENSMUSG00000105504.4	2.0746	4.47988	3.00858	1.48903	0.136478	0.999851	ENSMUSG00000105504	Gbp5
ENSMUSG00000044072.14	33.7166	1.04182	0.699855	1.48862	0.136587	0.999851	ENSMUSG00000044072	Eml6
ENSMUSG00000002835.8	204.613	0.521864	0.350589	1.48853	0.13661	0.999851	ENSMUSG00000002835	Chaf1a
ENSMUSG00000052372.10	5651.87	2.21216	1.4874	1.48727	0.136945	0.999851	ENSMUSG00000052372	Il1rapl1
ENSMUSG00000020576.10	212.86	-0.394583	0.265422	-1.48663	0.137113	0.999851	ENSMUSG00000020576	Nbas
ENSMUSG00000042670.5	69.9254	-0.636831	0.428453	-1.48635	0.137186	0.999851	ENSMUSG00000042670	Immp1l
ENSMUSG00000085549.7	5.41438	2.32795	1.56658	1.48601	0.137277	0.999851	ENSMUSG00000085549	NA
ENSMUSG00000099384.6	27.4103	0.991069	0.667033	1.48579	0.137336	0.999851	ENSMUSG00000099384	1700110C19Rik
ENSMUSG00000028702.15	54.2748	0.618506	0.41644	1.48522	0.137485	0.999851	ENSMUSG00000028702	Rad54l
ENSMUSG00000040407.17	258.489	-0.44319	0.298533	-1.48456	0.13766	0.999851	ENSMUSG00000040407	Akap9
ENSMUSG00000099759.1	19.1171	1.20309	0.810712	1.484	0.13781	0.999851	ENSMUSG00000099759	1700030C10Rik
ENSMUSG00000022948.14	50.3686	0.692508	0.466668	1.48394	0.137825	0.999851	ENSMUSG00000022948	Setd4
ENSMUSG00000067028.11	10.2336	1.62544	1.0958	1.48334	0.137984	0.999851	ENSMUSG00000067028	Cntnap5b
ENSMUSG00000059049.14	435.603	-0.324819	0.219043	-1.4829	0.1381	0.999851	ENSMUSG00000059049	Frem1
ENSMUSG00000025533.15	39.5848	-0.757978	0.511347	-1.48232	0.138256	0.999851	ENSMUSG00000025533	Asl
ENSMUSG00000056602.11	34.6751	0.967622	0.652828	1.4822	0.138287	0.999851	ENSMUSG00000056602	Fry
ENSMUSG00000038379.15	117.087	-0.472243	0.31869	-1.48183	0.138386	0.999851	ENSMUSG00000038379	Ttk
ENSMUSG00000085816.1	99.5657	-0.891647	0.602599	-1.47967	0.138962	0.999851	ENSMUSG00000085816	NA
ENSMUSG00000003068.16	233.226	0.404942	0.273817	1.47888	0.139174	0.999851	ENSMUSG00000003068	Stk11
ENSMUSG00000019791.12	5.30717	-1.80067	1.21823	-1.4781	0.139381	0.999851	ENSMUSG00000019791	Hint3
ENSMUSG00000017802.14	113.318	0.495281	0.335152	1.47778	0.139466	0.999851	ENSMUSG00000017802	Fam134c
ENSMUSG00000022019.15	232.47	-0.415476	0.281262	-1.47719	0.139626	0.999851	ENSMUSG00000022019	Tdrd3
ENSMUSG00000018565.17	119	0.425086	0.28779	1.47707	0.139657	0.999851	ENSMUSG00000018565	Elp5
ENSMUSG00000059430.14	6.71824	2.12174	1.4369	1.47661	0.13978	0.999851	ENSMUSG00000059430	Actg2
ENSMUSG00000016498.9	2.87762	3.80442	2.57676	1.47644	0.139827	0.999851	ENSMUSG00000016498	Pdcd1lg2
ENSMUSG00000020636.14	2.87762	3.80442	2.57676	1.47644	0.139827	0.999851	ENSMUSG00000020636	Allc
ENSMUSG00000028558.14	2.87762	3.80442	2.57676	1.47644	0.139827	0.999851	ENSMUSG00000028558	Calr4
ENSMUSG00000097009.2	2.87762	3.80442	2.57676	1.47644	0.139827	0.999851	ENSMUSG00000097009	NA
ENSMUSG00000105324.1	2.87762	3.80442	2.57676	1.47644	0.139827	0.999851	ENSMUSG00000105324	NA
ENSMUSG00000063714.15	49.8185	0.617597	0.41833	1.47634	0.139853	0.999851	ENSMUSG00000063714	NA
ENSMUSG00000032852.3	4.68591	2.23393	1.51336	1.47614	0.139906	0.999851	ENSMUSG00000032852	Rspo4
ENSMUSG00000023019.12	18.8338	1.283	0.869274	1.47594	0.13996	0.999851	ENSMUSG00000023019	Gpd1
ENSMUSG00000033306.14	1675.26	-0.364035	0.246741	-1.47537	0.140112	0.999851	ENSMUSG00000033306	Lpp
ENSMUSG00000097007.2	3.84707	2.44544	1.65844	1.47454	0.140336	0.999851	ENSMUSG00000097007	NA
ENSMUSG00000041460.14	5.23852	2.3622	1.60387	1.47281	0.140803	0.999851	ENSMUSG00000041460	Cacna2d4
ENSMUSG00000052504.6	12.5561	1.45603	0.988614	1.4728	0.140806	0.999851	ENSMUSG00000052504	Epha3
ENSMUSG00000015316.11	3.98359	2.71334	1.84256	1.47259	0.140861	0.999851	ENSMUSG00000015316	Slamf1
ENSMUSG00000078816.9	7.60976	1.369	0.929662	1.47258	0.140864	0.999851	ENSMUSG00000078816	Prkcg
ENSMUSG00000106106.2	918.666	1.69909	1.15387	1.47252	0.140881	0.999851	ENSMUSG00000106106	NA
ENSMUSG00000055972.5	5.26465	2.61084	1.77349	1.47215	0.140981	0.999851	ENSMUSG00000055972	NA
ENSMUSG00000097377.1	9.03352	1.28909	0.87609	1.47141	0.141181	0.999851	ENSMUSG00000097377	NA
ENSMUSG00000045312.12	442.521	-0.334659	0.227482	-1.47114	0.141252	0.999851	ENSMUSG00000045312	Lhfpl2
ENSMUSG00000099706.1	3.76094	3.06771	2.08572	1.47082	0.141341	0.999851	ENSMUSG00000099706	Gm29536
ENSMUSG00000040666.18	21.7831	1.40558	0.955834	1.47052	0.14142	0.999851	ENSMUSG00000040666	Sh3bgr
ENSMUSG00000097145.5	37.0422	0.802929	0.546348	1.46963	0.141662	0.999851	ENSMUSG00000097145	9230114K14Rik
ENSMUSG00000109994.1	7.48424	4.82219	3.2815	1.46951	0.141695	0.999851	ENSMUSG00000109994	NA
ENSMUSG00000066224.13	8.6443	1.66747	1.13473	1.46948	0.141702	0.999851	ENSMUSG00000066224	Arid3c
ENSMUSG00000035891.16	16.1463	-1.15418	0.785642	-1.46909	0.141808	0.999851	ENSMUSG00000035891	Cerk
ENSMUSG00000085739.1	14.4007	1.45218	0.988497	1.46908	0.141811	0.999851	ENSMUSG00000085739	NA
ENSMUSG00000048520.16	19.6951	1.45974	0.993743	1.46894	0.14185	0.999851	ENSMUSG00000048520	Fbxl13
ENSMUSG00000038781.6	3.34831	-2.20364	1.50054	-1.46857	0.14195	0.999851	ENSMUSG00000038781	Stap2
ENSMUSG00000030867.7	32.0603	-0.818977	0.557912	-1.46793	0.142123	0.999851	ENSMUSG00000030867	Plk1
ENSMUSG00000025574.13	59.1054	0.723478	0.493334	1.46651	0.14251	0.999851	ENSMUSG00000025574	Tk1
ENSMUSG00000087379.1	11.2212	2.00667	1.36847	1.46636	0.142551	0.999851	ENSMUSG00000087379	NA
ENSMUSG00000028018.15	179.567	-0.465273	0.317375	-1.466	0.142647	0.999851	ENSMUSG00000028018	Gstcd
ENSMUSG00000030834.7	11.6339	-1.25801	0.858423	-1.46549	0.142786	0.999851	ENSMUSG00000030834	Abcc6
ENSMUSG00000006574.15	19.7122	1.29744	0.885511	1.46518	0.142871	0.999851	ENSMUSG00000006574	Slc4a1
ENSMUSG00000097525.2	5.09418	5.70444	3.89485	1.46461	0.143027	0.999851	ENSMUSG00000097525	NA
ENSMUSG00000108848.1	5.09418	5.70444	3.89485	1.46461	0.143027	0.999851	ENSMUSG00000108848	4933430N04Rik
ENSMUSG00000048832.8	81.4218	-0.533032	0.364043	-1.4642	0.14314	0.999851	ENSMUSG00000048832	Vps37c
ENSMUSG00000041477.14	67.1378	-0.549494	0.375329	-1.46403	0.143185	0.999851	ENSMUSG00000041477	Dcp1b
ENSMUSG00000022766.12	1.85845	3.50393	2.39358	1.46389	0.143225	0.999851	ENSMUSG00000022766	Serpind1
ENSMUSG00000100534.1	1.85845	3.50393	2.39358	1.46389	0.143225	0.999851	ENSMUSG00000100534	NA
ENSMUSG00000068323.12	17.4596	-0.956323	0.653532	-1.46332	0.143381	0.999851	ENSMUSG00000068323	Slc4a5
ENSMUSG00000033355.6	7.05455	1.53234	1.04724	1.46322	0.143408	0.999851	ENSMUSG00000033355	Rtp4
ENSMUSG00000085396.7	288.434	-0.415831	0.284341	-1.46244	0.143621	0.999851	ENSMUSG00000085396	Firre
ENSMUSG00000072082.6	151.645	-0.51169	0.349948	-1.46219	0.14369	0.999851	ENSMUSG00000072082	Ccnf
ENSMUSG00000021585.9	59.665	-0.783566	0.535911	-1.46212	0.143708	0.999851	ENSMUSG00000021585	Cast
ENSMUSG00000024096.16	85.8862	-0.550539	0.376639	-1.46171	0.14382	0.999851	ENSMUSG00000024096	Ralbp1
ENSMUSG00000047592.17	5.04778	5.6906	3.89499	1.46101	0.144014	0.999851	ENSMUSG00000047592	Nxpe5
ENSMUSG00000086437.2	5.04778	5.6906	3.89499	1.46101	0.144014	0.999851	ENSMUSG00000086437	Gm13021
ENSMUSG00000087641.1	5.04778	5.6906	3.89499	1.46101	0.144014	0.999851	ENSMUSG00000087641	NA
ENSMUSG00000090619.1	5.04778	5.6906	3.89499	1.46101	0.144014	0.999851	ENSMUSG00000090619	Vmn2r60
ENSMUSG00000090655.1	5.04778	5.6906	3.89499	1.46101	0.144014	0.999851	ENSMUSG00000090655	Vmn2r120
ENSMUSG00000094133.2	5.04778	5.6906	3.89499	1.46101	0.144014	0.999851	ENSMUSG00000094133	Olfr1431
ENSMUSG00000110576.1	5.04778	5.6906	3.89499	1.46101	0.144014	0.999851	ENSMUSG00000110576	NA
ENSMUSG00000112228.1	5.04778	5.6906	3.89499	1.46101	0.144014	0.999851	ENSMUSG00000112228	NA
ENSMUSG00000001348.15	8.53008	1.77805	1.21784	1.46	0.14429	0.999851	ENSMUSG00000001348	Acp5
ENSMUSG00000027993.16	167.926	-0.573444	0.392795	-1.45991	0.144316	0.999851	ENSMUSG00000027993	Trim2
ENSMUSG00000025176.14	9.69492	-1.44155	0.988066	-1.45896	0.144575	0.999851	ENSMUSG00000025176	Hoga1
ENSMUSG00000000627.15	3.93196	-2.04102	1.39958	-1.45831	0.144755	0.999851	ENSMUSG00000000627	Sema4f
ENSMUSG00000039478.15	89.5011	-0.471441	0.323346	-1.45801	0.144839	0.999851	ENSMUSG00000039478	Micu3
ENSMUSG00000060166.5	67.8642	0.596875	0.409455	1.45773	0.144914	0.999851	ENSMUSG00000060166	Zdhhc8
ENSMUSG00000065952.13	6.22836	-1.47332	1.01101	-1.45728	0.145039	0.999851	ENSMUSG00000065952	C330021F23Rik
ENSMUSG00000015880.13	111.35	-0.573522	0.393939	-1.45586	0.145431	0.999851	ENSMUSG00000015880	Ncapg
ENSMUSG00000051590.9	1.42981	-3.6014	2.4743	-1.45552	0.145526	0.999851	ENSMUSG00000051590	Map3k19
ENSMUSG00000021716.14	23.4664	-0.941062	0.647021	-1.45445	0.14582	0.999851	ENSMUSG00000021716	Srek1ip1
ENSMUSG00000053111.13	11.9649	1.67303	1.15036	1.45436	0.145846	0.999851	ENSMUSG00000053111	Fank1
ENSMUSG00000035798.14	138.294	-0.414537	0.285032	-1.45435	0.145849	0.999851	ENSMUSG00000035798	Zdhhc17
ENSMUSG00000033382.14	144.454	-0.589067	0.405164	-1.4539	0.145974	0.999851	ENSMUSG00000033382	Trappc8
ENSMUSG00000042096.15	5.80997	2.38875	1.64357	1.45339	0.146115	0.999851	ENSMUSG00000042096	Dao
ENSMUSG00000020486.18	6.61486	1.45768	1.00342	1.45271	0.146303	0.999851	ENSMUSG00000020486	2021-09-04
ENSMUSG00000032281.11	4.58213	2.31639	1.59504	1.45225	0.146433	0.999851	ENSMUSG00000032281	Acsbg1
ENSMUSG00000038048.8	2.36316	3.45862	2.3816	1.45223	0.146439	0.999851	ENSMUSG00000038048	Cntnap5c
ENSMUSG00000031546.6	55.3724	0.66437	0.457626	1.45177	0.146564	0.999851	ENSMUSG00000031546	Gins4
ENSMUSG00000114036.1	2.03281	3.1969	2.20212	1.45174	0.146575	0.999851	ENSMUSG00000114036	NA
ENSMUSG00000026853.15	26.1998	0.987332	0.680154	1.45163	0.146604	0.999851	ENSMUSG00000026853	Crat
ENSMUSG00000018126.15	8.57877	1.8275	1.25896	1.4516	0.146614	0.999851	ENSMUSG00000018126	Baiap2l2
ENSMUSG00000029591.14	49.5033	0.591079	0.407448	1.45068	0.146868	0.999851	ENSMUSG00000029591	Ung
ENSMUSG00000052125.16	10.808	1.5676	1.08093	1.45024	0.146992	0.999851	ENSMUSG00000052125	F730043M19Rik
ENSMUSG00000035783.8	79.5348	1.00708	0.695004	1.44903	0.14733	0.999851	ENSMUSG00000035783	Acta2
ENSMUSG00000054843.8	891.84	-0.403304	0.278354	-1.44889	0.147368	0.999851	ENSMUSG00000054843	Atrnl1
ENSMUSG00000047264.8	12.436	1.33646	0.922558	1.44864	0.147438	0.999851	ENSMUSG00000047264	Zfp358
ENSMUSG00000021646.9	77.662	-0.523236	0.361263	-1.44835	0.147519	0.999851	ENSMUSG00000021646	Mccc2
ENSMUSG00000039716.12	32.084	0.782598	0.540464	1.44801	0.147614	0.999851	ENSMUSG00000039716	Dock3
ENSMUSG00000109366.1	3.12678	3.11833	2.15463	1.44727	0.147821	0.999851	ENSMUSG00000109366	NA
ENSMUSG00000070291.4	9.79753	1.25938	0.870632	1.44652	0.148033	0.999851	ENSMUSG00000070291	Ddx43
ENSMUSG00000055109.5	6.03345	2.20319	1.52325	1.44638	0.148071	0.999851	ENSMUSG00000055109	NA
ENSMUSG00000087268.1	3.51178	3.57664	2.47324	1.44614	0.148139	0.999851	ENSMUSG00000087268	NA
ENSMUSG00000108354.1	3.51178	3.57664	2.47324	1.44614	0.148139	0.999851	ENSMUSG00000108354	4931431B13Rik
ENSMUSG00000061533.16	241.385	-0.580071	0.401159	-1.44599	0.148181	0.999851	ENSMUSG00000061533	Cep128
ENSMUSG00000028671.16	22.5091	0.825103	0.570773	1.44559	0.148293	0.999851	ENSMUSG00000028671	Gale
ENSMUSG00000050944.14	7.60108	1.75026	1.21096	1.44535	0.14836	0.999851	ENSMUSG00000050944	Efcab5
ENSMUSG00000018263.11	23.8286	0.949253	0.657325	1.44411	0.148707	0.999851	ENSMUSG00000018263	Tbx5
ENSMUSG00000042286.13	50.3703	0.685178	0.474527	1.44392	0.148761	0.999851	ENSMUSG00000042286	Stab1
ENSMUSG00000114121.1	2.60567	2.5928	1.79615	1.44353	0.148871	0.999851	ENSMUSG00000114121	NA
ENSMUSG00000034063.8	11.8499	1.2745	0.882962	1.44344	0.148897	0.999851	ENSMUSG00000034063	4930590J08Rik
ENSMUSG00000025815.13	42.3457	-0.630034	0.436564	-1.44317	0.148973	0.999851	ENSMUSG00000025815	Dhtkd1
ENSMUSG00000021260.8	5.89143	2.02411	1.4033	1.44239	0.149192	0.999851	ENSMUSG00000021260	Hhipl1
ENSMUSG00000003233.11	109.859	0.51586	0.357751	1.44195	0.149315	0.999851	ENSMUSG00000003233	Dvl3
ENSMUSG00000030725.4	4.06664	2.60361	1.80665	1.44112	0.149551	0.999851	ENSMUSG00000030725	Lipt2
ENSMUSG00000102886.1	2.99732	3.27751	2.27457	1.44094	0.149603	0.999851	ENSMUSG00000102886	NA
ENSMUSG00000020651.8	1.5281	3.20993	2.22806	1.44068	0.149674	0.999851	ENSMUSG00000020651	Slc26a4
ENSMUSG00000110101.1	1.5281	3.20993	2.22806	1.44068	0.149674	0.999851	ENSMUSG00000110101	Gm6249
ENSMUSG00000028496.17	1743.7	-0.383318	0.266182	-1.44006	0.14985	0.999851	ENSMUSG00000028496	Mllt3
ENSMUSG00000030654.9	110.515	-0.554366	0.385077	-1.43962	0.149974	0.999851	ENSMUSG00000030654	Arl6ip1
ENSMUSG00000114726.1	3.84399	2.93976	2.04267	1.43918	0.1501	0.999851	ENSMUSG00000114726	NA
ENSMUSG00000027001.10	14.3657	-1.17912	0.819677	-1.43852	0.150288	0.999851	ENSMUSG00000027001	Dusp19
ENSMUSG00000016356.17	15.1992	0.980524	0.681848	1.43804	0.150423	0.999851	ENSMUSG00000016356	Col20a1
ENSMUSG00000025395.14	56.042	0.64263	0.44709	1.43736	0.150616	0.999851	ENSMUSG00000025395	Prim1
ENSMUSG00000067369.12	17.4027	1.01681	0.707473	1.43724	0.150649	0.999851	ENSMUSG00000067369	Trmt2b
ENSMUSG00000102805.5	78.0874	0.694773	0.483825	1.436	0.151002	0.999851	ENSMUSG00000102805	Arfip1
ENSMUSG00000029163.9	26.9086	0.87439	0.608958	1.43588	0.151037	0.999851	ENSMUSG00000029163	Emilin1
ENSMUSG00000058806.14	165.091	0.483259	0.336792	1.43489	0.151318	0.999851	ENSMUSG00000058806	Col13a1
ENSMUSG00000032182.15	6.39168	-1.59626	1.11261	-1.4347	0.151373	0.999851	ENSMUSG00000032182	Yipf2
ENSMUSG00000051510.13	82.1852	0.524854	0.365943	1.43425	0.151501	0.999851	ENSMUSG00000051510	Mafg
ENSMUSG00000037973.6	3.96136	2.75674	1.92463	1.43235	0.152043	0.999851	ENSMUSG00000037973	Ccdc129
ENSMUSG00000017167.6	2.49262	3.22377	2.2507	1.43234	0.152047	0.999851	ENSMUSG00000017167	Cntnap1
ENSMUSG00000100832.1	2.49262	3.22377	2.2507	1.43234	0.152047	0.999851	ENSMUSG00000100832	Gm29260
ENSMUSG00000113302.1	2.49262	3.22377	2.2507	1.43234	0.152047	0.999851	ENSMUSG00000113302	NA
ENSMUSG00000000958.9	49.4142	-1.146	0.800118	-1.43229	0.15206	0.999851	ENSMUSG00000000958	Slc7a7
ENSMUSG00000042631.7	4.45812	-1.88071	1.31365	-1.43167	0.152237	0.999851	ENSMUSG00000042631	Xkr7
ENSMUSG00000027209.17	6.54238	2.14887	1.50097	1.43165	0.152243	0.999851	ENSMUSG00000027209	Fam227b
ENSMUSG00000040640.11	373.891	-0.457916	0.320345	-1.42945	0.152876	0.999851	ENSMUSG00000040640	Erc2
ENSMUSG00000037161.14	13.1479	1.48771	1.04077	1.42944	0.152879	0.999851	ENSMUSG00000037161	Mgarp
ENSMUSG00000097666.1	1.81425	-2.87652	2.01345	-1.42865	0.153104	0.999851	ENSMUSG00000097666	NA
ENSMUSG00000027166.14	36.7945	-0.77725	0.544079	-1.42856	0.153131	0.999851	ENSMUSG00000027166	Dnajc24
ENSMUSG00000079553.10	42.0743	-0.665088	0.465602	-1.42845	0.153163	0.999851	ENSMUSG00000079553	Kifc1
ENSMUSG00000032268.13	9.33595	1.6108	1.12776	1.42832	0.153199	0.999851	ENSMUSG00000032268	Tmprss5
ENSMUSG00000029406.15	351.075	0.593466	0.41578	1.42736	0.153477	0.999851	ENSMUSG00000029406	Pitpnm2
ENSMUSG00000042256.4	18.1108	1.24119	0.869635	1.42725	0.153508	0.999851	ENSMUSG00000042256	Ptchd4
ENSMUSG00000052563.13	7.37249	1.53048	1.07236	1.42721	0.153519	0.999851	ENSMUSG00000052563	D930048N14Rik
ENSMUSG00000063430.9	26.2298	1.09733	0.769902	1.42529	0.154075	0.999851	ENSMUSG00000063430	Wscd2
ENSMUSG00000051076.8	4.99131	2.56786	1.80191	1.42507	0.154137	0.999851	ENSMUSG00000051076	Vtcn1
ENSMUSG00000113918.1	2.84433	2.97918	2.09081	1.42489	0.154189	0.999851	ENSMUSG00000113918	NA
ENSMUSG00000022912.8	37.4622	0.642703	0.451166	1.42454	0.154291	0.999851	ENSMUSG00000022912	Pros1
ENSMUSG00000023473.12	13.9724	-1.15194	0.808665	-1.4245	0.154303	0.999851	ENSMUSG00000023473	Celsr3
ENSMUSG00000018974.7	303.412	0.425513	0.298833	1.42392	0.154471	0.999851	ENSMUSG00000018974	Sart3
ENSMUSG00000060090.16	30.0643	0.782334	0.549722	1.42314	0.154694	0.999851	ENSMUSG00000060090	Rp2
ENSMUSG00000110208.1	5.72433	1.88581	1.32573	1.42247	0.15489	0.999851	ENSMUSG00000110208	NA
ENSMUSG00000097393.8	58.6653	-0.593486	0.417286	-1.42225	0.154954	0.999851	ENSMUSG00000097393	D030068K23Rik
ENSMUSG00000029714.11	91.7441	0.531374	0.373922	1.42108	0.155293	0.999851	ENSMUSG00000029714	Gigyf1
ENSMUSG00000075511.8	15.378	0.968287	0.68156	1.42069	0.155406	0.999851	ENSMUSG00000075511	NA
ENSMUSG00000027580.17	7.31604	1.7971	1.26538	1.4202	0.155549	0.999851	ENSMUSG00000027580	Helz2
ENSMUSG00000026354.8	9.62393	1.3197	0.930283	1.4186	0.156016	0.999851	ENSMUSG00000026354	Lct
ENSMUSG00000056073.16	135.104	-0.476446	0.335888	-1.41847	0.156054	0.999851	ENSMUSG00000056073	Grik2
ENSMUSG00000037509.19	25.2428	1.01169	0.713399	1.41812	0.156155	0.999851	ENSMUSG00000037509	Arhgef4
ENSMUSG00000027412.12	7.44844	-1.57079	1.10792	-1.41779	0.156253	0.999851	ENSMUSG00000027412	Lpin3
ENSMUSG00000026669.14	125.776	0.489751	0.345612	1.41705	0.156467	0.999851	ENSMUSG00000026669	Mcm10
ENSMUSG00000003934.5	23.6067	0.897838	0.633904	1.41636	0.156669	0.999851	ENSMUSG00000003934	Efnb3
ENSMUSG00000030213.12	267.167	-0.351837	0.248659	-1.41494	0.157087	0.999851	ENSMUSG00000030213	Atf7ip
ENSMUSG00000019082.18	25.1191	-0.794222	0.561377	-1.41478	0.157134	0.999851	ENSMUSG00000019082	Slc25a22
ENSMUSG00000015478.13	9.93977	1.19057	0.841534	1.41476	0.15714	0.999851	ENSMUSG00000015478	Rnf5
ENSMUSG00000029491.7	1.81205	3.45879	2.44514	1.41456	0.157198	0.999851	ENSMUSG00000029491	Pde6b
ENSMUSG00000034219.15	1.81205	3.45879	2.44514	1.41456	0.157198	0.999851	ENSMUSG00000034219	2021-09-14
ENSMUSG00000110453.1	1.81205	3.45879	2.44514	1.41456	0.157198	0.999851	ENSMUSG00000110453	NA
ENSMUSG00000111933.1	10.9433	1.81751	1.285	1.4144	0.157244	0.999851	ENSMUSG00000111933	NA
ENSMUSG00000072884.10	4.12383	2.28521	1.6167	1.41351	0.157506	0.999851	ENSMUSG00000072884	Gm10433
ENSMUSG00000014361.5	118.559	-0.636907	0.450667	-1.41325	0.157581	0.999851	ENSMUSG00000014361	Mertk
ENSMUSG00000048796.7	5.77013	2.25634	1.59667	1.41315	0.157611	0.999851	ENSMUSG00000048796	Cyb561d1
ENSMUSG00000037257.8	109.087	0.522054	0.36956	1.41264	0.157762	0.999851	ENSMUSG00000037257	Aagab
ENSMUSG00000032060.10	7.84603	1.59445	1.12873	1.4126	0.157772	0.999851	ENSMUSG00000032060	Cryab
ENSMUSG00000034152.6	56.091	-0.580678	0.411134	-1.41238	0.157838	0.999851	ENSMUSG00000034152	Exoc3
ENSMUSG00000006191.17	758.715	-0.374309	0.265033	-1.41231	0.157858	0.999851	ENSMUSG00000006191	Cdkal1
ENSMUSG00000107705.1	38.787	0.848837	0.601293	1.41169	0.158042	0.999851	ENSMUSG00000107705	Umad1
ENSMUSG00000003974.6	25.8272	-0.798931	0.56595	-1.41167	0.158049	0.999851	ENSMUSG00000003974	Grm3
ENSMUSG00000030830.18	2.86269	2.56764	1.81905	1.41153	0.158089	0.999851	ENSMUSG00000030830	Itgal
ENSMUSG00000028655.11	9.28671	-1.40948	0.998578	-1.41148	0.158102	0.999851	ENSMUSG00000028655	Mfsd2a
ENSMUSG00000048747.14	3.80773	2.81087	1.992	1.41108	0.158221	0.999851	ENSMUSG00000048747	NA
ENSMUSG00000037622.14	68.6698	0.523789	0.371354	1.41049	0.158396	0.999851	ENSMUSG00000037622	Wdtc1
ENSMUSG00000029703.10	78.4567	0.559226	0.396522	1.41033	0.158443	0.999851	ENSMUSG00000029703	Lrwd1
ENSMUSG00000025006.16	365.847	0.385534	0.273464	1.40981	0.158594	0.999851	ENSMUSG00000025006	Sorbs1
ENSMUSG00000021417.15	34.9701	0.746564	0.529571	1.40975	0.158613	0.999851	ENSMUSG00000021417	Eci2
ENSMUSG00000031538.6	42.0653	0.701729	0.49783	1.40958	0.158665	0.999851	ENSMUSG00000031538	Plat
ENSMUSG00000105579.2	2.97078	2.81971	2.00052	1.40949	0.158691	0.999851	ENSMUSG00000105579	NA
ENSMUSG00000022952.16	64.202	0.834184	0.592078	1.40891	0.158862	0.999851	ENSMUSG00000022952	Runx1
ENSMUSG00000114491.1	2.58392	3.30503	2.34641	1.40855	0.158969	0.999851	ENSMUSG00000114491	NA
ENSMUSG00000021773.11	6.99641	1.64042	1.16466	1.40849	0.158986	0.999851	ENSMUSG00000021773	Comtd1
ENSMUSG00000005057.13	54.9261	0.643685	0.457157	1.40802	0.159126	0.999851	ENSMUSG00000005057	Sh2b2
ENSMUSG00000003379.7	23.9819	1.12101	0.796402	1.40759	0.159253	0.999851	ENSMUSG00000003379	Cd79a
ENSMUSG00000037636.6	7.66447	-1.77696	1.26293	-1.40702	0.159423	0.999851	ENSMUSG00000037636	Slc25a43
ENSMUSG00000058297.16	8.14957	-1.32457	0.941723	-1.40654	0.159565	0.999851	ENSMUSG00000058297	Spock2
ENSMUSG00000033491.13	2.33524	-2.33509	1.66035	-1.40638	0.159611	0.999851	ENSMUSG00000033491	Prss35
ENSMUSG00000058979.7	71.782	-0.588096	0.41821	-1.40622	0.159658	0.999851	ENSMUSG00000058979	Hdhd5
ENSMUSG00000018199.8	16.858	-1.09892	0.782399	-1.40455	0.160155	0.999851	ENSMUSG00000018199	Trove2
ENSMUSG00000032937.4	9.64464	5.42822	3.86599	1.4041	0.16029	0.999851	ENSMUSG00000032937	Fshr
ENSMUSG00000020330.16	149.529	-0.513305	0.365618	-1.40394	0.160338	0.999851	ENSMUSG00000020330	Hmmr
ENSMUSG00000100583.6	26.5175	-0.805639	0.573844	-1.40393	0.160339	0.999851	ENSMUSG00000100583	Gm29443
ENSMUSG00000085701.1	4.51794	3.01992	2.15131	1.40376	0.16039	0.999851	ENSMUSG00000085701	NA
ENSMUSG00000109179.1	18.829	1.09757	0.782176	1.40323	0.160549	0.999851	ENSMUSG00000109179	Gm35339
ENSMUSG00000028756.12	25.9802	-0.831976	0.593049	-1.40288	0.160653	0.999851	ENSMUSG00000028756	Pink1
ENSMUSG00000062542.11	38.0224	0.765012	0.545331	1.40284	0.160664	0.999851	ENSMUSG00000062542	Syt9
ENSMUSG00000044681.19	7.20589	2.64868	1.88955	1.40175	0.16099	0.999851	ENSMUSG00000044681	Cnpy1
ENSMUSG00000113642.1	73.2447	0.512368	0.365556	1.40161	0.161031	0.999851	ENSMUSG00000113642	NA
ENSMUSG00000023806.9	11.8524	-1.17376	0.837535	-1.40145	0.161079	0.999851	ENSMUSG00000023806	Rsph3b
ENSMUSG00000006200.3	2.83074	3.34378	2.38791	1.4003	0.161424	0.999851	ENSMUSG00000006200	Rhox6
ENSMUSG00000099928.1	9.30204	1.59169	1.13672	1.40025	0.16144	0.999851	ENSMUSG00000099928	NA
ENSMUSG00000059975.15	18.0193	-1.10155	0.786747	-1.40013	0.161474	0.999851	ENSMUSG00000059975	Zfp74
ENSMUSG00000018341.12	2.79793	2.95055	2.10775	1.39986	0.161555	0.999851	ENSMUSG00000018341	Il12rb2
ENSMUSG00000055446.5	2.79793	2.95055	2.10775	1.39986	0.161555	0.999851	ENSMUSG00000055446	NA
ENSMUSG00000053825.15	12.5828	1.943	1.38807	1.39979	0.161578	0.999851	ENSMUSG00000053825	Ppfia2
ENSMUSG00000054469.13	128.277	-0.467825	0.334229	-1.39971	0.161599	0.999851	ENSMUSG00000054469	Lclat1
ENSMUSG00000024155.7	1.41536	-3.0005	2.14421	-1.39935	0.161709	0.999851	ENSMUSG00000024155	Meiob
ENSMUSG00000029552.19	109.98	-0.43545	0.311368	-1.3985	0.161962	0.999851	ENSMUSG00000029552	Tes
ENSMUSG00000021420.13	550.204	-0.474794	0.339554	-1.39829	0.162027	0.999851	ENSMUSG00000021420	Fars2
ENSMUSG00000026648.18	47.5825	-0.685941	0.490634	-1.39807	0.162092	0.999851	ENSMUSG00000026648	Dclre1c
ENSMUSG00000086804.8	14.8797	1.32436	0.947592	1.3976	0.162232	0.999851	ENSMUSG00000086804	NA
ENSMUSG00000061959.13	3.17357	2.90213	2.0766	1.39754	0.162251	0.999851	ENSMUSG00000061959	Ces1e
ENSMUSG00000108754.1	3.17357	2.90213	2.0766	1.39754	0.162251	0.999851	ENSMUSG00000108754	NA
ENSMUSG00000054672.13	5.02265	3.04813	2.18136	1.39735	0.162307	0.999851	ENSMUSG00000054672	5830411N06Rik
ENSMUSG00000022257.3	176.043	-0.480119	0.343672	-1.39703	0.162406	0.999851	ENSMUSG00000022257	Laptm4b
ENSMUSG00000060275.12	30.0697	1.16095	0.831169	1.39677	0.162484	0.999851	ENSMUSG00000060275	Nrg2
ENSMUSG00000100548.1	9.59038	-1.1989	0.858602	-1.39634	0.162612	0.999851	ENSMUSG00000100548	NA
ENSMUSG00000037058.14	289.535	0.380551	0.273112	1.39338	0.163503	0.999851	ENSMUSG00000037058	Paip2
ENSMUSG00000018381.15	7.42285	1.30231	0.934751	1.39321	0.163555	0.999851	ENSMUSG00000018381	Abi3
ENSMUSG00000086296.2	9.44085	-1.31041	0.940697	-1.39302	0.163615	0.999851	ENSMUSG00000086296	NA
ENSMUSG00000024957.8	2.58581	3.25283	2.3363	1.3923	0.163831	0.999851	ENSMUSG00000024957	Kcnk4
ENSMUSG00000042333.16	1.3916	-3.59166	2.58011	-1.39206	0.163905	0.999851	ENSMUSG00000042333	Tnfrsf14
ENSMUSG00000098233.1	6.20616	5.39893	3.87946	1.39167	0.164023	0.999851	ENSMUSG00000098233	NA
ENSMUSG00000030433.15	6.0202	2.41094	1.73309	1.39112	0.164188	0.999851	ENSMUSG00000030433	Sbk2
ENSMUSG00000052951.5	6.1386	2.16896	1.55968	1.39064	0.164334	0.999851	ENSMUSG00000052951	NA
ENSMUSG00000021012.16	193.056	0.378382	0.272397	1.38909	0.164807	0.999851	ENSMUSG00000021012	Zc3h14
ENSMUSG00000033885.15	68.4779	0.586771	0.42248	1.38887	0.164872	0.999851	ENSMUSG00000033885	Pxk
ENSMUSG00000029204.7	2.30755	2.57639	1.85573	1.38834	0.165033	0.999851	ENSMUSG00000029204	Rhoh
ENSMUSG00000070866.4	5.28456	-1.71667	1.23694	-1.38784	0.165186	0.999851	ENSMUSG00000070866	Zfp804a
ENSMUSG00000032238.17	1171.88	-0.543215	0.391413	-1.38783	0.165188	0.999851	ENSMUSG00000032238	Rora
ENSMUSG00000004952.13	16.8111	1.06197	0.765259	1.38773	0.165219	0.999851	ENSMUSG00000004952	Rasa4
ENSMUSG00000027253.15	171.856	-0.382836	0.27591	-1.38754	0.165278	0.999851	ENSMUSG00000027253	Lrp4
ENSMUSG00000085148.1	150.546	0.551053	0.397152	1.38751	0.165287	0.999851	ENSMUSG00000085148	Mir22hg
ENSMUSG00000022772.11	138.918	0.423039	0.304897	1.38748	0.165295	0.999851	ENSMUSG00000022772	Senp5
ENSMUSG00000018830.8	7.82057	1.81632	1.3094	1.38714	0.165399	0.999851	ENSMUSG00000018830	Myh11
ENSMUSG00000021313.16	464.014	0.433033	0.312227	1.38691	0.165468	0.999851	ENSMUSG00000021313	Ryr2
ENSMUSG00000042148.8	173.352	-0.461665	0.332888	-1.38685	0.165489	0.999851	ENSMUSG00000042148	Cox10
ENSMUSG00000024308.14	21.1516	0.872403	0.629273	1.38637	0.165635	0.999851	ENSMUSG00000024308	Tapbp
ENSMUSG00000114270.1	3.59891	-2.00625	1.44725	-1.38625	0.16567	0.999851	ENSMUSG00000114270	NA
ENSMUSG00000021177.16	156.988	-0.488811	0.352679	-1.38599	0.165749	0.999851	ENSMUSG00000021177	Tdp1
ENSMUSG00000021322.8	3.03893	2.24279	1.6183	1.3859	0.165779	0.999851	ENSMUSG00000021322	Aoah
ENSMUSG00000096056.1	2.61447	2.44291	1.76277	1.38584	0.165796	0.999851	ENSMUSG00000096056	NA
ENSMUSG00000021116.10	104.913	0.436836	0.315322	1.38537	0.165941	0.999851	ENSMUSG00000021116	Eif2s1
ENSMUSG00000008999.7	197.966	0.664446	0.479629	1.38533	0.165951	0.999851	ENSMUSG00000008999	Bmp7
ENSMUSG00000097243.1	9.00576	1.4962	1.08004	1.38532	0.165954	0.999851	ENSMUSG00000097243	NA
ENSMUSG00000029088.16	18.1278	1.65211	1.19289	1.38496	0.166065	0.999851	ENSMUSG00000029088	Kcnip4
ENSMUSG00000020695.14	229.624	0.435204	0.314268	1.38482	0.166107	0.999851	ENSMUSG00000020695	Mrc2
ENSMUSG00000113123.1	4.50138	2.17318	1.56978	1.38439	0.16624	0.999851	ENSMUSG00000113123	NA
ENSMUSG00000025876.15	12.285	1.19827	0.866209	1.38335	0.166558	0.999851	ENSMUSG00000025876	Unc5a
ENSMUSG00000022099.16	30.8393	0.880037	0.636303	1.38305	0.16665	0.999851	ENSMUSG00000022099	Dmtn
ENSMUSG00000053963.7	16.5119	1.09374	0.790839	1.38302	0.166659	0.999851	ENSMUSG00000053963	Stum
ENSMUSG00000028343.10	152.357	-0.377172	0.272799	-1.3826	0.166787	0.999851	ENSMUSG00000028343	Erp44
ENSMUSG00000020364.14	10.3628	1.35222	0.97817	1.38239	0.166851	0.999851	ENSMUSG00000020364	Zfp354a
ENSMUSG00000067713.6	69.0566	0.616207	0.445807	1.38223	0.166901	0.999851	ENSMUSG00000067713	Prkag1
ENSMUSG00000034853.16	9.70534	1.37495	0.994789	1.38216	0.166923	0.999851	ENSMUSG00000034853	Acot11
ENSMUSG00000043168.12	4.00643	2.18683	1.58223	1.38212	0.166936	0.999851	ENSMUSG00000043168	NA
ENSMUSG00000053040.13	9.61744	1.49732	1.0834	1.38206	0.166955	0.999851	ENSMUSG00000053040	Aph1c
ENSMUSG00000050357.9	17.809	1.10141	0.797409	1.38123	0.167207	0.999851	ENSMUSG00000050357	Carmil2
ENSMUSG00000066894.14	4.72326	1.7196	1.24499	1.38121	0.167213	0.999851	ENSMUSG00000066894	Vsig10
ENSMUSG00000086762.1	2.83308	2.71762	1.96766	1.38114	0.167236	0.999851	ENSMUSG00000086762	NA
ENSMUSG00000024078.6	195.249	-0.406032	0.294187	-1.38018	0.16753	0.999851	ENSMUSG00000024078	Ttc27
ENSMUSG00000037280.12	3.97384	2.56908	1.86145	1.38015	0.167541	0.999851	ENSMUSG00000037280	Galnt6
ENSMUSG00000040857.15	113.157	0.520789	0.377421	1.37986	0.167629	0.999851	ENSMUSG00000040857	Erf
ENSMUSG00000093538.2	3.75119	2.91718	2.11489	1.37935	0.167786	0.999851	ENSMUSG00000093538	NA
ENSMUSG00000026622.15	79.0269	-0.567441	0.411535	-1.37884	0.167944	0.999851	ENSMUSG00000026622	Nek2
ENSMUSG00000020220.16	173.5	-0.417638	0.302926	-1.37868	0.167993	0.999851	ENSMUSG00000020220	Vps13d
ENSMUSG00000085504.1	8.71591	4.5885	3.3286	1.37851	0.168047	0.999851	ENSMUSG00000085504	NA
ENSMUSG00000028318.14	62.7728	0.655259	0.47614	1.37619	0.168763	0.999851	ENSMUSG00000028318	Polr1e
ENSMUSG00000038002.8	230.01	0.361515	0.262704	1.37613	0.168782	0.999851	ENSMUSG00000038002	Cramp1l
ENSMUSG00000031620.16	4.55146	2.70381	1.96509	1.37592	0.168847	0.999851	ENSMUSG00000031620	1700007B14Rik
ENSMUSG00000034121.12	15.185	-1.01374	0.73693	-1.37563	0.168937	0.999851	ENSMUSG00000034121	Mks1
ENSMUSG00000093482.8	2.91427	3.52692	2.56722	1.37383	0.169496	0.999851	ENSMUSG00000093482	Gm20619
ENSMUSG00000110559.1	2.91427	3.52692	2.56722	1.37383	0.169496	0.999851	ENSMUSG00000110559	NA
ENSMUSG00000035203.16	173.995	0.392916	0.286111	1.3733	0.169659	0.999851	ENSMUSG00000035203	Epn1
ENSMUSG00000032243.8	10.2811	1.23033	0.895996	1.37314	0.169709	0.999851	ENSMUSG00000032243	Itga11
ENSMUSG00000024803.8	12.0704	1.73486	1.26353	1.37303	0.169742	0.999851	ENSMUSG00000024803	Ankrd1
ENSMUSG00000029641.8	16.2552	1.15903	0.844143	1.37303	0.169744	0.999851	ENSMUSG00000029641	Rasl11a
ENSMUSG00000047013.15	7.72674	-1.3981	1.01859	-1.37259	0.169881	0.999851	ENSMUSG00000047013	Fbxo41
ENSMUSG00000002108.10	4.60377	-1.76123	1.28324	-1.37249	0.169912	0.999851	ENSMUSG00000002108	Nr1h3
ENSMUSG00000011267.8	4.80411	2.06253	1.50301	1.37226	0.169982	0.999851	ENSMUSG00000011267	Zfp296
ENSMUSG00000053289.8	146.892	-0.406957	0.296743	-1.37141	0.170247	0.999851	ENSMUSG00000053289	Ddx10
ENSMUSG00000031314.18	90.5689	0.454484	0.331509	1.37096	0.170389	0.999851	ENSMUSG00000031314	Taf1
ENSMUSG00000005338.13	21.3061	-0.941112	0.686516	-1.37085	0.170421	0.999851	ENSMUSG00000005338	Cadm3
ENSMUSG00000068463.3	3.53971	2.55634	1.86522	1.37053	0.170522	0.999851	ENSMUSG00000068463	NA
ENSMUSG00000065999.13	3.87896	1.96023	1.43042	1.37038	0.170567	0.999851	ENSMUSG00000065999	Zfp985
ENSMUSG00000026480.12	5.44784	1.73725	1.26865	1.36937	0.170883	0.999851	ENSMUSG00000026480	Ncf2
ENSMUSG00000057841.5	42.9667	-0.813839	0.594344	-1.36931	0.170904	0.999851	ENSMUSG00000057841	Rpl32
ENSMUSG00000008036.11	29.5987	0.725501	0.530371	1.36791	0.171339	0.999851	ENSMUSG00000008036	Ap2s1
ENSMUSG00000047181.12	26.7186	0.972046	0.710639	1.36785	0.17136	0.999851	ENSMUSG00000047181	Samd14
ENSMUSG00000020439.17	102.355	-0.449564	0.328827	-1.36717	0.171571	0.999851	ENSMUSG00000020439	Smtn
ENSMUSG00000097585.2	7.24906	1.39761	1.02228	1.36715	0.171579	0.999851	ENSMUSG00000097585	E230029C05Rik
ENSMUSG00000022305.12	155.768	-0.371845	0.271992	-1.36712	0.171589	0.999851	ENSMUSG00000022305	Lrp12
ENSMUSG00000028589.2	7.36453	5.29211	3.87185	1.36682	0.171683	0.999851	ENSMUSG00000028589	1700012P22Rik
ENSMUSG00000035142.18	129.048	-0.499299	0.365318	-1.36675	0.171703	0.999851	ENSMUSG00000035142	Nubpl
ENSMUSG00000021973.9	73.0777	-0.596895	0.436926	-1.36612	0.1719	0.999851	ENSMUSG00000021973	Micu2
ENSMUSG00000020921.6	9.94107	1.54603	1.13191	1.36585	0.171985	0.999851	ENSMUSG00000020921	Tmem101
ENSMUSG00000021902.6	12.3416	-1.09919	0.804825	-1.36575	0.172018	0.999851	ENSMUSG00000021902	Phf7
ENSMUSG00000019779.15	33.333	1.09698	0.803302	1.36558	0.172069	0.999851	ENSMUSG00000019779	Frk
ENSMUSG00000046352.7	4.61059	1.79782	1.31656	1.36555	0.172081	0.999851	ENSMUSG00000046352	Gjb2
ENSMUSG00000006179.9	2.01981	-2.76448	2.02575	-1.36467	0.172358	0.999851	ENSMUSG00000006179	Prss16
ENSMUSG00000038738.15	28.9033	-0.769098	0.563603	-1.36461	0.172375	0.999851	ENSMUSG00000038738	Shank1
ENSMUSG00000006169.19	367.876	-0.324062	0.237492	-1.36452	0.172404	0.999851	ENSMUSG00000006169	Clint1
ENSMUSG00000107538.1	3.5982	2.68822	1.97068	1.36411	0.172533	0.999851	ENSMUSG00000107538	NA
ENSMUSG00000021730.8	26.6322	0.805344	0.59067	1.36344	0.172743	0.999851	ENSMUSG00000021730	Hcn1
ENSMUSG00000031872.14	3.25662	2.7105	1.98872	1.36294	0.172902	0.999851	ENSMUSG00000031872	Bean1
ENSMUSG00000108351.1	3.03397	3.09023	2.26751	1.36283	0.172936	0.999851	ENSMUSG00000108351	NA
ENSMUSG00000113295.1	5.4557	2.01979	1.48227	1.36263	0.172999	0.999851	ENSMUSG00000113295	NA
ENSMUSG00000085316.1	4.77177	2.36403	1.73493	1.36261	0.173005	0.999851	ENSMUSG00000085316	D330050G23Rik
ENSMUSG00000036510.17	8.43936	1.30568	0.958296	1.3625	0.17304	0.999851	ENSMUSG00000036510	Cdh8
ENSMUSG00000030201.15	315.2	-0.372553	0.273526	-1.36204	0.173186	0.999851	ENSMUSG00000030201	Lrp6
ENSMUSG00000084950.7	52.0998	-0.611815	0.449253	-1.36185	0.173245	0.999851	ENSMUSG00000084950	Gm5577
ENSMUSG00000050953.10	47.9122	-0.647278	0.475315	-1.36179	0.173265	0.999851	ENSMUSG00000050953	Gja1
ENSMUSG00000024588.8	61.6723	0.706784	0.519033	1.36173	0.173283	0.999851	ENSMUSG00000024588	Fech
ENSMUSG00000059060.15	845.907	-0.444189	0.326195	-1.36173	0.173284	0.999851	ENSMUSG00000059060	Rad51b
ENSMUSG00000003452.15	81.834	-0.601672	0.441971	-1.36134	0.173406	0.999851	ENSMUSG00000003452	Bicd1
ENSMUSG00000041360.7	144.818	-0.424001	0.311623	-1.36062	0.173633	0.999851	ENSMUSG00000041360	Pum3
ENSMUSG00000037772.13	15.0286	-1.09413	0.80416	-1.36059	0.173643	0.999851	ENSMUSG00000037772	Mrpl23
ENSMUSG00000039234.11	105.208	0.570349	0.419294	1.36026	0.173748	0.999851	ENSMUSG00000039234	Sec24d
ENSMUSG00000047804.15	139.701	-0.410155	0.301553	-1.36015	0.173784	0.999851	ENSMUSG00000047804	Akap10
ENSMUSG00000042308.14	66.7855	0.5396	0.396942	1.35939	0.174022	0.999851	ENSMUSG00000042308	Setd1a
ENSMUSG00000019866.14	22.7949	0.99042	0.7292	1.35823	0.174391	0.999851	ENSMUSG00000019866	Aim1
ENSMUSG00000074505.5	455.042	-0.418903	0.308435	-1.35815	0.174415	0.999851	ENSMUSG00000074505	Fat3
ENSMUSG00000019763.11	54.3938	-0.634944	0.467529	-1.35808	0.174437	0.999851	ENSMUSG00000019763	Rmnd1
ENSMUSG00000035164.8	62.8699	-0.508306	0.374482	-1.35736	0.174667	0.999851	ENSMUSG00000035164	Zc3h12c
ENSMUSG00000025630.8	67.1264	0.557124	0.410469	1.35728	0.174691	0.999851	ENSMUSG00000025630	Hprt
ENSMUSG00000092252.1	43.9219	0.709935	0.52316	1.35701	0.174777	0.999851	ENSMUSG00000092252	NA
ENSMUSG00000039977.16	2.72498	2.48629	1.83219	1.357	0.17478	0.999851	ENSMUSG00000039977	Deup1
ENSMUSG00000002083.13	30.9263	1.00279	0.739133	1.35671	0.174873	0.999851	ENSMUSG00000002083	Bbc3
ENSMUSG00000061531.8	5.15883	2.08006	1.53326	1.35663	0.1749	0.999851	ENSMUSG00000061531	Tmem236
ENSMUSG00000026941.16	20.9004	-0.910607	0.671231	-1.35662	0.174901	0.999851	ENSMUSG00000026941	Mamdc4
ENSMUSG00000070056.6	104.995	-0.613052	0.452043	-1.35618	0.175041	0.999851	ENSMUSG00000070056	Mfhas1
ENSMUSG00000025932.14	214.536	-0.442944	0.326662	-1.35597	0.175108	0.999851	ENSMUSG00000025932	Eya1
ENSMUSG00000019880.10	96.5069	-0.482768	0.356034	-1.35596	0.175112	0.999851	ENSMUSG00000019880	Rspo3
ENSMUSG00000113332.1	3.73395	2.57783	1.90135	1.35579	0.175165	0.999851	ENSMUSG00000113332	NA
ENSMUSG00000103288.1	5.64529	5.25943	3.88069	1.35528	0.175327	0.999851	ENSMUSG00000103288	NA
ENSMUSG00000097993.7	1.21963	-3.40671	2.51455	-1.3548	0.175481	0.999851	ENSMUSG00000097993	NA
ENSMUSG00000085398.1	7.95367	1.30455	0.963112	1.35452	0.175572	0.999851	ENSMUSG00000085398	NA
ENSMUSG00000036502.14	4.57568	-1.75341	1.29483	-1.35416	0.175684	0.999851	ENSMUSG00000036502	Tmem255a
ENSMUSG00000052962.3	14.0279	1.06512	0.786651	1.35399	0.175738	0.999851	ENSMUSG00000052962	Mrpl35
ENSMUSG00000100301.6	4.25786	-2.03988	1.50677	-1.35381	0.175797	0.999851	ENSMUSG00000100301	6030407O03Rik
ENSMUSG00000028634.16	26.757	1.03419	0.764818	1.3522	0.176311	0.999851	ENSMUSG00000028634	Hivep3
ENSMUSG00000032357.12	5.88922	2.79396	2.06648	1.35203	0.176364	0.999851	ENSMUSG00000032357	Tinag
ENSMUSG00000087261.2	4.38638	2.32541	1.72006	1.35194	0.176395	0.999851	ENSMUSG00000087261	NA
ENSMUSG00000029033.16	59.6478	0.593884	0.439301	1.35188	0.176413	0.999851	ENSMUSG00000029033	Acap3
ENSMUSG00000040254.11	30.1673	-0.674805	0.499403	-1.35122	0.176624	0.999851	ENSMUSG00000040254	Sema3d
ENSMUSG00000027456.8	34.8846	0.95166	0.704551	1.35073	0.176781	0.999851	ENSMUSG00000027456	Sdcbp2
ENSMUSG00000025854.15	34.1651	-0.77075	0.570645	-1.35066	0.176803	0.999851	ENSMUSG00000025854	Fam20c
ENSMUSG00000025241.16	31.6725	-0.704424	0.52154	-1.35066	0.176804	0.999851	ENSMUSG00000025241	Fyco1
ENSMUSG00000063531.7	175.308	-0.412244	0.305226	-1.35062	0.176817	0.999851	ENSMUSG00000063531	Sema3e
ENSMUSG00000022091.5	28.9227	0.700287	0.518506	1.35059	0.176828	0.999851	ENSMUSG00000022091	Sorbs3
ENSMUSG00000047443.14	8.42208	-1.27609	0.944918	-1.35048	0.176862	0.999851	ENSMUSG00000047443	Erfe
ENSMUSG00000063796.8	5.02282	2.25983	1.67347	1.35038	0.176893	0.999851	ENSMUSG00000063796	Slc22a8
ENSMUSG00000024172.10	19.8972	0.932176	0.690333	1.35033	0.176911	0.999851	ENSMUSG00000024172	St6gal2
ENSMUSG00000084796.1	3.15441	2.39488	1.77383	1.35012	0.176979	0.999851	ENSMUSG00000084796	NA
ENSMUSG00000047921.15	424.574	-0.331431	0.245513	-1.34995	0.177031	0.999851	ENSMUSG00000047921	Trappc9
ENSMUSG00000107427.1	8.66394	1.93863	1.43632	1.34972	0.177107	0.999851	ENSMUSG00000107427	NA
ENSMUSG00000026675.12	23.2604	-0.854923	0.633453	-1.34962	0.177137	0.999851	ENSMUSG00000026675	Hsd17b7
ENSMUSG00000039318.12	133.758	-0.380554	0.282063	-1.34918	0.177279	0.999851	ENSMUSG00000039318	Rab3gap2
ENSMUSG00000070348.5	88.4633	0.514888	0.381997	1.34789	0.177695	0.999851	ENSMUSG00000070348	Ccnd1
ENSMUSG00000026837.15	334.027	0.361573	0.268299	1.34765	0.177772	0.999851	ENSMUSG00000026837	Col5a1
ENSMUSG00000038518.15	2359.06	1.48015	1.09889	1.34694	0.177998	0.999851	ENSMUSG00000038518	Jarid2
ENSMUSG00000038406.17	98.8176	0.455158	0.338132	1.3461	0.178272	0.999851	ENSMUSG00000038406	Scaf1
ENSMUSG00000034647.14	126.468	-0.409799	0.304464	-1.34597	0.178313	0.999851	ENSMUSG00000034647	Ankrd12
ENSMUSG00000048429.10	3.89075	2.34968	1.74629	1.34553	0.178455	0.999851	ENSMUSG00000048429	Timm29
ENSMUSG00000114417.1	3.05386	3.50352	2.60384	1.34552	0.178458	0.999851	ENSMUSG00000114417	NA
ENSMUSG00000029228.15	40.7774	-0.834486	0.620358	-1.34517	0.178571	0.999851	ENSMUSG00000029228	Lnx1
ENSMUSG00000086354.2	23.9092	1.26862	0.943169	1.34507	0.178604	0.999851	ENSMUSG00000086354	NA
ENSMUSG00000032641.18	53.3994	0.519051	0.38608	1.34441	0.178815	0.999851	ENSMUSG00000032641	Gpr19
ENSMUSG00000033623.13	102.958	-0.520584	0.387285	-1.34419	0.178888	0.999851	ENSMUSG00000033623	Pcgf3
ENSMUSG00000052276.8	3.16109	3.50329	2.60653	1.34404	0.178935	0.999851	ENSMUSG00000052276	Ostn
ENSMUSG00000070495.11	3.16109	3.50329	2.60653	1.34404	0.178935	0.999851	ENSMUSG00000070495	Ctcfl
ENSMUSG00000023259.16	12.9812	-1.02479	0.762614	-1.34379	0.179016	0.999851	ENSMUSG00000023259	Slc26a6
ENSMUSG00000026452.15	15.7102	1.16449	0.866702	1.34358	0.179083	0.999851	ENSMUSG00000026452	Syt2
ENSMUSG00000085804.1	3.19774	3.15551	2.34862	1.34356	0.179092	0.999851	ENSMUSG00000085804	NA
ENSMUSG00000050132.13	10.1215	1.4268	1.06201	1.3435	0.179112	0.999851	ENSMUSG00000050132	Sarm1
ENSMUSG00000018620.3	3.09051	3.15551	2.34879	1.34346	0.179123	0.999851	ENSMUSG00000018620	Mmp20
ENSMUSG00000034973.16	37.5181	0.767714	0.571785	1.34266	0.179382	0.999851	ENSMUSG00000034973	Dopey1
ENSMUSG00000026361.9	263.943	-0.339725	0.253068	-1.34243	0.179457	0.999851	ENSMUSG00000026361	Cdc73
ENSMUSG00000091455.4	3.24648	2.83061	2.10918	1.34204	0.179583	0.999851	ENSMUSG00000091455	Otogl
ENSMUSG00000062519.13	27.9263	-0.804659	0.599599	-1.34199	0.179598	0.999851	ENSMUSG00000062519	Zfp398
ENSMUSG00000037535.5	1.29177	3.82559	2.85144	1.34163	0.179715	0.999851	ENSMUSG00000037535	NA
ENSMUSG00000031881.6	3.11702	2.9395	2.19144	1.34136	0.179805	0.999851	ENSMUSG00000031881	Cdh16
ENSMUSG00000032652.13	16.3093	1.00862	0.752137	1.341	0.17992	0.999851	ENSMUSG00000032652	Crebl2
ENSMUSG00000026473.15	81.4621	-0.496182	0.370269	-1.34006	0.180227	0.999851	ENSMUSG00000026473	Glul
ENSMUSG00000021779.17	18.4175	1.35097	1.00832	1.33982	0.180303	0.999851	ENSMUSG00000021779	Thrb
ENSMUSG00000074736.10	26.4399	-0.753313	0.562278	-1.33975	0.180326	0.999851	ENSMUSG00000074736	Syndig1
ENSMUSG00000046093.9	1.90158	-2.60302	1.9433	-1.33949	0.180412	0.999851	ENSMUSG00000046093	Hpcal4
ENSMUSG00000068744.12	27.5517	-0.839539	0.627076	-1.33882	0.180631	0.999851	ENSMUSG00000068744	Psrc1
ENSMUSG00000103428.1	2.39981	3.17397	2.37138	1.33845	0.180749	0.999851	ENSMUSG00000103428	Gm20754
ENSMUSG00000025358.16	65.5928	0.500118	0.37393	1.33747	0.181071	0.999851	ENSMUSG00000025358	Cdk2
ENSMUSG00000030307.8	10.4406	1.40844	1.05334	1.33711	0.181186	0.999851	ENSMUSG00000030307	Slc6a11
ENSMUSG00000003032.8	41.9283	-0.599058	0.448134	-1.33678	0.181294	0.999851	ENSMUSG00000003032	Klf4
ENSMUSG00000052135.8	27.3106	0.911796	0.682215	1.33652	0.181378	0.999851	ENSMUSG00000052135	Foxo6
ENSMUSG00000032392.11	15.0578	1.0457	0.782655	1.33609	0.181521	0.999851	ENSMUSG00000032392	Parp16
ENSMUSG00000034413.14	5.07199	-1.86088	1.39288	-1.336	0.18155	0.999851	ENSMUSG00000034413	Neurl1b
ENSMUSG00000070498.3	25.9071	1.20448	0.901716	1.33577	0.181625	0.999851	ENSMUSG00000070498	Tmem132b
ENSMUSG00000030641.10	33.6575	-0.715105	0.535364	-1.33574	0.181636	0.999851	ENSMUSG00000030641	Ddias
ENSMUSG00000020948.9	30.9439	-0.712963	0.533798	-1.33564	0.181667	0.999851	ENSMUSG00000020948	Klhl28
ENSMUSG00000019230.14	3.97531	2.27618	1.70447	1.33541	0.181741	0.999851	ENSMUSG00000019230	Lhx9
ENSMUSG00000036853.5	13.8007	1.26076	0.944577	1.33473	0.181963	0.999851	ENSMUSG00000036853	Mcoln3
ENSMUSG00000022652.6	6.62182	1.7268	1.29393	1.33454	0.182027	0.999851	ENSMUSG00000022652	Morc1
ENSMUSG00000055022.14	11.8685	1.82531	1.368	1.33429	0.182108	0.999851	ENSMUSG00000055022	Cntn1
ENSMUSG00000037791.15	293.235	0.340391	0.255111	1.33429	0.18211	0.999851	ENSMUSG00000037791	Phf12
ENSMUSG00000079671.8	4.74392	-1.63338	1.22416	-1.33429	0.18211	0.999851	ENSMUSG00000079671	2610203C22Rik
ENSMUSG00000029253.12	119.398	-0.436531	0.327167	-1.33428	0.182113	0.999851	ENSMUSG00000029253	Cenpc1
ENSMUSG00000031230.3	3.46913	2.47282	1.85377	1.33394	0.182224	0.999851	ENSMUSG00000031230	Fgf16
ENSMUSG00000108303.1	6.68873	-1.61747	1.21315	-1.33329	0.182438	0.999851	ENSMUSG00000108303	NA
ENSMUSG00000054477.15	39.4003	0.888264	0.666347	1.33303	0.18252	0.999851	ENSMUSG00000054477	Kcnn2
ENSMUSG00000110063.1	3.37594	2.72961	2.04779	1.33296	0.182546	0.999851	ENSMUSG00000110063	NA
ENSMUSG00000057177.12	97.2809	0.455042	0.34141	1.33283	0.182588	0.999851	ENSMUSG00000057177	Gsk3a
ENSMUSG00000035031.15	1.60449	-3.79455	2.84742	-1.33263	0.182653	0.999851	ENSMUSG00000035031	C8a
ENSMUSG00000010311.15	7.28566	1.97518	1.48251	1.33232	0.182755	0.999851	ENSMUSG00000010311	Optc
ENSMUSG00000005672.12	122.501	-0.430945	0.323457	-1.33231	0.182758	0.999851	ENSMUSG00000005672	Kit
ENSMUSG00000087651.3	30.6492	-0.651353	0.489188	-1.3315	0.183025	0.999851	ENSMUSG00000087651	1500009L16Rik
ENSMUSG00000067973.11	2.64663	3.20768	2.40937	1.33133	0.183079	0.999851	ENSMUSG00000067973	Gm6994
ENSMUSG00000062901.2	145.943	0.39506	0.296773	1.33119	0.183127	0.999851	ENSMUSG00000062901	Klhl24
ENSMUSG00000098112.7	3.65276	2.03673	1.53002	1.33118	0.18313	0.999851	ENSMUSG00000098112	Bin2
ENSMUSG00000033769.16	346.678	-0.36933	0.277542	-1.33072	0.183282	0.999851	ENSMUSG00000033769	Exoc6b
ENSMUSG00000021590.7	7.96205	5.14537	3.86769	1.33035	0.183404	0.999851	ENSMUSG00000021590	Spata9
ENSMUSG00000000791.9	2.11736	2.99363	2.25088	1.32998	0.183524	0.999851	ENSMUSG00000000791	Il12rb1
ENSMUSG00000029757.16	16.0317	1.41299	1.06253	1.32984	0.183573	0.999851	ENSMUSG00000029757	Dync1i1
ENSMUSG00000092465.2	14.8461	1.05314	0.79204	1.32965	0.183632	0.999851	ENSMUSG00000092465	NA
ENSMUSG00000032487.8	3.87585	1.96437	1.47744	1.32958	0.183656	0.999851	ENSMUSG00000032487	Ptgs2
ENSMUSG00000040466.16	45.5947	0.731698	0.550406	1.32938	0.183723	0.999851	ENSMUSG00000040466	Blvrb
ENSMUSG00000008028.15	7.51075	1.3658	1.02754	1.3292	0.183784	0.999851	ENSMUSG00000008028	1700008O03Rik
ENSMUSG00000021070.6	10.7744	1.10416	0.830894	1.32888	0.183887	0.999851	ENSMUSG00000021070	Bdkrb2
ENSMUSG00000041112.16	678.208	-0.406443	0.305894	-1.3287	0.183946	0.999851	ENSMUSG00000041112	Elmo1
ENSMUSG00000093662.2	2.43118	-2.33567	1.75823	-1.32842	0.184039	0.999851	ENSMUSG00000093662	NA
ENSMUSG00000002297.15	106.757	-0.659821	0.496763	-1.32824	0.184099	0.999851	ENSMUSG00000002297	Dbf4
ENSMUSG00000097855.7	51.1933	0.574337	0.432451	1.3281	0.184146	0.999851	ENSMUSG00000097855	A930007I19Rik
ENSMUSG00000085169.1	17.9996	0.882519	0.664661	1.32777	0.184253	0.999851	ENSMUSG00000085169	Gm10785
ENSMUSG00000098202.1	14.5307	-1.12336	0.846161	-1.3276	0.184311	0.999851	ENSMUSG00000098202	NA
ENSMUSG00000040138.7	1.37599	-2.90146	2.1862	-1.32717	0.184452	0.999851	ENSMUSG00000040138	Ndp
ENSMUSG00000020481.15	17.4812	0.936408	0.705848	1.32664	0.184627	0.999851	ENSMUSG00000020481	Ankrd36
ENSMUSG00000012117.13	165.293	0.385594	0.290688	1.32649	0.184678	0.999851	ENSMUSG00000012117	Dhdds
ENSMUSG00000053158.10	7.90778	1.34129	1.01148	1.32607	0.184817	0.999851	ENSMUSG00000053158	Fes
ENSMUSG00000085818.7	2.06946	2.90412	2.19145	1.32521	0.185103	0.999851	ENSMUSG00000085818	NA
ENSMUSG00000086584.8	2.06946	2.90412	2.19145	1.32521	0.185103	0.999851	ENSMUSG00000086584	NA
ENSMUSG00000113679.1	2.06946	2.90412	2.19145	1.32521	0.185103	0.999851	ENSMUSG00000113679	NA
ENSMUSG00000000581.8	22.218	0.827087	0.624277	1.32487	0.185213	0.999851	ENSMUSG00000000581	C1d
ENSMUSG00000095105.2	7.4387	1.41643	1.06988	1.32391	0.185532	0.999851	ENSMUSG00000095105	Edaradd
ENSMUSG00000113669.1	6.20298	1.64504	1.24258	1.32388	0.185542	0.999851	ENSMUSG00000113669	NA
ENSMUSG00000020599.13	12.14	0.995545	0.752129	1.32364	0.185624	0.999851	ENSMUSG00000020599	Rgs9
ENSMUSG00000097331.2	20.3558	-0.825204	0.623851	-1.32276	0.185916	0.999851	ENSMUSG00000097331	F420014N23Rik
ENSMUSG00000022510.14	24.9826	1.08437	0.819901	1.32256	0.18598	0.999851	ENSMUSG00000022510	Trp63
ENSMUSG00000070687.11	4.33182	2.0792	1.57325	1.3216	0.186302	0.999851	ENSMUSG00000070687	Htr1d
ENSMUSG00000029061.2	4.06185	1.88025	1.42322	1.32112	0.186462	0.999851	ENSMUSG00000029061	Mmp23
ENSMUSG00000026458.13	64.2264	0.542383	0.41057	1.32105	0.186485	0.999851	ENSMUSG00000026458	Ppfia4
ENSMUSG00000029763.17	967.309	-0.426043	0.322603	-1.32064	0.18662	0.999851	ENSMUSG00000029763	Exoc4
ENSMUSG00000024030.6	23.0231	0.962293	0.728778	1.32042	0.186695	0.999851	ENSMUSG00000024030	Abcg1
ENSMUSG00000020044.13	207.441	-0.404827	0.306597	-1.32039	0.186706	0.999851	ENSMUSG00000020044	Timp3
ENSMUSG00000037336.14	12.5416	1.21816	0.922855	1.31999	0.186839	0.999851	ENSMUSG00000037336	Mfsd2b
ENSMUSG00000070604.5	6.36582	1.57134	1.19064	1.31974	0.186921	0.999851	ENSMUSG00000070604	Vsig10l
ENSMUSG00000069132.3	8.53539	1.53122	1.1607	1.31922	0.187096	0.999851	ENSMUSG00000069132	Nxph2
ENSMUSG00000046364.14	138.877	-0.608283	0.461165	-1.31901	0.187165	0.999851	ENSMUSG00000046364	Rpl27a
ENSMUSG00000104417.1	2.65872	2.86342	2.17127	1.31878	0.187244	0.999851	ENSMUSG00000104417	NA
ENSMUSG00000031728.10	66.9972	-0.523098	0.396946	-1.3178	0.187569	0.999851	ENSMUSG00000031728	Zfp821
ENSMUSG00000029782.19	52.037	-0.656488	0.498479	-1.31698	0.187845	0.999851	ENSMUSG00000029782	Tmem209
ENSMUSG00000097908.7	28.3884	1.05128	0.798394	1.31674	0.187926	0.999851	ENSMUSG00000097908	4933404O12Rik
ENSMUSG00000032057.9	2.2827	2.43163	1.84689	1.31661	0.187969	0.999851	ENSMUSG00000032057	4833427G06Rik
ENSMUSG00000032397.7	82.7599	0.554729	0.421389	1.31643	0.188029	0.999851	ENSMUSG00000032397	Tipin
ENSMUSG00000035184.15	9.66394	1.25483	0.953647	1.31583	0.188232	0.999851	ENSMUSG00000035184	Fam124a
ENSMUSG00000015950.13	7.3928	1.75944	1.33728	1.31569	0.188278	0.999851	ENSMUSG00000015950	Ncf1
ENSMUSG00000085555.9	7.3928	1.75944	1.33728	1.31569	0.188278	0.999851	ENSMUSG00000085555	2610035F20Rik
ENSMUSG00000108929.2	1.35374	3.73874	2.8419	1.31558	0.188315	0.999851	ENSMUSG00000108929	NA
ENSMUSG00000025017.9	14.152	1.00572	0.764645	1.31528	0.188415	0.999851	ENSMUSG00000025017	Pik3ap1
ENSMUSG00000044042.18	87.0658	-0.625592	0.475743	-1.31498	0.188517	0.999851	ENSMUSG00000044042	Fmn1
ENSMUSG00000009614.16	5.97631	1.60034	1.21705	1.31493	0.188533	0.999851	ENSMUSG00000009614	Sardh
ENSMUSG00000021268.17	1215.63	-0.389749	0.296461	-1.31467	0.188619	0.999851	ENSMUSG00000021268	Meg3
ENSMUSG00000023707.13	6.57044	1.49802	1.1404	1.3136	0.188982	0.999851	ENSMUSG00000023707	Ogfod2
ENSMUSG00000026414.13	72.2437	0.906495	0.69033	1.31313	0.189138	0.999851	ENSMUSG00000026414	Tnnt2
ENSMUSG00000043629.12	13.3368	-1.03548	0.789265	-1.31196	0.189534	0.999851	ENSMUSG00000043629	1700019D03Rik
ENSMUSG00000045994.17	15.7045	0.990183	0.754879	1.31171	0.189618	0.999851	ENSMUSG00000045994	B3gat1
ENSMUSG00000015957.12	34.7203	0.865555	0.660204	1.31104	0.189844	0.999851	ENSMUSG00000015957	Wnt11
ENSMUSG00000025473.16	12.6064	0.989697	0.755025	1.31081	0.189921	0.999851	ENSMUSG00000025473	Adam8
ENSMUSG00000085071.1	15.3211	1.02492	0.782302	1.31014	0.19015	0.999851	ENSMUSG00000085071	NA
ENSMUSG00000054046.7	2.86972	2.56597	1.95864	1.31008	0.190169	0.999851	ENSMUSG00000054046	Klk13
ENSMUSG00000059901.12	20.1705	0.939858	0.717619	1.30969	0.190301	0.999851	ENSMUSG00000059901	Adamts14
ENSMUSG00000033579.16	5.62443	1.56693	1.19642	1.30969	0.190301	0.999851	ENSMUSG00000033579	Fa2h
ENSMUSG00000037646.9	447.426	-0.349706	0.267026	-1.30963	0.19032	0.999851	ENSMUSG00000037646	Vps13b
ENSMUSG00000002396.8	7.97478	1.22571	0.936029	1.30948	0.190371	0.999851	ENSMUSG00000002396	Ocel1
ENSMUSG00000015869.16	93.1278	-0.514927	0.393329	-1.30915	0.190484	0.999851	ENSMUSG00000015869	Prpsap1
ENSMUSG00000036770.11	5.40661	1.97423	1.50833	1.30889	0.190572	0.999851	ENSMUSG00000036770	Stpg3
ENSMUSG00000022765.8	26.3679	0.697299	0.532985	1.30829	0.190775	0.999851	ENSMUSG00000022765	Snap29
ENSMUSG00000063801.7	72.1284	-0.450367	0.344303	-1.30805	0.190856	0.999851	ENSMUSG00000063801	Ap3s2
ENSMUSG00000097720.1	4.26591	2.20169	1.68336	1.30792	0.190902	0.999851	ENSMUSG00000097720	NA
ENSMUSG00000016758.3	18.116	1.00125	0.765619	1.30777	0.190952	0.999851	ENSMUSG00000016758	Bik
ENSMUSG00000004815.12	41.0911	0.579704	0.443278	1.30777	0.190953	0.999851	ENSMUSG00000004815	Dgkq
ENSMUSG00000026854.16	62.9022	0.722682	0.552911	1.30705	0.191196	0.999851	ENSMUSG00000026854	Usp20
ENSMUSG00000074346.6	2.75245	-2.10566	1.61164	-1.30653	0.191373	0.999851	ENSMUSG00000074346	Kcnd3os
ENSMUSG00000040367.2	1.70158	-2.72534	2.08621	-1.30636	0.191431	0.999851	ENSMUSG00000040367	Lrrd1
ENSMUSG00000055137.7	25.8688	0.958727	0.734376	1.3055	0.191723	0.999851	ENSMUSG00000055137	Sugct
ENSMUSG00000021752.13	32.5725	0.801978	0.614674	1.30472	0.191988	0.999851	ENSMUSG00000021752	Kctd6
ENSMUSG00000022514.14	29.0058	-0.758879	0.581758	-1.30446	0.192077	0.999851	ENSMUSG00000022514	Il1rap
ENSMUSG00000031133.12	5.04693	1.60098	1.22773	1.30402	0.192227	0.999851	ENSMUSG00000031133	Arhgef6
ENSMUSG00000001918.17	83.4034	0.464447	0.356167	1.30401	0.192229	0.999851	ENSMUSG00000001918	Slc1a5
ENSMUSG00000097365.7	2.44254	2.38546	1.82965	1.30378	0.192309	0.999851	ENSMUSG00000097365	C030034L19Rik
ENSMUSG00000020798.14	1.8951	3.11286	2.38799	1.30355	0.192387	0.999851	ENSMUSG00000020798	Spns3
ENSMUSG00000036960.10	1.8951	3.11286	2.38799	1.30355	0.192387	0.999851	ENSMUSG00000036960	Clca2
ENSMUSG00000084983.7	1.8951	3.11286	2.38799	1.30355	0.192387	0.999851	ENSMUSG00000084983	NA
ENSMUSG00000028436.8	93.3734	0.456208	0.349997	1.30346	0.192417	0.999851	ENSMUSG00000028436	Dcaf12
ENSMUSG00000023120.9	4.20201	2.73461	2.09927	1.30265	0.192696	0.999851	ENSMUSG00000023120	Gm853
ENSMUSG00000023066.9	133.462	-0.386093	0.296426	-1.30249	0.192748	0.999851	ENSMUSG00000023066	Rttn
ENSMUSG00000052949.14	45.9409	0.701601	0.538895	1.30192	0.192942	0.999851	ENSMUSG00000052949	Rnf157
ENSMUSG00000036792.12	478.311	-0.290609	0.223248	-1.30173	0.19301	0.999851	ENSMUSG00000036792	Mbd5
ENSMUSG00000022151.16	36.1426	0.674351	0.518164	1.30142	0.193114	0.999851	ENSMUSG00000022151	Ttc33
ENSMUSG00000035392.17	683.277	-0.386643	0.297183	-1.30103	0.193249	0.999851	ENSMUSG00000035392	Dennd1a
ENSMUSG00000085417.1	6.06427	2.36837	1.82093	1.30064	0.193383	0.999851	ENSMUSG00000085417	NA
ENSMUSG00000044934.13	149.098	0.497486	0.382583	1.30034	0.193486	0.999851	ENSMUSG00000044934	Zfp367
ENSMUSG00000008604.11	161.12	0.42391	0.326007	1.30031	0.193495	0.999851	ENSMUSG00000008604	Ubqln4
ENSMUSG00000025255.18	149.017	-0.407299	0.313328	-1.29991	0.193631	0.999851	ENSMUSG00000025255	Zfhx4
ENSMUSG00000073421.5	7.76758	1.58191	1.21701	1.29984	0.193657	0.999851	ENSMUSG00000073421	H2-Ab1
ENSMUSG00000062785.14	63.477	0.679871	0.523091	1.29972	0.193697	0.999851	ENSMUSG00000062785	Kcnc3
ENSMUSG00000040147.14	18.1572	-1.1182	0.860358	-1.29969	0.193708	0.999851	ENSMUSG00000040147	Maob
ENSMUSG00000025937.6	73.8822	-0.608769	0.468716	-1.2988	0.194012	0.999851	ENSMUSG00000025937	Lactb2
ENSMUSG00000022783.11	4.88021	2.3992	1.84824	1.2981	0.194254	0.999851	ENSMUSG00000022783	Spag6l
ENSMUSG00000100589.1	2.57605	2.83275	2.18248	1.29795	0.194304	0.999851	ENSMUSG00000100589	4930533P14Rik
ENSMUSG00000108811.1	3.26935	2.55827	1.97262	1.29689	0.19467	0.999851	ENSMUSG00000108811	NA
ENSMUSG00000027194.16	204.335	-0.386676	0.29817	-1.29683	0.194689	0.999851	ENSMUSG00000027194	Ttc17
ENSMUSG00000042942.16	1092.22	-0.266397	0.20546	-1.29659	0.194773	0.999851	ENSMUSG00000042942	Greb1l
ENSMUSG00000013523.13	9.60009	1.41976	1.09573	1.29572	0.195073	0.999851	ENSMUSG00000013523	Bcas1
ENSMUSG00000003458.12	106.586	0.444429	0.343064	1.29547	0.195158	0.999851	ENSMUSG00000003458	Ncstn
ENSMUSG00000021830.13	59.4604	0.545181	0.420847	1.29544	0.195169	0.999851	ENSMUSG00000021830	Txndc16
ENSMUSG00000034533.10	2.81274	2.62178	2.0242	1.29522	0.195245	0.999851	ENSMUSG00000034533	Scn10a
ENSMUSG00000020964.14	102.549	-0.453225	0.350086	-1.29461	0.195455	0.999851	ENSMUSG00000020964	Sel1l
ENSMUSG00000073096.11	11.8445	-1.06219	0.820729	-1.2942	0.195595	0.999851	ENSMUSG00000073096	Lrrc61
ENSMUSG00000087461.2	2.70551	2.62204	2.02603	1.29417	0.195605	0.999851	ENSMUSG00000087461	C230014O12Rik
ENSMUSG00000017781.17	177.933	0.432337	0.33407	1.29415	0.195613	0.999851	ENSMUSG00000017781	Pitpna
ENSMUSG00000006362.16	114.439	0.520774	0.402544	1.29371	0.195767	0.999851	ENSMUSG00000006362	Cbfa2t3
ENSMUSG00000035582.13	3.29327	2.54676	1.96864	1.29367	0.195781	0.999851	ENSMUSG00000035582	Gdpd4
ENSMUSG00000108151.1	2.95092	3.308	2.5586	1.29289	0.196048	0.999851	ENSMUSG00000108151	NA
ENSMUSG00000000120.6	21.4244	-0.744717	0.576066	-1.29276	0.196093	0.999851	ENSMUSG00000000120	Ngfr
ENSMUSG00000020467.15	11.0029	-1.20664	0.933568	-1.2925	0.196184	0.999851	ENSMUSG00000020467	Efemp1
ENSMUSG00000104302.1	1.33934	-2.85287	2.20748	-1.29236	0.196232	0.999851	ENSMUSG00000104302	NA
ENSMUSG00000042501.12	50.4302	-0.742335	0.574424	-1.29231	0.196249	0.999851	ENSMUSG00000042501	Cpa6
ENSMUSG00000097402.1	7.02223	-1.35754	1.05115	-1.29149	0.196533	0.999851	ENSMUSG00000097402	Gm17399
ENSMUSG00000004233.14	117.36	-0.436117	0.337847	-1.29087	0.196748	0.999851	ENSMUSG00000004233	Wars2
ENSMUSG00000026499.5	148.605	0.411668	0.318925	1.2908	0.196774	0.999851	ENSMUSG00000026499	Acbd3
ENSMUSG00000026017.13	15.5144	-1.01414	0.786218	-1.2899	0.197085	0.999851	ENSMUSG00000026017	Carf
ENSMUSG00000060681.15	51.1835	-0.640876	0.497023	-1.28943	0.197249	0.999851	ENSMUSG00000060681	Slc9a6
ENSMUSG00000038623.9	27.8424	0.685184	0.531415	1.28936	0.197273	0.999851	ENSMUSG00000038623	Tm6sf1
ENSMUSG00000030142.10	1.24536	3.76424	2.92237	1.28808	0.197718	0.999851	ENSMUSG00000030142	Clec4e
ENSMUSG00000112925.1	4.56259	1.84282	1.43095	1.28783	0.197807	0.999851	ENSMUSG00000112925	NA
ENSMUSG00000036040.14	20.2867	0.86099	0.668649	1.28766	0.197865	0.999851	ENSMUSG00000036040	Adamtsl2
ENSMUSG00000052353.13	21.6215	0.97666	0.758648	1.28737	0.197966	0.999851	ENSMUSG00000052353	Cemip
ENSMUSG00000059939.13	137.557	-0.484932	0.376918	-1.28657	0.198243	0.999851	ENSMUSG00000059939	9430015G10Rik
ENSMUSG00000024151.13	154.712	0.456975	0.355233	1.28641	0.1983	0.999851	ENSMUSG00000024151	Msh2
ENSMUSG00000052955.5	8.86867	1.94553	1.51238	1.28641	0.198301	0.999851	ENSMUSG00000052955	Cpvl
ENSMUSG00000028212.16	41.6922	0.837309	0.650942	1.2863	0.198337	0.999851	ENSMUSG00000028212	Ccne2
ENSMUSG00000057193.8	75.9708	0.503434	0.391384	1.28629	0.198341	0.999851	ENSMUSG00000057193	Slc44a2
ENSMUSG00000022820.3	10.6272	-1.28887	1.00241	-1.28577	0.198522	0.999851	ENSMUSG00000022820	Ndufb4
ENSMUSG00000043822.18	2.31347	2.20869	1.71808	1.28556	0.198597	0.999851	ENSMUSG00000043822	Adamtsl5
ENSMUSG00000056632.7	2.31676	3.47019	2.69937	1.28556	0.198598	0.999851	ENSMUSG00000056632	Dsg3
ENSMUSG00000074156.6	2.31676	3.47019	2.69937	1.28556	0.198598	0.999851	ENSMUSG00000074156	Ces1h
ENSMUSG00000112354.1	2.31676	3.47019	2.69937	1.28556	0.198598	0.999851	ENSMUSG00000112354	NA
ENSMUSG00000114303.1	2.31676	3.47019	2.69937	1.28556	0.198598	0.999851	ENSMUSG00000114303	NA
ENSMUSG00000027469.16	169.357	-0.392383	0.305273	-1.28535	0.198671	0.999851	ENSMUSG00000027469	Tpx2
ENSMUSG00000039110.14	4.16739	-1.91143	1.4874	-1.28508	0.198763	0.999851	ENSMUSG00000039110	Mycbpap
ENSMUSG00000021708.17	9.9885	1.44937	1.12798	1.28492	0.198821	0.999851	ENSMUSG00000021708	Rasgrf2
ENSMUSG00000022442.15	12.689	0.977012	0.760489	1.28471	0.198892	0.999851	ENSMUSG00000022442	Ttll1
ENSMUSG00000028800.15	260.011	0.333349	0.259517	1.2845	0.198967	0.999851	ENSMUSG00000028800	Hdac1
ENSMUSG00000063576.11	86.1404	0.549878	0.428173	1.28424	0.199057	0.999851	ENSMUSG00000063576	Klhdc3
ENSMUSG00000087038.9	7.68466	4.55511	3.54893	1.28352	0.199311	0.999851	ENSMUSG00000087038	2900079G21Rik
ENSMUSG00000051074.4	3.28313	2.68937	2.09592	1.28314	0.199442	0.999851	ENSMUSG00000051074	4930579K19Rik
ENSMUSG00000039523.16	63.0641	0.529663	0.412834	1.28299	0.199495	0.999851	ENSMUSG00000039523	Cep104
ENSMUSG00000052479.5	4.41225	2.69423	2.10036	1.28275	0.199581	0.999851	ENSMUSG00000052479	A330008L17Rik
ENSMUSG00000036768.6	238.006	-0.354572	0.276436	-1.28266	0.199613	0.999851	ENSMUSG00000036768	Kif15
ENSMUSG00000055932.15	1190.86	-0.44941	0.350495	-1.28222	0.199767	0.999851	ENSMUSG00000055932	Fto
ENSMUSG00000038763.12	30.2079	0.641329	0.500356	1.28174	0.199932	0.999851	ENSMUSG00000038763	Alpk3
ENSMUSG00000037638.5	4.46179	2.84194	2.21737	1.28167	0.199958	0.999851	ENSMUSG00000037638	Zbtb42
ENSMUSG00000021357.14	206.211	-0.351528	0.274459	-1.28081	0.200262	0.999851	ENSMUSG00000021357	Exoc2
ENSMUSG00000091345.9	3.15367	2.79765	2.1849	1.28045	0.200389	0.999851	ENSMUSG00000091345	Col6a5
ENSMUSG00000049382.9	38.4381	0.593105	0.463391	1.27992	0.200572	0.999851	ENSMUSG00000049382	Krt8
ENSMUSG00000033377.14	2.48238	2.39682	1.8734	1.2794	0.200757	0.999851	ENSMUSG00000033377	Palmd
ENSMUSG00000059493.13	667.209	-0.377087	0.294799	-1.27913	0.20085	0.999851	ENSMUSG00000059493	Nhs
ENSMUSG00000053886.4	5.01803	-1.73079	1.354	-1.27828	0.201152	0.999851	ENSMUSG00000053886	Sh2d4a
ENSMUSG00000042305.12	96.8959	0.408069	0.319446	1.27743	0.201451	0.999851	ENSMUSG00000042305	Tmem183a
ENSMUSG00000029153.11	4.91777	1.49483	1.17039	1.27721	0.201529	0.999851	ENSMUSG00000029153	Ociad2
ENSMUSG00000097030.1	6.37689	1.78312	1.39638	1.27695	0.201619	0.999851	ENSMUSG00000097030	NA
ENSMUSG00000004040.16	160.06	0.420378	0.329317	1.27651	0.201774	0.999851	ENSMUSG00000004040	Stat3
ENSMUSG00000020248.18	76.4795	-0.468166	0.366885	-1.27606	0.201935	0.999851	ENSMUSG00000020248	Nfyb
ENSMUSG00000025931.15	31.8965	0.851326	0.667283	1.27581	0.202022	0.999851	ENSMUSG00000025931	Paqr8
ENSMUSG00000054823.16	295.744	0.308084	0.241488	1.27577	0.202036	0.999851	ENSMUSG00000054823	Nsd3
ENSMUSG00000057716.6	45.8078	0.828011	0.649145	1.27554	0.202118	0.999851	ENSMUSG00000057716	Tmem178b
ENSMUSG00000097290.8	13.1441	-1.08238	0.848568	-1.27554	0.202119	0.999851	ENSMUSG00000097290	1300002E11Rik
ENSMUSG00000078444.3	2.70145	2.24455	1.76006	1.27527	0.202215	0.999851	ENSMUSG00000078444	Gm10941
ENSMUSG00000026786.14	3.50398	-1.93165	1.51548	-1.27461	0.202447	0.999851	ENSMUSG00000026786	Apbb1ip
ENSMUSG00000097207.7	25.604	-0.682688	0.535624	-1.27457	0.202463	0.999851	ENSMUSG00000097207	6030443J06Rik
ENSMUSG00000041731.13	43.1382	0.761182	0.597819	1.27326	0.202924	0.999851	ENSMUSG00000041731	Pgm5
ENSMUSG00000050973.11	5.21401	-1.59936	1.25615	-1.27322	0.202938	0.999851	ENSMUSG00000050973	Gdpgp1
ENSMUSG00000021619.6	83.7429	-0.526326	0.413446	-1.27302	0.20301	0.999851	ENSMUSG00000021619	Atg10
ENSMUSG00000071646.9	110.544	0.542928	0.42658	1.27274	0.203109	0.999851	ENSMUSG00000071646	Mta2
ENSMUSG00000040521.11	28.3667	0.847001	0.665818	1.27212	0.20333	0.999851	ENSMUSG00000040521	Tsfm
ENSMUSG00000019178.17	8.68737	1.27744	1.00455	1.27165	0.203498	0.999851	ENSMUSG00000019178	Styxl1
ENSMUSG00000026575.15	126.5	-0.404648	0.318276	-1.27137	0.203596	0.999851	ENSMUSG00000026575	Nme7
ENSMUSG00000063849.6	59.4666	0.648819	0.510358	1.2713	0.203621	0.999851	ENSMUSG00000063849	Ppcdc
ENSMUSG00000009291.13	109.344	0.507251	0.399079	1.27105	0.20371	0.999851	ENSMUSG00000009291	Pttg1ip
ENSMUSG00000073805.5	16.9295	0.915864	0.720618	1.27094	0.203749	0.999851	ENSMUSG00000073805	Fam196a
ENSMUSG00000085767.1	23.0373	0.967807	0.761721	1.27055	0.203887	0.999851	ENSMUSG00000085767	NA
ENSMUSG00000028001.16	1.61358	4.10766	3.23428	1.27004	0.204071	0.999851	ENSMUSG00000028001	Fga
ENSMUSG00000097391.8	145.665	-0.452819	0.356617	-1.26976	0.204169	0.999851	ENSMUSG00000097391	Mirg
ENSMUSG00000039298.16	475.896	-0.338514	0.266596	-1.26976	0.20417	0.999851	ENSMUSG00000039298	Cdk5rap2
ENSMUSG00000006711.15	8.0208	1.17346	0.924461	1.26935	0.204317	0.999851	ENSMUSG00000006711	D130043K22Rik
ENSMUSG00000053332.13	674.879	-0.405439	0.319615	-1.26852	0.204611	0.999851	ENSMUSG00000053332	Gas5
ENSMUSG00000089671.1	3.12205	-2.21963	1.75007	-1.26831	0.204686	0.999851	ENSMUSG00000089671	NA
ENSMUSG00000037001.10	20.12	-0.936582	0.738495	-1.26823	0.204715	0.999851	ENSMUSG00000037001	Zfp39
ENSMUSG00000042524.13	37.3292	-0.567754	0.447778	-1.26794	0.20482	0.999851	ENSMUSG00000042524	Sun2
ENSMUSG00000026039.9	45.9526	-0.62769	0.495093	-1.26782	0.204862	0.999851	ENSMUSG00000026039	Sgol2a
ENSMUSG00000038084.16	151.144	-0.456686	0.360441	-1.26702	0.205148	0.999851	ENSMUSG00000038084	Opa1
ENSMUSG00000007594.10	1.4368	3.15534	2.49091	1.26674	0.205247	0.999851	ENSMUSG00000007594	Hapln4
ENSMUSG00000028179.12	68.7032	-0.613527	0.484369	-1.26665	0.20528	0.999851	ENSMUSG00000028179	Cth
ENSMUSG00000042401.6	59.9902	-0.520455	0.410899	-1.26663	0.205289	0.999851	ENSMUSG00000042401	Crtac1
ENSMUSG00000025977.15	5.36108	1.45758	1.15114	1.2662	0.20544	0.999851	ENSMUSG00000025977	Boll
ENSMUSG00000024042.6	51.8537	0.566766	0.447666	1.26605	0.205497	0.999851	ENSMUSG00000024042	Sik1
ENSMUSG00000022829.14	35.7197	-0.586273	0.463078	-1.26604	0.2055	0.999851	ENSMUSG00000022829	Stxbp5l
ENSMUSG00000021090.16	8.41601	1.38036	1.09032	1.26601	0.205509	0.999851	ENSMUSG00000021090	Lrrc9
ENSMUSG00000043644.4	23.5562	0.776128	0.613058	1.266	0.205515	0.999851	ENSMUSG00000043644	0610009L18Rik
ENSMUSG00000028528.16	19.912	1.16572	0.920914	1.26583	0.205574	0.999851	ENSMUSG00000028528	Dnajc6
ENSMUSG00000052889.11	84.8218	0.51855	0.409663	1.2658	0.205585	0.999851	ENSMUSG00000052889	Prkcb
ENSMUSG00000021136.13	633.275	-0.25931	0.204873	-1.26571	0.205615	0.999851	ENSMUSG00000021136	Smoc1
ENSMUSG00000079610.9	18.0833	0.988738	0.781297	1.26551	0.205689	0.999851	ENSMUSG00000079610	Ankrd39
ENSMUSG00000057093.14	3.24559	-2.06061	1.62853	-1.26532	0.205758	0.999851	ENSMUSG00000057093	Zfp607b
ENSMUSG00000034795.14	6.61533	1.47523	1.16617	1.26502	0.205863	0.999851	ENSMUSG00000034795	Ccdc122
ENSMUSG00000007035.15	14.8873	0.893052	0.706185	1.26462	0.206009	0.999851	ENSMUSG00000007035	Msh5
ENSMUSG00000110468.1	6.46797	1.53648	1.21503	1.26456	0.206029	0.999851	ENSMUSG00000110468	NA
ENSMUSG00000026683.14	63.594	-0.526175	0.416196	-1.26425	0.206141	0.999851	ENSMUSG00000026683	Nuf2
ENSMUSG00000015755.16	234.739	-0.342199	0.270685	-1.2642	0.20616	0.999851	ENSMUSG00000015755	Tab2
ENSMUSG00000032572.9	3.62173	3.10162	2.45345	1.26419	0.206163	0.999851	ENSMUSG00000032572	Col6a4
ENSMUSG00000091794.2	3.62173	3.10162	2.45345	1.26419	0.206163	0.999851	ENSMUSG00000091794	Vmn2r18
ENSMUSG00000042817.15	2.7877	2.14684	1.69859	1.26389	0.206269	0.999851	ENSMUSG00000042817	Flt3
ENSMUSG00000050064.14	86.1881	-0.552637	0.437422	-1.2634	0.206447	0.999851	ENSMUSG00000050064	Zfp697
ENSMUSG00000034126.5	75.4822	-0.466685	0.369466	-1.26313	0.206541	0.999851	ENSMUSG00000034126	Pomt2
ENSMUSG00000022791.16	106.643	0.413228	0.327257	1.2627	0.206696	0.999851	ENSMUSG00000022791	Tnk2
ENSMUSG00000054792.15	62.5865	0.635104	0.503472	1.26145	0.207147	0.999851	ENSMUSG00000054792	Klhl18
ENSMUSG00000026142.15	94.9981	-0.482613	0.382746	-1.26092	0.207337	0.999851	ENSMUSG00000026142	Rhbdd1
ENSMUSG00000024300.16	6.46056	1.84084	1.46014	1.26073	0.207405	0.999851	ENSMUSG00000024300	Myo1f
ENSMUSG00000046020.13	65.4766	0.575168	0.456339	1.2604	0.207526	0.999851	ENSMUSG00000046020	Pofut1
ENSMUSG00000031536.6	111.077	0.404422	0.321026	1.25978	0.207749	0.999851	ENSMUSG00000031536	Polb
ENSMUSG00000031841.19	380.536	-0.499775	0.396729	-1.25974	0.207763	0.999851	ENSMUSG00000031841	Cdh13
ENSMUSG00000043140.9	7.26681	-1.27488	1.01267	-1.25894	0.208054	0.999851	ENSMUSG00000043140	Tmem186
ENSMUSG00000078671.11	366.557	-0.369952	0.293912	-1.25872	0.208133	0.999851	ENSMUSG00000078671	Chd2
ENSMUSG00000097655.3	1.8487	3.07022	2.43945	1.25857	0.208186	0.999851	ENSMUSG00000097655	NA
ENSMUSG00000104556.1	1.8487	3.07022	2.43945	1.25857	0.208186	0.999851	ENSMUSG00000104556	NA
ENSMUSG00000052581.13	21.0944	1.08756	0.864216	1.25844	0.208232	0.999851	ENSMUSG00000052581	Lrrtm4
ENSMUSG00000031073.6	11.1601	-1.08235	0.860465	-1.25786	0.208441	0.999851	ENSMUSG00000031073	Fgf15
ENSMUSG00000001497.18	9.43773	-1.15492	0.918415	-1.25752	0.208567	0.999851	ENSMUSG00000001497	Pax9
ENSMUSG00000042489.15	89.3535	0.481609	0.383025	1.25738	0.208616	0.999851	ENSMUSG00000042489	Clspn
ENSMUSG00000032212.10	326.745	-0.347649	0.276505	-1.2573	0.208645	0.999851	ENSMUSG00000032212	Sltm
ENSMUSG00000079658.9	134.595	-0.392361	0.312202	-1.25675	0.208843	0.999851	ENSMUSG00000079658	Eloc
ENSMUSG00000062713.7	3.92424	2.2713	1.80743	1.25664	0.208883	0.999851	ENSMUSG00000062713	Sim2
ENSMUSG00000025423.15	299.552	0.2862	0.227766	1.25655	0.208915	0.999851	ENSMUSG00000025423	Pias2
ENSMUSG00000029669.14	186.94	-0.36125	0.287501	-1.25652	0.208928	0.999851	ENSMUSG00000029669	Tspan12
ENSMUSG00000026923.15	278.113	0.348156	0.277176	1.25608	0.209087	0.999851	ENSMUSG00000026923	Notch1
ENSMUSG00000025425.17	9.27799	1.39586	1.11135	1.256	0.209117	0.999851	ENSMUSG00000025425	St8sia5
ENSMUSG00000109493.1	25.3323	0.725288	0.577464	1.25599	0.209121	0.999851	ENSMUSG00000109493	NA
ENSMUSG00000006599.13	216.601	0.318678	0.253783	1.25571	0.209221	0.999851	ENSMUSG00000006599	Gtf2h1
ENSMUSG00000030327.8	64.3665	0.479824	0.382187	1.25547	0.209308	0.999851	ENSMUSG00000030327	Necap1
ENSMUSG00000104448.1	6.97124	1.79397	1.42968	1.2548	0.20955	0.999851	ENSMUSG00000104448	NA
ENSMUSG00000086876.1	3.23439	2.89029	2.30429	1.25431	0.20973	0.999851	ENSMUSG00000086876	NA
ENSMUSG00000042569.13	38.9556	-0.616574	0.491785	-1.25375	0.209934	0.999851	ENSMUSG00000042569	Dhrs7b
ENSMUSG00000003731.13	66.3675	0.463238	0.369521	1.25362	0.209981	0.999851	ENSMUSG00000003731	Kpna6
ENSMUSG00000000861.15	5.12807	1.76511	1.40868	1.25302	0.210198	0.999851	ENSMUSG00000000861	Bcl11a
ENSMUSG00000026301.16	3.12716	2.89048	2.30696	1.25294	0.210228	0.999851	ENSMUSG00000026301	Iqca
ENSMUSG00000028878.11	31.3836	0.643311	0.513446	1.25293	0.210232	0.999851	ENSMUSG00000028878	Fam76a
ENSMUSG00000041303.7	52.8592	-0.503087	0.401563	-1.25282	0.21027	0.999851	ENSMUSG00000041303	Gtf3c3
ENSMUSG00000033487.14	334.472	-0.360436	0.2877	-1.25282	0.210272	0.999851	ENSMUSG00000033487	Fndc3a
ENSMUSG00000074651.3	2.86087	-1.94688	1.55416	-1.25269	0.210317	0.999851	ENSMUSG00000074651	Mcidas
ENSMUSG00000112117.1	98.055	-0.422718	0.337458	-1.25265	0.210332	0.999851	ENSMUSG00000112117	NA
ENSMUSG00000038383.16	65.6562	-0.483374	0.386042	-1.25213	0.210524	0.999851	ENSMUSG00000038383	Pigu
ENSMUSG00000028847.8	47.6809	-0.601044	0.480327	-1.25132	0.210817	0.999851	ENSMUSG00000028847	Trappc3
ENSMUSG00000031821.11	45.7472	0.586094	0.468401	1.25126	0.210838	0.999851	ENSMUSG00000031821	Gins2
ENSMUSG00000073554.3	2.0833	-2.45669	1.96419	-1.25074	0.21103	0.999851	ENSMUSG00000073554	NA
ENSMUSG00000052026.7	5.75447	-1.43377	1.1465	-1.25056	0.211095	0.999851	ENSMUSG00000052026	Slc6a7
ENSMUSG00000070345.3	6.43298	1.74251	1.39343	1.25051	0.211112	0.999851	ENSMUSG00000070345	Hsf5
ENSMUSG00000027247.16	114.508	0.429542	0.343534	1.25036	0.211167	0.999851	ENSMUSG00000027247	Arhgap1
ENSMUSG00000089656.1	3.19532	2.26081	1.80894	1.2498	0.211374	0.999851	ENSMUSG00000089656	NA
ENSMUSG00000028337.14	17.312	0.785895	0.628878	1.24968	0.211417	0.999851	ENSMUSG00000028337	Coro2a
ENSMUSG00000033128.8	113.396	0.43671	0.349937	1.24797	0.212043	0.999851	ENSMUSG00000033128	Gga1
ENSMUSG00000029198.3	39.2523	-0.705963	0.565748	-1.24784	0.21209	0.999851	ENSMUSG00000029198	Grpel1
ENSMUSG00000024528.7	102.389	-0.462884	0.370966	-1.24778	0.212112	0.999851	ENSMUSG00000024528	Srfbp1
ENSMUSG00000097516.7	5.56313	-1.56516	1.25445	-1.24769	0.212146	0.999851	ENSMUSG00000097516	NA
ENSMUSG00000013033.16	364.799	0.291781	0.233877	1.24759	0.212183	0.999851	ENSMUSG00000013033	Adgrl1
ENSMUSG00000086866.2	3.31359	2.13293	1.70996	1.24736	0.212264	0.999851	ENSMUSG00000086866	NA
ENSMUSG00000021750.15	8.54618	1.94094	1.55625	1.24719	0.212328	0.999851	ENSMUSG00000021750	Fam107a
ENSMUSG00000039163.10	33.8851	-0.708654	0.568515	-1.2465	0.212581	0.999851	ENSMUSG00000039163	Cmc1
ENSMUSG00000030309.16	111.899	-0.606406	0.486492	-1.24649	0.212586	0.999851	ENSMUSG00000030309	Caprin2
ENSMUSG00000097353.1	7.65306	1.24006	0.995033	1.24625	0.212674	0.999851	ENSMUSG00000097353	A430046D13Rik
ENSMUSG00000005534.10	201.401	0.43139	0.34628	1.24578	0.212844	0.999851	ENSMUSG00000005534	Insr
ENSMUSG00000022220.13	10.5915	1.14994	0.923116	1.24571	0.212869	0.999851	ENSMUSG00000022220	Adcy4
ENSMUSG00000048473.15	2.90637	2.4233	1.94549	1.2456	0.21291	0.999851	ENSMUSG00000048473	Sult6b2
ENSMUSG00000032314.14	43.5939	0.614052	0.492997	1.24555	0.21293	0.999851	ENSMUSG00000032314	Etfa
ENSMUSG00000042590.16	468.793	-0.289033	0.232061	-1.24551	0.212946	0.999851	ENSMUSG00000042590	Ipo11
ENSMUSG00000041975.17	76.0154	-0.436879	0.350912	-1.24498	0.213139	0.999851	ENSMUSG00000041975	Mettl8
ENSMUSG00000050751.14	62.2903	0.618476	0.497215	1.24388	0.213543	0.999851	ENSMUSG00000050751	Pgbd5
ENSMUSG00000025608.9	259.462	-0.534148	0.429578	-1.24343	0.213711	0.999851	ENSMUSG00000025608	Podxl
ENSMUSG00000041245.13	37.5082	-0.662414	0.532857	-1.24314	0.213817	0.999851	ENSMUSG00000041245	Wnk3
ENSMUSG00000021967.4	6.49723	1.55598	1.25166	1.24313	0.213819	0.999851	ENSMUSG00000021967	Mrpl57
ENSMUSG00000022817.14	145.134	-0.344811	0.2774	-1.24301	0.213864	0.999851	ENSMUSG00000022817	Itgb5
ENSMUSG00000035696.15	176.303	0.338717	0.27252	1.24291	0.213902	0.999851	ENSMUSG00000035696	Rnf38
ENSMUSG00000032388.7	24.8524	-0.684576	0.550958	-1.24252	0.214044	0.999851	ENSMUSG00000032388	Spg21
ENSMUSG00000022210.6	20.752	-0.838215	0.674643	-1.24246	0.214068	0.999851	ENSMUSG00000022210	Dhrs4
ENSMUSG00000047767.17	25.8202	0.690209	0.555596	1.24228	0.214131	0.999851	ENSMUSG00000047767	Atg16l2
ENSMUSG00000040373.12	12.2542	1.11218	0.895368	1.24215	0.21418	0.999851	ENSMUSG00000040373	Cacng5
ENSMUSG00000020994.5	73.7641	0.515011	0.414618	1.24213	0.214187	0.999851	ENSMUSG00000020994	Pnn
ENSMUSG00000026260.12	72.4032	-0.499367	0.402065	-1.24201	0.214234	0.999851	ENSMUSG00000026260	Ndufa10
ENSMUSG00000040351.11	234.555	-0.327418	0.263631	-1.24195	0.214254	0.999851	ENSMUSG00000040351	Ankib1
ENSMUSG00000019326.14	4.50398	1.62401	1.30799	1.24161	0.214381	0.999851	ENSMUSG00000019326	Aoc3
ENSMUSG00000041040.12	132.178	-0.371344	0.299187	-1.24118	0.21454	0.999851	ENSMUSG00000041040	Fam117b
ENSMUSG00000030406.7	5.66188	1.41447	1.13962	1.24117	0.214542	0.999851	ENSMUSG00000030406	Gipr
ENSMUSG00000106692.1	11.9417	1.32995	1.07157	1.24112	0.214562	0.999851	ENSMUSG00000106692	NA
ENSMUSG00000035762.11	133.518	-0.402291	0.324154	-1.24105	0.214587	0.999851	ENSMUSG00000035762	Tmem161b
ENSMUSG00000073400.6	3.2909	2.21982	1.7898	1.24026	0.214879	0.999851	ENSMUSG00000073400	Trim10
ENSMUSG00000095134.2	11.6493	1.15607	0.932266	1.24006	0.214952	0.999851	ENSMUSG00000095134	NA
ENSMUSG00000036912.17	4.2495	2.3636	1.90605	1.24005	0.214956	0.999851	ENSMUSG00000036912	Piwil4
ENSMUSG00000039092.9	8.28812	1.50429	1.21313	1.24001	0.214973	0.999851	ENSMUSG00000039092	Sptlc3
ENSMUSG00000049409.9	4.83986	1.66067	1.33937	1.23989	0.215017	0.999851	ENSMUSG00000049409	Prokr1
ENSMUSG00000002014.12	37.5637	-0.706126	0.569881	-1.23908	0.215317	0.999851	ENSMUSG00000002014	Ssr4
ENSMUSG00000037610.15	14.9035	1.1812	0.953572	1.23871	0.215453	0.999851	ENSMUSG00000037610	Kcnmb2
ENSMUSG00000111497.1	6.51204	1.51209	1.22133	1.23807	0.215691	0.999851	ENSMUSG00000111497	Raver1
ENSMUSG00000064043.13	385.569	-0.432288	0.349236	-1.23781	0.215787	0.999851	ENSMUSG00000064043	NA
ENSMUSG00000029138.4	3.10727	2.7903	2.25425	1.2378	0.215792	0.999851	ENSMUSG00000029138	4930548H24Rik
ENSMUSG00000064138.14	348.152	-0.422244	0.341165	-1.23765	0.215845	0.999851	ENSMUSG00000064138	Fam172a
ENSMUSG00000017978.18	66.82	0.808401	0.653286	1.23744	0.215924	0.999851	ENSMUSG00000017978	Cadps2
ENSMUSG00000001285.12	49.1784	0.589835	0.476831	1.23699	0.216091	0.999851	ENSMUSG00000001285	Myg1
ENSMUSG00000027606.12	2.30803	2.59035	2.09441	1.23679	0.216165	0.999851	ENSMUSG00000027606	Dnajc5b
ENSMUSG00000071659.3	154.16	0.364	0.294382	1.23649	0.216277	0.999851	ENSMUSG00000071659	Hnrnpul2
ENSMUSG00000049134.15	2.9239	2.23462	1.80818	1.23584	0.216518	0.999851	ENSMUSG00000049134	Nrap
ENSMUSG00000032875.8	462.766	0.544587	0.440885	1.23521	0.216751	0.999851	ENSMUSG00000032875	Arhgef17
ENSMUSG00000029135.10	61.1572	0.474957	0.384564	1.23505	0.216811	0.999851	ENSMUSG00000029135	Fosl2
ENSMUSG00000060923.5	81.627	-0.612279	0.495753	-1.23505	0.216813	0.999851	ENSMUSG00000060923	Acyp2
ENSMUSG00000052727.6	252.213	-0.394804	0.319701	-1.23492	0.216861	0.999851	ENSMUSG00000052727	Map1b
ENSMUSG00000042448.5	3.35279	2.15968	1.74933	1.23457	0.216991	0.999851	ENSMUSG00000042448	Hoxd1
ENSMUSG00000042371.12	13.0223	1.10388	0.894454	1.23414	0.21715	0.999851	ENSMUSG00000042371	Slc5a10
ENSMUSG00000052407.16	118.075	-0.386555	0.313361	-1.23357	0.217361	0.999851	ENSMUSG00000052407	Ccdc171
ENSMUSG00000017861.11	172.531	0.436953	0.354344	1.23313	0.217526	0.999851	ENSMUSG00000017861	Mybl2
ENSMUSG00000037353.8	18.5139	0.814259	0.660438	1.23291	0.21761	0.999851	ENSMUSG00000037353	Letmd1
ENSMUSG00000032204.13	3.3572	2.38347	1.93349	1.23273	0.217678	0.999851	ENSMUSG00000032204	Aqp9
ENSMUSG00000030346.16	40.5144	0.545037	0.442238	1.23245	0.21778	0.999851	ENSMUSG00000030346	Rad51ap1
ENSMUSG00000033255.8	1.95071	-2.40088	1.94852	-1.23215	0.217892	0.999851	ENSMUSG00000033255	Gm5134
ENSMUSG00000027868.11	10.3709	1.09106	0.885507	1.23213	0.2179	0.999851	ENSMUSG00000027868	Tbx15
ENSMUSG00000049123.10	6.56293	4.3118	3.5018	1.23131	0.218207	0.999851	ENSMUSG00000049123	Catsperg2
ENSMUSG00000002012.13	1.6942	2.62345	2.13153	1.23078	0.218405	0.999851	ENSMUSG00000002012	Pnck
ENSMUSG00000061576.15	341.745	-0.528891	0.42991	-1.23023	0.218609	0.999851	ENSMUSG00000061576	Dpp6
ENSMUSG00000017491.9	254.826	-0.38094	0.309674	-1.23013	0.218648	0.999851	ENSMUSG00000017491	Rarb
ENSMUSG00000112945.1	3.31978	2.56289	2.08385	1.22988	0.21874	0.999851	ENSMUSG00000112945	NA
ENSMUSG00000021613.9	125.91	-0.392609	0.31923	-1.22986	0.218749	0.999851	ENSMUSG00000021613	Hapln1
ENSMUSG00000034427.17	7.47987	-1.23245	1.0021	-1.22986	0.218749	0.999851	ENSMUSG00000034427	Myo15b
ENSMUSG00000071317.4	43.8733	0.601016	0.488692	1.22985	0.218755	0.999851	ENSMUSG00000071317	Bves
ENSMUSG00000024002.16	633.075	0.275133	0.223785	1.22945	0.218902	0.999851	ENSMUSG00000024002	Brd4
ENSMUSG00000030538.15	15.3324	-0.890731	0.724705	-1.22909	0.219037	0.999851	ENSMUSG00000030538	Cib1
ENSMUSG00000031750.15	3.75801	1.74237	1.41764	1.22906	0.219048	0.999851	ENSMUSG00000031750	Il34
ENSMUSG00000026202.13	36.0755	-0.595842	0.48482	-1.229	0.219073	0.999851	ENSMUSG00000026202	Tuba4a
ENSMUSG00000050108.12	1.97815	2.8694	2.33613	1.22827	0.219345	0.999851	ENSMUSG00000050108	Bpifc
ENSMUSG00000028341.9	69.2797	0.550124	0.447943	1.22811	0.219405	0.999851	ENSMUSG00000028341	Nr4a3
ENSMUSG00000042323.16	220.483	-0.373236	0.303992	-1.22778	0.219528	0.999851	ENSMUSG00000042323	Pbrm1
ENSMUSG00000086914.1	27.8147	0.650995	0.53029	1.22762	0.21959	0.999851	ENSMUSG00000086914	Gm16124
ENSMUSG00000025147.7	334.64	0.338338	0.275634	1.22749	0.219639	0.999851	ENSMUSG00000025147	Mob2
ENSMUSG00000033429.10	14.1128	-1.03896	0.846518	-1.22734	0.219695	0.999851	ENSMUSG00000033429	Mcee
ENSMUSG00000013858.14	92.0858	0.42875	0.349339	1.22732	0.219703	0.999851	ENSMUSG00000013858	Tmem259
ENSMUSG00000036095.11	38.3574	1.13278	0.923053	1.22721	0.219743	0.999851	ENSMUSG00000036095	Dgkb
ENSMUSG00000021681.8	48.151	0.511293	0.416671	1.22709	0.219789	0.999851	ENSMUSG00000021681	Aggf1
ENSMUSG00000028064.17	7.13106	-1.44571	1.17821	-1.22704	0.219807	0.999851	ENSMUSG00000028064	Sema4a
ENSMUSG00000032358.12	7.85224	-1.2528	1.0212	-1.22679	0.219901	0.999851	ENSMUSG00000032358	Fam83b
ENSMUSG00000034919.2	5.12108	4.75417	3.87648	1.22641	0.220043	0.999851	ENSMUSG00000034919	Ttc22
ENSMUSG00000095040.2	2.98757	3.12658	2.55013	1.22605	0.220181	0.999851	ENSMUSG00000095040	1700001J03Rik
ENSMUSG00000037894.13	90.6829	0.712078	0.580882	1.22586	0.220253	0.999851	ENSMUSG00000037894	H2afz
ENSMUSG00000027173.7	20.8588	0.822856	0.671429	1.22553	0.220376	0.999851	ENSMUSG00000027173	Depdc7
ENSMUSG00000110336.1	2.10611	2.67322	2.18194	1.22516	0.220516	0.999851	ENSMUSG00000110336	4933400L20Rik
ENSMUSG00000014846.12	15.412	0.989433	0.80773	1.22495	0.220592	0.999851	ENSMUSG00000014846	Tppp3
ENSMUSG00000029797.13	14.0377	0.935783	0.764114	1.22466	0.220702	0.999851	ENSMUSG00000029797	Sspo
ENSMUSG00000031545.6	168.734	0.385701	0.315034	1.22431	0.220834	0.999851	ENSMUSG00000031545	Gpat4
ENSMUSG00000098197.1	3.56498	1.95188	1.5949	1.22382	0.221019	0.999851	ENSMUSG00000098197	BC051537
ENSMUSG00000104887.1	6.77931	1.22146	0.998169	1.22371	0.221063	0.999851	ENSMUSG00000104887	NA
ENSMUSG00000098889.1	1.39039	3.09168	2.52671	1.2236	0.221103	0.999851	ENSMUSG00000098889	NA
ENSMUSG00000033763.14	131.718	0.503305	0.411343	1.22356	0.221117	0.999851	ENSMUSG00000033763	Mtss1l
ENSMUSG00000045967.11	3.19032	2.65681	2.17141	1.22354	0.221126	0.999851	ENSMUSG00000045967	Gpr158
ENSMUSG00000025290.17	145.245	-0.466315	0.381303	-1.22295	0.221348	0.999851	ENSMUSG00000025290	Rps24
ENSMUSG00000020866.17	112.992	0.500087	0.409171	1.2222	0.221634	0.999851	ENSMUSG00000020866	Cacna1g
ENSMUSG00000084876.7	1.94799	-2.35976	1.93098	-1.22205	0.221688	0.999851	ENSMUSG00000084876	Gm14965
ENSMUSG00000016024.9	7.27531	1.42645	1.16732	1.22199	0.22171	0.999851	ENSMUSG00000016024	Lbp
ENSMUSG00000028826.14	199.165	0.32748	0.267989	1.22199	0.221712	0.999851	ENSMUSG00000028826	Tmem57
ENSMUSG00000049300.11	2.49447	2.35308	1.92565	1.22197	0.221721	0.999851	ENSMUSG00000049300	Prmt6
ENSMUSG00000022706.15	13.3868	1.02803	0.841703	1.22137	0.221946	0.999851	ENSMUSG00000022706	Mrpl40
ENSMUSG00000020992.5	4.2031	2.34687	1.92193	1.2211	0.222049	0.999851	ENSMUSG00000020992	NA
ENSMUSG00000044912.10	7.91642	1.28502	1.05245	1.22097	0.222096	0.999851	ENSMUSG00000044912	Syt16
ENSMUSG00000039982.7	51.4733	0.639482	0.524333	1.21961	0.222613	0.999851	ENSMUSG00000039982	Dtx4
ENSMUSG00000035278.9	44.4404	0.569059	0.466605	1.21957	0.222626	0.999851	ENSMUSG00000035278	Plekhj1
ENSMUSG00000020268.13	11.5697	1.33251	1.09262	1.21956	0.222632	0.999851	ENSMUSG00000020268	Lyrm7
ENSMUSG00000068748.7	93.0479	-0.392174	0.321602	-1.21944	0.222678	0.999851	ENSMUSG00000068748	Ptprz1
ENSMUSG00000086269.2	4.55434	1.7779	1.4584	1.21908	0.222815	0.999851	ENSMUSG00000086269	NA
ENSMUSG00000100857.2	3.17693	2.19478	1.8007	1.21885	0.2229	0.999851	ENSMUSG00000100857	1700041M19Rik
ENSMUSG00000069072.9	7.27812	1.4571	1.19561	1.21871	0.222955	0.999851	ENSMUSG00000069072	Slc7a14
ENSMUSG00000069855.9	3.02093	1.91926	1.57541	1.21826	0.223125	0.999851	ENSMUSG00000069855	Slc47a2
ENSMUSG00000032261.16	111.795	0.489027	0.401623	1.21763	0.223366	0.999851	ENSMUSG00000032261	Sh3bgrl2
ENSMUSG00000024837.15	5.29267	1.66542	1.36797	1.21744	0.223438	0.999851	ENSMUSG00000024837	Dmrt1
ENSMUSG00000022307.15	208.947	-0.323367	0.265636	-1.21733	0.223477	0.999851	ENSMUSG00000022307	Oxr1
ENSMUSG00000029414.11	172.38	0.34393	0.2826	1.21702	0.223596	0.999851	ENSMUSG00000029414	Kntc1
ENSMUSG00000038525.16	36.5819	-0.556084	0.457005	-1.2168	0.22368	0.999851	ENSMUSG00000038525	Armc10
ENSMUSG00000020782.18	80.1134	0.542435	0.445867	1.21658	0.223762	0.999851	ENSMUSG00000020782	Llgl2
ENSMUSG00000042359.18	210.417	-0.462122	0.380062	-1.21591	0.224019	0.999851	ENSMUSG00000042359	Osbpl6
ENSMUSG00000021470.18	65.9984	-0.511253	0.420589	-1.21556	0.224151	0.999851	ENSMUSG00000021470	Ercc6l2
ENSMUSG00000085911.1	2.8001	-2.03816	1.67738	-1.21509	0.224332	0.999851	ENSMUSG00000085911	NA
ENSMUSG00000104710.1	3.64534	1.85074	1.52328	1.21498	0.224375	0.999851	ENSMUSG00000104710	NA
ENSMUSG00000041119.11	43.3062	0.673906	0.554894	1.21448	0.224566	0.999851	ENSMUSG00000041119	Pde9a
ENSMUSG00000034758.12	10.9855	1.05717	0.870609	1.21429	0.224639	0.999851	ENSMUSG00000034758	Tle6
ENSMUSG00000033405.3	12.996	1.28602	1.05949	1.21381	0.22482	0.999851	ENSMUSG00000033405	Nudt15
ENSMUSG00000093772.1	3.54157	1.91261	1.57584	1.21371	0.224858	0.999851	ENSMUSG00000093772	4931403E22Rik
ENSMUSG00000086841.1	133.313	-0.609485	0.502258	-1.21349	0.224942	0.999851	ENSMUSG00000086841	2410006H16Rik
ENSMUSG00000031972.5	6.65988	1.76559	1.45499	1.21347	0.224949	0.999851	ENSMUSG00000031972	Acta1
ENSMUSG00000027018.11	222.739	0.358932	0.295939	1.21286	0.225184	0.999851	ENSMUSG00000027018	Hat1
ENSMUSG00000039607.15	909.053	-0.395293	0.325976	-1.21265	0.225265	0.999851	ENSMUSG00000039607	Rbms3
ENSMUSG00000034157.12	62.4803	0.479811	0.395713	1.21252	0.225312	0.999851	ENSMUSG00000034157	Cipc
ENSMUSG00000110455.1	6.27225	1.64201	1.35422	1.21252	0.225313	0.999851	ENSMUSG00000110455	NA
ENSMUSG00000002658.9	181.053	-0.451232	0.372328	-1.21192	0.225542	0.999851	ENSMUSG00000002658	Gtf2f1
ENSMUSG00000085827.8	1.51835	2.75133	2.27229	1.21082	0.225966	0.999851	ENSMUSG00000085827	NA
ENSMUSG00000074151.13	4.29272	1.64823	1.36138	1.2107	0.226009	0.999851	ENSMUSG00000074151	Nlrc5
ENSMUSG00000045555.3	20.4739	1.04864	0.86614	1.2107	0.22601	0.999851	ENSMUSG00000045555	Mettl24
ENSMUSG00000016756.17	4.62505	1.87525	1.54918	1.21047	0.226097	0.999851	ENSMUSG00000016756	Cmah
ENSMUSG00000051354.14	3.81062	1.7331	1.43177	1.21046	0.226104	0.999851	ENSMUSG00000051354	Samd3
ENSMUSG00000085448.1	3.77332	2.08055	1.71962	1.20989	0.226322	0.999851	ENSMUSG00000085448	NA
ENSMUSG00000026433.13	1.59591	-2.60991	2.15732	-1.20979	0.226359	0.999851	ENSMUSG00000026433	Rab29
ENSMUSG00000040663.8	15.493	1.04314	0.862557	1.20936	0.226524	0.999851	ENSMUSG00000040663	Clcf1
ENSMUSG00000022000.10	122.277	-0.351368	0.290605	-1.20909	0.226627	0.999851	ENSMUSG00000022000	Zc3h13
ENSMUSG00000061455.13	20.5171	0.845568	0.699591	1.20866	0.226793	0.999851	ENSMUSG00000061455	Stx17
ENSMUSG00000109297.1	1.80692	-2.55404	2.11489	-1.20765	0.227182	0.999851	ENSMUSG00000109297	NA
ENSMUSG00000031214.13	108.761	-0.395061	0.327259	-1.20718	0.227362	0.999851	ENSMUSG00000031214	Ophn1
ENSMUSG00000030610.13	7.64288	-1.22746	1.01684	-1.20713	0.227382	0.999851	ENSMUSG00000030610	Det1
ENSMUSG00000020227.10	4.68786	1.81808	1.50612	1.20713	0.227383	0.999851	ENSMUSG00000020227	Irak3
ENSMUSG00000097589.9	144.001	0.378201	0.313383	1.20683	0.227497	0.999851	ENSMUSG00000097589	Dleu2
ENSMUSG00000030854.17	5.19628	1.59271	1.3198	1.20678	0.227516	0.999851	ENSMUSG00000030854	Ptpn5
ENSMUSG00000047139.9	122.941	-0.541471	0.449029	-1.20587	0.227866	0.999851	ENSMUSG00000047139	Cd24a
ENSMUSG00000109877.1	2.39601	-2.21471	1.83671	-1.2058	0.227894	0.999851	ENSMUSG00000109877	NA
ENSMUSG00000022375.6	3.40283	2.46782	2.04699	1.20558	0.227978	0.999851	ENSMUSG00000022375	Lrrc6
ENSMUSG00000032925.16	3.40283	2.46782	2.04699	1.20558	0.227978	0.999851	ENSMUSG00000032925	Itgbl1
ENSMUSG00000085321.1	4.41043	1.82385	1.51365	1.20493	0.228229	0.999851	ENSMUSG00000085321	NA
ENSMUSG00000028550.15	49.7233	-0.590677	0.490237	-1.20488	0.228249	0.999851	ENSMUSG00000028550	Atg4c
ENSMUSG00000047248.20	132.743	-0.413311	0.343174	-1.20438	0.228443	0.999851	ENSMUSG00000047248	C2cd3
ENSMUSG00000026021.15	261.411	0.2953	0.245205	1.2043	0.228473	0.999851	ENSMUSG00000026021	Sumo1
ENSMUSG00000050150.16	3.02525	2.27641	1.8905	1.20413	0.228538	0.999851	ENSMUSG00000050150	Slc9b1
ENSMUSG00000043091.8	103.592	-0.430841	0.35785	-1.20397	0.228601	0.999851	ENSMUSG00000043091	Tuba1c
ENSMUSG00000031153.16	51.5281	-0.510665	0.424255	-1.20367	0.228716	0.999851	ENSMUSG00000031153	Gripap1
ENSMUSG00000047143.3	3.66671	1.70472	1.41659	1.2034	0.228821	0.999851	ENSMUSG00000047143	Dmrta2
ENSMUSG00000027427.13	30.1659	-0.602491	0.500669	-1.20337	0.228833	0.999851	ENSMUSG00000027427	Polr3f
ENSMUSG00000032932.14	24.582	0.822121	0.683282	1.20319	0.228901	0.999851	ENSMUSG00000032932	Hspa13
ENSMUSG00000048191.15	1.80229	3.0319	2.52	1.20313	0.228924	0.999851	ENSMUSG00000048191	Muc6
ENSMUSG00000074248.7	1.80229	3.0319	2.52	1.20313	0.228924	0.999851	ENSMUSG00000074248	4930432M17Rik
ENSMUSG00000101517.6	1.80229	3.0319	2.52	1.20313	0.228924	0.999851	ENSMUSG00000101517	NA
ENSMUSG00000052698.15	694.142	-0.358435	0.297963	-1.20295	0.228995	0.999851	ENSMUSG00000052698	Tln2
ENSMUSG00000033227.7	38.1519	0.759678	0.631548	1.20288	0.229022	0.999851	ENSMUSG00000033227	Wnt6
ENSMUSG00000073052.3	3.27338	2.54506	2.11596	1.20279	0.229057	0.999851	ENSMUSG00000073052	NA
ENSMUSG00000074344.6	2.10761	2.72513	2.2659	1.20267	0.229104	0.999851	ENSMUSG00000074344	Tmigd3
ENSMUSG00000014633.15	42.7302	0.66301	0.551295	1.20264	0.229115	0.999851	ENSMUSG00000014633	Cmc2
ENSMUSG00000020739.11	179.629	0.376544	0.313128	1.20253	0.22916	0.999851	ENSMUSG00000020739	Nup85
ENSMUSG00000033105.12	59.1713	0.640382	0.532572	1.20243	0.229196	0.999851	ENSMUSG00000033105	Lss
ENSMUSG00000098257.1	5.71859	4.65373	3.87156	1.20203	0.229352	0.999851	ENSMUSG00000098257	NA
ENSMUSG00000015401.12	1.71834	-2.42439	2.01714	-1.2019	0.229403	0.999851	ENSMUSG00000015401	Tmem27
ENSMUSG00000020070.18	44.6247	-0.541977	0.451163	-1.20129	0.22964	0.999851	ENSMUSG00000020070	Rufy2
ENSMUSG00000063316.13	33.9432	-0.659792	0.549347	-1.20105	0.229733	0.999851	ENSMUSG00000063316	Rpl27
ENSMUSG00000049421.13	27.1758	-0.7671	0.639075	-1.20033	0.230012	0.999851	ENSMUSG00000049421	Zfp260
ENSMUSG00000001270.9	39.2424	0.742114	0.618292	1.20026	0.230037	0.999851	ENSMUSG00000001270	Ckb
ENSMUSG00000058022.14	4.686	2.65917	2.21592	1.20003	0.230128	0.999851	ENSMUSG00000058022	Adtrp
ENSMUSG00000028776.14	10.815	1.09409	0.911787	1.19994	0.230162	0.999851	ENSMUSG00000028776	Tinagl1
ENSMUSG00000053134.13	7.86769	1.16795	0.973576	1.19965	0.230275	0.999851	ENSMUSG00000053134	Supt7l
ENSMUSG00000031458.8	16.5968	0.852087	0.710609	1.19909	0.230491	0.999851	ENSMUSG00000031458	Coprs
ENSMUSG00000020326.7	8.60801	-1.16067	0.968064	-1.19896	0.230545	0.999851	ENSMUSG00000020326	Ccng1
ENSMUSG00000025432.11	14.0023	0.852606	0.7112	1.19883	0.230595	0.999851	ENSMUSG00000025432	Avil
ENSMUSG00000093985.7	7.28355	-1.2312	1.02724	-1.19855	0.230702	0.999851	ENSMUSG00000093985	Gm10406
ENSMUSG00000027937.15	12.3291	0.901061	0.751893	1.19839	0.230765	0.999851	ENSMUSG00000027937	Jtb
ENSMUSG00000070336.3	12.0006	1.14136	0.952428	1.19837	0.230774	0.999851	ENSMUSG00000070336	Fbxo47
ENSMUSG00000039126.10	39.6168	0.647712	0.540522	1.19831	0.230797	0.999851	ENSMUSG00000039126	Prune2
ENSMUSG00000101621.2	4.80942	1.66984	1.39392	1.19794	0.230939	0.999851	ENSMUSG00000101621	NA
ENSMUSG00000033510.14	112.957	0.44858	0.37448	1.19787	0.230967	0.999851	ENSMUSG00000033510	Otud7a
ENSMUSG00000034898.16	22.1733	0.68536	0.572478	1.19718	0.231237	0.999851	ENSMUSG00000034898	Filip1
ENSMUSG00000057963.9	129.512	-0.453948	0.379212	-1.19708	0.231275	0.999851	ENSMUSG00000057963	Itpk1
ENSMUSG00000022707.16	122.304	-0.339749	0.283976	-1.1964	0.23154	0.999851	ENSMUSG00000022707	Gbe1
ENSMUSG00000040877.16	172.919	-0.496438	0.414954	-1.19637	0.231553	0.999851	ENSMUSG00000040877	Wdr25
ENSMUSG00000023247.2	4.03374	2.00199	1.67442	1.19563	0.23184	0.999851	ENSMUSG00000023247	Guca2a
ENSMUSG00000029815.12	32.6506	0.602888	0.504259	1.19559	0.231856	0.999851	ENSMUSG00000029815	Malsu1
ENSMUSG00000061086.12	70.7805	0.80879	0.676584	1.1954	0.23193	0.999851	ENSMUSG00000061086	Myl4
ENSMUSG00000029309.7	23.2988	0.840795	0.703434	1.19527	0.231981	0.999851	ENSMUSG00000029309	Sparcl1
ENSMUSG00000029658.17	2.71993	2.55193	2.13505	1.19526	0.231987	0.999851	ENSMUSG00000029658	Wdr95
ENSMUSG00000003534.17	91.9998	0.485645	0.406316	1.19524	0.231994	0.999851	ENSMUSG00000003534	Ddr1
ENSMUSG00000031274.16	157.846	0.360017	0.301507	1.19406	0.232454	0.999851	ENSMUSG00000031274	Col4a5
ENSMUSG00000055980.2	117.049	-0.370414	0.310238	-1.19397	0.23249	0.999851	ENSMUSG00000055980	Irs1
ENSMUSG00000036882.7	18.4639	-0.745619	0.624711	-1.19354	0.232657	0.999851	ENSMUSG00000036882	Arhgap33
ENSMUSG00000058486.11	92.5723	0.432619	0.362487	1.19347	0.232684	0.999851	ENSMUSG00000058486	Wdr91
ENSMUSG00000096472.2	4.76771	1.94127	1.62667	1.1934	0.232711	0.999851	ENSMUSG00000096472	Cdkn2d
ENSMUSG00000084881.1	8.45963	1.18186	0.990523	1.19316	0.232805	0.999851	ENSMUSG00000084881	NA
ENSMUSG00000022304.12	2.18916	2.50451	2.09925	1.19305	0.232848	0.999851	ENSMUSG00000022304	Dpys
ENSMUSG00000030359.14	2.18916	2.50451	2.09925	1.19305	0.232848	0.999851	ENSMUSG00000030359	Pzp
ENSMUSG00000085806.1	2.18916	2.50451	2.09925	1.19305	0.232848	0.999851	ENSMUSG00000085806	NA
ENSMUSG00000006418.17	135.178	0.354861	0.297494	1.19283	0.232934	0.999851	ENSMUSG00000006418	Rnf114
ENSMUSG00000047798.15	1.15134	2.85538	2.394	1.19272	0.232978	0.999851	ENSMUSG00000047798	Cd300lf
ENSMUSG00000027792.11	10.8388	1.10645	0.92768	1.1927	0.232985	0.999851	ENSMUSG00000027792	Bche
ENSMUSG00000027901.12	3.51355	1.93267	1.62096	1.1923	0.233144	0.999851	ENSMUSG00000027901	Dennd2d
ENSMUSG00000023068.16	81.8656	-0.431933	0.362314	-1.19215	0.233202	0.999851	ENSMUSG00000023068	Nus1
ENSMUSG00000022711.15	79.8083	-0.404	0.338907	-1.19207	0.233234	0.999851	ENSMUSG00000022711	Pmm2
ENSMUSG00000023015.13	130.647	-0.406048	0.34064	-1.19201	0.233256	0.999851	ENSMUSG00000023015	Racgap1
ENSMUSG00000099869.6	2.17857	2.86512	2.40367	1.19198	0.23327	0.999851	ENSMUSG00000099869	1700030F04Rik
ENSMUSG00000085669.1	4.57984	1.39201	1.16787	1.19192	0.233291	0.999851	ENSMUSG00000085669	NA
ENSMUSG00000034674.18	90.1204	-0.398756	0.334552	-1.19191	0.233296	0.999851	ENSMUSG00000034674	Tdg
ENSMUSG00000033597.8	20.6601	0.930224	0.780724	1.19149	0.233462	0.999851	ENSMUSG00000033597	Caskin1
ENSMUSG00000058183.14	10.2171	1.37655	1.15572	1.19107	0.233625	0.999851	ENSMUSG00000058183	Mmel1
ENSMUSG00000060791.15	8.85724	1.04166	0.874721	1.19085	0.233712	0.999851	ENSMUSG00000060791	Gmfg
ENSMUSG00000042757.16	670.056	-0.468795	0.393722	-1.19068	0.233781	0.999851	ENSMUSG00000042757	Tmem108
ENSMUSG00000038257.9	1.93175	2.82728	2.3753	1.19028	0.233935	0.999851	ENSMUSG00000038257	Glra3
ENSMUSG00000030110.13	47.8018	-0.489348	0.411136	-1.19023	0.233955	0.999851	ENSMUSG00000030110	Ret
ENSMUSG00000040428.19	7.42479	1.09462	0.919963	1.18985	0.234104	0.999851	ENSMUSG00000040428	Plekha4
ENSMUSG00000058690.14	97.0492	-0.477412	0.401407	-1.18935	0.234304	0.999851	ENSMUSG00000058690	Ccser2
ENSMUSG00000026348.7	2.35341	3.19539	2.68718	1.18912	0.234391	0.999851	ENSMUSG00000026348	Acmsd
ENSMUSG00000068245.14	2.35341	3.19539	2.68718	1.18912	0.234391	0.999851	ENSMUSG00000068245	Phf11d
ENSMUSG00000072845.3	2.35341	3.19539	2.68718	1.18912	0.234391	0.999851	ENSMUSG00000072845	Tmprss11a
ENSMUSG00000108900.1	2.35341	3.19539	2.68718	1.18912	0.234391	0.999851	ENSMUSG00000108900	C430049E01Rik
ENSMUSG00000112752.1	2.35341	3.19539	2.68718	1.18912	0.234391	0.999851	ENSMUSG00000112752	NA
ENSMUSG00000114433.1	2.35341	3.19539	2.68718	1.18912	0.234391	0.999851	ENSMUSG00000114433	NA
ENSMUSG00000034949.18	31.5079	0.740926	0.623148	1.189	0.234438	0.999851	ENSMUSG00000034949	Zfr2
ENSMUSG00000028437.14	162.946	0.325515	0.273906	1.18842	0.234669	0.999851	ENSMUSG00000028437	Ubap1
ENSMUSG00000002980.14	82.7045	0.501115	0.421782	1.18809	0.234799	0.999851	ENSMUSG00000002980	Bcam
ENSMUSG00000006058.10	26.1287	0.696752	0.586449	1.18809	0.234799	0.999851	ENSMUSG00000006058	Snf8
ENSMUSG00000025810.9	302.338	-0.38277	0.322177	-1.18807	0.234805	0.999851	ENSMUSG00000025810	Nrp1
ENSMUSG00000029148.15	93.7406	0.487915	0.4107	1.18801	0.23483	0.999851	ENSMUSG00000029148	Nrbp1
ENSMUSG00000002266.17	61.9635	0.449718	0.378581	1.1879	0.234871	0.999851	ENSMUSG00000002266	Zim1
ENSMUSG00000021286.8	89.6445	0.451484	0.380072	1.18789	0.234876	0.999851	ENSMUSG00000021286	Zfyve21
ENSMUSG00000039089.15	197.722	0.444215	0.374096	1.18744	0.235056	0.999851	ENSMUSG00000039089	L3mbtl3
[truncated: 15,429 more rows]

## Sheet: E85_Exon
Ensembl	baseMean	log2FoldChange	lfcSE	stat	pvalue	Benjamini-Hochberg adjusted pvalue (padj)	ens_id	symbol
ENSMUSG00000041431.16	92.386	-1.61868	0.457239	-3.54012	0.000399944	0.999968	ENSMUSG00000041431	Ccnb1
ENSMUSG00000033952.14	339.286	-1.08796	0.319487	-3.40534	0.000660824	0.999968	ENSMUSG00000033952	Aspm
ENSMUSG00000024215.13	8.50495	5.22664	1.65571	3.15674	0.00159544	0.999968	ENSMUSG00000024215	Spdef
ENSMUSG00000028859.14	8.06523	4.47745	1.45408	3.07924	0.00207529	0.999968	ENSMUSG00000028859	Csf3r
ENSMUSG00000020914.17	1453.17	-0.934523	0.304955	-3.06446	0.00218065	0.999968	ENSMUSG00000020914	Top2a
ENSMUSG00000024660.8	476.468	-0.979624	0.320472	-3.05682	0.00223702	0.999968	ENSMUSG00000024660	Incenp
ENSMUSG00000019942.13	414.865	-0.869922	0.296338	-2.93557	0.00332933	0.999968	ENSMUSG00000019942	Cdk1
ENSMUSG00000051056.5	6.44937	5.0669	1.74189	2.90886	0.00362753	0.999968	ENSMUSG00000051056	Gja10
ENSMUSG00000020235.16	202.663	-1.06184	0.365756	-2.90314	0.0036944	0.999968	ENSMUSG00000020235	Fzr1
ENSMUSG00000026605.14	628.548	-0.934844	0.329737	-2.83512	0.00458085	0.999968	ENSMUSG00000026605	Cenpf
ENSMUSG00000034311.3	224.154	-0.947172	0.33421	-2.83407	0.00459599	0.999968	ENSMUSG00000034311	Kif4
ENSMUSG00000108181.1	14.7455	2.79861	0.99145	2.82274	0.00476148	0.999968	ENSMUSG00000108181	NA
ENSMUSG00000017550.14	280.797	0.925206	0.329136	2.81102	0.00493853	0.999968	ENSMUSG00000017550	Atad5
ENSMUSG00000051517.14	17.142	-2.18364	0.791615	-2.75846	0.00580744	0.999968	ENSMUSG00000051517	Arhgef39
ENSMUSG00000037321.17	5.7439	4.23785	1.53636	2.75836	0.00580913	0.999968	ENSMUSG00000037321	Tap1
ENSMUSG00000020897.12	186.635	-1.03405	0.376708	-2.74496	0.00605182	0.999968	ENSMUSG00000020897	Aurkb
ENSMUSG00000059336.14	4.20732	4.76479	1.73655	2.74382	0.00607288	0.999968	ENSMUSG00000059336	Slc14a1
ENSMUSG00000027496.15	251.154	-1.01278	0.371493	-2.72624	0.00640601	0.999968	ENSMUSG00000027496	Aurka
ENSMUSG00000043885.14	26.0235	2.535	0.937737	2.70332	0.00686502	0.999968	ENSMUSG00000043885	Slc36a4
ENSMUSG00000085830.1	4.37165	5.27924	1.9733	2.67534	0.00746534	0.999968	ENSMUSG00000085830	NA
ENSMUSG00000028678.13	205.047	-0.945072	0.354171	-2.66841	0.00762118	0.999968	ENSMUSG00000028678	Kif2c
ENSMUSG00000037577.12	13.4911	3.65143	1.36951	2.66624	0.0076706	0.999968	ENSMUSG00000037577	Ephx3
ENSMUSG00000018983.9	40.67	1.44199	0.541804	2.66146	0.00778016	0.999968	ENSMUSG00000018983	E2f2
ENSMUSG00000001403.13	280.01	-1.0825	0.406955	-2.66	0.00781408	0.999968	ENSMUSG00000001403	Ube2c
ENSMUSG00000030867.7	273.025	-1.05009	0.39637	-2.64926	0.00806688	0.999968	ENSMUSG00000030867	Plk1
ENSMUSG00000097133.1	5.40225	5.1235	1.94213	2.63808	0.00833775	0.999968	ENSMUSG00000097133	NA
ENSMUSG00000044197.8	16.0804	2.65292	1.0059	2.63735	0.00835557	0.999968	ENSMUSG00000044197	Gpr146
ENSMUSG00000024610.14	5.02875	5.04017	1.91244	2.63547	0.00840218	0.999968	ENSMUSG00000024610	Cd74
ENSMUSG00000020634.12	34.8886	1.50943	0.576506	2.61824	0.00883836	0.999968	ENSMUSG00000020634	Ubxn2a
ENSMUSG00000068327.5	13.719	2.91783	1.12254	2.59931	0.00934122	0.999968	ENSMUSG00000068327	Tlx2
ENSMUSG00000029591.14	157.512	1.01132	0.389581	2.59593	0.00943356	0.999968	ENSMUSG00000029591	Ung
ENSMUSG00000061462.17	70.7545	1.56145	0.602172	2.59303	0.00951344	0.999968	ENSMUSG00000061462	Obscn
ENSMUSG00000097328.7	8.74281	3.25054	1.25877	2.58232	0.00981399	0.999968	ENSMUSG00000097328	Tnfsf12
ENSMUSG00000040164.3	4.7838	4.93298	1.91283	2.5789	0.00991167	0.999968	ENSMUSG00000040164	Kcns1
ENSMUSG00000102157.1	8.5039	3.17344	1.2348	2.56999	0.01017	0.999968	ENSMUSG00000102157	NA
ENSMUSG00000030677.8	263.082	-0.84591	0.330396	-2.56029	0.0104585	0.999968	ENSMUSG00000030677	Kif22
ENSMUSG00000026708.16	67.1183	-1.17023	0.457874	-2.55579	0.0105947	0.999968	ENSMUSG00000026708	Cenpl
ENSMUSG00000048327.6	133.177	-0.991821	0.388744	-2.55135	0.0107308	0.999968	ENSMUSG00000048327	Ckap2l
ENSMUSG00000047534.17	142.074	-1.01107	0.397054	-2.54644	0.0108828	0.999968	ENSMUSG00000047534	Mis18bp1
ENSMUSG00000035365.15	77.8085	-1.03495	0.409408	-2.52791	0.0114742	0.999968	ENSMUSG00000035365	Parpbp
ENSMUSG00000032254.10	290.222	-0.885269	0.350558	-2.52531	0.0115596	0.999968	ENSMUSG00000032254	Kif23
ENSMUSG00000041073.10	15.019	2.71696	1.07721	2.52222	0.0116616	0.999968	ENSMUSG00000041073	Nacad
ENSMUSG00000041219.14	199.691	-0.819027	0.324816	-2.52151	0.0116853	0.999968	ENSMUSG00000041219	Arhgap11a
ENSMUSG00000030830.18	8.5467	3.30778	1.3317	2.48387	0.0129962	0.999968	ENSMUSG00000030830	Itgal
ENSMUSG00000102809.1	3.80078	4.57967	1.85003	2.47546	0.0133066	0.999968	ENSMUSG00000102809	NA
ENSMUSG00000102207.1	5.5582	4.17116	1.68784	2.4713	0.0134622	0.999968	ENSMUSG00000102207	NA
ENSMUSG00000048222.3	23.9334	1.87259	0.758873	2.46759	0.0136027	0.999968	ENSMUSG00000048222	Mfap1b
ENSMUSG00000046295.13	52.5467	-1.52553	0.619259	-2.46348	0.0137597	0.999968	ENSMUSG00000046295	Ankle1
ENSMUSG00000037474.13	291.264	0.788913	0.320928	2.45822	0.0139626	0.999968	ENSMUSG00000037474	Dtl
ENSMUSG00000027115.14	69.0496	-1.17277	0.477301	-2.45708	0.014007	0.999968	ENSMUSG00000027115	Kif18a
ENSMUSG00000087373.7	14.0925	2.48622	1.01288	2.4546	0.0141041	0.999968	ENSMUSG00000087373	NA
ENSMUSG00000057132.15	8.09311	3.84055	1.58546	2.42236	0.0154202	0.999968	ENSMUSG00000057132	Rpgrip1
ENSMUSG00000027306.15	156.108	-1.00517	0.41804	-2.40447	0.0161958	0.999968	ENSMUSG00000027306	Nusap1
ENSMUSG00000109931.1	4.53984	4.25289	1.77133	2.40095	0.0163524	0.999968	ENSMUSG00000109931	NA
ENSMUSG00000058290.3	387.249	-0.705323	0.294085	-2.39836	0.0164685	0.999968	ENSMUSG00000058290	Espl1
ENSMUSG00000094405.1	12.0067	3.39969	1.41778	2.3979	0.0164895	0.999968	ENSMUSG00000094405	NA
ENSMUSG00000048922.18	268.814	-0.815245	0.342935	-2.37726	0.0174417	0.999968	ENSMUSG00000048922	Cdca2
ENSMUSG00000022360.7	529.941	0.686403	0.289391	2.37189	0.0176975	0.999968	ENSMUSG00000022360	Atad2
ENSMUSG00000029022.18	78.9618	-1.0224	0.431952	-2.36693	0.0179365	0.999968	ENSMUSG00000029022	Miip
ENSMUSG00000108322.1	57.5271	1.35234	0.57294	2.36035	0.0182575	0.999968	ENSMUSG00000108322	5430431A17Rik
ENSMUSG00000072963.2	6.86212	3.98688	1.69268	2.35536	0.0185047	0.999968	ENSMUSG00000072963	NA
ENSMUSG00000064246.10	3.75418	4.29382	1.82946	2.34704	0.0189232	0.999968	ENSMUSG00000064246	Chil1
ENSMUSG00000044006.8	8.21412	3.24605	1.38934	2.33639	0.0194709	0.999968	ENSMUSG00000044006	Cilp2
ENSMUSG00000036777.8	356.109	-0.715103	0.307646	-2.32443	0.0201023	0.999968	ENSMUSG00000036777	Anln
ENSMUSG00000043556.9	18.7767	-1.74089	0.74956	-2.32254	0.0202037	0.999968	ENSMUSG00000043556	Fbxl7
ENSMUSG00000068744.12	101.613	-1.01538	0.437297	-2.32194	0.0202359	0.999968	ENSMUSG00000068744	Psrc1
ENSMUSG00000015950.13	7.08659	3.26384	1.40597	2.32142	0.0202643	0.999968	ENSMUSG00000015950	Ncf1
ENSMUSG00000094634.8	6.47941	3.35599	1.4468	2.3196	0.0203627	0.999968	ENSMUSG00000094634	NA
ENSMUSG00000026941.16	35.601	-1.66996	0.720138	-2.31895	0.0203978	0.999968	ENSMUSG00000026941	Mamdc4
ENSMUSG00000026039.9	123.249	-0.920247	0.398031	-2.312	0.0207777	0.999968	ENSMUSG00000026039	Sgol2a
ENSMUSG00000044349.15	79.3585	-1.13559	0.491265	-2.31156	0.0208018	0.999968	ENSMUSG00000044349	Snhg11
ENSMUSG00000020325.10	19.0441	2.10172	0.909773	2.31016	0.0208793	0.999968	ENSMUSG00000020325	Fstl3
ENSMUSG00000037393.2	4.61343	4.09369	1.78591	2.29221	0.0218934	0.999968	ENSMUSG00000037393	Nmur2
ENSMUSG00000101969.2	4.06358	4.6715	2.04234	2.28733	0.0221767	0.999968	ENSMUSG00000101969	Gm20125
ENSMUSG00000040432.4	2.85973	4.24135	1.86246	2.27728	0.0227696	0.999968	ENSMUSG00000040432	Ltb4r2
ENSMUSG00000022014.14	3.67687	4.98213	2.1908	2.27412	0.0229589	0.999968	ENSMUSG00000022014	Epsti1
ENSMUSG00000005800.3	3.96244	5.19802	2.28589	2.27396	0.0229684	0.999968	ENSMUSG00000005800	Mmp8
ENSMUSG00000072762.9	8.55654	3.03166	1.33384	2.27288	0.0230332	0.999968	ENSMUSG00000072762	4930522L14Rik
ENSMUSG00000088689.1	14.7791	2.4304	1.07001	2.27139	0.0231233	0.999968	ENSMUSG00000088689	NA
ENSMUSG00000027699.19	263.004	-0.717262	0.316112	-2.26901	0.0232677	0.999968	ENSMUSG00000027699	Ect2
ENSMUSG00000111421.1	9.58328	3.46437	1.53244	2.26069	0.0237782	0.999968	ENSMUSG00000111421	NA
ENSMUSG00000079138.3	10.4536	2.9552	1.3076	2.26002	0.0238199	0.999968	ENSMUSG00000079138	NA
ENSMUSG00000023940.14	96.9564	-0.902067	0.39928	-2.25923	0.023869	0.999968	ENSMUSG00000023940	Sgol1
ENSMUSG00000024937.14	84.811	1.20297	0.532737	2.25809	0.0239398	0.999968	ENSMUSG00000024937	Ehbp1l1
ENSMUSG00000066979.6	295.102	-0.805548	0.357014	-2.25635	0.0240487	0.999968	ENSMUSG00000066979	Bub3
ENSMUSG00000086429.9	24.6874	1.46312	0.648961	2.25455	0.0241614	0.999968	ENSMUSG00000086429	Gt(ROSA)26Sor
ENSMUSG00000020493.8	101.064	-0.904564	0.402494	-2.2474	0.0246147	0.999968	ENSMUSG00000020493	Prr11
ENSMUSG00000114622.1	10.0197	2.39052	1.06432	2.24607	0.0246998	0.999968	ENSMUSG00000114622	NA
ENSMUSG00000107512.1	4.56697	-3.45931	1.54086	-2.24505	0.0247652	0.999968	ENSMUSG00000107512	NA
ENSMUSG00000032860.5	11.0174	2.77135	1.23461	2.24472	0.0247862	0.999968	ENSMUSG00000032860	P2ry2
ENSMUSG00000040610.7	9.55798	3.429	1.52868	2.24311	0.0248896	0.999968	ENSMUSG00000040610	Tlx3
ENSMUSG00000024261.5	4.9011	4.17696	1.86631	2.23808	0.0252155	0.999968	ENSMUSG00000024261	Syt4
ENSMUSG00000003123.15	21.7088	-1.85159	0.828806	-2.23405	0.02548	0.999968	ENSMUSG00000003123	Lipe
ENSMUSG00000027737.10	8.90731	2.64294	1.18586	2.22872	0.0258327	0.999968	ENSMUSG00000027737	Slc7a11
ENSMUSG00000024056.9	82.7783	-0.971395	0.436371	-2.22608	0.0260089	0.999968	ENSMUSG00000024056	Ndc80
ENSMUSG00000106320.1	19.5965	-1.8306	0.823416	-2.22318	0.0262033	0.999968	ENSMUSG00000106320	NA
ENSMUSG00000054206.2	19.1372	1.90547	0.857229	2.22282	0.0262279	0.999968	ENSMUSG00000054206	Gzmm
ENSMUSG00000052861.13	3.81069	4.01414	1.8071	2.22132	0.0263293	0.999968	ENSMUSG00000052861	Dnah6
ENSMUSG00000052767.5	2.78591	-4.44039	1.99919	-2.22109	0.0263449	0.999968	ENSMUSG00000052767	NA
ENSMUSG00000024900.4	5.04813	3.60381	1.62254	2.22109	0.0263449	0.999968	ENSMUSG00000024900	Cpt1a
ENSMUSG00000025128.7	4.28597	4.17706	1.88101	2.22065	0.0263744	0.999968	ENSMUSG00000025128	Bhlhe22
ENSMUSG00000096263.1	47.4609	-1.94832	0.878189	-2.21856	0.0265166	0.999968	ENSMUSG00000096263	Snord14c
ENSMUSG00000074505.5	146.727	-0.907876	0.410648	-2.21084	0.0270469	0.999968	ENSMUSG00000074505	Fat3
ENSMUSG00000033880.11	12.2063	2.40716	1.09241	2.20353	0.0275577	0.999968	ENSMUSG00000033880	Lgals3bp
ENSMUSG00000060257.2	7.29422	3.36824	1.52948	2.20221	0.0276505	0.999968	ENSMUSG00000060257	Scrt2
ENSMUSG00000017499.15	228.492	0.837896	0.381549	2.19604	0.0280894	0.999968	ENSMUSG00000017499	Cdc6
ENSMUSG00000081624.1	4.88556	3.82422	1.7433	2.19367	0.0282592	0.999968	ENSMUSG00000081624	NA
ENSMUSG00000064310.10	4.11116	4.36575	1.99465	2.18873	0.0286162	0.999968	ENSMUSG00000064310	Zpld1
ENSMUSG00000106337.1	10.3706	2.44071	1.11591	2.1872	0.0287281	0.999968	ENSMUSG00000106337	NA
ENSMUSG00000059540.15	11.4858	-2.19378	1.00354	-2.18604	0.0288126	0.999968	ENSMUSG00000059540	Tcea2
ENSMUSG00000104383.1	7.66425	2.75514	1.26246	2.18237	0.0290826	0.999968	ENSMUSG00000104383	NA
ENSMUSG00000105472.1	12.425	2.1924	1.00589	2.17956	0.0292903	0.999968	ENSMUSG00000105472	NA
ENSMUSG00000055214.15	8.45105	3.27904	1.50525	2.17841	0.0293755	0.999968	ENSMUSG00000055214	Pld5
ENSMUSG00000114638.1	5.96436	3.74107	1.72278	2.17153	0.0298911	0.999968	ENSMUSG00000114638	NA
ENSMUSG00000106543.1	3.74659	4.22213	1.94466	2.17114	0.0299205	0.999968	ENSMUSG00000106543	NA
ENSMUSG00000113357.1	3.74659	4.22213	1.94466	2.17114	0.0299205	0.999968	ENSMUSG00000113357	NA
ENSMUSG00000027702.7	4.94868	4.01498	1.84958	2.17075	0.02995	0.999968	ENSMUSG00000027702	Lrrc34
ENSMUSG00000032503.18	4.94868	4.01498	1.84958	2.17075	0.02995	0.999968	ENSMUSG00000032503	Arpp21
ENSMUSG00000044103.4	3.63224	5.06206	2.33396	2.16887	0.0300926	0.999968	ENSMUSG00000044103	Il1f9
ENSMUSG00000037202.6	3.37211	4.82953	2.22675	2.16887	0.0300927	0.999968	ENSMUSG00000037202	Prf1
ENSMUSG00000062017.15	3.37211	4.82953	2.22675	2.16887	0.0300927	0.999968	ENSMUSG00000062017	Abca14
ENSMUSG00000073739.3	3.37211	4.82953	2.22675	2.16887	0.0300927	0.999968	ENSMUSG00000073739	Gm16287
ENSMUSG00000099971.1	3.37211	4.82953	2.22675	2.16887	0.0300927	0.999968	ENSMUSG00000099971	NA
ENSMUSG00000105013.1	3.37211	4.82953	2.22675	2.16887	0.0300927	0.999968	ENSMUSG00000105013	NA
ENSMUSG00000086938.8	9.34532	2.48224	1.14628	2.16548	0.0303506	0.999968	ENSMUSG00000086938	4930481A15Rik
ENSMUSG00000040666.18	43.6092	1.36514	0.631147	2.16295	0.0305451	0.999968	ENSMUSG00000040666	Sh3bgr
ENSMUSG00000046805.9	3.34202	4.4687	2.07214	2.15656	0.0310398	0.999968	ENSMUSG00000046805	Mpeg1
ENSMUSG00000093465.1	12.908	2.50501	1.16224	2.15532	0.0311365	0.999968	ENSMUSG00000093465	NA
ENSMUSG00000004383.18	167.597	-0.844129	0.391779	-2.15461	0.0311927	0.999968	ENSMUSG00000004383	Large1
ENSMUSG00000033220.6	3.0703	4.41815	2.05376	2.15125	0.0314567	0.999968	ENSMUSG00000033220	Rac2
ENSMUSG00000026790.19	462.147	-0.642816	0.298951	-2.15024	0.0315366	0.999968	ENSMUSG00000026790	Odf2
ENSMUSG00000072082.6	307.952	-0.843253	0.39297	-2.14584	0.0318854	0.999968	ENSMUSG00000072082	Ccnf
ENSMUSG00000097296.1	4.46509	3.98524	1.85781	2.14513	0.0319428	0.999968	ENSMUSG00000097296	NA
ENSMUSG00000032477.13	453.802	0.653296	0.305136	2.141	0.0322744	0.999968	ENSMUSG00000032477	Cdc25a
ENSMUSG00000030074.9	9.7421	2.85407	1.33478	2.13823	0.0324979	0.999968	ENSMUSG00000030074	Gxylt2
ENSMUSG00000041552.7	3.53137	3.88157	1.81743	2.13575	0.0326996	0.999968	ENSMUSG00000041552	Ptchd1
ENSMUSG00000109303.1	2.79232	4.12596	1.93337	2.13407	0.0328368	0.999968	ENSMUSG00000109303	NA
ENSMUSG00000029875.4	9.98065	3.03894	1.42554	2.13178	0.0330247	0.999968	ENSMUSG00000029875	Ccdc184
ENSMUSG00000012443.3	441.332	-0.713669	0.334941	-2.13073	0.0331112	0.999968	ENSMUSG00000012443	Kif11
ENSMUSG00000030340.16	8.78944	2.63738	1.23825	2.12993	0.0331775	0.999968	ENSMUSG00000030340	Scnn1a
ENSMUSG00000033207.6	4.74337	3.50264	1.64619	2.12772	0.03336	0.999968	ENSMUSG00000033207	Mamdc2
ENSMUSG00000032440.13	49.2019	1.15793	0.545426	2.12298	0.0337552	0.999968	ENSMUSG00000032440	Tgfbr2
ENSMUSG00000021798.13	37.2696	1.42112	0.66961	2.12231	0.0338119	0.999968	ENSMUSG00000021798	Ldb3
ENSMUSG00000041498.13	210.931	-0.852947	0.402077	-2.12135	0.033892	0.999968	ENSMUSG00000041498	Kif14
ENSMUSG00000033327.16	7.43774	3.23817	1.52662	2.12113	0.0339105	0.999968	ENSMUSG00000033327	Tnxb
ENSMUSG00000085815.1	9.75755	2.87324	1.35542	2.11982	0.0340213	0.999968	ENSMUSG00000085815	NA
ENSMUSG00000066392.11	14.4477	-1.9283	0.91	-2.11902	0.0340892	0.999968	ENSMUSG00000066392	Nrxn3
ENSMUSG00000106384.1	27.502	1.61119	0.761836	2.11487	0.0344408	0.999968	ENSMUSG00000106384	NA
ENSMUSG00000091071.2	9.95351	2.88545	1.3655	2.11312	0.0345907	0.999968	ENSMUSG00000091071	NA
ENSMUSG00000024112.16	17.9393	1.60274	0.758698	2.11248	0.0346453	0.999968	ENSMUSG00000024112	Cacna1h
ENSMUSG00000084328.1	4.99626	3.87555	1.83483	2.11221	0.0346684	0.999968	ENSMUSG00000084328	NA
ENSMUSG00000030124.2	7.55747	-2.51979	1.19392	-2.11052	0.0348139	0.999968	ENSMUSG00000030124	Lag3
ENSMUSG00000035293.13	168.81	-0.807782	0.383394	-2.10692	0.0351245	0.999968	ENSMUSG00000035293	G2e3
ENSMUSG00000027525.17	4.45746	3.85546	1.83007	2.10673	0.0351409	0.999968	ENSMUSG00000027525	Phactr3
ENSMUSG00000064043.13	100.257	-0.829237	0.393782	-2.10583	0.0352195	0.999968	ENSMUSG00000064043	NA
ENSMUSG00000034127.15	4.17909	-3.74596	1.7809	-2.10341	0.03543	0.999968	ENSMUSG00000034127	Tspan8
ENSMUSG00000012187.13	4.27118	3.63553	1.72922	2.10241	0.0355174	0.999968	ENSMUSG00000012187	Mogat1
ENSMUSG00000014074.17	130.284	0.783835	0.373061	2.10109	0.0356333	0.999968	ENSMUSG00000014074	Rnf168
ENSMUSG00000045328.11	426.294	-0.801482	0.382405	-2.0959	0.0360912	0.999968	ENSMUSG00000045328	Cenpe
ENSMUSG00000025927.13	17.971	-1.89106	0.903433	-2.09319	0.036332	0.999968	ENSMUSG00000025927	Tfap2b
ENSMUSG00000045730.3	98.0352	-0.948165	0.452988	-2.09314	0.0363371	0.999968	ENSMUSG00000045730	Adrb2
ENSMUSG00000109879.1	11.5105	2.98475	1.42741	2.09103	0.0365258	0.999968	ENSMUSG00000109879	NA
ENSMUSG00000042489.15	210.35	0.679882	0.325287	2.0901	0.0366085	0.999968	ENSMUSG00000042489	Clspn
ENSMUSG00000038624.13	86.2499	-1.25194	0.599824	-2.08719	0.0368712	0.999968	ENSMUSG00000038624	Nepn
ENSMUSG00000052407.16	54.5783	-1.31708	0.632919	-2.08096	0.0374375	0.999968	ENSMUSG00000052407	Ccdc171
ENSMUSG00000103021.1	6.60163	3.61224	1.73754	2.07893	0.0376235	0.999968	ENSMUSG00000103021	NA
ENSMUSG00000102749.1	4.94538	3.86384	1.86204	2.07505	0.0379818	0.999968	ENSMUSG00000102749	NA
ENSMUSG00000029154.13	3.39425	4.38424	2.11763	2.07035	0.0384196	0.999968	ENSMUSG00000029154	Cwh43
ENSMUSG00000097020.1	3.39425	4.38424	2.11763	2.07035	0.0384196	0.999968	ENSMUSG00000097020	NA
ENSMUSG00000043635.12	33.8728	-1.26202	0.610014	-2.06884	0.038561	0.999968	ENSMUSG00000043635	Adamts3
ENSMUSG00000023072.14	102.384	-0.808949	0.391631	-2.06559	0.038867	0.999968	ENSMUSG00000023072	Cep89
ENSMUSG00000020185.16	242.654	0.689462	0.334675	2.06009	0.0393896	0.999968	ENSMUSG00000020185	E2f7
ENSMUSG00000017064.4	3.30203	4.91301	2.39013	2.05554	0.039827	0.999968	ENSMUSG00000017064	Prl5a1
ENSMUSG00000049721.14	12.2414	2.28895	1.11395	2.0548	0.0398981	0.999968	ENSMUSG00000049721	Gal3st1
ENSMUSG00000030322.12	87.6968	0.88874	0.433338	2.05092	0.0402751	0.999968	ENSMUSG00000030322	Mbd4
ENSMUSG00000001228.14	845.8	0.658735	0.321248	2.05055	0.040311	0.999968	ENSMUSG00000001228	Uhrf1
ENSMUSG00000027186.14	5.09744	3.03759	1.4834	2.04772	0.0405875	0.999968	ENSMUSG00000027186	Elf5
ENSMUSG00000036181.2	755.022	-0.660773	0.32275	-2.04732	0.0406267	0.999968	ENSMUSG00000036181	Hist1h1c
ENSMUSG00000034227.7	21.1167	1.85425	0.905824	2.04703	0.0406554	0.999968	ENSMUSG00000034227	Foxj1
ENSMUSG00000025154.14	220.792	-0.768625	0.375937	-2.04456	0.0408983	0.999968	ENSMUSG00000025154	Arhgap19
ENSMUSG00000050410.15	29.0126	1.25317	0.613631	2.04223	0.041129	0.999968	ENSMUSG00000050410	Tcf19
ENSMUSG00000045518.8	4.17271	3.83674	1.88031	2.04048	0.0413027	0.999968	ENSMUSG00000045518	Onecut3
ENSMUSG00000048349.9	11.4312	2.31346	1.13524	2.03786	0.0415637	0.999968	ENSMUSG00000048349	Pou4f1
ENSMUSG00000056073.16	12.217	-1.89898	0.934273	-2.03258	0.0420952	0.999968	ENSMUSG00000056073	Grik2
ENSMUSG00000083318.1	4.33024	3.8095	1.87637	2.03025	0.0423315	0.999968	ENSMUSG00000083318	NA
ENSMUSG00000103303.1	6.87218	-2.53718	1.25161	-2.02713	0.0426487	0.999968	ENSMUSG00000103303	NA
ENSMUSG00000005952.15	2.77911	4.53096	2.2358	2.02655	0.0427084	0.999968	ENSMUSG00000005952	Trpv1
ENSMUSG00000006585.3	324.609	0.620704	0.306323	2.02631	0.0427333	0.999968	ENSMUSG00000006585	Cdt1
ENSMUSG00000026974.11	159.022	0.703112	0.347819	2.02149	0.0432294	0.999968	ENSMUSG00000026974	Zmynd19
ENSMUSG00000024989.14	51.8125	-0.928358	0.46015	-2.01751	0.0436423	0.999968	ENSMUSG00000024989	Cep55
ENSMUSG00000080058.2	6.16509	2.92653	1.45219	2.01525	0.043878	0.999968	ENSMUSG00000080058	NA
ENSMUSG00000046179.17	132.505	0.735284	0.365146	2.01367	0.0440438	0.999968	ENSMUSG00000046179	E2f8
ENSMUSG00000047591.4	19.5243	1.97212	0.981206	2.0099	0.0444422	0.999968	ENSMUSG00000047591	Mafa
ENSMUSG00000060678.5	509.512	-0.786146	0.393206	-1.99933	0.045573	0.999968	ENSMUSG00000060678	Hist1h4c
ENSMUSG00000044471.11	6.87623	3.27444	1.6391	1.99771	0.0457486	0.999968	ENSMUSG00000044471	Lncpint
ENSMUSG00000055862.7	16.972	1.84295	0.924588	1.99326	0.0462328	0.999968	ENSMUSG00000055862	Izumo4
ENSMUSG00000113341.1	5.23514	3.1541	1.58395	1.99129	0.0464491	0.999968	ENSMUSG00000113341	NA
ENSMUSG00000097251.2	7.67165	3.19994	1.60811	1.98988	0.0466043	0.999968	ENSMUSG00000097251	5033417F24Rik
ENSMUSG00000112947.1	20.9679	1.84002	0.925474	1.98819	0.0467905	0.999968	ENSMUSG00000112947	NA
ENSMUSG00000024986.11	42.7532	1.28059	0.645054	1.98524	0.0471177	0.999968	ENSMUSG00000024986	Hhex
ENSMUSG00000066878.4	8.71096	-2.13659	1.07845	-1.98117	0.0475719	0.999968	ENSMUSG00000066878	NA
ENSMUSG00000027895.9	14.3198	2.16024	1.09078	1.98046	0.0476516	0.999968	ENSMUSG00000027895	Kcnc4
ENSMUSG00000103882.1	4.21371	-3.18729	1.60994	-1.97975	0.0477311	0.999968	ENSMUSG00000103882	NA
ENSMUSG00000061482.7	968.78	-0.680603	0.343894	-1.97911	0.047804	0.999968	ENSMUSG00000061482	Hist1h4d
ENSMUSG00000106446.1	4.85999	-3.14088	1.58803	-1.97785	0.0479458	0.999968	ENSMUSG00000106446	NA
ENSMUSG00000110609.1	4.15544	3.93103	1.98855	1.97684	0.0480601	0.999968	ENSMUSG00000110609	NA
ENSMUSG00000070564.15	3.44183	4.08611	2.06828	1.97561	0.0481986	0.999968	ENSMUSG00000070564	Ntn5
ENSMUSG00000071722.4	17.2743	1.47864	0.748746	1.97483	0.0482876	0.999968	ENSMUSG00000071722	Spin4
ENSMUSG00000039103.12	51.5021	1.08423	0.54941	1.97345	0.0484447	0.999968	ENSMUSG00000039103	Nexn
ENSMUSG00000027360.5	7.3124	2.93698	1.48885	1.97265	0.0485357	0.999968	ENSMUSG00000027360	Hdc
ENSMUSG00000046111.17	290.125	-0.762276	0.387045	-1.96948	0.0488982	0.999968	ENSMUSG00000046111	Cep295
ENSMUSG00000006398.15	388.148	-0.657201	0.334472	-1.96489	0.0494271	0.999968	ENSMUSG00000006398	Cdc20
ENSMUSG00000031304.18	7.20585	2.71862	1.38444	1.96369	0.0495659	0.999968	ENSMUSG00000031304	Il2rg
ENSMUSG00000053166.14	10.6319	2.53781	1.29337	1.96216	0.0497435	0.999968	ENSMUSG00000053166	Cdh22
ENSMUSG00000044086.8	3.09259	3.4534	1.76029	1.96184	0.0497817	0.999968	ENSMUSG00000044086	Lmod3
ENSMUSG00000034641.2	2.65948	4.53511	2.31304	1.96067	0.0499173	0.999968	ENSMUSG00000034641	Cd300ld
ENSMUSG00000008398.15	77.3634	1.06264	0.542708	1.95804	0.0502254	0.999968	ENSMUSG00000008398	Elk3
ENSMUSG00000018907.10	2.72822	4.49042	2.29467	1.9569	0.0503598	0.999968	ENSMUSG00000018907	Alox12e
ENSMUSG00000024114.14	6.86694	-2.60063	1.33025	-1.955	0.0505835	0.999968	ENSMUSG00000024114	Prss41
ENSMUSG00000026414.13	193.361	0.943285	0.484033	1.9488	0.0513191	0.999968	ENSMUSG00000026414	Tnnt2
ENSMUSG00000036109.17	21.9065	1.29857	0.666731	1.94767	0.051455	0.999968	ENSMUSG00000036109	Mbnl3
ENSMUSG00000028539.14	9.46766	2.34298	1.20298	1.94764	0.0514582	0.999968	ENSMUSG00000028539	Artn
ENSMUSG00000097534.3	4.47629	3.5712	1.83374	1.94749	0.0514758	0.999968	ENSMUSG00000097534	Gm16675
ENSMUSG00000082576.1	5.12367	3.65628	1.8802	1.94462	0.0518208	0.999968	ENSMUSG00000082576	NA
ENSMUSG00000031398.13	153.899	-0.727849	0.374493	-1.94356	0.051949	0.999968	ENSMUSG00000031398	Plxna3
ENSMUSG00000028917.14	91.2708	0.872056	0.449049	1.94201	0.0521363	0.999968	ENSMUSG00000028917	Plekhm2
ENSMUSG00000082510.1	5.31716	3.37763	1.73984	1.94135	0.052216	0.999968	ENSMUSG00000082510	NA
ENSMUSG00000043760.16	12.5732	-2.33522	1.2061	-1.93619	0.052845	0.999968	ENSMUSG00000043760	Pkhd1
ENSMUSG00000022829.14	7.31579	-2.30711	1.19159	-1.93617	0.0528474	0.999968	ENSMUSG00000022829	Stxbp5l
ENSMUSG00000020122.16	15.4279	-1.62713	0.840666	-1.93552	0.0529263	0.999968	ENSMUSG00000020122	Egfr
ENSMUSG00000069792.5	2.97183	4.74813	2.45672	1.93271	0.0532718	0.999968	ENSMUSG00000069792	Wfdc17
ENSMUSG00000087528.1	4.12999	3.92984	2.03547	1.93068	0.0535227	0.999968	ENSMUSG00000087528	NA
ENSMUSG00000022096.14	18.9174	1.73629	0.899853	1.92953	0.0536653	0.999968	ENSMUSG00000022096	Hr
ENSMUSG00000060187.4	8.90162	2.34437	1.21698	1.92639	0.0540559	0.999968	ENSMUSG00000060187	Lrrc10
ENSMUSG00000069516.8	3.74832	3.69257	1.91807	1.92515	0.0542103	0.999968	ENSMUSG00000069516	Lyz2
ENSMUSG00000026981.15	4.40394	3.96542	2.06011	1.92486	0.0542467	0.999968	ENSMUSG00000026981	Il1rn
ENSMUSG00000110131.1	4.80161	2.88511	1.50153	1.92144	0.0546761	0.999968	ENSMUSG00000110131	NA
ENSMUSG00000017737.2	16.4513	1.57072	0.817518	1.92132	0.0546912	0.999968	ENSMUSG00000017737	Mmp9
ENSMUSG00000085396.7	310.263	-0.850928	0.443027	-1.92071	0.054768	0.999968	ENSMUSG00000085396	Firre
ENSMUSG00000107411.1	10.6875	-2.01586	1.05043	-1.91909	0.0549734	0.999968	ENSMUSG00000107411	NA
ENSMUSG00000064899.1	36.8711	-1.73488	0.90426	-1.91856	0.0550401	0.999968	ENSMUSG00000064899	Snord118
ENSMUSG00000028496.17	212.941	-0.699411	0.364562	-1.9185	0.0550479	0.999968	ENSMUSG00000028496	Mllt3
ENSMUSG00000113710.1	4.67266	3.37203	1.75802	1.91808	0.0551003	0.999968	ENSMUSG00000113710	NA
ENSMUSG00000023153.9	3.3688	4.37776	2.28585	1.91515	0.0554728	0.999968	ENSMUSG00000023153	Tmem52
ENSMUSG00000045689.3	3.3688	4.37776	2.28585	1.91515	0.0554728	0.999968	ENSMUSG00000045689	Pcdhb4
ENSMUSG00000081191.1	3.3688	4.37776	2.28585	1.91515	0.0554728	0.999968	ENSMUSG00000081191	NA
ENSMUSG00000107199.1	3.3688	4.37776	2.28585	1.91515	0.0554728	0.999968	ENSMUSG00000107199	NA
ENSMUSG00000034645.14	6.14847	2.63015	1.37365	1.91471	0.0555291	0.999968	ENSMUSG00000034645	Zyg11a
ENSMUSG00000041608.8	5.85711	-2.80955	1.46758	-1.91441	0.0555675	0.999968	ENSMUSG00000041608	Entpd3
ENSMUSG00000079283.2	13.1907	1.9599	1.02382	1.91429	0.0555826	0.999968	ENSMUSG00000079283	2310009B15Rik
ENSMUSG00000024759.13	129.724	0.701127	0.366369	1.91372	0.0556565	0.999968	ENSMUSG00000024759	Atl3
ENSMUSG00000028068.14	172.317	-0.679176	0.355369	-1.91118	0.0559809	0.999968	ENSMUSG00000028068	Iqgap3
ENSMUSG00000112356.1	5.10792	3.13371	1.64002	1.91078	0.0560323	0.999968	ENSMUSG00000112356	NA
ENSMUSG00000047495.15	2.29231	-3.71975	1.94831	-1.90922	0.0562337	0.999968	ENSMUSG00000047495	Dlgap2
ENSMUSG00000026749.11	103.099	0.950027	0.497899	1.90807	0.056382	0.999968	ENSMUSG00000026749	Nek6
ENSMUSG00000029601.13	4.03538	3.3815	1.77242	1.90785	0.0564112	0.999968	ENSMUSG00000029601	Iqcd
ENSMUSG00000097967.1	4.29001	3.2021	1.67876	1.90742	0.0564665	0.999968	ENSMUSG00000097967	NA
ENSMUSG00000004565.15	112.768	-0.774502	0.406179	-1.9068	0.0565468	0.999968	ENSMUSG00000004565	Pnpla6
ENSMUSG00000027331.15	123.6	-0.792818	0.41607	-1.90549	0.0567159	0.999968	ENSMUSG00000027331	Knstrn
ENSMUSG00000023000.4	6.11053	2.87327	1.50813	1.90519	0.0567555	0.999968	ENSMUSG00000023000	Dhh
ENSMUSG00000096052.1	5.74753	3.44625	1.81049	1.90349	0.056977	0.999968	ENSMUSG00000096052	NA
ENSMUSG00000029096.15	4.27604	3.64109	1.91428	1.90207	0.0571619	0.999968	ENSMUSG00000029096	Htra3
ENSMUSG00000003779.15	531.424	-0.625214	0.329704	-1.89629	0.0579215	0.999968	ENSMUSG00000003779	Kif20a
ENSMUSG00000078307.3	6.59361	3.08869	1.62902	1.89604	0.0579548	0.999968	ENSMUSG00000078307	AI593442
ENSMUSG00000020234.10	4.06567	-3.0312	1.60009	-1.89439	0.058173	0.999968	ENSMUSG00000020234	4930404N11Rik
ENSMUSG00000075591.2	5.11026	3.43863	1.81563	1.89391	0.058237	0.999968	ENSMUSG00000075591	NA
ENSMUSG00000074178.2	7.03331	2.90983	1.53757	1.89249	0.0584259	0.999968	ENSMUSG00000074178	NA
ENSMUSG00000055409.14	2.96976	-3.49819	1.84881	-1.89213	0.058474	0.999968	ENSMUSG00000055409	Nell1
ENSMUSG00000090066.2	1.99965	4.12242	2.17965	1.89132	0.0585811	0.999968	ENSMUSG00000090066	LOC102634333
ENSMUSG00000104369.1	59.9211	1.28637	0.680161	1.89127	0.058588	0.999968	ENSMUSG00000104369	NA
ENSMUSG00000025348.9	8.05763	2.15789	1.14264	1.88851	0.0589577	0.999968	ENSMUSG00000025348	Itga7
ENSMUSG00000086993.1	6.2189	2.68444	1.4219	1.88792	0.0590362	0.999968	ENSMUSG00000086993	NA
ENSMUSG00000106853.1	5.45655	3.26412	1.72932	1.88752	0.0590908	0.999968	ENSMUSG00000106853	NA
ENSMUSG00000051910.13	74.7553	-0.808013	0.428138	-1.88727	0.0591239	0.999968	ENSMUSG00000051910	Sox6
ENSMUSG00000037447.16	40.0123	1.48034	0.784708	1.88648	0.0592305	0.999968	ENSMUSG00000037447	Arid5a
ENSMUSG00000027333.18	35.0079	1.04873	0.556213	1.88549	0.0593642	0.999968	ENSMUSG00000027333	Smox
ENSMUSG00000093734.1	6.92765	2.52364	1.33848	1.88545	0.0593696	0.999968	ENSMUSG00000093734	NA
ENSMUSG00000039384.8	27.2009	1.26227	0.669696	1.88484	0.0594521	0.999968	ENSMUSG00000039384	Dusp10
ENSMUSG00000041216.15	3.73724	3.58866	1.91217	1.87675	0.0605528	0.999968	ENSMUSG00000041216	Clvs1
ENSMUSG00000048904.5	4.36304	3.06855	1.64128	1.86961	0.0615377	0.999968	ENSMUSG00000048904	Neurog1
ENSMUSG00000047810.8	4.96677	2.97111	1.59036	1.8682	0.0617342	0.999968	ENSMUSG00000047810	Ccdc88b
ENSMUSG00000020883.18	74.4826	0.826001	0.442729	1.86571	0.0620825	0.999968	ENSMUSG00000020883	Fbxl20
ENSMUSG00000027358.6	82.7298	0.887099	0.476381	1.86216	0.06258	0.999968	ENSMUSG00000027358	Bmp2
ENSMUSG00000090952.2	16.5774	1.41586	0.760777	1.86107	0.0627349	0.999968	ENSMUSG00000090952	NA
ENSMUSG00000024079.4	37.961	0.954641	0.513274	1.85991	0.0628989	0.999968	ENSMUSG00000024079	Eif2ak2
ENSMUSG00000049916.10	43.5344	-1.08403	0.583401	-1.85811	0.0631527	0.999968	ENSMUSG00000049916	2610318N02Rik
ENSMUSG00000031639.12	6.34887	2.6058	1.40305	1.85724	0.0632766	0.999968	ENSMUSG00000031639	Tlr3
ENSMUSG00000023707.13	29.4119	1.40593	0.758328	1.85399	0.0637409	0.999968	ENSMUSG00000023707	Ogfod2
ENSMUSG00000025001.11	378.792	0.635027	0.342657	1.85325	0.0638471	0.999968	ENSMUSG00000025001	Hells
ENSMUSG00000052241.3	2.73539	3.513	1.89686	1.85201	0.0640245	0.999968	ENSMUSG00000052241	NA
ENSMUSG00000022960.12	96.8983	0.707066	0.381957	1.85116	0.064146	0.999968	ENSMUSG00000022960	Donson
ENSMUSG00000105985.1	29.0491	-1.26094	0.681213	-1.85102	0.0641668	0.999968	ENSMUSG00000105985	NA
ENSMUSG00000060862.10	106.307	0.87774	0.474785	1.84871	0.0644996	0.999968	ENSMUSG00000060862	Zbtb40
ENSMUSG00000040265.16	7.23071	-2.25513	1.22082	-1.84722	0.0647151	0.999968	ENSMUSG00000040265	Dnm3
ENSMUSG00000061086.12	147.222	1.06138	0.574793	1.84654	0.0648146	0.999968	ENSMUSG00000061086	Myl4
ENSMUSG00000007207.10	24.7345	-1.31211	0.710825	-1.84589	0.0649082	0.999968	ENSMUSG00000007207	Stx1a
ENSMUSG00000021965.3	99.8012	-0.736603	0.399339	-1.84456	0.065102	0.999968	ENSMUSG00000021965	Ska3
ENSMUSG00000025877.14	2.73812	3.75842	2.03932	1.84297	0.0653327	0.999968	ENSMUSG00000025877	Hk3
ENSMUSG00000026622.15	181.919	-0.624998	0.339162	-1.84277	0.0653622	0.999968	ENSMUSG00000026622	Nek2
ENSMUSG00000044626.12	4.56109	-2.89078	1.57039	-1.84081	0.06565	0.999968	ENSMUSG00000044626	Liph
ENSMUSG00000092341.2	8295.55	-0.634105	0.345029	-1.83783	0.0660875	0.999968	ENSMUSG00000092341	Malat1
ENSMUSG00000030924.16	39.9279	-1.06037	0.577415	-1.83642	0.0662961	0.999968	ENSMUSG00000030924	2610020H08Rik
ENSMUSG00000026418.16	97.5689	1.13204	0.618025	1.83171	0.0669942	0.999968	ENSMUSG00000026418	Tnni1
ENSMUSG00000097258.1	3.86562	3.08848	1.68656	1.83123	0.0670666	0.999968	ENSMUSG00000097258	NA
ENSMUSG00000113398.1	9.04912	2.36785	1.29308	1.83117	0.0670751	0.999968	ENSMUSG00000113398	NA
ENSMUSG00000019528.18	165.866	0.792908	0.433386	1.82956	0.067315	0.999968	ENSMUSG00000019528	Gyg
ENSMUSG00000026858.18	92.3555	-0.754042	0.413254	-1.82465	0.0680546	0.999968	ENSMUSG00000026858	Miga2
ENSMUSG00000113581.1	4.68746	2.86186	1.56889	1.82413	0.0681331	0.999968	ENSMUSG00000113581	NA
ENSMUSG00000026479.13	23.4546	-1.53324	0.84062	-1.82394	0.068161	0.999968	ENSMUSG00000026479	Lamc2
ENSMUSG00000026748.13	69.6274	-0.860116	0.471929	-1.82256	0.0683708	0.999968	ENSMUSG00000026748	Plxdc2
ENSMUSG00000097155.1	4.34735	2.92745	1.60688	1.82182	0.0684819	0.999968	ENSMUSG00000097155	NA
ENSMUSG00000000290.13	4.45011	2.81508	1.54624	1.82059	0.0686688	0.999968	ENSMUSG00000000290	Itgb2
ENSMUSG00000019850.11	30.6669	1.4232	0.781986	1.81998	0.0687613	0.999968	ENSMUSG00000019850	Tnfaip3
ENSMUSG00000105434.1	40.8665	1.15924	0.637006	1.81983	0.0687856	0.999968	ENSMUSG00000105434	NA
ENSMUSG00000053024.14	9.7012	2.1407	1.17698	1.81881	0.0689408	0.999968	ENSMUSG00000053024	Cntn2
ENSMUSG00000112106.1	13.6912	-1.98437	1.09351	-1.81469	0.0695721	0.999968	ENSMUSG00000112106	NA
ENSMUSG00000021721.5	2.72491	4.03249	2.2233	1.81374	0.0697174	0.999968	ENSMUSG00000021721	Htr1a
ENSMUSG00000097543.1	2.72491	4.03249	2.2233	1.81374	0.0697174	0.999968	ENSMUSG00000097543	Gm805
ENSMUSG00000099936.1	2.72491	4.03249	2.2233	1.81374	0.0697174	0.999968	ENSMUSG00000099936	NA
ENSMUSG00000112981.1	2.72491	4.03249	2.2233	1.81374	0.0697174	0.999968	ENSMUSG00000112981	NA
ENSMUSG00000071252.6	40.2004	-0.952678	0.525608	-1.81253	0.0699049	0.999968	ENSMUSG00000071252	2210408I21Rik
ENSMUSG00000114501.1	25.6973	-1.49903	0.828455	-1.80942	0.0703852	0.999968	ENSMUSG00000114501	NA
ENSMUSG00000034390.16	133.243	0.862527	0.476802	1.80898	0.0704534	0.999968	ENSMUSG00000034390	Cmip
ENSMUSG00000040065.8	15.545	6.98974	3.86545	1.80826	0.0705661	0.999968	ENSMUSG00000040065	Pfpl
ENSMUSG00000030098.15	11.5405	1.71922	0.951013	1.80778	0.070641	0.999968	ENSMUSG00000030098	Grip2
ENSMUSG00000026616.15	3.51155	3.66578	2.0309	1.805	0.0710743	0.999968	ENSMUSG00000026616	Cr2
ENSMUSG00000066842.18	207.059	-0.797536	0.442434	-1.80261	0.0714498	0.999968	ENSMUSG00000066842	Hmcn1
ENSMUSG00000055421.8	23.483	-1.4043	0.779829	-1.80079	0.0717365	0.999968	ENSMUSG00000055421	Pcdh9
ENSMUSG00000105890.1	3.47387	3.4833	1.93458	1.80054	0.0717751	0.999968	ENSMUSG00000105890	NA
ENSMUSG00000052726.15	16.8991	-1.38634	0.770396	-1.79952	0.0719368	0.999968	ENSMUSG00000052726	Kcnt2
ENSMUSG00000104708.1	4.34576	3.40781	1.8943	1.79898	0.0720218	0.999968	ENSMUSG00000104708	NA
ENSMUSG00000078920.3	2.64163	4.56377	2.53708	1.79883	0.072046	0.999968	ENSMUSG00000078920	Ifi47
ENSMUSG00000112023.1	2.64163	4.56377	2.53708	1.79883	0.072046	0.999968	ENSMUSG00000112023	NA
ENSMUSG00000030406.7	6.14876	2.58386	1.43733	1.79769	0.0722266	0.999968	ENSMUSG00000030406	Gipr
ENSMUSG00000104631.1	1.83805	4.03796	2.24669	1.79729	0.0722892	0.999968	ENSMUSG00000104631	NA
ENSMUSG00000097747.1	8.44403	2.20302	1.2261	1.79677	0.0723728	0.999968	ENSMUSG00000097747	NA
ENSMUSG00000026348.7	2.38578	3.83906	2.13825	1.79542	0.0725865	0.999968	ENSMUSG00000026348	Acmsd
ENSMUSG00000033420.12	29.7875	-1.13218	0.630599	-1.7954	0.0725898	0.999968	ENSMUSG00000033420	Antxr1
ENSMUSG00000021099.6	5.26297	3.21809	1.79628	1.79153	0.073208	0.999968	ENSMUSG00000021099	Six6
ENSMUSG00000046223.10	9.94157	2.11295	1.17942	1.79151	0.0732108	0.999968	ENSMUSG00000046223	Plaur
ENSMUSG00000039254.16	47.2814	-0.995479	0.555863	-1.79087	0.0733137	0.999968	ENSMUSG00000039254	Pomt1
ENSMUSG00000024301.9	50.7545	-1.06958	0.597266	-1.7908	0.0733256	0.999968	ENSMUSG00000024301	Kifc5b
ENSMUSG00000026955.13	62.6646	-0.954718	0.533584	-1.78926	0.0735736	0.999968	ENSMUSG00000026955	Sapcd2
ENSMUSG00000060534.15	33.3396	-1.14496	0.640628	-1.78724	0.0738985	0.999968	ENSMUSG00000060534	Dcc
ENSMUSG00000015579.4	44.3548	1.04004	0.582018	1.78695	0.0739448	0.999968	ENSMUSG00000015579	Nkx2-5
ENSMUSG00000048067.8	3.39094	4.08354	2.2871	1.78547	0.0741855	0.999968	ENSMUSG00000048067	Olfr1349
ENSMUSG00000031666.15	16.5146	1.36768	0.76637	1.78463	0.0743219	0.999968	ENSMUSG00000031666	Rbl2
ENSMUSG00000006360.11	24.9302	1.20852	0.677475	1.78385	0.0744475	0.999968	ENSMUSG00000006360	Crip1
ENSMUSG00000023861.17	7.00601	2.44605	1.37463	1.77943	0.0751688	0.999968	ENSMUSG00000023861	Mpc1
ENSMUSG00000039270.9	81.8933	1.00946	0.567312	1.77937	0.0751788	0.999968	ENSMUSG00000039270	Megf9
ENSMUSG00000082917.1	2.78571	3.52855	1.98414	1.77838	0.075342	0.999968	ENSMUSG00000082917	NA
ENSMUSG00000085881.2	3.4861	3.65817	2.06158	1.77445	0.0759894	0.999968	ENSMUSG00000085881	NA
ENSMUSG00000005891.7	14.1987	6.85907	3.86601	1.7742	0.0760304	0.999968	ENSMUSG00000005891	Prl4a1
ENSMUSG00000029361.18	5.61677	2.60487	1.46856	1.77376	0.0761032	0.999968	ENSMUSG00000029361	Nos1
ENSMUSG00000086866.2	4.99464	2.80122	1.58071	1.77213	0.0763733	0.999968	ENSMUSG00000086866	NA
ENSMUSG00000020930.9	7.5571	2.33035	1.31549	1.77147	0.0764829	0.999968	ENSMUSG00000020930	Ccdc103
ENSMUSG00000097944.1	15.9289	1.8747	1.05871	1.77074	0.0766037	0.999968	ENSMUSG00000097944	NA
ENSMUSG00000001105.15	58.6834	0.868081	0.490713	1.76902	0.0768909	0.999968	ENSMUSG00000001105	Ift20
ENSMUSG00000096684.1	9.81272	-2.24328	1.26929	-1.76735	0.077169	0.999968	ENSMUSG00000096684	NA
ENSMUSG00000038349.10	10.4885	1.80079	1.01898	1.76724	0.0771882	0.999968	ENSMUSG00000038349	Plcl1
ENSMUSG00000057409.6	19.4087	1.49349	0.845574	1.76624	0.077355	0.999968	ENSMUSG00000057409	Zfp53
ENSMUSG00000019647.16	276.78	-0.563304	0.3191	-1.76529	0.0775151	0.999968	ENSMUSG00000019647	Sema6a
ENSMUSG00000087128.7	6.29642	2.63563	1.4934	1.76485	0.0775888	0.999968	ENSMUSG00000087128	NA
ENSMUSG00000013495.15	23.5328	1.16119	0.65909	1.76181	0.0781022	0.999968	ENSMUSG00000013495	Tmem175
ENSMUSG00000074802.11	93.5095	-0.798743	0.454176	-1.75866	0.0786346	0.999968	ENSMUSG00000074802	Gas2l3
ENSMUSG00000037610.15	3.68304	3.41096	1.94095	1.75737	0.0788555	0.999968	ENSMUSG00000037610	Kcnmb2
ENSMUSG00000059706.4	2.79794	3.75949	2.13964	1.75707	0.0789057	0.999968	ENSMUSG00000059706	NA
ENSMUSG00000075015.3	41.709	5.67314	3.23143	1.75561	0.0791546	0.999968	ENSMUSG00000075015	NA
ENSMUSG00000048960.13	140.436	-0.653113	0.372328	-1.75413	0.0794079	0.999968	ENSMUSG00000048960	Prex2
ENSMUSG00000091509.7	36.4605	1.06189	0.605558	1.75357	0.0795041	0.999968	ENSMUSG00000091509	NA
ENSMUSG00000040410.14	23.3797	-1.23766	0.705977	-1.75312	0.0795815	0.999968	ENSMUSG00000040410	Fbxl4
ENSMUSG00000064968.1	7.28791	-2.12052	1.2098	-1.75279	0.0796384	0.999968	ENSMUSG00000064968	Snord47
ENSMUSG00000114515.1	5.57207	2.30802	1.3182	1.75089	0.079964	0.999968	ENSMUSG00000114515	NA
ENSMUSG00000022070.6	127.776	-0.63058	0.360187	-1.7507	0.0799974	0.999968	ENSMUSG00000022070	Bora
ENSMUSG00000022836.10	67.9956	-0.971455	0.555474	-1.74887	0.0803127	0.999968	ENSMUSG00000022836	Mylk
ENSMUSG00000090317.1	5.7172	2.7016	1.54554	1.74799	0.080465	0.999968	ENSMUSG00000090317	NA
ENSMUSG00000046546.3	43.5705	1.08618	0.621427	1.74788	0.0804844	0.999968	ENSMUSG00000046546	Fam43a
ENSMUSG00000038623.9	16.7164	1.27829	0.731783	1.74682	0.0806692	0.999968	ENSMUSG00000038623	Tm6sf1
ENSMUSG00000068196.4	3.49993	3.46295	1.98465	1.74487	0.0810076	0.999968	ENSMUSG00000068196	Col8a1
ENSMUSG00000064450.1	16.0204	1.58858	0.910505	1.74472	0.0810337	0.999968	ENSMUSG00000064450	NA
ENSMUSG00000013236.17	760.471	-0.51633	0.296034	-1.74416	0.0811321	0.999968	ENSMUSG00000013236	Ptprs
ENSMUSG00000041014.17	14.3629	1.9476	1.11689	1.74376	0.0812003	0.999968	ENSMUSG00000041014	Nrg3
ENSMUSG00000033569.17	19.1439	-1.29019	0.740011	-1.74348	0.0812506	0.999968	ENSMUSG00000033569	Adgrb3
ENSMUSG00000032802.8	23.46	1.15752	0.664006	1.74323	0.0812934	0.999968	ENSMUSG00000032802	Srxn1
ENSMUSG00000085272.7	2.92185	3.58741	2.05852	1.74271	0.0813841	0.999968	ENSMUSG00000085272	Sbk3
ENSMUSG00000015880.13	209.683	-0.605474	0.347753	-1.7411	0.0816652	0.999968	ENSMUSG00000015880	Ncapg
ENSMUSG00000087142.7	8.87117	2.52958	1.45315	1.74076	0.0817254	0.999968	ENSMUSG00000087142	NA
ENSMUSG00000059434.8	4.30478	-2.93064	1.68465	-1.73961	0.081927	0.999968	ENSMUSG00000059434	Gckr
ENSMUSG00000034035.18	5.07862	-2.66721	1.53348	-1.73932	0.0819787	0.999968	ENSMUSG00000034035	Ccdc17
ENSMUSG00000050107.2	69.8014	-0.765622	0.440372	-1.73858	0.0821084	0.999968	ENSMUSG00000050107	Gsg2
ENSMUSG00000034813.17	74.34	-0.960211	0.55282	-1.73693	0.0823991	0.999968	ENSMUSG00000034813	Grip1
ENSMUSG00000107083.1	17.5973	1.46269	0.842922	1.73526	0.0826943	0.999968	ENSMUSG00000107083	NA
ENSMUSG00000092570.7	4.11129	-3.57409	2.06174	-1.73353	0.0830009	0.999968	ENSMUSG00000092570	Plut
ENSMUSG00000114424.1	3.19945	3.16518	1.82612	1.73328	0.0830458	0.999968	ENSMUSG00000114424	NA
ENSMUSG00000040003.18	7.22949	-2.03112	1.1725	-1.7323	0.0832197	0.999968	ENSMUSG00000040003	Magi2
ENSMUSG00000109894.1	11.1393	1.86168	1.07494	1.73189	0.0832929	0.999968	ENSMUSG00000109894	NA
ENSMUSG00000031200.16	9.38329	1.85478	1.07122	1.73146	0.08337	0.999968	ENSMUSG00000031200	Mtcp1
ENSMUSG00000068874.13	9.21561	2.14423	1.23925	1.73026	0.0835832	0.999968	ENSMUSG00000068874	Selenbp1
ENSMUSG00000112748.1	4.8958	2.87904	1.6647	1.72947	0.0837248	0.999968	ENSMUSG00000112748	NA
ENSMUSG00000051177.16	27.359	-1.20552	0.697054	-1.72945	0.0837283	0.999968	ENSMUSG00000051177	Plcb1
ENSMUSG00000060989.8	26.3417	1.3289	0.76872	1.72872	0.0838598	0.999968	ENSMUSG00000060989	NA
ENSMUSG00000102425.1	9.0333	2.15334	1.24637	1.72769	0.0840445	0.999968	ENSMUSG00000102425	NA
ENSMUSG00000018381.15	12.7232	1.60936	0.931668	1.72739	0.0840973	0.999968	ENSMUSG00000018381	Abi3
ENSMUSG00000052374.15	60.2528	0.970004	0.562084	1.72573	0.0843964	0.999968	ENSMUSG00000052374	Actn2
ENSMUSG00000026575.15	56.9382	-1.00796	0.584296	-1.72509	0.0845121	0.999968	ENSMUSG00000026575	Nme7
ENSMUSG00000107990.1	4.21037	2.98692	1.73174	1.72481	0.0845622	0.999968	ENSMUSG00000107990	NA
ENSMUSG00000099946.1	2.7725	3.74497	2.17199	1.72422	0.0846688	0.999968	ENSMUSG00000099946	NA
ENSMUSG00000056031.13	4.20946	-2.9784	1.72871	-1.7229	0.0849065	0.999968	ENSMUSG00000056031	NA
ENSMUSG00000022997.9	23.6708	1.64293	0.954002	1.72214	0.0850438	0.999968	ENSMUSG00000022997	Wnt1
ENSMUSG00000066319.6	2.13522	4.11063	2.38967	1.72017	0.085402	0.999968	ENSMUSG00000066319	Rtp3
ENSMUSG00000110712.1	2.13522	4.11063	2.38967	1.72017	0.085402	0.999968	ENSMUSG00000110712	NA
ENSMUSG00000113059.1	4.69541	3.01653	1.75376	1.72004	0.085425	0.999968	ENSMUSG00000113059	NA
ENSMUSG00000031170.14	12.6682	-1.68379	0.979787	-1.71852	0.0857013	0.999968	ENSMUSG00000031170	Slc38a5
ENSMUSG00000072884.10	8.18236	2.16521	1.26035	1.71794	0.0858075	0.999968	ENSMUSG00000072884	Gm10433
ENSMUSG00000029561.17	2.7053	3.47068	2.02047	1.71776	0.0858404	0.999968	ENSMUSG00000029561	Oasl2
ENSMUSG00000030654.9	545.491	-0.553806	0.322966	-1.71475	0.0863913	0.999968	ENSMUSG00000030654	Arl6ip1
ENSMUSG00000095891.7	15.4168	6.62065	3.86142	1.71456	0.0864257	0.999968	ENSMUSG00000095891	NA
ENSMUSG00000032649.14	8.26414	-1.80504	1.05366	-1.7131	0.0866936	0.999968	ENSMUSG00000032649	Colgalt2
ENSMUSG00000098280.1	4.5495	3.11446	1.81893	1.71224	0.0868517	0.999968	ENSMUSG00000098280	Mir7687
ENSMUSG00000061603.8	12.4727	-1.46765	0.857386	-1.71177	0.0869392	0.999968	ENSMUSG00000061603	Akap6
ENSMUSG00000069301.5	145.807	-0.727388	0.424997	-1.71151	0.0869866	0.999968	ENSMUSG00000069301	Hist1h2ag
ENSMUSG00000089706.7	4.72611	-2.52081	1.47331	-1.71098	0.0870852	0.999968	ENSMUSG00000089706	B230216N24Rik
ENSMUSG00000002565.16	6.00424	2.85849	1.67072	1.71093	0.0870938	0.999968	ENSMUSG00000002565	Scin
ENSMUSG00000018102.5	241.842	-0.754873	0.441845	-1.70846	0.0875513	0.999968	ENSMUSG00000018102	Hist1h2bc
ENSMUSG00000085628.4	4.61242	3.09573	1.81451	1.7061	0.0879903	0.999968	ENSMUSG00000085628	Appbp2os
ENSMUSG00000055884.8	197.098	0.550449	0.322666	1.70594	0.0880195	0.999968	ENSMUSG00000055884	Fancm
ENSMUSG00000037846.18	35.5024	-0.906409	0.531624	-1.70498	0.088198	0.999968	ENSMUSG00000037846	Rtkn2
ENSMUSG00000101225.1	25.8566	1.17689	0.69049	1.70442	0.0883025	0.999968	ENSMUSG00000101225	1700008J07Rik
ENSMUSG00000056900.13	87.4058	0.689772	0.404932	1.70343	0.088488	0.999968	ENSMUSG00000056900	Usp13
ENSMUSG00000021420.13	55.891	-0.892434	0.524211	-1.70243	0.0886745	0.999968	ENSMUSG00000021420	Fars2
ENSMUSG00000027452.11	9.63011	1.73229	1.01775	1.70208	0.0887401	0.999968	ENSMUSG00000027452	Acss1
ENSMUSG00000104041.1	2.09941	-3.51489	2.06542	-1.70178	0.0887966	0.999968	ENSMUSG00000104041	NA
ENSMUSG00000075225.14	2.34537	3.31834	1.95086	1.70096	0.0889507	0.999968	ENSMUSG00000075225	Ccdc162
ENSMUSG00000033377.14	2.87097	3.55592	2.09091	1.70065	0.0890083	0.999968	ENSMUSG00000033377	Palmd
ENSMUSG00000029518.15	184.782	0.615984	0.362312	1.70015	0.0891028	0.999968	ENSMUSG00000029518	Rab35
ENSMUSG00000063849.6	38.7523	-1.01016	0.594465	-1.69927	0.0892686	0.999968	ENSMUSG00000063849	Ppcdc
ENSMUSG00000036197.15	181.358	0.648155	0.381628	1.69839	0.0894335	0.999968	ENSMUSG00000036197	Gxylt1
ENSMUSG00000027215.13	13.3201	-1.76942	1.04189	-1.69828	0.0894551	0.999968	ENSMUSG00000027215	Cd82
ENSMUSG00000043088.16	4.31397	-2.88544	1.69927	-1.69804	0.0894996	0.999968	ENSMUSG00000043088	Il17re
ENSMUSG00000108113.2	3.07395	3.68905	2.17393	1.69695	0.0897057	0.999968	ENSMUSG00000108113	Zim2
ENSMUSG00000025473.16	16.7188	1.38514	0.816779	1.69586	0.0899122	0.999968	ENSMUSG00000025473	Adam8
ENSMUSG00000021027.16	230.192	-0.570937	0.336986	-1.69424	0.090219	0.999968	ENSMUSG00000021027	Ralgapa1
ENSMUSG00000090000.1	76.8632	0.791815	0.467482	1.69379	0.0903059	0.999968	ENSMUSG00000090000	Ier3ip1
ENSMUSG00000103227.1	27.8018	1.29236	0.763037	1.6937	0.0903214	0.999968	ENSMUSG00000103227	NA
ENSMUSG00000020427.11	69.6308	0.820851	0.484737	1.69339	0.0903804	0.999968	ENSMUSG00000020427	Igfbp3
ENSMUSG00000037660.5	3.16911	3.31973	1.96283	1.69129	0.0907808	0.999968	ENSMUSG00000037660	Gdf7
ENSMUSG00000059146.12	27.5414	-1.18455	0.700595	-1.69078	0.0908788	0.999968	ENSMUSG00000059146	Ntrk3
ENSMUSG00000097209.1	2.4492	-3.42562	2.02619	-1.69067	0.0908996	0.999968	ENSMUSG00000097209	AU022754
ENSMUSG00000020330.16	214.282	-0.676112	0.399976	-1.69038	0.0909548	0.999968	ENSMUSG00000020330	Hmmr
ENSMUSG00000075419.4	50.6477	0.853881	0.505253	1.69001	0.0910266	0.999968	ENSMUSG00000075419	Dolk
ENSMUSG00000039683.16	56.564	-0.889371	0.52635	-1.68969	0.0910865	0.999968	ENSMUSG00000039683	Sdk1
ENSMUSG00000113361.1	10.3212	1.8526	1.09675	1.68917	0.0911871	0.999968	ENSMUSG00000113361	NA
ENSMUSG00000029763.17	238.208	-0.702297	0.415809	-1.68899	0.0912212	0.999968	ENSMUSG00000029763	Exoc4
ENSMUSG00000092607.9	28.5846	-1.18819	0.703629	-1.68865	0.091286	0.999968	ENSMUSG00000092607	Scnm1
ENSMUSG00000085828.1	3.92142	-2.75351	1.6322	-1.68699	0.0916045	0.999968	ENSMUSG00000085828	Gm15612
ENSMUSG00000000282.12	160.465	0.787566	0.467008	1.68641	0.0917174	0.999968	ENSMUSG00000000282	Mnt
ENSMUSG00000060467.4	35.1445	-1.1635	0.690306	-1.68548	0.0918952	0.999968	ENSMUSG00000060467	NA
ENSMUSG00000051747.14	2790.74	0.57684	0.34226	1.68538	0.0919148	0.999968	ENSMUSG00000051747	Ttn
ENSMUSG00000114016.1	5.80849	2.09388	1.2426	1.68508	0.0919729	0.999968	ENSMUSG00000114016	NA
ENSMUSG00000107171.1	4.579	-2.39262	1.42035	-1.68452	0.0920808	0.999968	ENSMUSG00000107171	NA
ENSMUSG00000036139.6	11.9907	1.4973	0.889061	1.68414	0.0921551	0.999968	ENSMUSG00000036139	Hoxc9
ENSMUSG00000072972.3	10.7063	-1.68348	0.999842	-1.68375	0.0922302	0.999968	ENSMUSG00000072972	Adam4
ENSMUSG00000056643.5	2.89085	-3.21936	1.91285	-1.68302	0.092372	0.999968	ENSMUSG00000056643	Chst13
ENSMUSG00000084667.1	31.5916	-0.967624	0.575069	-1.68262	0.0924481	0.999968	ENSMUSG00000084667	NA
ENSMUSG00000022240.9	46.7163	-1.09115	0.648793	-1.68182	0.0926042	0.999968	ENSMUSG00000022240	Ctnnd2
ENSMUSG00000090063.6	2.80511	3.1614	1.88034	1.68129	0.0927067	0.999968	ENSMUSG00000090063	NA
ENSMUSG00000106450.1	4.39484	-2.61685	1.55745	-1.68022	0.0929149	0.999968	ENSMUSG00000106450	NA
ENSMUSG00000027285.13	93.7898	0.780168	0.464452	1.67976	0.0930041	0.999968	ENSMUSG00000027285	Haus2
ENSMUSG00000108079.1	2.00756	-3.86899	2.30373	-1.67944	0.0930657	0.999968	ENSMUSG00000108079	NA
ENSMUSG00000113928.1	2.74705	3.73335	2.22317	1.6793	0.0930945	0.999968	ENSMUSG00000113928	NA
ENSMUSG00000049723.14	2.055	-3.89633	2.3207	-1.67895	0.0931626	0.999968	ENSMUSG00000049723	Mmp12
ENSMUSG00000109555.1	4.40899	-2.8142	1.67717	-1.67795	0.0933567	0.999968	ENSMUSG00000109555	NA
ENSMUSG00000069917.7	6.66722	-2.43899	1.45388	-1.67757	0.0934314	0.999968	ENSMUSG00000069917	Hba-a2
ENSMUSG00000040472.14	82.0177	-0.774048	0.461476	-1.67733	0.0934775	0.999968	ENSMUSG00000040472	Rabggta
ENSMUSG00000036256.13	2.84552	3.54071	2.11093	1.67732	0.0934799	0.999968	ENSMUSG00000036256	Igfbp7
ENSMUSG00000042901.10	58.0898	0.899282	0.536203	1.67713	0.0935171	0.999968	ENSMUSG00000042901	Aida
ENSMUSG00000026934.15	3.90878	3.16119	1.88502	1.677	0.0935423	0.999968	ENSMUSG00000026934	Lhx3
ENSMUSG00000102664.1	18.2378	-1.57919	0.941966	-1.67649	0.0936426	0.999968	ENSMUSG00000102664	NA
ENSMUSG00000026885.13	4.59708	2.99485	1.78809	1.67488	0.0939569	0.999968	ENSMUSG00000026885	Ttll11
ENSMUSG00000103183.1	8.0822	2.04128	1.21923	1.67423	0.094085	0.999968	ENSMUSG00000103183	NA
ENSMUSG00000044792.7	49.4488	1.01515	0.606401	1.67405	0.0941198	0.999968	ENSMUSG00000044792	Isca1
ENSMUSG00000041064.13	78.5217	-1.00714	0.6017	-1.67382	0.0941651	0.999968	ENSMUSG00000041064	Pif1
ENSMUSG00000029528.18	236.897	0.644791	0.38553	1.67248	0.0944296	0.999968	ENSMUSG00000029528	Pxn
ENSMUSG00000034686.8	27.105	1.36243	0.814858	1.67199	0.0945262	0.999968	ENSMUSG00000034686	Prr7
ENSMUSG00000028232.13	57.6858	0.93815	0.561176	1.67176	0.0945721	0.999968	ENSMUSG00000028232	Tmem68
ENSMUSG00000016128.14	44.1447	1.00172	0.599638	1.67054	0.0948125	0.999968	ENSMUSG00000016128	Stard13
ENSMUSG00000050503.8	25.0239	1.09935	0.658129	1.67042	0.0948358	0.999968	ENSMUSG00000050503	Fbxl22
ENSMUSG00000106570.1	10.2054	-1.8278	1.09431	-1.67028	0.0948649	0.999968	ENSMUSG00000106570	NA
ENSMUSG00000030142.10	3.43878	3.54099	2.12135	1.66921	0.0950752	0.999968	ENSMUSG00000030142	Clec4e
ENSMUSG00000024691.13	46.251	0.894156	0.535702	1.66913	0.0950919	0.999968	ENSMUSG00000024691	Fam111a
ENSMUSG00000080686.1	2.12471	-3.52091	2.11071	-1.66812	0.0952927	0.999968	ENSMUSG00000080686	NA
ENSMUSG00000038453.16	50.8348	-1.00229	0.601536	-1.66622	0.0956698	0.999968	ENSMUSG00000038453	Srcin1
ENSMUSG00000107771.1	8.65663	-1.7103	1.02724	-1.66495	0.0959225	0.999968	ENSMUSG00000107771	NA
ENSMUSG00000049130.6	2.00666	4.1733	2.50752	1.66432	0.0960491	0.999968	ENSMUSG00000049130	C5ar1
ENSMUSG00000113396.1	4.42945	2.69014	1.61711	1.66355	0.0962029	0.999968	ENSMUSG00000113396	NA
ENSMUSG00000018398.18	189.205	0.568316	0.341716	1.66313	0.0962873	0.999968	ENSMUSG00000018398	2021-09-08
ENSMUSG00000031433.15	43.4454	-0.878821	0.528527	-1.66277	0.0963576	0.999968	ENSMUSG00000031433	Rbm41
ENSMUSG00000042228.14	38.5425	0.945007	0.568636	1.66188	0.0965362	0.999968	ENSMUSG00000042228	Lyn
ENSMUSG00000002100.15	129.251	0.732584	0.44084	1.66179	0.0965547	0.999968	ENSMUSG00000002100	Mybpc3
ENSMUSG00000066191.11	16.634	1.35636	0.816463	1.66126	0.0966615	0.999968	ENSMUSG00000066191	Anks6
ENSMUSG00000067724.5	11.3741	1.68171	1.01248	1.66099	0.0967161	0.999968	ENSMUSG00000067724	Gbx1
ENSMUSG00000030093.7	7.91251	-1.84933	1.11351	-1.66081	0.0967522	0.999968	ENSMUSG00000030093	Wnt7a
ENSMUSG00000047409.13	125.165	0.725933	0.437382	1.65972	0.09697	0.999968	ENSMUSG00000047409	Ctdspl
ENSMUSG00000089901.1	10.4075	1.55537	0.937409	1.65922	0.097072	0.999968	ENSMUSG00000089901	NA
ENSMUSG00000036834.16	179.481	-0.709316	0.428356	-1.6559	0.0977417	0.999968	ENSMUSG00000036834	Plch1
ENSMUSG00000037003.15	82.1376	0.726052	0.43848	1.65584	0.0977544	0.999968	ENSMUSG00000037003	Tns2
ENSMUSG00000112571.1	3.42014	-2.726	1.64686	-1.65528	0.0978684	0.999968	ENSMUSG00000112571	NA
ENSMUSG00000074151.13	3.95341	2.98569	1.80474	1.65436	0.098054	0.999968	ENSMUSG00000074151	Nlrc5
ENSMUSG00000001349.5	22.9114	1.26837	0.766894	1.6539	0.0981472	0.999968	ENSMUSG00000001349	Cnn1
ENSMUSG00000039814.15	45.8185	-0.837103	0.506277	-1.65345	0.09824	0.999968	ENSMUSG00000039814	Xkr5
ENSMUSG00000055027.17	79.3789	0.983865	0.595181	1.65305	0.0983203	0.999968	ENSMUSG00000055027	Smyd1
ENSMUSG00000009394.13	5.53136	2.33253	1.4112	1.65287	0.0983572	0.999968	ENSMUSG00000009394	Syn2
ENSMUSG00000006488.17	2.31142	4.35483	2.63622	1.65192	0.0985507	0.999968	ENSMUSG00000006488	Prl7a1
ENSMUSG00000087090.7	1.77065	3.85645	2.33734	1.64994	0.0989559	0.999968	ENSMUSG00000087090	Nctc1
ENSMUSG00000086680.2	3.49676	3.00617	1.82215	1.64979	0.0989851	0.999968	ENSMUSG00000086680	NA
ENSMUSG00000001281.9	3.14366	3.31746	2.01143	1.64931	0.0990847	0.999968	ENSMUSG00000001281	Itgb7
ENSMUSG00000038195.6	8.72109	2.29912	1.3944	1.64883	0.0991826	0.999968	ENSMUSG00000038195	Rilp
ENSMUSG00000002210.11	62.7379	-0.744293	0.451503	-1.64848	0.0992542	0.999968	ENSMUSG00000002210	Smg9
ENSMUSG00000026669.14	343.66	0.508907	0.308717	1.64846	0.0992584	0.999968	ENSMUSG00000026669	Mcm10
ENSMUSG00000055629.5	149.277	-0.633759	0.384466	-1.64841	0.0992676	0.999968	ENSMUSG00000055629	B4galnt4
ENSMUSG00000048445.6	39.8131	-1.00352	0.608845	-1.64823	0.0993055	0.999968	ENSMUSG00000048445	Ccdc57
ENSMUSG00000064945.1	36.052	-3.6435	2.2106	-1.64819	0.0993129	0.999968	ENSMUSG00000064945	Rny3
ENSMUSG00000105827.1	469.898	-0.552722	0.335766	-1.64615	0.0997327	0.999968	ENSMUSG00000105827	Hist2h2bb
ENSMUSG00000097585.2	19.6447	1.48866	0.904358	1.64609	0.0997443	0.999968	ENSMUSG00000097585	E230029C05Rik
ENSMUSG00000030397.10	163.45	0.611938	0.371779	1.64597	0.0997698	0.999968	ENSMUSG00000030397	Mark4
ENSMUSG00000079553.10	90.1349	-0.783986	0.476351	-1.64581	0.0998019	0.999968	ENSMUSG00000079553	Kifc1
ENSMUSG00000098342.1	3.76825	-3.03187	1.84577	-1.64261	0.100465	0.999968	ENSMUSG00000098342	NA
ENSMUSG00000030737.17	3.30019	2.87539	1.75283	1.64043	0.100915	0.999968	ENSMUSG00000030737	Slco2b1
ENSMUSG00000027330.16	84.4459	-0.769696	0.469412	-1.6397	0.101067	0.999968	ENSMUSG00000027330	Cdc25b
ENSMUSG00000017861.11	170.75	0.600034	0.366066	1.63914	0.101184	0.999968	ENSMUSG00000017861	Mybl2
ENSMUSG00000032017.14	14.6703	-1.27905	0.780454	-1.63885	0.101245	0.999968	ENSMUSG00000032017	Grik4
ENSMUSG00000071478.6	67.5994	-1.00299	0.612393	-1.63782	0.101459	0.999968	ENSMUSG00000071478	Hist1h2ad
ENSMUSG00000111329.1	3.46956	2.64545	1.61624	1.6368	0.101673	0.999968	ENSMUSG00000111329	A830035O19Rik
ENSMUSG00000031165.6	5.79295	2.01094	1.22908	1.63614	0.101809	0.999968	ENSMUSG00000031165	Was
ENSMUSG00000065016.1	15.738	-1.44461	0.883491	-1.63511	0.102025	0.999968	ENSMUSG00000065016	Snora3
ENSMUSG00000098221.1	5.01414	2.58357	1.58104	1.63409	0.10224	0.999968	ENSMUSG00000098221	NA
ENSMUSG00000106356.1	2.78485	-3.02143	1.8495	-1.63365	0.102333	0.999968	ENSMUSG00000106356	NA
ENSMUSG00000020737.12	219.888	-0.550556	0.33731	-1.63219	0.102639	0.999968	ENSMUSG00000020737	Hn1
ENSMUSG00000103899.1	41.372	-1.17822	0.722619	-1.63049	0.102998	0.999968	ENSMUSG00000103899	NA
ENSMUSG00000048188.5	16.7618	1.43541	0.880598	1.63004	0.103092	0.999968	ENSMUSG00000048188	NA
ENSMUSG00000090399.1	14.6708	-1.49436	0.917506	-1.62871	0.103374	0.999968	ENSMUSG00000090399	NA
ENSMUSG00000020847.15	9.70668	1.93916	1.19202	1.62679	0.103782	0.999968	ENSMUSG00000020847	Rph3al
ENSMUSG00000049932.3	706.497	-0.434012	0.267285	-1.62378	0.104422	0.999968	ENSMUSG00000049932	H2afx
ENSMUSG00000025429.8	2.70199	3.29215	2.02757	1.62369	0.104442	0.999968	ENSMUSG00000025429	Pstpip2
ENSMUSG00000070980.4	5.3056	2.30896	1.42222	1.62349	0.104485	0.999968	ENSMUSG00000070980	Actl7b
ENSMUSG00000032783.8	77.4276	-0.795107	0.489897	-1.62301	0.104588	0.999968	ENSMUSG00000032783	Troap
ENSMUSG00000093629.1	11.3978	1.77012	1.09132	1.622	0.104803	0.999968	ENSMUSG00000093629	NA
ENSMUSG00000036908.16	5.19878	2.72495	1.68469	1.61749	0.105774	0.999968	ENSMUSG00000036908	Unc93b1
ENSMUSG00000029720.9	4.75459	2.88551	1.78449	1.61699	0.10588	0.999968	ENSMUSG00000029720	Lrch4
ENSMUSG00000045107.5	12.785	-1.37268	0.848932	-1.61695	0.105889	0.999968	ENSMUSG00000045107	Saysd1
ENSMUSG00000042350.13	159.594	-0.61745	0.381906	-1.61676	0.10593	0.999968	ENSMUSG00000042350	Arel1
ENSMUSG00000022112.14	8.22467	-1.90106	1.17588	-1.61671	0.105942	0.999968	ENSMUSG00000022112	Gpc5
ENSMUSG00000024897.8	3.13452	-2.82421	1.74717	-1.61645	0.105997	0.999968	ENSMUSG00000024897	Apba1
ENSMUSG00000026407.17	6.49841	-2.07288	1.2824	-1.6164	0.106007	0.999968	ENSMUSG00000026407	Cacna1s
ENSMUSG00000020826.8	10.7163	2.11816	1.31073	1.61601	0.106091	0.999968	ENSMUSG00000020826	Nos2
ENSMUSG00000090779.1	3.47132	2.98592	1.85112	1.61303	0.106737	0.999968	ENSMUSG00000090779	NA
ENSMUSG00000041134.15	6.23265	1.99968	1.23984	1.61286	0.106776	0.999968	ENSMUSG00000041134	Cyyr1
ENSMUSG00000039714.9	2.11968	3.38074	2.09659	1.6125	0.106854	0.999968	ENSMUSG00000039714	Cplx3
ENSMUSG00000030720.16	34.7597	-0.937152	0.581294	-1.61218	0.106922	0.999968	ENSMUSG00000030720	Cln3
ENSMUSG00000039813.14	18.3885	1.61772	1.00346	1.61214	0.106931	0.999968	ENSMUSG00000039813	Tbc1d2
ENSMUSG00000110840.1	2.49678	-3.20307	1.98748	-1.61162	0.107044	0.999968	ENSMUSG00000110840	NA
ENSMUSG00000042647.13	8.58963	1.85415	1.15066	1.61138	0.107096	0.999968	ENSMUSG00000042647	Acad10
ENSMUSG00000047021.14	2.0077	-3.44248	2.13645	-1.61131	0.107112	0.999968	ENSMUSG00000047021	Cfap65
ENSMUSG00000051278.12	222.906	0.576669	0.35834	1.60928	0.107555	0.999968	ENSMUSG00000051278	Zgrf1
ENSMUSG00000042102.7	9.42001	-1.78455	1.10907	-1.60906	0.107604	0.999968	ENSMUSG00000042102	Dmgdh
ENSMUSG00000087181.3	5.62611	2.53171	1.57383	1.60863	0.107697	0.999968	ENSMUSG00000087181	NA
ENSMUSG00000003657.9	3.14093	3.18122	1.97966	1.60695	0.108064	0.999968	ENSMUSG00000003657	Calb2
ENSMUSG00000001076.6	3.67643	3.15152	1.96122	1.60692	0.108072	0.999968	ENSMUSG00000001076	C1ql4
ENSMUSG00000033434.15	71.7403	-0.818802	0.509577	-1.60683	0.108092	0.999968	ENSMUSG00000033434	Gtpbp6
ENSMUSG00000058715.11	3.05354	3.30117	2.05527	1.6062	0.10823	0.999968	ENSMUSG00000058715	Fcer1g
ENSMUSG00000032598.8	49.0852	0.935899	0.582697	1.60615	0.108241	0.999968	ENSMUSG00000032598	Nckipsd
ENSMUSG00000028175.15	5.1561	-2.33526	1.45462	-1.60541	0.108405	0.999968	ENSMUSG00000028175	Depdc1a
ENSMUSG00000110738.1	2.16913	-3.24636	2.02257	-1.60507	0.108479	0.999968	ENSMUSG00000110738	NA
ENSMUSG00000018995.12	52.4547	-1.01476	0.632808	-1.60359	0.108805	0.999968	ENSMUSG00000018995	Nars2
ENSMUSG00000031506.11	3.3202	2.69385	1.6806	1.60291	0.108954	0.999968	ENSMUSG00000031506	Ptpn7
ENSMUSG00000060579.13	3.55968	2.85469	1.7818	1.60214	0.109125	0.999968	ENSMUSG00000060579	Fhit
ENSMUSG00000049176.14	2.21808	-3.11812	1.94701	-1.60149	0.109267	0.999968	ENSMUSG00000049176	Frmpd4
ENSMUSG00000023262.13	59.6884	-0.930735	0.5812	-1.6014	0.109288	0.999968	ENSMUSG00000023262	Acy1
ENSMUSG00000019817.18	205.332	0.689551	0.431426	1.59831	0.109975	0.999968	ENSMUSG00000019817	Plagl1
ENSMUSG00000053291.15	3.66088	2.90406	1.81731	1.598	0.110044	0.999968	ENSMUSG00000053291	Rab4b
ENSMUSG00000065147.1	20.1893	-1.2361	0.773686	-1.59768	0.110115	0.999968	ENSMUSG00000065147	Snora31
ENSMUSG00000057315.14	40.8763	-0.876101	0.549018	-1.59576	0.110542	0.999968	ENSMUSG00000057315	Arhgap24
ENSMUSG00000028351.5	2.18378	3.26725	2.04806	1.59529	0.110647	0.999968	ENSMUSG00000028351	Brinp1
ENSMUSG00000109108.1	6.67611	-1.87012	1.17272	-1.59469	0.110781	0.999968	ENSMUSG00000109108	NA
ENSMUSG00000024797.12	94.4229	-0.63462	0.398176	-1.59382	0.110977	0.999968	ENSMUSG00000024797	Vps51
ENSMUSG00000058571.10	232.944	-0.574882	0.360743	-1.59361	0.111024	0.999968	ENSMUSG00000058571	Gpc6
ENSMUSG00000038982.10	31.7691	-0.982344	0.616758	-1.59275	0.111216	0.999968	ENSMUSG00000038982	Bloc1s5
ENSMUSG00000052062.14	41.3499	-1.0713	0.673106	-1.59157	0.111481	0.999968	ENSMUSG00000052062	Pard3b
ENSMUSG00000010311.15	4.59377	2.86937	1.80322	1.59125	0.111554	0.999968	ENSMUSG00000010311	Optc
ENSMUSG00000048796.7	25.2283	-1.16305	0.732062	-1.58873	0.112121	0.999968	ENSMUSG00000048796	Cyb561d1
ENSMUSG00000075288.2	6.98743	1.8889	1.19069	1.58639	0.11265	0.999968	ENSMUSG00000075288	NA
ENSMUSG00000032289.15	184.209	-0.608017	0.383471	-1.58556	0.112838	0.999968	ENSMUSG00000032289	Thsd4
ENSMUSG00000068854.7	14.112	1.47628	0.93116	1.58542	0.11287	0.999968	ENSMUSG00000068854	Hist2h2be
ENSMUSG00000037235.13	78.0845	0.657072	0.414467	1.58534	0.112889	0.999968	ENSMUSG00000037235	Mxd4
ENSMUSG00000022197.15	92.6141	-0.721988	0.455741	-1.58421	0.113147	0.999968	ENSMUSG00000022197	Pdzd2
ENSMUSG00000030921.17	2.42872	3.49556	2.20685	1.58396	0.113204	0.999968	ENSMUSG00000030921	Trim30a
ENSMUSG00000024803.8	68.5778	0.988356	0.624186	1.58343	0.113323	0.999968	ENSMUSG00000024803	Ankrd1
ENSMUSG00000033862.7	34.7449	-0.893994	0.564744	-1.58301	0.11342	0.999968	ENSMUSG00000033862	Cdk10
ENSMUSG00000026610.13	18.7175	1.23139	0.777984	1.5828	0.113468	0.999968	ENSMUSG00000026610	Esrrg
ENSMUSG00000031214.13	43.5905	-0.80205	0.506948	-1.58212	0.113623	0.999968	ENSMUSG00000031214	Ophn1
ENSMUSG00000025176.14	4.94446	-2.41938	1.52937	-1.58194	0.113663	0.999968	ENSMUSG00000025176	Hoga1
ENSMUSG00000001661.5	46.0871	0.956723	0.604872	1.58169	0.113719	0.999968	ENSMUSG00000001661	Hoxc6
ENSMUSG00000107012.1	4.92681	-2.7219	1.72098	-1.5816	0.113741	0.999968	ENSMUSG00000107012	NA
ENSMUSG00000032403.8	5.42931	2.05764	1.30114	1.58142	0.113782	0.999968	ENSMUSG00000032403	2300009A05Rik
ENSMUSG00000107852.1	6.63989	2.16707	1.37097	1.58068	0.113951	0.999968	ENSMUSG00000107852	NA
ENSMUSG00000033276.18	33.142	0.951934	0.602438	1.58013	0.114076	0.999968	ENSMUSG00000033276	Stk36
ENSMUSG00000091102.1	2.76919	3.50437	2.2186	1.57954	0.114213	0.999968	ENSMUSG00000091102	NA
ENSMUSG00000029862.15	4.9768	2.17903	1.37999	1.57902	0.114331	0.999968	ENSMUSG00000029862	Clcn1
ENSMUSG00000051984.13	7.36185	-1.76506	1.11791	-1.5789	0.114359	0.999968	ENSMUSG00000051984	Sec31b
ENSMUSG00000058152.7	12.3569	1.47863	0.93655	1.57881	0.11438	0.999968	ENSMUSG00000058152	Chsy3
ENSMUSG00000024059.9	16.7247	-1.32866	0.84171	-1.57853	0.114445	0.999968	ENSMUSG00000024059	Clip4
ENSMUSG00000028475.9	3.85803	2.97286	1.88611	1.57619	0.114983	0.999968	ENSMUSG00000028475	5430416O09Rik
ENSMUSG00000012123.16	13.7694	1.62491	1.03351	1.57222	0.115899	0.999968	ENSMUSG00000012123	Aim1l
ENSMUSG00000086453.7	5.35855	-2.01228	1.28046	-1.57153	0.11606	0.999968	ENSMUSG00000086453	NA
ENSMUSG00000042607.15	77.2756	0.686735	0.437163	1.57089	0.116208	0.999968	ENSMUSG00000042607	Asb4
ENSMUSG00000083936.1	2.28461	-3.63637	2.31505	-1.57075	0.116241	0.999968	ENSMUSG00000083936	NA
ENSMUSG00000044641.7	141.472	0.618025	0.393509	1.57055	0.116287	0.999968	ENSMUSG00000044641	Pard6b
ENSMUSG00000026208.9	58.9847	1.00401	0.6395	1.57	0.116415	0.999968	ENSMUSG00000026208	Des
ENSMUSG00000001156.9	68.4496	0.748178	0.476946	1.56869	0.116721	0.999968	ENSMUSG00000001156	Mxd1
ENSMUSG00000019143.15	66.483	-0.682607	0.435209	-1.56846	0.116775	0.999968	ENSMUSG00000019143	Hars2
ENSMUSG00000038932.13	43.9289	1.03854	0.662452	1.56772	0.116947	0.999968	ENSMUSG00000038932	Tcfl5
ENSMUSG00000029648.13	152.035	0.623429	0.398107	1.56598	0.117353	0.999968	ENSMUSG00000029648	Flt1
ENSMUSG00000053465.5	7.68406	-2.20232	1.40709	-1.56516	0.117546	0.999968	ENSMUSG00000053465	Hs6st3
ENSMUSG00000064052.2	2.3733	-3.40602	2.17678	-1.56471	0.117651	0.999968	ENSMUSG00000064052	Gm5089
ENSMUSG00000079469.10	43.3163	-0.852842	0.545111	-1.56453	0.117694	0.999968	ENSMUSG00000079469	Pigb
ENSMUSG00000004837.2	11.405	1.48406	0.948987	1.56383	0.117857	0.999968	ENSMUSG00000004837	Grap
ENSMUSG00000032034.6	15.4392	1.48077	0.946903	1.5638	0.117865	0.999968	ENSMUSG00000032034	Kcnj5
ENSMUSG00000025432.11	4.46865	2.24658	1.43912	1.56108	0.118505	0.999968	ENSMUSG00000025432	Avil
ENSMUSG00000025409.14	262.015	0.678367	0.434561	1.56104	0.118514	0.999968	ENSMUSG00000025409	Mbd6
ENSMUSG00000044768.16	41.4562	0.808158	0.517791	1.56078	0.118575	0.999968	ENSMUSG00000044768	D1Ertd622e
ENSMUSG00000029859.6	66.3742	-0.694698	0.445129	-1.56067	0.118603	0.999968	ENSMUSG00000029859	Epha1
ENSMUSG00000063838.6	18.3902	-1.20722	0.774258	-1.5592	0.118949	0.999968	ENSMUSG00000063838	Cdc42ep5
ENSMUSG00000027938.11	9.41294	1.80819	1.16019	1.55853	0.119107	0.999968	ENSMUSG00000027938	Creb3l4
ENSMUSG00000028073.15	25.8511	1.07675	0.691525	1.55706	0.119456	0.999968	ENSMUSG00000028073	Pear1
ENSMUSG00000052819.6	6.46965	2.15975	1.38735	1.55675	0.11953	0.999968	ENSMUSG00000052819	Best2
ENSMUSG00000029047.13	33.7899	0.937861	0.602792	1.55586	0.119741	0.999968	ENSMUSG00000029047	Pex10
ENSMUSG00000102441.1	11.4475	-1.71928	1.10531	-1.55548	0.119833	0.999968	ENSMUSG00000102441	NA
ENSMUSG00000108005.1	2.12486	-3.20768	2.0626	-1.55517	0.119906	0.999968	ENSMUSG00000108005	NA
ENSMUSG00000038943.16	277.302	-0.738949	0.475163	-1.55515	0.11991	0.999968	ENSMUSG00000038943	Prc1
ENSMUSG00000040752.15	377.854	0.620123	0.398974	1.55429	0.120114	0.999968	ENSMUSG00000040752	Myh6
ENSMUSG00000105720.1	3.58488	-2.49434	1.60493	-1.55418	0.120142	0.999968	ENSMUSG00000105720	NA
ENSMUSG00000020808.3	144.78	-0.690419	0.444556	-1.55305	0.12041	0.999968	ENSMUSG00000020808	Fam64a
ENSMUSG00000031596.15	17.6988	1.23278	0.793922	1.55277	0.120478	0.999968	ENSMUSG00000031596	Slc7a2
ENSMUSG00000019312.10	100.802	-0.718243	0.462659	-1.55242	0.120561	0.999968	ENSMUSG00000019312	Grb7
ENSMUSG00000103701.1	4.63785	-2.32752	1.49974	-1.55194	0.120676	0.999968	ENSMUSG00000103701	NA
ENSMUSG00000030849.18	302.214	-0.458663	0.295583	-1.55172	0.120728	0.999968	ENSMUSG00000030849	Fgfr2
ENSMUSG00000085495.1	4.44632	-2.25896	1.45606	-1.55142	0.120801	0.999968	ENSMUSG00000085495	Gm16796
ENSMUSG00000041540.16	51.9823	-0.873811	0.563385	-1.551	0.120902	0.999968	ENSMUSG00000041540	Sox5
ENSMUSG00000107491.1	1.81934	-3.30632	2.13177	-1.55098	0.120908	0.999968	ENSMUSG00000107491	NA
ENSMUSG00000113337.1	2.72161	3.73988	2.41249	1.55022	0.12109	0.999968	ENSMUSG00000113337	NA
ENSMUSG00000059939.13	133.918	-0.601214	0.388164	-1.54887	0.121413	0.999968	ENSMUSG00000059939	9430015G10Rik
ENSMUSG00000098090.7	36.4943	-0.92409	0.59714	-1.54753	0.121737	0.999968	ENSMUSG00000098090	2700099C18Rik
ENSMUSG00000022591.5	3.45735	3.52014	2.27594	1.54668	0.121941	0.999968	ENSMUSG00000022591	NA
ENSMUSG00000040616.3	34.0989	0.942369	0.609554	1.546	0.122105	0.999968	ENSMUSG00000040616	Tmem51
ENSMUSG00000029135.10	59.317	0.738404	0.477627	1.54599	0.122108	0.999968	ENSMUSG00000029135	Fosl2
ENSMUSG00000104994.1	7.82426	-1.77443	1.14795	-1.54574	0.122168	0.999968	ENSMUSG00000104994	NA
ENSMUSG00000085255.1	2.08103	3.60146	2.33023	1.54554	0.122216	0.999968	ENSMUSG00000085255	NA
ENSMUSG00000112039.1	2.08103	3.60146	2.33023	1.54554	0.122216	0.999968	ENSMUSG00000112039	NA
ENSMUSG00000025218.6	45.8221	-0.817755	0.529226	-1.54519	0.1223	0.999968	ENSMUSG00000025218	Poll
ENSMUSG00000069020.9	76.8306	0.646424	0.418561	1.5444	0.122492	0.999968	ENSMUSG00000069020	Urm1
ENSMUSG00000035392.17	86.5967	-0.715181	0.463251	-1.54383	0.122629	0.999968	ENSMUSG00000035392	Dennd1a
ENSMUSG00000029394.11	31.8663	-0.902645	0.584791	-1.54354	0.122701	0.999968	ENSMUSG00000029394	Cdk2ap1
ENSMUSG00000059277.12	11.0462	-1.40907	0.913095	-1.54318	0.122787	0.999968	ENSMUSG00000059277	R74862
ENSMUSG00000083856.1	34.2287	0.934157	0.605468	1.54287	0.122863	0.999968	ENSMUSG00000083856	NA
ENSMUSG00000113864.1	7.5052	-2.15306	1.39633	-1.54194	0.123088	0.999968	ENSMUSG00000113864	NA
ENSMUSG00000047990.6	4.33639	2.63921	1.71182	1.54176	0.123133	0.999968	ENSMUSG00000047990	C2cd4a
ENSMUSG00000046985.11	75.169	0.683099	0.443139	1.5415	0.123195	0.999968	ENSMUSG00000046985	Tapt1
ENSMUSG00000050174.15	12.8223	1.47587	0.957853	1.54081	0.123364	0.999968	ENSMUSG00000050174	Nudt6
ENSMUSG00000058318.15	143.565	-0.569608	0.370027	-1.53937	0.123714	0.999968	ENSMUSG00000058318	Phf21a
ENSMUSG00000020548.10	7.2174	-2.06087	1.33937	-1.53868	0.123882	0.999968	ENSMUSG00000020548	NA
ENSMUSG00000058420.8	9.32745	-1.66841	1.08467	-1.53817	0.124006	0.999968	ENSMUSG00000058420	Syt17
ENSMUSG00000054000.5	5.38597	2.28109	1.48361	1.53753	0.124164	0.999968	ENSMUSG00000054000	Tusc1
ENSMUSG00000042444.10	31.7706	-0.979296	0.636995	-1.53737	0.124203	0.999968	ENSMUSG00000042444	Fam63b
ENSMUSG00000038805.10	18.1293	-1.08307	0.704998	-1.53627	0.124473	0.999968	ENSMUSG00000038805	Six3
ENSMUSG00000043013.10	3.14486	-2.73968	1.78364	-1.53601	0.124537	0.999968	ENSMUSG00000043013	Onecut1
ENSMUSG00000072421.4	4.06642	2.78827	1.81666	1.53484	0.124824	0.999968	ENSMUSG00000072421	NA
ENSMUSG00000060981.7	441.141	-0.713798	0.465071	-1.53481	0.12483	0.999968	ENSMUSG00000060981	Hist1h4h
ENSMUSG00000048814.10	9.04518	1.57208	1.02441	1.53463	0.124876	0.999968	ENSMUSG00000048814	Lonrf2
ENSMUSG00000105412.1	6.41489	1.93131	1.25944	1.53347	0.12516	0.999968	ENSMUSG00000105412	NA
ENSMUSG00000070990.2	2.16726	3.16509	2.06414	1.53337	0.125184	0.999968	ENSMUSG00000070990	Foxe1
ENSMUSG00000106106.2	2462.53	1.74146	1.13575	1.5333	0.125201	0.999968	ENSMUSG00000106106	NA
ENSMUSG00000002885.14	11.1139	1.49265	0.973589	1.53314	0.125241	0.999968	ENSMUSG00000002885	Adgre5
ENSMUSG00000043668.13	50.5246	0.83129	0.542568	1.53214	0.125488	0.999968	ENSMUSG00000043668	Tox3
ENSMUSG00000040841.5	65.3199	0.789938	0.515866	1.53128	0.125699	0.999968	ENSMUSG00000040841	Six5
ENSMUSG00000027901.12	4.00057	2.593	1.69393	1.53076	0.12583	0.999968	ENSMUSG00000027901	Dennd2d
ENSMUSG00000105679.1	2.79637	2.90595	1.90013	1.52934	0.126179	0.999968	ENSMUSG00000105679	NA
ENSMUSG00000097461.1	9.18418	1.91913	1.2556	1.52846	0.126399	0.999968	ENSMUSG00000097461	NA
ENSMUSG00000035783.8	516.326	0.62465	0.408785	1.52806	0.126497	0.999968	ENSMUSG00000035783	Acta2
ENSMUSG00000099655.2	3.01371	3.10684	2.03351	1.52782	0.126557	0.999968	ENSMUSG00000099655	NA
ENSMUSG00000020782.18	190.933	0.689379	0.451443	1.52706	0.126747	0.999968	ENSMUSG00000020782	Llgl2
ENSMUSG00000025215.10	11.8493	1.48657	0.973598	1.52689	0.12679	0.999968	ENSMUSG00000025215	Tlx1
ENSMUSG00000024437.6	6.69313	-1.96414	1.28675	-1.52643	0.126902	0.999968	ENSMUSG00000024437	NA
ENSMUSG00000079330.8	3.43246	2.79349	1.83034	1.52622	0.126956	0.999968	ENSMUSG00000079330	Lemd1
ENSMUSG00000021532.11	90.3213	0.590899	0.387229	1.52597	0.127017	0.999968	ENSMUSG00000021532	Fastkd3
ENSMUSG00000044629.5	21.1117	1.34199	0.880256	1.52455	0.127372	0.999968	ENSMUSG00000044629	Cnrip1
ENSMUSG00000054046.7	2.42241	-2.96544	1.94532	-1.52439	0.12741	0.999968	ENSMUSG00000054046	Klk13
ENSMUSG00000098439.1	2.91164	-2.75592	1.80847	-1.52389	0.127535	0.999968	ENSMUSG00000098439	NA
ENSMUSG00000004038.9	2.07638	3.50281	2.29996	1.52298	0.127763	0.999968	ENSMUSG00000004038	Gstm3
ENSMUSG00000021260.8	9.70335	1.77034	1.16271	1.5226	0.127859	0.999968	ENSMUSG00000021260	Hhipl1
ENSMUSG00000020728.17	52.0114	-0.922098	0.605808	-1.5221	0.127985	0.999968	ENSMUSG00000020728	Cep112
ENSMUSG00000047205.12	62.1234	0.849	0.557796	1.52206	0.127993	0.999968	ENSMUSG00000047205	Dusp18
ENSMUSG00000021697.12	81.9409	-0.777528	0.510894	-1.5219	0.128035	0.999968	ENSMUSG00000021697	Depdc1b
ENSMUSG00000026960.6	139.825	0.606138	0.39846	1.5212	0.12821	0.999968	ENSMUSG00000026960	Arl6ip6
ENSMUSG00000022994.8	227.28	0.52939	0.348077	1.5209	0.128285	0.999968	ENSMUSG00000022994	Adcy6
ENSMUSG00000102461.1	8.57281	-1.96163	1.29065	-1.51988	0.12854	0.999968	ENSMUSG00000102461	NA
ENSMUSG00000046101.16	6.89008	2.09198	1.37659	1.51968	0.128592	0.999968	ENSMUSG00000046101	Mcmdc2
ENSMUSG00000022783.11	3.44573	3.13438	2.06381	1.51874	0.128828	0.999968	ENSMUSG00000022783	Spag6l
ENSMUSG00000037572.16	264.348	0.53696	0.353661	1.51829	0.128941	0.999968	ENSMUSG00000037572	Wdhd1
ENSMUSG00000018362.14	29.9353	-0.99243	0.653951	-1.51759	0.129118	0.999968	ENSMUSG00000018362	Kpna2
ENSMUSG00000027377.2	10.6944	1.72559	1.13732	1.51724	0.129206	0.999968	ENSMUSG00000027377	Mall
ENSMUSG00000021719.9	7.56412	1.7966	1.18442	1.51685	0.129304	0.999968	ENSMUSG00000021719	Rgs7bp
ENSMUSG00000069273.2	464.203	-0.47967	0.316279	-1.5166	0.129367	0.999968	ENSMUSG00000069273	Hist1h3e
ENSMUSG00000097122.1	8.41138	1.816	1.19782	1.51609	0.129496	0.999968	ENSMUSG00000097122	NA
ENSMUSG00000040740.7	2.91683	2.74963	1.81363	1.51609	0.129497	0.999968	ENSMUSG00000040740	Slc25a34
ENSMUSG00000009654.4	17.8349	1.11144	0.733637	1.51497	0.12978	0.999968	ENSMUSG00000009654	Oit3
ENSMUSG00000031262.12	60.6974	-0.682788	0.450796	-1.51463	0.129866	0.999968	ENSMUSG00000031262	Cenpi
ENSMUSG00000031371.14	62.8969	-0.83024	0.548331	-1.51412	0.129995	0.999968	ENSMUSG00000031371	Haus7
ENSMUSG00000035697.14	118.906	-0.602011	0.397693	-1.51376	0.130088	0.999968	ENSMUSG00000035697	Arhgap45
ENSMUSG00000104571.1	6.31666	-1.9166	1.26631	-1.51353	0.130146	0.999968	ENSMUSG00000104571	NA
ENSMUSG00000103151.1	2.96704	-2.92371	1.93188	-1.5134	0.130179	0.999968	ENSMUSG00000103151	NA
ENSMUSG00000029516.19	460.975	-0.639526	0.422803	-1.51259	0.130385	0.999968	ENSMUSG00000029516	Cit
ENSMUSG00000065649.1	44.7634	-1.10979	0.733897	-1.51218	0.130487	0.999968	ENSMUSG00000065649	Snora74a
ENSMUSG00000099583.2	238.268	-0.590762	0.390972	-1.51101	0.130786	0.999968	ENSMUSG00000099583	Hist1h3d
ENSMUSG00000028873.16	258.453	-0.490334	0.324608	-1.51054	0.130905	0.999968	ENSMUSG00000028873	Cdca8
ENSMUSG00000104682.1	4.92612	2.10682	1.39475	1.51054	0.130906	0.999968	ENSMUSG00000104682	NA
ENSMUSG00000045817.8	223.382	0.620008	0.410633	1.50989	0.131073	0.999968	ENSMUSG00000045817	Zfp36l2
ENSMUSG00000105726.1	2.79493	-2.97693	1.97324	-1.50865	0.131388	0.999968	ENSMUSG00000105726	NA
ENSMUSG00000034647.14	35.6737	-1.19673	0.794372	-1.50651	0.131938	0.999968	ENSMUSG00000034647	Ankrd12
ENSMUSG00000027654.2	118.032	-0.658539	0.437262	-1.50605	0.132054	0.999968	ENSMUSG00000027654	Fam83d
ENSMUSG00000082996.1	3.98705	-2.54368	1.68942	-1.50565	0.132156	0.999968	ENSMUSG00000082996	NA
ENSMUSG00000031972.5	53.7613	1.07068	0.71116	1.50555	0.132184	0.999968	ENSMUSG00000031972	Acta1
ENSMUSG00000043924.16	3.19517	3.2307	2.14609	1.50539	0.132225	0.999968	ENSMUSG00000043924	Ncmap
ENSMUSG00000032128.15	18.9841	-1.07835	0.71655	-1.50492	0.132344	0.999968	ENSMUSG00000032128	Robo3
ENSMUSG00000049676.14	7.16793	2.12891	1.41471	1.50483	0.132367	0.999968	ENSMUSG00000049676	Catsperg1
ENSMUSG00000002799.6	41.4018	0.851893	0.566212	1.50455	0.13244	0.999968	ENSMUSG00000002799	Jag2
ENSMUSG00000022623.15	173.237	0.748933	0.497789	1.50452	0.132448	0.999968	ENSMUSG00000022623	Shank3
ENSMUSG00000020689.4	32.147	0.866394	0.575872	1.50449	0.132455	0.999968	ENSMUSG00000020689	Itgb3
ENSMUSG00000026792.16	37.2103	-0.903243	0.600481	-1.5042	0.13253	0.999968	ENSMUSG00000026792	Lrsam1
ENSMUSG00000013974.3	7.00568	5.82433	3.87271	1.50394	0.132596	0.999968	ENSMUSG00000013974	Mcemp1
ENSMUSG00000027435.8	76.6079	0.672396	0.447133	1.5038	0.132634	0.999968	ENSMUSG00000027435	Cd93
ENSMUSG00000085303.3	3.16987	3.00626	1.9994	1.50358	0.132689	0.999968	ENSMUSG00000085303	NA
ENSMUSG00000086054.2	2.14182	3.1438	2.09092	1.50355	0.132697	0.999968	ENSMUSG00000086054	NA
ENSMUSG00000048583.16	4130.91	0.40795	0.271345	1.50343	0.132727	0.999968	ENSMUSG00000048583	Igf2
ENSMUSG00000047181.12	83.2916	0.728066	0.484322	1.50327	0.13277	0.999968	ENSMUSG00000047181	Samd14
ENSMUSG00000098698.1	3.30854	2.84718	1.89565	1.50195	0.133109	0.999968	ENSMUSG00000098698	Mir6960
ENSMUSG00000033323.13	237.018	0.526727	0.350746	1.50173	0.133166	0.999968	ENSMUSG00000033323	Ctdp1
ENSMUSG00000027833.16	5.55399	2.32732	1.54989	1.5016	0.1332	0.999968	ENSMUSG00000027833	Shox2
ENSMUSG00000059602.14	5.3301	-2.00822	1.33766	-1.5013	0.133279	0.999968	ENSMUSG00000059602	Syn3
ENSMUSG00000041729.15	69.2513	0.726704	0.484142	1.50102	0.133351	0.999968	ENSMUSG00000041729	Coro2b
ENSMUSG00000022900.14	6.11567	-1.91008	1.27404	-1.49922	0.133816	0.999968	ENSMUSG00000022900	Ildr1
ENSMUSG00000054892.14	2.79132	3.31822	2.21421	1.4986	0.133977	0.999968	ENSMUSG00000054892	Txk
ENSMUSG00000029275.18	1.72763	-3.2252	2.15706	-1.49518	0.134867	0.999968	ENSMUSG00000029275	Gfi1
ENSMUSG00000041272.11	3.93123	-2.35963	1.5793	-1.4941	0.135149	0.999968	ENSMUSG00000041272	Tox
ENSMUSG00000015966.17	2.12802	-3.19928	2.14146	-1.49397	0.135182	0.999968	ENSMUSG00000015966	Il17rb
ENSMUSG00000110664.1	7.8971	1.70879	1.14381	1.49395	0.135189	0.999968	ENSMUSG00000110664	NA
ENSMUSG00000042002.11	2.86435	3.17713	2.12705	1.49368	0.13526	0.999968	ENSMUSG00000042002	Foxn4
ENSMUSG00000021497.10	53.3841	0.759507	0.508567	1.49343	0.135326	0.999968	ENSMUSG00000021497	Txndc15
ENSMUSG00000014813.9	14.6739	-1.30828	0.876167	-1.49318	0.13539	0.999968	ENSMUSG00000014813	Stc1
ENSMUSG00000094483.2	498.869	0.516925	0.346593	1.49145	0.135844	0.999968	ENSMUSG00000094483	Purb
ENSMUSG00000034616.16	14.55	-1.34602	0.902639	-1.49121	0.135906	0.999968	ENSMUSG00000034616	Ssh3
ENSMUSG00000100691.1	20.4971	-1.06921	0.717077	-1.49107	0.135942	0.999968	ENSMUSG00000100691	NA
ENSMUSG00000100706.6	4.77454	2.38221	1.59786	1.49087	0.135994	0.999968	ENSMUSG00000100706	NA
ENSMUSG00000063236.5	36.0366	-1.00236	0.672751	-1.48994	0.136241	0.999968	ENSMUSG00000063236	1110038F14Rik
ENSMUSG00000030144.4	1.98122	4.1139	2.76194	1.4895	0.136356	0.999968	ENSMUSG00000030144	Clec4d
ENSMUSG00000037095.7	1.98122	4.1139	2.76194	1.4895	0.136356	0.999968	ENSMUSG00000037095	Lrg1
ENSMUSG00000055494.5	4.8311	2.18697	1.46833	1.48943	0.136375	0.999968	ENSMUSG00000055494	NA
ENSMUSG00000024646.13	123.556	-0.625829	0.420183	-1.48942	0.136376	0.999968	ENSMUSG00000024646	Cyb5a
ENSMUSG00000025997.13	44.9691	-0.813354	0.546422	-1.48851	0.136617	0.999968	ENSMUSG00000025997	Ikzf2
ENSMUSG00000038663.7	5.69007	1.90054	1.27689	1.48841	0.136642	0.999968	ENSMUSG00000038663	Fsd2
ENSMUSG00000003518.13	70.2971	0.703523	0.472983	1.48742	0.136905	0.999968	ENSMUSG00000003518	Dusp3
ENSMUSG00000035513.19	13.1258	1.5781	1.06101	1.48735	0.136923	0.999968	ENSMUSG00000035513	Ntng2
ENSMUSG00000032487.8	14.8067	1.34615	0.90518	1.48717	0.136971	0.999968	ENSMUSG00000032487	Ptgs2
ENSMUSG00000038000.10	93.8694	0.62688	0.421701	1.48655	0.137134	0.999968	ENSMUSG00000038000	Acd
ENSMUSG00000032352.16	75.4925	-0.762614	0.513152	-1.48614	0.137243	0.999968	ENSMUSG00000032352	Lrrc1
ENSMUSG00000036863.12	126.049	0.641527	0.431685	1.4861	0.137253	0.999968	ENSMUSG00000036863	Syde2
ENSMUSG00000024772.9	423.352	0.524294	0.353022	1.48516	0.137501	0.999968	ENSMUSG00000024772	Ehd1
ENSMUSG00000005370.3	462.231	0.528975	0.356193	1.48508	0.137523	0.999968	ENSMUSG00000005370	Msh6
ENSMUSG00000062727.4	311.747	-0.485321	0.326963	-1.48433	0.137722	0.999968	ENSMUSG00000062727	Hist1h2bk
ENSMUSG00000021696.9	14.8241	1.26956	0.855836	1.48342	0.137963	0.999968	ENSMUSG00000021696	Elovl7
ENSMUSG00000030725.4	27.2065	0.996344	0.671689	1.48334	0.137984	0.999968	ENSMUSG00000030725	Lipt2
ENSMUSG00000091387.2	10.089	-1.65819	1.11828	-1.4828	0.138128	0.999968	ENSMUSG00000091387	Gcnt4
ENSMUSG00000054850.4	19.7489	1.13282	0.764374	1.48202	0.138335	0.999968	ENSMUSG00000054850	NA
ENSMUSG00000025225.14	54.842	0.723527	0.488522	1.48105	0.138593	0.999968	ENSMUSG00000025225	Nfkb2
ENSMUSG00000015968.17	50.7712	0.732814	0.494825	1.48096	0.138618	0.999968	ENSMUSG00000015968	Cacna1d
ENSMUSG00000044934.13	106.598	0.598352	0.404205	1.48032	0.138789	0.999968	ENSMUSG00000044934	Zfp367
ENSMUSG00000065669.1	3.44236	2.63642	1.78103	1.48028	0.138799	0.999968	ENSMUSG00000065669	NA
ENSMUSG00000047446.18	76.7545	-0.638418	0.431398	-1.47988	0.138905	0.999968	ENSMUSG00000047446	Arl4a
ENSMUSG00000089235.1	20.7163	1.29047	0.872146	1.47965	0.138966	0.999968	ENSMUSG00000089235	NA
ENSMUSG00000028459.11	1.7419	3.35378	2.26746	1.47909	0.139116	0.999968	ENSMUSG00000028459	Cd72
ENSMUSG00000025723.12	8.5246	1.58251	1.07	1.47898	0.139145	0.999968	ENSMUSG00000025723	Nmb
ENSMUSG00000026205.8	14.4241	1.81159	1.22504	1.4788	0.139194	0.999968	ENSMUSG00000026205	Slc23a3
ENSMUSG00000112508.1	3.17303	-2.63423	1.78153	-1.47863	0.139238	0.999968	ENSMUSG00000112508	NA
ENSMUSG00000022101.5	25.2177	-0.980798	0.663334	-1.47859	0.13925	0.999968	ENSMUSG00000022101	Fgf17
ENSMUSG00000032387.15	101.802	0.66725	0.451314	1.47846	0.139284	0.999968	ENSMUSG00000032387	Rbpms2
ENSMUSG00000037750.16	115.65	0.640576	0.433343	1.47822	0.139349	0.999968	ENSMUSG00000037750	Fam222b
ENSMUSG00000081564.1	7.06414	-1.9519	1.32189	-1.4766	0.139784	0.999968	ENSMUSG00000081564	NA
ENSMUSG00000033769.16	129.219	-0.564559	0.382401	-1.47635	0.139849	0.999968	ENSMUSG00000033769	Exoc6b
ENSMUSG00000005233.16	112.989	-0.64003	0.433887	-1.47511	0.140184	0.999968	ENSMUSG00000005233	Spc25
ENSMUSG00000024211.15	5.61966	-1.94089	1.31621	-1.4746	0.140319	0.999968	ENSMUSG00000024211	Grm8
ENSMUSG00000024795.11	209.365	-0.547893	0.371562	-1.47457	0.140329	0.999968	ENSMUSG00000024795	Kif20b
ENSMUSG00000053477.16	288.891	-0.455356	0.308862	-1.4743	0.140401	0.999968	ENSMUSG00000053477	Tcf4
ENSMUSG00000022831.14	1.92991	3.08119	2.0907	1.47376	0.140546	0.999968	ENSMUSG00000022831	Hcls1
ENSMUSG00000096655.2	13.9002	1.20722	0.819812	1.47256	0.14087	0.999968	ENSMUSG00000096655	1700065D16Rik
ENSMUSG00000028992.13	17.9727	-1.21912	0.827925	-1.4725	0.140886	0.999968	ENSMUSG00000028992	Nmnat1
ENSMUSG00000032826.17	213.218	-0.711915	0.483567	-1.47222	0.140963	0.999968	ENSMUSG00000032826	Ank2
ENSMUSG00000003573.15	109.769	0.611913	0.415826	1.47156	0.141139	0.999968	ENSMUSG00000003573	Homer3
ENSMUSG00000021458.17	33.939	-1.04144	0.707865	-1.47125	0.141224	0.999968	ENSMUSG00000021458	2010111I01Rik
ENSMUSG00000108934.1	8.44192	1.7859	1.21405	1.47103	0.141284	0.999968	ENSMUSG00000108934	NA
ENSMUSG00000110588.1	1.67646	3.89099	2.64575	1.47066	0.141384	0.999968	ENSMUSG00000110588	NA
ENSMUSG00000036854.14	11.5312	-1.35461	0.921166	-1.47054	0.141416	0.999968	ENSMUSG00000036854	Hspb6
ENSMUSG00000081763.1	3.72456	2.56958	1.74771	1.47025	0.141494	0.999968	ENSMUSG00000081763	NA
ENSMUSG00000031103.12	34.6459	0.935711	0.636552	1.46997	0.14157	0.999968	ENSMUSG00000031103	Elf4
ENSMUSG00000028270.12	6.32475	5.69283	3.87395	1.46952	0.141693	0.999968	ENSMUSG00000028270	Gbp2
ENSMUSG00000031295.13	86.7266	-0.683663	0.465271	-1.46939	0.141728	0.999968	ENSMUSG00000031295	Phka2
ENSMUSG00000055067.15	37.6281	-0.7653	0.521079	-1.46868	0.141919	0.999968	ENSMUSG00000055067	Smyd3
ENSMUSG00000108937.1	2.27797	3.21284	2.18791	1.46845	0.141983	0.999968	ENSMUSG00000108937	NA
ENSMUSG00000049791.4	198.529	0.477739	0.325368	1.4683	0.142022	0.999968	ENSMUSG00000049791	Fzd4
ENSMUSG00000097391.8	269.918	-0.778085	0.530162	-1.46764	0.142203	0.999968	ENSMUSG00000097391	Mirg
ENSMUSG00000018750.14	22.2504	1.19738	0.815941	1.46749	0.142243	0.999968	ENSMUSG00000018750	Zbtb4
ENSMUSG00000024737.2	4.64892	2.42925	1.65573	1.46718	0.142327	0.999968	ENSMUSG00000024737	Slc15a3
ENSMUSG00000046058.7	51.4677	0.982911	0.670035	1.46696	0.142388	0.999968	ENSMUSG00000046058	Eid2
ENSMUSG00000030839.12	21.6736	-0.967255	0.659591	-1.46645	0.142527	0.999968	ENSMUSG00000030839	Sergef
ENSMUSG00000020649.11	661.485	0.589775	0.402312	1.46597	0.142658	0.999968	ENSMUSG00000020649	Rrm2
ENSMUSG00000112910.1	6.3542	5.67768	3.8741	1.46555	0.142772	0.999968	ENSMUSG00000112910	NA
ENSMUSG00000102989.1	5.8512	-2.00735	1.36973	-1.46551	0.142782	0.999968	ENSMUSG00000102989	NA
ENSMUSG00000048668.16	126.405	-0.541197	0.369334	-1.46533	0.14283	0.999968	ENSMUSG00000048668	Rhno1
ENSMUSG00000023439.11	1.61363	-3.53006	2.40929	-1.46518	0.142871	0.999968	ENSMUSG00000023439	Gnb3
ENSMUSG00000084861.1	1.61363	-3.53006	2.40929	-1.46518	0.142871	0.999968	ENSMUSG00000084861	NA
ENSMUSG00000024011.16	8.27771	1.87478	1.27965	1.46507	0.142901	0.999968	ENSMUSG00000024011	Pi16
ENSMUSG00000047443.14	9.76367	-1.46411	1.00006	-1.46403	0.143187	0.999968	ENSMUSG00000047443	Erfe
ENSMUSG00000034422.14	5.2294	2.33062	1.59304	1.46301	0.143466	0.999968	ENSMUSG00000034422	Parp14
ENSMUSG00000089673.1	3.03373	-2.69334	1.84104	-1.46294	0.143483	0.999968	ENSMUSG00000089673	NA
ENSMUSG00000021478.6	3.11877	2.66674	1.82297	1.46285	0.143507	0.999968	ENSMUSG00000021478	Drd1
ENSMUSG00000113724.1	5.63504	2.49989	1.70976	1.46213	0.143706	0.999968	ENSMUSG00000113724	NA
ENSMUSG00000084756.1	2.74374	3.51929	2.40743	1.46185	0.143784	0.999968	ENSMUSG00000084756	NA
ENSMUSG00000051586.16	234.918	-0.593966	0.406487	-1.46122	0.143956	0.999968	ENSMUSG00000051586	Mical3
ENSMUSG00000002055.9	322.614	-0.463006	0.316922	-1.46095	0.144029	0.999968	ENSMUSG00000002055	Spag5
ENSMUSG00000078032.1	3.07554	3.22976	2.21082	1.46089	0.144046	0.999968	ENSMUSG00000078032	Mir291b
ENSMUSG00000059040.4	24.7414	1.33757	0.915981	1.46026	0.14422	0.999968	ENSMUSG00000059040	Eno1b
ENSMUSG00000107369.1	6.33262	-1.91928	1.31501	-1.45952	0.144423	0.999968	ENSMUSG00000107369	NA
ENSMUSG00000027194.16	94.255	-0.687108	0.470961	-1.45895	0.14458	0.999968	ENSMUSG00000027194	Ttc17
ENSMUSG00000030086.16	30.7647	-0.951414	0.652499	-1.45811	0.144811	0.999968	ENSMUSG00000030086	Chchd6
ENSMUSG00000027887.11	2.52522	2.9689	2.03789	1.45685	0.145157	0.999968	ENSMUSG00000027887	Sypl2
ENSMUSG00000071073.4	11.017	1.5009	1.03032	1.45674	0.145189	0.999968	ENSMUSG00000071073	Lrrc73
ENSMUSG00000020668.10	44.3894	-0.785412	0.539254	-1.45648	0.14526	0.999968	ENSMUSG00000020668	Kif3c
ENSMUSG00000032827.15	317.944	-0.644722	0.442714	-1.4563	0.145311	0.999968	ENSMUSG00000032827	Ppp1r9a
ENSMUSG00000112332.1	5.22211	2.29688	1.57736	1.45616	0.145349	0.999968	ENSMUSG00000112332	NA
ENSMUSG00000113902.1	49.9233	-0.842936	0.57918	-1.4554	0.14556	0.999968	ENSMUSG00000113902	NA
ENSMUSG00000053093.15	335.526	0.637145	0.437858	1.45514	0.14563	0.999968	ENSMUSG00000053093	Myh7
ENSMUSG00000045284.9	26.0843	0.911935	0.626782	1.45495	0.145684	0.999968	ENSMUSG00000045284	Dcaf12l1
ENSMUSG00000006920.14	73.9496	-0.675134	0.464164	-1.45452	0.145803	0.999968	ENSMUSG00000006920	Ezh1
ENSMUSG00000105395.1	1.68019	-3.19106	2.19474	-1.45396	0.145958	0.999968	ENSMUSG00000105395	NA
ENSMUSG00000054247.6	4.82604	2.20969	1.51998	1.45376	0.146013	0.999968	ENSMUSG00000054247	NA
ENSMUSG00000069372.3	3.0104	2.96793	2.04296	1.45276	0.146291	0.999968	ENSMUSG00000069372	Ctxn3
ENSMUSG00000046070.8	8.40454	2.42317	1.66911	1.45177	0.146565	0.999968	ENSMUSG00000046070	Igfals
ENSMUSG00000006356.10	124.85	0.596247	0.410729	1.45168	0.146591	0.999968	ENSMUSG00000006356	Crip2
ENSMUSG00000028132.15	29.0837	1.03268	0.711969	1.45046	0.14693	0.999968	ENSMUSG00000028132	Tmem56
ENSMUSG00000086604.2	8.60595	1.96643	1.35719	1.4489	0.147366	0.999968	ENSMUSG00000086604	NA
ENSMUSG00000097868.1	7.28692	2.23965	1.5458	1.44886	0.147377	0.999968	ENSMUSG00000097868	A330069E16Rik
ENSMUSG00000054408.9	239.736	0.511716	0.353413	1.44793	0.147638	0.999968	ENSMUSG00000054408	Spcs3
ENSMUSG00000027746.13	88.1257	0.59762	0.412763	1.44785	0.147658	0.999968	ENSMUSG00000027746	Ufm1
ENSMUSG00000035547.14	50.74	0.958273	0.662128	1.44726	0.147823	0.999968	ENSMUSG00000035547	Capn5
ENSMUSG00000026000.16	53.7541	-0.782495	0.540825	-1.44685	0.147938	0.999968	ENSMUSG00000026000	Lancl1
ENSMUSG00000040663.8	4.47824	-2.10704	1.45699	-1.44616	0.148133	0.999968	ENSMUSG00000040663	Clcf1
ENSMUSG00000097149.1	2.35197	2.84518	1.96744	1.44614	0.148139	0.999968	ENSMUSG00000097149	NA
ENSMUSG00000100707.1	6.9813	1.89274	1.3089	1.44605	0.148163	0.999968	ENSMUSG00000100707	NA
ENSMUSG00000070803.6	45.159	1.15776	0.801349	1.44477	0.148524	0.999968	ENSMUSG00000070803	Cited4
ENSMUSG00000085516.1	6.024	5.59825	3.87491	1.44474	0.148531	0.999968	ENSMUSG00000085516	4930538E20Rik
ENSMUSG00000099722.3	6.024	5.59825	3.87491	1.44474	0.148531	0.999968	ENSMUSG00000099722	Gm29154
ENSMUSG00000102291.1	6.024	5.59825	3.87491	1.44474	0.148531	0.999968	ENSMUSG00000102291	NA
ENSMUSG00000006262.15	154.186	0.564916	0.391043	1.44464	0.148559	0.999968	ENSMUSG00000006262	Mob1b
ENSMUSG00000020175.14	16.3628	-1.20228	0.832583	-1.44404	0.148729	0.999968	ENSMUSG00000020175	Rab36
ENSMUSG00000102776.1	2.51921	-2.84997	1.97384	-1.44387	0.148776	0.999968	ENSMUSG00000102776	NA
ENSMUSG00000088787.1	8.57655	1.74003	1.2053	1.44364	0.148839	0.999968	ENSMUSG00000088787	NA
ENSMUSG00000037347.7	21.866	-1.02361	0.710625	-1.44044	0.149742	0.999968	ENSMUSG00000037347	Chst7
ENSMUSG00000032109.15	5.47532	1.97127	1.36861	1.44034	0.149771	0.999968	ENSMUSG00000032109	Nlrx1
ENSMUSG00000041650.15	77.4473	-0.584556	0.406218	-1.43902	0.150145	0.999968	ENSMUSG00000041650	Pcca
ENSMUSG00000012705.16	2.79292	2.84326	1.97619	1.43876	0.150219	0.999968	ENSMUSG00000012705	Retn
ENSMUSG00000107178.1	2.76814	-2.54972	1.77357	-1.43762	0.150541	0.999968	ENSMUSG00000107178	NA
ENSMUSG00000110150.1	2.69672	2.78271	1.93732	1.43638	0.150895	0.999968	ENSMUSG00000110150	NA
ENSMUSG00000010517.7	266.303	-0.519878	0.362103	-1.43572	0.151083	0.999968	ENSMUSG00000010517	Faf1
ENSMUSG00000018845.14	64.4832	0.800856	0.558036	1.43513	0.15125	0.999968	ENSMUSG00000018845	Unc45b
ENSMUSG00000105787.1	14.6937	1.25683	0.876144	1.4345	0.15143	0.999968	ENSMUSG00000105787	NA
ENSMUSG00000074065.4	2.77882	-2.67763	1.86693	-1.43424	0.151505	0.999968	ENSMUSG00000074065	NA
ENSMUSG00000022861.16	3.19081	-2.42924	1.69519	-1.43302	0.151852	0.999968	ENSMUSG00000022861	Dgkg
ENSMUSG00000031732.12	95.8287	0.643058	0.449227	1.43148	0.152294	0.999968	ENSMUSG00000031732	Phlpp2
ENSMUSG00000054737.11	19.6269	-1.11614	0.779866	-1.4312	0.152373	0.999968	ENSMUSG00000054737	Zfp182
ENSMUSG00000031974.8	144.898	0.693792	0.484775	1.43116	0.152383	0.999968	ENSMUSG00000031974	Abcb10
ENSMUSG00000106438.1	3.08447	3.18267	2.22467	1.43063	0.152537	0.999968	ENSMUSG00000106438	Gm32051
ENSMUSG00000089872.10	98.7479	-0.562816	0.393554	-1.43008	0.152693	0.999968	ENSMUSG00000089872	Rps6kc1
ENSMUSG00000038572.7	5.36718	2.55696	1.7903	1.42823	0.153226	0.999968	ENSMUSG00000038572	Bpifb5
ENSMUSG00000077549.1	3.24661	2.4169	1.69226	1.42821	0.153231	0.999968	ENSMUSG00000077549	NA
ENSMUSG00000097767.8	63.6985	-0.731157	0.511987	-1.42808	0.153269	0.999968	ENSMUSG00000097767	Miat
ENSMUSG00000106472.1	3.54089	-2.24465	1.57219	-1.42773	0.153371	0.999968	ENSMUSG00000106472	NA
ENSMUSG00000052516.17	172.32	-0.483356	0.338613	-1.42746	0.153447	0.999968	ENSMUSG00000052516	Robo2
ENSMUSG00000024251.9	311.399	-0.527625	0.369862	-1.42655	0.15371	0.999968	ENSMUSG00000024251	Thada
ENSMUSG00000034612.7	40.4093	-0.817621	0.573224	-1.42636	0.153766	0.999968	ENSMUSG00000034612	Chst11
ENSMUSG00000028080.16	186.842	-0.591665	0.41486	-1.42618	0.153817	0.999968	ENSMUSG00000028080	Lrba
ENSMUSG00000105504.4	5.61346	5.52059	3.87575	1.42439	0.154333	0.999968	ENSMUSG00000105504	Gbp5
ENSMUSG00000019900.19	7.82605	-1.78764	1.25506	-1.42435	0.154345	0.999968	ENSMUSG00000019900	Rfx6
ENSMUSG00000023015.13	245.386	-0.505854	0.355319	-1.42366	0.154544	0.999968	ENSMUSG00000023015	Racgap1
ENSMUSG00000065734.1	17.6552	-1.24416	0.87394	-1.42362	0.154557	0.999968	ENSMUSG00000065734	Snord49a
ENSMUSG00000034906.15	180.443	-0.506272	0.355917	-1.42245	0.154897	0.999968	ENSMUSG00000034906	Ncaph
ENSMUSG00000030878.11	98.6656	-0.572167	0.402267	-1.42235	0.154923	0.999968	ENSMUSG00000030878	Cdr2
ENSMUSG00000052302.6	3.73528	-2.38273	1.67527	-1.42229	0.154942	0.999968	ENSMUSG00000052302	Tbc1d30
ENSMUSG00000020461.10	2.04895	-3.18812	2.24155	-1.42229	0.154943	0.999968	ENSMUSG00000020461	Clhc1
ENSMUSG00000106612.1	2.04895	-3.18812	2.24155	-1.42229	0.154943	0.999968	ENSMUSG00000106612	NA
ENSMUSG00000059659.7	6.07513	1.94714	1.36905	1.42225	0.154953	0.999968	ENSMUSG00000059659	Gm10069
ENSMUSG00000021929.9	322.695	0.552089	0.388251	1.42199	0.15503	0.999968	ENSMUSG00000021929	Kpna3
ENSMUSG00000024049.14	82.5753	0.677454	0.476797	1.42084	0.155362	0.999968	ENSMUSG00000024049	Myom1
ENSMUSG00000025977.15	2.10316	3.30841	2.32959	1.42017	0.155558	0.999968	ENSMUSG00000025977	Boll
ENSMUSG00000045075.3	2.10316	3.30841	2.32959	1.42017	0.155558	0.999968	ENSMUSG00000045075	NA
ENSMUSG00000075478.2	2.82051	-2.5521	1.7971	-1.42012	0.155572	0.999968	ENSMUSG00000075478	Slitrk1
ENSMUSG00000024851.13	35.8361	0.859176	0.60504	1.42003	0.155598	0.999968	ENSMUSG00000024851	Pitpnm1
ENSMUSG00000028884.14	184.977	0.559552	0.394384	1.4188	0.155957	0.999968	ENSMUSG00000028884	Rpa2
ENSMUSG00000022414.7	52.3162	-0.67354	0.474853	-1.41842	0.156069	0.999968	ENSMUSG00000022414	Tab1
ENSMUSG00000036611.5	37.8943	0.86476	0.609907	1.41785	0.156233	0.999968	ENSMUSG00000036611	Eepd1
ENSMUSG00000023393.15	3.35506	-2.78724	1.96668	-1.41723	0.156416	0.999968	ENSMUSG00000023393	Slc17a9
ENSMUSG00000062328.7	24.3958	-0.98405	0.694482	-1.41696	0.156496	0.999968	ENSMUSG00000062328	Rpl17
ENSMUSG00000040125.4	4.68218	2.56774	1.81245	1.41672	0.156565	0.999968	ENSMUSG00000040125	Gpr26
ENSMUSG00000044562.12	77.1439	0.639197	0.451207	1.41664	0.156589	0.999968	ENSMUSG00000044562	Rasip1
ENSMUSG00000035900.18	78.039	-0.602917	0.426281	-1.41437	0.157255	0.999968	ENSMUSG00000035900	Gramd4
ENSMUSG00000106214.1	5.88481	-1.83871	1.30062	-1.41372	0.157445	0.999968	ENSMUSG00000106214	NA
ENSMUSG00000048379.8	121.594	0.515759	0.36506	1.41281	0.157712	0.999968	ENSMUSG00000048379	Socs4
ENSMUSG00000073131.12	39.5247	0.812955	0.575647	1.41225	0.157877	0.999968	ENSMUSG00000073131	Vma21
ENSMUSG00000094952.1	14.0575	-1.27758	0.905174	-1.41142	0.158122	0.999968	ENSMUSG00000094952	Mir3070b
ENSMUSG00000021044.15	38.0506	-0.810957	0.574584	-1.41138	0.158132	0.999968	ENSMUSG00000021044	Adck1
ENSMUSG00000069302.5	198.089	-0.610825	0.433023	-1.41061	0.15836	0.999968	ENSMUSG00000069302	Hist1h2ah
ENSMUSG00000038025.8	146.651	0.609026	0.431841	1.4103	0.158451	0.999968	ENSMUSG00000038025	Phf2
ENSMUSG00000031442.20	44.6895	-0.828717	0.587688	-1.41013	0.158501	0.999968	ENSMUSG00000031442	Mcf2l
ENSMUSG00000097274.2	3.4522	-2.29428	1.62716	-1.40999	0.158543	0.999968	ENSMUSG00000097274	NA
ENSMUSG00000030876.7	213.308	0.497809	0.353109	1.40979	0.158602	0.999968	ENSMUSG00000030876	Mettl9
ENSMUSG00000035401.9	229.366	0.494243	0.350948	1.40831	0.15904	0.999968	ENSMUSG00000035401	Emsy
ENSMUSG00000040714.14	9.64473	-1.51698	1.07799	-1.40722	0.159361	0.999968	ENSMUSG00000040714	Klc3
ENSMUSG00000105733.1	5.80409	-1.80193	1.28065	-1.40704	0.159417	0.999968	ENSMUSG00000105733	NA
ENSMUSG00000030443.16	19.8055	1.18137	0.840149	1.40615	0.15968	0.999968	ENSMUSG00000030443	Zfp583
ENSMUSG00000105568.1	5.5126	-1.89328	1.34653	-1.40604	0.159712	0.999968	ENSMUSG00000105568	NA
ENSMUSG00000044313.13	5.40464	-1.97636	1.40575	-1.40591	0.159752	0.999968	ENSMUSG00000044313	Mab21l3
ENSMUSG00000076433.4	9.01041	-1.7466	1.24261	-1.40559	0.159845	0.999968	ENSMUSG00000076433	Cep295nl
ENSMUSG00000069049.11	67.6026	0.643549	0.457968	1.40523	0.159954	0.999968	ENSMUSG00000069049	Eif2s3y
ENSMUSG00000107838.1	3.9536	2.26383	1.61123	1.40503	0.160012	0.999968	ENSMUSG00000107838	NA
ENSMUSG00000069267.2	320.982	-0.546325	0.388934	-1.40467	0.160118	0.999968	ENSMUSG00000069267	Hist1h3b
ENSMUSG00000104244.1	9.89062	-1.402	0.998179	-1.40456	0.160153	0.999968	ENSMUSG00000104244	NA
ENSMUSG00000039116.5	8.67892	1.51707	1.08018	1.40446	0.160181	0.999968	ENSMUSG00000039116	Adgrg6
ENSMUSG00000037503.12	520.845	0.492247	0.350505	1.40439	0.160202	0.999968	ENSMUSG00000037503	Fam168b
ENSMUSG00000102257.1	6.51018	-1.84265	1.31231	-1.40412	0.160282	0.999968	ENSMUSG00000102257	NA
ENSMUSG00000037979.13	15.0981	-1.09149	0.777542	-1.40378	0.160386	0.999968	ENSMUSG00000037979	Ccdc92
ENSMUSG00000026430.16	20.6767	1.04761	0.746288	1.40377	0.160389	0.999968	ENSMUSG00000026430	Rassf5
ENSMUSG00000071267.11	30.766	0.805704	0.574133	1.40334	0.160515	0.999968	ENSMUSG00000071267	Zfp942
ENSMUSG00000106479.1	3.0714	3.15133	2.24562	1.40332	0.160521	0.999968	ENSMUSG00000106479	Mir721
ENSMUSG00000026918.16	477.348	0.432881	0.308474	1.4033	0.160528	0.999968	ENSMUSG00000026918	Brd3
ENSMUSG00000074403.2	160.508	-0.563019	0.401233	-1.40322	0.16055	0.999968	ENSMUSG00000074403	Hist2h3b
ENSMUSG00000103784.1	6.33425	-1.97408	1.40685	-1.40319	0.16056	0.999968	ENSMUSG00000103784	NA
ENSMUSG00000026888.14	15.6119	1.07205	0.764382	1.40251	0.160764	0.999968	ENSMUSG00000026888	Grb14
ENSMUSG00000026923.15	381.613	0.561104	0.400173	1.40215	0.16087	0.999968	ENSMUSG00000026923	Notch1
ENSMUSG00000040549.16	789.769	-0.413676	0.29518	-1.40144	0.161083	0.999968	ENSMUSG00000040549	Ckap5
ENSMUSG00000039167.11	9.70608	1.40186	1.00036	1.40135	0.161109	0.999968	ENSMUSG00000039167	Adgrl4
ENSMUSG00000103332.1	17.5909	1.24154	0.886086	1.40115	0.161169	0.999968	ENSMUSG00000103332	Pcdhga2
ENSMUSG00000103525.1	4.33731	-2.0586	1.46932	-1.40105	0.161198	0.999968	ENSMUSG00000103525	NA
ENSMUSG00000111699.1	3.14097	2.93458	2.09472	1.40094	0.161232	0.999968	ENSMUSG00000111699	NA
ENSMUSG00000058396.7	28.3303	1.05251	0.751647	1.40027	0.161433	0.999968	ENSMUSG00000058396	Gpr182
ENSMUSG00000112744.1	3.51242	-2.25599	1.61143	-1.39999	0.161515	0.999968	ENSMUSG00000112744	NA
ENSMUSG00000103835.1	1.85358	3.00456	2.14643	1.39979	0.161576	0.999968	ENSMUSG00000103835	NA
ENSMUSG00000081406.4	5.89669	2.04937	1.46412	1.39973	0.161595	0.999968	ENSMUSG00000081406	NA
ENSMUSG00000072640.11	18.4725	-0.996483	0.711917	-1.39972	0.161598	0.999968	ENSMUSG00000072640	Lyrm9
ENSMUSG00000042425.18	9.22287	1.68948	1.20713	1.39959	0.161638	0.999968	ENSMUSG00000042425	Frmpd3
ENSMUSG00000026365.15	5.35467	5.42537	3.87684	1.39943	0.161684	0.999968	ENSMUSG00000026365	Cfh
ENSMUSG00000070533.11	5.35467	5.42537	3.87684	1.39943	0.161684	0.999968	ENSMUSG00000070533	Wfdc8
ENSMUSG00000084485.1	5.35467	5.42537	3.87684	1.39943	0.161684	0.999968	ENSMUSG00000084485	NA
ENSMUSG00000040084.9	470.778	-0.466705	0.333595	-1.39902	0.161808	0.999968	ENSMUSG00000040084	Bub1b
ENSMUSG00000105176.1	26.4223	-0.946123	0.676496	-1.39856	0.161944	0.999968	ENSMUSG00000105176	NA
ENSMUSG00000054509.7	28.6785	1.01155	0.723712	1.39773	0.162194	0.999968	ENSMUSG00000054509	Parp4
ENSMUSG00000114419.1	2.93407	2.92739	2.09443	1.3977	0.162203	0.999968	ENSMUSG00000114419	NA
ENSMUSG00000078787.8	6.71547	5.40704	3.86925	1.39744	0.162282	0.999968	ENSMUSG00000078787	Cyp2t4
ENSMUSG00000105289.1	2.55883	-2.59067	1.85407	-1.39729	0.162326	0.999968	ENSMUSG00000105289	NA
ENSMUSG00000073627.7	6.38257	1.67141	1.19749	1.39576	0.162788	0.999968	ENSMUSG00000073627	C130036L24Rik
ENSMUSG00000026080.13	20.9031	1.22083	0.87489	1.39541	0.162892	0.999968	ENSMUSG00000026080	Chst10
ENSMUSG00000028741.13	89.974	-0.63714	0.456788	-1.39483	0.163068	0.999968	ENSMUSG00000028741	Mrto4
ENSMUSG00000033991.9	139.058	-0.507161	0.363754	-1.39424	0.163244	0.999968	ENSMUSG00000033991	Ttc37
ENSMUSG00000030556.13	31.3932	-0.817625	0.586576	-1.39389	0.16335	0.999968	ENSMUSG00000030556	Lrrc28
ENSMUSG00000037353.8	47.2435	-0.871219	0.625057	-1.39382	0.163371	0.999968	ENSMUSG00000037353	Letmd1
ENSMUSG00000043003.14	17.7388	-1.15026	0.82539	-1.3936	0.163439	0.999968	ENSMUSG00000043003	Rasef
ENSMUSG00000022211.8	29.7868	-1.04675	0.751495	-1.39289	0.163652	0.999968	ENSMUSG00000022211	Carmil3
ENSMUSG00000027939.11	14.2799	1.1219	0.805869	1.39216	0.163874	0.999968	ENSMUSG00000027939	Nup210l
ENSMUSG00000030411.16	49.3366	0.756422	0.54336	1.39212	0.163886	0.999968	ENSMUSG00000030411	Nova2
ENSMUSG00000020647.10	31.4114	-0.833339	0.598672	-1.39198	0.163929	0.999968	ENSMUSG00000020647	Ncoa1
ENSMUSG00000013936.12	27.4153	1.04375	0.749969	1.39172	0.164007	0.999968	ENSMUSG00000013936	Myl2
ENSMUSG00000023931.4	4.55927	-1.96725	1.4136	-1.39166	0.164026	0.999968	ENSMUSG00000023931	Efhb
ENSMUSG00000017311.15	5.25251	-2.00743	1.44363	-1.39055	0.164362	0.999968	ENSMUSG00000017311	Pyy
ENSMUSG00000039546.9	25.8576	-0.851063	0.612232	-1.3901	0.164499	0.999968	ENSMUSG00000039546	Ajap1
ENSMUSG00000063594.5	4.06198	2.09374	1.50719	1.38917	0.164781	0.999968	ENSMUSG00000063594	Gng8
ENSMUSG00000021457.14	20.3638	1.00653	0.724635	1.38902	0.164828	0.999968	ENSMUSG00000021457	Syk
ENSMUSG00000091183.5	10.8149	1.39546	1.00466	1.38898	0.164837	0.999968	ENSMUSG00000091183	Gm5141
ENSMUSG00000038679.16	85.6291	-0.694049	0.499881	-1.38843	0.165006	0.999968	ENSMUSG00000038679	Trps1
ENSMUSG00000047759.6	30.7154	0.880464	0.634285	1.38812	0.1651	0.999968	ENSMUSG00000047759	Hs3st3a1
ENSMUSG00000034488.14	23.4285	0.966199	0.696143	1.38793	0.165158	0.999968	ENSMUSG00000034488	Edil3
ENSMUSG00000079003.2	202.794	0.53606	0.386534	1.38684	0.165492	0.999968	ENSMUSG00000079003	Samd1
ENSMUSG00000098923.1	45.9563	-0.663856	0.479176	-1.38541	0.165927	0.999968	ENSMUSG00000098923	Tmem185b
ENSMUSG00000027962.14	21.8977	0.881099	0.636377	1.38456	0.166188	0.999968	ENSMUSG00000027962	Vcam1
ENSMUSG00000077440.1	16.1596	-1.12908	0.815846	-1.38393	0.166379	0.999968	ENSMUSG00000077440	NA
ENSMUSG00000034957.10	10.269	-1.43573	1.03747	-1.38388	0.166397	0.999968	ENSMUSG00000034957	Cebpa
ENSMUSG00000050069.3	9.81206	1.61342	1.16659	1.38302	0.166659	0.999968	ENSMUSG00000050069	Grem2
ENSMUSG00000110631.1	163.473	-0.56489	0.408487	-1.38288	0.1667	0.999968	ENSMUSG00000110631	NA
ENSMUSG00000039410.16	13.6302	1.31826	0.953378	1.38272	0.16675	0.999968	ENSMUSG00000039410	Prdm16
ENSMUSG00000097217.1	8.08797	1.53741	1.11219	1.38232	0.166873	0.999968	ENSMUSG00000097217	NA
ENSMUSG00000085755.1	3.82441	-2.17779	1.57555	-1.38224	0.166899	0.999968	ENSMUSG00000085755	NA
ENSMUSG00000097674.1	2.17619	3.12424	2.26192	1.38123	0.167208	0.999968	ENSMUSG00000097674	NA
ENSMUSG00000027326.13	194.078	-0.471209	0.3412	-1.38103	0.167268	0.999968	ENSMUSG00000027326	Knl1
ENSMUSG00000097571.8	13.3771	1.285	0.930467	1.38102	0.167272	0.999968	ENSMUSG00000097571	Jpx
ENSMUSG00000102732.1	12.1564	-1.43754	1.04141	-1.38038	0.167471	0.999968	ENSMUSG00000102732	NA
ENSMUSG00000030623.4	2.07772	3.29034	2.38412	1.38011	0.167554	0.999968	ENSMUSG00000030623	NA
ENSMUSG00000086495.7	2.07772	3.29034	2.38412	1.38011	0.167554	0.999968	ENSMUSG00000086495	LOC102632821
ENSMUSG00000090327.1	2.07772	3.29034	2.38412	1.38011	0.167554	0.999968	ENSMUSG00000090327	NA
ENSMUSG00000038002.8	350.514	0.467619	0.338845	1.38004	0.167576	0.999968	ENSMUSG00000038002	Cramp1l
ENSMUSG00000069227.4	22.6781	0.905304	0.656633	1.3787	0.167986	0.999968	ENSMUSG00000069227	Gprin1
ENSMUSG00000056204.8	56.8114	-0.682613	0.495212	-1.37843	0.168072	0.999968	ENSMUSG00000056204	Pgpep1
ENSMUSG00000028195.4	256.079	0.554399	0.402396	1.37774	0.168282	0.999968	ENSMUSG00000028195	Cyr61
ENSMUSG00000014791.10	19.5919	1.12299	0.81548	1.37709	0.168484	0.999968	ENSMUSG00000014791	Elmo3
ENSMUSG00000083116.1	33.7952	0.888194	0.645177	1.37667	0.168615	0.999968	ENSMUSG00000083116	NA
ENSMUSG00000086591.1	2.49513	3.01501	2.19117	1.37598	0.168827	0.999968	ENSMUSG00000086591	NA
ENSMUSG00000053332.13	388.546	-0.480377	0.349137	-1.3759	0.168854	0.999968	ENSMUSG00000053332	Gas5
ENSMUSG00000020583.4	7.70315	-1.57685	1.14656	-1.3753	0.16904	0.999968	ENSMUSG00000020583	Matn3
ENSMUSG00000106490.1	1.77162	3.26735	2.37672	1.37473	0.169215	0.999968	ENSMUSG00000106490	NA
ENSMUSG00000056531.11	41.0594	-0.838507	0.610317	-1.37389	0.169477	0.999968	ENSMUSG00000056531	Ccdc18
ENSMUSG00000090235.1	6.11126	1.79822	1.30951	1.37319	0.169692	0.999968	ENSMUSG00000090235	LOC102637720
ENSMUSG00000091803.7	9.17549	1.47463	1.07388	1.37317	0.169698	0.999968	ENSMUSG00000091803	Cox16
ENSMUSG00000093908.2	5.75505	1.72466	1.25624	1.37288	0.16979	0.999968	ENSMUSG00000093908	NA
ENSMUSG00000045316.4	16.1027	-1.12125	0.816872	-1.37262	0.169871	0.999968	ENSMUSG00000045316	Fahd1
ENSMUSG00000046782.14	11.1447	-1.43572	1.04604	-1.37253	0.169897	0.999968	ENSMUSG00000046782	Ttc6
ENSMUSG00000104141.1	44.1487	0.888462	0.647536	1.37207	0.170043	0.999968	ENSMUSG00000104141	NA
ENSMUSG00000079278.1	2.8356	3.02421	2.20533	1.37132	0.170276	0.999968	ENSMUSG00000079278	Tmem233
ENSMUSG00000104324.1	7.18442	1.62917	1.18825	1.37107	0.170354	0.999968	ENSMUSG00000104324	NA
ENSMUSG00000081058.5	7.75858	-1.55377	1.1333	-1.37101	0.170372	0.999968	ENSMUSG00000081058	Hist2h3c2
ENSMUSG00000027255.14	170.119	0.471123	0.343693	1.37077	0.170448	0.999968	ENSMUSG00000027255	Arfgap2
ENSMUSG00000072770.9	17.4445	-1.05439	0.769207	-1.37075	0.170452	0.999968	ENSMUSG00000072770	Acrbp
ENSMUSG00000059852.7	6.77968	1.68496	1.23092	1.36886	0.171043	0.999968	ENSMUSG00000059852	Kcng2
ENSMUSG00000022679.13	3.80522	2.19334	1.60265	1.36857	0.171134	0.999968	ENSMUSG00000022679	Mpv17l
ENSMUSG00000082458.1	9.81713	1.30116	0.951712	1.36718	0.17157	0.999968	ENSMUSG00000082458	NA
ENSMUSG00000110077.1	10.225	1.47182	1.07658	1.36712	0.171587	0.999968	ENSMUSG00000110077	NA
ENSMUSG00000043099.4	15.6346	1.4216	1.03989	1.36707	0.171604	0.999968	ENSMUSG00000043099	Hic1
ENSMUSG00000109953.1	2.11792	2.94777	2.15661	1.36685	0.171672	0.999968	ENSMUSG00000109953	NA
ENSMUSG00000052446.17	60.3203	0.633064	0.463278	1.36649	0.171785	0.999968	ENSMUSG00000052446	Zfp961
ENSMUSG00000089704.9	1.45365	3.17364	2.32278	1.36631	0.171842	0.999968	ENSMUSG00000089704	Galnt2
ENSMUSG00000106486.1	2.89035	2.55433	1.87056	1.36554	0.172082	0.999968	ENSMUSG00000106486	NA
ENSMUSG00000033105.12	102.739	0.588981	0.431588	1.36468	0.172353	0.999968	ENSMUSG00000033105	Lss
ENSMUSG00000040972.8	7.5009	1.55123	1.13672	1.36466	0.17236	0.999968	ENSMUSG00000040972	Igsf21
ENSMUSG00000102143.1	14.5936	-1.22188	0.895377	-1.36466	0.172361	0.999968	ENSMUSG00000102143	NA
ENSMUSG00000047714.14	85.7576	0.536113	0.392977	1.36424	0.172494	0.999968	ENSMUSG00000047714	Ppp1r2
ENSMUSG00000085705.1	5.9134	-1.79805	1.31815	-1.36407	0.172546	0.999968	ENSMUSG00000085705	NA
ENSMUSG00000112117.1	10.3275	-1.38389	1.01512	-1.36328	0.172793	0.999968	ENSMUSG00000112117	NA
ENSMUSG00000095118.1	61.2108	-1.77391	1.30153	-1.36295	0.172899	0.999968	ENSMUSG00000095118	Snord14d
ENSMUSG00000021707.5	147.426	0.523197	0.384409	1.36104	0.1735	0.999968	ENSMUSG00000021707	Dhfr
ENSMUSG00000029207.16	122.966	-0.48308	0.355158	-1.36018	0.173772	0.999968	ENSMUSG00000029207	Apbb2
ENSMUSG00000109257.1	3.55972	2.51654	1.85015	1.36018	0.173774	0.999968	ENSMUSG00000109257	NA
ENSMUSG00000023505.13	205.881	-0.438057	0.322197	-1.35959	0.173959	0.999968	ENSMUSG00000023505	Cdca3
ENSMUSG00000113450.1	7.79202	1.43237	1.05365	1.35944	0.174007	0.999968	ENSMUSG00000113450	NA
ENSMUSG00000044339.12	27.2667	0.881463	0.648438	1.35936	0.174032	0.999968	ENSMUSG00000044339	Alkbh2
ENSMUSG00000102714.1	28.1093	1.13107	0.832086	1.35932	0.174045	0.999968	ENSMUSG00000102714	NA
ENSMUSG00000089806.1	3.70879	-2.11612	1.55713	-1.35899	0.17415	0.999968	ENSMUSG00000089806	NA
ENSMUSG00000113574.1	1.42259	3.65806	2.69288	1.35842	0.174331	0.999968	ENSMUSG00000113574	NA
ENSMUSG00000028031.6	8.10303	1.58477	1.16691	1.35809	0.174435	0.999968	ENSMUSG00000028031	Dkk2
ENSMUSG00000104823.1	4.43429	-1.88047	1.38497	-1.35777	0.174537	0.999968	ENSMUSG00000104823	NA
ENSMUSG00000040797.16	2.17574	-2.7824	2.05017	-1.35715	0.174732	0.999968	ENSMUSG00000040797	Iqsec3
ENSMUSG00000045629.7	34.6559	-0.949967	0.700156	-1.35679	0.174847	0.999968	ENSMUSG00000045629	Sh3tc2
ENSMUSG00000034780.6	5.69109	-1.75268	1.29184	-1.35673	0.174867	0.999968	ENSMUSG00000034780	B3galt1
ENSMUSG00000027646.15	131.967	-0.516389	0.380754	-1.35623	0.175027	0.999968	ENSMUSG00000027646	Src
ENSMUSG00000112620.1	2.15074	3.10294	2.28854	1.35586	0.175143	0.999968	ENSMUSG00000112620	NA
ENSMUSG00000029177.9	260.708	-0.455917	0.336258	-1.35585	0.175145	0.999968	ENSMUSG00000029177	Cenpa
ENSMUSG00000108780.1	13.2662	-1.31128	0.967251	-1.35568	0.175201	0.999968	ENSMUSG00000108780	NA
ENSMUSG00000020120.15	7.63979	1.71567	1.26562	1.35559	0.175229	0.999968	ENSMUSG00000020120	Plek
ENSMUSG00000040345.10	9.80572	1.39105	1.02643	1.35523	0.175343	0.999968	ENSMUSG00000040345	Arhgap9
ENSMUSG00000038418.7	207.548	0.642583	0.474234	1.35499	0.17542	0.999968	ENSMUSG00000038418	Egr1
ENSMUSG00000023328.14	19.1863	1.34904	0.995648	1.35494	0.175438	0.999968	ENSMUSG00000023328	Ache
ENSMUSG00000100701.1	19.9811	0.94538	0.697774	1.35485	0.175465	0.999968	ENSMUSG00000100701	NA
ENSMUSG00000022678.16	248.139	-0.499209	0.368599	-1.35434	0.175627	0.999968	ENSMUSG00000022678	Nde1
ENSMUSG00000009487.10	2.73183	-2.65376	1.9596	-1.35423	0.175663	0.999968	ENSMUSG00000009487	Otog
ENSMUSG00000032515.8	71.1323	0.685754	0.506606	1.35362	0.175856	0.999968	ENSMUSG00000032515	Csrnp1
ENSMUSG00000038375.15	64.39	0.609516	0.450419	1.35322	0.175985	0.999968	ENSMUSG00000038375	Trp53inp2
ENSMUSG00000035983.4	7.09049	-1.53408	1.13368	-1.35318	0.175997	0.999968	ENSMUSG00000035983	Gm7008
ENSMUSG00000100213.1	7.85357	1.638	1.21087	1.35274	0.176137	0.999968	ENSMUSG00000100213	NA
ENSMUSG00000046792.8	60.3432	0.69321	0.512874	1.35162	0.176498	0.999968	ENSMUSG00000046792	Zfp787
ENSMUSG00000079164.8	4.56875	-1.8871	1.39638	-1.35142	0.176562	0.999968	ENSMUSG00000079164	Tlr5
ENSMUSG00000018238.6	6.03782	2.07313	1.53497	1.3506	0.176822	0.999968	ENSMUSG00000018238	Gdf9
ENSMUSG00000036752.4	296.281	-0.465119	0.344466	-1.35026	0.176932	0.999968	ENSMUSG00000036752	Tubb4b
ENSMUSG00000103129.1	3.12455	-2.25037	1.66686	-1.35006	0.176995	0.999968	ENSMUSG00000103129	NA
ENSMUSG00000040936.15	33.9807	-0.895784	0.663814	-1.34945	0.177192	0.999968	ENSMUSG00000040936	Ulk4
ENSMUSG00000049037.8	1.76403	3.0552	2.26507	1.34883	0.177391	0.999968	ENSMUSG00000049037	Clec4a1
ENSMUSG00000031131.11	4.67641	5.23063	3.8793	1.34834	0.177548	0.999968	ENSMUSG00000031131	Vgll1
ENSMUSG00000044072.14	12.5398	1.42843	1.05955	1.34814	0.177612	0.999968	ENSMUSG00000044072	Eml6
ENSMUSG00000021983.16	31.2632	-1.04955	0.77856	-1.34807	0.177635	0.999968	ENSMUSG00000021983	Atp8a2
ENSMUSG00000058979.7	34.975	-0.878763	0.651924	-1.34795	0.177673	0.999968	ENSMUSG00000058979	Hdhd5
ENSMUSG00000063350.6	4.68533	5.22893	3.87933	1.3479	0.177691	0.999968	ENSMUSG00000063350	Olfr874
ENSMUSG00000085388.1	4.68533	5.22893	3.87933	1.3479	0.177691	0.999968	ENSMUSG00000085388	Ptf1aos
ENSMUSG00000095280.1	4.68533	5.22893	3.87933	1.3479	0.177691	0.999968	ENSMUSG00000095280	NA
ENSMUSG00000095547.1	4.68533	5.22893	3.87933	1.3479	0.177691	0.999968	ENSMUSG00000095547	NA
ENSMUSG00000097312.1	4.68533	5.22893	3.87933	1.3479	0.177691	0.999968	ENSMUSG00000097312	NA
ENSMUSG00000069270.6	175.96	-0.57265	0.42488	-1.34779	0.177726	0.999968	ENSMUSG00000069270	Hist1h2ac
ENSMUSG00000069308.7	24.833	-0.985327	0.731201	-1.34755	0.177805	0.999968	ENSMUSG00000069308	Hist1h2bp
ENSMUSG00000030790.15	47.0797	0.877375	0.651141	1.34744	0.177838	0.999968	ENSMUSG00000030790	Adm
ENSMUSG00000022440.8	23.6313	1.01003	0.749798	1.34707	0.177956	0.999968	ENSMUSG00000022440	C1qtnf6
ENSMUSG00000018796.13	62.8436	0.658346	0.488733	1.34705	0.177965	0.999968	ENSMUSG00000018796	Acsl1
ENSMUSG00000086370.8	54.2614	-0.709868	0.527126	-1.34668	0.178085	0.999968	ENSMUSG00000086370	Ftx
ENSMUSG00000106603.1	2.48925	-2.56127	1.90199	-1.34663	0.178101	0.999968	ENSMUSG00000106603	NA
ENSMUSG00000085891.7	4.1911	2.32266	1.72492	1.34653	0.178131	0.999968	ENSMUSG00000085891	Gm14634
ENSMUSG00000052146.15	50.3386	-0.710605	0.527781	-1.3464	0.178174	0.999968	ENSMUSG00000052146	Rps10
ENSMUSG00000028382.15	342.148	0.522617	0.388265	1.34603	0.178292	0.999968	ENSMUSG00000028382	Ptbp3
ENSMUSG00000063887.13	3.04337	-2.5835	1.91956	-1.34588	0.17834	0.999968	ENSMUSG00000063887	Nlgn1
ENSMUSG00000071424.10	3.04337	-2.5835	1.91956	-1.34588	0.17834	0.999968	ENSMUSG00000071424	Grid2
ENSMUSG00000042401.6	4.02877	-1.95151	1.45002	-1.34585	0.178351	0.999968	ENSMUSG00000042401	Crtac1
ENSMUSG00000032175.11	48.9504	-0.876859	0.651711	-1.34547	0.178473	0.999968	ENSMUSG00000032175	Tyk2
ENSMUSG00000063446.4	6.38009	-1.75848	1.30918	-1.34319	0.17921	0.999968	ENSMUSG00000063446	Plppr1
ENSMUSG00000055401.14	19.8868	0.963891	0.718503	1.34153	0.17975	0.999968	ENSMUSG00000055401	Fbxo6
ENSMUSG00000036890.13	43.0338	-0.689374	0.513901	-1.34145	0.179773	0.999968	ENSMUSG00000036890	Gtdc1
ENSMUSG00000097261.2	6.00033	1.72476	1.28644	1.34072	0.180011	0.999968	ENSMUSG00000097261	NA
ENSMUSG00000051378.10	169.762	-0.53784	0.401202	-1.34057	0.180059	0.999968	ENSMUSG00000051378	Kif18b
ENSMUSG00000025407.7	166.355	-0.493111	0.367964	-1.34011	0.18021	0.999968	ENSMUSG00000025407	Gli1
ENSMUSG00000100201.1	7.23293	-1.54779	1.15516	-1.33989	0.18028	0.999968	ENSMUSG00000100201	NA
ENSMUSG00000042680.7	76.1657	0.57248	0.427326	1.33968	0.180349	0.999968	ENSMUSG00000042680	Garem1
ENSMUSG00000034724.17	101.136	0.591916	0.441962	1.33929	0.180475	0.999968	ENSMUSG00000034724	Cnot6l
ENSMUSG00000085929.1	4.41034	-1.94897	1.4556	-1.33895	0.180587	0.999968	ENSMUSG00000085929	NA
ENSMUSG00000061991.2	81.7084	-0.612502	0.457757	-1.33805	0.18088	0.999968	ENSMUSG00000061991	Hist1h2af
ENSMUSG00000097321.5	3.83973	2.11056	1.57734	1.33805	0.18088	0.999968	ENSMUSG00000097321	1700028E10Rik
ENSMUSG00000059854.8	7.0535	1.9116	1.42872	1.33798	0.180904	0.999968	ENSMUSG00000059854	Hydin
ENSMUSG00000042750.7	144.821	0.517085	0.386501	1.33786	0.180941	0.999968	ENSMUSG00000042750	Bex2
ENSMUSG00000106981.1	2.00002	-2.71772	2.03167	-1.33767	0.181003	0.999968	ENSMUSG00000106981	NA
ENSMUSG00000033508.7	2.68876	2.75633	2.06085	1.33747	0.181068	0.999968	ENSMUSG00000033508	Asprv1
ENSMUSG00000021702.7	60.7267	0.959668	0.717861	1.33684	0.181273	0.999968	ENSMUSG00000021702	Thbs4
ENSMUSG00000092730.1	97.3277	-0.803641	0.60115	-1.33684	0.181275	0.999968	ENSMUSG00000092730	Snora24
ENSMUSG00000031292.14	37.7326	-0.868261	0.649993	-1.3358	0.181615	0.999968	ENSMUSG00000031292	Cdkl5
ENSMUSG00000097888.1	3.1887	2.61719	1.9595	1.33565	0.181665	0.999968	ENSMUSG00000097888	NA
ENSMUSG00000053358.2	9.06704	-1.3942	1.04437	-1.33497	0.181885	0.999968	ENSMUSG00000053358	NA
ENSMUSG00000025574.13	51.395	0.629477	0.471555	1.3349	0.181911	0.999968	ENSMUSG00000025574	Tk1
ENSMUSG00000021738.5	83.0121	0.691352	0.518685	1.33289	0.182567	0.999968	ENSMUSG00000021738	Atxn7
ENSMUSG00000046947.12	29.6986	0.947151	0.710726	1.33265	0.182646	0.999968	ENSMUSG00000046947	Adck2
ENSMUSG00000093686.1	3.11567	2.74229	2.05908	1.33181	0.182924	0.999968	ENSMUSG00000093686	NA
ENSMUSG00000108591.1	12.4531	1.36774	1.02829	1.33011	0.183483	0.999968	ENSMUSG00000108591	Particl
ENSMUSG00000101107.1	2.78802	3.18686	2.39717	1.32943	0.183707	0.999968	ENSMUSG00000101107	NA
ENSMUSG00000008305.18	177.423	-0.470683	0.354372	-1.32822	0.184107	0.999968	ENSMUSG00000008305	Tle1
ENSMUSG00000026197.12	22.728	-0.884376	0.665917	-1.32806	0.184159	0.999968	ENSMUSG00000026197	Zfand2b
ENSMUSG00000038957.13	174.518	0.551623	0.415379	1.328	0.184178	0.999968	ENSMUSG00000038957	Edc3
ENSMUSG00000031897.9	15.5404	-1.13125	0.851983	-1.32778	0.184251	0.999968	ENSMUSG00000031897	Psmb10
ENSMUSG00000053094.15	323.147	0.447142	0.33677	1.32773	0.184266	0.999968	ENSMUSG00000053094	Tmem248
ENSMUSG00000053113.3	63.778	0.696329	0.524617	1.32731	0.184406	0.999968	ENSMUSG00000053113	Socs3
ENSMUSG00000110079.1	7.14572	-1.62699	1.22614	-1.32693	0.184532	0.999968	ENSMUSG00000110079	NA
ENSMUSG00000110869.1	4.98374	-1.76345	1.32907	-1.32683	0.184565	0.999968	ENSMUSG00000110869	NA
ENSMUSG00000003778.14	404.635	-0.423815	0.319575	-1.32618	0.184779	0.999968	ENSMUSG00000003778	Brd8
ENSMUSG00000030595.15	71.6866	0.58186	0.438863	1.32583	0.184894	0.999968	ENSMUSG00000030595	Nfkbib
ENSMUSG00000092486.1	28.8583	1.00195	0.755817	1.32565	0.184957	0.999968	ENSMUSG00000092486	2610524H06Rik
ENSMUSG00000105453.1	3.40807	-2.16295	1.63176	-1.32553	0.184995	0.999968	ENSMUSG00000105453	NA
ENSMUSG00000063410.7	301.111	0.472848	0.356937	1.32474	0.185258	0.999968	ENSMUSG00000063410	Stk24
ENSMUSG00000083307.1	2.646	-2.60507	1.96943	-1.32275	0.185917	0.999968	ENSMUSG00000083307	NA
ENSMUSG00000034158.9	461.136	0.521227	0.394105	1.32256	0.185983	0.999968	ENSMUSG00000034158	Lrrc58
ENSMUSG00000066129.15	2.6734	-2.32542	1.7586	-1.32232	0.186062	0.999968	ENSMUSG00000066129	Kndc1
ENSMUSG00000057176.4	10.5262	-1.3712	1.03733	-1.32185	0.186217	0.999968	ENSMUSG00000057176	Ccdc189
ENSMUSG00000093594.1	9.40632	-1.40613	1.06387	-1.32172	0.186263	0.999968	ENSMUSG00000093594	NA
ENSMUSG00000050840.8	9.66418	-1.40986	1.06735	-1.3209	0.186535	0.999968	ENSMUSG00000050840	Cdh20
ENSMUSG00000034445.7	9.27658	-1.30441	0.98753	-1.32088	0.186541	0.999968	ENSMUSG00000034445	Cyb561a3
ENSMUSG00000033382.14	167.391	-0.489645	0.371022	-1.31972	0.186929	0.999968	ENSMUSG00000033382	Trappc8
ENSMUSG00000024975.12	128.679	0.532772	0.403849	1.31924	0.187089	0.999968	ENSMUSG00000024975	Pdcd4
ENSMUSG00000107076.1	3.38277	-2.16024	1.63785	-1.31895	0.187185	0.999968	ENSMUSG00000107076	NA
ENSMUSG00000066720.6	7.95071	-1.41948	1.07648	-1.31863	0.187292	0.999968	ENSMUSG00000066720	Cldn9
ENSMUSG00000025492.6	20.4249	0.873635	0.662986	1.31773	0.187595	0.999968	ENSMUSG00000025492	Ifitm3
ENSMUSG00000027490.17	114.204	0.512612	0.38906	1.31757	0.187649	0.999968	ENSMUSG00000027490	E2f1
ENSMUSG00000069920.10	5.92091	1.69662	1.28781	1.31744	0.18769	0.999968	ENSMUSG00000069920	B3gnt9
ENSMUSG00000108093.1	2.82066	-2.36973	1.79893	-1.3173	0.187739	0.999968	ENSMUSG00000108093	NA
ENSMUSG00000079038.3	6.65454	-1.70444	1.29445	-1.31672	0.187932	0.999968	ENSMUSG00000079038	D130040H23Rik
ENSMUSG00000065036.1	4.626	-1.94447	1.47676	-1.31671	0.187935	0.999968	ENSMUSG00000065036	NA
ENSMUSG00000062373.7	93.7423	0.563662	0.428774	1.31459	0.188648	0.999968	ENSMUSG00000062373	Tmem65
ENSMUSG00000081691.1	2.5653	-2.45074	1.86443	-1.31447	0.188687	0.999968	ENSMUSG00000081691	NA
ENSMUSG00000036502.14	11.9092	1.41048	1.07311	1.31439	0.188715	0.999968	ENSMUSG00000036502	Tmem255a
ENSMUSG00000070287.3	5.91544	1.6591	1.26269	1.31394	0.188865	0.999968	ENSMUSG00000070287	Slc35g2
ENSMUSG00000086385.1	4.65289	-1.94138	1.47756	-1.31391	0.188875	0.999968	ENSMUSG00000086385	NA
ENSMUSG00000112596.1	9.66022	1.32084	1.00534	1.31382	0.188906	0.999968	ENSMUSG00000112596	NA
ENSMUSG00000056091.12	69.7109	0.563735	0.429514	1.31249	0.189353	0.999968	ENSMUSG00000056091	St3gal5
ENSMUSG00000040732.18	22.3994	0.87652	0.667853	1.31244	0.189371	0.999968	ENSMUSG00000040732	Erg
ENSMUSG00000091993.2	62.1452	-0.591444	0.450756	-1.31212	0.189481	0.999968	ENSMUSG00000091993	NA
ENSMUSG00000010538.14	4.18236	-1.98926	1.51664	-1.31162	0.189648	0.999968	ENSMUSG00000010538	Tsacc
ENSMUSG00000004328.15	35.4576	-0.721167	0.549968	-1.31129	0.18976	0.999968	ENSMUSG00000004328	Hif3a
ENSMUSG00000081223.1	3.5177	2.39663	1.82838	1.3108	0.189926	0.999968	ENSMUSG00000081223	NA
ENSMUSG00000029499.11	14.9845	-1.0261	0.782824	-1.31076	0.189938	0.999968	ENSMUSG00000029499	Pxmp2
ENSMUSG00000009293.17	94.5567	0.561816	0.428765	1.31031	0.190091	0.999968	ENSMUSG00000009293	Ube2g2
ENSMUSG00000103164.1	2.31201	-2.55625	1.9512	-1.31009	0.190164	0.999968	ENSMUSG00000103164	NA
ENSMUSG00000038967.13	19.7205	1.1259	0.859971	1.30922	0.190458	0.999968	ENSMUSG00000038967	Pdk2
ENSMUSG00000040591.18	46.572	-0.714758	0.546082	-1.30888	0.190574	0.999968	ENSMUSG00000040591	1110051M20Rik
ENSMUSG00000040339.10	93.2908	0.561989	0.429583	1.30822	0.190798	0.999968	ENSMUSG00000040339	Fam102b
ENSMUSG00000022803.12	81.1112	0.574613	0.439242	1.30819	0.190808	0.999968	ENSMUSG00000022803	Popdc2
ENSMUSG00000020150.13	12.5397	1.08915	0.832658	1.30803	0.190862	0.999968	ENSMUSG00000020150	Gamt
ENSMUSG00000037820.15	77.6221	0.740414	0.566084	1.30796	0.190888	0.999968	ENSMUSG00000037820	Tgm2
ENSMUSG00000110244.1	1.93827	-3.08828	2.36146	-1.30778	0.190947	0.999968	ENSMUSG00000110244	NA
ENSMUSG00000053062.15	16.9335	1.11195	0.85065	1.30718	0.191153	0.999968	ENSMUSG00000053062	Jam2
ENSMUSG00000030882.19	14.1655	-1.1011	0.842375	-1.30713	0.191168	0.999968	ENSMUSG00000030882	Dnhd1
ENSMUSG00000045211.4	3.76753	-1.93758	1.48245	-1.30701	0.191209	0.999968	ENSMUSG00000045211	Nudt18
ENSMUSG00000048878.6	340.003	-0.526952	0.4034	-1.30628	0.191459	0.999968	ENSMUSG00000048878	Hexim1
ENSMUSG00000033192.5	14.4381	-1.19	0.911065	-1.30616	0.191497	0.999968	ENSMUSG00000033192	Lpcat2
ENSMUSG00000062012.13	41.0589	-0.90399	0.69216	-1.30604	0.191538	0.999968	ENSMUSG00000062012	Zfp13
ENSMUSG00000037622.14	109.874	0.598457	0.458357	1.30566	0.191669	0.999968	ENSMUSG00000037622	Wdtc1
ENSMUSG00000009030.14	87.0078	-0.545402	0.41797	-1.30488	0.191932	0.999968	ENSMUSG00000009030	Pdcl
ENSMUSG00000034687.8	438.273	-0.525928	0.403111	-1.30468	0.192003	0.999968	ENSMUSG00000034687	Fras1
ENSMUSG00000030344.11	1.46589	3.513	2.69336	1.30432	0.192126	0.999968	ENSMUSG00000030344	Akap3
ENSMUSG00000045915.15	3.14498	2.23256	1.71251	1.30368	0.192342	0.999968	ENSMUSG00000045915	Ccdc42
ENSMUSG00000043300.2	24.0936	0.794956	0.609777	1.30368	0.192342	0.999968	ENSMUSG00000043300	B3galnt1
ENSMUSG00000077358.1	3.03427	2.22618	1.70771	1.30361	0.192368	0.999968	ENSMUSG00000077358	NA
ENSMUSG00000028978.12	60.494	0.656572	0.503933	1.3029	0.19261	0.999968	ENSMUSG00000028978	Nos3
ENSMUSG00000044595.10	5.03632	1.73009	1.3287	1.30209	0.192884	0.999968	ENSMUSG00000044595	Dnd1
ENSMUSG00000078945.10	2.23367	2.66706	2.04831	1.30208	0.19289	0.999968	ENSMUSG00000078945	Naip2
ENSMUSG00000105804.1	19.7098	-0.979437	0.752221	-1.30206	0.192896	0.999968	ENSMUSG00000105804	NA
ENSMUSG00000037731.5	2.63787	2.72754	2.09501	1.30192	0.192943	0.999968	ENSMUSG00000037731	Themis2
ENSMUSG00000086894.2	7.59831	1.45349	1.11672	1.30157	0.193062	0.999968	ENSMUSG00000086894	Gm15708
ENSMUSG00000036466.17	5.40512	-1.79239	1.37765	-1.30104	0.193244	0.999968	ENSMUSG00000036466	Megf11
ENSMUSG00000022801.13	211.296	-0.478183	0.367609	-1.30079	0.193329	0.999968	ENSMUSG00000022801	Lrch3
ENSMUSG00000027469.16	527.623	-0.437944	0.336741	-1.30054	0.193417	0.999968	ENSMUSG00000027469	Tpx2
ENSMUSG00000060096.4	2.90143	2.34171	1.80058	1.30053	0.19342	0.999968	ENSMUSG00000060096	NA
ENSMUSG00000020607.7	21.3574	-0.916732	0.705005	-1.30032	0.193491	0.999968	ENSMUSG00000020607	Fam84a
ENSMUSG00000021264.12	408.938	0.385499	0.296466	1.30031	0.193493	0.999968	ENSMUSG00000021264	Yy1
ENSMUSG00000029503.16	1.72073	3.21424	2.47308	1.29969	0.193708	0.999968	ENSMUSG00000029503	P2rx2
ENSMUSG00000039159.16	129.604	0.495563	0.381308	1.29964	0.193724	0.999968	ENSMUSG00000039159	Ube2h
ENSMUSG00000041353.12	27.4506	-0.917714	0.706314	-1.2993	0.193841	0.999968	ENSMUSG00000041353	Tmem29
ENSMUSG00000027573.11	72.2948	-0.680055	0.523445	-1.29919	0.193879	0.999968	ENSMUSG00000027573	Gid8
ENSMUSG00000110834.1	5.98791	-1.81815	1.39973	-1.29893	0.193968	0.999968	ENSMUSG00000110834	NA
ENSMUSG00000028854.9	127.374	0.510699	0.393184	1.29888	0.193985	0.999968	ENSMUSG00000028854	Slc9a1
ENSMUSG00000034765.6	143.726	0.553833	0.426502	1.29855	0.194099	0.999968	ENSMUSG00000034765	Dusp5
ENSMUSG00000015757.10	101.871	0.501677	0.386341	1.29853	0.194104	0.999968	ENSMUSG00000015757	Ppil4
ENSMUSG00000104830.1	4.33608	-2.07428	1.59884	-1.29737	0.194504	0.999968	ENSMUSG00000104830	NA
ENSMUSG00000050468.12	3.23628	2.49215	1.92171	1.29684	0.194686	0.999968	ENSMUSG00000050468	Astl
ENSMUSG00000037110.19	268.163	-0.614652	0.474119	-1.29641	0.194835	0.999968	ENSMUSG00000037110	Ralgapa2
ENSMUSG00000025373.14	125.409	-0.509506	0.393021	-1.29639	0.194843	0.999968	ENSMUSG00000025373	Rnf41
ENSMUSG00000064791.1	41.0752	-0.884362	0.682601	-1.29558	0.195121	0.999968	ENSMUSG00000064791	Snord14e
ENSMUSG00000062365.4	2.034	2.68701	2.07404	1.29554	0.195134	0.999968	ENSMUSG00000062365	NA
ENSMUSG00000109721.1	5.69644	2.0057	1.54836	1.29537	0.195194	0.999968	ENSMUSG00000109721	NA
ENSMUSG00000103162.1	6.95912	-1.576	1.21679	-1.2952	0.19525	0.999968	ENSMUSG00000103162	NA
ENSMUSG00000057093.14	7.46616	-1.39712	1.07896	-1.29487	0.195364	0.999968	ENSMUSG00000057093	Zfp607b
ENSMUSG00000105470.1	3.14999	-2.14119	1.65402	-1.29453	0.195481	0.999968	ENSMUSG00000105470	NA
ENSMUSG00000104034.1	4.75122	-1.83633	1.41866	-1.29442	0.195521	0.999968	ENSMUSG00000104034	NA
ENSMUSG00000045176.3	24.8524	0.844009	0.652464	1.29357	0.195813	0.999968	ENSMUSG00000045176	Borcs6
ENSMUSG00000035239.6	18.3385	1.18023	0.912513	1.29339	0.195877	0.999968	ENSMUSG00000035239	Neu3
ENSMUSG00000049409.9	12.6002	-1.08042	0.835369	-1.29334	0.195893	0.999968	ENSMUSG00000049409	Prokr1
ENSMUSG00000085008.1	4.06689	5.02099	3.88234	1.29329	0.195911	0.999968	ENSMUSG00000085008	Dbhos
ENSMUSG00000112670.1	1.7341	-2.88582	2.23153	-1.2932	0.195942	0.999968	ENSMUSG00000112670	NA
ENSMUSG00000021440.7	3.24262	-3.06367	2.37018	-1.29259	0.196153	0.999968	ENSMUSG00000021440	Cts7
ENSMUSG00000029622.16	44.7022	0.837638	0.648231	1.29219	0.196291	0.999968	ENSMUSG00000029622	Arpc1b
ENSMUSG00000069274.3	166.825	-0.608201	0.4707	-1.29212	0.196316	0.999968	ENSMUSG00000069274	Hist1h4f
ENSMUSG00000030881.15	107.469	-0.552751	0.427931	-1.29168	0.196466	0.999968	ENSMUSG00000030881	Arfip2
ENSMUSG00000064829.3	8.35954	-1.34789	1.04383	-1.29129	0.196604	0.999968	ENSMUSG00000064829	NA
ENSMUSG00000047454.12	58.8866	-0.6485	0.502222	-1.29126	0.196613	0.999968	ENSMUSG00000047454	Gphn
ENSMUSG00000028373.16	13.3571	-1.11645	0.864722	-1.29111	0.196665	0.999968	ENSMUSG00000028373	Astn2
ENSMUSG00000105202.1	2.51469	-2.44774	1.89661	-1.29058	0.196848	0.999968	ENSMUSG00000105202	NA
ENSMUSG00000002280.10	60.2175	-0.603985	0.468102	-1.29029	0.196951	0.999968	ENSMUSG00000002280	Narfl
ENSMUSG00000087263.1	2.09985	3.06741	2.37752	1.29017	0.196991	0.999968	ENSMUSG00000087263	NA
ENSMUSG00000098649.2	2.09985	3.06741	2.37752	1.29017	0.196991	0.999968	ENSMUSG00000098649	Gm27199
ENSMUSG00000114593.1	2.09985	3.06741	2.37752	1.29017	0.196991	0.999968	ENSMUSG00000114593	NA
ENSMUSG00000079317.10	6.15764	1.7499	1.35652	1.28999	0.197055	0.999968	ENSMUSG00000079317	Trappc2
ENSMUSG00000021770.11	128.447	0.464024	0.359799	1.28967	0.197164	0.999968	ENSMUSG00000021770	Samd8
ENSMUSG00000084544.1	3.11553	2.90193	2.25083	1.28927	0.197303	0.999968	ENSMUSG00000084544	NA
ENSMUSG00000033730.4	17.0247	1.11258	0.863181	1.28893	0.197421	0.999968	ENSMUSG00000033730	Egr3
ENSMUSG00000023032.12	21.9243	-0.953793	0.740043	-1.28883	0.197455	0.999968	ENSMUSG00000023032	Slc4a8
ENSMUSG00000090516.1	13.4937	1.29003	1.00123	1.28844	0.197593	0.999968	ENSMUSG00000090516	NA
ENSMUSG00000051401.6	4.016	5.00148	3.88264	1.28816	0.197689	0.999968	ENSMUSG00000051401	Kctd16
ENSMUSG00000059114.8	4.016	5.00148	3.88264	1.28816	0.197689	0.999968	ENSMUSG00000059114	Lrrc74a
ENSMUSG00000070568.12	4.016	5.00148	3.88264	1.28816	0.197689	0.999968	ENSMUSG00000070568	Slc6a21
ENSMUSG00000093381.1	4.016	5.00148	3.88264	1.28816	0.197689	0.999968	ENSMUSG00000093381	NA
ENSMUSG00000098534.1	4.016	5.00148	3.88264	1.28816	0.197689	0.999968	ENSMUSG00000098534	NA
ENSMUSG00000100562.1	4.016	5.00148	3.88264	1.28816	0.197689	0.999968	ENSMUSG00000100562	LOC108167629
ENSMUSG00000101409.1	4.016	5.00148	3.88264	1.28816	0.197689	0.999968	ENSMUSG00000101409	NA
ENSMUSG00000101674.6	4.016	5.00148	3.88264	1.28816	0.197689	0.999968	ENSMUSG00000101674	NA
ENSMUSG00000102418.1	4.016	5.00148	3.88264	1.28816	0.197689	0.999968	ENSMUSG00000102418	Sh2d1b1
ENSMUSG00000103286.1	4.016	5.00148	3.88264	1.28816	0.197689	0.999968	ENSMUSG00000103286	NA
ENSMUSG00000107494.1	4.016	5.00148	3.88264	1.28816	0.197689	0.999968	ENSMUSG00000107494	NA
ENSMUSG00000108185.1	4.016	5.00148	3.88264	1.28816	0.197689	0.999968	ENSMUSG00000108185	NA
ENSMUSG00000107698.1	2.73167	-2.43621	1.89124	-1.28815	0.197692	0.999968	ENSMUSG00000107698	NA
ENSMUSG00000023953.8	53.6681	-0.604759	0.46962	-1.28776	0.197828	0.999968	ENSMUSG00000023953	Polh
ENSMUSG00000047501.3	47.3862	-0.776286	0.602926	-1.28753	0.19791	0.999968	ENSMUSG00000047501	Cldn4
ENSMUSG00000025925.14	90.4398	-0.586253	0.455411	-1.28731	0.197988	0.999968	ENSMUSG00000025925	Terf1
ENSMUSG00000059562.14	2.51935	-2.72862	2.11975	-1.28724	0.198012	0.999968	ENSMUSG00000059562	Ccdc154
ENSMUSG00000028049.15	119.612	0.492209	0.382587	1.28653	0.198259	0.999968	ENSMUSG00000028049	Scamp3
ENSMUSG00000061911.15	4.27766	-1.93946	1.50778	-1.2863	0.198339	0.999968	ENSMUSG00000061911	Myt1l
ENSMUSG00000025094.7	13.8026	1.10293	0.858127	1.28528	0.198696	0.999968	ENSMUSG00000025094	Slc18a2
ENSMUSG00000031616.7	71.5013	0.735907	0.572606	1.28519	0.198726	0.999968	ENSMUSG00000031616	Ednra
ENSMUSG00000029070.9	43.091	-0.695202	0.541067	-1.28487	0.198837	0.999968	ENSMUSG00000029070	Mxra8
ENSMUSG00000035067.9	11.908	-1.4553	1.13278	-1.28472	0.198891	0.999968	ENSMUSG00000035067	Xkr6
ENSMUSG00000068966.10	84.7994	0.582353	0.453452	1.28427	0.199049	0.999968	ENSMUSG00000068966	Zbtb34
ENSMUSG00000049999.4	15.4409	1.10377	0.859494	1.28421	0.199068	0.999968	ENSMUSG00000049999	Ppp1r3d
ENSMUSG00000048170.14	403.246	0.397563	0.309712	1.28365	0.199264	0.999968	ENSMUSG00000048170	Mcmbp
ENSMUSG00000104136.1	2.20119	-2.6213	2.04403	-1.28241	0.199698	0.999968	ENSMUSG00000104136	NA
ENSMUSG00000028121.8	49.4288	-0.869921	0.67868	-1.28178	0.199919	0.999968	ENSMUSG00000028121	Bcar3
ENSMUSG00000083681.1	15.3697	-1.09969	0.857947	-1.28177	0.199922	0.999968	ENSMUSG00000083681	NA
ENSMUSG00000021646.9	67.7263	-0.581977	0.45421	-1.28129	0.20009	0.999968	ENSMUSG00000021646	Mccc2
ENSMUSG00000019889.10	262.06	-0.399228	0.311635	-1.28108	0.200167	0.999968	ENSMUSG00000019889	Ptprk
ENSMUSG00000039376.13	44.9992	0.715931	0.558882	1.281	0.200192	0.999968	ENSMUSG00000039376	Synpo2l
ENSMUSG00000107690.1	6.5252	-1.5235	1.18932	-1.28098	0.2002	0.999968	ENSMUSG00000107690	NA
ENSMUSG00000065228.1	18.0599	-1.12791	0.880524	-1.28096	0.200209	0.999968	ENSMUSG00000065228	NA
ENSMUSG00000037188.7	24.4431	1.0182	0.794889	1.28094	0.200215	0.999968	ENSMUSG00000037188	Grhl3
ENSMUSG00000045991.18	23.4766	0.950793	0.742322	1.28084	0.200251	0.999968	ENSMUSG00000045991	Onecut2
ENSMUSG00000027088.10	31.1022	-0.745704	0.582367	-1.28047	0.200379	0.999968	ENSMUSG00000027088	Phospho2
ENSMUSG00000038268.4	58.7972	-0.688876	0.538027	-1.28037	0.200414	0.999968	ENSMUSG00000038268	Ovca2
ENSMUSG00000024818.14	3.31442	2.37857	1.85773	1.28036	0.200418	0.999968	ENSMUSG00000024818	Slc25a45
ENSMUSG00000047751.9	6.16347	1.87475	1.46449	1.28014	0.200496	0.999968	ENSMUSG00000047751	Utf1
ENSMUSG00000018287.12	132.426	-0.475073	0.371151	-1.28	0.200545	0.999968	ENSMUSG00000018287	Spag7
ENSMUSG00000029253.12	105.854	-0.480141	0.375131	-1.27993	0.20057	0.999968	ENSMUSG00000029253	Cenpc1
ENSMUSG00000113871.1	4.48383	2.32391	1.81772	1.27848	0.201082	0.999968	ENSMUSG00000113871	NA
ENSMUSG00000069309.2	138.451	-0.546667	0.427688	-1.27819	0.201182	0.999968	ENSMUSG00000069309	Hist1h2an
ENSMUSG00000042763.9	9.60599	-1.42528	1.11514	-1.27812	0.201207	0.999968	ENSMUSG00000042763	Maneal
ENSMUSG00000079017.3	1.41928	3.23883	2.53474	1.27777	0.20133	0.999968	ENSMUSG00000079017	Ifi27l2a
ENSMUSG00000085771.1	1.41928	3.23883	2.53474	1.27777	0.20133	0.999968	ENSMUSG00000085771	NA
ENSMUSG00000106751.1	7.49315	1.41456	1.10711	1.2777	0.201355	0.999968	ENSMUSG00000106751	NA
ENSMUSG00000113917.1	4.03371	-1.96697	1.53955	-1.27763	0.20138	0.999968	ENSMUSG00000113917	NA
ENSMUSG00000097577.2	5.26876	-1.86482	1.4596	-1.27762	0.201383	0.999968	ENSMUSG00000097577	NA
ENSMUSG00000030172.15	442.545	-0.423806	0.331723	-1.27759	0.201393	0.999968	ENSMUSG00000030172	Erc1
ENSMUSG00000000028.14	162.484	0.439079	0.343751	1.27732	0.20149	0.999968	ENSMUSG00000000028	Cdc45
ENSMUSG00000029722.15	29.3241	0.779982	0.610749	1.27709	0.20157	0.999968	ENSMUSG00000029722	Agfg2
ENSMUSG00000033186.8	59.4854	0.670318	0.524889	1.27707	0.201579	0.999968	ENSMUSG00000033186	Mzt1
ENSMUSG00000033006.9	29.4457	-0.941218	0.737248	-1.27666	0.201721	0.999968	ENSMUSG00000033006	Sox10
ENSMUSG00000056216.9	118.955	0.497014	0.389383	1.27642	0.201808	0.999968	ENSMUSG00000056216	Cebpg
ENSMUSG00000004707.14	1.44044	3.4757	2.72309	1.27638	0.201821	0.999968	ENSMUSG00000004707	Ly9
ENSMUSG00000097614.1	1.44044	3.4757	2.72309	1.27638	0.201821	0.999968	ENSMUSG00000097614	NA
ENSMUSG00000024826.14	274.632	0.48221	0.377984	1.27574	0.202047	0.999968	ENSMUSG00000024826	Dpf2
ENSMUSG00000097077.1	7.03055	-1.46133	1.14574	-1.27544	0.202153	0.999968	ENSMUSG00000097077	Gm16712
ENSMUSG00000064637.1	2.49617	-2.33568	1.83153	-1.27526	0.202217	0.999968	ENSMUSG00000064637	NA
ENSMUSG00000015812.8	2.94414	-2.25328	1.76754	-1.27482	0.202374	0.999968	ENSMUSG00000015812	Gnrh1
ENSMUSG00000020386.5	68.2193	0.578189	0.453617	1.27462	0.202444	0.999968	ENSMUSG00000020386	Sar1b
ENSMUSG00000077506.1	91.3022	-0.667898	0.524067	-1.27445	0.202504	0.999968	ENSMUSG00000077506	NA
ENSMUSG00000002835.8	425.029	0.374795	0.294154	1.27414	0.202613	0.999968	ENSMUSG00000002835	Chaf1a
ENSMUSG00000021699.17	30.504	-0.730719	0.573959	-1.27312	0.202975	0.999968	ENSMUSG00000021699	Pde4d
ENSMUSG00000004609.11	1.67315	3.45735	2.71776	1.27213	0.203326	0.999968	ENSMUSG00000004609	Cd33
ENSMUSG00000027163.13	24.948	-0.852632	0.670525	-1.27159	0.203519	0.999968	ENSMUSG00000027163	Commd9
ENSMUSG00000045613.9	2.5186	2.68543	2.11209	1.27145	0.203567	0.999968	ENSMUSG00000045613	Chrm2
ENSMUSG00000108486.1	1.79103	2.88404	2.26883	1.27116	0.203672	0.999968	ENSMUSG00000108486	NA
ENSMUSG00000085208.3	136.077	0.48105	0.378592	1.27063	0.203861	0.999968	ENSMUSG00000085208	Brip1os
ENSMUSG00000111465.1	1.5432	3.07813	2.42291	1.27042	0.203933	0.999968	ENSMUSG00000111465	NA
ENSMUSG00000001665.11	10.08	1.4044	1.10555	1.27033	0.203969	0.999968	ENSMUSG00000001665	Gstt3
ENSMUSG00000103801.1	5.31619	1.89591	1.49251	1.27028	0.203983	0.999968	ENSMUSG00000103801	NA
ENSMUSG00000102282.1	7.08144	1.57302	1.23892	1.26967	0.204201	0.999968	ENSMUSG00000102282	NA
ENSMUSG00000044243.3	3.32707	-2.17826	1.71586	-1.26949	0.204267	0.999968	ENSMUSG00000044243	Bhlha9
ENSMUSG00000097439.6	1.91464	-2.61754	2.06207	-1.26938	0.204307	0.999968	ENSMUSG00000097439	NA
ENSMUSG00000092680.1	29.8635	1.00968	0.795471	1.26929	0.204339	0.999968	ENSMUSG00000092680	Snord55
ENSMUSG00000081811.1	4.07814	-1.97322	1.55461	-1.26928	0.204343	0.999968	ENSMUSG00000081811	NA
ENSMUSG00000054640.14	124.651	0.642942	0.506866	1.26847	0.204632	0.999968	ENSMUSG00000054640	Slc8a1
ENSMUSG00000107722.1	12.3467	-1.38214	1.08971	-1.26835	0.204672	0.999968	ENSMUSG00000107722	2900060B14Rik
ENSMUSG00000026064.15	30.0724	0.795134	0.626922	1.26831	0.204686	0.999968	ENSMUSG00000026064	Ptp4a1
ENSMUSG00000048701.13	320.447	0.406388	0.320622	1.2675	0.204976	0.999968	ENSMUSG00000048701	Ccdc6
ENSMUSG00000080743.2	5.91873	1.51323	1.19393	1.26744	0.204999	0.999968	ENSMUSG00000080743	NA
ENSMUSG00000046637.3	4.16606	1.95115	1.53945	1.26744	0.204999	0.999968	ENSMUSG00000046637	Ttc34
ENSMUSG00000059401.13	2.56891	-2.35835	1.86135	-1.26701	0.205153	0.999968	ENSMUSG00000059401	Mamld1
ENSMUSG00000071337.11	148.419	-0.475463	0.37534	-1.26675	0.205243	0.999968	ENSMUSG00000071337	Tia1
ENSMUSG00000091680.3	1.31142	-3.21399	2.53723	-1.26673	0.205251	0.999968	ENSMUSG00000091680	Klhdc7b
ENSMUSG00000018858.15	62.9354	-0.728194	0.574951	-1.26653	0.205323	0.999968	ENSMUSG00000018858	Mrpl58
ENSMUSG00000033055.10	76.5278	-0.620511	0.489948	-1.26648	0.20534	0.999968	ENSMUSG00000033055	Ankrd54
ENSMUSG00000017716.15	198.699	-0.449183	0.354739	-1.26624	0.205429	0.999968	ENSMUSG00000017716	Birc5
ENSMUSG00000054381.5	14.3018	-1.04149	0.822559	-1.26616	0.205454	0.999968	ENSMUSG00000054381	Zfp747
ENSMUSG00000073402.11	3.93089	2.397	1.89342	1.26596	0.205527	0.999968	ENSMUSG00000073402	Gm8909
ENSMUSG00000017491.9	67.9217	-0.633292	0.500361	-1.26567	0.205631	0.999968	ENSMUSG00000017491	Rarb
ENSMUSG00000111397.1	4.06388	2.26345	1.78857	1.26551	0.20569	0.999968	ENSMUSG00000111397	NA
ENSMUSG00000036792.12	96.2607	-0.512044	0.40462	-1.2655	0.205694	0.999968	ENSMUSG00000036792	Mbd5
ENSMUSG00000036768.6	326.146	-0.381564	0.301522	-1.26546	0.205706	0.999968	ENSMUSG00000036768	Kif15
ENSMUSG00000028003.6	2.3596	-2.44703	1.93392	-1.26532	0.205758	0.999968	ENSMUSG00000028003	Lrat
ENSMUSG00000070371.11	9.28331	-1.27207	1.00556	-1.26504	0.205858	0.999968	ENSMUSG00000070371	Prss36
ENSMUSG00000031284.16	19.8578	-1.09245	0.86362	-1.26497	0.205882	0.999968	ENSMUSG00000031284	Pak3
ENSMUSG00000038302.14	16.6777	-0.973824	0.7699	-1.26487	0.205918	0.999968	ENSMUSG00000038302	Afg1l
ENSMUSG00000037331.15	799.682	0.367193	0.290428	1.26432	0.206116	0.999968	ENSMUSG00000037331	Larp1
ENSMUSG00000108494.1	9.7298	-1.2668	1.00215	-1.26409	0.206198	0.999968	ENSMUSG00000108494	NA
ENSMUSG00000029596.13	10.5976	-1.2562	0.993843	-1.26398	0.206238	0.999968	ENSMUSG00000029596	Sdsl
ENSMUSG00000068037.10	4.71146	-2.00542	1.5868	-1.26382	0.206295	0.999968	ENSMUSG00000068037	Mas1
ENSMUSG00000042303.18	39.9703	-0.707553	0.559893	-1.26373	0.206328	0.999968	ENSMUSG00000042303	Sgsm3
ENSMUSG00000045790.10	8.0725	1.37328	1.08752	1.26276	0.206676	0.999968	ENSMUSG00000045790	Ccdc149
ENSMUSG00000084993.1	1.40328	-2.91154	2.30584	-1.26268	0.206704	0.999968	ENSMUSG00000084993	NA
ENSMUSG00000027765.6	18.848	1.05929	0.839136	1.26236	0.20682	0.999968	ENSMUSG00000027765	P2ry1
ENSMUSG00000048078.16	696.807	-0.458445	0.363367	-1.26166	0.207071	0.999968	ENSMUSG00000048078	Tenm4
ENSMUSG00000099364.1	4.40791	1.93658	1.53548	1.26123	0.207227	0.999968	ENSMUSG00000099364	NA
ENSMUSG00000065878.1	44.2153	0.784707	0.622223	1.26113	0.20726	0.999968	ENSMUSG00000065878	Snord34
ENSMUSG00000038312.10	60.6027	-0.662364	0.525368	-1.26076	0.207395	0.999968	ENSMUSG00000038312	Edem2
ENSMUSG00000100210.2	232.632	-0.555182	0.440515	-1.2603	0.20756	0.999968	ENSMUSG00000100210	Hist1h3f
ENSMUSG00000034098.14	4.70747	4.88337	3.87521	1.26015	0.207614	0.999968	ENSMUSG00000034098	Fstl5
ENSMUSG00000108389.1	4.2509	-1.8887	1.49882	-1.26012	0.207624	0.999968	ENSMUSG00000108389	NA
ENSMUSG00000024597.10	227.184	0.51475	0.408613	1.25975	0.20776	0.999968	ENSMUSG00000024597	Slc12a2
ENSMUSG00000032637.15	842.823	0.414958	0.329407	1.25971	0.207774	0.999968	ENSMUSG00000032637	Atxn2l
ENSMUSG00000064816.1	43.107	-0.745606	0.591993	-1.25949	0.207855	0.999968	ENSMUSG00000064816	NA
ENSMUSG00000000876.11	14.9189	1.15461	0.917289	1.25872	0.208131	0.999968	ENSMUSG00000000876	Pxmp4
ENSMUSG00000043168.12	4.41679	-1.97499	1.56951	-1.25835	0.208266	0.999968	ENSMUSG00000043168	NA
ENSMUSG00000034295.9	82.818	-0.521088	0.414295	-1.25777	0.208475	0.999968	ENSMUSG00000034295	Fhod3
ENSMUSG00000066189.9	2.24591	2.80206	2.22787	1.25773	0.208489	0.999968	ENSMUSG00000066189	Cacng3
ENSMUSG00000041180.13	15.9926	0.967415	0.769208	1.25768	0.208509	0.999968	ENSMUSG00000041180	Hectd2
ENSMUSG00000096914.3	5.94848	-1.68938	1.34338	-1.25755	0.208553	0.999968	ENSMUSG00000096914	Galntl6
ENSMUSG00000103885.1	9.14495	1.39996	1.1134	1.25738	0.208616	0.999968	ENSMUSG00000103885	NA
ENSMUSG00000057182.14	2.81071	2.39941	1.90827	1.25737	0.208619	0.999968	ENSMUSG00000057182	Scn3a
ENSMUSG00000080726.2	2.55142	2.60459	2.07199	1.25705	0.208737	0.999968	ENSMUSG00000080726	NA
ENSMUSG00000031627.9	34.2594	0.929816	0.74009	1.25635	0.208987	0.999968	ENSMUSG00000031627	Irf2
ENSMUSG00000090213.1	69.3223	0.547387	0.435833	1.25595	0.209132	0.999968	ENSMUSG00000090213	Tmem189
ENSMUSG00000048355.2	28.6085	0.758077	0.603631	1.25586	0.209166	0.999968	ENSMUSG00000048355	Arxes1
ENSMUSG00000034206.15	199.112	-0.456634	0.363696	-1.25554	0.209284	0.999968	ENSMUSG00000034206	Polq
ENSMUSG00000109491.1	1.86855	-3.32145	2.64603	-1.25526	0.209386	0.999968	ENSMUSG00000109491	Gm15396
ENSMUSG00000078349.2	17.6527	0.944048	0.75227	1.25493	0.209503	0.999968	ENSMUSG00000078349	NA
ENSMUSG00000024987.5	39.6962	-0.678712	0.541017	-1.25451	0.209656	0.999968	ENSMUSG00000024987	Cyp26a1
ENSMUSG00000044254.6	45.2908	-0.696872	0.555604	-1.25426	0.209748	0.999968	ENSMUSG00000044254	Pcsk9
ENSMUSG00000086725.1	15.7856	-1.0476	0.835243	-1.25425	0.209751	0.999968	ENSMUSG00000086725	NA
ENSMUSG00000034520.14	135.294	0.488879	0.389971	1.25363	0.209977	0.999968	ENSMUSG00000034520	Gjc1
ENSMUSG00000091570.1	2.63921	2.50133	1.99535	1.25358	0.209994	0.999968	ENSMUSG00000091570	NA
ENSMUSG00000040782.12	51.7823	0.576744	0.460133	1.25343	0.210049	0.999968	ENSMUSG00000040782	Rfwd2
ENSMUSG00000004637.15	31.1332	-0.972226	0.775784	-1.25322	0.210127	0.999968	ENSMUSG00000004637	Wwox
ENSMUSG00000092837.1	20187.5	-0.529188	0.422327	-1.25303	0.210196	0.999968	ENSMUSG00000092837	Rpph1
ENSMUSG00000032667.17	44.091	0.70524	0.562842	1.253	0.210206	0.999968	ENSMUSG00000032667	Pon2
ENSMUSG00000042700.16	424.789	-0.386339	0.308343	-1.25295	0.210224	0.999968	ENSMUSG00000042700	Sipa1l1
ENSMUSG00000062619.5	14.0281	-1.09989	0.878248	-1.25237	0.210436	0.999968	ENSMUSG00000062619	2310039H08Rik
ENSMUSG00000002032.17	8.01115	1.50622	1.20284	1.25223	0.210488	0.999968	ENSMUSG00000002032	Tmem25
ENSMUSG00000019913.4	22.5991	-0.943867	0.753752	-1.25223	0.210488	0.999968	ENSMUSG00000019913	Sim1
ENSMUSG00000006456.10	407.714	0.365319	0.291784	1.25202	0.210562	0.999968	ENSMUSG00000006456	Rbm14
ENSMUSG00000067144.6	2.14744	2.89947	2.31687	1.25146	0.210767	0.999968	ENSMUSG00000067144	Slc22a7
ENSMUSG00000073985.2	1.89251	-2.59585	2.07466	-1.25122	0.210855	0.999968	ENSMUSG00000073985	NA
ENSMUSG00000111291.1	17.3104	0.88885	0.711001	1.25014	0.211249	0.999968	ENSMUSG00000111291	NA
ENSMUSG00000046774.17	1.66452	-2.82649	2.26105	-1.25008	0.211272	0.999968	ENSMUSG00000046774	8030474K03Rik
ENSMUSG00000048027.7	63.4274	-0.612191	0.490058	-1.24922	0.211584	0.999968	ENSMUSG00000048027	Rgmb
ENSMUSG00000031722.10	2.47045	2.57002	2.05741	1.24916	0.211608	0.999968	ENSMUSG00000031722	Hp
ENSMUSG00000097929.9	7.28336	1.40226	1.12266	1.24905	0.211647	0.999968	ENSMUSG00000097929	Tunar
ENSMUSG00000029074.14	2.75425	-2.30869	1.84895	-1.24865	0.211794	0.999968	ENSMUSG00000029074	Ttll10
ENSMUSG00000000435.1	3.31302	2.08361	1.66892	1.24847	0.211857	0.999968	ENSMUSG00000000435	Myf5
ENSMUSG00000074817.2	4.41311	1.88855	1.513	1.24822	0.21195	0.999968	ENSMUSG00000074817	Papolb
ENSMUSG00000039628.8	3.43981	2.06942	1.65806	1.2481	0.211995	0.999968	ENSMUSG00000039628	Hs3st6
ENSMUSG00000040181.14	43.5073	0.974016	0.780408	1.24808	0.212	0.999968	ENSMUSG00000040181	Fmo1
ENSMUSG00000037103.8	158.589	-0.426453	0.341719	-1.24796	0.212044	0.999968	ENSMUSG00000037103	Dcaf15
ENSMUSG00000085936.7	29.5583	-0.911342	0.730735	-1.24716	0.212339	0.999968	ENSMUSG00000085936	NA
ENSMUSG00000030047.14	7.95464	1.25412	1.00591	1.24674	0.212492	0.999968	ENSMUSG00000030047	Arhgap25
ENSMUSG00000104990.1	4.01008	-1.80546	1.44819	-1.2467	0.212508	0.999968	ENSMUSG00000104990	NA
ENSMUSG00000074796.10	5.25975	1.78301	1.43021	1.24667	0.212518	0.999968	ENSMUSG00000074796	Slc4a11
ENSMUSG00000020743.15	31.3357	-0.797415	0.640127	-1.24571	0.212869	0.999968	ENSMUSG00000020743	Mif4gd
ENSMUSG00000094845.1	3.64237	-2.05072	1.64659	-1.24543	0.212974	0.999968	ENSMUSG00000094845	Tmem95
ENSMUSG00000026187.8	165.081	-0.435358	0.349651	-1.24512	0.213087	0.999968	ENSMUSG00000026187	Xrcc5
ENSMUSG00000091264.3	46.2676	0.635851	0.510748	1.24494	0.213153	0.999968	ENSMUSG00000091264	Smim13
ENSMUSG00000060904.14	96.6141	0.547579	0.440074	1.24429	0.213393	0.999968	ENSMUSG00000060904	Arl1
ENSMUSG00000101037.1	6.87393	-1.40997	1.13345	-1.24397	0.21351	0.999968	ENSMUSG00000101037	NA
ENSMUSG00000080810.1	1.39384	3.20443	2.57622	1.24385	0.213554	0.999968	ENSMUSG00000080810	NA
ENSMUSG00000038086.4	11.7379	1.26909	1.02059	1.24348	0.21369	0.999968	ENSMUSG00000038086	Hspb2
ENSMUSG00000026786.14	3.18539	2.45667	1.97621	1.24312	0.213823	0.999968	ENSMUSG00000026786	Apbb1ip
ENSMUSG00000086813.1	3.18539	2.45667	1.97621	1.24312	0.213823	0.999968	ENSMUSG00000086813	NA
ENSMUSG00000031790.8	219.477	0.472058	0.379748	1.24308	0.213837	0.999968	ENSMUSG00000031790	Mmp15
ENSMUSG00000043140.9	50.548	-0.782325	0.629472	-1.24283	0.213931	0.999968	ENSMUSG00000043140	Tmem186
ENSMUSG00000043243.15	6.92623	-1.35375	1.08958	-1.24245	0.214071	0.999968	ENSMUSG00000043243	Fam129c
ENSMUSG00000039798.2	1.75321	-2.68873	2.16415	-1.24239	0.214091	0.999968	ENSMUSG00000039798	NA
ENSMUSG00000090115.7	29.1427	0.789247	0.635302	1.24232	0.21412	0.999968	ENSMUSG00000090115	Usp49
ENSMUSG00000106202.1	5.07005	1.81194	1.45859	1.24225	0.214143	0.999968	ENSMUSG00000106202	NA
ENSMUSG00000083563.1	5.50397	1.7432	1.40332	1.24219	0.214165	0.999968	ENSMUSG00000083563	NA
ENSMUSG00000031241.17	2.97503	2.61399	2.10548	1.24152	0.214415	0.999968	ENSMUSG00000031241	Tbx22
ENSMUSG00000036565.7	445.123	0.493564	0.397582	1.24141	0.214453	0.999968	ENSMUSG00000036565	Ttyh3
ENSMUSG00000085148.1	51.7583	0.953946	0.768582	1.24118	0.21454	0.999968	ENSMUSG00000085148	Mir22hg
ENSMUSG00000001657.7	60.5015	0.716416	0.577305	1.24097	0.214618	0.999968	ENSMUSG00000001657	Hoxc8
ENSMUSG00000086290.8	98.1751	-0.535302	0.43147	-1.24065	0.214737	0.999968	ENSMUSG00000086290	Snhg12
ENSMUSG00000028197.4	25.79	-0.821177	0.662036	-1.24038	0.214835	0.999968	ENSMUSG00000028197	Col24a1
ENSMUSG00000027208.14	1.56634	-3.06823	2.47387	-1.24026	0.21488	0.999968	ENSMUSG00000027208	Fgf7
ENSMUSG00000112847.1	1.56634	-3.06823	2.47387	-1.24026	0.21488	0.999968	ENSMUSG00000112847	NA
ENSMUSG00000032890.17	51.2854	0.686103	0.553368	1.23987	0.215025	0.999968	ENSMUSG00000032890	Rims3
ENSMUSG00000057894.10	73.7964	-0.54559	0.440041	-1.23986	0.215026	0.999968	ENSMUSG00000057894	Zfp329
ENSMUSG00000022840.8	27.8706	0.721114	0.581623	1.23983	0.215038	0.999968	ENSMUSG00000022840	Adcy5
ENSMUSG00000114603.1	3.04806	2.55108	2.05797	1.23961	0.21512	0.999968	ENSMUSG00000114603	NA
ENSMUSG00000037827.5	16.4628	-1.06561	0.859728	-1.23947	0.215171	0.999968	ENSMUSG00000037827	NA
ENSMUSG00000095147.1	3.28458	-2.24196	1.80895	-1.23937	0.215208	0.999968	ENSMUSG00000095147	Mir3070a
ENSMUSG00000033191.14	80.2552	0.5308	0.428409	1.239	0.215344	0.999968	ENSMUSG00000033191	Tie1
ENSMUSG00000095224.1	6.03807	1.63342	1.3188	1.23857	0.215504	0.999968	ENSMUSG00000095224	NA
ENSMUSG00000037580.9	7.12761	1.39699	1.12792	1.23855	0.215512	0.999968	ENSMUSG00000037580	Gch1
ENSMUSG00000104503.1	17.5807	1.00817	0.814078	1.23842	0.21556	0.999968	ENSMUSG00000104503	NA
ENSMUSG00000025854.15	43.4217	0.883301	0.713316	1.2383	0.215604	0.999968	ENSMUSG00000025854	Fam20c
ENSMUSG00000111600.1	2.31893	2.70636	2.18558	1.23828	0.215613	0.999968	ENSMUSG00000111600	NA
ENSMUSG00000034848.17	49.0008	-0.669867	0.541067	-1.23805	0.215698	0.999968	ENSMUSG00000034848	Ttc21b
ENSMUSG00000106516.1	1.3715	-3.31654	2.67908	-1.23794	0.215738	0.999968	ENSMUSG00000106516	NA
ENSMUSG00000095651.1	5.71433	-1.54679	1.25	-1.23743	0.215929	0.999968	ENSMUSG00000095651	NA
ENSMUSG00000028023.16	58.4039	0.604752	0.489043	1.2366	0.216235	0.999968	ENSMUSG00000028023	Pitx2
ENSMUSG00000022708.16	58.2567	-0.563321	0.455614	-1.2364	0.21631	0.999968	ENSMUSG00000022708	Zbtb20
ENSMUSG00000039994.15	296.724	0.42807	0.346398	1.23577	0.216542	0.999968	ENSMUSG00000039994	Timeless
ENSMUSG00000027882.18	32.2534	-0.835402	0.676067	-1.23568	0.216578	0.999968	ENSMUSG00000027882	Stxbp3
ENSMUSG00000021453.2	63.0525	0.562987	0.455638	1.2356	0.216607	0.999968	ENSMUSG00000021453	Gadd45g
ENSMUSG00000045761.15	1.48803	3.09571	2.50596	1.23534	0.216705	0.999968	ENSMUSG00000045761	Fam179a
ENSMUSG00000040659.3	70.0726	0.569958	0.461433	1.23519	0.21676	0.999968	ENSMUSG00000040659	Efhd2
ENSMUSG00000020661.15	314.285	0.512998	0.415397	1.23496	0.216847	0.999968	ENSMUSG00000020661	Dnmt3a
ENSMUSG00000109946.1	7.39237	1.48025	1.19866	1.23492	0.216861	0.999968	ENSMUSG00000109946	NA
ENSMUSG00000054013.6	7.14421	1.48824	1.20531	1.23474	0.216929	0.999968	ENSMUSG00000054013	Tmem179
ENSMUSG00000026111.15	58.1913	-0.578426	0.46849	-1.23466	0.216957	0.999968	ENSMUSG00000026111	Unc50
ENSMUSG00000023764.18	38.3899	-0.83302	0.674753	-1.23456	0.216996	0.999968	ENSMUSG00000023764	Sfi1
ENSMUSG00000024666.5	33.3459	-0.781822	0.633288	-1.23454	0.217	0.999968	ENSMUSG00000024666	Tmem138
ENSMUSG00000019873.8	116.304	0.468515	0.379558	1.23437	0.217065	0.999968	ENSMUSG00000019873	Reep3
ENSMUSG00000083902.2	31.6088	0.702958	0.56951	1.23432	0.217084	0.999968	ENSMUSG00000083902	NA
ENSMUSG00000063626.6	6.5744	1.53833	1.24634	1.23427	0.217101	0.999968	ENSMUSG00000063626	Unc5d
ENSMUSG00000002250.15	51.1925	0.628418	0.509321	1.23384	0.217264	0.999968	ENSMUSG00000002250	Ppard
ENSMUSG00000103693.1	1.35584	-2.87165	2.3276	-1.23374	0.2173	0.999968	ENSMUSG00000103693	NA
ENSMUSG00000015377.9	72.1872	-0.664347	0.538504	-1.23369	0.217319	0.999968	ENSMUSG00000015377	Dennd6b
ENSMUSG00000042514.11	6.22602	-1.43188	1.16128	-1.23302	0.217568	0.999968	ENSMUSG00000042514	Klhl14
ENSMUSG00000103783.1	8.21076	-1.34042	1.08711	-1.23301	0.217572	0.999968	ENSMUSG00000103783	NA
ENSMUSG00000006154.13	8.63705	-1.27155	1.03337	-1.23049	0.218513	0.999968	ENSMUSG00000006154	Eps8l1
ENSMUSG00000002825.7	84.6545	-0.504469	0.410171	-1.2299	0.218735	0.999968	ENSMUSG00000002825	Qtrt1
ENSMUSG00000002804.4	28.862	-0.75835	0.616771	-1.22955	0.218866	0.999968	ENSMUSG00000002804	Nudt14
ENSMUSG00000074657.5	32.6616	-0.765475	0.622696	-1.22929	0.218963	0.999968	ENSMUSG00000074657	Kif5a
ENSMUSG00000027309.18	62.8365	-0.691422	0.562608	-1.22896	0.219087	0.999968	ENSMUSG00000027309	4930402H24Rik
ENSMUSG00000050555.9	31.8028	-0.849889	0.691621	-1.22884	0.219133	0.999968	ENSMUSG00000050555	Hyls1
ENSMUSG00000027349.5	123.979	0.540401	0.439793	1.22876	0.219161	0.999968	ENSMUSG00000027349	Fam98b
ENSMUSG00000006463.13	20.8647	-0.870924	0.709033	-1.22833	0.219325	0.999968	ENSMUSG00000006463	Zdhhc24
ENSMUSG00000019080.7	13.0299	-1.03475	0.842627	-1.228	0.219446	0.999968	ENSMUSG00000019080	Mfsd3
ENSMUSG00000038379.15	134.712	-0.448093	0.364989	-1.22769	0.219564	0.999968	ENSMUSG00000038379	Ttk
ENSMUSG00000021572.9	50.4425	-0.597242	0.486512	-1.2276	0.219598	0.999968	ENSMUSG00000021572	Cep72
ENSMUSG00000087230.10	5.02061	-1.74338	1.42023	-1.22754	0.21962	0.999968	ENSMUSG00000087230	Mroh3
ENSMUSG00000025221.15	8.10745	1.39833	1.14029	1.22629	0.220089	0.999968	ENSMUSG00000025221	Kcnip2
ENSMUSG00000113184.1	11.506	1.18104	0.963977	1.22518	0.220509	0.999968	ENSMUSG00000113184	NA
ENSMUSG00000003559.7	51.0072	0.65305	0.533063	1.22509	0.220542	0.999968	ENSMUSG00000003559	As3mt
ENSMUSG00000110070.1	1.40314	-3.29969	2.69384	-1.2249	0.220612	0.999968	ENSMUSG00000110070	NA
ENSMUSG00000002769.8	2.57454	2.25908	1.84444	1.22481	0.220647	0.999968	ENSMUSG00000002769	Gnmt
ENSMUSG00000028717.12	75.5255	0.50103	0.409081	1.22477	0.220662	0.999968	ENSMUSG00000028717	Tal1
ENSMUSG00000006143.12	5.05635	1.98914	1.62613	1.22323	0.221243	0.999968	ENSMUSG00000006143	Upk3bl
ENSMUSG00000022781.8	385.85	0.407913	0.333473	1.22322	0.221245	0.999968	ENSMUSG00000022781	Pak2
ENSMUSG00000087266.2	2.46286	2.39532	1.95829	1.22317	0.221266	0.999968	ENSMUSG00000087266	NA
ENSMUSG00000023952.13	88.7727	-0.554588	0.453442	-1.22306	0.221306	0.999968	ENSMUSG00000023952	Gtpbp2
ENSMUSG00000036840.5	38.3881	0.716536	0.585912	1.22294	0.221352	0.999968	ENSMUSG00000036840	Siah1a
ENSMUSG00000087165.7	4.08973	1.90757	1.56089	1.22211	0.221667	0.999968	ENSMUSG00000087165	2010001A14Rik
ENSMUSG00000062991.7	61.2656	-0.586632	0.480122	-1.22184	0.221768	0.999968	ENSMUSG00000062991	Nrg1
ENSMUSG00000001424.14	933.922	-0.360044	0.294704	-1.22171	0.221816	0.999968	ENSMUSG00000001424	Snd1
ENSMUSG00000004100.12	272.099	-0.40958	0.335301	-1.22153	0.221886	0.999968	ENSMUSG00000004100	Ppan
ENSMUSG00000062785.14	128.345	0.746168	0.611089	1.22105	0.222068	0.999968	ENSMUSG00000062785	Kcnc3
ENSMUSG00000092819.1	31.4432	-0.890601	0.729452	-1.22092	0.222117	0.999968	ENSMUSG00000092819	NA
ENSMUSG00000107605.1	2.39196	2.62558	2.1505	1.22092	0.222118	0.999968	ENSMUSG00000107605	NA
ENSMUSG00000033931.9	78.363	-0.556081	0.45553	-1.22073	0.222186	0.999968	ENSMUSG00000033931	Rbm34
ENSMUSG00000109780.1	2.52433	-2.30083	1.88479	-1.22073	0.222187	0.999968	ENSMUSG00000109780	NA
ENSMUSG00000113334.1	17.9932	0.89488	0.733084	1.22071	0.222197	0.999968	ENSMUSG00000113334	NA
ENSMUSG00000082908.4	15.476	0.963293	0.789179	1.22063	0.222227	0.999968	ENSMUSG00000082908	NA
ENSMUSG00000046380.3	37.4901	-0.717158	0.587779	-1.22011	0.222422	0.999968	ENSMUSG00000046380	Jrk
ENSMUSG00000103232.1	3.3671	-2.03443	1.66749	-1.22006	0.222443	0.999968	ENSMUSG00000103232	NA
ENSMUSG00000016528.10	293.681	0.39165	0.321157	1.2195	0.222655	0.999968	ENSMUSG00000016528	Mapkapk2
ENSMUSG00000027603.15	13.2082	1.02514	0.840723	1.21936	0.222709	0.999968	ENSMUSG00000027603	Ggt7
ENSMUSG00000019792.8	39.5266	-0.793206	0.650549	-1.21929	0.222735	0.999968	ENSMUSG00000019792	Trmt11
ENSMUSG00000015568.16	25.7181	0.882971	0.724201	1.21923	0.222755	0.999968	ENSMUSG00000015568	Lpl
ENSMUSG00000057719.10	3.28957	-1.92399	1.5786	-1.21879	0.222923	0.999968	ENSMUSG00000057719	Sh3rf2
ENSMUSG00000040274.11	201.763	-0.458397	0.376111	-1.21878	0.222927	0.999968	ENSMUSG00000040274	Cdk6
ENSMUSG00000022382.14	20.3071	0.982781	0.806755	1.21819	0.223152	0.999968	ENSMUSG00000022382	Wnt7b
ENSMUSG00000043488.5	2.52584	2.76477	2.26969	1.21813	0.223176	0.999968	ENSMUSG00000043488	NA
ENSMUSG00000107994.1	7.3116	1.39047	1.14153	1.21807	0.223197	0.999968	ENSMUSG00000107994	NA
ENSMUSG00000111918.1	4.78314	-1.70495	1.39973	-1.21806	0.223202	0.999968	ENSMUSG00000111918	NA
ENSMUSG00000041886.7	4.77997	-1.71578	1.40897	-1.21776	0.223316	0.999968	ENSMUSG00000041886	Macc1
ENSMUSG00000037772.13	5.43367	-1.78295	1.46464	-1.21733	0.22348	0.999968	ENSMUSG00000037772	Mrpl23
ENSMUSG00000030610.13	29.483	-0.801398	0.658507	-1.21699	0.223607	0.999968	ENSMUSG00000030610	Det1
ENSMUSG00000097295.1	2.12199	2.88541	2.37095	1.21699	0.22361	0.999968	ENSMUSG00000097295	NA
ENSMUSG00000106390.1	11.4773	1.22593	1.00761	1.21667	0.223731	0.999968	ENSMUSG00000106390	NA
ENSMUSG00000101355.1	90.2126	-0.608498	0.50015	-1.21663	0.223745	0.999968	ENSMUSG00000101355	Hist1h3h
ENSMUSG00000036061.9	47.8031	0.655495	0.538929	1.21629	0.223874	0.999968	ENSMUSG00000036061	Smug1
ENSMUSG00000035835.14	44.4987	-0.692597	0.56949	-1.21617	0.22392	0.999968	ENSMUSG00000035835	Plppr3
ENSMUSG00000108799.1	16.9032	0.997377	0.820377	1.21575	0.224078	0.999968	ENSMUSG00000108799	NA
ENSMUSG00000037938.4	27.575	0.78932	0.649299	1.21565	0.224119	0.999968	ENSMUSG00000037938	Chchd5
ENSMUSG00000113656.1	2.29002	-2.41435	1.98641	-1.21543	0.2242	0.999968	ENSMUSG00000113656	NA
ENSMUSG00000024922.1	9.14863	1.43056	1.17722	1.2152	0.224289	0.999968	ENSMUSG00000024922	Ovol1
ENSMUSG00000087385.8	10.4468	1.39449	1.14814	1.21456	0.224533	0.999968	ENSMUSG00000087385	Frg2f1
ENSMUSG00000045102.11	2.30339	2.44836	2.01593	1.2145	0.224555	0.999968	ENSMUSG00000045102	Poln
ENSMUSG00000114433.1	5.63147	1.602	1.31942	1.21417	0.224682	0.999968	ENSMUSG00000114433	NA
ENSMUSG00000029366.10	126.972	0.533505	0.439436	1.21407	0.224723	0.999968	ENSMUSG00000029366	Dck
ENSMUSG00000107877.1	26.2606	0.909818	0.749556	1.21381	0.224821	0.999968	ENSMUSG00000107877	NA
ENSMUSG00000001998.15	61.1421	-0.592835	0.488469	-1.21366	0.224878	0.999968	ENSMUSG00000001998	Ap4e1
ENSMUSG00000007805.4	16.5298	1.04493	0.860976	1.21366	0.224879	0.999968	ENSMUSG00000007805	Twist2
ENSMUSG00000030714.14	49.8265	-0.580215	0.478078	-1.21364	0.224885	0.999968	ENSMUSG00000030714	Sgf29
ENSMUSG00000061533.16	108.265	-0.702109	0.578674	-1.21331	0.225012	0.999968	ENSMUSG00000061533	Cep128
ENSMUSG00000026339.18	124.087	-0.514366	0.42426	-1.21239	0.225365	0.999968	ENSMUSG00000026339	Ccdc93
ENSMUSG00000052085.6	22.5349	0.837904	0.691253	1.21215	0.225454	0.999968	ENSMUSG00000052085	Dock8
ENSMUSG00000097731.1	4.43937	-1.71181	1.41248	-1.21191	0.225545	0.999968	ENSMUSG00000097731	NA
ENSMUSG00000081164.1	8.77217	1.37666	1.13662	1.21119	0.225823	0.999968	ENSMUSG00000081164	NA
ENSMUSG00000002897.5	49.1944	0.626146	0.51707	1.21095	0.225915	0.999968	ENSMUSG00000002897	Il17ra
ENSMUSG00000034663.13	94.8207	0.624151	0.515515	1.21073	0.225998	0.999968	ENSMUSG00000034663	Bmp2k
ENSMUSG00000043872.14	101.969	-0.536699	0.443374	-1.21049	0.226091	0.999968	ENSMUSG00000043872	Zmym1
ENSMUSG00000042272.17	121.236	0.492464	0.406909	1.21026	0.226181	0.999968	ENSMUSG00000042272	Sestd1
ENSMUSG00000005981.11	295.41	-0.377272	0.311813	-1.20993	0.226305	0.999968	ENSMUSG00000005981	Trap1
ENSMUSG00000040026.8	2.21251	2.70038	2.23224	1.20972	0.226387	0.999968	ENSMUSG00000040026	Saa3
ENSMUSG00000105962.1	4.4805	-1.7684	1.46192	-1.20964	0.226416	0.999968	ENSMUSG00000105962	NA
ENSMUSG00000040866.13	1.45035	2.8427	2.35007	1.20962	0.226425	0.999968	ENSMUSG00000040866	Rsph6a
ENSMUSG00000029245.16	66.263	-0.658308	0.544445	-1.20914	0.226611	0.999968	ENSMUSG00000029245	Epha5
ENSMUSG00000097440.2	3.80318	2.08891	1.72799	1.20887	0.226714	0.999968	ENSMUSG00000097440	NA
ENSMUSG00000027427.13	88.6328	-0.497586	0.411621	-1.20884	0.226723	0.999968	ENSMUSG00000027427	Polr3f
ENSMUSG00000026494.12	260.755	-0.424623	0.351292	-1.20875	0.226759	0.999968	ENSMUSG00000026494	Kif26b
ENSMUSG00000025894.11	50.5056	-0.744615	0.6161	-1.20859	0.226819	0.999968	ENSMUSG00000025894	Aasdhppt
ENSMUSG00000026628.13	48.8738	0.607311	0.502594	1.20835	0.226911	0.999968	ENSMUSG00000026628	Atf3
ENSMUSG00000049755.14	38.7413	-0.640675	0.530221	-1.20832	0.226925	0.999968	ENSMUSG00000049755	Zfp672
ENSMUSG00000058427.10	8.67114	4.66148	3.85834	1.20816	0.226987	0.999968	ENSMUSG00000058427	Cxcl2
ENSMUSG00000020091.15	855.436	0.459256	0.380191	1.20796	0.227062	0.999968	ENSMUSG00000020091	Eif4ebp2
ENSMUSG00000033282.14	54.0643	-0.613007	0.507474	-1.20796	0.227064	0.999968	ENSMUSG00000033282	Rpgrip1l
ENSMUSG00000035984.14	2.74491	2.34992	1.94538	1.20795	0.227068	0.999968	ENSMUSG00000035984	Nme5
ENSMUSG00000034837.12	2.3149	2.44886	2.02756	1.20779	0.227129	0.999968	ENSMUSG00000034837	Gnat1
ENSMUSG00000090955.1	1.24185	-3.13194	2.59426	-1.20726	0.227332	0.999968	ENSMUSG00000090955	NA
ENSMUSG00000030256.11	22.0322	0.878876	0.728039	1.20718	0.227362	0.999968	ENSMUSG00000030256	Bhlhe41
ENSMUSG00000006204.6	1.46258	3.05847	2.53402	1.20696	0.227446	0.999968	ENSMUSG00000006204	5430419D17Rik
ENSMUSG00000030650.18	2.37641	2.38447	1.97567	1.20692	0.227465	0.999968	ENSMUSG00000030650	Tmc5
ENSMUSG00000064634.1	20.0319	-1.21308	1.00511	-1.20691	0.227465	0.999968	ENSMUSG00000064634	NA
ENSMUSG00000033031.13	180.647	-0.431077	0.357431	-1.20604	0.227802	0.999968	ENSMUSG00000033031	C330027C09Rik
ENSMUSG00000042628.8	93.7253	-0.524572	0.43499	-1.20594	0.227841	0.999968	ENSMUSG00000042628	Zfyve1
ENSMUSG00000081242.1	3.17527	-2.07438	1.72015	-1.20593	0.227843	0.999968	ENSMUSG00000081242	NA
ENSMUSG00000059866.13	9.39258	1.40829	1.16784	1.20589	0.22786	0.999968	ENSMUSG00000059866	Tnip2
ENSMUSG00000033653.17	87.1402	-0.508119	0.421407	-1.20577	0.227908	0.999968	ENSMUSG00000033653	Vps8
ENSMUSG00000066415.4	249.08	0.44261	0.367266	1.20515	0.228146	0.999968	ENSMUSG00000066415	Msl2
ENSMUSG00000066487.3	5.0301	-1.65138	1.37052	-1.20493	0.228231	0.999968	ENSMUSG00000066487	NA
ENSMUSG00000074272.10	6.93868	-1.47806	1.22672	-1.20488	0.228249	0.999968	ENSMUSG00000074272	Ceacam1
ENSMUSG00000055567.18	10.4862	1.23515	1.02513	1.20487	0.228253	0.999968	ENSMUSG00000055567	Unc80
ENSMUSG00000097462.7	2.21539	2.38021	1.97679	1.20408	0.228559	0.999968	ENSMUSG00000097462	9530026P05Rik
ENSMUSG00000024858.13	208.469	0.39489	0.32797	1.20404	0.228573	0.999968	ENSMUSG00000024858	Grk2
ENSMUSG00000033773.14	40.4094	-0.696312	0.57843	-1.2038	0.228668	0.999968	ENSMUSG00000033773	Rpap2
ENSMUSG00000073411.11	39.901	0.699976	0.581499	1.20374	0.228689	0.999968	ENSMUSG00000073411	H2-D1
ENSMUSG00000093720.1	2.27294	2.3254	1.93181	1.20374	0.228691	0.999968	ENSMUSG00000093720	NA
ENSMUSG00000039826.13	106.681	-0.440945	0.366367	-1.20356	0.228759	0.999968	ENSMUSG00000039826	Trub2
ENSMUSG00000097495.1	1.83375	2.66396	2.21477	1.20282	0.229048	0.999968	ENSMUSG00000097495	NA
ENSMUSG00000114447.1	30.9787	0.752635	0.626071	1.20216	0.229303	0.999968	ENSMUSG00000114447	NA
ENSMUSG00000047603.9	17.1945	-1.03319	0.860019	-1.20136	0.229612	0.999968	ENSMUSG00000047603	Zfp235
ENSMUSG00000110935.1	1.36839	3.16833	2.63859	1.20077	0.229842	0.999968	ENSMUSG00000110935	NA
ENSMUSG00000110342.1	4.03814	4.65591	3.87853	1.20043	0.229972	0.999968	ENSMUSG00000110342	NA
ENSMUSG00000039473.7	188.075	0.395875	0.329801	1.20035	0.230005	0.999968	ENSMUSG00000039473	Ubn1
ENSMUSG00000031155.16	23.6499	-0.862828	0.718837	-1.20031	0.230018	0.999968	ENSMUSG00000031155	Pim2
ENSMUSG00000103715.1	6.18324	-1.4725	1.22705	-1.20003	0.230127	0.999968	ENSMUSG00000103715	NA
ENSMUSG00000068699.12	645.146	0.362953	0.302478	1.19993	0.230165	0.999968	ENSMUSG00000068699	Flnc
ENSMUSG00000029513.14	145.952	0.425544	0.354687	1.19977	0.230227	0.999968	ENSMUSG00000029513	Prkab1
ENSMUSG00000062647.16	178.328	-0.406445	0.338809	-1.19963	0.230283	0.999968	ENSMUSG00000062647	Rpl7a
ENSMUSG00000027291.15	91.9685	-0.587318	0.489687	-1.19937	0.230383	0.999968	ENSMUSG00000027291	Vps39
ENSMUSG00000113853.1	1.90337	-2.67086	2.2273	-1.19915	0.230469	0.999968	ENSMUSG00000113853	NA
ENSMUSG00000028070.7	45.4678	-0.612472	0.510944	-1.19871	0.230642	0.999968	ENSMUSG00000028070	Apoa1bp
ENSMUSG00000104639.1	9.17282	1.43334	1.196	1.19844	0.230744	0.999968	ENSMUSG00000104639	NA
ENSMUSG00000091019.1	1.88892	2.75465	2.29892	1.19824	0.230825	0.999968	ENSMUSG00000091019	NA
ENSMUSG00000034064.14	125.173	-0.484294	0.404257	-1.19799	0.230923	0.999968	ENSMUSG00000034064	Poglut1
ENSMUSG00000111664.1	2.05408	-2.39797	2.00264	-1.19741	0.231148	0.999968	ENSMUSG00000111664	NA
ENSMUSG00000107688.1	3.91355	-1.98018	1.65373	-1.1974	0.231152	0.999968	ENSMUSG00000107688	NA
ENSMUSG00000108465.1	15.4149	-1.03889	0.867869	-1.19706	0.231282	0.999968	ENSMUSG00000108465	NA
ENSMUSG00000020641.16	4.11216	2.40468	2.00992	1.19641	0.231537	0.999968	ENSMUSG00000020641	Rsad2
ENSMUSG00000020812.17	82.8907	-0.498814	0.417092	-1.19593	0.231723	0.999968	ENSMUSG00000020812	1810032O08Rik
ENSMUSG00000030069.15	1.46686	2.98731	2.49839	1.19569	0.231817	0.999968	ENSMUSG00000030069	Prok2
ENSMUSG00000111424.1	3.51769	-1.81637	1.51918	-1.19562	0.231843	0.999968	ENSMUSG00000111424	NA
ENSMUSG00000027108.15	213.651	0.440806	0.368757	1.19539	0.231937	0.999968	ENSMUSG00000027108	Ola1
ENSMUSG00000026131.18	1180.99	-0.506598	0.423818	-1.19532	0.231962	0.999968	ENSMUSG00000026131	Dst
ENSMUSG00000062393.13	105.92	0.474558	0.397022	1.19529	0.231972	0.999968	ENSMUSG00000062393	Dgkk
ENSMUSG00000114617.1	4.57531	1.74177	1.4573	1.1952	0.232009	0.999968	ENSMUSG00000114617	NA
ENSMUSG00000027439.9	134.927	-0.492556	0.412321	-1.19459	0.232246	0.999968	ENSMUSG00000027439	Gzf1
ENSMUSG00000063531.7	64.6299	-0.598141	0.500709	-1.19459	0.232248	0.999968	ENSMUSG00000063531	Sema3e
ENSMUSG00000080979.3	9.73393	1.14056	0.954813	1.19454	0.232266	0.999968	ENSMUSG00000080979	NA
ENSMUSG00000024566.9	201.772	-0.419343	0.351145	-1.19421	0.232394	0.999968	ENSMUSG00000024566	Atp9b
ENSMUSG00000037606.18	21.8087	-0.775461	0.649487	-1.19396	0.232494	0.999968	ENSMUSG00000037606	Osbpl5
ENSMUSG00000079598.3	3.46185	-1.95579	1.63886	-1.19339	0.232717	0.999968	ENSMUSG00000079598	Clec2l
ENSMUSG00000029153.11	12.4873	0.980398	0.82188	1.19287	0.232919	0.999968	ENSMUSG00000029153	Ociad2
ENSMUSG00000038774.9	300.004	-0.43355	0.363454	-1.19286	0.232924	0.999968	ENSMUSG00000038774	Ascc3
ENSMUSG00000103265.1	2.50039	2.73427	2.29323	1.19232	0.233134	0.999968	ENSMUSG00000103265	NA
ENSMUSG00000030016.14	381.037	-0.391105	0.328165	-1.19179	0.233343	0.999968	ENSMUSG00000030016	Zfp638
ENSMUSG00000024948.14	79.0583	0.613209	0.514545	1.19175	0.233359	0.999968	ENSMUSG00000024948	Map4k2
ENSMUSG00000003068.16	282.7	0.381914	0.320521	1.19154	0.233441	0.999968	ENSMUSG00000003068	Stk11
ENSMUSG00000040560.9	193.015	-0.524896	0.440527	-1.19152	0.233451	0.999968	ENSMUSG00000040560	Wdr7
ENSMUSG00000025907.14	123.084	0.486471	0.408436	1.19106	0.233631	0.999968	ENSMUSG00000025907	Rb1cc1
ENSMUSG00000042249.11	42.8308	0.619717	0.520363	1.19093	0.23368	0.999968	ENSMUSG00000042249	Grk3
ENSMUSG00000019320.13	3.72037	-1.79968	1.51141	-1.19073	0.233762	0.999968	ENSMUSG00000019320	Noxo1
ENSMUSG00000022385.10	173.777	-0.464934	0.390503	-1.1906	0.233809	0.999968	ENSMUSG00000022385	Gtse1
ENSMUSG00000063428.8	2.45295	2.73353	2.29804	1.1895	0.234242	0.999968	ENSMUSG00000063428	Ddo
ENSMUSG00000110747.1	2.45295	2.73353	2.29804	1.1895	0.234242	0.999968	ENSMUSG00000110747	NA
ENSMUSG00000042364.11	250.563	0.385279	0.323953	1.18931	0.234319	0.999968	ENSMUSG00000042364	Snx18
ENSMUSG00000098985.1	8.23506	1.22256	1.02807	1.18918	0.234367	0.999968	ENSMUSG00000098985	NA
ENSMUSG00000071551.13	7.49694	1.31003	1.10198	1.18879	0.234521	0.999968	ENSMUSG00000071551	Akr1c19
ENSMUSG00000032013.6	5.20763	-1.57548	1.32536	-1.18872	0.234548	0.999968	ENSMUSG00000032013	Trim29
ENSMUSG00000105990.1	6.9724	-1.3352	1.12335	-1.18858	0.234605	0.999968	ENSMUSG00000105990	NA
ENSMUSG00000046057.4	9.50377	1.27447	1.07242	1.18841	0.23467	0.999968	ENSMUSG00000046057	NA
ENSMUSG00000022503.10	126.112	-0.462887	0.389517	-1.18836	0.234691	0.999968	ENSMUSG00000022503	Nubp1
ENSMUSG00000106992.1	1.33687	-2.81452	2.36849	-1.18832	0.234708	0.999968	ENSMUSG00000106992	NA
ENSMUSG00000034757.15	55.9384	0.577832	0.486363	1.18807	0.234806	0.999968	ENSMUSG00000034757	Tmub2
ENSMUSG00000032532.7	2.91847	2.26685	1.9081	1.18801	0.234829	0.999968	ENSMUSG00000032532	Cck
ENSMUSG00000000916.15	52.6769	-0.619202	0.521302	-1.1878	0.234913	0.999968	ENSMUSG00000000916	Nsun5
ENSMUSG00000107561.1	2.07441	3.08179	2.59461	1.18777	0.234924	0.999968	ENSMUSG00000107561	NA
ENSMUSG00000112090.1	2.07441	3.08179	2.59461	1.18777	0.234924	0.999968	ENSMUSG00000112090	NA
ENSMUSG00000038290.15	316.951	-0.376312	0.316925	-1.18738	0.235076	0.999968	ENSMUSG00000038290	Smg6
ENSMUSG00000107742.1	13.8835	-1.07119	0.90248	-1.18694	0.235253	0.999968	ENSMUSG00000107742	NA
ENSMUSG00000054404.13	2.26009	2.60957	2.19904	1.18668	0.235352	0.999968	ENSMUSG00000054404	Slfn5
ENSMUSG00000045665.4	71.7463	-0.622358	0.524507	-1.18656	0.235402	0.999968	ENSMUSG00000045665	Mfsd5
ENSMUSG00000106383.1	16.5511	1.07048	0.902672	1.18591	0.235659	0.999968	ENSMUSG00000106383	NA
ENSMUSG00000110980.1	7.91058	1.51623	1.27883	1.18564	0.235765	0.999968	ENSMUSG00000110980	NA
ENSMUSG00000057594.12	14.7731	-1.11695	0.942101	-1.18559	0.235783	0.999968	ENSMUSG00000057594	Arl16
ENSMUSG00000100599.1	3.06069	2.17323	1.8332	1.18549	0.235825	0.999968	ENSMUSG00000100599	1700120C14Rik
ENSMUSG00000023800.14	33.565	-0.731018	0.616651	-1.18546	0.235834	0.999968	ENSMUSG00000023800	Tiam2
ENSMUSG00000110481.1	5.33825	1.52231	1.28506	1.18462	0.236166	0.999968	ENSMUSG00000110481	NA
ENSMUSG00000019984.16	215.165	-0.400556	0.338144	-1.18457	0.236187	0.999968	ENSMUSG00000019984	Med23
ENSMUSG00000020638.8	3.73367	1.82294	1.53893	1.18455	0.236193	0.999968	ENSMUSG00000020638	Cmpk2
ENSMUSG00000037605.16	41.7179	-0.691768	0.584015	-1.1845	0.236214	0.999968	ENSMUSG00000037605	Adgrl3
ENSMUSG00000096210.1	330.391	-0.443193	0.374226	-1.18429	0.236297	0.999968	ENSMUSG00000096210	H1f0
ENSMUSG00000077382.1	1.94157	-2.85113	2.4076	-1.18422	0.236327	0.999968	ENSMUSG00000077382	NA
ENSMUSG00000047412.16	138.054	0.439806	0.371416	1.18413	0.236361	0.999968	ENSMUSG00000047412	Zbtb44
ENSMUSG00000030213.12	395.578	-0.361174	0.305028	-1.18407	0.236386	0.999968	ENSMUSG00000030213	Atf7ip
ENSMUSG00000092181.1	5.47123	1.47524	1.24621	1.18378	0.236499	0.999968	ENSMUSG00000092181	NA
ENSMUSG00000025583.15	379.882	-0.378059	0.319438	-1.18351	0.236606	0.999968	ENSMUSG00000025583	Rptor
ENSMUSG00000052656.12	65.6291	0.546266	0.461573	1.18349	0.236616	0.999968	ENSMUSG00000052656	Rnf103
ENSMUSG00000100913.1	11.0282	1.15782	0.979297	1.1823	0.237086	0.999968	ENSMUSG00000100913	NA
ENSMUSG00000020882.17	43.6228	0.849066	0.718348	1.18197	0.237217	0.999968	ENSMUSG00000020882	Cacnb1
ENSMUSG00000028809.16	739.131	0.330474	0.279611	1.18191	0.237242	0.999968	ENSMUSG00000028809	Srrm1
ENSMUSG00000089791.1	3.98602	-1.90328	1.61096	-1.18146	0.237419	0.999968	ENSMUSG00000089791	NA
ENSMUSG00000027498.14	181.38	-0.397414	0.336484	-1.18108	0.237572	0.999968	ENSMUSG00000027498	Cstf1
ENSMUSG00000028525.16	34.8311	0.64823	0.548892	1.18098	0.237611	0.999968	ENSMUSG00000028525	Pde4b
ENSMUSG00000104052.1	6.54726	1.37736	1.16629	1.18097	0.237614	0.999968	ENSMUSG00000104052	NA
ENSMUSG00000027993.16	167.191	-0.417415	0.353491	-1.18084	0.237668	0.999968	ENSMUSG00000027993	Trim2
ENSMUSG00000056529.7	2.1943	2.71863	2.30254	1.18071	0.237719	0.999968	ENSMUSG00000056529	Ptafr
ENSMUSG00000050211.14	1.12676	3.18771	2.70023	1.18053	0.237789	0.999968	ENSMUSG00000050211	Pla2g4e
ENSMUSG00000037628.9	11.0756	-1.14345	0.968857	-1.18021	0.237918	0.999968	ENSMUSG00000037628	Cdkn3
ENSMUSG00000090877.3	119.776	0.678062	0.574535	1.18019	0.237924	0.999968	ENSMUSG00000090877	Hspa1b
ENSMUSG00000021903.11	1.80079	-2.52487	2.13956	-1.18009	0.237965	0.999968	ENSMUSG00000021903	Galnt15
ENSMUSG00000114733.1	15.0497	0.954992	0.809352	1.17995	0.238022	0.999968	ENSMUSG00000114733	NA
ENSMUSG00000083951.1	3.57942	-1.87152	1.5864	-1.17972	0.238111	0.999968	ENSMUSG00000083951	NA
ENSMUSG00000113094.1	3.03628	-1.97122	1.67095	-1.1797	0.238119	0.999968	ENSMUSG00000113094	NA
ENSMUSG00000028019.9	26.0464	-0.746134	0.632635	-1.17941	0.238237	0.999968	ENSMUSG00000028019	Pdgfc
ENSMUSG00000025404.15	148.69	-0.404368	0.342898	-1.17927	0.238291	0.999968	ENSMUSG00000025404	R3hdm2
ENSMUSG00000063320.11	11.1263	-1.2455	1.05617	-1.17926	0.238295	0.999968	ENSMUSG00000063320	1190007I07Rik
ENSMUSG00000107483.1	2.2426	2.64469	2.24348	1.17884	0.238464	0.999968	ENSMUSG00000107483	NA
ENSMUSG00000023249.15	8.80508	-1.24789	1.0586	-1.17881	0.238475	0.999968	ENSMUSG00000023249	Parp3
ENSMUSG00000022673.4	624.106	0.461092	0.391169	1.17875	0.238496	0.999968	ENSMUSG00000022673	Mcm4
ENSMUSG00000003410.8	14.6545	-1.17308	0.99624	-1.17751	0.238993	0.999968	ENSMUSG00000003410	Elavl3
ENSMUSG00000114633.1	1.43714	3.0208	2.56632	1.17709	0.239159	0.999968	ENSMUSG00000114633	NA
ENSMUSG00000003974.6	4.3141	-1.79635	1.52639	-1.17686	0.23925	0.999968	ENSMUSG00000003974	Grm3
ENSMUSG00000040102.10	77.3399	0.513776	0.436606	1.17675	0.239295	0.999968	ENSMUSG00000040102	Klhl42
ENSMUSG00000045103.17	44.1445	-0.671044	0.570364	-1.17652	0.239388	0.999968	ENSMUSG00000045103	Dmd
ENSMUSG00000025584.17	8.75356	1.48603	1.26313	1.17647	0.239408	0.999968	ENSMUSG00000025584	Pde8a
ENSMUSG00000037664.13	424.564	0.42011	0.357139	1.17632	0.239468	0.999968	ENSMUSG00000037664	Cdkn1c
ENSMUSG00000102474.1	1.6868	-2.61708	2.2255	-1.17595	0.239614	0.999968	ENSMUSG00000102474	NA
ENSMUSG00000028062.15	38.5827	-0.647738	0.55088	-1.17582	0.239666	0.999968	ENSMUSG00000028062	Lamtor2
ENSMUSG00000039298.16	462.659	-0.390478	0.332129	-1.17568	0.239723	0.999968	ENSMUSG00000039298	Cdk5rap2
ENSMUSG00000043857.16	19.2558	0.817647	0.695681	1.17532	0.239867	0.999968	ENSMUSG00000043857	Mgat5b
ENSMUSG00000036745.15	8.5866	-1.22033	1.03875	-1.1748	0.240074	0.999968	ENSMUSG00000036745	Ttll7
ENSMUSG00000031516.11	52.9058	-0.549683	0.468012	-1.17451	0.240192	0.999968	ENSMUSG00000031516	Dctn6
ENSMUSG00000036766.12	4.10646	1.85866	1.58257	1.17445	0.240213	0.999968	ENSMUSG00000036766	Dner
ENSMUSG00000023942.15	95.7717	0.498652	0.424662	1.17423	0.240302	0.999968	ENSMUSG00000023942	Slc29a1
ENSMUSG00000020541.12	77.1856	-0.553498	0.471567	-1.17374	0.240498	0.999968	ENSMUSG00000020541	Tom1l1
ENSMUSG00000026640.12	433.418	-0.348118	0.296602	-1.17369	0.240521	0.999968	ENSMUSG00000026640	Plxna2
ENSMUSG00000003762.13	32.0871	-0.682689	0.581813	-1.17338	0.240643	0.999968	ENSMUSG00000003762	Coq8b
ENSMUSG00000064267.13	41.3552	0.76195	0.64937	1.17337	0.240648	0.999968	ENSMUSG00000064267	Hvcn1
ENSMUSG00000036552.16	17.4652	-0.927032	0.790199	-1.17316	0.240731	0.999968	ENSMUSG00000036552	Ermard
ENSMUSG00000086404.1	2.41409	2.51538	2.14467	1.17285	0.240855	0.999968	ENSMUSG00000086404	Gm6787
ENSMUSG00000035954.10	125.85	-0.457268	0.390079	-1.17224	0.241099	0.999968	ENSMUSG00000035954	Dock4
ENSMUSG00000078234.6	16.4522	-0.89624	0.764806	-1.17185	0.241256	0.999968	ENSMUSG00000078234	Klhdc7a
ENSMUSG00000096999.1	4.63582	1.65057	1.40852	1.17185	0.241258	0.999968	ENSMUSG00000096999	NA
ENSMUSG00000004642.13	282.728	0.361804	0.308752	1.17183	0.241266	0.999968	ENSMUSG00000004642	Slbp
ENSMUSG00000049521.1	142.063	0.558059	0.476255	1.17177	0.241291	0.999968	ENSMUSG00000049521	Cdc42ep1
ENSMUSG00000038058.14	10.319	1.33785	1.14174	1.17176	0.241294	0.999968	ENSMUSG00000038058	Nod1
ENSMUSG00000055809.7	6.11862	-1.40486	1.19909	-1.1716	0.241356	0.999968	ENSMUSG00000055809	Dnaaf3
ENSMUSG00000087565.1	4.39815	2.03011	1.73288	1.17152	0.241388	0.999968	ENSMUSG00000087565	NA
ENSMUSG00000028661.8	4.74022	-1.73677	1.48256	-1.17147	0.241409	0.999968	ENSMUSG00000028661	Epha8
ENSMUSG00000070426.12	79.7417	-0.583214	0.497877	-1.1714	0.241437	0.999968	ENSMUSG00000070426	Rnf121
ENSMUSG00000034685.4	55.0578	0.580446	0.495662	1.17105	0.241578	0.999968	ENSMUSG00000034685	Fam171a2
ENSMUSG00000069310.4	137.728	-0.544983	0.465684	-1.17029	0.241886	0.999968	ENSMUSG00000069310	Hist1h3c
ENSMUSG00000114765.1	15.3356	0.942673	0.806086	1.16945	0.242224	0.999968	ENSMUSG00000114765	NA
ENSMUSG00000042195.9	41.6634	0.579056	0.495182	1.16938	0.242251	0.999968	ENSMUSG00000042195	Slc35f2
ENSMUSG00000051548.4	14.7652	0.989858	0.846861	1.16886	0.242462	0.999968	ENSMUSG00000051548	NA
ENSMUSG00000059741.13	52.2701	0.739575	0.63285	1.16864	0.242548	0.999968	ENSMUSG00000059741	Myl3
ENSMUSG00000030982.18	143.42	-0.427486	0.36582	-1.16857	0.242577	0.999968	ENSMUSG00000030982	9030624J02Rik
ENSMUSG00000042286.13	189.143	0.509824	0.436334	1.16843	0.242635	0.999968	ENSMUSG00000042286	Stab1
ENSMUSG00000065037.1	30928.1	-0.508405	0.435177	-1.16827	0.242698	0.999968	ENSMUSG00000065037	Rn7sk
ENSMUSG00000002068.16	189.106	0.435297	0.372751	1.1678	0.242889	0.999968	ENSMUSG00000002068	Ccne1
ENSMUSG00000113876.1	1.44142	2.95572	2.53104	1.16779	0.242891	0.999968	ENSMUSG00000113876	NA
ENSMUSG00000019659.8	29.5804	-0.716971	0.614141	-1.16744	0.243034	0.999968	ENSMUSG00000019659	Ccdc12
ENSMUSG00000051034.7	15.0715	-0.976103	0.836277	-1.1672	0.243129	0.999968	ENSMUSG00000051034	Zfp11
ENSMUSG00000006362.16	53.463	0.638207	0.546913	1.16693	0.24324	0.999968	ENSMUSG00000006362	Cbfa2t3
ENSMUSG00000105293.1	6.05362	-1.37651	1.17967	-1.16686	0.243268	0.999968	ENSMUSG00000105293	NA
ENSMUSG00000105611.1	2.72461	-2.21437	1.89786	-1.16677	0.243303	0.999968	ENSMUSG00000105611	NA
ENSMUSG00000052572.16	2.39137	-2.32537	1.99335	-1.16656	0.243387	0.999968	ENSMUSG00000052572	Dlg2
ENSMUSG00000024537.4	66.2694	0.517177	0.44366	1.16571	0.243733	0.999968	ENSMUSG00000024537	Psmg2
ENSMUSG00000104454.1	4.69142	-1.67581	1.43786	-1.16549	0.24382	0.999968	ENSMUSG00000104454	NA
ENSMUSG00000109940.1	5.87301	-1.5166	1.30159	-1.1652	0.243939	0.999968	ENSMUSG00000109940	NA
ENSMUSG00000106680.1	46.2353	-0.836962	0.718319	-1.16517	0.243951	0.999968	ENSMUSG00000106680	NA
ENSMUSG00000019820.11	918.352	-0.44496	0.381901	-1.16512	0.243971	0.999968	ENSMUSG00000019820	Utrn
ENSMUSG00000029613.15	148.22	0.426744	0.366374	1.16478	0.244109	0.999968	ENSMUSG00000029613	Eif2ak1
ENSMUSG00000038077.7	18.6686	0.955199	0.820093	1.16475	0.244122	0.999968	ENSMUSG00000038077	Kcna6
ENSMUSG00000027577.14	12.4922	0.995192	0.854735	1.16433	0.244291	0.999968	ENSMUSG00000027577	Chrna4
ENSMUSG00000030177.14	56.3006	-0.538792	0.46284	-1.1641	0.244384	0.999968	ENSMUSG00000030177	Ccdc77
ENSMUSG00000026511.7	64.6923	0.579806	0.498109	1.16401	0.244418	0.999968	ENSMUSG00000026511	Srp9
ENSMUSG00000029419.8	20.5231	2.35936	2.02699	1.16398	0.244434	0.999968	ENSMUSG00000029419	Gm996
ENSMUSG00000030346.16	70.685	0.495658	0.425861	1.1639	0.244466	0.999968	ENSMUSG00000030346	Rad51ap1
ENSMUSG00000029661.16	424.122	0.423505	0.363907	1.16377	0.244516	0.999968	ENSMUSG00000029661	Col1a2
ENSMUSG00000042148.8	81.6142	-0.569154	0.489085	-1.16371	0.24454	0.999968	ENSMUSG00000042148	Cox10
ENSMUSG00000104121.1	2.09879	-2.44716	2.10302	-1.16364	0.244569	0.999968	ENSMUSG00000104121	NA
ENSMUSG00000028608.15	59.894	-0.523156	0.449778	-1.16314	0.244772	0.999968	ENSMUSG00000028608	0610037L13Rik
ENSMUSG00000110528.1	6.27456	1.3638	1.17258	1.16308	0.244796	0.999968	ENSMUSG00000110528	NA
ENSMUSG00000035032.12	7.09883	1.85427	1.5947	1.16277	0.244922	0.999968	ENSMUSG00000035032	Nek11
ENSMUSG00000020864.13	120.36	0.504057	0.433498	1.16277	0.244924	0.999968	ENSMUSG00000020864	Ankrd40
ENSMUSG00000002007.5	1.58804	2.73273	2.35038	1.16268	0.244961	0.999968	ENSMUSG00000002007	Srpk3
ENSMUSG00000078515.4	324.234	0.384631	0.330816	1.16267	0.244962	0.999968	ENSMUSG00000078515	Ddi2
ENSMUSG00000072494.7	8.3775	-1.19563	1.02859	-1.1624	0.245073	0.999968	ENSMUSG00000072494	Ppp1r3e
ENSMUSG00000037339.17	140.689	0.434443	0.373793	1.16226	0.245132	0.999968	ENSMUSG00000037339	Fam53a
ENSMUSG00000040231.16	4.59809	1.76262	1.51684	1.16203	0.245222	0.999968	ENSMUSG00000040231	Syngr4
ENSMUSG00000054079.12	190.455	-0.411622	0.354277	-1.16187	0.24529	0.999968	ENSMUSG00000054079	Utp18
ENSMUSG00000038702.6	49.7222	0.548571	0.472216	1.1617	0.245359	0.999968	ENSMUSG00000038702	Dsel
ENSMUSG00000111626.1	4.30972	-1.73286	1.49176	-1.16162	0.245389	0.999968	ENSMUSG00000111626	NA
ENSMUSG00000059278.9	42.0717	-0.657311	0.565891	-1.16155	0.245418	0.999968	ENSMUSG00000059278	Naa38
ENSMUSG00000047821.16	11.1801	-1.00861	0.868385	-1.16148	0.245447	0.999968	ENSMUSG00000047821	Trim16
ENSMUSG00000068748.7	68.3271	-0.516873	0.445068	-1.16134	0.245505	0.999968	ENSMUSG00000068748	Ptprz1
ENSMUSG00000085527.1	1.31473	-2.78085	2.39483	-1.16119	0.245565	0.999968	ENSMUSG00000085527	NA
ENSMUSG00000041238.15	115.503	0.429454	0.370003	1.16068	0.245774	0.999968	ENSMUSG00000041238	Rbbp8
ENSMUSG00000020785.17	10.5059	1.09637	0.944932	1.16027	0.24594	0.999968	ENSMUSG00000020785	Camkk1
ENSMUSG00000111491.1	4.5505	-1.61218	1.38965	-1.16013	0.245995	0.999968	ENSMUSG00000111491	NA
ENSMUSG00000062561.3	2.42751	2.70191	2.32937	1.15993	0.246076	0.999968	ENSMUSG00000062561	NA
ENSMUSG00000113165.1	2.52764	-2.19066	1.88869	-1.15988	0.246097	0.999968	ENSMUSG00000113165	NA
ENSMUSG00000104379.1	3.90381	1.83826	1.58514	1.15968	0.246178	0.999968	ENSMUSG00000104379	NA
ENSMUSG00000018830.8	3.32735	1.99661	1.72235	1.15923	0.246361	0.999968	ENSMUSG00000018830	Myh11
ENSMUSG00000106565.1	1.28943	-2.77204	2.39203	-1.15886	0.246512	0.999968	ENSMUSG00000106565	NA
ENSMUSG00000036820.11	56.0007	-0.571458	0.493373	-1.15827	0.246755	0.999968	ENSMUSG00000036820	Amdhd2
ENSMUSG00000090086.7	58.7181	0.672153	0.580329	1.15823	0.246771	0.999968	ENSMUSG00000090086	NA
ENSMUSG00000028212.16	104.808	0.695813	0.60093	1.15789	0.246907	0.999968	ENSMUSG00000028212	Ccne2
ENSMUSG00000025220.7	494.347	0.341361	0.294829	1.15783	0.246935	0.999968	ENSMUSG00000025220	Mgea5
ENSMUSG00000083834.1	21.9752	0.907198	0.783602	1.15773	0.246975	0.999968	ENSMUSG00000083834	NA
ENSMUSG00000028718.16	135.181	-0.40412	0.349255	-1.15709	0.247236	0.999968	ENSMUSG00000028718	Stil
ENSMUSG00000070443.6	2.21715	2.62545	2.26968	1.15675	0.247374	0.999968	ENSMUSG00000070443	NA
ENSMUSG00000034041.4	23.3592	0.877408	0.758528	1.15672	0.247385	0.999968	ENSMUSG00000034041	Lyl1
ENSMUSG00000090470.2	3.95134	2.01829	1.74505	1.15658	0.247443	0.999968	ENSMUSG00000090470	Prr23a3
ENSMUSG00000021703.9	123.735	-0.475159	0.411094	-1.15584	0.247747	0.999968	ENSMUSG00000021703	Serinc5
ENSMUSG00000009640.11	65.8582	-0.520345	0.450233	-1.15573	0.247794	0.999968	ENSMUSG00000009640	Dmap1
ENSMUSG00000062960.10	350.212	0.396133	0.342836	1.15546	0.247903	0.999968	ENSMUSG00000062960	Kdr
ENSMUSG00000037016.11	739.135	-0.404305	0.349951	-1.15532	0.247959	0.999968	ENSMUSG00000037016	Frem2
ENSMUSG00000109982.1	2.14413	2.73109	2.36429	1.15514	0.248034	0.999968	ENSMUSG00000109982	NA
ENSMUSG00000020263.14	82.4367	-0.521448	0.451513	-1.15489	0.248136	0.999968	ENSMUSG00000020263	Appl2
ENSMUSG00000023272.3	136.974	-0.504247	0.436623	-1.15488	0.248139	0.999968	ENSMUSG00000023272	Creld2
ENSMUSG00000090053.9	47.4721	0.635024	0.549908	1.15478	0.248179	0.999968	ENSMUSG00000090053	Palm2
ENSMUSG00000057751.14	134.801	0.602802	0.522049	1.15468	0.24822	0.999968	ENSMUSG00000057751	Megf6
ENSMUSG00000000120.6	37.8051	-0.867996	0.751754	-1.15463	0.248243	0.999968	ENSMUSG00000000120	Ngfr
ENSMUSG00000097574.1	2.59419	-2.14167	1.85491	-1.15459	0.248258	0.999968	ENSMUSG00000097574	C920006O11Rik
ENSMUSG00000027995.10	16.0315	1.09133	0.945249	1.15454	0.248279	0.999968	ENSMUSG00000027995	Tlr2
ENSMUSG00000028785.13	8.47988	1.40776	1.21948	1.1544	0.248338	0.999968	ENSMUSG00000028785	Hpca
ENSMUSG00000025732.5	26.2139	0.754595	0.654122	1.1536	0.248664	0.999968	ENSMUSG00000025732	Fam195a
ENSMUSG00000090369.3	2.29046	-2.33757	2.02675	-1.15336	0.248763	0.999968	ENSMUSG00000090369	4933411K16Rik
ENSMUSG00000038580.13	5.74115	-1.62547	1.40986	-1.15293	0.24894	0.999968	ENSMUSG00000038580	Sct
ENSMUSG00000007610.15	59.2746	-0.503526	0.436835	-1.15267	0.249047	0.999968	ENSMUSG00000007610	Gtpbp3
ENSMUSG00000105107.1	4.23054	-1.83654	1.59412	-1.15207	0.249291	0.999968	ENSMUSG00000105107	NA
ENSMUSG00000027366.12	63.2061	0.556196	0.482978	1.1516	0.249487	0.999968	ENSMUSG00000027366	Sppl2a
ENSMUSG00000020023.18	27.6524	-0.877743	0.762314	-1.15142	0.24956	0.999968	ENSMUSG00000020023	Tmcc3
ENSMUSG00000047604.3	45.5527	-0.582524	0.506176	-1.15083	0.249801	0.999968	ENSMUSG00000047604	Frat2
ENSMUSG00000033768.16	24.953	-0.797324	0.692914	-1.15068	0.249863	0.999968	ENSMUSG00000033768	Nrxn2
ENSMUSG00000106427.1	8.48444	-1.35731	1.17968	-1.15058	0.249906	0.999968	ENSMUSG00000106427	NA
ENSMUSG00000058325.6	390.321	-0.390577	0.339485	-1.1505	0.249938	0.999968	ENSMUSG00000058325	Dock1
ENSMUSG00000107465.1	11.1753	-1.04314	0.906973	-1.15013	0.250089	0.999968	ENSMUSG00000107465	NA
ENSMUSG00000107976.1	3.0759	-1.83633	1.59674	-1.15005	0.250123	0.999968	ENSMUSG00000107976	NA
ENSMUSG00000026018.12	4.75174	4.45036	3.87122	1.1496	0.250307	0.999968	ENSMUSG00000026018	Ica1l
ENSMUSG00000037406.7	4.75174	4.45036	3.87122	1.1496	0.250307	0.999968	ENSMUSG00000037406	Htra4
ENSMUSG00000031549.16	2.8032	-2.06205	1.79375	-1.14958	0.250318	0.999968	ENSMUSG00000031549	Ido2
ENSMUSG00000066621.12	61.8784	-0.575256	0.50048	-1.14941	0.250387	0.999968	ENSMUSG00000066621	Tecpr1
ENSMUSG00000082895.1	4.11123	1.79879	1.56501	1.14938	0.2504	0.999968	ENSMUSG00000082895	NA
ENSMUSG00000034205.16	240.493	0.374777	0.326101	1.14927	0.250446	0.999968	ENSMUSG00000034205	Loxl2
ENSMUSG00000028248.15	351.262	-0.498265	0.433622	-1.14908	0.250524	0.999968	ENSMUSG00000028248	Pnisr
ENSMUSG00000086095.2	1.51094	-2.76902	2.41044	-1.14876	0.250654	0.999968	ENSMUSG00000086095	Gm15328
ENSMUSG00000048485.12	5.30241	-1.53934	1.34001	-1.14875	0.250659	0.999968	ENSMUSG00000048485	Zbtb8b
ENSMUSG00000021671.9	68.985	-0.509876	0.443858	-1.14874	0.250665	0.999968	ENSMUSG00000021671	Poc5
ENSMUSG00000028463.14	2.08101	-2.58916	2.25422	-1.14858	0.250728	0.999968	ENSMUSG00000028463	Car9
ENSMUSG00000070003.7	39.9942	0.662396	0.576791	1.14842	0.250797	0.999968	ENSMUSG00000070003	Ssbp4
ENSMUSG00000110187.1	24.2575	1.16266	1.01263	1.14816	0.250901	0.999968	ENSMUSG00000110187	NA
ENSMUSG00000114190.1	3.60182	1.80916	1.57586	1.14804	0.250952	0.999968	ENSMUSG00000114190	NA
ENSMUSG00000064437.1	23.3869	-0.890321	0.77563	-1.14787	0.251023	0.999968	ENSMUSG00000064437	Snord49b
ENSMUSG00000086754.1	1.56485	-2.53764	2.21143	-1.14751	0.251171	0.999968	ENSMUSG00000086754	NA
ENSMUSG00000092412.1	1.56485	-2.53764	2.21143	-1.14751	0.251171	0.999968	ENSMUSG00000092412	NA
ENSMUSG00000077565.1	31.556	-0.686599	0.598547	-1.14711	0.251336	0.999968	ENSMUSG00000077565	NA
ENSMUSG00000035958.3	111.755	0.442961	0.386311	1.14664	0.251529	0.999968	ENSMUSG00000035958	Tdp2
ENSMUSG00000097793.1	16.3451	-0.866543	0.756049	-1.14615	0.251734	0.999968	ENSMUSG00000097793	NA
ENSMUSG00000040711.7	263.755	0.428372	0.373803	1.14598	0.251803	0.999968	ENSMUSG00000040711	Sh3pxd2b
ENSMUSG00000066406.15	559.35	-0.40619	0.354664	-1.14528	0.252093	0.999968	ENSMUSG00000066406	Akap13
ENSMUSG00000025269.16	170.59	0.507546	0.443246	1.14507	0.252181	0.999968	ENSMUSG00000025269	Apex2
ENSMUSG00000020894.16	93.2319	0.544228	0.475379	1.14483	0.25228	0.999968	ENSMUSG00000020894	Vamp2
ENSMUSG00000065258.1	17.6668	-0.931899	0.814077	-1.14473	0.252321	0.999968	ENSMUSG00000065258	NA
ENSMUSG00000042842.11	9.62057	1.27321	1.11234	1.14463	0.252364	0.999968	ENSMUSG00000042842	Serpinb6b
ENSMUSG00000071757.10	52.5714	-0.571696	0.499571	-1.14438	0.252468	0.999968	ENSMUSG00000071757	Zhx2
ENSMUSG00000072893.12	37.4112	0.919467	0.803905	1.14375	0.252727	0.999968	ENSMUSG00000072893	4933439C10Rik
ENSMUSG00000109270.1	3.64612	-1.77143	1.54911	-1.14351	0.252825	0.999968	ENSMUSG00000109270	Gm10584
ENSMUSG00000106990.1	12.0347	0.989776	0.865794	1.1432	0.252955	0.999968	ENSMUSG00000106990	NA
ENSMUSG00000064856.1	5.19829	-1.54848	1.35464	-1.1431	0.252998	0.999968	ENSMUSG00000064856	NA
ENSMUSG00000043602.5	7.93897	-1.19033	1.04143	-1.14298	0.253048	0.999968	ENSMUSG00000043602	Zfp3
ENSMUSG00000002833.11	353.286	-0.372457	0.325876	-1.14294	0.253064	0.999968	ENSMUSG00000002833	Hdgfrp2
ENSMUSG00000026274.11	156.276	0.432799	0.378675	1.14293	0.253069	0.999968	ENSMUSG00000026274	Pask
ENSMUSG00000072623.6	37.6095	0.596115	0.521652	1.14275	0.253144	0.999968	ENSMUSG00000072623	Zfp9
ENSMUSG00000063704.12	7.50243	-1.5112	1.32248	-1.1427	0.253162	0.999968	ENSMUSG00000063704	Mapk15
ENSMUSG00000025724.12	159.872	0.395947	0.346532	1.1426	0.253206	0.999968	ENSMUSG00000025724	Sec11a
ENSMUSG00000050556.9	21.8237	1.0935	0.957184	1.14241	0.253284	0.999968	ENSMUSG00000050556	Kcnb1
ENSMUSG00000029524.16	7.58192	-1.44891	1.26846	-1.14226	0.253345	0.999968	ENSMUSG00000029524	Sirt4
ENSMUSG00000105304.1	11.6277	1.23174	1.07844	1.14216	0.253389	0.999968	ENSMUSG00000105304	NA
ENSMUSG00000084497.1	2.08255	2.49863	2.18797	1.14198	0.253461	0.999968	ENSMUSG00000084497	NA
ENSMUSG00000048234.13	85.4265	0.478413	0.41903	1.14171	0.253573	0.999968	ENSMUSG00000048234	Rnf149
ENSMUSG00000113512.1	6.055	1.39415	1.22124	1.14159	0.253626	0.999968	ENSMUSG00000113512	NA
ENSMUSG00000004105.8	55.0153	0.538813	0.472012	1.14152	0.253652	0.999968	ENSMUSG00000004105	Angptl2
ENSMUSG00000021127.7	343.417	0.374935	0.328508	1.14133	0.253735	0.999968	ENSMUSG00000021127	Zfp36l1
ENSMUSG00000109038.1	3.67561	1.92309	1.68565	1.14086	0.253929	0.999968	ENSMUSG00000109038	NA
ENSMUSG00000085454.1	1.75652	-2.47893	2.17341	-1.14057	0.254049	0.999968	ENSMUSG00000085454	NA
ENSMUSG00000083668.1	117.996	0.447334	0.392357	1.14012	0.254236	0.999968	ENSMUSG00000083668	NA
ENSMUSG00000021750.15	4.47297	-1.54928	1.35932	-1.13975	0.25439	0.999968	ENSMUSG00000021750	Fam107a
ENSMUSG00000043252.8	105.44	0.431333	0.378496	1.1396	0.254453	0.999968	ENSMUSG00000043252	Tmem64
ENSMUSG00000037737.6	2.2092	2.5762	2.26066	1.13958	0.254462	0.999968	ENSMUSG00000037737	Actrt3
ENSMUSG00000028381.8	185.895	0.399777	0.350852	1.13944	0.254518	0.999968	ENSMUSG00000028381	Ugcg
ENSMUSG00000055239.10	179.736	0.38169	0.334995	1.13939	0.254541	0.999968	ENSMUSG00000055239	Kcmf1
ENSMUSG00000028696.12	23.5762	-0.83502	0.732914	-1.13931	0.254572	0.999968	ENSMUSG00000028696	Ipp
ENSMUSG00000020029.6	190.398	0.379346	0.333008	1.13915	0.254641	0.999968	ENSMUSG00000020029	Nudt4
ENSMUSG00000105272.1	2.65788	-1.99455	1.75136	-1.13886	0.254762	0.999968	ENSMUSG00000105272	NA
ENSMUSG00000010307.7	8.12113	-1.27116	1.1163	-1.13872	0.254818	0.999968	ENSMUSG00000010307	Tmem86a
ENSMUSG00000080866.1	4.01789	-2.01942	1.77352	-1.13865	0.254849	0.999968	ENSMUSG00000080866	NA
ENSMUSG00000032135.15	67.5444	0.505292	0.443798	1.13857	0.254885	0.999968	ENSMUSG00000032135	Mcam
ENSMUSG00000098374.1	4.79127	-1.53324	1.34704	-1.13823	0.255025	0.999968	ENSMUSG00000098374	NA
ENSMUSG00000102570.1	5.73539	-1.45502	1.27854	-1.13803	0.255107	0.999968	ENSMUSG00000102570	NA
ENSMUSG00000024137.8	67.6465	-0.532231	0.467692	-1.138	0.255122	0.999968	ENSMUSG00000024137	E4f1
ENSMUSG00000026288.14	18.7287	0.903623	0.794126	1.13788	0.255169	0.999968	ENSMUSG00000026288	Inpp5d
ENSMUSG00000038056.15	374.67	-0.451253	0.396619	-1.13775	0.255225	0.999968	ENSMUSG00000038056	Kmt2c
ENSMUSG00000102147.1	23.3684	-1.04447	0.918109	-1.13763	0.255273	0.999968	ENSMUSG00000102147	NA
ENSMUSG00000097375.2	37.5983	0.683293	0.600643	1.1376	0.255287	0.999968	ENSMUSG00000097375	NA
ENSMUSG00000027247.16	216.928	0.366833	0.322464	1.13759	0.25529	0.999968	ENSMUSG00000027247	Arhgap1
ENSMUSG00000104810.1	2.45822	-2.23632	1.96598	-1.13751	0.255327	0.999968	ENSMUSG00000104810	NA
ENSMUSG00000041718.15	35.2041	0.818174	0.719467	1.13719	0.255457	0.999968	ENSMUSG00000041718	Alg13
ENSMUSG00000039745.8	9.63421	1.28847	1.13321	1.137	0.255537	0.999968	ENSMUSG00000039745	Htatip2
ENSMUSG00000006676.16	548.081	0.354042	0.311532	1.13645	0.255767	0.999968	ENSMUSG00000006676	Usp19
ENSMUSG00000097762.1	4.17893	2.17286	1.91217	1.13633	0.255818	0.999968	ENSMUSG00000097762	NA
ENSMUSG00000039748.11	279.639	0.353403	0.311044	1.13618	0.255881	0.999968	ENSMUSG00000039748	Exo1
ENSMUSG00000002608.8	143.193	0.465196	0.409439	1.13618	0.255883	0.999968	ENSMUSG00000002608	Ccdc97
ENSMUSG00000024668.7	103.027	0.454278	0.399933	1.13589	0.256004	0.999968	ENSMUSG00000024668	Sdhaf2
ENSMUSG00000109697.1	6.52844	1.35789	1.19581	1.13554	0.256149	0.999968	ENSMUSG00000109697	NA
ENSMUSG00000021824.13	90.1509	-0.511175	0.450267	-1.13527	0.256262	0.999968	ENSMUSG00000021824	Ap3m1
ENSMUSG00000036781.13	160.532	-0.533859	0.4703	-1.13514	0.256315	0.999968	ENSMUSG00000036781	Rps27l
ENSMUSG00000022978.11	62.9554	-0.546074	0.481081	-1.1351	0.256334	0.999968	ENSMUSG00000022978	Mis18a
ENSMUSG00000022415.12	4.95751	-1.58148	1.39355	-1.13486	0.256435	0.999968	ENSMUSG00000022415	Syngr1
ENSMUSG00000068614.7	604.522	1.17567	1.03601	1.13481	0.256456	0.999968	ENSMUSG00000068614	Actc1
ENSMUSG00000025260.10	113.023	-0.568803	0.501286	-1.13469	0.256506	0.999968	ENSMUSG00000025260	Hsd17b10
ENSMUSG00000036036.15	69.5982	-0.573774	0.505716	-1.13458	0.256552	0.999968	ENSMUSG00000036036	Zfp57
ENSMUSG00000053040.13	3.20329	2.0231	1.78405	1.13399	0.256798	0.999968	ENSMUSG00000053040	Aph1c
ENSMUSG00000004872.15	76.8029	0.563532	0.496968	1.13394	0.256819	0.999968	ENSMUSG00000004872	Pax3
ENSMUSG00000112035.1	2.4982	2.18093	1.92349	1.13384	0.256863	0.999968	ENSMUSG00000112035	NA
ENSMUSG00000064193.8	35.9987	-0.761373	0.671621	-1.13364	0.256948	0.999968	ENSMUSG00000064193	NA
ENSMUSG00000089639.1	3.56477	1.94022	1.71161	1.13357	0.256977	0.999968	ENSMUSG00000089639	NA
ENSMUSG00000030432.12	43.0021	0.611859	0.539918	1.13324	0.257112	0.999968	ENSMUSG00000030432	Rpl28
ENSMUSG00000042167.6	64.4175	0.518865	0.457963	1.13298	0.257221	0.999968	ENSMUSG00000042167	Papd4
ENSMUSG00000085271.7	4.17675	1.78574	1.57615	1.13297	0.257225	0.999968	ENSMUSG00000085271	E130006D01Rik
ENSMUSG00000086942.1	3.62369	-2.02566	1.7887	-1.13248	0.257434	0.999968	ENSMUSG00000086942	NA
ENSMUSG00000029320.11	2.19171	2.60832	2.30389	1.13214	0.257577	0.999968	ENSMUSG00000029320	1700016H13Rik
ENSMUSG00000029469.14	45.9933	-0.632728	0.558995	-1.1319	0.257675	0.999968	ENSMUSG00000029469	Ift81
ENSMUSG00000055137.7	1.71527	-2.61768	2.31264	-1.1319	0.257677	0.999968	ENSMUSG00000055137	Sugct
ENSMUSG00000107949.1	1.26729	-2.73739	2.41867	-1.13177	0.25773	0.999968	ENSMUSG00000107949	NA
ENSMUSG00000052488.7	515.964	0.347777	0.307374	1.13144	0.257868	0.999968	ENSMUSG00000052488	Cherp
ENSMUSG00000040473.15	5.765	1.44993	1.28191	1.13107	0.258026	0.999968	ENSMUSG00000040473	Cfap69
ENSMUSG00000104903.1	10.9877	-1.1901	1.05222	-1.13104	0.258038	0.999968	ENSMUSG00000104903	NA
ENSMUSG00000037681.13	11.9571	1.07787	0.953047	1.13097	0.258067	0.999968	ENSMUSG00000037681	Esyt3
ENSMUSG00000074194.4	3.87741	-1.68332	1.48904	-1.13047	0.258276	0.999968	ENSMUSG00000074194	Zfp791
ENSMUSG00000052566.8	78.4349	-0.774676	0.685313	-1.1304	0.258309	0.999968	ENSMUSG00000052566	Hook2
ENSMUSG00000028344.12	28.8001	-0.778956	0.689313	-1.13005	0.258456	0.999968	ENSMUSG00000028344	Invs
ENSMUSG00000032579.14	19.1074	-0.914596	0.80937	-1.13001	0.258472	0.999968	ENSMUSG00000032579	Hemk1
ENSMUSG00000100510.7	14.7596	0.980591	0.867905	1.12984	0.258545	0.999968	ENSMUSG00000100510	Uph
ENSMUSG00000102615.1	2.36305	-2.21724	1.96297	-1.12954	0.258672	0.999968	ENSMUSG00000102615	NA
ENSMUSG00000040254.11	11.212	-1.04096	0.921621	-1.12949	0.25869	0.999968	ENSMUSG00000040254	Sema3d
ENSMUSG00000080316.10	8.47699	1.36469	1.20826	1.12947	0.2587	0.999968	ENSMUSG00000080316	Spaca6
ENSMUSG00000097195.9	176.011	-0.37937	0.336063	-1.12886	0.258955	0.999968	ENSMUSG00000097195	Snhg5
ENSMUSG00000108478.1	6.17206	-1.62834	1.44247	-1.12885	0.25896	0.999968	ENSMUSG00000108478	NA
ENSMUSG00000066306.13	761.458	-0.340872	0.301999	-1.12872	0.259016	0.999968	ENSMUSG00000066306	Numa1
ENSMUSG00000085704.1	39.011	-0.666037	0.590325	-1.12826	0.259212	0.999968	ENSMUSG00000085704	4921531C22Rik
ENSMUSG00000103553.1	2.26473	2.5235	2.23719	1.12798	0.259329	0.999968	ENSMUSG00000103553	NA
ENSMUSG00000050628.6	30.651	-0.65099	0.577136	-1.12797	0.259334	0.999968	ENSMUSG00000050628	Ubald2
ENSMUSG00000039842.15	242.253	-0.470897	0.417477	-1.12796	0.259337	0.999968	ENSMUSG00000039842	Mcph1
ENSMUSG00000038508.7	5.08461	1.89708	1.68232	1.12766	0.259463	0.999968	ENSMUSG00000038508	Gdf15
ENSMUSG00000085762.1	51.1342	-0.849918	0.753825	-1.12747	0.259542	0.999968	ENSMUSG00000085762	NA
ENSMUSG00000000711.3	65.8452	0.543404	0.481987	1.12742	0.259563	0.999968	ENSMUSG00000000711	Rab5b
ENSMUSG00000031226.13	120.758	0.428211	0.379841	1.12734	0.259597	0.999968	ENSMUSG00000031226	Pbdc1
ENSMUSG00000033578.7	3.75832	-1.79203	1.58986	-1.12716	0.259673	0.999968	ENSMUSG00000033578	Tmem35a
ENSMUSG00000045744.10	4.1924	-1.78176	1.58122	-1.12683	0.259815	0.999968	ENSMUSG00000045744	Bricd5
ENSMUSG00000087365.7	41.2207	0.665482	0.590583	1.12682	0.259818	0.999968	ENSMUSG00000087365	NA
ENSMUSG00000036073.17	33.6167	0.64177	0.569566	1.12677	0.259839	0.999968	ENSMUSG00000036073	Galt
ENSMUSG00000021219.16	4.47129	-1.60495	1.42471	-1.12651	0.259949	0.999968	ENSMUSG00000021219	Rgs6
ENSMUSG00000104402.1	4.49645	1.67727	1.48903	1.12642	0.259988	0.999968	ENSMUSG00000104402	NA
ENSMUSG00000028245.15	227.013	-0.389689	0.345996	-1.12628	0.260046	0.999968	ENSMUSG00000028245	Nsmaf
ENSMUSG00000113073.1	2.32981	2.43769	2.1644	1.12627	0.260053	0.999968	ENSMUSG00000113073	NA
ENSMUSG00000053740.7	38.9248	0.657078	0.583879	1.12537	0.260434	0.999968	ENSMUSG00000053740	NA
ENSMUSG00000033054.7	178.146	0.385164	0.342369	1.125	0.26059	0.999968	ENSMUSG00000033054	Npat
ENSMUSG00000040690.15	20.5012	-0.830518	0.738249	-1.12498	0.260596	0.999968	ENSMUSG00000040690	Col16a1
ENSMUSG00000107921.1	3.89277	-1.98072	1.76111	-1.1247	0.260715	0.999968	ENSMUSG00000107921	NA
ENSMUSG00000032625.14	20.706	-0.776959	0.690816	-1.1247	0.260718	0.999968	ENSMUSG00000032625	Thsd7a
ENSMUSG00000034259.7	46.5833	-0.612643	0.544732	-1.12467	0.260729	0.999968	ENSMUSG00000034259	Exosc4
ENSMUSG00000053964.17	4.09754	-1.69347	1.50579	-1.12464	0.260742	0.999968	ENSMUSG00000053964	Lgals4
ENSMUSG00000027227.7	73.0654	0.745858	0.663253	1.12454	0.260782	0.999968	ENSMUSG00000027227	Sord
ENSMUSG00000000555.7	368.322	0.361717	0.321727	1.1243	0.260887	0.999968	ENSMUSG00000000555	Itga5
ENSMUSG00000034235.17	120.699	-0.525908	0.467768	-1.12429	0.260889	0.999968	ENSMUSG00000034235	Usp54
ENSMUSG00000039782.14	73.2722	0.614716	0.546899	1.124	0.261011	0.999968	ENSMUSG00000039782	Cpeb2
ENSMUSG00000022544.13	26.0551	-0.849407	0.755761	-1.12391	0.261051	0.999968	ENSMUSG00000022544	Eef2kmt
ENSMUSG00000030020.13	49.3395	-0.771461	0.686607	-1.12358	0.26119	0.999968	ENSMUSG00000030020	Prickle2
ENSMUSG00000048012.19	36.0601	-0.702533	0.625289	-1.12353	0.261211	0.999968	ENSMUSG00000048012	Zfp473
ENSMUSG00000041565.16	2.09655	2.9059	2.5868	1.12335	0.261287	0.999968	ENSMUSG00000041565	L3mbtl4
ENSMUSG00000096188.1	296.658	0.365989	0.325816	1.1233	0.26131	0.999968	ENSMUSG00000096188	Cmtm4
ENSMUSG00000022663.3	60.2337	-0.6231	0.554738	-1.12323	0.261338	0.999968	ENSMUSG00000022663	Atg3
ENSMUSG00000003233.11	185.709	0.454886	0.405001	1.12317	0.261364	0.999968	ENSMUSG00000003233	Dvl3
ENSMUSG00000030772.6	30.4454	-0.822593	0.732486	-1.12301	0.261431	0.999968	ENSMUSG00000030772	Dkk3
ENSMUSG00000041836.10	17.1087	-0.84081	0.748908	-1.12271	0.261559	0.999968	ENSMUSG00000041836	Ptpre
ENSMUSG00000091811.2	23.0402	0.897721	0.799627	1.12267	0.261576	0.999968	ENSMUSG00000091811	Inafm1
ENSMUSG00000107240.1	10.4826	-1.08286	0.964587	-1.12262	0.261599	0.999968	ENSMUSG00000107240	NA
ENSMUSG00000001588.12	4.95906	1.59775	1.42329	1.12258	0.261617	0.999968	ENSMUSG00000001588	Acap1
ENSMUSG00000046873.18	44.2835	-0.763932	0.680612	-1.12242	0.261684	0.999968	ENSMUSG00000046873	Mbtps2
ENSMUSG00000025758.10	184.148	-0.391362	0.348678	-1.12241	0.261686	0.999968	ENSMUSG00000025758	Plk4
ENSMUSG00000028549.17	14.1381	-1.06994	0.953296	-1.12235	0.261712	0.999968	ENSMUSG00000028549	Itgb3bp
ENSMUSG00000030431.8	2.66421	-1.96086	1.74755	-1.12206	0.261837	0.999968	ENSMUSG00000030431	Tmem238
ENSMUSG00000087264.1	1.88469	-2.31576	2.06471	-1.12159	0.262038	0.999968	ENSMUSG00000087264	Gad1os
ENSMUSG00000071644.10	241.496	-0.417734	0.372504	-1.12142	0.262109	0.999968	ENSMUSG00000071644	Eef1g
ENSMUSG00000028487.18	25.9769	-0.72828	0.649551	-1.1212	0.262201	0.999968	ENSMUSG00000028487	Bnc2
ENSMUSG00000035378.17	62.7862	-0.522411	0.466011	-1.12103	0.262276	0.999968	ENSMUSG00000035378	Shq1
ENSMUSG00000032845.15	32.6718	0.859853	0.767327	1.12058	0.262466	0.999968	ENSMUSG00000032845	Alpk2
ENSMUSG00000040213.13	7.53664	-1.19444	1.06598	-1.1205	0.262499	0.999968	ENSMUSG00000040213	Kyat3
ENSMUSG00000021612.15	6.89311	1.88645	1.68379	1.12036	0.262561	0.999968	ENSMUSG00000021612	Slc6a18
ENSMUSG00000110529.1	3.55501	2.02275	1.80588	1.12009	0.262675	0.999968	ENSMUSG00000110529	NA
ENSMUSG00000030509.17	73.4475	-0.475153	0.424215	-1.12008	0.262681	0.999968	ENSMUSG00000030509	Asb7
ENSMUSG00000040680.8	2.30943	-2.35396	2.10201	-1.11986	0.262773	0.999968	ENSMUSG00000040680	Kremen2
ENSMUSG00000034345.14	83.1819	-0.514111	0.459141	-1.11972	0.262832	0.999968	ENSMUSG00000034345	Gtf2h5
ENSMUSG00000048484.4	4.08025	-1.61858	1.44574	-1.11955	0.262907	0.999968	ENSMUSG00000048484	NA
ENSMUSG00000034201.13	102.534	0.504962	0.451272	1.11897	0.263151	0.999968	ENSMUSG00000034201	Gas2l1
ENSMUSG00000046329.14	61.5826	0.519143	0.464004	1.11883	0.263211	0.999968	ENSMUSG00000046329	Slc25a23
ENSMUSG00000066491.4	22.1698	-0.790233	0.706375	-1.11872	0.263261	0.999968	ENSMUSG00000066491	NA
ENSMUSG00000098198.1	14.0166	0.941875	0.841959	1.11867	0.263281	0.999968	ENSMUSG00000098198	NA
ENSMUSG00000063063.12	33.8251	-0.685458	0.612792	-1.11858	0.263319	0.999968	ENSMUSG00000063063	Ctnna2
ENSMUSG00000022089.8	39.6431	-0.563074	0.503524	-1.11827	0.263454	0.999968	ENSMUSG00000022089	Bin3
ENSMUSG00000113750.1	2.9253	-2.04333	1.82735	-1.11819	0.263485	0.999968	ENSMUSG00000113750	NA
ENSMUSG00000062563.15	1.78499	-2.47498	2.21453	-1.11761	0.263734	0.999968	ENSMUSG00000062563	Cys1
ENSMUSG00000020142.12	84.4632	-0.49596	0.443789	-1.11756	0.263756	0.999968	ENSMUSG00000020142	Slc1a4
ENSMUSG00000031391.18	13.5568	-0.895042	0.800995	-1.11741	0.263818	0.999968	ENSMUSG00000031391	L1cam
ENSMUSG00000038685.18	225.797	-0.362954	0.324964	-1.11691	0.264035	0.999968	ENSMUSG00000038685	Rtel1
ENSMUSG00000047959.4	5.43272	-1.55336	1.39078	-1.1169	0.264036	0.999968	ENSMUSG00000047959	Kcna3
ENSMUSG00000039230.14	177.805	-0.398876	0.357133	-1.11688	0.264045	0.999968	ENSMUSG00000039230	Tbcd
ENSMUSG00000031644.19	86.9275	-0.462281	0.414179	-1.11614	0.264363	0.999968	ENSMUSG00000031644	Nek1
ENSMUSG00000026623.16	197.505	0.466196	0.417729	1.11603	0.264411	0.999968	ENSMUSG00000026623	Lpgat1
ENSMUSG00000027580.17	69.8666	0.555444	0.497712	1.116	0.264424	0.999968	ENSMUSG00000027580	Helz2
[truncated: 19,574 more rows]

## Sheet: E95_Intron
Ensembl	baseMean	log2FoldChange	lfcSE	stat	pvalue	Benjamini-Hochberg adjusted pvalue (padj)	ens_id	symbol
ENSMUSG00000006574.15	188.622	4.27044	0.273698	15.6027	6.97484e-55	9.74664e-51	ENSMUSG00000006574	Slc4a1
ENSMUSG00000041431.16	490.756	-1.90931	0.138975	-13.7386	5.96331e-43	4.16656e-39	ENSMUSG00000041431	Ccnb1
ENSMUSG00000025270.13	144.111	4.03716	0.322716	12.5099	6.58933e-36	3.06931e-32	ENSMUSG00000025270	Alas2
ENSMUSG00000001403.13	312.107	-2.01676	0.16963	-11.8891	1.34776e-32	4.70841e-29	ENSMUSG00000001403	Ube2c
ENSMUSG00000033952.14	280.406	-1.80071	0.157285	-11.4487	2.38827e-30	6.67473e-27	ENSMUSG00000033952	Aspm
ENSMUSG00000019942.13	964.014	-1.33296	0.117366	-11.3574	6.81664e-30	1.5876e-26	ENSMUSG00000019942	Cdk1
ENSMUSG00000051839.7	85.5598	3.98123	0.359559	11.0726	1.70472e-28	3.40312e-25	ENSMUSG00000051839	Gypa
ENSMUSG00000045328.11	550.325	-1.27931	0.12749	-10.0346	1.07412e-23	1.87622e-20	ENSMUSG00000045328	Cenpe
ENSMUSG00000026605.14	339.248	-1.41674	0.142597	-9.93527	2.92369e-23	4.53952e-20	ENSMUSG00000026605	Cenpf
ENSMUSG00000027496.15	302.308	-1.49693	0.152088	-9.84251	7.38474e-23	1.03194e-19	ENSMUSG00000027496	Aurka
ENSMUSG00000020914.17	2134.58	-1.12963	0.119567	-9.44771	3.46333e-21	4.39969e-18	ENSMUSG00000020914	Top2a
ENSMUSG00000048922.18	467.893	-1.27019	0.134873	-9.41768	4.61167e-21	5.37029e-18	ENSMUSG00000048922	Cdca2
ENSMUSG00000055609.8	2961.72	4.65477	0.494838	9.40664	5.12249e-21	5.50629e-18	ENSMUSG00000055609	Hba-x
ENSMUSG00000073164.11	369.154	1.26358	0.136128	9.28224	1.65946e-20	1.65637e-17	ENSMUSG00000073164	2410018L13Rik
ENSMUSG00000038943.16	424.727	-1.40942	0.153682	-9.17106	4.68389e-20	4.36351e-17	ENSMUSG00000038943	Prc1
ENSMUSG00000072082.6	341.818	-1.33086	0.146175	-9.10461	8.65801e-20	7.56169e-17	ENSMUSG00000072082	Ccnf
ENSMUSG00000032254.10	513.471	-1.17737	0.132705	-8.8721	7.17761e-19	5.89999e-16	ENSMUSG00000032254	Kif23
ENSMUSG00000020469.8	199.762	1.70636	0.196041	8.70405	3.20237e-18	2.41756e-15	ENSMUSG00000020469	Myl7
ENSMUSG00000068614.7	177.571	1.68045	0.193131	8.70109	3.28708e-18	2.41756e-15	ENSMUSG00000068614	Actc1
ENSMUSG00000027115.14	404.234	-1.19181	0.140799	-8.46464	2.56951e-17	1.79531e-14	ENSMUSG00000027115	Kif18a
ENSMUSG00000012443.3	581.837	-1.0884	0.128783	-8.45137	2.87897e-17	1.91575e-14	ENSMUSG00000012443	Kif11
ENSMUSG00000040752.15	109.869	2.15467	0.255461	8.43442	3.32853e-17	2.0223e-14	ENSMUSG00000040752	Myh6
ENSMUSG00000041064.13	58.1573	-3.01682	0.357523	-8.43812	3.2249e-17	2.0223e-14	ENSMUSG00000041064	Pif1
ENSMUSG00000034248.7	396.17	1.56679	0.187272	8.36637	5.94207e-17	3.45977e-14	ENSMUSG00000034248	Slc25a37
ENSMUSG00000030654.9	471.045	-1.15993	0.141202	-8.2147	2.12695e-16	1.18888e-13	ENSMUSG00000030654	Arl6ip1
ENSMUSG00000093662.2	91.4121	2.17796	0.26781	8.13249	4.20555e-16	2.26032e-13	ENSMUSG00000093662	NA
ENSMUSG00000053093.15	65.4359	2.4073	0.303029	7.94412	1.95578e-15	9.76075e-13	ENSMUSG00000053093	Myh7
ENSMUSG00000079553.10	224.071	-1.32207	0.166409	-7.94469	1.94672e-15	9.76075e-13	ENSMUSG00000079553	Kifc1
ENSMUSG00000027699.19	688.342	-0.95367	0.121691	-7.83684	4.62041e-15	2.2264e-12	ENSMUSG00000027699	Ect2
ENSMUSG00000035365.15	180.905	-1.43343	0.183278	-7.8211	5.23632e-15	2.43908e-12	ENSMUSG00000035365	Parpbp
ENSMUSG00000026532.7	88.4714	2.84808	0.366138	7.77871	7.327e-15	3.30282e-12	ENSMUSG00000026532	Spta1
ENSMUSG00000029866.13	56.0398	2.7751	0.357338	7.76605	8.09704e-15	3.53588e-12	ENSMUSG00000029866	Kel
ENSMUSG00000023072.14	332.594	-1.18321	0.152809	-7.74307	9.70418e-15	4.01941e-12	ENSMUSG00000023072	Cep89
ENSMUSG00000030867.7	219.963	-1.41501	0.182855	-7.7384	1.00672e-14	4.01941e-12	ENSMUSG00000030867	Plk1
ENSMUSG00000047534.17	314.848	-1.20619	0.155809	-7.74146	9.82799e-15	4.01941e-12	ENSMUSG00000047534	Mis18bp1
ENSMUSG00000024795.11	396.116	-1.0442	0.135831	-7.68747	1.5007e-14	5.8252e-12	ENSMUSG00000024795	Kif20b
ENSMUSG00000020897.12	190.501	-1.31875	0.173806	-7.58748	3.26195e-14	1.23196e-11	ENSMUSG00000020897	Aurkb
ENSMUSG00000021061.15	145.232	1.80169	0.238469	7.55525	4.18047e-14	1.53731e-11	ENSMUSG00000021061	Sptb
ENSMUSG00000032193.9	926.64	-1.03279	0.137212	-7.52695	5.19381e-14	1.86098e-11	ENSMUSG00000032193	Ldlr
[truncated: 17,730 more rows]

## Sheet: E95_Exon
Ensembl	baseMean	log2FoldChange	lfcSE	stat	pvalue	Benjamini-Hochberg adjusted pvalue (padj)	ens_id	symbol
[truncated: 23,138 more rows]
