# Supplementary material for: G1/S restriction point coordinates phasic gene expression and cell differentiation
Source: Nat Commun. 2022 Jun 27;13:3696. doi: 10.1038/s41467-022-31101-0 (PMC9237072; doi:10.1038/s41467-022-31101-0)
Supplement: Supplementary file 6 — Supplementary Data 4 [file 41467_2022_31101_MOESM6_ESM.xlsx]

## Sheet: 302_gfp+_het_E85
Ensembl	baseMean	log2FoldChange	lfcSE	stat	pvalue	Benjamini-Hochberg adjusted pvalue (padj)	ens_id	symbol	CycleBase
ENSMUSG00000019942	1235.21	-2.01517	0.275904	-7.30388	2.8e-13	2.86e-09	ENSMUSG00000019942	Cdk1	Cdk1
ENSMUSG00000041431	263.302	-2.78072	0.419437	-6.62964	3.37e-11	1.72e-07	ENSMUSG00000041431	Ccnb1	Ccnb1
ENSMUSG00000030867	536.362	-2.61255	0.431447	-6.05533	1.4e-09	4.77e-06	ENSMUSG00000030867	Plk1	Plk1
ENSMUSG00000030654	1081.01	-1.38305	0.232084	-5.95927	2.53e-09	6.47e-06	ENSMUSG00000030654	Arl6ip1	Arl6ip1
ENSMUSG00000098178	178564	1.41244	0.254492	5.55002	2.86e-08	5.83e-05	ENSMUSG00000098178	NA	#N/A
ENSMUSG00000020914	2130.7	-1.64207	0.300582	-5.46299	4.68e-08	7.97e-05	ENSMUSG00000020914	Top2a	Top2a
ENSMUSG00000038943	296.374	-2.24122	0.430597	-5.20492	1.94e-07	0.00028313	ENSMUSG00000038943	Prc1	#N/A
ENSMUSG00000066979	511.799	-2.04368	0.402726	-5.07463	3.88e-07	0.000495598	ENSMUSG00000066979	Bub3	Bub3
ENSMUSG00000024660	462.034	-1.44906	0.294976	-4.91245	8.99e-07	0.0010206	ENSMUSG00000024660	Incenp	#N/A
ENSMUSG00000027496	156.404	-2.94675	0.60603	-4.86238	1.16e-06	0.00118439	ENSMUSG00000027496	Aurka	Aurka
ENSMUSG00000024691	144.714	1.96886	0.411189	4.78822	1.68e-06	0.00156214	ENSMUSG00000024691	Fam111a	#N/A
ENSMUSG00000028212	110.422	2.53927	0.545302	4.65662	3.21e-06	0.00273544	ENSMUSG00000028212	Ccne2	#N/A
ENSMUSG00000037313	258.707	-1.46835	0.31774	-4.62123	3.81e-06	0.00299668	ENSMUSG00000037313	Tacc3	Tacc3
ENSMUSG00000043091	287.254	-1.62889	0.374519	-4.34928	1.37e-05	0.00996281	ENSMUSG00000043091	Tuba1c	#N/A
ENSMUSG00000021707	250.933	1.41542	0.328329	4.31099	1.63e-05	0.0110647	ENSMUSG00000021707	Dhfr	Dhfr
ENSMUSG00000079184	535.53	1.2911	0.306589	4.21119	2.54e-05	0.0149785	ENSMUSG00000079184	Mphosph8	#N/A
ENSMUSG00000021546	3107.99	-0.870865	0.207227	-4.20247	2.64e-05	0.0149785	ENSMUSG00000021546	Hnrnpk	#N/A
ENSMUSG00000024803	189.628	2.01768	0.479742	4.20576	2.6e-05	0.0149785	ENSMUSG00000024803	Ankrd1	#N/A
ENSMUSG00000031326	17.4134	-6.69081	1.62719	-4.11188	3.92e-05	0.0210933	ENSMUSG00000031326	Cdx4	#N/A
ENSMUSG00000029591	250.735	1.66189	0.40873	4.06597	4.78e-05	0.0244232	ENSMUSG00000029591	Ung	Ung
ENSMUSG00000014592	110.472	2.0094	0.498437	4.03141	5.54e-05	0.0245381	ENSMUSG00000014592	Camta1	#N/A
ENSMUSG00000005374	19.0283	-5.67206	1.40273	-4.0436	5.26e-05	0.0245381	ENSMUSG00000005374	Tbl2	#N/A
ENSMUSG00000033054	75.4845	1.96418	0.488341	4.02215	5.77e-05	0.0245381	ENSMUSG00000033054	Npat	#N/A
ENSMUSG00000023066	27.6416	3.83228	0.95054	4.03168	5.54e-05	0.0245381	ENSMUSG00000023066	Rttn	#N/A
ENSMUSG00000027242	354.222	1.77109	0.442716	4.0005	6.32e-05	0.024854	ENSMUSG00000027242	Wdr76	Wdr76
ENSMUSG00000028576	142.31	1.50761	0.376881	4.00024	6.33e-05	0.024854	ENSMUSG00000028576	Ift74	#N/A
ENSMUSG00000051517	22.3539	-4.29547	1.08612	-3.95486	7.66e-05	0.0279302	ENSMUSG00000051517	Arhgef39	Arhgef39
ENSMUSG00000093726	21.5398	-6.84111	1.72676	-3.96183	7.44e-05	0.0279302	ENSMUSG00000093726	NA	#N/A
ENSMUSG00000045136	176.987	-2.03333	0.522412	-3.8922	9.93e-05	0.0349815	ENSMUSG00000045136	Tubb2b	#N/A
ENSMUSG00000020469	813.588	1.56347	0.403767	3.87222	0.000107851	0.0367123	ENSMUSG00000020469	Myl7	#N/A
ENSMUSG00000048922	151.14	-1.97572	0.515495	-3.83266	0.000126764	0.0417586	ENSMUSG00000048922	Cdca2	Cdca2
ENSMUSG00000026490	101.236	1.86472	0.488502	3.81721	0.000134968	0.0430717	ENSMUSG00000026490	Cdc42bpa	#N/A
ENSMUSG00000068614	712.92	1.14275	0.301986	3.78412	0.000154256	0.047493	ENSMUSG00000068614	Actc1	#N/A
ENSMUSG00000024982	33.8812	-5.22306	1.38251	-3.77795	0.000158124	0.047493	ENSMUSG00000024982	Zdhhc6	#N/A
ENSMUSG00000053702	104.964	1.84608	0.494226	3.7353	0.000187492	0.0498829	ENSMUSG00000053702	Nebl	#N/A
ENSMUSG00000026955	23.2913	-4.02464	1.08228	-3.71867	0.000200274	0.0498829	ENSMUSG00000026955	Sapcd2	Sapcd2
ENSMUSG00000027306	389.897	-2.06878	0.5514	-3.75187	0.000175522	0.0498829	ENSMUSG00000027306	Nusap1	Nusap1
ENSMUSG00000027365	150.594	1.33045	0.357226	3.72438	0.000195795	0.0498829	ENSMUSG00000027365	Trpm7	#N/A
ENSMUSG00000033578	21.4436	-5.66918	1.52338	-3.72145	0.000198079	0.0498829	ENSMUSG00000033578	Tmem35a	#N/A
ENSMUSG00000000399	135.485	-1.87975	0.50504	-3.72197	0.000197671	0.0498829	ENSMUSG00000000399	Ndufa9	#N/A
ENSMUSG00000020921	56.1036	-2.31684	0.619827	-3.73789	0.000185573	0.0498829	ENSMUSG00000020921	Tmem101	#N/A
ENSMUSG00000023067	49.2325	2.14481	0.578158	3.70972	0.000207488	0.0504491	ENSMUSG00000023067	Cdkn1a	#N/A
ENSMUSG00000027628	44.9134	-2.79647	0.761325	-3.67317	0.000239565	0.0568938	ENSMUSG00000027628	Aar2	#N/A
ENSMUSG00000017929	23.2723	-3.82851	1.04451	-3.66535	0.000246998	0.0570994	ENSMUSG00000017929	B4galt5	#N/A
ENSMUSG00000003779	237.018	-1.6413	0.448368	-3.66061	0.000251613	0.0570994	ENSMUSG00000003779	Kif20a	#N/A
ENSMUSG00000031105	13.7656	-5.78298	1.58807	-3.64151	0.000271047	0.0601725	ENSMUSG00000031105	Slc25a14	#N/A
ENSMUSG00000029177	458.605	-1.22193	0.338311	-3.61186	0.000304005	0.064677	ENSMUSG00000029177	Cenpa	Cenpa
ENSMUSG00000055491	62.1905	-2.32382	0.642417	-3.61732	0.000297675	0.064677	ENSMUSG00000055491	Pprc1	#N/A
ENSMUSG00000046179	53.8413	2.31146	0.644261	3.58777	0.000333512	0.0695067	ENSMUSG00000046179	E2f8	E2f8
ENSMUSG00000032590	25.5055	-3.77054	1.0525	-3.58245	0.000340389	0.069521	ENSMUSG00000032590	Apeh	#N/A
ENSMUSG00000053093	79.671	2.1677	0.606135	3.57626	0.000348541	0.0697901	ENSMUSG00000053093	Myh7	#N/A
ENSMUSG00000024870	51.3624	-2.39008	0.670752	-3.56328	0.000366255	0.0719268	ENSMUSG00000024870	Rab1b	#N/A
ENSMUSG00000029467	294.178	0.993837	0.280536	3.54264	0.00039615	0.0763299	ENSMUSG00000029467	Atp2a2	#N/A
ENSMUSG00000026039	146.279	-1.44116	0.408655	-3.52661	0.000420923	0.0781539	ENSMUSG00000026039	Sgo2a	Sgo2a
ENSMUSG00000032615	17.3679	-6.52145	1.84834	-3.52827	0.000418293	0.0781539	ENSMUSG00000032615	Nt5m	#N/A
ENSMUSG00000026459	25.7709	-6.43713	1.85264	-3.47458	0.000511656	0.0872498	ENSMUSG00000026459	Myog	#N/A
ENSMUSG00000050234	11.868	-5.91223	1.69884	-3.48016	0.000501109	0.0872498	ENSMUSG00000050234	Gja4	#N/A
ENSMUSG00000054871	41.0779	2.2231	0.636929	3.49034	0.000482401	0.0872498	ENSMUSG00000054871	Tmem158	#N/A
ENSMUSG00000004788	186.557	-1.29049	0.37153	-3.47345	0.000513813	0.0872498	ENSMUSG00000004788	Eif2b2	#N/A
ENSMUSG00000023940	125.299	-1.94214	0.558892	-3.47499	0.000510874	0.0872498	ENSMUSG00000023940	Sgo1	#N/A
ENSMUSG00000074925	17.613	-5.58249	1.60896	-3.46963	0.000521175	0.0872498	ENSMUSG00000074925	Ptar1	#N/A
ENSMUSG00000025235	14.3743	-4.8872	1.41194	-3.46133	0.000537511	0.0885333	ENSMUSG00000025235	Bbs4	#N/A
ENSMUSG00000058402	8.92069	-6.53699	1.9014	-3.438	0.000586038	0.094994	ENSMUSG00000058402	Zfp420	#N/A
ENSMUSG00000052854	66.9595	2.71059	0.793991	3.41388	0.000640445	0.0997244	ENSMUSG00000052854	Nrk	#N/A
ENSMUSG00000050148	208.075	1.64773	0.483482	3.40805	0.000654283	0.0997244	ENSMUSG00000050148	Ubqln2	#N/A
ENSMUSG00000079560	14.731	-6.70674	1.96772	-3.40837	0.000653512	0.0997244	ENSMUSG00000079560	Hoxa3	#N/A
ENSMUSG00000032381	70.4568	-2.23106	0.653768	-3.41262	0.000643421	0.0997244	ENSMUSG00000032381	Ciao2a	#N/A
ENSMUSG00000001403	345.74	-2.0071	0.591365	-3.39401	0.000688777	0.103438	ENSMUSG00000001403	Ube2c	Ube2c
ENSMUSG00000035311	24.3644	-3.06152	0.908095	-3.37136	0.000747984	0.110702	ENSMUSG00000035311	Gnptab	#N/A
ENSMUSG00000006398	539.79	-1.04051	0.310997	-3.34571	0.000820721	0.119731	ENSMUSG00000006398	Cdc20	Cdc20
ENSMUSG00000060538	10.3118	-6.82572	2.04772	-3.33333	0.000858122	0.120043	ENSMUSG00000060538	Tmem219	#N/A
ENSMUSG00000078302	21.3288	-4.63786	1.39078	-3.33471	0.000853888	0.120043	ENSMUSG00000078302	Foxd1	#N/A
ENSMUSG00000065742	88.2635	-2.47362	0.742024	-3.33361	0.000857276	0.120043	ENSMUSG00000065742	NA	#N/A
ENSMUSG00000023505	149.449	-1.48219	0.445461	-3.32731	0.000876902	0.121012	ENSMUSG00000023505	Cdca3	Cdca3
ENSMUSG00000042185	17.1845	-5.19624	1.56879	-3.31226	0.000925451	0.124641	ENSMUSG00000042185	Nfrkb	#N/A
ENSMUSG00000039055	36.5465	-3.42454	1.0341	-3.31161	0.000927604	0.124641	ENSMUSG00000039055	Eme1	#N/A
ENSMUSG00000022528	2074.74	0.738093	0.224597	3.2863	0.00101513	0.13463	ENSMUSG00000022528	Hes1	#N/A
ENSMUSG00000005370	168.553	1.08104	0.329562	3.28024	0.00103718	0.135791	ENSMUSG00000005370	Msh6	#N/A
ENSMUSG00000038692	47.6618	-2.96653	0.906818	-3.27136	0.0010703	0.138353	ENSMUSG00000038692	Hoxb4	#N/A
ENSMUSG00000000247	26.0885	2.99838	0.918166	3.26562	0.00109226	0.139426	ENSMUSG00000000247	Lhx2	#N/A
ENSMUSG00000074807	12.209	-6.68122	2.04962	-3.25973	0.00111516	0.140593	ENSMUSG00000074807	NA	#N/A
ENSMUSG00000076258	98.0803	1.96331	0.604033	3.25033	0.00115271	0.142049	ENSMUSG00000076258	NA	#N/A
ENSMUSG00000045991	115.412	2.16569	0.66639	3.24988	0.00115453	0.142049	ENSMUSG00000045991	Onecut2	#N/A
ENSMUSG00000001143	18.9176	-3.1771	0.994366	-3.1951	0.00139783	0.165984	ENSMUSG00000001143	Lman2l	#N/A
ENSMUSG00000037664	252.182	1.29339	0.404202	3.19986	0.00137496	0.165984	ENSMUSG00000037664	Cdkn1c	#N/A
ENSMUSG00000022054	84.1432	2.76365	0.864562	3.1966	0.00139059	0.165984	ENSMUSG00000022054	Nefm	#N/A
ENSMUSG00000068079	17.5004	-4.68601	1.47781	-3.17091	0.00151961	0.167848	ENSMUSG00000068079	Tcf15	#N/A
ENSMUSG00000041058	107.552	1.63756	0.517722	3.16301	0.00156145	0.167848	ENSMUSG00000041058	Wwp1	#N/A
ENSMUSG00000060487	19.0276	5.51666	1.73915	3.17204	0.00151371	0.167848	ENSMUSG00000060487	Samd5	#N/A
ENSMUSG00000069713	11.2253	7.17814	2.25964	3.17667	0.00148975	0.167848	ENSMUSG00000069713	NA	#N/A
ENSMUSG00000035202	605.564	1.14317	0.359489	3.17998	0.00147283	0.167848	ENSMUSG00000035202	Lars2	#N/A
ENSMUSG00000052727	928.24	1.23265	0.38803	3.17668	0.0014897	0.167848	ENSMUSG00000052727	Map1b	#N/A
ENSMUSG00000015377	12.4139	-5.95614	1.88286	-3.16335	0.00155967	0.167848	ENSMUSG00000015377	Dennd6b	#N/A
ENSMUSG00000022636	93.5712	2.25634	0.71247	3.16693	0.0015406	0.167848	ENSMUSG00000022636	Alcam	#N/A
ENSMUSG00000064339	90347.7	0.929039	0.291768	3.18417	0.00145168	0.167848	ENSMUSG00000064339	NA	#N/A
ENSMUSG00000015653	8.87398	-5.72717	1.81292	-3.15908	0.00158268	0.168358	ENSMUSG00000015653	Steap2	#N/A
ENSMUSG00000098682	7.81472	-6.04662	1.92168	-3.14653	0.00165218	0.173399	ENSMUSG00000098682	Otx2os1	#N/A
ENSMUSG00000058571	98.9874	-2.02809	0.645587	-3.14147	0.00168102	0.173399	ENSMUSG00000058571	Gpc6	#N/A
ENSMUSG00000064372	550.218	1.3529	0.430399	3.14337	0.00167016	0.173399	ENSMUSG00000064372	NA	#N/A
ENSMUSG00000051747	541.381	1.73527	0.55342	3.13555	0.00171532	0.174887	ENSMUSG00000051747	Ttn	#N/A
ENSMUSG00000001493	50.4207	-3.08908	0.985948	-3.1331	0.00172968	0.174887	ENSMUSG00000001493	Meox1	#N/A
ENSMUSG00000024056	62.2006	-1.75576	0.566233	-3.10077	0.00193021	0.193248	ENSMUSG00000024056	Ndc80	Ndc80
ENSMUSG00000054693	110.63	1.37545	0.445204	3.08949	0.00200502	0.198789	ENSMUSG00000054693	Adam10	#N/A
ENSMUSG00000078640	7.87683	7.30925	2.37148	3.08215	0.0020551	0.201795	ENSMUSG00000078640	Gm11627	#N/A
ENSMUSG00000027004	60.5762	-1.93215	0.62786	-3.07736	0.00208844	0.203113	ENSMUSG00000027004	Frzb	#N/A
ENSMUSG00000061758	7.57592	-5.48251	1.78659	-3.0687	0.00214992	0.203113	ENSMUSG00000061758	Akr1b10	#N/A
ENSMUSG00000098496	46.633	2.11102	0.688026	3.06822	0.00215338	0.203113	ENSMUSG00000098496	NA	#N/A
ENSMUSG00000036019	46.051	2.08286	0.679295	3.0662	0.00216797	0.203113	ENSMUSG00000036019	Tmtc2	#N/A
ENSMUSG00000037103	55.7096	-2.32306	0.755584	-3.07453	0.00210835	0.203113	ENSMUSG00000037103	Dcaf15	#N/A
ENSMUSG00000006154	10.2611	-5.82843	1.90628	-3.0575	0.00223194	0.205368	ENSMUSG00000006154	Eps8l1	#N/A
ENSMUSG00000017405	10.058	-6.38286	2.08764	-3.05745	0.00223227	0.205368	ENSMUSG00000017405	Nek8	#N/A
ENSMUSG00000027500	62.5819	3.03447	0.995959	3.04678	0.00231308	0.210903	ENSMUSG00000027500	Stmn2	#N/A
ENSMUSG00000063524	127.091	-1.36312	0.44808	-3.04213	0.00234909	0.212292	ENSMUSG00000063524	Eno1	#N/A
ENSMUSG00000029761	586.918	0.847228	0.278784	3.03901	0.00237356	0.212621	ENSMUSG00000029761	Cald1	#N/A
ENSMUSG00000066838	14.0635	-5.76072	1.90271	-3.02764	0.00246468	0.213731	ENSMUSG00000066838	Zfp772	#N/A
ENSMUSG00000001833	630.325	0.901028	0.297601	3.02764	0.00246471	0.213731	ENSMUSG00000001833	2021-09-07	#N/A
ENSMUSG00000022570	41.8799	-2.6922	0.889384	-3.02703	0.00246967	0.213731	ENSMUSG00000022570	Tsta3	#N/A
ENSMUSG00000014074	206.78	1.18958	0.392305	3.03228	0.00242716	0.213731	ENSMUSG00000014074	Rnf168	#N/A
ENSMUSG00000029108	45.7378	2.19084	0.724756	3.02286	0.00250398	0.21488	ENSMUSG00000029108	Pcdh7	#N/A
ENSMUSG00000021377	1194.46	0.864888	0.286591	3.01784	0.00254582	0.216649	ENSMUSG00000021377	Dek	#N/A
ENSMUSG00000005057	14.9709	-6.15867	2.04675	-3.009	0.00262111	0.218726	ENSMUSG00000005057	Sh2b2	#N/A
ENSMUSG00000035027	106.131	-1.52702	0.506981	-3.01198	0.00259549	0.218726	ENSMUSG00000035027	Map2k2	#N/A
ENSMUSG00000020875	81.3665	-1.94543	0.64687	-3.00745	0.00263448	0.218726	ENSMUSG00000020875	Hoxb9	#N/A
ENSMUSG00000003226	325.374	1.00434	0.334603	3.00159	0.00268571	0.219412	ENSMUSG00000003226	Ranbp2	#N/A
ENSMUSG00000020235	176.939	-1.56248	0.520142	-3.00395	0.00266498	0.219412	ENSMUSG00000020235	Fzr1	Fzr1
ENSMUSG00000069793	15.3137	6.51254	2.17323	2.99671	0.00272907	0.221184	ENSMUSG00000069793	Slfn9	#N/A
ENSMUSG00000040852	23.4647	-3.59486	1.20337	-2.98732	0.00281434	0.226299	ENSMUSG00000040852	Plekhh2	#N/A
ENSMUSG00000039103	152.711	1.26088	0.423904	2.97445	0.00293515	0.23417	ENSMUSG00000039103	Nexn	#N/A
ENSMUSG00000021668	33.556	-3.29789	1.11035	-2.97013	0.00297678	0.23565	ENSMUSG00000021668	Polk	#N/A
ENSMUSG00000000948	45.3808	1.85181	0.62424	2.96651	0.00301204	0.236607	ENSMUSG00000000948	NA	#N/A
ENSMUSG00000014498	14.504	-6.3417	2.14032	-2.96296	0.00304694	0.237522	ENSMUSG00000014498	Ankrd52	#N/A
ENSMUSG00000021099	8.10627	-5.89532	1.9959	-2.95372	0.00313969	0.242898	ENSMUSG00000021099	Six6	#N/A
ENSMUSG00000042156	34.5809	2.45722	0.834266	2.94537	0.00322569	0.245827	ENSMUSG00000042156	Dzip1	#N/A
ENSMUSG00000025208	139.102	-1.23601	0.419593	-2.94574	0.00322183	0.245827	ENSMUSG00000025208	Mrpl43	#N/A
ENSMUSG00000063410	83.1792	1.53303	0.521624	2.93895	0.00329331	0.24912	ENSMUSG00000063410	Stk24	#N/A
ENSMUSG00000057098	50.4597	2.03901	0.694705	2.93508	0.00333461	0.25039	ENSMUSG00000057098	Ebf1	#N/A
ENSMUSG00000090112	55.3142	1.76793	0.602976	2.932	0.00336786	0.25104	ENSMUSG00000090112	Shprh	#N/A
ENSMUSG00000073664	114.164	1.42749	0.489781	2.91455	0.00356207	0.25269	ENSMUSG00000073664	Nbeal1	#N/A
ENSMUSG00000026618	142.297	1.47345	0.503372	2.92716	0.00342071	0.25269	ENSMUSG00000026618	Iars2	#N/A
ENSMUSG00000031860	9.07854	-6.39381	2.18935	-2.92041	0.0034957	0.25269	ENSMUSG00000031860	Pbx4	#N/A
ENSMUSG00000022360	337.601	0.866844	0.297423	2.91451	0.00356243	0.25269	ENSMUSG00000022360	Atad2	Atad2
ENSMUSG00000039316	10.7151	-4.9764	1.70749	-2.91445	0.0035632	0.25269	ENSMUSG00000039316	Rftn1	#N/A
ENSMUSG00000024350	25.2024	-3.07176	1.05337	-2.91612	0.00354412	0.25269	ENSMUSG00000024350	Dnajc18	#N/A
ENSMUSG00000071644	325.409	-1.07509	0.367969	-2.92168	0.00348149	0.25269	ENSMUSG00000071644	Eef1g	#N/A
ENSMUSG00000006941	335.306	-0.981108	0.337456	-2.90736	0.0036449	0.256701	ENSMUSG00000006941	Eif1b	#N/A
ENSMUSG00000029345	24.4606	-2.84176	0.979252	-2.90197	0.00370822	0.259372	ENSMUSG00000029345	Tfip11	#N/A
ENSMUSG00000019470	38.0123	-2.39476	0.826032	-2.89911	0.00374221	0.259969	ENSMUSG00000019470	Xab2	#N/A
ENSMUSG00000026414	227.953	1.29733	0.449042	2.8891	0.00386342	0.260402	ENSMUSG00000026414	Tnnt2	#N/A
ENSMUSG00000041498	70.1348	-2.48959	0.865609	-2.87611	0.00402609	0.260402	ENSMUSG00000041498	Kif14	Kif14
ENSMUSG00000033952	313.836	-1.53394	0.53055	-2.89122	0.00383747	0.260402	ENSMUSG00000033952	Aspm	#N/A
ENSMUSG00000027706	385.896	0.986359	0.342326	2.88134	0.00395987	0.260402	ENSMUSG00000027706	Sec62	#N/A
ENSMUSG00000028284	164.485	1.17589	0.407205	2.88772	0.00388042	0.260402	ENSMUSG00000028284	Map3k7	#N/A
ENSMUSG00000028961	194.496	-1.12849	0.391309	-2.88388	0.00392807	0.260402	ENSMUSG00000028961	Pgd	#N/A
ENSMUSG00000068328	32.7571	-1.99384	0.692964	-2.87727	0.00401134	0.260402	ENSMUSG00000068328	Aup1	#N/A
ENSMUSG00000048015	16.668	5.52361	1.92066	2.87589	0.00402893	0.260402	ENSMUSG00000048015	Neurod4	#N/A
ENSMUSG00000021823	78.1977	1.62146	0.561146	2.88955	0.00385792	0.260402	ENSMUSG00000021823	Vcl	#N/A
ENSMUSG00000097734	11.7992	-6.61937	2.29815	-2.8803	0.00397291	0.260402	ENSMUSG00000097734	NA	#N/A
ENSMUSG00000020330	183.47	-1.37258	0.47624	-2.88212	0.00395007	0.260402	ENSMUSG00000020330	Hmmr	Hmmr
ENSMUSG00000025413	78.7701	-1.5407	0.536455	-2.872	0.00407885	0.26197	ENSMUSG00000025413	Ttc4	#N/A
ENSMUSG00000007946	9.74718	6.78452	2.36569	2.86788	0.00413232	0.262107	ENSMUSG00000007946	Phox2a	#N/A
ENSMUSG00000017499	183.534	1.26763	0.44172	2.86977	0.00410772	0.262107	ENSMUSG00000017499	Cdc6	Cdc6
ENSMUSG00000045328	604.514	-1.0955	0.382471	-2.86426	0.00417984	0.26251	ENSMUSG00000045328	Cenpe	Cenpe
ENSMUSG00000030272	17.2166	-3.93579	1.37447	-2.86349	0.00419008	0.26251	ENSMUSG00000030272	Camk1	#N/A
ENSMUSG00000058503	401.241	1.19681	0.419382	2.85374	0.00432083	0.265809	ENSMUSG00000058503	Fam133b	#N/A
ENSMUSG00000008348	593.158	-0.884545	0.309953	-2.8538	0.00431996	0.265809	ENSMUSG00000008348	Ubc	#N/A
ENSMUSG00000042460	13.1528	-4.35179	1.52355	-2.85634	0.00428554	0.265809	ENSMUSG00000042460	C1galt1	#N/A
ENSMUSG00000010476	27.1064	2.68334	0.942842	2.84601	0.00442706	0.269102	ENSMUSG00000010476	Ebf3	#N/A
ENSMUSG00000060992	195.939	-1.1113	0.390238	-2.84774	0.00440305	0.269102	ENSMUSG00000060992	Copz1	#N/A
ENSMUSG00000063972	464.765	-1.01806	0.358713	-2.8381	0.00453836	0.272622	ENSMUSG00000063972	Nr6a1	#N/A
ENSMUSG00000028497	12.8738	-5.96693	2.10191	-2.83881	0.00452816	0.272622	ENSMUSG00000028497	Hacd4	#N/A
ENSMUSG00000027115	91.7203	-1.52245	0.538948	-2.82485	0.00473034	0.275957	ENSMUSG00000027115	Kif18a	#N/A
ENSMUSG00000055485	45.9833	-2.45328	0.868327	-2.82529	0.00472377	0.275957	ENSMUSG00000055485	Soga1	#N/A
ENSMUSG00000027654	57.8125	-2.0423	0.722533	-2.82658	0.00470481	0.275957	ENSMUSG00000027654	Fam83d	Fam83d
ENSMUSG00000027715	206.531	-1.17236	0.414255	-2.83004	0.00465421	0.275957	ENSMUSG00000027715	Ccna2	Ccna2
ENSMUSG00000018973	26.5621	-2.86297	1.01398	-2.82349	0.00475032	0.275957	ENSMUSG00000018973	Hoxb1	#N/A
ENSMUSG00000022519	52.4697	1.8399	0.651728	2.82311	0.00475602	0.275957	ENSMUSG00000022519	Srl	#N/A
ENSMUSG00000026806	25.5642	-3.68259	1.30705	-2.81749	0.00484014	0.276131	ENSMUSG00000026806	Ddx31	#N/A
ENSMUSG00000019769	10.012	6.28316	2.22844	2.81953	0.00480937	0.276131	ENSMUSG00000019769	NA	#N/A
ENSMUSG00000021676	106.507	1.43393	0.508812	2.8182	0.00482943	0.276131	ENSMUSG00000021676	Iqgap2	#N/A
ENSMUSG00000031274	11.702	-5.48963	1.95084	-2.81398	0.00489318	0.276512	ENSMUSG00000031274	Col4a5	#N/A
ENSMUSG00000064349	1285.11	1.29121	0.458939	2.81347	0.00490098	0.276512	ENSMUSG00000064349	NA	#N/A
ENSMUSG00000040687	12.1146	-4.00563	1.42541	-2.81016	0.00495167	0.276585	ENSMUSG00000040687	Madd	#N/A
ENSMUSG00000054619	23.733	3.71449	1.32207	2.80961	0.00496011	0.276585	ENSMUSG00000054619	Mettl7a1	#N/A
ENSMUSG00000052031	29.6361	-3.03647	1.08133	-2.8081	0.00498351	0.276585	ENSMUSG00000052031	Tagap1	#N/A
ENSMUSG00000041670	12.791	4.73134	1.69189	2.79648	0.00516629	0.279205	ENSMUSG00000041670	Rims1	#N/A
ENSMUSG00000051251	10.3558	5.92271	2.11343	2.80242	0.00507213	0.279205	ENSMUSG00000051251	Nhlh1	#N/A
ENSMUSG00000026775	187.225	0.918348	0.328403	2.79641	0.00516743	0.279205	ENSMUSG00000026775	Yme1l1	#N/A
ENSMUSG00000065304	30.0281	3.04347	1.08707	2.7997	0.00511504	0.279205	ENSMUSG00000065304	NA	#N/A
ENSMUSG00000020150	12.8545	4.7135	1.68346	2.79988	0.00511215	0.279205	ENSMUSG00000020150	Gamt	#N/A
ENSMUSG00000031558	139.607	1.21121	0.434507	2.78755	0.00531079	0.285384	ENSMUSG00000031558	Slit2	#N/A
ENSMUSG00000060314	7.7814	-6.02001	2.16087	-2.78592	0.00533768	0.285384	ENSMUSG00000060314	Zfp941	#N/A
ENSMUSG00000016382	142.517	1.06766	0.383532	2.78376	0.00537321	0.285787	ENSMUSG00000016382	Pls3	#N/A
ENSMUSG00000004105	20.1159	-3.56341	1.28367	-2.77596	0.00550382	0.287731	ENSMUSG00000004105	Angptl2	#N/A
ENSMUSG00000025666	237.599	1.22128	0.441127	2.76853	0.00563095	0.287731	ENSMUSG00000025666	Tmem47	#N/A
ENSMUSG00000052139	38.0864	-2.95727	1.06797	-2.76904	0.00562211	0.287731	ENSMUSG00000052139	Babam2	#N/A
ENSMUSG00000002781	20.5525	-3.22541	1.1637	-2.77169	0.00557662	0.287731	ENSMUSG00000002781	Tmem143	#N/A
ENSMUSG00000040472	8.72811	-5.0143	1.8124	-2.76666	0.00566333	0.287731	ENSMUSG00000040472	Rabggta	#N/A
ENSMUSG00000003410	41.3021	2.43586	0.879772	2.76875	0.00562726	0.287731	ENSMUSG00000003410	Elavl3	#N/A
ENSMUSG00000032400	77.0823	-1.4242	0.514362	-2.76887	0.0056251	0.287731	ENSMUSG00000032400	Zwilch	#N/A
ENSMUSG00000021694	33.9649	-2.36991	0.856238	-2.76781	0.00564336	0.287731	ENSMUSG00000021694	Ercc8	#N/A
ENSMUSG00000045257	18.7194	-4.09802	1.4789	-2.77099	0.00558862	0.287731	ENSMUSG00000045257	Morn2	#N/A
ENSMUSG00000036819	16.8474	-3.47338	1.25655	-2.76422	0.00570592	0.28846	ENSMUSG00000036819	Jmjd4	#N/A
ENSMUSG00000020238	34.3792	-2.50682	0.908158	-2.76033	0.00577425	0.290476	ENSMUSG00000020238	Ncln	#N/A
ENSMUSG00000031371	21.0724	2.63233	0.95556	2.75475	0.00587371	0.292767	ENSMUSG00000031371	Haus7	#N/A
ENSMUSG00000002343	11.2749	-4.41399	1.60279	-2.75394	0.0058882	0.292767	ENSMUSG00000002343	Armc6	#N/A
ENSMUSG00000021338	10.8768	-5.38914	1.95758	-2.75297	0.0059058	0.292767	ENSMUSG00000021338	Carmil1	#N/A
ENSMUSG00000013584	10.8314	-4.44273	1.61527	-2.75045	0.00595134	0.293599	ENSMUSG00000013584	Aldh1a2	#N/A
ENSMUSG00000047676	165.343	-1.39864	0.509356	-2.7459	0.00603458	0.295828	ENSMUSG00000047676	NA	#N/A
ENSMUSG00000012443	140.834	-1.33255	0.485479	-2.74482	0.00605444	0.295828	ENSMUSG00000012443	Kif11	Kif11
ENSMUSG00000030276	18.4075	4.33046	1.58134	2.73847	0.00617259	0.300164	ENSMUSG00000030276	Ttll3	#N/A
ENSMUSG00000026605	868.77	-1.22348	0.448835	-2.72591	0.00641244	0.307002	ENSMUSG00000026605	Cenpf	Cenpf
ENSMUSG00000017897	15.641	-4.44425	1.63272	-2.72199	0.00648903	0.307002	ENSMUSG00000017897	Eya2	#N/A
ENSMUSG00000038550	9.11838	4.15601	1.52544	2.72447	0.00644049	0.307002	ENSMUSG00000038550	Ciart	#N/A
ENSMUSG00000029625	27.1414	-3.07054	1.12878	-2.72023	0.00652363	0.307002	ENSMUSG00000029625	Cpsf4	#N/A
ENSMUSG00000035498	17.583	-4.97219	1.82314	-2.72727	0.00638606	0.307002	ENSMUSG00000035498	Cdcp1	#N/A
ENSMUSG00000045394	38.0909	-2.30176	0.843588	-2.72854	0.00636159	0.307002	ENSMUSG00000045394	Epcam	#N/A
ENSMUSG00000024491	344.469	1.17654	0.432332	2.72137	0.00650114	0.307002	ENSMUSG00000024491	Rbm27	#N/A
ENSMUSG00000034854	8.39956	4.41217	1.62375	2.71727	0.00658223	0.307367	ENSMUSG00000034854	Mfsd12	#N/A
ENSMUSG00000094483	587.853	0.698562	0.257127	2.7168	0.00659158	0.307367	ENSMUSG00000094483	Purb	#N/A
ENSMUSG00000038530	11.2789	4.65732	1.71621	2.71373	0.00665305	0.308822	ENSMUSG00000038530	Rgs4	#N/A
ENSMUSG00000039427	27.4037	-2.61991	0.966316	-2.71123	0.00670342	0.309753	ENSMUSG00000039427	Alg1	#N/A
ENSMUSG00000029636	31.6508	2.43004	0.897014	2.70903	0.00674803	0.310409	ENSMUSG00000029636	Wasf3	#N/A
ENSMUSG00000025133	48.46	-1.56986	0.579989	-2.7067	0.00679555	0.311194	ENSMUSG00000025133	Ints4	#N/A
ENSMUSG00000010047	41.4518	-1.95801	0.724775	-2.70154	0.00690185	0.31465	ENSMUSG00000010047	Hyal2	#N/A
ENSMUSG00000097052	96.3819	1.80284	0.667878	2.69936	0.00694723	0.31472	ENSMUSG00000097052	Snora43	#N/A
ENSMUSG00000037820	39.0338	2.28558	0.847315	2.69744	0.00698755	0.31472	ENSMUSG00000037820	Tgm2	#N/A
ENSMUSG00000072704	78.5803	1.5291	0.566955	2.69704	0.00699583	0.31472	ENSMUSG00000072704	Smim10l1	#N/A
ENSMUSG00000072872	7.44505	-5.41903	2.01272	-2.6924	0.00709408	0.31774	ENSMUSG00000072872	Rybp	#N/A
ENSMUSG00000033294	45.46	-1.67583	0.623372	-2.68833	0.00718114	0.318843	ENSMUSG00000033294	Noc4l	#N/A
ENSMUSG00000064844	8.45395	-5.48252	2.03848	-2.68951	0.00715561	0.318843	ENSMUSG00000064844	NA	#N/A
ENSMUSG00000021815	14.6124	-5.53212	2.06046	-2.6849	0.00725522	0.320737	ENSMUSG00000021815	Mss51	#N/A
ENSMUSG00000070867	35.1908	2.28064	0.850766	2.68069	0.0073471	0.320754	ENSMUSG00000070867	Trabd2b	#N/A
ENSMUSG00000049641	9.11158	-5.3576	1.99975	-2.67914	0.00738124	0.320754	ENSMUSG00000049641	Vgll2	#N/A
ENSMUSG00000040459	1165.18	0.829346	0.309202	2.68221	0.00731371	0.320754	ENSMUSG00000040459	Arglu1	Arglu1
ENSMUSG00000038415	8.99332	6.99658	2.61035	2.68032	0.00735519	0.320754	ENSMUSG00000038415	Foxq1	#N/A
ENSMUSG00000048731	10.2276	-5.00747	1.87041	-2.6772	0.00742408	0.321249	ENSMUSG00000048731	Ggnbp1	#N/A
ENSMUSG00000031367	44.0827	2.15633	0.806462	2.67381	0.00749947	0.321784	ENSMUSG00000031367	Ap1s2	#N/A
ENSMUSG00000008429	24.3424	-3.74574	1.40074	-2.67411	0.00749279	0.321784	ENSMUSG00000008429	Herpud2	#N/A
ENSMUSG00000028487	8.6907	-5.33179	1.99779	-2.66885	0.00761124	0.323214	ENSMUSG00000028487	Bnc2	#N/A
ENSMUSG00000031075	9.64443	-5.26893	1.97641	-2.66591	0.00767806	0.323214	ENSMUSG00000031075	Ano1	#N/A
ENSMUSG00000001783	227.74	-0.919371	0.344345	-2.66991	0.00758717	0.323214	ENSMUSG00000001783	Rtcb	#N/A
ENSMUSG00000070319	399.035	-0.779047	0.292267	-2.66553	0.00768665	0.323214	ENSMUSG00000070319	Eif3g	#N/A
ENSMUSG00000047446	115.678	1.17421	0.440548	2.66534	0.00769106	0.323214	ENSMUSG00000047446	Arl4a	#N/A
ENSMUSG00000056216	109.06	1.31128	0.492284	2.66366	0.00772951	0.323499	ENSMUSG00000056216	Cebpg	#N/A
ENSMUSG00000051518	110.638	1.22553	0.460495	2.66133	0.00778329	0.32442	ENSMUSG00000051518	Rps19bp1	#N/A
ENSMUSG00000026020	1169.94	0.775236	0.291691	2.65773	0.0078668	0.326568	ENSMUSG00000026020	Nop58	#N/A
ENSMUSG00000028873	439.94	-1.10102	0.414536	-2.65602	0.00790684	0.326902	ENSMUSG00000028873	Cdca8	Cdca8
ENSMUSG00000042699	1140	0.988586	0.373326	2.64805	0.00809574	0.327239	ENSMUSG00000042699	Dhx9	#N/A
ENSMUSG00000002102	484.467	-0.780043	0.293904	-2.65408	0.00795261	0.327239	ENSMUSG00000002102	Psmc3	#N/A
ENSMUSG00000028282	363.777	1.13283	0.427599	2.64927	0.0080666	0.327239	ENSMUSG00000028282	Casp8ap2	#N/A
ENSMUSG00000011257	1284.87	0.762512	0.287621	2.6511	0.00802307	0.327239	ENSMUSG00000011257	Pabpc4	#N/A
ENSMUSG00000052296	34.7417	-2.53368	0.957128	-2.64717	0.00811677	0.327239	ENSMUSG00000052296	Ppp6r1	#N/A
ENSMUSG00000056579	85.2309	1.37842	0.521184	2.64478	0.00817446	0.327239	ENSMUSG00000056579	Tug1	#N/A
ENSMUSG00000020911	8.854	-4.79142	1.81247	-2.64358	0.00820341	0.327239	ENSMUSG00000020911	Krt19	#N/A
ENSMUSG00000077734	30.1078	-3.57424	1.35072	-2.64617	0.00814092	0.327239	ENSMUSG00000077734	Snord83b	#N/A
ENSMUSG00000003199	99.8279	-1.20095	0.452835	-2.65206	0.00800013	0.327239	ENSMUSG00000003199	Mpnd	#N/A
ENSMUSG00000049922	31.7645	-3.35419	1.27281	-2.63526	0.00840735	0.330017	ENSMUSG00000049922	Slc35c1	#N/A
ENSMUSG00000085023	8.70495	5.64558	2.14448	2.63261	0.00847307	0.330017	ENSMUSG00000085023	NA	#N/A
ENSMUSG00000000296	18.0489	-3.18134	1.20614	-2.63762	0.00834903	0.330017	ENSMUSG00000000296	Tpd52l1	#N/A
ENSMUSG00000070002	12.7431	-3.90463	1.48097	-2.63654	0.00837555	0.330017	ENSMUSG00000070002	Ell	#N/A
ENSMUSG00000031671	30.9613	1.95448	0.742072	2.63381	0.00844322	0.330017	ENSMUSG00000031671	Setd6	#N/A
ENSMUSG00000035914	30.0898	1.92029	0.728413	2.63626	0.00838252	0.330017	ENSMUSG00000035914	Cd276	#N/A
ENSMUSG00000091050	10.5312	-5.43723	2.06616	-2.63157	0.00849925	0.330017	ENSMUSG00000091050	NA	#N/A
ENSMUSG00000032254	229.113	-2.59046	0.987256	-2.6239	0.00869287	0.335166	ENSMUSG00000032254	Kif23	Kif23
ENSMUSG00000020653	39.0556	2.0318	0.774396	2.62372	0.00869752	0.335166	ENSMUSG00000020653	Klf11	#N/A
ENSMUSG00000002068	145.875	1.14212	0.435588	2.62203	0.00874085	0.335192	ENSMUSG00000002068	Ccne1	Ccne1
ENSMUSG00000038417	7.77861	-5.14078	1.96128	-2.62113	0.00876382	0.335192	ENSMUSG00000038417	Fig4	#N/A
ENSMUSG00000061991	12.8233	-4.66819	1.78339	-2.61759	0.00885525	0.337425	ENSMUSG00000061991	Hist1h2af	#N/A
ENSMUSG00000031537	58.6835	-1.82698	0.698437	-2.61581	0.00890159	0.337521	ENSMUSG00000031537	Ikbkb	#N/A
ENSMUSG00000068220	299.651	1.39204	0.532338	2.61496	0.00892388	0.337521	ENSMUSG00000068220	Lgals1	#N/A
ENSMUSG00000031432	287.394	-0.994271	0.380697	-2.61171	0.00900908	0.339486	ENSMUSG00000031432	Prps1	#N/A
ENSMUSG00000045273	220.98	-1.27388	0.48962	-2.60178	0.00927421	0.348192	ENSMUSG00000045273	Cenph	#N/A
ENSMUSG00000050248	27.4898	-2.45589	0.946183	-2.59558	0.00944313	0.349492	ENSMUSG00000050248	Evc2	#N/A
ENSMUSG00000020228	17.9372	2.85483	1.09992	2.59549	0.00944574	0.349492	ENSMUSG00000020228	Helb	#N/A
ENSMUSG00000054723	14.9686	-4.31036	1.65895	-2.59825	0.0093701	0.349492	ENSMUSG00000054723	Vmac	#N/A
ENSMUSG00000042729	97.9792	-1.09854	0.423176	-2.59594	0.00943337	0.349492	ENSMUSG00000042729	Wdr74	#N/A
ENSMUSG00000074607	52.5275	-2.12026	0.817342	-2.59409	0.00948424	0.34965	ENSMUSG00000074607	Tox2	#N/A
ENSMUSG00000052833	600.506	-0.670123	0.258483	-2.59252	0.00952761	0.349986	ENSMUSG00000052833	Sae1	#N/A
ENSMUSG00000029833	151.599	1.34703	0.520761	2.58665	0.00969143	0.354727	ENSMUSG00000029833	Trim24	#N/A
ENSMUSG00000046441	10.701	-4.1574	1.61309	-2.57729	0.00995772	0.363172	ENSMUSG00000046441	Cmtr2	#N/A
ENSMUSG00000018417	153.951	0.899305	0.349489	2.5732	0.0100763	0.36444	ENSMUSG00000018417	Myo1b	#N/A
ENSMUSG00000068744	73.8995	-1.79725	0.698277	-2.57383	0.0100578	0.36444	ENSMUSG00000068744	Psrc1	Psrc1
ENSMUSG00000057132	16.5567	-5.67937	2.20781	-2.5724	0.0100996	0.36444	ENSMUSG00000057132	Rpgrip1	#N/A
ENSMUSG00000039431	16.6658	-3.77725	1.46925	-2.57087	0.0101445	0.364772	ENSMUSG00000039431	Mtmr7	#N/A
ENSMUSG00000033227	13.7012	-3.49389	1.36133	-2.56652	0.0102725	0.365775	ENSMUSG00000033227	Wnt6	#N/A
ENSMUSG00000028370	46.701	-2.22645	0.867583	-2.56627	0.0102798	0.365775	ENSMUSG00000028370	Pappa	#N/A
ENSMUSG00000005125	12.4419	4.03525	1.57183	2.56723	0.0102514	0.365775	ENSMUSG00000005125	Ndrg1	#N/A
ENSMUSG00000065371	16.3357	-3.2778	1.27787	-2.56506	0.0103159	0.365785	ENSMUSG00000065371	NA	#N/A
ENSMUSG00000028137	80.8717	1.79874	0.702141	2.56179	0.0104135	0.367968	ENSMUSG00000028137	Celf3	#N/A
ENSMUSG00000031425	71.048	1.62179	0.634274	2.55692	0.0105605	0.371875	ENSMUSG00000031425	Plp1	#N/A
ENSMUSG00000041570	156.672	1.12552	0.441263	2.55069	0.0107511	0.372662	ENSMUSG00000041570	Camsap2	#N/A
ENSMUSG00000043411	289.786	-1.01529	0.398116	-2.55023	0.0107653	0.372662	ENSMUSG00000043411	Usp48	#N/A
ENSMUSG00000028964	201.659	-1.31042	0.513238	-2.55324	0.0106727	0.372662	ENSMUSG00000028964	Park7	#N/A
ENSMUSG00000019158	219.279	-0.871269	0.341442	-2.55173	0.0107189	0.372662	ENSMUSG00000019158	Tmem160	#N/A
ENSMUSG00000036676	33.1881	-3.39713	1.33017	-2.55391	0.010652	0.372662	ENSMUSG00000036676	Tmtc3	#N/A
ENSMUSG00000027350	7.56733	6.82484	2.67752	2.54894	0.0108051	0.372776	ENSMUSG00000027350	Chgb	#N/A
ENSMUSG00000065752	8.31094	-5.60456	2.20286	-2.54422	0.0109521	0.375313	ENSMUSG00000065752	NA	#N/A
ENSMUSG00000037646	59.0055	2.28979	0.89962	2.54529	0.0109187	0.375313	ENSMUSG00000037646	Vps13b	#N/A
ENSMUSG00000029710	16.7494	-3.78462	1.48943	-2.54099	0.0110538	0.375927	ENSMUSG00000029710	Ephb4	#N/A
ENSMUSG00000039168	41.8535	-2.30082	0.904973	-2.54242	0.0110088	0.375927	ENSMUSG00000039168	Dap	#N/A
ENSMUSG00000058290	51.3005	-1.91879	0.755383	-2.54015	0.0110805	0.375927	ENSMUSG00000058290	Espl1	Espl1
ENSMUSG00000063576	39.9089	-2.76567	1.08955	-2.53837	0.0111369	0.37659	ENSMUSG00000063576	Klhdc3	#N/A
ENSMUSG00000076137	24.2843	-3.52477	1.39159	-2.53291	0.0113121	0.380076	ENSMUSG00000076137	NA	#N/A
ENSMUSG00000064367	5038.07	0.691338	0.27295	2.53283	0.0113144	0.380076	ENSMUSG00000064367	ND5	#N/A
ENSMUSG00000028044	794.103	-0.685031	0.270833	-2.52935	0.0114274	0.382611	ENSMUSG00000028044	Cks1b	Cks1b
ENSMUSG00000034311	83.1932	-1.92908	0.763867	-2.52541	0.0115562	0.383157	ENSMUSG00000034311	Kif4	#N/A
ENSMUSG00000002963	17.9451	-3.53201	1.39822	-2.52608	0.0115343	0.383157	ENSMUSG00000002963	Pnkp	#N/A
ENSMUSG00000022538	131.505	-1.22461	0.484496	-2.5276	0.0114846	0.383157	ENSMUSG00000022538	Lsg1	#N/A
ENSMUSG00000042686	19.6121	-2.94535	1.16992	-2.51758	0.0118165	0.390517	ENSMUSG00000042686	Jph1	#N/A
ENSMUSG00000026944	8.54374	-4.82985	1.91941	-2.51632	0.0118587	0.390648	ENSMUSG00000026944	Abca2	#N/A
ENSMUSG00000034685	122.041	1.18217	0.470924	2.51032	0.0120622	0.396073	ENSMUSG00000034685	Fam171a2	#N/A
ENSMUSG00000036499	141.865	1.10093	0.438998	2.50782	0.0121479	0.397609	ENSMUSG00000036499	Eea1	#N/A
ENSMUSG00000002083	33.509	-2.29158	0.914766	-2.5051	0.0122415	0.398123	ENSMUSG00000002083	Bbc3	#N/A
ENSMUSG00000030780	13.9942	4.31932	1.72345	2.50621	0.0122034	0.398123	ENSMUSG00000030780	BC017158	#N/A
ENSMUSG00000040842	97.4466	1.10207	0.440476	2.502	0.0123493	0.399515	ENSMUSG00000040842	Szrd1	#N/A
ENSMUSG00000037029	8.42509	-5.88396	2.35206	-2.50162	0.0123626	0.399515	ENSMUSG00000037029	Zfp146	#N/A
ENSMUSG00000039385	49.2874	2.22643	0.890578	2.49998	0.0124202	0.400109	ENSMUSG00000039385	Cdh6	#N/A
ENSMUSG00000036890	11.6544	-3.2989	1.32389	-2.49182	0.0127089	0.403053	ENSMUSG00000036890	Gtdc1	#N/A
ENSMUSG00000026994	7.4514	-5.03056	2.01714	-2.4939	0.0126347	0.403053	ENSMUSG00000026994	Galnt3	#N/A
ENSMUSG00000005089	10.4602	4.99584	2.00284	2.49438	0.0126177	0.403053	ENSMUSG00000005089	Slc1a2	#N/A
ENSMUSG00000044641	14.5341	-3.54033	1.41876	-2.49537	0.0125824	0.403053	ENSMUSG00000044641	Pard6b	#N/A
ENSMUSG00000027957	20.079	2.86945	1.15137	2.49221	0.0126951	0.403053	ENSMUSG00000027957	Slc35a3	#N/A
ENSMUSG00000026686	38.5998	2.18564	0.877697	2.49019	0.0127673	0.403653	ENSMUSG00000026686	Lmx1a	#N/A
ENSMUSG00000062380	60.5395	1.70005	0.684271	2.48446	0.0129747	0.408361	ENSMUSG00000062380	Tubb3	#N/A
ENSMUSG00000039219	561.878	1.00527	0.404896	2.48278	0.0130362	0.408361	ENSMUSG00000039219	Arid4b	#N/A
ENSMUSG00000003527	15.3442	-3.66136	1.47455	-2.48304	0.0130268	0.408361	ENSMUSG00000003527	Ess2	#N/A
ENSMUSG00000032939	352.446	-0.693151	0.279457	-2.48035	0.0131254	0.409898	ENSMUSG00000032939	Nup93	#N/A
ENSMUSG00000050295	57.1397	-1.36741	0.552247	-2.47608	0.0132835	0.412925	ENSMUSG00000050295	Foxc1	#N/A
ENSMUSG00000032783	18.3336	-2.52028	1.01807	-2.47555	0.0133032	0.412925	ENSMUSG00000032783	Troap	Troap
ENSMUSG00000021311	52.3178	-1.80864	0.73165	-2.472	0.0134359	0.414523	ENSMUSG00000021311	Mtr	#N/A
ENSMUSG00000038991	43.4704	-1.57178	0.635761	-2.47228	0.0134255	0.414523	ENSMUSG00000038991	Txndc5	#N/A
ENSMUSG00000038506	8.08194	-5.36818	2.17682	-2.46606	0.0136607	0.419371	ENSMUSG00000038506	Dcun1d2	#N/A
ENSMUSG00000021614	583.52	0.770101	0.312327	2.46569	0.0136752	0.419371	ENSMUSG00000021614	Vcan	#N/A
ENSMUSG00000041064	10.1361	-3.05544	1.24243	-2.45924	0.0139231	0.425696	ENSMUSG00000041064	Pif1	Pif1
ENSMUSG00000024539	88.7509	1.27058	0.518303	2.45143	0.014229	0.433752	ENSMUSG00000024539	Ptpn2	#N/A
ENSMUSG00000023106	673.731	0.691435	0.282331	2.44902	0.0143244	0.43536	ENSMUSG00000023106	Denr	#N/A
ENSMUSG00000021275	11.3893	-4.75317	1.94207	-2.44747	0.0143862	0.435939	ENSMUSG00000021275	Tecpr2	#N/A
ENSMUSG00000037434	33.3652	-2.2054	0.902652	-2.44324	0.0145561	0.439511	ENSMUSG00000037434	Slc30a1	#N/A
ENSMUSG00000057265	7.50388	6.71487	2.74929	2.4424	0.0145901	0.439511	ENSMUSG00000057265	Bbof1	#N/A
ENSMUSG00000055675	36.3669	2.0266	0.830538	2.44011	0.0146829	0.441005	ENSMUSG00000055675	Kbtbd11	#N/A
ENSMUSG00000051319	59.6945	1.7956	0.736558	2.43782	0.0147759	0.441204	ENSMUSG00000051319	Mtln	#N/A
ENSMUSG00000022673	440.16	1.03174	0.423101	2.43851	0.0147478	0.441204	ENSMUSG00000022673	Mcm4	Mcm4
ENSMUSG00000063904	154.718	-1.15766	0.476339	-2.43033	0.0150852	0.449124	ENSMUSG00000063904	Dpp3	#N/A
ENSMUSG00000052726	11.7315	-5.17692	2.13335	-2.42667	0.0152382	0.44982	ENSMUSG00000052726	Kcnt2	#N/A
ENSMUSG00000037134	39.112	-2.18675	0.902673	-2.42252	0.0154132	0.44982	ENSMUSG00000037134	Prmt9	#N/A
ENSMUSG00000043987	61.3386	-1.78815	0.737852	-2.42345	0.0153738	0.44982	ENSMUSG00000043987	Cep164	#N/A
ENSMUSG00000059183	11.9444	-3.47358	1.43283	-2.42428	0.0153387	0.44982	ENSMUSG00000059183	Mtfmt	#N/A
ENSMUSG00000024253	13.167	-3.66941	1.51476	-2.42244	0.0154169	0.44982	ENSMUSG00000024253	Dync2li1	#N/A
ENSMUSG00000036372	941.687	-0.648835	0.267632	-2.42435	0.0153356	0.44982	ENSMUSG00000036372	Tmem258	#N/A
ENSMUSG00000034336	37.468	2.34699	0.966361	2.42869	0.0151535	0.44982	ENSMUSG00000034336	Ina	#N/A
ENSMUSG00000060548	143.172	-1.27049	0.525124	-2.4194	0.015546	0.451143	ENSMUSG00000060548	Tnfrsf19	#N/A
ENSMUSG00000022108	70.102	-1.42344	0.588546	-2.41856	0.015582	0.451143	ENSMUSG00000022108	Itm2b	#N/A
ENSMUSG00000069305	95.6172	1.67661	0.693313	2.41826	0.0155947	0.451143	ENSMUSG00000069305	Hist1h4n	#N/A
ENSMUSG00000027221	10.2561	-3.94694	1.63442	-2.41489	0.0157399	0.452778	ENSMUSG00000027221	Chst1	#N/A
ENSMUSG00000022551	210.425	-0.924294	0.382642	-2.41556	0.015711	0.452778	ENSMUSG00000022551	Cyc1	#N/A
ENSMUSG00000042622	8.39335	-4.86914	2.01849	-2.41227	0.0158537	0.454768	ENSMUSG00000042622	Maff	#N/A
ENSMUSG00000026027	13.4238	-3.75767	1.55875	-2.41069	0.0159225	0.455462	ENSMUSG00000026027	Stradb	#N/A
ENSMUSG00000027187	85.9445	1.49976	0.623763	2.40437	0.0162003	0.45701	ENSMUSG00000027187	Cat	#N/A
ENSMUSG00000027363	103.889	1.12446	0.467282	2.40638	0.0161113	0.45701	ENSMUSG00000027363	Usp8	#N/A
ENSMUSG00000028557	65.2279	1.52161	0.632627	2.40522	0.0161626	0.45701	ENSMUSG00000028557	Rnf11	#N/A
ENSMUSG00000036862	23.1381	-2.19117	0.911003	-2.40523	0.0161622	0.45701	ENSMUSG00000036862	Dchs1	#N/A
ENSMUSG00000020961	9.63412	5.17389	2.15129	2.40502	0.0161716	0.45701	ENSMUSG00000020961	Ston2	#N/A
ENSMUSG00000050270	10.0065	-4.59186	1.91153	-2.40218	0.0162975	0.458485	ENSMUSG00000050270	Tmem220	#N/A
ENSMUSG00000026496	726.735	-0.572646	0.239032	-2.39569	0.0165891	0.465407	ENSMUSG00000026496	Parp1	#N/A
ENSMUSG00000014030	22.3562	-2.99605	1.25199	-2.39303	0.0167097	0.467506	ENSMUSG00000014030	Pax5	#N/A
ENSMUSG00000020737	279.26	-0.739433	0.309283	-2.3908	0.0168117	0.469073	ENSMUSG00000020737	Jpt1	#N/A
ENSMUSG00000037216	7.55481	-4.31518	1.81047	-2.38346	0.0171508	0.470018	ENSMUSG00000037216	Lipt1	#N/A
ENSMUSG00000040084	283.083	-1.20283	0.503483	-2.38902	0.0168932	0.470018	ENSMUSG00000040084	Bub1b	Bub1b
ENSMUSG00000050812	197.308	1.08679	0.456018	2.38322	0.0171617	0.470018	ENSMUSG00000050812	Ecpas	#N/A
ENSMUSG00000028607	34.6448	-1.83546	0.770165	-2.3832	0.017163	0.470018	ENSMUSG00000028607	Cpt2	#N/A
ENSMUSG00000034813	33.3193	-2.52768	1.06003	-2.38454	0.0171005	0.470018	ENSMUSG00000034813	Grip1	#N/A
ENSMUSG00000005917	55.1154	-2.40158	1.00666	-2.3857	0.0170466	0.470018	ENSMUSG00000005917	Otx1	#N/A
ENSMUSG00000004945	202.239	0.983623	0.41275	2.3831	0.0171677	0.470018	ENSMUSG00000004945	Tmem242	#N/A
ENSMUSG00000029426	10.7147	3.68647	1.54973	2.37878	0.0173699	0.470508	ENSMUSG00000029426	Scarb2	#N/A
ENSMUSG00000004535	287.43	0.745017	0.312992	2.3803	0.0172984	0.470508	ENSMUSG00000004535	Tax1bp1	#N/A
ENSMUSG00000024639	195.113	1.06672	0.448099	2.38054	0.0172871	0.470508	ENSMUSG00000024639	Gnaq	#N/A
ENSMUSG00000064360	46.3852	2.82589	1.1878	2.3791	0.017355	0.470508	ENSMUSG00000064360	ND3	#N/A
ENSMUSG00000075702	11.2957	2.6317	1.10808	2.37501	0.0175487	0.472423	ENSMUSG00000075702	Selenom	#N/A
ENSMUSG00000022905	170.059	0.855274	0.360212	2.37436	0.0175794	0.472423	ENSMUSG00000022905	Kpna1	#N/A
ENSMUSG00000014504	299.763	0.842509	0.354566	2.37617	0.0174934	0.472423	ENSMUSG00000014504	Srp19	#N/A
ENSMUSG00000031383	89.9376	-1.38509	0.584108	-2.37129	0.0177262	0.473941	ENSMUSG00000031383	Dusp9	#N/A
ENSMUSG00000025007	25.002	-2.13308	0.899567	-2.37124	0.0177287	0.473941	ENSMUSG00000025007	Aldh18a1	#N/A
ENSMUSG00000027597	52.109	-1.67424	0.707882	-2.36514	0.0180231	0.480554	ENSMUSG00000027597	Ahcy	#N/A
ENSMUSG00000031901	23.723	-2.93995	1.24625	-2.35904	0.0183225	0.487264	ENSMUSG00000031901	Dus2	#N/A
ENSMUSG00000022620	9.72592	-4.61635	1.96739	-2.34644	0.0189537	0.50274	ENSMUSG00000022620	Arsa	#N/A
ENSMUSG00000061479	43.4279	1.80817	0.771513	2.34367	0.0190951	0.50403	ENSMUSG00000061479	Snrpa	#N/A
ENSMUSG00000032397	231.003	0.888511	0.379286	2.34259	0.0191504	0.50403	ENSMUSG00000032397	Tipin	#N/A
ENSMUSG00000024576	930.34	0.618277	0.263911	2.34275	0.0191421	0.50403	ENSMUSG00000024576	Csnk1a1	#N/A
ENSMUSG00000063015	222.206	0.687856	0.294067	2.33911	0.0193296	0.506138	ENSMUSG00000063015	Ccni	#N/A
ENSMUSG00000045690	838.029	-0.701277	0.299749	-2.33954	0.0193073	0.506138	ENSMUSG00000045690	Wdr89	#N/A
ENSMUSG00000057691	9.21218	-4.39763	1.88229	-2.33632	0.0194746	0.507334	ENSMUSG00000057691	Zfp746	#N/A
ENSMUSG00000062210	99.0438	-1.28878	0.55146	-2.33703	0.0194378	0.507334	ENSMUSG00000062210	Tnfaip8	#N/A
ENSMUSG00000043252	49.2796	1.76584	0.756142	2.33533	0.019526	0.507378	ENSMUSG00000043252	Tmem64	#N/A
ENSMUSG00000038658	50.8134	1.43983	0.61758	2.33141	0.0197316	0.511419	ENSMUSG00000038658	Ric1	#N/A
ENSMUSG00000040220	15.5103	-2.81821	1.20945	-2.33016	0.0197977	0.511832	ENSMUSG00000040220	Gas8	#N/A
ENSMUSG00000029471	83.8444	1.25738	0.539947	2.3287	0.0198748	0.512529	ENSMUSG00000029471	Camkk2	#N/A
ENSMUSG00000025407	22.9601	-2.7056	1.16234	-2.32772	0.0199269	0.512578	ENSMUSG00000025407	Gli1	#N/A
ENSMUSG00000026669	146.06	0.95227	0.409401	2.32601	0.020018	0.513628	ENSMUSG00000026669	Mcm10	#N/A
ENSMUSG00000039470	75.0475	-1.44991	0.623693	-2.32471	0.0200874	0.514117	ENSMUSG00000039470	Zdhhc2	#N/A
ENSMUSG00000042408	10.6631	4.46096	1.92127	2.32188	0.0202392	0.516708	ENSMUSG00000042408	Zmym6	#N/A
ENSMUSG00000026974	125.043	1.02717	0.44287	2.31936	0.0203757	0.518894	ENSMUSG00000026974	Zmynd19	#N/A
ENSMUSG00000066324	614.256	0.60196	0.260071	2.3146	0.0206348	0.524185	ENSMUSG00000066324	Impad1	#N/A
ENSMUSG00000003500	43.145	1.85096	0.800166	2.31322	0.0207106	0.524806	ENSMUSG00000003500	Impdh1	#N/A
ENSMUSG00000019843	111.403	1.1507	0.499117	2.30548	0.0211397	0.533034	ENSMUSG00000019843	Fyn	#N/A
ENSMUSG00000020493	13.1055	-3.2318	1.4016	-2.30579	0.0211223	0.533034	ENSMUSG00000020493	Prr11	Prr11
ENSMUSG00000048040	143.247	-1.10005	0.477462	-2.30395	0.0212254	0.533876	ENSMUSG00000048040	Arxes2	#N/A
ENSMUSG00000045039	21.3332	-2.34926	1.02023	-2.30268	0.0212971	0.534364	ENSMUSG00000045039	Megf8	#N/A
ENSMUSG00000051048	11.6848	4.06087	1.76507	2.30069	0.0214094	0.535865	ENSMUSG00000051048	P4ha3	#N/A
ENSMUSG00000051224	22.348	-2.53231	1.10113	-2.29974	0.0214631	0.535896	ENSMUSG00000051224	Tceanc	#N/A
ENSMUSG00000003848	80.8745	-1.25522	0.546437	-2.29711	0.0216127	0.538315	ENSMUSG00000003848	Nob1	#N/A
ENSMUSG00000025417	37.2298	-1.90417	0.829314	-2.29608	0.0216712	0.538459	ENSMUSG00000025417	Pip4k2c	#N/A
ENSMUSG00000004364	208.343	0.960712	0.419566	2.28978	0.0220343	0.538827	ENSMUSG00000004364	Cul3	#N/A
ENSMUSG00000001158	245.405	-0.691938	0.301705	-2.29342	0.0218238	0.538827	ENSMUSG00000001158	Snrnp27	#N/A
ENSMUSG00000040029	88.8428	1.31983	0.576303	2.29017	0.0220115	0.538827	ENSMUSG00000040029	Ipo8	#N/A
ENSMUSG00000031029	391.992	-0.726753	0.317503	-2.28896	0.0220816	0.538827	ENSMUSG00000031029	Eif3f	#N/A
ENSMUSG00000019787	32.984	4.81676	2.10315	2.29026	0.0220065	0.538827	ENSMUSG00000019787	Trdn	#N/A
ENSMUSG00000031634	110.83	-0.959614	0.419003	-2.29023	0.022008	0.538827	ENSMUSG00000031634	Ufsp2	#N/A
ENSMUSG00000085645	13.0018	-3.48139	1.51972	-2.29081	0.0219746	0.538827	ENSMUSG00000085645	Hoxb5os	#N/A
ENSMUSG00000033128	16.9171	-2.7314	1.19353	-2.2885	0.0221081	0.538827	ENSMUSG00000033128	Gga1	#N/A
ENSMUSG00000035121	8.76669	3.95903	1.731	2.28714	0.0221878	0.539482	ENSMUSG00000035121	Neil2	#N/A
ENSMUSG00000034021	262.74	1.12107	0.490498	2.28558	0.0222791	0.540414	ENSMUSG00000034021	Pds5b	#N/A
ENSMUSG00000026547	98.2722	-1.26636	0.554459	-2.28396	0.0223741	0.541432	ENSMUSG00000026547	Tagln2	#N/A
ENSMUSG00000085633	8.35376	-5.62435	2.46488	-2.28179	0.0225016	0.542806	ENSMUSG00000085633	NA	#N/A
ENSMUSG00000044991	12.2756	-3.75706	1.64796	-2.27982	0.0226181	0.542806	ENSMUSG00000044991	Shld1	#N/A
ENSMUSG00000086537	29.5803	-3.12775	1.37173	-2.28014	0.0225991	0.542806	ENSMUSG00000086537	Nespas	#N/A
ENSMUSG00000025503	286.08	-0.840297	0.368717	-2.27898	0.0226684	0.542806	ENSMUSG00000025503	Taldo1	#N/A
ENSMUSG00000040219	7.9546	-5.10522	2.2406	-2.2785	0.0226966	0.542806	ENSMUSG00000040219	Ttc12	#N/A
ENSMUSG00000015971	38.4271	-1.8018	0.791501	-2.27644	0.0228199	0.54321	ENSMUSG00000015971	Actr8	#N/A
ENSMUSG00000024773	16.8204	-2.39825	1.05327	-2.27696	0.0227885	0.54321	ENSMUSG00000024773	Atg2a	#N/A
ENSMUSG00000031562	80.829	-1.24377	0.546902	-2.27422	0.0229528	0.545103	ENSMUSG00000031562	Dctd	#N/A
ENSMUSG00000034640	198.061	0.866133	0.38177	2.26873	0.0232849	0.549628	ENSMUSG00000034640	Tiparp	#N/A
ENSMUSG00000029147	550.654	-0.602742	0.266141	-2.26475	0.023528	0.549628	ENSMUSG00000029147	Ppm1g	#N/A
ENSMUSG00000015994	182.99	-0.860976	0.380271	-2.26411	0.0235674	0.549628	ENSMUSG00000015994	Fnta	#N/A
ENSMUSG00000031708	161.07	-1.00871	0.445288	-2.2653	0.0234943	0.549628	ENSMUSG00000031708	Tecr	#N/A
ENSMUSG00000074476	335.136	-0.72958	0.321437	-2.26975	0.0232229	0.549628	ENSMUSG00000074476	Spc24	#N/A
ENSMUSG00000020340	21.1413	2.42075	1.06924	2.264	0.0235739	0.549628	ENSMUSG00000020340	Cyfip2	#N/A
ENSMUSG00000064337	67167.1	0.881271	0.388711	2.26716	0.0233804	0.549628	ENSMUSG00000064337	NA	#N/A
ENSMUSG00000064363	7624.49	0.796888	0.351552	2.26677	0.0234043	0.549628	ENSMUSG00000064363	ND4	#N/A
ENSMUSG00000048921	7.60235	-5.02072	2.21917	-2.26243	0.0236709	0.550632	ENSMUSG00000048921	Zfp689	#N/A
ENSMUSG00000026966	52.3938	-1.94181	0.858853	-2.26093	0.0237637	0.551533	ENSMUSG00000026966	Ssna1	#N/A
ENSMUSG00000019841	126.051	1.03483	0.4579	2.25994	0.0238253	0.551709	ENSMUSG00000019841	Rev3l	#N/A
ENSMUSG00000048758	95.5002	-1.28655	0.569596	-2.2587	0.0239022	0.552239	ENSMUSG00000048758	Rpl29	#N/A
ENSMUSG00000026478	113.195	0.970245	0.431343	2.24936	0.0244898	0.557134	ENSMUSG00000026478	Lamc1	#N/A
ENSMUSG00000035476	38.1167	2.01136	0.896608	2.24329	0.0248779	0.557134	ENSMUSG00000035476	Tab3	#N/A
ENSMUSG00000054752	38.7883	1.77616	0.788829	2.25165	0.0243446	0.557134	ENSMUSG00000054752	Fsd1l	#N/A
ENSMUSG00000042594	13.0209	2.42709	1.07941	2.24853	0.0245426	0.557134	ENSMUSG00000042594	Sh2b3	#N/A
ENSMUSG00000013921	45.8255	1.86244	0.8274	2.25096	0.0243884	0.557134	ENSMUSG00000013921	Clip3	#N/A
ENSMUSG00000054161	8.86024	-5.05968	2.24779	-2.25096	0.0243878	0.557134	ENSMUSG00000054161	Fam83e	#N/A
ENSMUSG00000035824	14.0784	-3.1184	1.38407	-2.25306	0.0242551	0.557134	ENSMUSG00000035824	Tk2	#N/A
ENSMUSG00000022095	47.8067	1.6614	0.740018	2.24508	0.0247633	0.557134	ENSMUSG00000022095	Fam160b2	#N/A
ENSMUSG00000017716	519.935	-0.579979	0.258149	-2.24668	0.0246602	0.557134	ENSMUSG00000017716	Birc5	Birc5
ENSMUSG00000063021	40.1412	2.34345	1.04256	2.2478	0.0245892	0.557134	ENSMUSG00000063021	Hist1h2ak	#N/A
ENSMUSG00000021610	83.6711	-1.25569	0.559697	-2.24351	0.024864	0.557134	ENSMUSG00000021610	Clptm1l	#N/A
ENSMUSG00000021699	22.0418	2.69249	1.19828	2.24697	0.0246422	0.557134	ENSMUSG00000021699	Pde4d	#N/A
ENSMUSG00000022560	11.444	-3.75154	1.6716	-2.24428	0.0248145	0.557134	ENSMUSG00000022560	Slc52a2	#N/A
ENSMUSG00000071256	26.3939	2.29754	1.01924	2.25417	0.0241852	0.557134	ENSMUSG00000071256	Zfp213	#N/A
ENSMUSG00000000326	30.4855	-2.649	1.18157	-2.24193	0.0249661	0.557886	ENSMUSG00000000326	Comt	#N/A
ENSMUSG00000026622	31.1456	-2.53524	1.13203	-2.23955	0.02512	0.557954	ENSMUSG00000026622	Nek2	Nek2
ENSMUSG00000026915	698.674	0.74485	0.332945	2.23715	0.0252763	0.557954	ENSMUSG00000026915	Strbp	#N/A
ENSMUSG00000065751	47.9194	-2.26663	1.01296	-2.23764	0.0252447	0.557954	ENSMUSG00000065751	NA	#N/A
ENSMUSG00000031841	9.98126	-4.58951	2.04929	-2.23956	0.0251197	0.557954	ENSMUSG00000031841	Cdh13	#N/A
ENSMUSG00000065282	8.89414	-4.89898	2.19014	-2.23684	0.025297	0.557954	ENSMUSG00000065282	NA	#N/A
ENSMUSG00000045176	11.6839	-2.64574	1.18274	-2.23696	0.0252892	0.557954	ENSMUSG00000045176	Borcs6	#N/A
ENSMUSG00000027520	182.151	1.01644	0.456012	2.22897	0.0258156	0.558493	ENSMUSG00000027520	Zdbf2	#N/A
ENSMUSG00000026000	12.1175	-2.55282	1.14762	-2.22445	0.0261181	0.558493	ENSMUSG00000026000	Lancl1	#N/A
ENSMUSG00000026185	408.736	0.944173	0.423171	2.23119	0.0256688	0.558493	ENSMUSG00000026185	Igfbp5	#N/A
ENSMUSG00000086316	74.2563	1.37326	0.616347	2.22806	0.0258763	0.558493	ENSMUSG00000086316	Nbdy	#N/A
ENSMUSG00000028708	10.1605	4.94124	2.21107	2.23478	0.0254321	0.558493	ENSMUSG00000028708	Mknk1	#N/A
ENSMUSG00000051557	23.932	-2.84889	1.27908	-2.2273	0.0259274	0.558493	ENSMUSG00000051557	Pusl1	#N/A
ENSMUSG00000063229	720.172	-0.90328	0.405071	-2.22993	0.025752	0.558493	ENSMUSG00000063229	Ldha	#N/A
ENSMUSG00000049858	8.2932	-5.2939	2.38025	-2.2241	0.0261418	0.558493	ENSMUSG00000049858	Suox	#N/A
ENSMUSG00000035566	70.6984	-1.39053	0.624659	-2.22607	0.0260095	0.558493	ENSMUSG00000035566	Pcdh17	#N/A
ENSMUSG00000020372	2243.72	-0.667907	0.299055	-2.23339	0.0255232	0.558493	ENSMUSG00000020372	Rack1	#N/A
ENSMUSG00000062417	18.9451	4.23758	1.90454	2.22498	0.0260824	0.558493	ENSMUSG00000062417	NA	#N/A
ENSMUSG00000039828	30.3554	-1.71468	0.769484	-2.22835	0.0258573	0.558493	ENSMUSG00000039828	Wdr70	#N/A
ENSMUSG00000040694	13.3538	3.4208	1.53453	2.22922	0.0257992	0.558493	ENSMUSG00000040694	Apobec2	#N/A
ENSMUSG00000060675	28.9229	2.00776	0.902023	2.22585	0.0260246	0.558493	ENSMUSG00000060675	Pla2g16	#N/A
ENSMUSG00000044026	33.9777	1.93603	0.869977	2.22538	0.0260558	0.558493	ENSMUSG00000044026	Slc35g1	#N/A
ENSMUSG00000019970	20.7279	-2.13431	0.960203	-2.22277	0.0262315	0.559241	ENSMUSG00000019970	Sgk1	#N/A
ENSMUSG00000087590	390.578	0.97417	0.438585	2.22117	0.0263397	0.560378	ENSMUSG00000087590	Epb41l4aos	#N/A
ENSMUSG00000020458	492.848	0.604784	0.272416	2.22008	0.0264135	0.560779	ENSMUSG00000020458	Rtn4	#N/A
ENSMUSG00000027168	97.3464	-1.36548	0.617589	-2.21098	0.0270374	0.562372	ENSMUSG00000027168	Pax6	#N/A
ENSMUSG00000039095	41.9953	2.00262	0.905503	2.21161	0.0269937	0.562372	ENSMUSG00000039095	En2	#N/A
ENSMUSG00000004446	13.9116	-2.47928	1.11878	-2.21606	0.0266875	0.562372	ENSMUSG00000004446	Bid	#N/A
ENSMUSG00000030541	396.362	-1.00963	0.45692	-2.20964	0.02713	0.562372	ENSMUSG00000030541	Idh2	#N/A
ENSMUSG00000039990	63.346	1.77761	0.804385	2.2099	0.0271122	0.562372	ENSMUSG00000039990	Edrf1	#N/A
ENSMUSG00000038225	8.66533	-3.5731	1.61573	-2.21144	0.0270051	0.562372	ENSMUSG00000038225	Primpol	#N/A
ENSMUSG00000059897	11.4094	-4.20907	1.89915	-2.21629	0.0266715	0.562372	ENSMUSG00000059897	Zfp930	#N/A
ENSMUSG00000000120	61.8647	1.65064	0.74711	2.20936	0.0271494	0.562372	ENSMUSG00000000120	Ngfr	#N/A
ENSMUSG00000021493	112.149	1.07121	0.483627	2.21495	0.0267633	0.562372	ENSMUSG00000021493	Pdlim7	#N/A
ENSMUSG00000050945	7.93985	4.81628	2.17225	2.21718	0.0266105	0.562372	ENSMUSG00000050945	Zfp438	#N/A
ENSMUSG00000054321	29.441	2.32955	1.05407	2.21004	0.0271023	0.562372	ENSMUSG00000054321	Taf4b	#N/A
ENSMUSG00000025089	7.67101	3.6317	1.64151	2.21241	0.0269382	0.562372	ENSMUSG00000025089	Gfra1	#N/A
ENSMUSG00000020423	56.7647	1.97858	0.898007	2.2033	0.0275733	0.562706	ENSMUSG00000020423	Btg2	#N/A
ENSMUSG00000072244	25.6357	-2.09103	0.948615	-2.20429	0.0275038	0.562706	ENSMUSG00000072244	Trim6	#N/A
ENSMUSG00000019971	153.6	1.15926	0.524967	2.20825	0.0272268	0.562706	ENSMUSG00000019971	Cep290	#N/A
ENSMUSG00000031505	32.8675	-2.28544	1.03595	-2.20614	0.0273743	0.562706	ENSMUSG00000031505	Naxd	#N/A
ENSMUSG00000031783	201.165	-1.08746	0.493392	-2.20405	0.0275208	0.562706	ENSMUSG00000031783	Polr2c	#N/A
ENSMUSG00000037712	365.399	0.716169	0.324663	2.20589	0.0273918	0.562706	ENSMUSG00000037712	Fermt2	#N/A
ENSMUSG00000032549	19.826	2.21281	1.00252	2.20724	0.0272971	0.562706	ENSMUSG00000032549	Rab6b	#N/A
ENSMUSG00000022842	53.8343	-1.65867	0.75297	-2.20284	0.0276063	0.562706	ENSMUSG00000022842	Ece2	#N/A
ENSMUSG00000010453	34.2277	-1.80263	0.818947	-2.20115	0.0277252	0.562883	ENSMUSG00000010453	Kansl3	#N/A
ENSMUSG00000095590	1078.67	-0.884392	0.401666	-2.20181	0.0276787	0.562883	ENSMUSG00000095590	NA	#N/A
ENSMUSG00000037795	236.648	0.990956	0.450443	2.19996	0.0278099	0.563482	ENSMUSG00000037795	N4bp2	#N/A
ENSMUSG00000027454	48.1519	1.51199	0.689103	2.19415	0.0282248	0.564305	ENSMUSG00000027454	Gins1	#N/A
ENSMUSG00000038712	40.0817	1.56401	0.714332	2.18947	0.028563	0.564305	ENSMUSG00000038712	Mindy1	#N/A
ENSMUSG00000033721	11.3562	-3.85666	1.75731	-2.19464	0.0281895	0.564305	ENSMUSG00000033721	Vav3	#N/A
ENSMUSG00000041616	38.0932	1.64392	0.750567	2.19023	0.0285073	0.564305	ENSMUSG00000041616	Nppa	#N/A
ENSMUSG00000019054	42.2249	1.60299	0.730759	2.1936	0.0282639	0.564305	ENSMUSG00000019054	Fis1	#N/A
ENSMUSG00000030007	977.371	-0.576793	0.26345	-2.18938	0.0285689	0.564305	ENSMUSG00000030007	Cct7	#N/A
ENSMUSG00000041117	105.937	-1.10374	0.502702	-2.19562	0.0281194	0.564305	ENSMUSG00000041117	Ccdc8	#N/A
ENSMUSG00000019802	167.155	0.959271	0.438121	2.18951	0.0285597	0.564305	ENSMUSG00000019802	Sec63	#N/A
ENSMUSG00000071253	17.9727	3.27855	1.4963	2.1911	0.0284449	0.564305	ENSMUSG00000071253	Slc25a16	#N/A
ENSMUSG00000032480	98.8917	-1.16502	0.531277	-2.19287	0.0283166	0.564305	ENSMUSG00000032480	Dhx30	#N/A
ENSMUSG00000063632	182.478	0.855754	0.390755	2.19	0.0285242	0.564305	ENSMUSG00000063632	Sox11	#N/A
ENSMUSG00000046516	119.366	1.12573	0.513141	2.19381	0.0282489	0.564305	ENSMUSG00000046516	Cox17	#N/A
ENSMUSG00000062691	13.176	-3.08582	1.40393	-2.19799	0.0279497	0.564305	ENSMUSG00000062691	Cebpzos	#N/A
ENSMUSG00000034832	146.567	1.23397	0.563993	2.18793	0.028675	0.565308	ENSMUSG00000034832	Tet3	#N/A
ENSMUSG00000079215	237.847	0.953644	0.436314	2.18568	0.0288389	0.567443	ENSMUSG00000079215	Zfp664	#N/A
ENSMUSG00000038072	8.04696	-5.49329	2.51436	-2.18477	0.028906	0.567668	ENSMUSG00000038072	Galnt11	#N/A
ENSMUSG00000040532	14.0233	-2.50897	1.149	-2.18361	0.0289912	0.56825	ENSMUSG00000040532	Abhd11	#N/A
ENSMUSG00000045954	12.5138	2.60539	1.19542	2.17947	0.0292966	0.571	ENSMUSG00000045954	Cavin2	#N/A
ENSMUSG00000047361	8.68461	4.42291	2.03544	2.17295	0.0297842	0.571	ENSMUSG00000047361	Gm973	#N/A
ENSMUSG00000016481	18.5572	-2.69292	1.23745	-2.17618	0.0295418	0.571	ENSMUSG00000016481	Cr1l	#N/A
ENSMUSG00000058835	72.6064	1.13573	0.523085	2.17122	0.0299143	0.571	ENSMUSG00000058835	Abi1	#N/A
ENSMUSG00000027349	265.691	0.843877	0.388292	2.1733	0.0297574	0.571	ENSMUSG00000027349	Fam98b	#N/A
ENSMUSG00000027248	651.952	0.620964	0.285429	2.17555	0.029589	0.571	ENSMUSG00000027248	Pdia3	#N/A
ENSMUSG00000028035	32.731	1.96486	0.904846	2.17148	0.0298949	0.571	ENSMUSG00000028035	Dnajb4	#N/A
ENSMUSG00000030002	103.776	1.01668	0.467965	2.17255	0.029814	0.571	ENSMUSG00000030002	Dusp11	#N/A
ENSMUSG00000011832	7.84872	5.64082	2.59791	2.17129	0.0299093	0.571	ENSMUSG00000011832	Evi5l	#N/A
ENSMUSG00000052557	10.1075	-4.24143	1.94486	-2.18084	0.0291951	0.571	ENSMUSG00000052557	Gan	#N/A
ENSMUSG00000032103	75.2074	1.41824	0.653145	2.1714	0.029901	0.571	ENSMUSG00000032103	Pus3	#N/A
ENSMUSG00000020422	42.7711	-1.36063	0.62463	-2.17829	0.0293846	0.571	ENSMUSG00000020422	Tns3	#N/A
ENSMUSG00000041720	53.6152	-2.41328	1.10926	-2.17558	0.0295868	0.571	ENSMUSG00000041720	Pi4ka	#N/A
ENSMUSG00000013663	121.746	0.981684	0.4508	2.17765	0.029432	0.571	ENSMUSG00000013663	Pten	#N/A
ENSMUSG00000032513	8.46252	-4.70665	2.16872	-2.17024	0.0299884	0.571345	ENSMUSG00000032513	Gorasp1	#N/A
ENSMUSG00000031314	257.791	0.726846	0.335171	2.16858	0.0301144	0.572678	ENSMUSG00000031314	Taf1	#N/A
ENSMUSG00000050965	7.66166	-5.46763	2.52607	-2.16448	0.0304272	0.577552	ENSMUSG00000050965	Prkca	#N/A
ENSMUSG00000001435	157.992	-0.737651	0.340987	-2.16328	0.0305194	0.578227	ENSMUSG00000001435	Col18a1	#N/A
ENSMUSG00000018339	67.3967	1.44203	0.667002	2.16195	0.0306221	0.579097	ENSMUSG00000018339	Gpx3	#N/A
ENSMUSG00000038379	237.987	-1.07424	0.497075	-2.16113	0.0306856	0.579226	ENSMUSG00000038379	Ttk	Ttk
ENSMUSG00000042737	182.886	-1.13561	0.525654	-2.16037	0.0307442	0.579262	ENSMUSG00000042737	Dpm3	#N/A
ENSMUSG00000003847	94.0851	1.27512	0.590464	2.15952	0.0308097	0.579427	ENSMUSG00000003847	Nfat5	#N/A
ENSMUSG00000027806	63.4426	1.43194	0.664389	2.15527	0.0311408	0.583208	ENSMUSG00000027806	Tsc22d2	#N/A
ENSMUSG00000034271	10.599	-2.40134	1.11445	-2.15474	0.0311821	0.583208	ENSMUSG00000034271	Jdp2	#N/A
ENSMUSG00000024687	31.1347	1.82718	0.847673	2.15552	0.0311213	0.583208	ENSMUSG00000024687	Osbp	#N/A
ENSMUSG00000029722	55.7667	1.27517	0.59244	2.1524	0.031366	0.585071	ENSMUSG00000029722	Agfg2	#N/A
ENSMUSG00000040681	1786.12	-0.507291	0.235728	-2.15201	0.0313963	0.585071	ENSMUSG00000040681	Hmgn1	#N/A
ENSMUSG00000037152	356.744	0.921867	0.428826	2.14974	0.0315754	0.585206	ENSMUSG00000037152	Ndufc1	#N/A
ENSMUSG00000031617	75.1951	1.32913	0.618072	2.15045	0.03152	0.585206	ENSMUSG00000031617	Tmem184c	#N/A
ENSMUSG00000015143	334.356	-0.706912	0.328656	-2.15092	0.0314827	0.585206	ENSMUSG00000015143	Actn1	#N/A
ENSMUSG00000067336	21.7358	2.63548	1.22869	2.14494	0.0319573	0.589169	ENSMUSG00000067336	Bmpr2	#N/A
ENSMUSG00000027940	323.902	-0.776889	0.362553	-2.14283	0.0321266	0.589169	ENSMUSG00000027940	Tpm3	#N/A
ENSMUSG00000045205	60.5832	1.1117	0.518704	2.14323	0.0320947	0.589169	ENSMUSG00000045205	Dpy19l4	#N/A
ENSMUSG00000032667	33.4355	1.72483	0.80459	2.14374	0.0320541	0.589169	ENSMUSG00000032667	Pon2	#N/A
ENSMUSG00000018858	73.4625	-1.06629	0.497631	-2.14272	0.0321355	0.589169	ENSMUSG00000018858	Mrpl58	#N/A
ENSMUSG00000064344	524.424	1.02671	0.47851	2.14565	0.0319012	0.589169	ENSMUSG00000064344	NA	#N/A
ENSMUSG00000063760	28.1207	2.18636	1.02174	2.13984	0.032368	0.592127	ENSMUSG00000063760	Rnf217	#N/A
ENSMUSG00000022193	57.4335	-1.33755	0.625231	-2.13928	0.0324127	0.592127	ENSMUSG00000022193	Psmb5	#N/A
ENSMUSG00000079418	12.4326	2.72316	1.27483	2.1361	0.0326715	0.59386	ENSMUSG00000079418	Atg4a	#N/A
ENSMUSG00000066613	25.4505	2.06011	0.964484	2.13597	0.0326821	0.59386	ENSMUSG00000066613	Zfp932	#N/A
ENSMUSG00000034673	208.821	-0.730782	0.342109	-2.13611	0.0326707	0.59386	ENSMUSG00000034673	Pbx2	#N/A
ENSMUSG00000023938	9.99829	-4.71106	2.20761	-2.13401	0.0328419	0.595705	ENSMUSG00000023938	Aars2	#N/A
ENSMUSG00000033411	126.217	1.19698	0.561427	2.13203	0.0330042	0.595914	ENSMUSG00000033411	Ctdspl2	#N/A
ENSMUSG00000027770	246.68	0.866298	0.406403	2.13163	0.0330377	0.595914	ENSMUSG00000027770	Dhx36	#N/A
ENSMUSG00000056952	424.502	-0.891722	0.418157	-2.1325	0.0329655	0.595914	ENSMUSG00000056952	Tatdn2	#N/A
ENSMUSG00000031631	71.6678	1.62595	0.762988	2.13103	0.0330869	0.595914	ENSMUSG00000031631	Cfap97	#N/A
ENSMUSG00000022742	109.054	-1.29889	0.6098	-2.13002	0.0331697	0.596353	ENSMUSG00000022742	Cpox	#N/A
ENSMUSG00000021136	16.0392	-2.86039	1.34428	-2.12783	0.0333511	0.598562	ENSMUSG00000021136	Smoc1	#N/A
ENSMUSG00000039735	382.99	0.810672	0.381217	2.12654	0.0334586	0.599316	ENSMUSG00000039735	Fnbp1l	#N/A
ENSMUSG00000088059	11.2491	-2.64361	1.24393	-2.12521	0.0335692	0.599316	ENSMUSG00000088059	NA	#N/A
ENSMUSG00000025001	735.428	0.717821	0.337708	2.12557	0.0335392	0.599316	ENSMUSG00000025001	Hells	Hells
ENSMUSG00000042473	15.5979	-3.37419	1.58961	-2.12265	0.033783	0.599987	ENSMUSG00000042473	Tbc1d8b	#N/A
ENSMUSG00000002265	1047.09	0.662673	0.312154	2.1229	0.0337621	0.599987	ENSMUSG00000002265	Peg3	#N/A
ENSMUSG00000032459	64.3449	-1.37236	0.646306	-2.12339	0.0337213	0.599987	ENSMUSG00000032459	Mrps22	#N/A
ENSMUSG00000097536	41.7372	1.77506	0.837117	2.12044	0.033969	0.602242	ENSMUSG00000097536	NA	#N/A
ENSMUSG00000078317	9.33129	-3.29493	1.55681	-2.11647	0.0343052	0.603225	ENSMUSG00000078317	F8a	#N/A
ENSMUSG00000068876	16.6471	-3.49666	1.65389	-2.1142	0.0344984	0.603225	ENSMUSG00000068876	Cgn	#N/A
ENSMUSG00000024104	111.827	1.09658	0.518488	2.11496	0.0344336	0.603225	ENSMUSG00000024104	Washc2	#N/A
ENSMUSG00000008206	16.7563	2.06986	0.980161	2.11175	0.0347076	0.603225	ENSMUSG00000008206	Cers4	#N/A
ENSMUSG00000047710	98.5776	-1.49571	0.70851	-2.11106	0.0347667	0.603225	ENSMUSG00000047710	Champ1	#N/A
ENSMUSG00000034807	105.287	-0.867454	0.410318	-2.1141	0.0345066	0.603225	ENSMUSG00000034807	Colgalt1	#N/A
ENSMUSG00000053128	19.9964	-2.9307	1.38822	-2.11112	0.0347619	0.603225	ENSMUSG00000053128	Rnf26	#N/A
ENSMUSG00000034218	250.041	0.829499	0.392346	2.11421	0.0344978	0.603225	ENSMUSG00000034218	Atm	#N/A
ENSMUSG00000049658	264.989	1.10656	0.524246	2.11077	0.0347923	0.603225	ENSMUSG00000049658	Bdp1	#N/A
ENSMUSG00000022390	145.393	0.905706	0.428662	2.11287	0.034612	0.603225	ENSMUSG00000022390	Zc3h7b	#N/A
ENSMUSG00000034064	105.595	-0.958447	0.452821	-2.11662	0.0342925	0.603225	ENSMUSG00000034064	Poglut1	#N/A
ENSMUSG00000015126	83.6519	-0.925981	0.437149	-2.11823	0.0341559	0.603225	ENSMUSG00000015126	Tsr3	#N/A
ENSMUSG00000036450	96.3686	-1.23822	0.584862	-2.11711	0.0342507	0.603225	ENSMUSG00000036450	Hif1an	#N/A
ENSMUSG00000044864	88.5336	1.42565	0.676702	2.10677	0.0351377	0.603426	ENSMUSG00000044864	Ankrd50	#N/A
ENSMUSG00000029145	184.913	-0.95568	0.453236	-2.10857	0.0349818	0.603426	ENSMUSG00000029145	Eif2b4	#N/A
ENSMUSG00000025492	22.776	2.06429	0.979685	2.10709	0.0351096	0.603426	ENSMUSG00000025492	Ifitm3	#N/A
ENSMUSG00000085779	16.069	3.48814	1.6551	2.10751	0.0350736	0.603426	ENSMUSG00000085779	NA	#N/A
ENSMUSG00000052812	132.74	1.30392	0.618643	2.1077	0.0350568	0.603426	ENSMUSG00000052812	Atad2b	#N/A
ENSMUSG00000003778	334.029	-0.748485	0.355317	-2.10653	0.0351585	0.603426	ENSMUSG00000003778	Brd8	Brd8
ENSMUSG00000026442	31.4058	1.98706	0.944415	2.10401	0.0353773	0.603803	ENSMUSG00000026442	Nfasc	#N/A
ENSMUSG00000044308	89.3755	1.14442	0.544032	2.10359	0.0354138	0.603803	ENSMUSG00000044308	Ubr3	#N/A
ENSMUSG00000016128	7.81239	-4.69004	2.23063	-2.10256	0.0355041	0.603803	ENSMUSG00000016128	Stard13	#N/A
ENSMUSG00000030091	18.3242	-2.5223	1.20004	-2.10185	0.0355668	0.603803	ENSMUSG00000030091	Nup210	#N/A
ENSMUSG00000030714	26.7847	-2.65093	1.26143	-2.10153	0.0355943	0.603803	ENSMUSG00000030714	Sgf29	#N/A
ENSMUSG00000052584	11.2384	-3.33212	1.58295	-2.105	0.0352909	0.603803	ENSMUSG00000052584	Serp2	#N/A
ENSMUSG00000041817	40.9933	2.11801	1.0077	2.10182	0.0355694	0.603803	ENSMUSG00000041817	Fam169a	#N/A
ENSMUSG00000064602	9.79557	-3.20333	1.52504	-2.10049	0.0356861	0.604356	ENSMUSG00000064602	Snora41	#N/A
ENSMUSG00000053475	19.6049	-3.08011	1.46916	-2.09652	0.0360364	0.605281	ENSMUSG00000053475	Tnfaip6	#N/A
ENSMUSG00000086454	9.57597	4.46189	2.12871	2.09605	0.0360777	0.605281	ENSMUSG00000086454	Platr14	#N/A
ENSMUSG00000074682	406.968	-0.787646	0.375814	-2.09584	0.0360964	0.605281	ENSMUSG00000074682	Zcchc3	#N/A
ENSMUSG00000041548	27.1128	1.38736	0.661877	2.09609	0.0360739	0.605281	ENSMUSG00000041548	Hspb8	Hspb8
ENSMUSG00000031858	36.6661	1.6271	0.775383	2.09845	0.0358658	0.605281	ENSMUSG00000031858	Mau2	#N/A
ENSMUSG00000000253	14.7342	2.74129	1.30643	2.09831	0.0358778	0.605281	ENSMUSG00000000253	Gmpr	#N/A
ENSMUSG00000094655	26.696	-2.48143	1.18528	-2.09353	0.0363019	0.605678	ENSMUSG00000094655	NA	#N/A
ENSMUSG00000019878	139.822	1.34407	0.642204	2.09291	0.0363573	0.605678	ENSMUSG00000019878	Hsf2	#N/A
ENSMUSG00000031819	192.068	-0.741459	0.354248	-2.09305	0.0363445	0.605678	ENSMUSG00000031819	Emc8	#N/A
ENSMUSG00000084621	8.40671	4.77286	2.27877	2.09449	0.0362163	0.605678	ENSMUSG00000084621	NA	#N/A
ENSMUSG00000020964	117.109	-0.831719	0.397951	-2.09	0.0366174	0.609018	ENSMUSG00000020964	Sel1l	#N/A
ENSMUSG00000078994	8.4546	4.34252	2.07854	2.08922	0.0366882	0.609203	ENSMUSG00000078994	Zfp429	#N/A
ENSMUSG00000097519	12.1365	3.06918	1.47065	2.08696	0.036892	0.610707	ENSMUSG00000097519	4930558J18Rik	#N/A
ENSMUSG00000026280	61.3072	-1.32396	0.634637	-2.08617	0.0369629	0.610707	ENSMUSG00000026280	Atg4b	#N/A
ENSMUSG00000027419	13.6137	3.11329	1.49253	2.08591	0.0369865	0.610707	ENSMUSG00000027419	Pcsk2	#N/A
ENSMUSG00000042688	109.116	0.908904	0.435807	2.08557	0.037018	0.610707	ENSMUSG00000042688	Mapk6	#N/A
ENSMUSG00000073771	8.24773	-3.72017	1.78546	-2.0836	0.0371966	0.612664	ENSMUSG00000073771	NA	#N/A
ENSMUSG00000003970	2264.58	-0.532468	0.255705	-2.08235	0.0373101	0.613543	ENSMUSG00000003970	Rpl8	#N/A
ENSMUSG00000030772	17.4355	3.06474	1.47423	2.07888	0.0376287	0.617788	ENSMUSG00000030772	Dkk3	#N/A
ENSMUSG00000017670	25.629	-1.91478	0.922286	-2.07612	0.0378826	0.618795	ENSMUSG00000017670	Elmo2	#N/A
ENSMUSG00000073684	95.8573	-1.12874	0.543386	-2.07723	0.0377804	0.618795	ENSMUSG00000073684	Faap20	#N/A
ENSMUSG00000038624	30.1156	2.51827	1.21328	2.07558	0.0379324	0.618795	ENSMUSG00000038624	Nepn	#N/A
ENSMUSG00000041915	188.006	-0.717533	0.345564	-2.07641	0.0378562	0.618795	ENSMUSG00000041915	Ammecr1l	#N/A
ENSMUSG00000027981	76.3402	1.28883	0.621577	2.07349	0.0381271	0.620425	ENSMUSG00000027981	Rnpc3	#N/A
ENSMUSG00000061062	33.4879	1.36054	0.65625	2.0732	0.0381538	0.620425	ENSMUSG00000061062	NA	#N/A
ENSMUSG00000085016	8.30285	5.36128	2.58782	2.07174	0.03829	0.62165	ENSMUSG00000085016	Gm11335	#N/A
ENSMUSG00000026196	54.6577	1.15232	0.556665	2.07004	0.0384483	0.623177	ENSMUSG00000026196	Bard1	#N/A
ENSMUSG00000031906	21.1256	2.68689	1.29837	2.06943	0.0385062	0.623177	ENSMUSG00000031906	Smpd3	#N/A
ENSMUSG00000022246	152.617	1.11812	0.54049	2.06872	0.0385724	0.623262	ENSMUSG00000022246	Rai14	#N/A
ENSMUSG00000027848	8.19808	-3.4336	1.66031	-2.06804	0.0386358	0.6233	ENSMUSG00000027848	Olfml3	#N/A
ENSMUSG00000055629	17.2334	-3.11456	1.50652	-2.06738	0.0386981	0.623321	ENSMUSG00000055629	B4galnt4	#N/A
ENSMUSG00000009927	135.128	0.945744	0.457646	2.06654	0.0387774	0.623614	ENSMUSG00000009927	Rps25	#N/A
ENSMUSG00000036223	93.2596	-1.52775	0.739631	-2.06555	0.0388707	0.624132	ENSMUSG00000036223	Ska1	#N/A
ENSMUSG00000072966	32.1132	-1.43536	0.696084	-2.06205	0.0392025	0.624764	ENSMUSG00000072966	Gprasp2	#N/A
ENSMUSG00000051451	53.3137	1.56944	0.761242	2.06169	0.0392377	0.624764	ENSMUSG00000051451	Crebzf	#N/A
ENSMUSG00000037486	119.15	1.06046	0.514072	2.06287	0.0391249	0.624764	ENSMUSG00000037486	Asxl2	#N/A
ENSMUSG00000063358	371.978	-0.519859	0.251965	-2.06322	0.0390917	0.624764	ENSMUSG00000063358	Mapk1	#N/A
ENSMUSG00000000385	11.9236	-3.39288	1.64472	-2.0629	0.0391223	0.624764	ENSMUSG00000000385	Tmprss2	#N/A
ENSMUSG00000024378	104.397	1.31046	0.635755	2.06127	0.0392772	0.624764	ENSMUSG00000024378	Stard4	#N/A
ENSMUSG00000021597	134.384	0.933662	0.453356	2.05944	0.0394517	0.626564	ENSMUSG00000021597	Slf1	#N/A
ENSMUSG00000092819	40.0185	-1.64153	0.798921	-2.05468	0.0399099	0.632857	ENSMUSG00000092819	NA	#N/A
ENSMUSG00000038860	8.79359	-4.11748	2.00667	-2.0519	0.0401792	0.635155	ENSMUSG00000038860	Garnl3	#N/A
ENSMUSG00000048895	43.87	1.34094	0.653319	2.0525	0.0401213	0.635155	ENSMUSG00000048895	Cdk5r1	#N/A
ENSMUSG00000020056	38.6854	-1.52078	0.741831	-2.05004	0.0403604	0.636049	ENSMUSG00000020056	Washc3	#N/A
ENSMUSG00000055609	8.93019	-4.29148	2.09331	-2.0501	0.0403551	0.636049	ENSMUSG00000055609	Hba-x	#N/A
ENSMUSG00000039286	89.024	1.12054	0.54698	2.04859	0.0405021	0.6373	ENSMUSG00000039286	Fndc3b	#N/A
ENSMUSG00000040648	164.267	0.824615	0.403388	2.04422	0.0409317	0.639733	ENSMUSG00000040648	Ppip5k2	#N/A
ENSMUSG00000017144	185.287	1.24693	0.609474	2.04591	0.0407655	0.639733	ENSMUSG00000017144	Rnd3	#N/A
ENSMUSG00000040728	30.2638	-1.58081	0.773508	-2.04369	0.0409843	0.639733	ENSMUSG00000040728	Esrp1	#N/A
ENSMUSG00000002633	49.2573	2.15269	1.05262	2.04507	0.0408479	0.639733	ENSMUSG00000002633	Shh	#N/A
ENSMUSG00000098318	54.8022	-1.81177	0.886732	-2.0432	0.0410326	0.639733	ENSMUSG00000098318	Lockd	#N/A
ENSMUSG00000045519	34.2062	2.14611	1.04947	2.04496	0.0408592	0.639733	ENSMUSG00000045519	Zfp560	#N/A
ENSMUSG00000029062	420.801	0.66765	0.327621	2.03787	0.0415625	0.640104	ENSMUSG00000029062	Cdk11b	#N/A
ENSMUSG00000050796	20.7917	-2.47261	1.21339	-2.03777	0.041573	0.640104	ENSMUSG00000050796	B3galt6	#N/A
ENSMUSG00000050953	216.816	-0.797592	0.391496	-2.03729	0.0416205	0.640104	ENSMUSG00000050953	Gja1	#N/A
ENSMUSG00000004207	668.441	-0.861346	0.422624	-2.03809	0.041541	0.640104	ENSMUSG00000004207	Psap	#N/A
ENSMUSG00000019948	56.3558	-1.55084	0.761034	-2.03781	0.0415689	0.640104	ENSMUSG00000019948	Actr6	#N/A
ENSMUSG00000052911	20.9992	1.9686	0.965953	2.03799	0.041551	0.640104	ENSMUSG00000052911	Lamb2	#N/A
ENSMUSG00000018678	16.1373	-2.62132	1.28603	-2.0383	0.0415196	0.640104	ENSMUSG00000018678	Sp2	#N/A
ENSMUSG00000061731	114.942	-0.933739	0.458209	-2.0378	0.0415696	0.640104	ENSMUSG00000061731	Ext1	#N/A
ENSMUSG00000025026	86.3454	-0.939299	0.460595	-2.03932	0.0414183	0.640104	ENSMUSG00000025026	Add3	#N/A
ENSMUSG00000038702	49.1997	1.8909	0.930132	2.03294	0.0420588	0.640811	ENSMUSG00000038702	Dsel	#N/A
ENSMUSG00000026409	9.04127	3.56527	1.75776	2.0283	0.0425294	0.640811	ENSMUSG00000026409	Pfkfb2	#N/A
ENSMUSG00000042359	15.4395	2.69865	1.32915	2.03036	0.04232	0.640811	ENSMUSG00000042359	Osbpl6	#N/A
ENSMUSG00000074884	159.162	0.97825	0.483004	2.02535	0.0428319	0.640811	ENSMUSG00000074884	Serf2	#N/A
ENSMUSG00000027342	171.814	1.01077	0.499037	2.02543	0.042823	0.640811	ENSMUSG00000027342	Pcna	Pcna
ENSMUSG00000033460	43.4155	1.56406	0.769816	2.03173	0.0421814	0.640811	ENSMUSG00000033460	Armcx1	#N/A
ENSMUSG00000027562	24.0144	-1.61593	0.797483	-2.02629	0.0427351	0.640811	ENSMUSG00000027562	Car2	#N/A
ENSMUSG00000028224	82.3885	1.2456	0.612274	2.03439	0.0419124	0.640811	ENSMUSG00000028224	Nbn	#N/A
ENSMUSG00000028546	75.2946	1.39917	0.689454	2.02939	0.0424189	0.640811	ENSMUSG00000028546	Elavl4	#N/A
ENSMUSG00000085334	11.37	-3.81367	1.87758	-2.03116	0.0422391	0.640811	ENSMUSG00000085334	NA	#N/A
ENSMUSG00000061894	19.6013	-2.92973	1.4409	-2.03326	0.0420261	0.640811	ENSMUSG00000061894	Zscan20	#N/A
ENSMUSG00000028581	8.98845	-2.46495	1.21604	-2.02704	0.0426585	0.640811	ENSMUSG00000028581	Laptm5	#N/A
ENSMUSG00000028975	24.4489	-2.60847	1.28885	-2.02387	0.0429835	0.640811	ENSMUSG00000028975	Pex14	#N/A
ENSMUSG00000029162	11.2228	3.73462	1.84529	2.02386	0.0429843	0.640811	ENSMUSG00000029162	Khk	#N/A
ENSMUSG00000001802	42.363	1.92588	0.951101	2.0249	0.0428777	0.640811	ENSMUSG00000001802	Lrp3	#N/A
ENSMUSG00000018819	16.0548	2.55208	1.25754	2.02942	0.0424156	0.640811	ENSMUSG00000018819	Lsp1	#N/A
ENSMUSG00000036057	24.0791	-2.51606	1.24002	-2.02904	0.0424541	0.640811	ENSMUSG00000036057	Ptpn23	#N/A
ENSMUSG00000020483	1387.69	-0.587295	0.288548	-2.03535	0.0418161	0.640811	ENSMUSG00000020483	Dynll2	#N/A
ENSMUSG00000052632	26.4972	2.38292	1.17404	2.02968	0.0423896	0.640811	ENSMUSG00000052632	Asap2	#N/A
ENSMUSG00000052752	49.3465	-1.22624	0.602808	-2.03421	0.0419307	0.640811	ENSMUSG00000052752	Traf7	#N/A
ENSMUSG00000025159	38.1022	-1.53935	0.759615	-2.02649	0.0427148	0.640811	ENSMUSG00000025159	Mms19	#N/A
ENSMUSG00000026708	59.9957	-1.26207	0.62451	-2.02089	0.0432907	0.641124	ENSMUSG00000026708	Cenpl	Cenpl
ENSMUSG00000005233	191.569	-1.11423	0.551043	-2.02203	0.0431729	0.641124	ENSMUSG00000005233	Spc25	#N/A
ENSMUSG00000031099	69.9527	1.16971	0.579089	2.01991	0.0433924	0.641124	ENSMUSG00000031099	Smarca1	#N/A
ENSMUSG00000028678	98.9238	-1.40442	0.694884	-2.02109	0.0432702	0.641124	ENSMUSG00000028678	Kif2c	Kif2c
ENSMUSG00000023104	176.138	-0.832807	0.412751	-2.0177	0.0436225	0.641124	ENSMUSG00000023104	Rfc2	#N/A
ENSMUSG00000004633	9.24431	-3.55949	1.76137	-2.02086	0.0432943	0.641124	ENSMUSG00000004633	Chn2	#N/A
ENSMUSG00000009293	121.57	-1.01342	0.502263	-2.0177	0.0436223	0.641124	ENSMUSG00000009293	Ube2g2	#N/A
ENSMUSG00000033589	64.1357	-1.33687	0.662643	-2.01749	0.0436448	0.641124	ENSMUSG00000033589	Reep4	#N/A
ENSMUSG00000022297	12.9559	3.11026	1.54135	2.01788	0.043604	0.641124	ENSMUSG00000022297	Fzd6	#N/A
ENSMUSG00000038084	90.9218	-0.92317	0.457695	-2.017	0.0436959	0.641124	ENSMUSG00000038084	Opa1	#N/A
ENSMUSG00000025203	1268.19	0.462605	0.229203	2.01832	0.0435578	0.641124	ENSMUSG00000025203	Scd2	#N/A
ENSMUSG00000064600	20.4676	1.9557	0.970694	2.01474	0.0439315	0.642845	ENSMUSG00000064600	NA	#N/A
ENSMUSG00000046329	16.454	-3.17002	1.57347	-2.01467	0.0439391	0.642845	ENSMUSG00000046329	Slc25a23	#N/A
ENSMUSG00000050890	21.7107	-2.26542	1.12523	-2.01329	0.0440846	0.643135	ENSMUSG00000050890	Pdik1l	#N/A
ENSMUSG00000034751	64.9642	-1.33572	0.663529	-2.01306	0.0441084	0.643135	ENSMUSG00000034751	Mast4	#N/A
ENSMUSG00000024665	9.28689	-3.28943	1.63435	-2.01268	0.0441478	0.643135	ENSMUSG00000024665	Fads2	#N/A
ENSMUSG00000052684	297.85	0.664607	0.330465	2.01113	0.0443122	0.64461	ENSMUSG00000052684	Jun	#N/A
ENSMUSG00000032224	16.9995	2.61817	1.30286	2.00956	0.0444779	0.6461	ENSMUSG00000032224	Fam81a	#N/A
ENSMUSG00000059981	160.532	-1.18578	0.59047	-2.00819	0.0446232	0.646149	ENSMUSG00000059981	Taok2	#N/A
ENSMUSG00000025795	92.9947	1.05507	0.525267	2.00863	0.0445759	0.646149	ENSMUSG00000025795	Rassf3	#N/A
ENSMUSG00000070044	18.9481	3.45321	1.72171	2.00568	0.0448901	0.646149	ENSMUSG00000070044	Fam149a	#N/A
ENSMUSG00000064128	45.5785	1.74966	0.872227	2.00597	0.0448591	0.646149	ENSMUSG00000064128	Cenpj	#N/A
ENSMUSG00000025236	29.7707	-1.63788	0.817472	-2.00359	0.045114	0.646149	ENSMUSG00000025236	Adpgk	#N/A
ENSMUSG00000041361	12.3444	-4.47742	2.23374	-2.00445	0.0450218	0.646149	ENSMUSG00000041361	Myzap	#N/A
ENSMUSG00000000125	9.68767	3.09445	1.54405	2.00411	0.0450587	0.646149	ENSMUSG00000000125	Wnt3	#N/A
ENSMUSG00000021171	49.6799	-1.07362	0.535202	-2.00601	0.0448549	0.646149	ENSMUSG00000021171	Esyt2	#N/A
ENSMUSG00000024462	24.3757	-2.53419	1.26301	-2.00647	0.0448064	0.646149	ENSMUSG00000024462	Gabbr1	#N/A
ENSMUSG00000036097	269.309	0.667201	0.33299	2.00367	0.0451056	0.646149	ENSMUSG00000036097	Slf2	#N/A
ENSMUSG00000003545	9.41274	4.19032	2.09319	2.00188	0.0452974	0.647867	ENSMUSG00000003545	Fosb	#N/A
ENSMUSG00000031309	167.916	0.709334	0.354938	1.99847	0.0456652	0.652215	ENSMUSG00000031309	Rps6ka3	#N/A
ENSMUSG00000031965	84.3388	1.54361	0.772628	1.99787	0.0457303	0.652231	ENSMUSG00000031965	Tbx20	#N/A
ENSMUSG00000018567	166.487	-0.727501	0.364258	-1.99721	0.0458022	0.652346	ENSMUSG00000018567	Gabarap	#N/A
ENSMUSG00000022451	39.0815	1.55245	0.777967	1.99552	0.0459864	0.654058	ENSMUSG00000022451	Twf1	#N/A
ENSMUSG00000026319	22.3449	2.1423	1.07424	1.99424	0.0461257	0.654216	ENSMUSG00000026319	Relch	#N/A
ENSMUSG00000097062	7.53	-4.93896	2.47614	-1.99462	0.0460844	0.654216	ENSMUSG00000097062	NA	#N/A
ENSMUSG00000071659	291.624	0.685958	0.344311	1.99226	0.0463425	0.65638	ENSMUSG00000071659	Hnrnpul2	#N/A
ENSMUSG00000033790	79.802	1.46537	0.735837	1.99143	0.0464332	0.65656	ENSMUSG00000033790	Tubgcp5	#N/A
ENSMUSG00000018160	215.497	0.803287	0.403465	1.99097	0.0464839	0.65656	ENSMUSG00000018160	Med1	#N/A
ENSMUSG00000002812	32.1695	1.97144	0.992301	1.98674	0.0469514	0.662248	ENSMUSG00000002812	Flii	#N/A
ENSMUSG00000084957	273.897	0.799251	0.402425	1.98608	0.0470239	0.662356	ENSMUSG00000084957	Bbip1	#N/A
ENSMUSG00000018012	12.6354	-2.91991	1.47272	-1.98266	0.0474049	0.666802	ENSMUSG00000018012	Rac3	#N/A
ENSMUSG00000024963	7.77427	-3.42262	1.72707	-1.98176	0.0475065	0.667312	ENSMUSG00000024963	Dnajc4	#N/A
ENSMUSG00000039048	52.3632	-1.78929	0.903407	-1.9806	0.0476362	0.668215	ENSMUSG00000039048	Foxred1	#N/A
ENSMUSG00000053801	159.331	-0.757978	0.383135	-1.97836	0.0478885	0.668998	ENSMUSG00000053801	Grwd1	#N/A
ENSMUSG00000014496	69.1874	1.29642	0.655277	1.97843	0.0478805	0.668998	ENSMUSG00000014496	Ankrd28	#N/A
ENSMUSG00000032314	28.5357	1.97096	0.996152	1.97858	0.0478635	0.668998	ENSMUSG00000032314	Etfa	#N/A
ENSMUSG00000025353	22.9911	-2.35344	1.19085	-1.97627	0.0481247	0.670464	ENSMUSG00000025353	Ormdl2	#N/A
ENSMUSG00000034321	85.3932	1.08418	0.548463	1.97677	0.048068	0.670464	ENSMUSG00000034321	Exosc1	#N/A
ENSMUSG00000018322	28.2848	-2.39107	1.2109	-1.97462	0.0483117	0.672152	ENSMUSG00000018322	Tomm34	#N/A
ENSMUSG00000001962	62.7541	1.50922	0.765347	1.97194	0.0486167	0.672274	ENSMUSG00000001962	Fam50a	#N/A
ENSMUSG00000048216	7.49185	-5.87258	2.97778	-1.97213	0.0485944	0.672274	ENSMUSG00000048216	Gpr85	#N/A
ENSMUSG00000040242	80.3932	1.26265	0.640337	1.97185	0.0486267	0.672274	ENSMUSG00000040242	Fgfr1op2	#N/A
ENSMUSG00000020022	254.772	0.604112	0.3064	1.97165	0.0486496	0.672274	ENSMUSG00000020022	Ndufa12	#N/A
ENSMUSG00000040767	93.2686	-0.984427	0.498743	-1.97381	0.0484028	0.672274	ENSMUSG00000040767	Snrnp25	#N/A
ENSMUSG00000026003	8.18346	2.98344	1.51479	1.96954	0.0488914	0.674623	ENSMUSG00000026003	Acadl	#N/A
ENSMUSG00000060227	72.9537	1.2037	0.611776	1.96756	0.0491192	0.674623	ENSMUSG00000060227	Casc4	#N/A
ENSMUSG00000008575	36.2279	1.55085	0.788682	1.96638	0.049255	0.674623	ENSMUSG00000008575	Nfib	#N/A
ENSMUSG00000046798	65.5242	-1.3635	0.693471	-1.9662	0.0492755	0.674623	ENSMUSG00000046798	Cldn12	#N/A
ENSMUSG00000048481	9.11078	3.09127	1.57316	1.965	0.0494142	0.674623	ENSMUSG00000048481	Mypop	#N/A
ENSMUSG00000043895	57.6348	-1.22712	0.624467	-1.96507	0.049406	0.674623	ENSMUSG00000043895	S1pr2	#N/A
ENSMUSG00000001942	9.70606	2.75316	1.40003	1.9665	0.0492406	0.674623	ENSMUSG00000001942	Siae	#N/A
ENSMUSG00000084969	22.119	1.78606	0.908699	1.96551	0.0493551	0.674623	ENSMUSG00000084969	NA	#N/A
ENSMUSG00000025162	311.237	-0.64417	0.327484	-1.96703	0.04918	0.674623	ENSMUSG00000025162	Csnk1d	#N/A
ENSMUSG00000025580	434.825	-0.755355	0.384676	-1.96361	0.0495748	0.675912	ENSMUSG00000025580	Eif4a3	#N/A
ENSMUSG00000002308	74.333	-1.27208	0.648101	-1.96278	0.0496716	0.676328	ENSMUSG00000002308	Cd320	#N/A
ENSMUSG00000040586	40.0176	1.86101	0.949039	1.96095	0.0498853	0.678334	ENSMUSG00000040586	Ofd1	#N/A
ENSMUSG00000028691	921.896	-0.631239	0.322034	-1.96016	0.0499765	0.678671	ENSMUSG00000028691	Prdx1	#N/A
ENSMUSG00000042541	1185.92	0.693838	0.354543	1.95699	0.0503481	0.682512	ENSMUSG00000042541	Sem1	#N/A
ENSMUSG00000020107	66.1949	-1.32861	0.679037	-1.95661	0.0503931	0.682512	ENSMUSG00000020107	Anapc16	#N/A
ENSMUSG00000038836	11.7077	-4.5271	2.31715	-1.95373	0.0507327	0.682585	ENSMUSG00000038836	Agbl3	#N/A
ENSMUSG00000039910	144.582	0.945262	0.483652	1.95442	0.0506511	0.682585	ENSMUSG00000039910	Cited2	#N/A
ENSMUSG00000037410	14.0673	-2.86733	1.46618	-1.95565	0.0505066	0.682585	ENSMUSG00000037410	Tbc1d2b	#N/A
ENSMUSG00000020844	109.741	-0.972333	0.497629	-1.95393	0.0507093	0.682585	ENSMUSG00000020844	Nxn	#N/A
ENSMUSG00000023010	120.471	0.947632	0.484981	1.95396	0.0507065	0.682585	ENSMUSG00000023010	Tmbim6	#N/A
ENSMUSG00000022466	59.1008	1.32486	0.678634	1.95224	0.0509095	0.683164	ENSMUSG00000022466	Rpap3	#N/A
ENSMUSG00000022702	123.556	0.999562	0.511947	1.95247	0.0508824	0.683164	ENSMUSG00000022702	Hira	#N/A
ENSMUSG00000031342	18.9643	-2.11145	1.08255	-1.95044	0.0511241	0.683349	ENSMUSG00000031342	Gpm6b	#N/A
ENSMUSG00000019528	94.4846	-1.18274	0.606167	-1.95117	0.0510363	0.683349	ENSMUSG00000019528	Gyg	#N/A
ENSMUSG00000037949	30.485	1.81939	0.93269	1.9507	0.0510933	0.683349	ENSMUSG00000037949	Ano10	#N/A
ENSMUSG00000001576	197.119	-0.885531	0.454242	-1.94947	0.0512392	0.683994	ENSMUSG00000001576	Ergic1	#N/A
ENSMUSG00000014226	319.95	0.620372	0.31844	1.94816	0.0513958	0.684587	ENSMUSG00000014226	Cacybp	#N/A
ENSMUSG00000031004	380.748	-0.817054	0.419558	-1.94742	0.0514848	0.684587	ENSMUSG00000031004	Mki67	Mki67
ENSMUSG00000056962	143.08	-0.801835	0.411697	-1.94764	0.0514586	0.684587	ENSMUSG00000056962	Jmjd6	#N/A
ENSMUSG00000015697	61.8074	-1.22221	0.627987	-1.94624	0.0516263	0.684685	ENSMUSG00000015697	Setdb1	#N/A
ENSMUSG00000041124	153.544	1.39086	0.714576	1.94641	0.0516058	0.684685	ENSMUSG00000041124	Msantd4	#N/A
ENSMUSG00000026872	299.185	0.859968	0.442027	1.94551	0.0517138	0.684957	ENSMUSG00000026872	Zeb2	#N/A
ENSMUSG00000034329	67.3545	1.07018	0.550372	1.94447	0.051839	0.685726	ENSMUSG00000034329	Brip1	#N/A
ENSMUSG00000029238	44.6077	2.10671	1.08463	1.94233	0.0520967	0.688243	ENSMUSG00000029238	Clock	#N/A
ENSMUSG00000061778	15.3739	2.89777	1.4924	1.94168	0.0521757	0.688395	ENSMUSG00000061778	Mospd2	#N/A
ENSMUSG00000049313	22.0262	1.83401	0.945166	1.94041	0.0523301	0.688941	ENSMUSG00000049313	Sorl1	#N/A
ENSMUSG00000020272	8.65913	3.70877	1.91151	1.94023	0.0523519	0.688941	ENSMUSG00000020272	Stk10	#N/A
ENSMUSG00000020186	321.731	0.652685	0.336706	1.93844	0.0525693	0.690911	ENSMUSG00000020186	Csrp2	#N/A
ENSMUSG00000079111	192.62	0.94207	0.486808	1.9352	0.0529659	0.694336	ENSMUSG00000079111	Kdelr2	#N/A
ENSMUSG00000097531	61.6544	-1.81429	0.937513	-1.93522	0.0529639	0.694336	ENSMUSG00000097531	NA	#N/A
ENSMUSG00000063659	30.5212	2.21043	1.14297	1.93394	0.0531199	0.694572	ENSMUSG00000063659	Zbtb18	#N/A
ENSMUSG00000089617	15.4604	3.28321	1.69735	1.93431	0.0530747	0.694572	ENSMUSG00000089617	NA	#N/A
ENSMUSG00000059921	71.3692	-1.17808	0.60969	-1.93226	0.0533272	0.696391	ENSMUSG00000059921	Unc5c	#N/A
ENSMUSG00000027598	177.461	1.02541	0.531705	1.92854	0.0537884	0.698554	ENSMUSG00000027598	Itch	#N/A
ENSMUSG00000000600	46.4296	-1.67734	0.869183	-1.92978	0.0536337	0.698554	ENSMUSG00000000600	Krit1	#N/A
ENSMUSG00000032301	278.421	0.790246	0.409844	1.92816	0.0538349	0.698554	ENSMUSG00000032301	Psma4	#N/A
ENSMUSG00000022280	47.556	1.71743	0.890404	1.92883	0.0537525	0.698554	ENSMUSG00000022280	Rnf19a	#N/A
ENSMUSG00000024991	1951.19	0.645531	0.334488	1.92991	0.0536186	0.698554	ENSMUSG00000024991	Eif3a	#N/A
ENSMUSG00000033684	159.32	1.07453	0.558289	1.92468	0.0542696	0.70079	ENSMUSG00000033684	Qsox1	#N/A
ENSMUSG00000092035	379.981	0.864142	0.44913	1.92403	0.0543504	0.70079	ENSMUSG00000092035	Peg10	#N/A
ENSMUSG00000037608	961.73	0.642975	0.333916	1.92556	0.0541593	0.70079	ENSMUSG00000037608	Bclaf1	#N/A
ENSMUSG00000021670	163.861	0.928132	0.482376	1.92408	0.0543441	0.70079	ENSMUSG00000021670	Hmgcr	#N/A
ENSMUSG00000022849	20.2659	-2.50191	1.30013	-1.92435	0.0543107	0.70079	ENSMUSG00000022849	Hspbap1	#N/A
ENSMUSG00000028226	69.9263	1.94794	1.01385	1.92134	0.0546892	0.70427	ENSMUSG00000028226	Mmp16	#N/A
ENSMUSG00000030610	15.4502	-2.6943	1.40377	-1.91933	0.0549431	0.70576	ENSMUSG00000030610	Det1	#N/A
ENSMUSG00000025395	65.5465	1.61472	0.841132	1.9197	0.054896	0.70576	ENSMUSG00000025395	Prim1	#N/A
ENSMUSG00000026827	164.393	0.766829	0.40003	1.91693	0.0552473	0.708775	ENSMUSG00000026827	Gpd2	#N/A
ENSMUSG00000038013	84.1932	-1.04721	0.546506	-1.91619	0.0553409	0.709085	ENSMUSG00000038013	Wipf2	#N/A
ENSMUSG00000020646	105.568	-0.811118	0.423819	-1.91383	0.0556419	0.711158	ENSMUSG00000020646	Mboat2	#N/A
ENSMUSG00000040856	233.83	-1.09951	0.574493	-1.91387	0.0556366	0.711158	ENSMUSG00000040856	Dlk1	#N/A
ENSMUSG00000027165	74.3063	-1.23248	0.645177	-1.9103	0.0560942	0.711595	ENSMUSG00000027165	B230118H07Rik	#N/A
ENSMUSG00000062175	119.079	-0.841258	0.43992	-1.9123	0.0558378	0.711595	ENSMUSG00000062175	Tgif2	#N/A
ENSMUSG00000032741	17.7042	1.79967	0.941831	1.91082	0.0560277	0.711595	ENSMUSG00000032741	Tpcn1	#N/A
ENSMUSG00000041592	19.6221	-3.27349	1.71255	-1.91147	0.0559445	0.711595	ENSMUSG00000041592	Sdk2	#N/A
ENSMUSG00000021510	10.2355	-2.79376	1.46181	-1.91117	0.0559825	0.711595	ENSMUSG00000021510	Zfp729a	#N/A
ENSMUSG00000008668	389.892	-0.871665	0.456289	-1.91033	0.0560901	0.711595	ENSMUSG00000008668	Rps18	#N/A
ENSMUSG00000021557	29.0997	1.97228	1.03274	1.90975	0.0561655	0.711616	ENSMUSG00000021557	Agtpbp1	#N/A
ENSMUSG00000054716	90.255	-1.20391	0.63077	-1.90864	0.0563092	0.71167	ENSMUSG00000054716	Zfp771	#N/A
ENSMUSG00000024974	635.541	0.780263	0.408692	1.90917	0.0562402	0.71167	ENSMUSG00000024974	Smc3	#N/A
ENSMUSG00000026361	132.193	0.769145	0.403417	1.90658	0.0565753	0.713267	ENSMUSG00000026361	Cdc73	#N/A
ENSMUSG00000019864	17.0837	-2.79842	1.46743	-1.90702	0.0565181	0.713267	ENSMUSG00000019864	Rtn4ip1	#N/A
ENSMUSG00000080542	2055.66	1.28541	0.675183	1.90379	0.0569372	0.714298	ENSMUSG00000080542	NA	#N/A
ENSMUSG00000053332	2638.71	0.564822	0.296933	1.90219	0.0571466	0.714298	ENSMUSG00000053332	Gas5	#N/A
ENSMUSG00000026761	79.0807	1.17414	0.617188	1.9024	0.057119	0.714298	ENSMUSG00000026761	Orc4	#N/A
ENSMUSG00000027680	797.522	0.71625	0.376008	1.90488	0.056796	0.714298	ENSMUSG00000027680	Fxr1	#N/A
ENSMUSG00000049550	230.004	1.03064	0.541543	1.90315	0.0570211	0.714298	ENSMUSG00000049550	Clip1	#N/A
ENSMUSG00000029911	165.081	0.893232	0.469266	1.90346	0.0569799	0.714298	ENSMUSG00000029911	Ssbp1	#N/A
ENSMUSG00000020472	44.7809	-1.5801	0.830138	-1.90342	0.056986	0.714298	ENSMUSG00000020472	Zkscan17	#N/A
ENSMUSG00000009076	12.0454	-2.92576	1.53861	-1.90156	0.0572291	0.714388	ENSMUSG00000009076	Zmat5	#N/A
ENSMUSG00000006998	446.034	-0.630586	0.331702	-1.90106	0.0572938	0.714388	ENSMUSG00000006998	Psmd2	#N/A
ENSMUSG00000015222	69.3329	1.4139	0.744338	1.89954	0.057493	0.715261	ENSMUSG00000015222	Map2	#N/A
ENSMUSG00000029363	141.856	-0.906513	0.477322	-1.89916	0.0575431	0.715261	ENSMUSG00000029363	Rfc5	#N/A
ENSMUSG00000052957	109.757	0.931837	0.490717	1.89893	0.0575739	0.715261	ENSMUSG00000052957	Gas1	Gas1
ENSMUSG00000031913	53.1871	-1.78712	0.941864	-1.89743	0.0577717	0.715337	ENSMUSG00000031913	Vps4a	#N/A
ENSMUSG00000022199	22.0128	2.34901	1.23809	1.89729	0.0577902	0.715337	ENSMUSG00000022199	Slc22a17	#N/A
ENSMUSG00000021361	240.578	-0.807333	0.425299	-1.89827	0.0576603	0.715337	ENSMUSG00000021361	Tmem14c	#N/A
ENSMUSG00000024158	14.2639	-2.81186	1.48296	-1.89611	0.0579452	0.716388	ENSMUSG00000024158	Hagh	#N/A
ENSMUSG00000050229	73.9273	1.24733	0.658509	1.89417	0.0582027	0.716968	ENSMUSG00000050229	Pigm	#N/A
ENSMUSG00000020936	527.522	-0.859488	0.453636	-1.89466	0.0581372	0.716968	ENSMUSG00000020936	Nmt1	#N/A
ENSMUSG00000047832	263.848	-1.07841	0.569125	-1.89485	0.0581122	0.716968	ENSMUSG00000047832	Cdca4	#N/A
ENSMUSG00000058006	534.496	-0.703493	0.371844	-1.8919	0.0585042	0.718947	ENSMUSG00000058006	Mdn1	#N/A
ENSMUSG00000038047	105.964	0.930661	0.491841	1.8922	0.0584646	0.718947	ENSMUSG00000038047	Haus6	#N/A
ENSMUSG00000037995	135.391	-0.999643	0.528826	-1.89031	0.0587171	0.719831	ENSMUSG00000037995	Igsf9	#N/A
ENSMUSG00000039512	18.0955	2.04114	1.07977	1.89035	0.0587111	0.719831	ENSMUSG00000039512	Uhrf1bp1	#N/A
ENSMUSG00000034101	100.507	0.875667	0.464451	1.88538	0.0593783	0.720913	ENSMUSG00000034101	Ctnnd1	#N/A
ENSMUSG00000005575	52.2933	1.18854	0.630296	1.88569	0.0593373	0.720913	ENSMUSG00000005575	Ube2m	Ube2m
ENSMUSG00000025477	46.4129	1.42675	0.755574	1.8883	0.0589854	0.720913	ENSMUSG00000025477	Inpp5a	#N/A
ENSMUSG00000037012	53.6279	1.33724	0.708444	1.88758	0.0590825	0.720913	ENSMUSG00000037012	Hk1	#N/A
ENSMUSG00000097348	99.6529	-0.993054	0.526842	-1.88492	0.0594408	0.720913	ENSMUSG00000097348	NA	#N/A
ENSMUSG00000032251	35.5117	1.18244	0.62731	1.88494	0.0594376	0.720913	ENSMUSG00000032251	Irak1bp1	#N/A
ENSMUSG00000032555	185.054	1.01644	0.538107	1.88892	0.0589032	0.720913	ENSMUSG00000032555	Topbp1	#N/A
ENSMUSG00000090946	18.6381	-2.19445	1.16367	-1.88581	0.0593206	0.720913	ENSMUSG00000090946	Ccdc71l	#N/A
ENSMUSG00000022973	50.3274	1.48419	0.786693	1.88662	0.0592108	0.720913	ENSMUSG00000022973	Synj1	#N/A
ENSMUSG00000037287	37.7694	1.97562	1.0489	1.88351	0.0596313	0.722367	ENSMUSG00000037287	Tbcel	#N/A
ENSMUSG00000026603	30.872	-1.6189	0.861798	-1.87852	0.0603105	0.727144	ENSMUSG00000026603	Smyd2	#N/A
ENSMUSG00000031878	125.108	-0.976079	0.519169	-1.88008	0.0600976	0.727144	ENSMUSG00000031878	Nae1	#N/A
ENSMUSG00000064634	23.6554	-2.56912	1.36754	-1.87864	0.0602931	0.727144	ENSMUSG00000064634	NA	#N/A
ENSMUSG00000040666	78.1512	1.31542	0.699996	1.87918	0.0602206	0.727144	ENSMUSG00000040666	Sh3bgr	#N/A
ENSMUSG00000021367	17.3988	2.67721	1.42703	1.87607	0.0606461	0.728609	ENSMUSG00000021367	Edn1	#N/A
ENSMUSG00000034601	38.9818	-1.58563	0.845042	-1.87639	0.060602	0.728609	ENSMUSG00000034601	2700049A03Rik	#N/A
ENSMUSG00000036214	10.8568	-3.53953	1.88644	-1.87631	0.0606132	0.728609	ENSMUSG00000036214	Znrd1as	#N/A
ENSMUSG00000027699	115.457	-0.992836	0.530121	-1.87285	0.0610896	0.731518	ENSMUSG00000027699	Ect2	Ect2
ENSMUSG00000078773	47.5394	1.28108	0.683808	1.87345	0.0610062	0.731518	ENSMUSG00000078773	Rad54b	#N/A
ENSMUSG00000039089	117.459	1.01006	0.539409	1.87254	0.0611319	0.731518	ENSMUSG00000039089	L3mbtl3	#N/A
ENSMUSG00000054196	19.4562	2.02039	1.07914	1.87223	0.0611748	0.731518	ENSMUSG00000054196	Cthrc1	#N/A
ENSMUSG00000079658	254.001	1.15081	0.615001	1.87123	0.0613136	0.731926	ENSMUSG00000079658	Eloc	#N/A
ENSMUSG00000015647	11.3012	1.9627	1.05453	1.8612	0.0627155	0.731926	ENSMUSG00000015647	Lama5	#N/A
ENSMUSG00000047238	143.409	0.865691	0.463384	1.86819	0.0617353	0.731926	ENSMUSG00000047238	Mageh1	#N/A
ENSMUSG00000028070	66.2463	-1.13263	0.608873	-1.8602	0.0628574	0.731926	ENSMUSG00000028070	Naxe	#N/A
ENSMUSG00000028398	69.2075	-1.3725	0.735156	-1.86694	0.0619093	0.731926	ENSMUSG00000028398	Dmac1	#N/A
ENSMUSG00000050213	48.0764	-1.48575	0.798437	-1.86082	0.0627699	0.731926	ENSMUSG00000050213	Snip1	#N/A
ENSMUSG00000092486	63.6607	1.69181	0.909293	1.86058	0.062804	0.731926	ENSMUSG00000092486	2610524H06Rik	#N/A
ENSMUSG00000030275	68.3188	-1.51532	0.812828	-1.86426	0.062285	0.731926	ENSMUSG00000030275	Etnk1	#N/A
ENSMUSG00000029461	141.728	-0.948715	0.509432	-1.8623	0.0625608	0.731926	ENSMUSG00000029461	Fam168a	#N/A
ENSMUSG00000006289	39.5093	-1.2293	0.660538	-1.86106	0.0627353	0.731926	ENSMUSG00000006289	Osgep	#N/A
ENSMUSG00000037808	80.1904	1.22942	0.65829	1.8676	0.0618179	0.731926	ENSMUSG00000037808	Fam76b	#N/A
ENSMUSG00000004748	20.0446	-2.14001	1.14953	-1.86165	0.062653	0.731926	ENSMUSG00000004748	Mtfp1	#N/A
ENSMUSG00000020537	43.4042	1.52041	0.814215	1.86733	0.0618555	0.731926	ENSMUSG00000020537	Drg2	#N/A
ENSMUSG00000069763	8.01084	-4.65193	2.50054	-1.86037	0.0628334	0.731926	ENSMUSG00000069763	Tmem100	#N/A
ENSMUSG00000025145	18.2358	-2.28977	1.22855	-1.8638	0.0623494	0.731926	ENSMUSG00000025145	Lrrc45	#N/A
ENSMUSG00000021500	459.735	0.605565	0.324907	1.86381	0.0623487	0.731926	ENSMUSG00000021500	Ddx46	#N/A
ENSMUSG00000009470	284.785	0.552954	0.296976	1.86195	0.0626101	0.731926	ENSMUSG00000009470	Tnpo1	#N/A
ENSMUSG00000020993	13.2103	2.84105	1.51934	1.86992	0.0614951	0.731926	ENSMUSG00000020993	Trappc6b	#N/A
ENSMUSG00000020949	633.453	0.486262	0.261386	1.86032	0.0628398	0.731926	ENSMUSG00000020949	Fkbp3	#N/A
ENSMUSG00000021087	41.5556	1.1619	0.623601	1.86321	0.0624322	0.731926	ENSMUSG00000021087	Rtn1	#N/A
ENSMUSG00000001870	21.1751	1.97123	1.05966	1.86025	0.0628508	0.731926	ENSMUSG00000001870	Ltbp1	#N/A
ENSMUSG00000039414	19.5656	-2.87028	1.53651	-1.86805	0.0617548	0.731926	ENSMUSG00000039414	Heatr5b	#N/A
ENSMUSG00000047466	10.1885	2.59286	1.38911	1.86657	0.0619623	0.731926	ENSMUSG00000047466	8030462N17Rik	#N/A
ENSMUSG00000006005	1187.9	0.750161	0.40386	1.85748	0.063243	0.733907	ENSMUSG00000006005	Tpr	#N/A
ENSMUSG00000056260	24.7242	2.00517	1.07904	1.85829	0.0631278	0.733907	ENSMUSG00000056260	Lrif1	Lrif1
ENSMUSG00000024410	9.74823	3.65108	1.96521	1.85785	0.06319	0.733907	ENSMUSG00000024410	Rmc1	#N/A
ENSMUSG00000077704	185.275	1.33526	0.719588	1.85559	0.0635123	0.733953	ENSMUSG00000077704	Snord89	#N/A
ENSMUSG00000068270	14.4939	-2.74626	1.48134	-1.8539	0.063753	0.733953	ENSMUSG00000068270	Shroom4	#N/A
ENSMUSG00000004530	386.523	-0.604768	0.325761	-1.85648	0.0633853	0.733953	ENSMUSG00000004530	Coro1c	#N/A
ENSMUSG00000034211	131.032	-1.17559	0.633248	-1.85644	0.0633912	0.733953	ENSMUSG00000034211	Mrps17	#N/A
ENSMUSG00000040435	37.1762	-1.54295	0.832335	-1.85375	0.0637743	0.733953	ENSMUSG00000040435	Ppp1r15a	#N/A
ENSMUSG00000018446	962.868	-0.577975	0.311842	-1.85342	0.063822	0.733953	ENSMUSG00000018446	C1qbp	#N/A
ENSMUSG00000021071	11.5278	-3.57467	1.92809	-1.85399	0.0637403	0.733953	ENSMUSG00000021071	Trim9	#N/A
ENSMUSG00000021287	9.30541	-4.43979	2.39315	-1.85521	0.0635662	0.733953	ENSMUSG00000021287	Xrcc3	#N/A
ENSMUSG00000068735	54.299	1.29943	0.702007	1.85103	0.0641658	0.734249	ENSMUSG00000068735	Trp53i11	#N/A
ENSMUSG00000030067	253.924	-0.697642	0.376965	-1.85068	0.0642156	0.734249	ENSMUSG00000030067	Foxp1	#N/A
ENSMUSG00000069682	130.206	-0.863844	0.467214	-1.84892	0.0644686	0.734249	ENSMUSG00000069682	NA	#N/A
ENSMUSG00000001436	36.2137	-1.79487	0.970862	-1.84874	0.0644949	0.734249	ENSMUSG00000001436	Slc19a1	#N/A
ENSMUSG00000034205	40.9446	1.6943	0.915781	1.85011	0.0642974	0.734249	ENSMUSG00000034205	Loxl2	#N/A
ENSMUSG00000059820	74.7603	1.5021	0.810807	1.85259	0.0639405	0.734249	ENSMUSG00000059820	Nkapd1	#N/A
ENSMUSG00000020385	111.165	0.966736	0.522008	1.85196	0.064032	0.734249	ENSMUSG00000020385	Clk4	#N/A
ENSMUSG00000017837	34.104	-1.33866	0.724064	-1.84881	0.0644846	0.734249	ENSMUSG00000017837	Nkiras2	#N/A
ENSMUSG00000022437	133.769	-0.692067	0.374185	-1.84953	0.0643808	0.734249	ENSMUSG00000022437	Samm50	#N/A
ENSMUSG00000003344	17.9045	-2.88086	1.55911	-1.84775	0.0646381	0.735031	ENSMUSG00000003344	Btbd2	#N/A
ENSMUSG00000060510	247.919	0.602344	0.326072	1.84727	0.0647075	0.735031	ENSMUSG00000060510	Zfp266	#N/A
ENSMUSG00000026374	923.505	-0.515972	0.279575	-1.84555	0.0649569	0.73541	ENSMUSG00000026374	Tsn	#N/A
ENSMUSG00000036898	25.0263	1.70551	0.923987	1.84582	0.0649185	0.73541	ENSMUSG00000036898	Zfp157	#N/A
ENSMUSG00000006782	9.25043	-3.76087	2.03759	-1.84575	0.0649288	0.73541	ENSMUSG00000006782	Cnp	#N/A
ENSMUSG00000044783	244.431	-0.723835	0.392918	-1.8422	0.0654452	0.737102	ENSMUSG00000044783	A730008H23Rik	#N/A
ENSMUSG00000027613	236.45	-0.700544	0.380102	-1.84304	0.0653229	0.737102	ENSMUSG00000027613	Eif6	#N/A
ENSMUSG00000028906	219.127	0.712339	0.386665	1.84227	0.0654364	0.737102	ENSMUSG00000028906	Epb41	#N/A
ENSMUSG00000075703	98.7269	0.990789	0.538016	1.84156	0.0655394	0.737102	ENSMUSG00000075703	Selenoi	#N/A
ENSMUSG00000029283	70.6766	1.00466	0.545473	1.84182	0.0655015	0.737102	ENSMUSG00000029283	Cdc7	#N/A
ENSMUSG00000034653	34.2332	1.67692	0.909416	1.84395	0.0651899	0.737102	ENSMUSG00000034653	Ythdc2	#N/A
ENSMUSG00000022450	395.501	0.778533	0.422879	1.84103	0.0656173	0.737167	ENSMUSG00000022450	Ndufa6	#N/A
ENSMUSG00000025487	1379.83	-0.469629	0.255211	-1.84016	0.0657443	0.737689	ENSMUSG00000025487	Psmd13	#N/A
ENSMUSG00000046753	41.4749	1.76013	0.956962	1.83929	0.0658724	0.737689	ENSMUSG00000046753	Ccdc66	#N/A
ENSMUSG00000037326	33.6369	-1.93752	1.05344	-1.83924	0.0658806	0.737689	ENSMUSG00000037326	Capn15	#N/A
ENSMUSG00000064338	127.148	1.01688	0.553461	1.83731	0.0661639	0.74005	ENSMUSG00000064338	NA	#N/A
ENSMUSG00000033955	9.89366	2.75711	1.50353	1.83376	0.0666892	0.743035	ENSMUSG00000033955	Tnks1bp1	#N/A
ENSMUSG00000060671	20.6648	1.92781	1.05156	1.83329	0.0667601	0.743035	ENSMUSG00000060671	Atp8b2	#N/A
ENSMUSG00000058351	110.29	0.97133	0.529751	1.83356	0.0667196	0.743035	ENSMUSG00000058351	Smim4	#N/A
ENSMUSG00000046204	13.2851	2.35602	1.2849	1.83362	0.0667108	0.743035	ENSMUSG00000046204	Pnma2	#N/A
ENSMUSG00000034168	75.7139	1.40985	0.769129	1.83305	0.0667945	0.743035	ENSMUSG00000034168	Irf2bpl	#N/A
ENSMUSG00000042644	7.84677	-3.8455	2.09858	-1.83243	0.066887	0.743253	ENSMUSG00000042644	Itpr3	#N/A
ENSMUSG00000033585	89.0675	-1.04551	0.57169	-1.82881	0.0674278	0.748449	ENSMUSG00000033585	Ndn	#N/A
ENSMUSG00000062963	168.507	-0.750639	0.410845	-1.82706	0.0676908	0.750552	ENSMUSG00000062963	Ufc1	#N/A
ENSMUSG00000097576	9.64225	3.14441	1.72151	1.82654	0.0677687	0.7506	ENSMUSG00000097576	NA	#N/A
ENSMUSG00000003458	11.8236	-3.37526	1.84982	-1.82465	0.0680545	0.751803	ENSMUSG00000003458	Ncstn	#N/A
ENSMUSG00000061086	203.841	0.868717	0.476177	1.82436	0.0680981	0.751803	ENSMUSG00000061086	Myl4	#N/A
ENSMUSG00000021671	28.7035	-1.98595	1.08806	-1.82522	0.0679677	0.751803	ENSMUSG00000021671	Poc5	#N/A
ENSMUSG00000026305	75.2509	0.990822	0.54546	1.81649	0.0692955	0.751817	ENSMUSG00000026305	Lrrfip1	#N/A
ENSMUSG00000041483	117.525	0.787565	0.431981	1.82315	0.0682809	0.751817	ENSMUSG00000041483	Zfp281	#N/A
ENSMUSG00000026698	15.8151	-2.41852	1.32986	-1.81863	0.0689686	0.751817	ENSMUSG00000026698	Pigc	#N/A
ENSMUSG00000017858	57.1659	-0.997882	0.550821	-1.81163	0.0700436	0.751817	ENSMUSG00000017858	Ift52	#N/A
ENSMUSG00000092827	23.4202	2.18174	1.1991	1.81949	0.0688373	0.751817	ENSMUSG00000092827	Mir3091	#N/A
ENSMUSG00000048047	30.5396	-2.1096	1.16331	-1.81344	0.0697646	0.751817	ENSMUSG00000048047	Zbtb33	#N/A
ENSMUSG00000019710	134.747	-0.872365	0.479028	-1.82111	0.0685894	0.751817	ENSMUSG00000019710	Mrpl24	#N/A
ENSMUSG00000028023	30.8792	1.80081	0.994367	1.81101	0.0701387	0.751817	ENSMUSG00000028023	Pitx2	#N/A
ENSMUSG00000028293	62.8538	-1.18134	0.648425	-1.82186	0.0684763	0.751817	ENSMUSG00000028293	Slc35a1	#N/A
ENSMUSG00000028613	35.381	-1.69104	0.927735	-1.82277	0.0683389	0.751817	ENSMUSG00000028613	Lrp8	#N/A
ENSMUSG00000028953	152.227	-1.01055	0.555359	-1.81964	0.0688138	0.751817	ENSMUSG00000028953	Abcf2	#N/A
ENSMUSG00000049907	92.4054	-1.01578	0.560455	-1.81243	0.0699203	0.751817	ENSMUSG00000049907	Rasl11b	#N/A
ENSMUSG00000047635	38.9926	-2.27073	1.2518	-1.81397	0.0696819	0.751817	ENSMUSG00000047635	2810006K23Rik	#N/A
ENSMUSG00000086916	15.3384	-3.11866	1.71233	-1.82129	0.0685621	0.751817	ENSMUSG00000086916	NA	#N/A
ENSMUSG00000058291	20.606	2.03375	1.11758	1.81979	0.0687913	0.751817	ENSMUSG00000058291	Zfp68	#N/A
ENSMUSG00000072772	85.0265	1.35811	0.750175	1.8104	0.0702344	0.751817	ENSMUSG00000072772	Grcc10	#N/A
ENSMUSG00000030591	260.343	-0.752801	0.415393	-1.81226	0.069946	0.751817	ENSMUSG00000030591	Psmd8	#N/A
ENSMUSG00000064023	13.492	-2.71797	1.49823	-1.81412	0.0696588	0.751817	ENSMUSG00000064023	Klk8	#N/A
ENSMUSG00000019831	46.672	1.55445	0.853616	1.82102	0.0686045	0.751817	ENSMUSG00000019831	Wasf1	#N/A
ENSMUSG00000020189	47.184	1.35676	0.748377	1.81294	0.0698404	0.751817	ENSMUSG00000020189	Osbpl8	#N/A
ENSMUSG00000043881	14.554	-3.09148	1.70758	-1.81044	0.0702278	0.751817	ENSMUSG00000043881	Kbtbd7	#N/A
ENSMUSG00000031918	76.9142	-1.0415	0.57472	-1.81218	0.0699587	0.751817	ENSMUSG00000031918	Mtmr2	#N/A
ENSMUSG00000031938	44.2242	1.87354	1.03203	1.81539	0.0694633	0.751817	ENSMUSG00000031938	4931406C07Rik	#N/A
ENSMUSG00000020718	15.5975	-3.72671	2.05563	-1.81293	0.0698428	0.751817	ENSMUSG00000020718	Polg2	#N/A
ENSMUSG00000069302	10.5675	2.75215	1.51725	1.81391	0.0696922	0.751817	ENSMUSG00000069302	Hist1h2ah	#N/A
ENSMUSG00000046034	37.1959	-1.39623	0.771226	-1.8104	0.0702341	0.751817	ENSMUSG00000046034	Otulin	#N/A
ENSMUSG00000002524	262.536	-0.650454	0.358827	-1.81273	0.0698742	0.751817	ENSMUSG00000002524	Puf60	#N/A
ENSMUSG00000062713	8.69291	4.52922	2.49201	1.81749	0.0691414	0.751817	ENSMUSG00000062713	Sim2	#N/A
ENSMUSG00000064345	13782.5	0.632029	0.34812	1.81555	0.0694399	0.751817	ENSMUSG00000064345	ND2	#N/A
ENSMUSG00000026274	53.5822	1.73042	0.958023	1.80624	0.0708802	0.752603	ENSMUSG00000026274	Pask	#N/A
ENSMUSG00000052748	74.647	1.17851	0.652464	1.80625	0.07088	0.752603	ENSMUSG00000052748	Swt1	#N/A
ENSMUSG00000067860	15.7515	-2.3394	1.29337	-1.80876	0.0704877	0.752603	ENSMUSG00000067860	Zic3	#N/A
ENSMUSG00000068855	55.0094	1.54593	0.856213	1.80555	0.0709892	0.752603	ENSMUSG00000068855	Hist2h2ac	#N/A
ENSMUSG00000034330	50.7319	1.58946	0.879852	1.80651	0.0708382	0.752603	ENSMUSG00000034330	Plcg2	#N/A
ENSMUSG00000020485	52.5565	1.52871	0.845636	1.80776	0.0706437	0.752603	ENSMUSG00000020485	Supt4a	#N/A
ENSMUSG00000038909	149.116	-0.946997	0.523512	-1.80893	0.070462	0.752603	ENSMUSG00000038909	Kat7	#N/A
ENSMUSG00000041702	42.2974	-2.01974	1.11732	-1.80766	0.0706594	0.752603	ENSMUSG00000041702	Btbd7	#N/A
ENSMUSG00000041225	87.5347	1.14539	0.634258	1.80588	0.0709373	0.752603	ENSMUSG00000041225	Arhgap12	#N/A
ENSMUSG00000024588	11.5973	-2.00605	1.11127	-1.80519	0.0710448	0.752603	ENSMUSG00000024588	Fech	#N/A
ENSMUSG00000020893	14.0489	-3.02583	1.67762	-1.80365	0.0712867	0.754383	ENSMUSG00000020893	Per1	#N/A
ENSMUSG00000031245	300.317	0.742246	0.411961	1.80174	0.0715869	0.75566	ENSMUSG00000031245	Hmgn5	#N/A
ENSMUSG00000019055	29.5812	-1.33249	0.73967	-1.80147	0.0716293	0.75566	ENSMUSG00000019055	Plod1	#N/A
ENSMUSG00000030619	154.677	-0.752969	0.417876	-1.8019	0.0715617	0.75566	ENSMUSG00000030619	Eed	#N/A
ENSMUSG00000031880	9.35648	2.5728	1.42905	1.80036	0.0718045	0.756005	ENSMUSG00000031880	Rrad	#N/A
ENSMUSG00000022892	309.865	0.663004	0.36827	1.80032	0.0718101	0.756005	ENSMUSG00000022892	App	#N/A
ENSMUSG00000033793	56.5666	1.54445	0.858337	1.79936	0.0719621	0.756825	ENSMUSG00000033793	Atp6v1h	#N/A
ENSMUSG00000017764	8.53222	-3.33205	1.85277	-1.79841	0.0721115	0.756936	ENSMUSG00000017764	Zswim1	#N/A
ENSMUSG00000020105	49.9359	1.37357	0.763793	1.79835	0.0721209	0.756936	ENSMUSG00000020105	Lrig3	#N/A
ENSMUSG00000026520	143.9	-0.764232	0.425389	-1.79655	0.0724075	0.758385	ENSMUSG00000026520	Pycr2	#N/A
ENSMUSG00000054640	15.653	2.4976	1.39018	1.7966	0.0723992	0.758385	ENSMUSG00000054640	Slc8a1	#N/A
ENSMUSG00000043587	76.813	1.35855	0.756496	1.79584	0.0725193	0.758539	ENSMUSG00000043587	Pxylp1	#N/A
ENSMUSG00000060600	124.872	-0.800726	0.445958	-1.79552	0.0725708	0.758539	ENSMUSG00000060600	Eno3	#N/A
ENSMUSG00000026238	1371.72	-0.518572	0.289544	-1.79099	0.0732943	0.760046	ENSMUSG00000026238	Ptma	#N/A
ENSMUSG00000050714	20.6605	-2.51028	1.4033	-1.78883	0.0736416	0.760046	ENSMUSG00000050714	Zbtb26	#N/A
ENSMUSG00000028248	624.079	0.680211	0.379311	1.79328	0.0729282	0.760046	ENSMUSG00000028248	Pnisr	#N/A
ENSMUSG00000020440	127.863	1.00715	0.562909	1.78918	0.0735858	0.760046	ENSMUSG00000020440	Arf5	#N/A
ENSMUSG00000072623	13.7549	3.02038	1.68801	1.78932	0.0735641	0.760046	ENSMUSG00000072623	Zfp9	#N/A
ENSMUSG00000030342	8.46758	-2.27338	1.27118	-1.78841	0.0737099	0.760046	ENSMUSG00000030342	Cd9	#N/A
ENSMUSG00000038489	31.5162	-2.19602	1.22811	-1.78813	0.0737551	0.760046	ENSMUSG00000038489	Polr2l	#N/A
ENSMUSG00000038481	16.7368	-2.24669	1.25487	-1.79038	0.0733924	0.760046	ENSMUSG00000038481	Cdk19	#N/A
ENSMUSG00000003348	19.7974	-2.03339	1.13607	-1.78984	0.0734789	0.760046	ENSMUSG00000003348	Mob3a	#N/A
ENSMUSG00000038119	96.8247	0.770374	0.43083	1.78812	0.0737569	0.760046	ENSMUSG00000038119	Cdon	#N/A
ENSMUSG00000032244	203.588	0.63346	0.3533	1.79298	0.0729766	0.760046	ENSMUSG00000032244	Fem1b	#N/A
ENSMUSG00000020300	22.2968	2.15305	1.20193	1.79133	0.07324	0.760046	ENSMUSG00000020300	Cpeb4	#N/A
ENSMUSG00000001525	3620.57	-0.434323	0.242652	-1.7899	0.0734705	0.760046	ENSMUSG00000001525	Tubb5	Tubb5
ENSMUSG00000047787	27.3177	1.78037	0.993028	1.79287	0.0729942	0.760046	ENSMUSG00000047787	Flrt1	#N/A
ENSMUSG00000042410	151.698	0.776568	0.434663	1.7866	0.0740023	0.760354	ENSMUSG00000042410	Agps	#N/A
ENSMUSG00000031714	28.4284	1.90521	1.06642	1.78655	0.0740102	0.760354	ENSMUSG00000031714	Gab1	#N/A
ENSMUSG00000014313	1337.16	0.669152	0.374379	1.78736	0.0738785	0.760354	ENSMUSG00000014313	Cox6c	#N/A
ENSMUSG00000022385	50.0953	-2.10791	1.18042	-1.78573	0.0741423	0.760946	ENSMUSG00000022385	Gtse1	Gtse1
ENSMUSG00000041241	37.8245	-1.64954	0.924678	-1.78391	0.0744379	0.763213	ENSMUSG00000041241	Mul1	#N/A
ENSMUSG00000033740	9.38201	7.56515	4.25029	1.77992	0.0750898	0.763965	ENSMUSG00000033740	St18	#N/A
ENSMUSG00000001138	26.1064	-1.63375	0.919716	-1.77636	0.0756735	0.763965	ENSMUSG00000001138	Cnnm3	#N/A
ENSMUSG00000019715	94.5931	-0.926388	0.521401	-1.77673	0.0756132	0.763965	ENSMUSG00000019715	Gle1	#N/A
ENSMUSG00000000134	22.4316	-2.00765	1.12855	-1.77896	0.0752466	0.763965	ENSMUSG00000000134	Tfe3	#N/A
ENSMUSG00000039158	11.7193	2.33032	1.30819	1.78133	0.0748591	0.763965	ENSMUSG00000039158	Akna	#N/A
ENSMUSG00000029767	353.744	-0.686826	0.386652	-1.77634	0.0756763	0.763965	ENSMUSG00000029767	Calu	#N/A
ENSMUSG00000063810	53.537	1.78318	1.00046	1.78237	0.0746895	0.763965	ENSMUSG00000063810	Alms1	#N/A
ENSMUSG00000066406	107.727	1.01372	0.57051	1.77687	0.0755888	0.763965	ENSMUSG00000066406	Akap13	#N/A
ENSMUSG00000039031	12.8137	-3.1468	1.77117	-1.77667	0.0756218	0.763965	ENSMUSG00000039031	Arhgap18	#N/A
ENSMUSG00000047766	24.3855	-1.74906	0.983122	-1.77909	0.0752251	0.763965	ENSMUSG00000047766	Lrrc49	#N/A
ENSMUSG00000020381	18.0065	1.94277	1.09385	1.77608	0.0757195	0.763965	ENSMUSG00000020381	Mrnip	#N/A
ENSMUSG00000051627	511.532	0.968414	0.543205	1.78278	0.0746221	0.763965	ENSMUSG00000051627	Hist1h1e	#N/A
ENSMUSG00000035133	380.978	0.9938	0.558485	1.77946	0.0751646	0.763965	ENSMUSG00000035133	Arhgap5	#N/A
ENSMUSG00000021133	12.7773	-2.54305	1.42783	-1.78106	0.0749025	0.763965	ENSMUSG00000021133	Susd6	#N/A
ENSMUSG00000022629	134.008	0.896712	0.504308	1.7781	0.0753868	0.763965	ENSMUSG00000022629	Kif21a	#N/A
ENSMUSG00000037805	21.7068	2.10715	1.18248	1.78198	0.074753	0.763965	ENSMUSG00000037805	Rpl10a	#N/A
ENSMUSG00000024298	257.629	0.80594	0.453873	1.7757	0.0757831	0.763965	ENSMUSG00000024298	Zfp871	#N/A
ENSMUSG00000002055	82.6794	-1.0099	0.569074	-1.77463	0.0759587	0.764981	ENSMUSG00000002055	Spag5	Spag5
ENSMUSG00000098923	16.9716	-2.27628	1.28946	-1.7653	0.077514	0.765024	ENSMUSG00000098923	Tmem185b	#N/A
ENSMUSG00000027323	154.675	-0.5784	0.326705	-1.7704	0.0766599	0.765024	ENSMUSG00000027323	Rad51	#N/A
ENSMUSG00000027829	278.922	0.715606	0.404617	1.7686	0.0769606	0.765024	ENSMUSG00000027829	Ccnl1	#N/A
ENSMUSG00000028059	75.0208	-0.982052	0.555914	-1.76656	0.0773026	0.765024	ENSMUSG00000028059	Arhgef2	#N/A
ENSMUSG00000042747	379.595	0.505702	0.285774	1.76959	0.0767961	0.765024	ENSMUSG00000042747	Krtcap2	#N/A
ENSMUSG00000028266	515.74	0.579227	0.326913	1.77181	0.0764266	0.765024	ENSMUSG00000028266	Lmo4	#N/A
ENSMUSG00000095676	15.0837	-2.28725	1.29526	-1.76586	0.0774186	0.765024	ENSMUSG00000095676	NA	#N/A
ENSMUSG00000028882	129.312	0.805679	0.455351	1.76936	0.0768341	0.765024	ENSMUSG00000028882	Ppp1r8	#N/A
ENSMUSG00000029544	8.90468	3.77534	2.1352	1.76814	0.0770376	0.765024	ENSMUSG00000029544	Cabp1	#N/A
ENSMUSG00000030056	107.692	-0.793837	0.449661	-1.76541	0.0774946	0.765024	ENSMUSG00000030056	Isy1	#N/A
ENSMUSG00000070426	45.6589	1.516	0.85867	1.76552	0.0774762	0.765024	ENSMUSG00000070426	Rnf121	#N/A
ENSMUSG00000078566	76.0693	1.22363	0.690204	1.77286	0.0762527	0.765024	ENSMUSG00000078566	Bnip3	#N/A
ENSMUSG00000003746	13.5767	3.23559	1.83442	1.76383	0.077761	0.765024	ENSMUSG00000003746	Man1a	#N/A
ENSMUSG00000022322	53.7108	-1.27626	0.720401	-1.7716	0.0764603	0.765024	ENSMUSG00000022322	Shcbp1	Shcbp1
ENSMUSG00000018451	19.5941	-1.99851	1.12801	-1.77171	0.0764434	0.765024	ENSMUSG00000018451	6330403K07Rik	#N/A
ENSMUSG00000020868	15.7648	-2.60514	1.47668	-1.76418	0.0777011	0.765024	ENSMUSG00000020868	Xylt2	#N/A
ENSMUSG00000021025	163.83	-0.709305	0.401968	-1.76458	0.0776345	0.765024	ENSMUSG00000021025	Nfkbia	#N/A
ENSMUSG00000020973	86.3906	1.02647	0.58094	1.76691	0.0772433	0.765024	ENSMUSG00000020973	Dnaaf2	#N/A
ENSMUSG00000022890	839.53	0.967236	0.547187	1.76765	0.0771192	0.765024	ENSMUSG00000022890	Atp5j	#N/A
ENSMUSG00000024319	26.5544	-1.662	0.938268	-1.77135	0.0765028	0.765024	ENSMUSG00000024319	Vps52	#N/A
ENSMUSG00000007029	129.26	-0.83794	0.474324	-1.7666	0.0772953	0.765024	ENSMUSG00000007029	Vars	#N/A
ENSMUSG00000024713	14.3278	-2.85886	1.62064	-1.76404	0.077726	0.765024	ENSMUSG00000024713	Pcsk5	#N/A
ENSMUSG00000018821	19.4507	-1.8992	1.07458	-1.76739	0.077163	0.765024	ENSMUSG00000018821	Avpi1	#N/A
ENSMUSG00000035173	103.324	1.0915	0.616813	1.76958	0.0767974	0.765024	ENSMUSG00000035173	Ccdc186	#N/A
ENSMUSG00000035851	576.758	0.491261	0.278686	1.76278	0.0779384	0.765295	ENSMUSG00000035851	Ythdc1	#N/A
ENSMUSG00000031756	42.8861	-1.61161	0.914205	-1.76285	0.0779255	0.765295	ENSMUSG00000031756	Cenpn	#N/A
ENSMUSG00000005583	153.941	0.994734	0.564649	1.76169	0.0781221	0.766362	ENSMUSG00000005583	Mef2c	#N/A
ENSMUSG00000096434	8.09573	-3.06213	1.73897	-1.76089	0.0782578	0.766956	ENSMUSG00000096434	NA	#N/A
ENSMUSG00000040177	52.2662	-1.85127	1.0516	-1.76043	0.0783351	0.766977	ENSMUSG00000040177	2310057M21Rik	#N/A
ENSMUSG00000041390	11.0926	2.7141	1.54272	1.75929	0.0785277	0.768128	ENSMUSG00000041390	Mdfic	#N/A
ENSMUSG00000031107	81.0702	0.859835	0.48919	1.75767	0.0788035	0.76883	ENSMUSG00000031107	Rbmx2	#N/A
ENSMUSG00000041355	209.228	-0.779091	0.443533	-1.75656	0.0789934	0.76883	ENSMUSG00000041355	Ssr2	#N/A
ENSMUSG00000070509	123.07	-0.905213	0.515336	-1.75655	0.0789944	0.76883	ENSMUSG00000070509	Rgma	#N/A
ENSMUSG00000019590	7.61495	2.80988	1.59996	1.75622	0.0790513	0.76883	ENSMUSG00000019590	Cyb561	#N/A
ENSMUSG00000065126	119.288	-1.24832	0.710564	-1.75681	0.0789507	0.76883	ENSMUSG00000065126	Snord104	#N/A
ENSMUSG00000022283	1848.65	0.656561	0.373439	1.75815	0.0787224	0.76883	ENSMUSG00000022283	Pabpc1	#N/A
ENSMUSG00000037032	18.9442	-2.25291	1.28383	-1.75484	0.0792864	0.770383	ENSMUSG00000037032	Apbb1	#N/A
ENSMUSG00000027552	71.45	-1.03113	0.58778	-1.75428	0.0793832	0.770591	ENSMUSG00000027552	E2f5	#N/A
ENSMUSG00000031585	217.194	0.640232	0.365274	1.75274	0.0796458	0.772406	ENSMUSG00000031585	Gtf2e2	#N/A
ENSMUSG00000074746	96.7386	1.01336	0.578904	1.75048	0.0800353	0.775446	ENSMUSG00000074746	Pdzd8	#N/A
ENSMUSG00000048279	73.8505	1.05439	0.602967	1.74867	0.0803472	0.777049	ENSMUSG00000048279	Sacs	#N/A
ENSMUSG00000032532	33.5005	1.72985	0.989256	1.74864	0.0803529	0.777049	ENSMUSG00000032532	Cck	#N/A
ENSMUSG00000052533	48.2177	-1.5118	0.86488	-1.74799	0.0804662	0.777134	ENSMUSG00000052533	Nup188	#N/A
ENSMUSG00000042508	101.507	1.07478	0.615021	1.74755	0.0805419	0.777134	ENSMUSG00000042508	Dmtf1	#N/A
ENSMUSG00000030403	92.5398	-0.880349	0.503842	-1.74727	0.08059	0.777134	ENSMUSG00000030403	Vasp	#N/A
ENSMUSG00000050079	95.7275	0.847668	0.485364	1.74646	0.0807312	0.777761	ENSMUSG00000050079	Rspry1	#N/A
ENSMUSG00000024805	11.2854	-2.55916	1.46612	-1.74554	0.0808916	0.778573	ENSMUSG00000024805	Pcgf5	#N/A
ENSMUSG00000014859	39.4855	1.47375	0.844674	1.74476	0.0810266	0.779137	ENSMUSG00000014859	E2f4	#N/A
ENSMUSG00000026208	31.7846	1.81739	1.04371	1.74128	0.0816352	0.779378	ENSMUSG00000026208	Des	#N/A
ENSMUSG00000026842	108.918	0.889047	0.510429	1.74176	0.0815496	0.779378	ENSMUSG00000026842	Abl1	#N/A
ENSMUSG00000037034	10.4759	-3.12868	1.79768	-1.7404	0.0817896	0.779378	ENSMUSG00000037034	Pax1	#N/A
ENSMUSG00000039756	166.663	0.881207	0.506367	1.74025	0.0818148	0.779378	ENSMUSG00000039756	Dnttip2	#N/A
ENSMUSG00000067274	1300.84	-0.588145	0.337827	-1.74097	0.0816897	0.779378	ENSMUSG00000067274	Rplp0	#N/A
ENSMUSG00000029781	185.814	-0.957738	0.549956	-1.74148	0.0815996	0.779378	ENSMUSG00000029781	Fkbp9	#N/A
ENSMUSG00000003380	74.2045	1.3058	0.749441	1.74236	0.0814454	0.779378	ENSMUSG00000003380	Rabac1	#N/A
ENSMUSG00000030826	11.3068	-2.78814	1.60094	-1.74156	0.0815852	0.779378	ENSMUSG00000030826	Bcat2	#N/A
ENSMUSG00000032551	40.9235	1.49889	0.861241	1.74038	0.0817917	0.779378	ENSMUSG00000032551	1110059G10Rik	#N/A
ENSMUSG00000060036	68.9698	-0.949917	0.545617	-1.741	0.0816842	0.779378	ENSMUSG00000060036	Rpl3	#N/A
ENSMUSG00000045896	101.033	1.04505	0.600964	1.73896	0.0820412	0.780806	ENSMUSG00000045896	Paip2b	#N/A
ENSMUSG00000045045	28.3868	-1.73428	0.998085	-1.73761	0.0822793	0.781615	ENSMUSG00000045045	Lrfn4	#N/A
ENSMUSG00000032702	61.9204	-1.6896	0.972187	-1.73793	0.0822226	0.781615	ENSMUSG00000032702	Kank1	#N/A
ENSMUSG00000054770	12.8768	-2.33654	1.34861	-1.73255	0.0831749	0.782032	ENSMUSG00000054770	Kctd18	#N/A
ENSMUSG00000027109	105.432	0.819645	0.472579	1.73441	0.0828455	0.782032	ENSMUSG00000027109	Sp3	#N/A
ENSMUSG00000042272	36.8748	1.4274	0.826847	1.72632	0.0842899	0.782032	ENSMUSG00000042272	Sestd1	#N/A
ENSMUSG00000005973	203.051	0.674849	0.390234	1.72935	0.0837473	0.782032	ENSMUSG00000005973	Rcn1	#N/A
ENSMUSG00000053398	21.4106	-2.87988	1.66249	-1.73227	0.083225	0.782032	ENSMUSG00000053398	Phgdh	#N/A
ENSMUSG00000068798	43.1438	-1.36639	0.787362	-1.7354	0.0826694	0.782032	ENSMUSG00000068798	Rap1a	#N/A
ENSMUSG00000008489	204.938	0.86968	0.50107	1.73564	0.0826268	0.782032	ENSMUSG00000008489	Elavl2	#N/A
ENSMUSG00000057572	25.4616	1.97624	1.14263	1.72956	0.0837093	0.782032	ENSMUSG00000057572	Zbtb8os	#N/A
ENSMUSG00000088990	37.8188	-1.7166	0.991129	-1.73197	0.0832791	0.782032	ENSMUSG00000088990	NA	#N/A
ENSMUSG00000028826	199.77	0.589624	0.341446	1.72684	0.0841959	0.782032	ENSMUSG00000028826	Maco1	#N/A
ENSMUSG00000030960	14.9382	-2.49125	1.44279	-1.72669	0.0842231	0.782032	ENSMUSG00000030960	Eef1akmt2	#N/A
ENSMUSG00000090841	111.516	-0.826273	0.477525	-1.73032	0.0835725	0.782032	ENSMUSG00000090841	Myl6	#N/A
ENSMUSG00000005483	217.879	-0.979161	0.566658	-1.72796	0.0839956	0.782032	ENSMUSG00000005483	Dnajb1	Dnajb1
ENSMUSG00000005469	196.078	-0.772434	0.445563	-1.73361	0.0829868	0.782032	ENSMUSG00000005469	Prkaca	#N/A
ENSMUSG00000033658	52.0657	1.18863	0.684731	1.7359	0.0825807	0.782032	ENSMUSG00000033658	Ddx19b	#N/A
ENSMUSG00000077394	20.8069	1.90098	1.10117	1.72632	0.0842904	0.782032	ENSMUSG00000077394	NA	#N/A
ENSMUSG00000020897	47.4283	-1.74966	1.00942	-1.73332	0.0830385	0.782032	ENSMUSG00000020897	Aurkb	Aurkb
ENSMUSG00000059288	79.8878	0.962101	0.555846	1.73088	0.0834735	0.782032	ENSMUSG00000059288	Cdyl	#N/A
ENSMUSG00000071379	46.3558	-1.01524	0.586311	-1.73158	0.0833484	0.782032	ENSMUSG00000071379	Hpcal1	#N/A
ENSMUSG00000002804	21.117	-1.88501	1.09069	-1.72828	0.0839377	0.782032	ENSMUSG00000002804	Nudt14	#N/A
ENSMUSG00000042029	100.61	1.03997	0.599875	1.73364	0.0829827	0.782032	ENSMUSG00000042029	Ncapg2	#N/A
ENSMUSG00000022247	185.561	-0.635996	0.368255	-1.72705	0.0841579	0.782032	ENSMUSG00000022247	Brix1	#N/A
ENSMUSG00000041852	78.3853	0.979667	0.566699	1.72872	0.0838583	0.782032	ENSMUSG00000041852	Tcf20	#N/A
ENSMUSG00000024232	53.2008	-1.18651	0.68702	-1.72704	0.084161	0.782032	ENSMUSG00000024232	Bambi	#N/A
ENSMUSG00000024791	43.324	-1.53154	0.885958	-1.72868	0.0838664	0.782032	ENSMUSG00000024791	Cdca5	Cdca5
ENSMUSG00000071649	27.9096	-1.94934	1.12928	-1.72618	0.0843143	0.782032	ENSMUSG00000071649	B3gat3	#N/A
ENSMUSG00000026439	83.4399	1.07458	0.622762	1.72551	0.0844348	0.782439	ENSMUSG00000026439	Rbbp5	#N/A
ENSMUSG00000067567	16.2023	-2.01032	1.16577	-1.72445	0.0846257	0.783498	ENSMUSG00000067567	Hdac8	#N/A
ENSMUSG00000046404	18.1576	1.9574	1.13683	1.7218	0.0851064	0.783582	ENSMUSG00000046404	Yod1	#N/A
ENSMUSG00000026576	40.0705	1.49471	0.870368	1.71733	0.0859196	0.783582	ENSMUSG00000026576	Atp1b1	#N/A
ENSMUSG00000035403	25.4569	-2.42754	1.41166	-1.71964	0.0854982	0.783582	ENSMUSG00000035403	Crb2	#N/A
ENSMUSG00000074918	18.4143	2.47059	1.43569	1.72083	0.0852813	0.783582	ENSMUSG00000074918	Inafm2	#N/A
ENSMUSG00000027397	96.0101	-0.842883	0.489093	-1.72336	0.0848235	0.783582	ENSMUSG00000027397	Slc20a1	#N/A
ENSMUSG00000097468	9.07734	-3.59384	2.08498	-1.72368	0.0847652	0.783582	ENSMUSG00000097468	Mdrl	#N/A
ENSMUSG00000037210	242.862	0.710824	0.413161	1.72045	0.0853498	0.783582	ENSMUSG00000037210	Fam193a	#N/A
ENSMUSG00000038187	59.3989	0.849404	0.494575	1.71744	0.0858984	0.783582	ENSMUSG00000038187	Btbd10	#N/A
ENSMUSG00000017491	19.7322	-2.68868	1.56567	-1.71727	0.0859299	0.783582	ENSMUSG00000017491	Rarb	#N/A
ENSMUSG00000040618	14.1521	-1.94836	1.13425	-1.71774	0.0858433	0.783582	ENSMUSG00000040618	Pck2	#N/A
ENSMUSG00000006717	21.2733	1.86915	1.08741	1.7189	0.0856327	0.783582	ENSMUSG00000006717	Acot13	#N/A
ENSMUSG00000021550	26.428	-1.93023	1.12343	-1.71817	0.0857663	0.783582	ENSMUSG00000021550	2210016F16Rik	#N/A
ENSMUSG00000047534	197.34	-1.01983	0.59317	-1.71929	0.0855612	0.783582	ENSMUSG00000047534	Mis18bp1	Mis18bp1
ENSMUSG00000022141	609.678	0.794134	0.461929	1.71917	0.0855838	0.783582	ENSMUSG00000022141	Nipbl	#N/A
ENSMUSG00000022503	66.5192	0.84808	0.493868	1.71722	0.0859393	0.783582	ENSMUSG00000022503	Nubp1	#N/A
ENSMUSG00000042439	79.6363	-1.39865	0.813579	-1.71914	0.0855896	0.783582	ENSMUSG00000042439	Zfp532	#N/A
ENSMUSG00000024943	229.411	0.727701	0.423393	1.71874	0.0856624	0.783582	ENSMUSG00000024943	Smc5	#N/A
ENSMUSG00000079197	9.35083	-2.74543	1.60019	-1.71569	0.0862189	0.784925	ENSMUSG00000079197	Psme2	#N/A
ENSMUSG00000033909	176.042	0.727354	0.423972	1.71557	0.0862402	0.784925	ENSMUSG00000033909	Usp36	#N/A
ENSMUSG00000044791	288.824	0.796865	0.464809	1.71439	0.0864567	0.786194	ENSMUSG00000044791	Setd2	#N/A
ENSMUSG00000020029	200.184	0.537734	0.313737	1.71396	0.0865355	0.786211	ENSMUSG00000020029	Nudt4	#N/A
ENSMUSG00000002608	28.5182	-1.81783	1.06094	-1.71341	0.086637	0.786433	ENSMUSG00000002608	Ccdc97	#N/A
ENSMUSG00000008393	61.3987	1.35597	0.791638	1.71287	0.0867371	0.786642	ENSMUSG00000008393	Carhsp1	#N/A
ENSMUSG00000022500	60.9492	1.0686	0.62402	1.71244	0.0868158	0.786658	ENSMUSG00000022500	Litaf	#N/A
ENSMUSG00000025151	290.745	-0.634122	0.370778	-1.71025	0.0872204	0.788789	ENSMUSG00000025151	Maged1	#N/A
ENSMUSG00000060961	51.6925	1.43815	0.841069	1.70991	0.0872827	0.788789	ENSMUSG00000060961	Slc4a4	#N/A
ENSMUSG00000039738	12.7726	-2.31752	1.35504	-1.71029	0.0872118	0.788789	ENSMUSG00000039738	Slx4	#N/A
ENSMUSG00000025047	165.908	-0.796557	0.465998	-1.70936	0.0873846	0.789011	ENSMUSG00000025047	Pdcd11	#N/A
ENSMUSG00000085438	314.023	0.74009	0.433229	1.70831	0.0875786	0.789825	ENSMUSG00000085438	1700020I14Rik	#N/A
ENSMUSG00000046605	16.585	2.88174	1.68716	1.70804	0.0876295	0.789825	ENSMUSG00000046605	B3gntl1	#N/A
ENSMUSG00000039254	13.9554	-2.84933	1.66876	-1.70745	0.0877383	0.790083	ENSMUSG00000039254	Pomt1	#N/A
ENSMUSG00000035093	49.4406	1.14698	0.671907	1.70705	0.0878128	0.790083	ENSMUSG00000035093	Secisbp2l	#N/A
ENSMUSG00000041354	24.1118	-2.29168	1.34345	-1.70582	0.0880419	0.790751	ENSMUSG00000041354	Rgl2	#N/A
ENSMUSG00000041491	52.3712	-1.55277	0.910066	-1.70622	0.0879673	0.790751	ENSMUSG00000041491	Cep78	#N/A
ENSMUSG00000031538	12.329	2.79305	1.64003	1.70305	0.0885583	0.792898	ENSMUSG00000031538	Plat	#N/A
ENSMUSG00000031791	8.87749	-2.50074	1.46886	-1.70251	0.0886603	0.792898	ENSMUSG00000031791	Tmem38a	#N/A
ENSMUSG00000032540	18.2534	-2.14546	1.25955	-1.70335	0.088502	0.792898	ENSMUSG00000032540	Abhd5	#N/A
ENSMUSG00000051375	21.7248	-1.66261	0.976364	-1.70286	0.088594	0.792898	ENSMUSG00000051375	Pcdh1	#N/A
ENSMUSG00000057561	274.241	-0.625264	0.367271	-1.70246	0.0886691	0.792898	ENSMUSG00000057561	Eif1a	#N/A
ENSMUSG00000026155	131.764	0.677663	0.399408	1.69667	0.0897592	0.793563	ENSMUSG00000026155	Smap1	#N/A
ENSMUSG00000089872	14.9366	-2.30371	1.35676	-1.69794	0.0895186	0.793563	ENSMUSG00000089872	Rps6kc1	#N/A
ENSMUSG00000027495	24.4156	1.85331	1.0894	1.70122	0.0889023	0.793563	ENSMUSG00000027495	Fam210b	#N/A
ENSMUSG00000040128	91.6778	0.992268	0.584395	1.69794	0.089519	0.793563	ENSMUSG00000040128	Pnrc1	#N/A
ENSMUSG00000012640	28.0705	1.61641	0.952631	1.69678	0.0897377	0.793563	ENSMUSG00000012640	Zfp715	#N/A
ENSMUSG00000035798	39.0839	1.2212	0.7204	1.69516	0.0900442	0.793563	ENSMUSG00000035798	Zdhhc17	#N/A
ENSMUSG00000031447	406.898	-0.605499	0.356945	-1.69634	0.0898217	0.793563	ENSMUSG00000031447	Lamp1	#N/A
ENSMUSG00000048967	10.5179	7.21888	4.25116	1.6981	0.0894898	0.793563	ENSMUSG00000048967	Ndufa13	#N/A
ENSMUSG00000021771	428.199	-0.582232	0.343073	-1.69711	0.0896763	0.793563	ENSMUSG00000021771	Vdac2	#N/A
ENSMUSG00000032010	9.9592	-2.56722	1.5142	-1.69543	0.0899931	0.793563	ENSMUSG00000032010	Usp2	#N/A
ENSMUSG00000020610	75.551	0.815832	0.480818	1.69676	0.0897423	0.793563	ENSMUSG00000020610	Amz2	#N/A
ENSMUSG00000001504	37.009	1.89147	1.11456	1.69705	0.0896881	0.793563	ENSMUSG00000001504	Irx2	#N/A
ENSMUSG00000041415	227.7	0.559327	0.329398	1.69803	0.0895028	0.793563	ENSMUSG00000041415	Dicer1	#N/A
ENSMUSG00000035757	16.0866	-2.65973	1.56639	-1.698	0.089508	0.793563	ENSMUSG00000035757	Selenoo	#N/A
ENSMUSG00000078247	47.6353	1.66273	0.978251	1.6997	0.0891883	0.793563	ENSMUSG00000078247	Airn	#N/A
ENSMUSG00000024217	17.3558	1.99013	1.17377	1.69551	0.089979	0.793563	ENSMUSG00000024217	Snrpc	#N/A
ENSMUSG00000036880	87.9441	-1.11337	0.656836	-1.69506	0.0900646	0.793563	ENSMUSG00000036880	Acaa2	#N/A
ENSMUSG00000025939	48.989	1.16782	0.689752	1.6931	0.0904365	0.794217	ENSMUSG00000025939	Ube2w	#N/A
ENSMUSG00000027655	7.88277	-3.16042	1.86621	-1.69349	0.0903616	0.794217	ENSMUSG00000027655	Dhx35	#N/A
ENSMUSG00000023892	8.19193	-3.12452	1.84531	-1.69322	0.0904137	0.794217	ENSMUSG00000023892	Zfp51	#N/A
ENSMUSG00000071172	1050.49	-0.400584	0.236608	-1.69303	0.0904499	0.794217	ENSMUSG00000071172	Srsf3	#N/A
ENSMUSG00000019969	27.4634	-1.74058	1.02875	-1.69194	0.090658	0.795361	ENSMUSG00000019969	Psen1	#N/A
ENSMUSG00000068205	14.0362	-2.39427	1.41636	-1.69044	0.090943	0.796062	ENSMUSG00000068205	Macrod2	#N/A
ENSMUSG00000028085	17.3597	-2.45	1.4498	-1.68989	0.0910499	0.796062	ENSMUSG00000028085	Gatb	#N/A
ENSMUSG00000040738	61.5435	1.06053	0.628503	1.68739	0.0915276	0.796062	ENSMUSG00000040738	Ints8	#N/A
ENSMUSG00000029482	11.8807	-3.42278	2.0278	-1.68793	0.0914252	0.796062	ENSMUSG00000029482	Aacs	#N/A
ENSMUSG00000030022	38.9223	1.41443	0.837272	1.68933	0.0911562	0.796062	ENSMUSG00000030022	Adamts9	#N/A
ENSMUSG00000064451	32.9705	1.57969	0.935856	1.68797	0.0914176	0.796062	ENSMUSG00000064451	Snora23	#N/A
ENSMUSG00000040204	1248.39	0.385517	0.228325	1.68846	0.0913232	0.796062	ENSMUSG00000040204	Pclaf	#N/A
ENSMUSG00000065336	8.35838	2.65518	1.57158	1.6895	0.0911245	0.796062	ENSMUSG00000065336	Snora34	#N/A
ENSMUSG00000022822	50.2151	1.16238	0.689005	1.68704	0.0915955	0.796062	ENSMUSG00000022822	Abcc5	#N/A
ENSMUSG00000002307	169.414	-0.625626	0.370668	-1.68783	0.0914434	0.796062	ENSMUSG00000002307	Daxx	#N/A
ENSMUSG00000042680	48.3345	-1.89177	1.12011	-1.6889	0.0912376	0.796062	ENSMUSG00000042680	Garem1	#N/A
ENSMUSG00000028790	249.866	0.783051	0.464277	1.6866	0.0916801	0.79612	ENSMUSG00000028790	Khdrbs1	#N/A
ENSMUSG00000006599	81.0301	1.40079	0.831717	1.68421	0.0921402	0.797863	ENSMUSG00000006599	Gtf2h1	#N/A
ENSMUSG00000023068	95.2677	-0.909613	0.540177	-1.68392	0.092198	0.797863	ENSMUSG00000023068	Nus1	#N/A
ENSMUSG00000021747	8.23168	-2.66444	1.58265	-1.68354	0.0922714	0.797863	ENSMUSG00000021747	4930452B06Rik	#N/A
ENSMUSG00000022554	63.3861	-1.17336	0.696398	-1.6849	0.0920076	0.797863	ENSMUSG00000022554	Hgh1	#N/A
ENSMUSG00000053414	65.6579	-1.06121	0.629903	-1.68472	0.0920432	0.797863	ENSMUSG00000053414	Hunk	#N/A
ENSMUSG00000088088	58.904	1.32925	0.790494	1.68154	0.0926586	0.799069	ENSMUSG00000088088	Rmrp	#N/A
ENSMUSG00000038236	11.6635	-2.57663	1.53292	-1.68086	0.0927893	0.799069	ENSMUSG00000038236	Hoxa7	#N/A
ENSMUSG00000013033	178.456	-0.71037	0.422274	-1.68225	0.0925201	0.799069	ENSMUSG00000013033	Adgrl1	#N/A
ENSMUSG00000058655	321.009	-0.61469	0.365781	-1.68049	0.092863	0.799069	ENSMUSG00000058655	Eif4b	#N/A
ENSMUSG00000039637	25.5601	-1.71525	1.01981	-1.68193	0.0925824	0.799069	ENSMUSG00000039637	Coro7	#N/A
ENSMUSG00000024998	44.9924	1.22517	0.729099	1.6804	0.0928804	0.799069	ENSMUSG00000024998	Plce1	#N/A
ENSMUSG00000055932	132.355	-1.08549	0.646613	-1.67873	0.0932054	0.8008	ENSMUSG00000055932	Fto	#N/A
ENSMUSG00000050002	36.1031	-1.32223	0.787721	-1.67856	0.0932385	0.8008	ENSMUSG00000050002	Idnk	#N/A
ENSMUSG00000029629	271.648	0.676094	0.403105	1.67722	0.0935002	0.802055	ENSMUSG00000029629	Phf14	#N/A
ENSMUSG00000078676	125.14	-0.886967	0.528899	-1.677	0.0935416	0.802055	ENSMUSG00000078676	Casc3	#N/A
ENSMUSG00000000303	126.427	-0.682782	0.407559	-1.6753	0.0938758	0.803571	ENSMUSG00000000303	Cdh1	#N/A
ENSMUSG00000021756	70.7139	1.48481	0.886197	1.67549	0.0938384	0.803571	ENSMUSG00000021756	Il6st	#N/A
ENSMUSG00000034297	169.885	0.838029	0.500639	1.67392	0.0941466	0.804984	ENSMUSG00000034297	Med13	#N/A
ENSMUSG00000054889	106.27	0.848218	0.506806	1.67365	0.0941985	0.804984	ENSMUSG00000054889	Dsp	#N/A
ENSMUSG00000056854	34.1189	1.83663	1.09852	1.67191	0.0945414	0.806563	ENSMUSG00000056854	Pou3f4	#N/A
ENSMUSG00000028668	103.185	1.00823	0.602964	1.67212	0.0945011	0.806563	ENSMUSG00000028668	Eloa	Eloa
ENSMUSG00000048755	62.9655	-1.82607	1.09277	-1.67105	0.0947119	0.807344	ENSMUSG00000048755	Mcat	#N/A
ENSMUSG00000029053	9.78979	-3.14787	1.88542	-1.66958	0.0950018	0.807827	ENSMUSG00000029053	Prkcz	#N/A
ENSMUSG00000045948	85.4476	-0.906502	0.54272	-1.67029	0.0948616	0.807827	ENSMUSG00000045948	Mrps12	#N/A
ENSMUSG00000021451	7.78539	3.11988	1.86868	1.66956	0.0950059	0.807827	ENSMUSG00000021451	Sema4d	#N/A
ENSMUSG00000030083	8.62907	-2.65933	1.59329	-1.66909	0.0951003	0.807957	ENSMUSG00000030083	Abtb1	#N/A
ENSMUSG00000021504	12.4522	2.1398	1.28263	1.66829	0.0952582	0.808626	ENSMUSG00000021504	B4galt7	#N/A
ENSMUSG00000035469	135.329	0.90505	0.543098	1.66646	0.0956224	0.811043	ENSMUSG00000035469	Rcbtb1	#N/A
ENSMUSG00000026788	48.185	1.2178	0.731405	1.66501	0.0959103	0.812136	ENSMUSG00000026788	Zbtb43	#N/A
ENSMUSG00000022978	63.67	-1.5784	0.947959	-1.66505	0.0959022	0.812136	ENSMUSG00000022978	Mis18a	#N/A
ENSMUSG00000040612	143.709	0.983617	0.591325	1.66341	0.0962298	0.813492	ENSMUSG00000040612	Ildr2	#N/A
ENSMUSG00000011148	9.71987	3.62031	2.1763	1.66352	0.0962093	0.813492	ENSMUSG00000011148	Adssl1	#N/A
ENSMUSG00000061544	22.7016	2.00565	1.20678	1.66198	0.0965158	0.815235	ENSMUSG00000061544	Zfp229	#N/A
ENSMUSG00000055373	23.1707	-2.26679	1.3647	-1.66102	0.0967098	0.815524	ENSMUSG00000055373	Fut9	#N/A
ENSMUSG00000064637	13.0217	2.85774	1.72041	1.66108	0.0966971	0.815524	ENSMUSG00000064637	NA	#N/A
ENSMUSG00000019920	139.621	0.600904	0.361942	1.66022	0.0968702	0.816203	ENSMUSG00000019920	Lims1	#N/A
ENSMUSG00000038485	105.448	-0.736012	0.443462	-1.6597	0.0969757	0.816419	ENSMUSG00000038485	Socs7	#N/A
ENSMUSG00000038766	112.747	-0.727168	0.438531	-1.65819	0.0972791	0.818299	ENSMUSG00000038766	Gabpb2	#N/A
ENSMUSG00000025525	45.4887	-1.44455	0.871412	-1.65772	0.0973746	0.818428	ENSMUSG00000025525	Apool	#N/A
ENSMUSG00000036853	8.77769	-2.73004	1.64778	-1.6568	0.0975601	0.818639	ENSMUSG00000036853	Mcoln3	#N/A
ENSMUSG00000061589	112.776	-0.699197	0.422016	-1.6568	0.0975591	0.818639	ENSMUSG00000061589	Dot1l	#N/A
ENSMUSG00000040859	13.0894	2.82666	1.70742	1.65552	0.0978189	0.818884	ENSMUSG00000040859	Bsdc1	#N/A
ENSMUSG00000030587	14.8597	1.87637	1.13346	1.65543	0.0978367	0.818884	ENSMUSG00000030587	2200002D01Rik	#N/A
ENSMUSG00000030929	67.7668	-0.997586	0.602317	-1.65625	0.0976716	0.818884	ENSMUSG00000030929	Eri2	#N/A
ENSMUSG00000032423	437.027	0.500783	0.302575	1.65507	0.09791	0.818884	ENSMUSG00000032423	Syncrip	#N/A
ENSMUSG00000019817	108.198	1.21072	0.731947	1.65411	0.0981048	0.819842	ENSMUSG00000019817	Plagl1	#N/A
ENSMUSG00000048701	113.549	0.749137	0.453028	1.65362	0.0982049	0.819919	ENSMUSG00000048701	Ccdc6	#N/A
ENSMUSG00000048376	139.8	0.802981	0.485764	1.65303	0.0983254	0.819919	ENSMUSG00000048376	F2r	#N/A
ENSMUSG00000024014	146.572	1.02944	0.622817	1.65288	0.0983549	0.819919	ENSMUSG00000024014	Pim1	#N/A
ENSMUSG00000032422	29.6219	1.92733	1.16706	1.65143	0.0986501	0.821709	ENSMUSG00000032422	Snx14	#N/A
ENSMUSG00000043241	286.62	0.794028	0.480962	1.65092	0.0987559	0.821745	ENSMUSG00000043241	Upf2	#N/A
ENSMUSG00000051550	13.5586	2.72854	1.65383	1.64984	0.0989764	0.821745	ENSMUSG00000051550	Zfp579	#N/A
ENSMUSG00000021962	29.0888	-1.7994	1.09059	-1.64993	0.098957	0.821745	ENSMUSG00000021962	Dcp1a	#N/A
ENSMUSG00000034532	20.0618	3.09882	1.87801	1.65005	0.0989322	0.821745	ENSMUSG00000034532	Fbxo16	#N/A
ENSMUSG00000036504	145.187	-0.76181	0.461884	-1.64935	0.099075	0.821896	ENSMUSG00000036504	Phpt1	#N/A
ENSMUSG00000097323	8.19844	7.00945	4.25181	1.64858	0.0992336	0.822543	ENSMUSG00000097323	NA	#N/A
ENSMUSG00000000884	8.92476	-2.39011	1.45057	-1.6477	0.0994143	0.823373	ENSMUSG00000000884	Gnb1l	#N/A
ENSMUSG00000028420	7.48845	3.54622	2.15354	1.64669	0.0996209	0.824025	ENSMUSG00000028420	Tmem38b	#N/A
ENSMUSG00000004056	107.718	-0.851789	0.517324	-1.64653	0.0996545	0.824025	ENSMUSG00000004056	Akt2	#N/A
ENSMUSG00000097416	12.0786	2.11673	1.28667	1.64512	0.099945	0.824156	ENSMUSG00000097416	Gm26670	#N/A
ENSMUSG00000012520	32.9014	1.86521	1.13475	1.64371	0.100235	0.824156	ENSMUSG00000012520	Phox2b	#N/A
ENSMUSG00000045438	42.4285	1.33163	0.809003	1.64601	0.0997611	0.824156	ENSMUSG00000045438	Cox19	#N/A
ENSMUSG00000066306	109.592	-0.964742	0.586655	-1.64448	0.100077	0.824156	ENSMUSG00000066306	Numa1	#N/A
ENSMUSG00000022151	60.2461	-1.11699	0.67922	-1.64451	0.100071	0.824156	ENSMUSG00000022151	Ttc33	#N/A
ENSMUSG00000043391	62.0294	-0.881376	0.536103	-1.64404	0.100167	0.824156	ENSMUSG00000043391	2510009E07Rik	#N/A
ENSMUSG00000041057	1276.13	0.403146	0.24519	1.64422	0.100132	0.824156	ENSMUSG00000041057	Wdr43	#N/A
ENSMUSG00000037278	57.2543	-1.11066	0.675922	-1.64317	0.100347	0.824415	ENSMUSG00000037278	Tmem97	#N/A
ENSMUSG00000032743	24.2034	-1.96328	1.19552	-1.6422	0.100549	0.824742	ENSMUSG00000032743	D430042O09Rik	#N/A
ENSMUSG00000006464	8.46739	3.39517	2.06725	1.64236	0.100516	0.824742	ENSMUSG00000006464	Bbs1	#N/A
ENSMUSG00000038252	212.773	-0.592404	0.360835	-1.64176	0.10064	0.824825	ENSMUSG00000038252	Ncapd2	#N/A
ENSMUSG00000032737	224.471	0.705261	0.429738	1.64114	0.100768	0.825211	ENSMUSG00000032737	Inppl1	#N/A
ENSMUSG00000056211	127.16	0.791897	0.483402	1.63818	0.101385	0.825236	ENSMUSG00000056211	R3hdm1	#N/A
ENSMUSG00000026411	87.9357	-0.850141	0.520226	-1.63418	0.102222	0.825236	ENSMUSG00000026411	Tmem9	#N/A
ENSMUSG00000015961	166.261	0.898802	0.548277	1.63932	0.101146	0.825236	ENSMUSG00000015961	Adss	#N/A
ENSMUSG00000039476	102.863	-0.934055	0.571581	-1.63416	0.102225	0.825236	ENSMUSG00000039476	Prrx2	#N/A
ENSMUSG00000028622	134.726	-0.808515	0.493668	-1.63777	0.101469	0.825236	ENSMUSG00000028622	Mrpl37	#N/A
ENSMUSG00000084454	20.2946	1.66761	1.01914	1.6363	0.101777	0.825236	ENSMUSG00000084454	NA	#N/A
ENSMUSG00000030350	9.37648	-2.30996	1.41051	-1.63769	0.101487	0.825236	ENSMUSG00000030350	Prmt8	#N/A
ENSMUSG00000064926	9.97743	2.8308	1.73106	1.6353	0.101986	0.825236	ENSMUSG00000064926	NA	#N/A
ENSMUSG00000022070	62.5342	-1.81252	1.10871	-1.6348	0.10209	0.825236	ENSMUSG00000022070	Bora	Bora
ENSMUSG00000049287	27.426	-1.74371	1.06601	-1.63573	0.101897	0.825236	ENSMUSG00000049287	Iba57	#N/A
ENSMUSG00000018569	36.736	-1.20244	0.733565	-1.63917	0.101178	0.825236	ENSMUSG00000018569	Cldn7	#N/A
ENSMUSG00000038807	11.8519	3.47099	2.11651	1.63996	0.101013	0.825236	ENSMUSG00000038807	Rap1gap2	#N/A
ENSMUSG00000049539	75.8333	1.02158	0.624126	1.63681	0.10167	0.825236	ENSMUSG00000049539	Hist1h1a	#N/A
ENSMUSG00000021413	805.684	0.757191	0.461866	1.63942	0.101126	0.825236	ENSMUSG00000021413	Prpf4b	#N/A
ENSMUSG00000039087	26.1098	-1.94074	1.18661	-1.63554	0.101936	0.825236	ENSMUSG00000039087	Rreb1	#N/A
ENSMUSG00000021047	25.6291	1.37343	0.839938	1.63516	0.102016	0.825236	ENSMUSG00000021047	Nova1	#N/A
ENSMUSG00000020950	9.71897	-3.22779	1.9723	-1.63657	0.101721	0.825236	ENSMUSG00000020950	Foxg1	#N/A
ENSMUSG00000046897	86.7539	-0.967374	0.591349	-1.63588	0.101865	0.825236	ENSMUSG00000046897	Zfp740	#N/A
ENSMUSG00000096999	11.4912	3.11991	1.91095	1.63265	0.102543	0.827145	ENSMUSG00000096999	NA	#N/A
ENSMUSG00000026553	182.05	0.663144	0.407146	1.62876	0.103363	0.827768	ENSMUSG00000026553	Copa	#N/A
ENSMUSG00000057133	222.173	0.737205	0.451978	1.63106	0.102877	0.827768	ENSMUSG00000057133	Chd6	#N/A
ENSMUSG00000021782	44.8205	1.2096	0.741618	1.63102	0.102885	0.827768	ENSMUSG00000021782	Dlg5	#N/A
ENSMUSG00000020523	161.217	-0.629648	0.385906	-1.63161	0.102762	0.827768	ENSMUSG00000020523	Fam114a2	#N/A
ENSMUSG00000021408	24.6346	1.53282	0.941164	1.62864	0.103389	0.827768	ENSMUSG00000021408	Ripk1	#N/A
ENSMUSG00000021033	29.191	-1.82362	1.11985	-1.62845	0.10343	0.827768	ENSMUSG00000021033	Gstz1	#N/A
ENSMUSG00000021200	17.7493	2.3099	1.41829	1.62865	0.103387	0.827768	ENSMUSG00000021200	Asb2	#N/A
ENSMUSG00000022789	162.099	0.739263	0.453947	1.62852	0.103414	0.827768	ENSMUSG00000022789	Dnm1l	#N/A
ENSMUSG00000072082	67.8148	-1.16414	0.714089	-1.63024	0.103051	0.827768	ENSMUSG00000072082	Ccnf	Ccnf
ENSMUSG00000039656	46.7898	-1.20657	0.740123	-1.63022	0.103054	0.827768	ENSMUSG00000039656	Rxrb	#N/A
ENSMUSG00000061816	8.66534	2.66181	1.63597	1.62705	0.103727	0.829167	ENSMUSG00000061816	Myl1	#N/A
ENSMUSG00000048277	21.4543	-2.12655	1.30746	-1.62647	0.103849	0.829167	ENSMUSG00000048277	Syngr2	#N/A
ENSMUSG00000022637	86.8456	0.88249	0.542554	1.62655	0.103833	0.829167	ENSMUSG00000022637	Cblb	#N/A
ENSMUSG00000063694	17.8641	-1.81827	1.11859	-1.6255	0.104056	0.829525	ENSMUSG00000063694	Cycs	#N/A
ENSMUSG00000023827	72.1239	-0.773466	0.475749	-1.62579	0.103995	0.829525	ENSMUSG00000023827	Agpat4	#N/A
ENSMUSG00000025153	263.633	-0.675082	0.415506	-1.62472	0.104222	0.830195	ENSMUSG00000025153	Fasn	#N/A
ENSMUSG00000026024	10.4322	-2.93662	1.81047	-1.62203	0.104798	0.832654	ENSMUSG00000026024	Als2	#N/A
ENSMUSG00000026135	75.5444	1.4126	0.87307	1.61797	0.105669	0.832654	ENSMUSG00000026135	Zfp142	#N/A
ENSMUSG00000073617	16.3247	-2.55497	1.57839	-1.61871	0.105509	0.832654	ENSMUSG00000073617	NA	#N/A
ENSMUSG00000046836	48.2268	-1.89631	1.17219	-1.61775	0.105717	0.832654	ENSMUSG00000046836	Brox	#N/A
ENSMUSG00000057406	597.093	0.536363	0.331037	1.62025	0.105179	0.832654	ENSMUSG00000057406	Nsd2	#N/A
ENSMUSG00000035505	21.8934	-1.7063	1.05403	-1.61883	0.105484	0.832654	ENSMUSG00000035505	Cox18	#N/A
ENSMUSG00000037852	54.0203	1.30957	0.807267	1.62222	0.104756	0.832654	ENSMUSG00000037852	Cpe	#N/A
ENSMUSG00000031652	144.3	0.700938	0.432663	1.62006	0.10522	0.832654	ENSMUSG00000031652	N4bp1	#N/A
ENSMUSG00000009090	74.5184	-0.99144	0.610987	-1.62269	0.104657	0.832654	ENSMUSG00000009090	Ap1b1	#N/A
ENSMUSG00000021760	31.0221	1.70085	1.0496	1.62048	0.105129	0.832654	ENSMUSG00000021760	Gpx8	#N/A
ENSMUSG00000021248	62.5509	0.941552	0.581092	1.62031	0.105165	0.832654	ENSMUSG00000021248	Tmed10	#N/A
ENSMUSG00000022241	217.82	-0.589265	0.364288	-1.61758	0.105753	0.832654	ENSMUSG00000022241	Tars	#N/A
ENSMUSG00000041881	482.628	-0.699159	0.431966	-1.61855	0.105544	0.832654	ENSMUSG00000041881	Ndufa7	#N/A
ENSMUSG00000043424	331.877	0.665659	0.411121	1.61913	0.105419	0.832654	ENSMUSG00000043424	Eif3j2	#N/A
ENSMUSG00000034765	89.6589	-0.923235	0.569859	-1.62011	0.105209	0.832654	ENSMUSG00000034765	Dusp5	#N/A
ENSMUSG00000034032	43.7154	-1.01587	0.628669	-1.6159	0.106116	0.833987	ENSMUSG00000034032	Rpap1	#N/A
ENSMUSG00000036390	26.2221	1.77101	1.09685	1.61463	0.106391	0.833987	ENSMUSG00000036390	Gadd45a	#N/A
ENSMUSG00000030319	43.5228	1.46498	0.908204	1.61305	0.106733	0.833987	ENSMUSG00000030319	Cand2	#N/A
ENSMUSG00000030660	239.874	0.772348	0.47882	1.61302	0.106739	0.833987	ENSMUSG00000030660	Pik3c2a	#N/A
ENSMUSG00000019868	65.8899	0.994409	0.61623	1.6137	0.106593	0.833987	ENSMUSG00000019868	Vta1	#N/A
ENSMUSG00000020024	120.164	0.912086	0.564626	1.61538	0.106228	0.833987	ENSMUSG00000020024	Cep83	#N/A
ENSMUSG00000035840	42.9686	1.72985	1.07073	1.61558	0.106184	0.833987	ENSMUSG00000035840	Lysmd3	#N/A
ENSMUSG00000066643	37.3583	1.7677	1.09555	1.61352	0.106631	0.833987	ENSMUSG00000066643	Wdr35	#N/A
ENSMUSG00000002625	49.9509	1.33429	0.827172	1.61307	0.10673	0.833987	ENSMUSG00000002625	Akap8l	#N/A
ENSMUSG00000010110	46.5669	-1.04706	0.6488	-1.61383	0.106563	0.833987	ENSMUSG00000010110	Stx5a	#N/A
ENSMUSG00000031197	164.879	0.66391	0.411983	1.6115	0.107071	0.835943	ENSMUSG00000031197	Vbp1	#N/A
ENSMUSG00000030595	26.5932	-1.88233	1.16863	-1.61072	0.10724	0.836072	ENSMUSG00000030595	Nfkbib	#N/A
ENSMUSG00000031622	147.405	-0.993259	0.616686	-1.61064	0.107258	0.836072	ENSMUSG00000031622	Sin3b	#N/A
ENSMUSG00000035284	38.7381	1.69435	1.0522	1.61029	0.107334	0.836072	ENSMUSG00000035284	Vps13c	#N/A
ENSMUSG00000029660	7.71759	-4.01185	2.49425	-1.60844	0.107739	0.836679	ENSMUSG00000029660	Tex26	#N/A
ENSMUSG00000030102	51.4266	-1.43676	0.893046	-1.60883	0.107654	0.836679	ENSMUSG00000030102	Itpr1	#N/A
ENSMUSG00000025158	22.6934	-2.27401	1.41293	-1.60942	0.107524	0.836679	ENSMUSG00000025158	Rfng	#N/A
ENSMUSG00000089715	101.989	0.839365	0.521803	1.60859	0.107707	0.836679	ENSMUSG00000089715	Cbx6	#N/A
ENSMUSG00000030612	67.8215	-0.920388	0.57259	-1.60741	0.107964	0.837281	ENSMUSG00000030612	Mrpl46	#N/A
ENSMUSG00000032078	72.9174	-0.946213	0.588684	-1.60734	0.107981	0.837281	ENSMUSG00000032078	Zpr1	#N/A
ENSMUSG00000068923	149.13	-0.682941	0.425007	-1.60689	0.108078	0.837399	ENSMUSG00000068923	Syt11	#N/A
ENSMUSG00000036990	269.74	0.692426	0.431065	1.60631	0.108205	0.837747	ENSMUSG00000036990	Otud4	#N/A
ENSMUSG00000002550	24.8371	1.52403	0.949249	1.60551	0.108382	0.838481	ENSMUSG00000002550	Uck1	#N/A
ENSMUSG00000025630	67.7591	-0.773049	0.481841	-1.60436	0.108634	0.838751	ENSMUSG00000025630	Hprt	#N/A
ENSMUSG00000045302	46.8542	1.36914	0.853105	1.60488	0.108519	0.838751	ENSMUSG00000045302	Preb	#N/A
ENSMUSG00000073002	11.6636	-2.42955	1.51447	-1.60423	0.108663	0.838751	ENSMUSG00000073002	Vamp5	#N/A
ENSMUSG00000026586	84.2348	0.746836	0.466255	1.60178	0.109205	0.839648	ENSMUSG00000026586	Prrx1	#N/A
ENSMUSG00000065018	35.961	-1.92528	1.20139	-1.60255	0.109035	0.839648	ENSMUSG00000065018	NA	#N/A
ENSMUSG00000064037	105.89	-0.748576	0.46698	-1.60302	0.108931	0.839648	ENSMUSG00000064037	Gpn1	#N/A
ENSMUSG00000097767	21.7105	1.95409	1.22018	1.60147	0.109273	0.839648	ENSMUSG00000097767	Miat	#N/A
ENSMUSG00000025102	23.6073	1.22751	0.76605	1.60239	0.109069	0.839648	ENSMUSG00000025102	3110040N11Rik	#N/A
ENSMUSG00000033105	28.7889	1.74275	1.08897	1.60036	0.109519	0.839648	ENSMUSG00000033105	Lss	#N/A
ENSMUSG00000046714	12.4553	-2.22368	1.38911	-1.6008	0.109422	0.839648	ENSMUSG00000046714	Foxc2	#N/A
ENSMUSG00000033186	37.4932	-1.43675	0.897755	-1.60038	0.109514	0.839648	ENSMUSG00000033186	Mzt1	Mzt1
ENSMUSG00000039096	15.3126	-1.94053	1.2124	-1.60057	0.109472	0.839648	ENSMUSG00000039096	Rsad1	#N/A
ENSMUSG00000095123	10.3242	-3.37995	2.11254	-1.59995	0.109611	0.839717	ENSMUSG00000095123	NA	#N/A
ENSMUSG00000026447	10.8983	-2.98204	1.86645	-1.5977	0.110109	0.84037	ENSMUSG00000026447	Pik3c2b	#N/A
ENSMUSG00000040774	56.1132	1.008	0.631195	1.59697	0.110272	0.84037	ENSMUSG00000040774	Cept1	#N/A
ENSMUSG00000078532	13.2007	-2.12102	1.32846	-1.5966	0.110354	0.84037	ENSMUSG00000078532	Nkain1	#N/A
ENSMUSG00000029776	70.6792	-1.25409	0.785248	-1.59706	0.110252	0.84037	ENSMUSG00000029776	Hibadh	#N/A
ENSMUSG00000038215	52.6458	-1.29421	0.80963	-1.59853	0.109926	0.84037	ENSMUSG00000038215	Cep44	#N/A
ENSMUSG00000032348	50.9094	1.09387	0.684177	1.59881	0.109863	0.84037	ENSMUSG00000032348	Gsta4	#N/A
ENSMUSG00000063856	436.088	-0.545556	0.341693	-1.59663	0.110349	0.84037	ENSMUSG00000063856	Gpx1	#N/A
ENSMUSG00000046311	62.0888	1.32264	0.827503	1.59835	0.109964	0.84037	ENSMUSG00000046311	Zfp62	#N/A
ENSMUSG00000037369	118.65	1.12076	0.702376	1.59566	0.110564	0.840716	ENSMUSG00000037369	Kdm6a	#N/A
ENSMUSG00000079677	65.3292	-1.09715	0.687443	-1.59599	0.110491	0.840716	ENSMUSG00000079677	Fdx1l	#N/A
ENSMUSG00000039220	156.19	-0.86128	0.539919	-1.5952	0.110667	0.840869	ENSMUSG00000039220	Ppp1r10	Ppp1r10
ENSMUSG00000050926	10.4978	-3.37554	2.12134	-1.59123	0.111557	0.84287	ENSMUSG00000050926	Dcaf12l2	#N/A
ENSMUSG00000049940	159.225	0.593495	0.373073	1.59083	0.111648	0.84287	ENSMUSG00000049940	Pgrmc2	#N/A
ENSMUSG00000010538	11.2376	-2.21938	1.39344	-1.59273	0.111222	0.84287	ENSMUSG00000010538	Tsacc	#N/A
ENSMUSG00000092607	12.7429	-2.00848	1.26405	-1.58892	0.112078	0.84287	ENSMUSG00000092607	Scnm1	#N/A
ENSMUSG00000028614	112.084	-1.00648	0.633358	-1.58911	0.112035	0.84287	ENSMUSG00000028614	Ndc1	#N/A
ENSMUSG00000030751	545.778	0.589458	0.370941	1.58909	0.112041	0.84287	ENSMUSG00000030751	Psma1	#N/A
ENSMUSG00000015202	27.6505	1.34	0.84286	1.58983	0.111873	0.84287	ENSMUSG00000015202	Cnksr3	#N/A
ENSMUSG00000037070	80.8795	1.11105	0.697702	1.59244	0.111287	0.84287	ENSMUSG00000037070	Rbmxl1	#N/A
ENSMUSG00000032407	487.244	0.402372	0.253241	1.58889	0.112086	0.84287	ENSMUSG00000032407	U2surp	#N/A
ENSMUSG00000004044	27.0887	1.33286	0.838109	1.59032	0.111763	0.84287	ENSMUSG00000004044	Cavin1	#N/A
ENSMUSG00000097059	8.35091	-3.43662	2.15958	-1.59134	0.111534	0.84287	ENSMUSG00000097059	NA	#N/A
ENSMUSG00000079179	23.2202	1.38792	0.871107	1.59328	0.111098	0.84287	ENSMUSG00000079179	Rab10os	#N/A
ENSMUSG00000051166	41.7925	1.54163	0.970154	1.58906	0.112048	0.84287	ENSMUSG00000051166	Eml5	#N/A
ENSMUSG00000056851	702.868	-0.571222	0.358498	-1.59338	0.111076	0.84287	ENSMUSG00000056851	Pcbp2	#N/A
ENSMUSG00000051223	459.922	0.748506	0.471507	1.58748	0.112405	0.844027	ENSMUSG00000051223	Bzw1	#N/A
ENSMUSG00000029059	15.1477	-2.13695	1.346	-1.58763	0.112371	0.844027	ENSMUSG00000029059	Fam213b	#N/A
ENSMUSG00000040407	466.651	0.849378	0.535307	1.58671	0.112578	0.844705	ENSMUSG00000040407	Akap9	#N/A
ENSMUSG00000029211	8.01323	-3.55993	2.24577	-1.58517	0.112928	0.844953	ENSMUSG00000029211	Gabra4	#N/A
ENSMUSG00000074802	46.8126	-1.14068	0.719519	-1.58533	0.112891	0.844953	ENSMUSG00000074802	Gas2l3	Gas2l3
ENSMUSG00000040850	347.675	0.589759	0.37207	1.58507	0.11295	0.844953	ENSMUSG00000040850	Psme4	#N/A
ENSMUSG00000036391	37.7599	1.4254	0.899453	1.58474	0.113024	0.844953	ENSMUSG00000036391	Sec24a	#N/A
ENSMUSG00000040888	99.4249	-0.749121	0.472487	-1.58549	0.112856	0.844953	ENSMUSG00000040888	Gfer	#N/A
ENSMUSG00000022378	211.352	-0.685789	0.432983	-1.58387	0.113223	0.845819	ENSMUSG00000022378	Fam49b	#N/A
ENSMUSG00000031167	12.1619	-2.2479	1.421	-1.58191	0.11367	0.846947	ENSMUSG00000031167	Rbm3	#N/A
ENSMUSG00000034707	47.4514	1.30403	0.82429	1.58201	0.113648	0.846947	ENSMUSG00000034707	Gns	#N/A
ENSMUSG00000021918	23.3237	2.01304	1.27325	1.58103	0.113872	0.846947	ENSMUSG00000021918	Nek4	#N/A
ENSMUSG00000021832	490.611	0.447028	0.282516	1.58231	0.113579	0.846947	ENSMUSG00000021832	Psmc6	#N/A
ENSMUSG00000020721	186.57	0.668462	0.4228	1.58104	0.11387	0.846947	ENSMUSG00000020721	Helz	#N/A
ENSMUSG00000021012	56.8844	0.840453	0.531535	1.58118	0.113837	0.846947	ENSMUSG00000021012	Zc3h14	#N/A
ENSMUSG00000030008	16.3065	2.23011	1.41168	1.57975	0.114164	0.847498	ENSMUSG00000030008	Pradc1	#N/A
ENSMUSG00000022658	18.4307	2.03152	1.28608	1.57962	0.114195	0.847498	ENSMUSG00000022658	Tagln3	#N/A
ENSMUSG00000091562	14.0929	2.11784	1.34027	1.58016	0.114071	0.847498	ENSMUSG00000091562	NA	#N/A
ENSMUSG00000025927	169.863	0.638732	0.404816	1.57783	0.114604	0.848744	ENSMUSG00000025927	Tfap2b	#N/A
ENSMUSG00000027384	16.5417	-2.35991	1.49591	-1.57757	0.114663	0.848744	ENSMUSG00000027384	Ndufaf5	#N/A
ENSMUSG00000029621	138.493	-0.812588	0.51592	-1.57503	0.11525	0.848744	ENSMUSG00000029621	Arpc1a	#N/A
ENSMUSG00000029684	176.882	0.825158	0.52372	1.57557	0.115125	0.848744	ENSMUSG00000029684	Wasl	#N/A
ENSMUSG00000053768	150.135	-0.797006	0.505637	-1.57624	0.11497	0.848744	ENSMUSG00000053768	Chchd3	#N/A
ENSMUSG00000019979	27.1729	-1.63239	1.03643	-1.57502	0.115253	0.848744	ENSMUSG00000019979	Apaf1	#N/A
ENSMUSG00000042354	596.597	0.599605	0.380723	1.57491	0.115277	0.848744	ENSMUSG00000042354	Gnl3	#N/A
ENSMUSG00000032186	149.842	0.977314	0.620322	1.57549	0.115143	0.848744	ENSMUSG00000032186	Tmod2	#N/A
ENSMUSG00000087060	9.15796	2.23257	1.41584	1.57685	0.114829	0.848744	ENSMUSG00000087060	NA	#N/A
ENSMUSG00000022641	441.207	0.790322	0.501613	1.57556	0.115127	0.848744	ENSMUSG00000022641	Bbx	#N/A
ENSMUSG00000035521	13.1096	-2.43814	1.54791	-1.57512	0.115229	0.848744	ENSMUSG00000035521	Gnptg	#N/A
ENSMUSG00000010608	1587.86	0.487744	0.309809	1.57434	0.115409	0.849103	ENSMUSG00000010608	Rbm25	#N/A
ENSMUSG00000029674	45.2106	-1.25088	0.794769	-1.5739	0.115511	0.849246	ENSMUSG00000029674	Limk1	#N/A
ENSMUSG00000022194	82.0813	0.725873	0.46154	1.57272	0.115783	0.849411	ENSMUSG00000022194	Pabpn1	#N/A
ENSMUSG00000096210	131.875	-0.843039	0.535927	-1.57305	0.115708	0.849411	ENSMUSG00000096210	H1f0	H1f0
ENSMUSG00000062753	11.2088	2.15411	1.36913	1.57334	0.115641	0.849411	ENSMUSG00000062753	AI413582	#N/A
ENSMUSG00000026036	82.4764	-0.850684	0.541902	-1.56981	0.116459	0.849605	ENSMUSG00000026036	Nif3l1	#N/A
ENSMUSG00000034486	9.47823	2.40101	1.53229	1.56694	0.117128	0.849605	ENSMUSG00000034486	Gbx2	#N/A
ENSMUSG00000009772	53.2047	-1.01277	0.644785	-1.57071	0.116249	0.849605	ENSMUSG00000009772	Nuak2	#N/A
ENSMUSG00000049881	150.941	-0.785737	0.500888	-1.56869	0.116721	0.849605	ENSMUSG00000049881	2810025M15Rik	#N/A
ENSMUSG00000078190	7.74442	3.37891	2.15348	1.56905	0.116636	0.849605	ENSMUSG00000078190	Dnm3os	#N/A
ENSMUSG00000025040	61.0752	-1.00771	0.642826	-1.56762	0.11697	0.849605	ENSMUSG00000025040	Fundc1	#N/A
ENSMUSG00000043300	12.7268	2.26811	1.4448	1.56984	0.116452	0.849605	ENSMUSG00000043300	B3galnt1	#N/A
ENSMUSG00000028773	16.4952	1.83092	1.16699	1.56892	0.116668	0.849605	ENSMUSG00000028773	Fabp3	#N/A
ENSMUSG00000000184	3636.53	-0.382519	0.243372	-1.57175	0.116009	0.849605	ENSMUSG00000000184	Ccnd2	#N/A
ENSMUSG00000035545	8.49338	-3.30906	2.10642	-1.57094	0.116197	0.849605	ENSMUSG00000035545	Leng8	#N/A
ENSMUSG00000022037	19.8708	2.52855	1.61374	1.56689	0.117141	0.849605	ENSMUSG00000022037	Clu	#N/A
ENSMUSG00000021360	10.9293	-1.84031	1.17336	-1.56841	0.116786	0.849605	ENSMUSG00000021360	Gcnt2	#N/A
ENSMUSG00000055745	8.95024	2.5463	1.62279	1.56909	0.116628	0.849605	ENSMUSG00000055745	Rtl6	#N/A
ENSMUSG00000037991	51.7606	1.01293	0.645974	1.56807	0.116864	0.849605	ENSMUSG00000037991	Rmi2	#N/A
ENSMUSG00000023980	12.7909	-1.86705	1.19148	-1.567	0.117115	0.849605	ENSMUSG00000023980	Taf8	#N/A
ENSMUSG00000024302	71.3735	0.866827	0.552806	1.56805	0.11687	0.849605	ENSMUSG00000024302	Dtna	#N/A
ENSMUSG00000051278	88.2925	1.0743	0.686055	1.56591	0.11737	0.849626	ENSMUSG00000051278	Zgrf1	#N/A
ENSMUSG00000030062	294.051	-0.496064	0.31681	-1.56581	0.117393	0.849626	ENSMUSG00000030062	Rpn1	#N/A
ENSMUSG00000048012	7.48059	-2.58196	1.6489	-1.56587	0.11738	0.849626	ENSMUSG00000048012	Zfp473	#N/A
ENSMUSG00000031996	212.448	0.563774	0.36035	1.56452	0.117696	0.850846	ENSMUSG00000031996	Aplp2	#N/A
ENSMUSG00000097709	24.5197	1.72326	1.10156	1.56438	0.117729	0.850846	ENSMUSG00000097709	1700024F13Rik	#N/A
ENSMUSG00000035666	88.0286	0.931871	0.59625	1.56289	0.118079	0.85191	ENSMUSG00000035666	Gtf3c4	#N/A
ENSMUSG00000037885	31.7701	1.3341	0.853916	1.56233	0.11821	0.85191	ENSMUSG00000037885	Stk35	#N/A
ENSMUSG00000039725	25.5847	-1.31895	0.843672	-1.56335	0.117971	0.85191	ENSMUSG00000039725	Trp53rka	#N/A
ENSMUSG00000024712	70.8962	-0.902177	0.577351	-1.56261	0.118144	0.85191	ENSMUSG00000024712	Rfk	#N/A
ENSMUSG00000052217	176.61	1.21132	0.775539	1.56191	0.11831	0.852034	ENSMUSG00000052217	Hbb-bh1	#N/A
ENSMUSG00000062270	35.0292	-1.80443	1.15632	-1.56049	0.118643	0.85346	ENSMUSG00000062270	Morf4l1	#N/A
ENSMUSG00000018415	43.4615	1.3515	0.866147	1.56036	0.118675	0.85346	ENSMUSG00000018415	Gid4	#N/A
ENSMUSG00000078184	103.592	0.683803	0.43887	1.5581	0.11921	0.854172	ENSMUSG00000078184	NA	#N/A
ENSMUSG00000026927	49.2263	-1.28572	0.824618	-1.55917	0.118957	0.854172	ENSMUSG00000026927	Entr1	#N/A
ENSMUSG00000027184	527.294	0.43513	0.279247	1.55823	0.119179	0.854172	ENSMUSG00000027184	Caprin1	#N/A
ENSMUSG00000074576	8.95801	-2.72898	1.75179	-1.55782	0.119276	0.854172	ENSMUSG00000074576	Mocs3	#N/A
ENSMUSG00000033439	41.428	1.13203	0.726021	1.55922	0.118944	0.854172	ENSMUSG00000033439	Trmt13	#N/A
ENSMUSG00000024424	12.278	-1.73983	1.1163	-1.55858	0.119097	0.854172	ENSMUSG00000024424	Ttc39c	#N/A
ENSMUSG00000040250	79.5341	0.679802	0.436801	1.55632	0.119632	0.854919	ENSMUSG00000040250	Ints13	#N/A
ENSMUSG00000017615	286.447	-0.470371	0.302183	-1.55658	0.119571	0.854919	ENSMUSG00000017615	Tnfaip1	#N/A
ENSMUSG00000005718	44.3561	1.07953	0.693542	1.55655	0.119577	0.854919	ENSMUSG00000005718	Tfap4	#N/A
ENSMUSG00000090919	44.2301	1.606	1.03228	1.55579	0.119759	0.855231	ENSMUSG00000090919	Pabpc4l	#N/A
ENSMUSG00000026843	113.643	0.780371	0.501789	1.55518	0.119904	0.855416	ENSMUSG00000026843	Fubp3	#N/A
ENSMUSG00000041966	74.6881	1.00468	0.646111	1.55497	0.119953	0.855416	ENSMUSG00000041966	Dcaf17	#N/A
ENSMUSG00000067995	95.2556	-0.849323	0.546856	-1.5531	0.120399	0.85757	ENSMUSG00000067995	Gtf2f2	#N/A
ENSMUSG00000032309	80.7505	-0.871395	0.561104	-1.553	0.120423	0.85757	ENSMUSG00000032309	Fbxo22	#N/A
ENSMUSG00000029029	8.00758	-2.69855	1.73814	-1.55255	0.120531	0.857746	ENSMUSG00000029029	Wrap73	#N/A
ENSMUSG00000022336	182.801	0.609261	0.393042	1.55012	0.121114	0.861291	ENSMUSG00000022336	Eif3e	#N/A
ENSMUSG00000026810	24.7177	-1.62256	1.04965	-1.54582	0.122149	0.861846	ENSMUSG00000026810	Dpm2	#N/A
ENSMUSG00000029106	118.196	-0.71467	0.461944	-1.54709	0.121841	0.861846	ENSMUSG00000029106	Add1	#N/A
ENSMUSG00000040725	133.234	0.890998	0.576901	1.54446	0.122478	0.861846	ENSMUSG00000040725	Hnrnpul1	#N/A
ENSMUSG00000063801	47.833	-1.24461	0.805526	-1.54509	0.122326	0.861846	ENSMUSG00000063801	Ap3s2	#N/A
ENSMUSG00000038886	15.3693	-1.97621	1.27724	-1.54725	0.121802	0.861846	ENSMUSG00000038886	Man2a2	#N/A
ENSMUSG00000030530	29.2146	1.67011	1.08004	1.54633	0.122024	0.861846	ENSMUSG00000030530	Furin	#N/A
ENSMUSG00000085795	49.3256	0.966928	0.626246	1.54401	0.122587	0.861846	ENSMUSG00000085795	Zfp703	#N/A
ENSMUSG00000093862	25.5632	2.11452	1.36584	1.54815	0.121587	0.861846	ENSMUSG00000093862	NA	#N/A
ENSMUSG00000021890	44.0603	1.11845	0.722261	1.54854	0.121492	0.861846	ENSMUSG00000021890	Eaf1	#N/A
ENSMUSG00000078126	25.5041	1.67983	1.08633	1.54634	0.122023	0.861846	ENSMUSG00000078126	NA	#N/A
ENSMUSG00000032009	81.8456	0.940576	0.607218	1.54899	0.121383	0.861846	ENSMUSG00000032009	Sesn3	#N/A
ENSMUSG00000009894	47.849	0.827517	0.534568	1.54801	0.12162	0.861846	ENSMUSG00000009894	Snap47	#N/A
ENSMUSG00000038893	31.6584	-1.76559	1.14364	-1.54384	0.122627	0.861846	ENSMUSG00000038893	Fam117a	#N/A
ENSMUSG00000021218	333.735	-0.505614	0.32706	-1.54594	0.12212	0.861846	ENSMUSG00000021218	Gdi2	#N/A
ENSMUSG00000021395	60.2959	-1.15235	0.74575	-1.54523	0.122292	0.861846	ENSMUSG00000021395	Spin1	#N/A
ENSMUSG00000069170	49.7203	1.64568	1.06546	1.54457	0.12245	0.861846	ENSMUSG00000069170	Adgrv1	#N/A
ENSMUSG00000022526	34.1353	1.86306	1.20381	1.54763	0.12171	0.861846	ENSMUSG00000022526	Zfp251	#N/A
ENSMUSG00000036646	49.683	-1.69681	1.09979	-1.54285	0.122866	0.86196	ENSMUSG00000036646	Man1b1	#N/A
ENSMUSG00000039768	86.8859	-1.02164	0.662227	-1.54273	0.122896	0.86196	ENSMUSG00000039768	Dnajc11	#N/A
ENSMUSG00000029686	357.764	0.535771	0.347241	1.54294	0.122846	0.86196	ENSMUSG00000029686	Cul1	#N/A
ENSMUSG00000027263	53.097	-0.978261	0.635358	-1.5397	0.123633	0.863164	ENSMUSG00000027263	Tubgcp4	#N/A
ENSMUSG00000027610	11.214	-1.92927	1.25533	-1.53687	0.124325	0.863164	ENSMUSG00000027610	Gss	#N/A
ENSMUSG00000002458	13.4614	-2.25471	1.46298	-1.54118	0.123273	0.863164	ENSMUSG00000002458	Rgs19	#N/A
ENSMUSG00000031095	120.662	0.867949	0.565891	1.53378	0.125085	0.863164	ENSMUSG00000031095	Cul4b	#N/A
ENSMUSG00000031262	42.6942	-1.01115	0.659422	-1.53339	0.125181	0.863164	ENSMUSG00000031262	Cenpi	#N/A
ENSMUSG00000037531	104.57	0.996082	0.649395	1.53386	0.125064	0.863164	ENSMUSG00000037531	Mrpl47	#N/A
ENSMUSG00000027763	74.5206	0.939593	0.611209	1.53727	0.124228	0.863164	ENSMUSG00000027763	Mbnl1	#N/A
ENSMUSG00000028863	74.8904	-1.10238	0.717432	-1.53657	0.124399	0.863164	ENSMUSG00000028863	Meaf6	#N/A
ENSMUSG00000020220	22.1208	-1.96716	1.28063	-1.53609	0.124516	0.863164	ENSMUSG00000020220	Vps13d	#N/A
ENSMUSG00000006262	44.2701	0.999448	0.64895	1.5401	0.123536	0.863164	ENSMUSG00000006262	Mob1b	#N/A
ENSMUSG00000034023	34.7241	-1.35644	0.881565	-1.53867	0.123885	0.863164	ENSMUSG00000034023	Fancd2	Fancd2
ENSMUSG00000030534	18.9969	1.39601	0.91025	1.53366	0.125113	0.863164	ENSMUSG00000030534	Vps33b	#N/A
ENSMUSG00000038160	119.078	0.723831	0.47148	1.53523	0.124727	0.863164	ENSMUSG00000038160	Atg5	#N/A
ENSMUSG00000047264	14.9302	-1.87827	1.21892	-1.54093	0.123334	0.863164	ENSMUSG00000047264	Zfp358	#N/A
ENSMUSG00000015568	68.2126	0.788556	0.511495	1.54167	0.123154	0.863164	ENSMUSG00000015568	Lpl	#N/A
ENSMUSG00000006527	73.1884	0.822912	0.536023	1.53522	0.124731	0.863164	ENSMUSG00000006527	Sfmbt1	#N/A
ENSMUSG00000044950	157.296	0.530583	0.345005	1.5379	0.124074	0.863164	ENSMUSG00000044950	Pwwp2a	#N/A
ENSMUSG00000032782	21.0955	-1.87988	1.22504	-1.53454	0.124896	0.863164	ENSMUSG00000032782	Cntrob	Cntrob
ENSMUSG00000018809	11.5933	-2.29228	1.49088	-1.53753	0.124163	0.863164	ENSMUSG00000018809	Smyd4	#N/A
ENSMUSG00000018845	24.8833	1.62735	1.05633	1.54057	0.123422	0.863164	ENSMUSG00000018845	Unc45b	#N/A
ENSMUSG00000037935	338.652	0.531053	0.345835	1.53557	0.124644	0.863164	ENSMUSG00000037935	Smarce1	#N/A
ENSMUSG00000036966	56.9604	-1.6042	1.04278	-1.53839	0.123952	0.863164	ENSMUSG00000036966	Spryd3	#N/A
ENSMUSG00000060636	466.481	0.82785	0.538476	1.53739	0.124197	0.863164	ENSMUSG00000060636	Rpl35a	#N/A
ENSMUSG00000053062	13.9097	-2.11529	1.37452	-1.53893	0.123822	0.863164	ENSMUSG00000053062	Jam2	#N/A
ENSMUSG00000019579	55.474	-1.10623	0.721256	-1.53375	0.125091	0.863164	ENSMUSG00000019579	Mydgf	#N/A
ENSMUSG00000010376	685.947	-0.437261	0.285378	-1.53222	0.125468	0.864023	ENSMUSG00000010376	Nedd8	#N/A
ENSMUSG00000079002	7.45641	-3.02742	1.97587	-1.53219	0.125474	0.864023	ENSMUSG00000079002	NA	#N/A
ENSMUSG00000026630	7.45415	3.2382	2.11601	1.53033	0.125935	0.866023	ENSMUSG00000026630	Batf3	#N/A
ENSMUSG00000006678	349.115	0.762834	0.498369	1.53066	0.125853	0.866023	ENSMUSG00000006678	Pola1	#N/A
ENSMUSG00000025287	9.24539	-2.06523	1.35223	-1.52728	0.126692	0.866995	ENSMUSG00000025287	Acot9	#N/A
ENSMUSG00000090278	18.4929	-2.29457	1.50296	-1.5267	0.126835	0.866995	ENSMUSG00000090278	NA	#N/A
ENSMUSG00000068699	11.0978	-1.9709	1.2901	-1.5277	0.126586	0.866995	ENSMUSG00000068699	Flnc	#N/A
ENSMUSG00000038253	21.435	-1.72161	1.12613	-1.52879	0.126317	0.866995	ENSMUSG00000038253	Hoxa5	#N/A
ENSMUSG00000040669	45.4854	-0.95976	0.628657	-1.52668	0.12684	0.866995	ENSMUSG00000040669	Phc1	#N/A
ENSMUSG00000071076	55.4683	0.92803	0.607819	1.52682	0.126806	0.866995	ENSMUSG00000071076	Jund	#N/A
ENSMUSG00000037466	14.8467	-1.85921	1.21665	-1.52813	0.126479	0.866995	ENSMUSG00000037466	Tedc1	#N/A
ENSMUSG00000049036	26.4116	-1.41423	0.924962	-1.52896	0.126274	0.866995	ENSMUSG00000049036	Tmem121	#N/A
ENSMUSG00000036775	18.3479	1.69314	1.10795	1.52818	0.126468	0.866995	ENSMUSG00000036775	Decr2	#N/A
ENSMUSG00000015289	181.141	-0.689451	0.451787	-1.52605	0.126996	0.867483	ENSMUSG00000015289	Lage3	#N/A
ENSMUSG00000009563	16.4754	2.19699	1.44007	1.52562	0.127106	0.867649	ENSMUSG00000009563	Tor2a	#N/A
ENSMUSG00000042548	128.714	-0.746158	0.489249	-1.52511	0.127232	0.867866	ENSMUSG00000042548	Asxl1	#N/A
ENSMUSG00000028096	55.4981	-1.24659	0.818456	-1.52311	0.127732	0.867866	ENSMUSG00000028096	Gpr89	#N/A
ENSMUSG00000086606	7.53691	4.07738	2.67546	1.524	0.12751	0.867866	ENSMUSG00000086606	NA	#N/A
ENSMUSG00000078812	301.761	-0.485708	0.318834	-1.52339	0.127661	0.867866	ENSMUSG00000078812	Eif5a	#N/A
ENSMUSG00000017466	69.6079	-1.27357	0.835766	-1.52383	0.127551	0.867866	ENSMUSG00000017466	Timp2	#N/A
ENSMUSG00000035329	29.2166	-1.46971	0.964625	-1.52361	0.127606	0.867866	ENSMUSG00000035329	Fbxo33	#N/A
ENSMUSG00000073423	8.74486	-2.73208	1.79202	-1.52458	0.127365	0.867866	ENSMUSG00000073423	Zfp414	Zfp414
ENSMUSG00000041297	89.8711	0.920603	0.60477	1.52224	0.12795	0.868764	ENSMUSG00000041297	Cdk13	#N/A
ENSMUSG00000078515	117.336	0.786802	0.517064	1.52167	0.128091	0.869144	ENSMUSG00000078515	Ddi2	#N/A
ENSMUSG00000026566	112.506	-0.751646	0.494512	-1.51998	0.128517	0.869641	ENSMUSG00000026566	Mpzl1	#N/A
ENSMUSG00000026854	11.567	1.79502	1.18129	1.51954	0.128627	0.869641	ENSMUSG00000026854	Usp20	#N/A
ENSMUSG00000028937	29.3576	-1.59524	1.04995	-1.51935	0.128675	0.869641	ENSMUSG00000028937	Acot7	#N/A
ENSMUSG00000014554	72.7882	-1.12109	0.737752	-1.5196	0.128611	0.869641	ENSMUSG00000014554	Dguok	#N/A
ENSMUSG00000025169	16.0926	-2.51712	1.65566	-1.52031	0.128432	0.869641	ENSMUSG00000025169	Ogfod3	#N/A
ENSMUSG00000033149	97.8879	0.905016	0.595628	1.51943	0.128654	0.869641	ENSMUSG00000033149	Phldb2	#N/A
ENSMUSG00000026339	27.9057	1.50426	0.992307	1.51592	0.12954	0.870303	ENSMUSG00000026339	Ccdc93	#N/A
ENSMUSG00000026924	24.518	-1.85649	1.22403	-1.5167	0.129343	0.870303	ENSMUSG00000026924	Sec16a	#N/A
ENSMUSG00000079277	175.807	-0.846246	0.558056	-1.51642	0.129414	0.870303	ENSMUSG00000079277	Hoxd3	#N/A
ENSMUSG00000030528	119.291	0.675125	0.445281	1.51618	0.129475	0.870303	ENSMUSG00000030528	Blm	#N/A
ENSMUSG00000048078	250.3	-0.686875	0.452724	-1.51721	0.129215	0.870303	ENSMUSG00000048078	Tenm4	#N/A
ENSMUSG00000033487	73.5269	0.973867	0.641778	1.51745	0.129153	0.870303	ENSMUSG00000033487	Fndc3a	#N/A
ENSMUSG00000025899	62.7865	0.962856	0.634984	1.51635	0.129431	0.870303	ENSMUSG00000025899	Alkbh8	#N/A
ENSMUSG00000020922	142.244	0.602	0.39675	1.51733	0.129184	0.870303	ENSMUSG00000020922	Lsm12	#N/A
ENSMUSG00000091803	30.7515	2.17619	1.43509	1.51641	0.129415	0.870303	ENSMUSG00000091803	Cox16	#N/A
ENSMUSG00000028890	21.2179	-1.61907	1.0684	-1.51542	0.129667	0.870585	ENSMUSG00000028890	Mtf1	#N/A
ENSMUSG00000027550	118.663	0.726445	0.479696	1.51439	0.129928	0.870619	ENSMUSG00000027550	Lrrcc1	#N/A
ENSMUSG00000028693	2490.87	0.350129	0.231167	1.51461	0.12987	0.870619	ENSMUSG00000028693	Nasp	Nasp
ENSMUSG00000032418	16.1653	1.64741	1.08757	1.51476	0.129834	0.870619	ENSMUSG00000032418	Me1	#N/A
ENSMUSG00000037962	15.5282	1.61474	1.06659	1.51394	0.130042	0.870813	ENSMUSG00000037962	Rflna	#N/A
ENSMUSG00000038510	132.144	-1.11561	0.73723	-1.51324	0.130218	0.871418	ENSMUSG00000038510	Rpf2	#N/A
ENSMUSG00000075588	22.6748	-1.78796	1.18216	-1.51245	0.13042	0.872203	ENSMUSG00000075588	Hoxb2	#N/A
ENSMUSG00000038914	144.921	0.698883	0.462438	1.5113	0.130712	0.873008	ENSMUSG00000038914	Dido1	#N/A
ENSMUSG00000033728	102.382	-0.754454	0.4991	-1.51163	0.130628	0.873008	ENSMUSG00000033728	Lrrc14	#N/A
ENSMUSG00000063108	69.7588	-1.29087	0.854394	-1.51086	0.130825	0.873193	ENSMUSG00000063108	Zfp26	#N/A
ENSMUSG00000009633	14.1287	3.36245	2.22672	1.51004	0.131033	0.873436	ENSMUSG00000009633	G0s2	#N/A
ENSMUSG00000021938	424.144	-0.516605	0.342076	-1.51021	0.130991	0.873436	ENSMUSG00000021938	Pspc1	#N/A
ENSMUSG00000028655	12.548	-2.49291	1.65211	-1.50892	0.131318	0.873493	ENSMUSG00000028655	Mfsd2a	#N/A
ENSMUSG00000030161	91.2566	0.800574	0.530614	1.50877	0.131358	0.873493	ENSMUSG00000030161	Gabarapl1	#N/A
ENSMUSG00000000078	213.146	0.579108	0.383659	1.50943	0.131188	0.873493	ENSMUSG00000000078	Klf6	Klf6
ENSMUSG00000067455	20.2608	2.2387	1.48422	1.50834	0.131469	0.873493	ENSMUSG00000067455	Hist1h4j	#N/A
ENSMUSG00000073563	78.6831	1.24962	0.828413	1.50845	0.13144	0.873493	ENSMUSG00000073563	Csnk1g3	#N/A
ENSMUSG00000025576	15.899	2.43261	1.61318	1.50796	0.131565	0.873566	ENSMUSG00000025576	Rbfox3	#N/A
ENSMUSG00000027737	8.98433	-3.65546	2.42637	-1.50656	0.131924	0.87481	ENSMUSG00000027737	Slc7a11	#N/A
ENSMUSG00000037926	98.3384	0.797614	0.529317	1.50687	0.131843	0.87481	ENSMUSG00000037926	Ssh2	#N/A
ENSMUSG00000024008	35.4512	1.23318	0.818811	1.50606	0.132053	0.875095	ENSMUSG00000024008	Cpne5	#N/A
ENSMUSG00000030718	324.84	-0.692578	0.460006	-1.50559	0.132174	0.875328	ENSMUSG00000030718	Ppme1	#N/A
ENSMUSG00000009035	13.0533	-2.62801	1.74912	-1.50247	0.132975	0.880062	ENSMUSG00000009035	Tmem184b	#N/A
ENSMUSG00000058638	22.4069	-1.42511	0.949536	-1.50085	0.133394	0.8815	ENSMUSG00000058638	Zfp110	#N/A
ENSMUSG00000035770	119.638	-0.765331	0.509819	-1.50118	0.133309	0.8815	ENSMUSG00000035770	Dync1li2	#N/A
ENSMUSG00000092558	62.3391	-1.31068	0.873418	-1.50063	0.133451	0.8815	ENSMUSG00000092558	Med20	#N/A
ENSMUSG00000010048	16.0487	-2.1549	1.43688	-1.49971	0.13369	0.882511	ENSMUSG00000010048	Ifrd2	#N/A
ENSMUSG00000001098	79.4025	1.16942	0.780055	1.49915	0.133836	0.882645	ENSMUSG00000001098	Kctd10	#N/A
ENSMUSG00000047669	17.144	2.42175	1.61561	1.49896	0.133883	0.882645	ENSMUSG00000047669	Msl3l2	#N/A
ENSMUSG00000012117	69.7377	-0.882978	0.589418	-1.49805	0.13412	0.883632	ENSMUSG00000012117	Dhdds	#N/A
ENSMUSG00000026103	173.402	0.612509	0.410589	1.49178	0.135756	0.884148	ENSMUSG00000026103	Gls	#N/A
ENSMUSG00000026709	51.0828	-1.19346	0.797359	-1.49676	0.134455	0.884148	ENSMUSG00000026709	Dars2	#N/A
ENSMUSG00000028618	107.192	0.746252	0.49948	1.49406	0.135161	0.884148	ENSMUSG00000028618	Tmem59	#N/A
ENSMUSG00000028988	250.789	-0.625882	0.41843	-1.49579	0.134709	0.884148	ENSMUSG00000028988	Ctnnbip1	#N/A
ENSMUSG00000003438	95.5262	-0.833526	0.55862	-1.49211	0.135669	0.884148	ENSMUSG00000003438	Timm50	#N/A
ENSMUSG00000007833	32.1742	-1.48367	0.993738	-1.49302	0.135433	0.884148	ENSMUSG00000007833	Aldh16a1	#N/A
ENSMUSG00000052396	40.9594	-0.955888	0.639378	-1.49503	0.134907	0.884148	ENSMUSG00000052396	Mogat2	#N/A
ENSMUSG00000036875	61.0809	0.907645	0.608281	1.49215	0.13566	0.884148	ENSMUSG00000036875	Dna2	#N/A
ENSMUSG00000032714	28.6898	-1.70468	1.14011	-1.49519	0.134864	0.884148	ENSMUSG00000032714	Syde1	#N/A
ENSMUSG00000045969	353.154	-0.39897	0.266732	-1.49577	0.134713	0.884148	ENSMUSG00000045969	Ing1	#N/A
ENSMUSG00000003308	72.213	-1.26442	0.847179	-1.49251	0.135565	0.884148	ENSMUSG00000003308	Keap1	#N/A
ENSMUSG00000048429	30.3463	-1.63811	1.09767	-1.49235	0.135607	0.884148	ENSMUSG00000048429	Timm29	#N/A
ENSMUSG00000032253	569.225	0.583305	0.390742	1.49281	0.135486	0.884148	ENSMUSG00000032253	Phip	#N/A
ENSMUSG00000018102	246.37	-0.864047	0.579138	-1.49195	0.135711	0.884148	ENSMUSG00000018102	Hist1h2bc	#N/A
ENSMUSG00000020652	8.11672	-2.27486	1.52399	-1.4927	0.135516	0.884148	ENSMUSG00000020652	Cenpo	#N/A
ENSMUSG00000022312	308.705	-0.556368	0.372786	-1.49246	0.135579	0.884148	ENSMUSG00000022312	Eif3h	#N/A
ENSMUSG00000075394	31.2654	-1.85852	1.24226	-1.49609	0.134631	0.884148	ENSMUSG00000075394	Hoxc4	#N/A
ENSMUSG00000089255	16.1894	-1.76815	1.18514	-1.49194	0.135715	0.884148	ENSMUSG00000089255	Snora78	#N/A
ENSMUSG00000045503	93.7506	-0.733821	0.492452	-1.49014	0.136188	0.885263	ENSMUSG00000045503	Sys1	#N/A
ENSMUSG00000070923	211.04	0.529622	0.35539	1.49025	0.136157	0.885263	ENSMUSG00000070923	Klhl9	#N/A
ENSMUSG00000020994	513.235	0.585916	0.393052	1.49068	0.136045	0.885263	ENSMUSG00000020994	Pnn	#N/A
ENSMUSG00000054091	109.714	1.41432	0.949401	1.48969	0.136304	0.885459	ENSMUSG00000054091	1810037I17Rik	#N/A
ENSMUSG00000003865	57.1936	0.987715	0.663586	1.48845	0.136632	0.885927	ENSMUSG00000003865	Gys1	#N/A
ENSMUSG00000025722	55.7045	-0.882906	0.593441	-1.48777	0.13681	0.885927	ENSMUSG00000025722	Wdr73	#N/A
ENSMUSG00000032047	37.9208	1.27612	0.857556	1.48809	0.136726	0.885927	ENSMUSG00000032047	Acat1	#N/A
ENSMUSG00000021094	10.5221	2.42221	1.62786	1.48797	0.136759	0.885927	ENSMUSG00000021094	Dhrs7	#N/A
ENSMUSG00000024812	193.605	-0.614701	0.412973	-1.48848	0.136625	0.885927	ENSMUSG00000024812	Tjp2	#N/A
ENSMUSG00000062619	37.4281	-1.48605	0.999096	-1.4874	0.13691	0.886012	ENSMUSG00000062619	2310039H08Rik	#N/A
ENSMUSG00000015092	111.978	-0.79824	0.536932	-1.48667	0.137103	0.886696	ENSMUSG00000015092	Edf1	#N/A
ENSMUSG00000078768	24.1254	-1.89973	1.27842	-1.48599	0.137281	0.886986	ENSMUSG00000078768	Zfp566	#N/A
ENSMUSG00000040105	9.99578	3.0285	2.03824	1.48584	0.137321	0.886986	ENSMUSG00000040105	Plpp6	#N/A
ENSMUSG00000030835	111.892	-0.607955	0.409574	-1.48436	0.137713	0.888395	ENSMUSG00000030835	Nomo1	#N/A
ENSMUSG00000052837	54.9119	0.936051	0.630518	1.48458	0.137656	0.888395	ENSMUSG00000052837	Junb	#N/A
ENSMUSG00000020088	146.754	0.621189	0.41869	1.48365	0.137902	0.889051	ENSMUSG00000020088	Sar1a	#N/A
ENSMUSG00000027559	17.0914	2.58262	1.74115	1.48329	0.137998	0.889106	ENSMUSG00000027559	Car3	#N/A
ENSMUSG00000021819	54.2375	1.54782	1.04396	1.48264	0.13817	0.889654	ENSMUSG00000021819	Zswim8	#N/A
ENSMUSG00000035413	36.7469	-1.26361	0.852938	-1.48148	0.138479	0.891079	ENSMUSG00000035413	Tmem98	#N/A
ENSMUSG00000005949	10.4972	-1.58849	1.07315	-1.48021	0.138818	0.892702	ENSMUSG00000005949	Ctns	#N/A
ENSMUSG00000029322	16.4769	-1.84572	1.24842	-1.47845	0.139288	0.892959	ENSMUSG00000029322	Plac8	#N/A
ENSMUSG00000030800	9.54177	-2.41308	1.63205	-1.47856	0.139259	0.892959	ENSMUSG00000030800	Prss8	#N/A
ENSMUSG00000025508	580.632	0.601856	0.406852	1.4793	0.13906	0.892959	ENSMUSG00000025508	Rplp2	#N/A
ENSMUSG00000021057	23.2376	2.02536	1.36887	1.47958	0.138984	0.892959	ENSMUSG00000021057	Akap5	#N/A
ENSMUSG00000024787	20.6312	-2.07185	1.40139	-1.47842	0.139295	0.892959	ENSMUSG00000024787	Snx15	#N/A
ENSMUSG00000028992	10.5511	2.10138	1.42182	1.47795	0.13942	0.893199	ENSMUSG00000028992	Nmnat1	#N/A
ENSMUSG00000028878	17.4589	1.36572	0.924837	1.47671	0.139752	0.893449	ENSMUSG00000028878	Fam76a	#N/A
ENSMUSG00000023089	750.511	0.60673	0.410924	1.4765	0.139809	0.893449	ENSMUSG00000023089	Ndufa5	#N/A
ENSMUSG00000019842	12.2819	2.50542	1.69677	1.47659	0.139786	0.893449	ENSMUSG00000019842	Traf3ip2	#N/A
ENSMUSG00000021963	35.4483	-1.34983	0.913889	-1.47701	0.139672	0.893449	ENSMUSG00000021963	Sap18	#N/A
ENSMUSG00000063275	50.4985	1.07803	0.730452	1.47584	0.139987	0.893467	ENSMUSG00000063275	Hacd1	#N/A
ENSMUSG00000056445	13.0034	-3.21162	2.17566	-1.47616	0.139902	0.893467	ENSMUSG00000056445	Hoxaas2	#N/A
ENSMUSG00000030452	48.3156	1.0393	0.704383	1.47547	0.140086	0.893538	ENSMUSG00000030452	Nipa2	#N/A
ENSMUSG00000027346	31.6199	1.35569	0.919356	1.47461	0.140317	0.8939	ENSMUSG00000027346	Gpcpd1	#N/A
ENSMUSG00000029267	346.891	0.55087	0.373542	1.47472	0.140287	0.8939	ENSMUSG00000029267	Mtf2	#N/A
ENSMUSG00000028633	266.735	-0.494328	0.335445	-1.47365	0.140576	0.894334	ENSMUSG00000028633	Ctps	#N/A
ENSMUSG00000041837	55.3416	-1.09132	0.740855	-1.47306	0.140736	0.894334	ENSMUSG00000041837	Pdcd7	#N/A
ENSMUSG00000056648	8.46308	-3.00799	2.04193	-1.47311	0.140721	0.894334	ENSMUSG00000056648	Hoxb8	#N/A
ENSMUSG00000039154	8.60914	-3.94629	2.67729	-1.47399	0.140485	0.894334	ENSMUSG00000039154	Shd	#N/A
ENSMUSG00000020386	42.7171	-0.913771	0.620994	-1.47147	0.141165	0.894835	ENSMUSG00000020386	Sar1b	#N/A
ENSMUSG00000010025	25.9546	1.19948	0.814829	1.47206	0.141005	0.894835	ENSMUSG00000010025	Aldh3a2	#N/A
ENSMUSG00000020590	28.2088	1.50282	1.02123	1.47157	0.141136	0.894835	ENSMUSG00000020590	Snx13	#N/A
ENSMUSG00000041319	133.201	-0.746711	0.507136	-1.47241	0.140911	0.894835	ENSMUSG00000041319	Thoc6	#N/A
ENSMUSG00000030557	103.749	0.935281	0.63603	1.4705	0.141427	0.895382	ENSMUSG00000030557	Mef2a	#N/A
ENSMUSG00000020549	45.2381	-1.1533	0.784176	-1.47072	0.141368	0.895382	ENSMUSG00000020549	Elac2	#N/A
ENSMUSG00000027315	24.4021	-1.49148	1.01539	-1.46887	0.141867	0.895542	ENSMUSG00000027315	Spint1	#N/A
ENSMUSG00000029326	26.5943	-1.34705	0.916508	-1.46977	0.141625	0.895542	ENSMUSG00000029326	Enoph1	#N/A
ENSMUSG00000037526	49.67	1.19878	0.816168	1.46879	0.141891	0.895542	ENSMUSG00000037526	Atg14	#N/A
ENSMUSG00000020642	112.633	0.743267	0.505992	1.46893	0.141852	0.895542	ENSMUSG00000020642	Rnf144a	#N/A
ENSMUSG00000024908	209.353	-0.54638	0.371758	-1.46972	0.141637	0.895542	ENSMUSG00000024908	Ppp6r3	#N/A
ENSMUSG00000027010	24.7823	1.4437	0.987602	1.46182	0.143791	0.896554	ENSMUSG00000027010	Slc25a12	#N/A
ENSMUSG00000044033	58.0533	1.06122	0.725353	1.46304	0.143455	0.896554	ENSMUSG00000044033	Ccdc141	#N/A
ENSMUSG00000076437	382.592	-0.486352	0.331875	-1.46547	0.142793	0.896554	ENSMUSG00000076437	Selenoh	#N/A
ENSMUSG00000027243	20.7573	2.47831	1.69215	1.46459	0.143032	0.896554	ENSMUSG00000027243	Harbi1	#N/A
ENSMUSG00000037514	74.8892	0.700574	0.477402	1.46747	0.142248	0.896554	ENSMUSG00000037514	Pank2	#N/A
ENSMUSG00000027427	63.7977	1.01991	0.69814	1.4609	0.144042	0.896554	ENSMUSG00000027427	Polr3f	#N/A
ENSMUSG00000027661	9.55081	2.74739	1.87958	1.4617	0.143823	0.896554	ENSMUSG00000027661	Slc2a10	#N/A
ENSMUSG00000095180	11.2345	1.92556	1.31873	1.46016	0.144246	0.896554	ENSMUSG00000095180	Rhox5	#N/A
ENSMUSG00000015291	31.931	1.40293	0.959916	1.46151	0.143874	0.896554	ENSMUSG00000015291	Gdi1	#N/A
ENSMUSG00000051159	39.4981	-1.52139	1.03751	-1.46638	0.142544	0.896554	ENSMUSG00000051159	Cited1	#N/A
ENSMUSG00000028019	17.7148	-2.09693	1.43274	-1.46358	0.143307	0.896554	ENSMUSG00000028019	Pdgfc	#N/A
ENSMUSG00000043323	32.6239	1.4239	0.9746	1.46101	0.144013	0.896554	ENSMUSG00000043323	Fbrsl1	#N/A
ENSMUSG00000029406	13.2724	-2.18368	1.49491	-1.46074	0.144086	0.896554	ENSMUSG00000029406	Pitpnm2	#N/A
ENSMUSG00000032625	25.8716	1.6963	1.16149	1.46045	0.144167	0.896554	ENSMUSG00000032625	Thsd7a	#N/A
ENSMUSG00000030201	134.007	0.703747	0.481675	1.46104	0.144004	0.896554	ENSMUSG00000030201	Lrp6	#N/A
ENSMUSG00000030796	203.129	-0.484545	0.331049	-1.46367	0.143285	0.896554	ENSMUSG00000030796	Tead2	#N/A
ENSMUSG00000040034	72.5811	-1.23887	0.845821	-1.46469	0.143005	0.896554	ENSMUSG00000040034	Nup43	#N/A
ENSMUSG00000025408	36.209	-1.24526	0.850242	-1.4646	0.14303	0.896554	ENSMUSG00000025408	Ddit3	#N/A
ENSMUSG00000038697	69.0737	-0.990543	0.677963	-1.46106	0.144	0.896554	ENSMUSG00000038697	Taf5l	#N/A
ENSMUSG00000063316	73.1756	1.28588	0.880441	1.4605	0.144153	0.896554	ENSMUSG00000063316	Rpl27	#N/A
ENSMUSG00000062054	48.0972	-1.23281	0.841404	-1.46518	0.142871	0.896554	ENSMUSG00000062054	Iah1	#N/A
ENSMUSG00000034157	34.744	-1.07205	0.731459	-1.46563	0.142748	0.896554	ENSMUSG00000034157	Cipc	#N/A
ENSMUSG00000017831	11.6604	-2.11223	1.44069	-1.46612	0.142614	0.896554	ENSMUSG00000017831	Rab5a	#N/A
ENSMUSG00000041789	13.7343	2.46865	1.68542	1.46471	0.143001	0.896554	ENSMUSG00000041789	2700046A07Rik	#N/A
ENSMUSG00000065922	30.8036	1.48412	1.01428	1.46322	0.143406	0.896554	ENSMUSG00000065922	NA	#N/A
ENSMUSG00000030084	61.2098	0.953399	0.653502	1.45891	0.144591	0.898151	ENSMUSG00000030084	Plxna1	#N/A
ENSMUSG00000031433	12.0788	2.55434	1.75399	1.4563	0.14531	0.898283	ENSMUSG00000031433	Rbm41	#N/A
ENSMUSG00000028034	1005.94	0.339464	0.233121	1.45617	0.145345	0.898283	ENSMUSG00000028034	Fubp1	#N/A
ENSMUSG00000047143	11.6198	-2.10757	1.44578	-1.45774	0.144913	0.898283	ENSMUSG00000047143	Dmrta2	#N/A
ENSMUSG00000001157	71.6741	-0.888361	0.609855	-1.45667	0.145206	0.898283	ENSMUSG00000001157	Gmcl1	#N/A
ENSMUSG00000042462	382.619	-0.588475	0.404071	-1.45637	0.145292	0.898283	ENSMUSG00000042462	Dctpp1	Dctpp1
ENSMUSG00000041308	57.5272	-1.18238	0.812093	-1.45596	0.145404	0.898283	ENSMUSG00000041308	Sntb2	#N/A
ENSMUSG00000084844	19.7394	-1.70001	1.16606	-1.45791	0.144867	0.898283	ENSMUSG00000084844	NA	#N/A
ENSMUSG00000006720	12.9537	-2.2761	1.56258	-1.45663	0.145218	0.898283	ENSMUSG00000006720	Zfp184	#N/A
ENSMUSG00000036552	7.45985	-3.19071	2.18869	-1.45781	0.144892	0.898283	ENSMUSG00000036552	Ermard	#N/A
ENSMUSG00000030671	79.2039	1.01442	0.697168	1.45506	0.145652	0.899273	ENSMUSG00000030671	Pde3b	#N/A
ENSMUSG00000069114	108.281	0.7468	0.513465	1.45443	0.145827	0.899808	ENSMUSG00000069114	Zbtb10	#N/A
ENSMUSG00000051316	87.7124	0.997002	0.685717	1.45396	0.145958	0.900077	ENSMUSG00000051316	Taf7	#N/A
ENSMUSG00000069020	87.3088	-0.960545	0.661888	-1.45122	0.146718	0.900432	ENSMUSG00000069020	Urm1	#N/A
ENSMUSG00000049929	119.148	0.657016	0.452882	1.45075	0.146851	0.900432	ENSMUSG00000049929	Lpar4	#N/A
ENSMUSG00000062232	41.9705	1.44038	0.991673	1.45247	0.14637	0.900432	ENSMUSG00000062232	Rapgef2	#N/A
ENSMUSG00000001419	17.6919	1.66108	1.14316	1.45305	0.146209	0.900432	ENSMUSG00000001419	Mef2d	#N/A
ENSMUSG00000068329	42.6899	-1.13201	0.780294	-1.45075	0.146849	0.900432	ENSMUSG00000068329	Htra2	#N/A
ENSMUSG00000019987	49.0769	-1.53412	1.05575	-1.45311	0.146193	0.900432	ENSMUSG00000019987	Arg1	#N/A
ENSMUSG00000054051	22.3918	1.77459	1.22324	1.45073	0.146856	0.900432	ENSMUSG00000054051	Ercc6	#N/A
ENSMUSG00000037594	9.57596	-2.19479	1.51305	-1.45058	0.146898	0.900432	ENSMUSG00000037594	Clba1	#N/A
ENSMUSG00000023030	41.6387	-1.5244	1.04957	-1.4524	0.14639	0.900432	ENSMUSG00000023030	Slc11a2	#N/A
ENSMUSG00000025220	224.032	0.508326	0.350187	1.45159	0.146617	0.900432	ENSMUSG00000025220	Mgea5	#N/A
ENSMUSG00000029016	26.4296	1.89117	1.30597	1.44809	0.147591	0.901385	ENSMUSG00000029016	Clcn6	#N/A
ENSMUSG00000029570	29.9855	-0.974969	0.672971	-1.44875	0.147406	0.901385	ENSMUSG00000029570	Lfng	#N/A
ENSMUSG00000042129	24.3708	2.02899	1.40113	1.44811	0.147586	0.901385	ENSMUSG00000042129	Rassf4	#N/A
ENSMUSG00000019818	159.645	0.667109	0.460349	1.44914	0.147299	0.901385	ENSMUSG00000019818	Cd164	#N/A
ENSMUSG00000020079	51.5899	-1.01295	0.699003	-1.44914	0.147298	0.901385	ENSMUSG00000020079	Supv3l1	#N/A
ENSMUSG00000031934	27.826	1.70929	1.18075	1.44763	0.14772	0.901385	ENSMUSG00000031934	Panx1	#N/A
ENSMUSG00000037896	176.063	-0.719621	0.49715	-1.44749	0.147759	0.901385	ENSMUSG00000037896	Rcor1	#N/A
ENSMUSG00000024486	50.6657	1.22006	0.842085	1.44885	0.147379	0.901385	ENSMUSG00000024486	Hbegf	#N/A
ENSMUSG00000001657	29.1189	-1.2952	0.895513	-1.44632	0.148086	0.901696	ENSMUSG00000001657	Hoxc8	#N/A
ENSMUSG00000022701	85.8253	0.783549	0.541742	1.44635	0.148079	0.901696	ENSMUSG00000022701	Ccdc191	#N/A
ENSMUSG00000024533	44.8268	-1.23026	0.850481	-1.44655	0.148024	0.901696	ENSMUSG00000024533	Spire1	#N/A
ENSMUSG00000025184	78.1543	-0.798054	0.551886	-1.44605	0.148164	0.901696	ENSMUSG00000025184	R3hcc1l	#N/A
ENSMUSG00000044134	25.4125	-1.57034	1.08719	-1.4444	0.148626	0.901902	ENSMUSG00000044134	Pheta1	#N/A
ENSMUSG00000030031	16.0296	2.40864	1.66762	1.44436	0.148639	0.901902	ENSMUSG00000030031	Kbtbd8	#N/A
ENSMUSG00000015759	114.909	1.14443	0.791779	1.4454	0.148347	0.901902	ENSMUSG00000015759	Cnih1	#N/A
ENSMUSG00000007777	29.0474	-1.78076	1.23291	-1.44436	0.148638	0.901902	ENSMUSG00000007777	0610009B22Rik	#N/A
ENSMUSG00000022422	37.5343	1.4145	0.978724	1.44525	0.148387	0.901902	ENSMUSG00000022422	Dscc1	Dscc1
ENSMUSG00000026482	22.5275	-1.68856	1.17039	-1.44273	0.149095	0.90203	ENSMUSG00000026482	Rgl1	#N/A
ENSMUSG00000026922	8.94063	-2.20264	1.52706	-1.4424	0.14919	0.90203	ENSMUSG00000026922	Agpat2	#N/A
ENSMUSG00000028114	63.8725	-0.783759	0.542947	-1.44353	0.148872	0.90203	ENSMUSG00000028114	Mettl14	#N/A
ENSMUSG00000041025	34.5532	-1.01533	0.703391	-1.44348	0.148885	0.90203	ENSMUSG00000041025	Iffo2	#N/A
ENSMUSG00000045659	39.7481	1.2529	0.868255	1.44301	0.149018	0.90203	ENSMUSG00000045659	Plekha7	#N/A
ENSMUSG00000024924	18.7221	2.01803	1.39883	1.44266	0.149117	0.90203	ENSMUSG00000024924	Vldlr	#N/A
ENSMUSG00000004415	23.4411	-1.86127	1.29083	-1.44192	0.149324	0.902303	ENSMUSG00000004415	Col26a1	#N/A
ENSMUSG00000061288	35.0117	1.16719	0.809787	1.44135	0.149487	0.902754	ENSMUSG00000061288	Taok3	#N/A
ENSMUSG00000006221	9.36438	2.38422	1.6549	1.44071	0.149667	0.903275	ENSMUSG00000006221	Hspb7	#N/A
ENSMUSG00000097855	11.2244	3.04027	2.11069	1.44042	0.14975	0.903275	ENSMUSG00000097855	A930007I19Rik	#N/A
ENSMUSG00000017756	57.0969	-1.12728	0.78285	-1.43997	0.149876	0.903504	ENSMUSG00000017756	Slc12a7	#N/A
ENSMUSG00000026418	90.1979	0.624083	0.433998	1.43799	0.150438	0.903561	ENSMUSG00000026418	Tnni1	#N/A
ENSMUSG00000027330	58.3803	-1.0587	0.736672	-1.43714	0.150677	0.903561	ENSMUSG00000027330	Cdc25b	Cdc25b
ENSMUSG00000045624	423.771	0.556536	0.386863	1.43859	0.150268	0.903561	ENSMUSG00000045624	Esf1	#N/A
ENSMUSG00000044149	17.424	1.27312	0.889523	1.43124	0.152361	0.903561	ENSMUSG00000044149	Nkrf	#N/A
ENSMUSG00000036572	249.048	0.494573	0.344338	1.4363	0.150917	0.903561	ENSMUSG00000036572	Upf3b	#N/A
ENSMUSG00000034480	53.2253	1.0058	0.699102	1.4387	0.150234	0.903561	ENSMUSG00000034480	Diaph2	#N/A
ENSMUSG00000033436	223.419	-0.617516	0.431111	-1.43238	0.152035	0.903561	ENSMUSG00000033436	Armcx2	#N/A
ENSMUSG00000044348	23.0173	2.17029	1.51115	1.43619	0.150949	0.903561	ENSMUSG00000044348	Slc25a53	#N/A
ENSMUSG00000041020	52.6573	1.05073	0.733904	1.4317	0.152229	0.903561	ENSMUSG00000041020	Map7d2	#N/A
ENSMUSG00000015943	114.096	0.850883	0.594883	1.43034	0.15262	0.903561	ENSMUSG00000015943	Bola1	#N/A
ENSMUSG00000091405	23.7876	1.73859	1.20817	1.43903	0.150143	0.903561	ENSMUSG00000091405	Hist2h4	#N/A
ENSMUSG00000028433	205.021	-0.718768	0.502742	-1.4297	0.152804	0.903561	ENSMUSG00000028433	Ubap2	#N/A
ENSMUSG00000028382	161.636	0.494231	0.345087	1.43219	0.152088	0.903561	ENSMUSG00000028382	Ptbp3	#N/A
ENSMUSG00000028647	78.559	0.660488	0.4616	1.43087	0.152468	0.903561	ENSMUSG00000028647	Mycbp	#N/A
ENSMUSG00000028776	14.1453	2.22552	1.54854	1.43717	0.15067	0.903561	ENSMUSG00000028776	Tinagl1	#N/A
ENSMUSG00000029430	895.314	-0.408922	0.286234	-1.42863	0.153111	0.903561	ENSMUSG00000029430	Ran	#N/A
ENSMUSG00000063415	83.2578	-0.716918	0.501118	-1.43064	0.152534	0.903561	ENSMUSG00000063415	Cyp26b1	#N/A
ENSMUSG00000053935	47.5002	-1.13983	0.798621	-1.42725	0.153508	0.903561	ENSMUSG00000053935	NA	#N/A
ENSMUSG00000030588	13.1362	-1.9211	1.34456	-1.4288	0.153062	0.903561	ENSMUSG00000030588	Yif1b	#N/A
ENSMUSG00000025326	496.858	0.535006	0.374804	1.42743	0.153456	0.903561	ENSMUSG00000025326	Ube3a	#N/A
ENSMUSG00000047084	63.9957	-1.02197	0.713586	-1.43215	0.1521	0.903561	ENSMUSG00000047084	Ngrn	#N/A
ENSMUSG00000045639	69.8924	0.938664	0.656247	1.43035	0.152616	0.903561	ENSMUSG00000045639	Zfp629	#N/A
ENSMUSG00000042178	21.8708	1.89084	1.32452	1.42757	0.153417	0.903561	ENSMUSG00000042178	Armc5	#N/A
ENSMUSG00000078453	243.922	0.660091	0.462056	1.4286	0.153121	0.903561	ENSMUSG00000078453	Abracl	#N/A
ENSMUSG00000036602	18.0958	1.59862	1.12015	1.42714	0.153538	0.903561	ENSMUSG00000036602	Alx1	#N/A
ENSMUSG00000070003	15.275	-1.43423	1.00459	-1.42768	0.153383	0.903561	ENSMUSG00000070003	Ssbp4	#N/A
ENSMUSG00000021928	66.1223	0.873822	0.611813	1.42825	0.15322	0.903561	ENSMUSG00000021928	Ebpl	#N/A
ENSMUSG00000032194	85.8069	0.821288	0.571551	1.43695	0.150733	0.903561	ENSMUSG00000032194	Kank2	#N/A
ENSMUSG00000078306	13.5397	2.17377	1.51475	1.43506	0.151269	0.903561	ENSMUSG00000078306	NA	#N/A
ENSMUSG00000045667	24.6058	-1.51935	1.05552	-1.43943	0.150029	0.903561	ENSMUSG00000045667	Smtnl2	#N/A
ENSMUSG00000072640	36.0607	-1.30881	0.913086	-1.43339	0.151746	0.903561	ENSMUSG00000072640	Lyrm9	#N/A
ENSMUSG00000025577	134.932	0.787825	0.550113	1.43212	0.15211	0.903561	ENSMUSG00000025577	Cbx2	#N/A
ENSMUSG00000088108	11.371	-3.00527	2.10441	-1.42808	0.153268	0.903561	ENSMUSG00000088108	Snora47	#N/A
ENSMUSG00000004151	10.1157	-2.41935	1.69079	-1.4309	0.15246	0.903561	ENSMUSG00000004151	Etv1	#N/A
ENSMUSG00000013846	23.8974	1.69062	1.17906	1.43388	0.151607	0.903561	ENSMUSG00000013846	St3gal1	#N/A
ENSMUSG00000033918	73.5802	0.983667	0.688096	1.42955	0.152846	0.903561	ENSMUSG00000033918	Parl	#N/A
ENSMUSG00000022722	29.134	1.61668	1.12981	1.43093	0.15245	0.903561	ENSMUSG00000022722	Arl6	#N/A
ENSMUSG00000023830	232.098	0.632602	0.440926	1.43471	0.151369	0.903561	ENSMUSG00000023830	Igf2r	#N/A
ENSMUSG00000023908	17.7915	1.8639	1.30613	1.42704	0.15357	0.903561	ENSMUSG00000023908	Pkmyt1	Pkmyt1
ENSMUSG00000024732	130.941	0.783065	0.54784	1.42937	0.152899	0.903561	ENSMUSG00000024732	Ccdc86	#N/A
ENSMUSG00000025157	37.7538	1.28505	0.896513	1.43339	0.151747	0.903561	ENSMUSG00000025157	Zdhhc16	#N/A
ENSMUSG00000071528	933.916	0.553164	0.387662	1.42692	0.153602	0.903561	ENSMUSG00000071528	Usmg5	#N/A
ENSMUSG00000026198	7.6477	-2.3014	1.61558	-1.42451	0.1543	0.903837	ENSMUSG00000026198	Abcb6	#N/A
ENSMUSG00000039678	76.3029	-0.987021	0.694326	-1.42155	0.155156	0.903837	ENSMUSG00000039678	Tbc1d13	#N/A
ENSMUSG00000039515	147.539	-0.567579	0.399019	-1.42244	0.154899	0.903837	ENSMUSG00000039515	Ptpa	#N/A
ENSMUSG00000040549	356.255	-0.454308	0.322402	-1.40914	0.158795	0.903837	ENSMUSG00000040549	Ckap5	Ckap5
ENSMUSG00000014361	24.56	1.43797	1.01965	1.41025	0.158465	0.903837	ENSMUSG00000014361	Mertk	#N/A
ENSMUSG00000027425	48.0798	-1.32046	0.940225	-1.40441	0.160198	0.903837	ENSMUSG00000027425	Kat14	#N/A
ENSMUSG00000074749	29.749	1.38977	0.979805	1.41842	0.156069	0.903837	ENSMUSG00000074749	Kiz	#N/A
ENSMUSG00000068134	21.3394	-1.63109	1.15602	-1.41096	0.158258	0.903837	ENSMUSG00000068134	Zfp120	#N/A
ENSMUSG00000073236	23.5958	1.85544	1.31021	1.41614	0.156735	0.903837	ENSMUSG00000073236	2500004C02Rik	#N/A
ENSMUSG00000017861	38.5904	1.59487	1.12995	1.41145	0.158112	0.903837	ENSMUSG00000017861	Mybl2	#N/A
ENSMUSG00000027575	80.9322	-0.825518	0.581545	-1.41953	0.155746	0.903837	ENSMUSG00000027575	Arfgap1	#N/A
ENSMUSG00000031153	49.2125	-1.15312	0.81039	-1.42292	0.154758	0.903837	ENSMUSG00000031153	Gripap1	#N/A
ENSMUSG00000031154	68.9363	-0.858558	0.609045	-1.40968	0.158635	0.903837	ENSMUSG00000031154	Otud5	#N/A
ENSMUSG00000031119	33.2011	1.63306	1.16202	1.40536	0.159916	0.903837	ENSMUSG00000031119	Gpc4	#N/A
ENSMUSG00000031398	21.4778	1.68855	1.20226	1.40448	0.160175	0.903837	ENSMUSG00000031398	Plxna3	#N/A
ENSMUSG00000049775	1672.94	0.473886	0.333585	1.42059	0.155437	0.903837	ENSMUSG00000049775	Tmsb4x	#N/A
ENSMUSG00000092072	218.704	0.695342	0.494825	1.40523	0.159953	0.903837	ENSMUSG00000092072	NA	#N/A
ENSMUSG00000028156	219.165	-0.583126	0.40912	-1.42532	0.154065	0.903837	ENSMUSG00000028156	Eif4e	#N/A
ENSMUSG00000028636	27.2782	-1.43138	1.01389	-1.41177	0.158017	0.903837	ENSMUSG00000028636	Ppcs	#N/A
ENSMUSG00000040606	11.316	-1.97552	1.39344	-1.41773	0.156269	0.903837	ENSMUSG00000040606	Kazn	#N/A
ENSMUSG00000057614	61.7464	1.26225	0.892804	1.41381	0.157418	0.903837	ENSMUSG00000057614	Gnai1	#N/A
ENSMUSG00000029415	290.985	-0.59948	0.421437	-1.42247	0.154891	0.903837	ENSMUSG00000029415	Sdad1	#N/A
ENSMUSG00000016833	229.075	0.84705	0.602877	1.40501	0.160018	0.903837	ENSMUSG00000016833	Mrps18c	#N/A
ENSMUSG00000061979	52.6786	-1.12562	0.801133	-1.40504	0.16001	0.903837	ENSMUSG00000061979	Rcc1l	#N/A
ENSMUSG00000051397	9.28566	2.46974	1.7483	1.41265	0.157758	0.903837	ENSMUSG00000051397	Tacstd2	#N/A
ENSMUSG00000037997	17.8548	1.73291	1.23097	1.40776	0.159202	0.903837	ENSMUSG00000037997	Parp11	#N/A
ENSMUSG00000030357	1074.41	-0.395287	0.278346	-1.42013	0.15557	0.903837	ENSMUSG00000030357	Fkbp4	#N/A
ENSMUSG00000030509	15.6568	-1.69871	1.20078	-1.41467	0.157165	0.903837	ENSMUSG00000030509	Asb7	#N/A
ENSMUSG00000055652	26.1022	1.27235	0.904836	1.40617	0.159675	0.903837	ENSMUSG00000055652	Klhl25	#N/A
ENSMUSG00000057706	68.9586	-1.14365	0.805348	-1.42007	0.155588	0.903837	ENSMUSG00000057706	Mex3b	#N/A
ENSMUSG00000035623	396.302	0.489559	0.34428	1.42198	0.155032	0.903837	ENSMUSG00000035623	Rsf1	#N/A
ENSMUSG00000030685	10.6188	2.21563	1.55592	1.424	0.154447	0.903837	ENSMUSG00000030685	Kctd13	#N/A
ENSMUSG00000019856	10.0412	2.36309	1.66063	1.42301	0.154733	0.903837	ENSMUSG00000019856	Fam184a	#N/A
ENSMUSG00000032977	57.9739	-1.04282	0.73691	-1.41513	0.15703	0.903837	ENSMUSG00000032977	Fam207a	#N/A
ENSMUSG00000035242	74.1452	0.763497	0.542279	1.40794	0.159148	0.903837	ENSMUSG00000035242	Oaz1	#N/A
ENSMUSG00000020246	21.9924	1.9285	1.36047	1.41753	0.156329	0.903837	ENSMUSG00000020246	Hcfc2	#N/A
ENSMUSG00000008398	9.7917	-2.3026	1.62902	-1.41349	0.157512	0.903837	ENSMUSG00000008398	Elk3	#N/A
ENSMUSG00000031534	20.5046	-2.01259	1.42938	-1.40802	0.159126	0.903837	ENSMUSG00000031534	Smim19	#N/A
ENSMUSG00000031546	68.8155	-1.08974	0.771605	-1.41231	0.15786	0.903837	ENSMUSG00000031546	Gins4	#N/A
ENSMUSG00000031590	157.651	0.567154	0.398161	1.42444	0.154321	0.903837	ENSMUSG00000031590	Frg1	#N/A
ENSMUSG00000031813	28.7516	-1.15297	0.819137	-1.40754	0.159267	0.903837	ENSMUSG00000031813	Mvb12a	#N/A
ENSMUSG00000005161	617.453	-0.413657	0.294137	-1.40634	0.159623	0.903837	ENSMUSG00000005161	Prdx2	#N/A
ENSMUSG00000056608	108.946	-0.795898	0.562365	-1.41527	0.156989	0.903837	ENSMUSG00000056608	Chd9	#N/A
ENSMUSG00000031669	31.3692	-1.39751	0.989264	-1.41268	0.15775	0.903837	ENSMUSG00000031669	Gins3	#N/A
ENSMUSG00000038872	297.154	-0.588841	0.418374	-1.40745	0.159294	0.903837	ENSMUSG00000038872	Zfhx3	#N/A
ENSMUSG00000036242	62.9695	0.897132	0.632428	1.41855	0.15603	0.903837	ENSMUSG00000036242	Armh4	#N/A
ENSMUSG00000037112	22.3073	1.80174	1.27321	1.41512	0.157033	0.903837	ENSMUSG00000037112	Sik2	#N/A
ENSMUSG00000032470	7.9756	2.29486	1.62704	1.41045	0.158406	0.903837	ENSMUSG00000032470	Mras	#N/A
ENSMUSG00000018846	147.929	0.81045	0.575874	1.40734	0.159327	0.903837	ENSMUSG00000018846	Pank3	#N/A
ENSMUSG00000018474	250.917	0.728128	0.51682	1.40886	0.158876	0.903837	ENSMUSG00000018474	Chd3	#N/A
ENSMUSG00000038290	127.524	0.678478	0.478073	1.41919	0.155843	0.903837	ENSMUSG00000038290	Smg6	#N/A
ENSMUSG00000020849	1817.89	0.337182	0.237159	1.42175	0.155098	0.903837	ENSMUSG00000020849	Ywhae	#N/A
ENSMUSG00000098943	9.23969	-3.31613	2.32771	-1.42463	0.154263	0.903837	ENSMUSG00000098943	NA	#N/A
ENSMUSG00000051043	27.6824	-1.23677	0.878027	-1.40858	0.15896	0.903837	ENSMUSG00000051043	Gprc5c	#N/A
ENSMUSG00000050628	26.3342	-1.40567	0.995071	-1.41263	0.157765	0.903837	ENSMUSG00000050628	Ubald2	#N/A
ENSMUSG00000085936	13.3867	1.98066	1.40845	1.40626	0.159646	0.903837	ENSMUSG00000085936	NA	#N/A
ENSMUSG00000038286	11.6397	2.81882	1.99882	1.41024	0.158468	0.903837	ENSMUSG00000038286	Bphl	#N/A
ENSMUSG00000017778	301.926	0.846994	0.602871	1.40494	0.160041	0.903837	ENSMUSG00000017778	Cox7c	#N/A
ENSMUSG00000021666	96.0631	0.765335	0.542189	1.41156	0.158078	0.903837	ENSMUSG00000021666	Gfm2	#N/A
ENSMUSG00000020608	693.036	0.619444	0.439696	1.4088	0.158894	0.903837	ENSMUSG00000020608	Smc6	#N/A
ENSMUSG00000022419	25.9752	1.46797	1.03005	1.42514	0.154117	0.903837	ENSMUSG00000022419	Deptor	#N/A
ENSMUSG00000022364	27.7866	-1.23518	0.873353	-1.41429	0.157276	0.903837	ENSMUSG00000022364	Tbc1d31	#N/A
ENSMUSG00000047888	143.579	0.756105	0.533609	1.41696	0.156493	0.903837	ENSMUSG00000047888	Tnrc6b	#N/A
ENSMUSG00000023143	8.46392	-2.49058	1.75533	-1.41887	0.155937	0.903837	ENSMUSG00000023143	Nagpa	#N/A
ENSMUSG00000045975	9.84982	-2.1859	1.53483	-1.4242	0.154388	0.903837	ENSMUSG00000045975	C2cd2	#N/A
ENSMUSG00000023832	194.325	-0.873789	0.614614	-1.42169	0.155117	0.903837	ENSMUSG00000023832	Acat2	#N/A
ENSMUSG00000024137	20.0518	-1.44767	1.02809	-1.40812	0.159095	0.903837	ENSMUSG00000024137	E4f1	#N/A
ENSMUSG00000024151	238.302	0.598371	0.421331	1.42019	0.155552	0.903837	ENSMUSG00000024151	Msh2	#N/A
ENSMUSG00000024360	482.562	0.415043	0.29446	1.40951	0.158685	0.903837	ENSMUSG00000024360	Etf1	#N/A
ENSMUSG00000024538	51.7069	-1.16779	0.823742	-1.41766	0.15629	0.903837	ENSMUSG00000024538	Ppic	#N/A
ENSMUSG00000024613	338.327	-0.72237	0.512409	-1.40975	0.158613	0.903837	ENSMUSG00000024613	Tcof1	#N/A
ENSMUSG00000010095	178.513	-0.601811	0.423242	-1.42191	0.155053	0.903837	ENSMUSG00000010095	Slc3a2	#N/A
ENSMUSG00000024782	38.5177	1.51541	1.06977	1.41658	0.156606	0.903837	ENSMUSG00000024782	Ak3	#N/A
ENSMUSG00000025019	149.013	0.929264	0.653624	1.42171	0.155111	0.903837	ENSMUSG00000025019	Lcor	#N/A
ENSMUSG00000033701	50.4785	-0.955741	0.680884	-1.40368	0.160415	0.904563	ENSMUSG00000033701	Acbd6	#N/A
ENSMUSG00000037361	434.017	-0.419003	0.298634	-1.40307	0.160597	0.905088	ENSMUSG00000037361	Sf3b6	#N/A
ENSMUSG00000027573	152.856	-0.816072	0.581874	-1.40249	0.160769	0.905381	ENSMUSG00000027573	Gid8	#N/A
ENSMUSG00000095567	256.64	-0.484886	0.345853	-1.402	0.160915	0.905381	ENSMUSG00000095567	Noc2l	#N/A
ENSMUSG00000040752	72.848	1.02014	0.727589	1.40208	0.160891	0.905381	ENSMUSG00000040752	Myh6	#N/A
ENSMUSG00000026790	214.97	-0.614575	0.44002	-1.3967	0.162504	0.905935	ENSMUSG00000026790	Odf2	Odf2
ENSMUSG00000033068	14.4915	1.95425	1.39965	1.39625	0.162641	0.905935	ENSMUSG00000033068	Entpd6	#N/A
ENSMUSG00000038375	14.5655	-2.12852	1.52382	-1.39683	0.162464	0.905935	ENSMUSG00000038375	Trp53inp2	#N/A
ENSMUSG00000001964	438.55	-0.401013	0.286609	-1.39916	0.161764	0.905935	ENSMUSG00000001964	Emd	#N/A
ENSMUSG00000036503	18.459	2.15648	1.5447	1.39605	0.162699	0.905935	ENSMUSG00000036503	Rnf13	#N/A
ENSMUSG00000033161	675.704	0.475958	0.340155	1.39924	0.161741	0.905935	ENSMUSG00000033161	Atp1a1	#N/A
ENSMUSG00000028252	40.7692	1.38456	0.991191	1.39686	0.162455	0.905935	ENSMUSG00000028252	Ccnc	#N/A
ENSMUSG00000030016	310.075	0.495138	0.354302	1.3975	0.162262	0.905935	ENSMUSG00000030016	Zfp638	#N/A
ENSMUSG00000037563	797.46	1.06535	0.761301	1.39938	0.161698	0.905935	ENSMUSG00000037563	Rps16	#N/A
ENSMUSG00000019808	28.9612	1.55524	1.11368	1.39648	0.162569	0.905935	ENSMUSG00000019808	Adat2	#N/A
ENSMUSG00000061904	708.541	-0.415007	0.296413	-1.4001	0.161483	0.905935	ENSMUSG00000061904	Slc25a3	#N/A
ENSMUSG00000025354	23.5786	-1.505	1.07789	-1.39625	0.16264	0.905935	ENSMUSG00000025354	Dnajc14	#N/A
ENSMUSG00000039396	17.0414	-2.22681	1.5904	-1.40016	0.161466	0.905935	ENSMUSG00000039396	Neil3	Neil3
ENSMUSG00000033009	26.7511	-1.25371	0.895056	-1.40071	0.161302	0.905935	ENSMUSG00000033009	Ogfod1	#N/A
ENSMUSG00000022098	9.98196	-1.79365	1.28128	-1.39989	0.161548	0.905935	ENSMUSG00000022098	Bmp1	#N/A
ENSMUSG00000000276	30.3493	1.21195	0.866718	1.39832	0.162017	0.905935	ENSMUSG00000000276	Dgke	#N/A
ENSMUSG00000075596	7.95352	2.37571	1.70075	1.39686	0.162455	0.905935	ENSMUSG00000075596	B130006D01Rik	#N/A
ENSMUSG00000094137	21.3926	-1.57393	1.12563	-1.39827	0.162033	0.905935	ENSMUSG00000094137	NA	#N/A
ENSMUSG00000079614	118.892	0.804055	0.575239	1.39778	0.16218	0.905935	ENSMUSG00000079614	Seh1l	#N/A
ENSMUSG00000025779	11.1501	2.5817	1.85087	1.39486	0.163058	0.905958	ENSMUSG00000025779	Ly96	#N/A
ENSMUSG00000046447	31.6027	1.06446	0.762707	1.39563	0.162826	0.905958	ENSMUSG00000046447	Camk2n1	#N/A
ENSMUSG00000029918	22.1123	1.46712	1.0517	1.39499	0.163018	0.905958	ENSMUSG00000029918	Mrps33	#N/A
ENSMUSG00000014550	47.1628	0.911245	0.653085	1.39529	0.162928	0.905958	ENSMUSG00000014550	Rbsn	#N/A
ENSMUSG00000072258	12.8913	-2.50722	1.79928	-1.39346	0.163482	0.907127	ENSMUSG00000072258	Taf1a	#N/A
ENSMUSG00000037754	8.94247	2.79405	2.00537	1.39328	0.163535	0.907127	ENSMUSG00000037754	Ppp1r16b	#N/A
ENSMUSG00000050410	23.8894	1.73641	1.24603	1.39355	0.163452	0.907127	ENSMUSG00000050410	Tcf19	#N/A
ENSMUSG00000001228	217.123	0.598066	0.429354	1.39294	0.163637	0.907201	ENSMUSG00000001228	Uhrf1	#N/A
ENSMUSG00000070697	348.199	-0.463148	0.333102	-1.39041	0.164404	0.907812	ENSMUSG00000070697	Utp3	#N/A
ENSMUSG00000037364	193.052	-0.624925	0.449588	-1.38999	0.164531	0.907812	ENSMUSG00000037364	Srrt	#N/A
ENSMUSG00000083012	28.5937	1.2664	0.910856	1.39034	0.164425	0.907812	ENSMUSG00000083012	Fam220a	#N/A
ENSMUSG00000030551	253.468	0.497578	0.357467	1.39196	0.163936	0.907812	ENSMUSG00000030551	Nr2f2	#N/A
ENSMUSG00000046152	35.5237	-1.87229	1.34703	-1.38994	0.164548	0.907812	ENSMUSG00000046152	Fut10	#N/A
ENSMUSG00000056895	53.8284	1.0865	0.780691	1.39172	0.164007	0.907812	ENSMUSG00000056895	Hist3h2ba	#N/A
ENSMUSG00000018733	11.7811	-2.39892	1.72496	-1.39071	0.164313	0.907812	ENSMUSG00000018733	Pex12	#N/A
ENSMUSG00000024528	48.6409	-0.908933	0.653876	-1.39007	0.164508	0.907812	ENSMUSG00000024528	Srfbp1	#N/A
ENSMUSG00000054008	80.6869	0.744102	0.534777	1.39142	0.164097	0.907812	ENSMUSG00000054008	Ndst1	#N/A
ENSMUSG00000051285	61.8991	0.937769	0.676137	1.38695	0.165456	0.907895	ENSMUSG00000051285	Pcmtd1	#N/A
ENSMUSG00000043716	42.1408	1.05609	0.761267	1.38728	0.165356	0.907895	ENSMUSG00000043716	Rpl7	#N/A
ENSMUSG00000048874	274.547	0.50476	0.367707	1.37272	0.169839	0.907895	ENSMUSG00000048874	Phf3	#N/A
ENSMUSG00000025949	37.7035	1.25151	0.906819	1.38011	0.167552	0.907895	ENSMUSG00000025949	Pikfyve	#N/A
ENSMUSG00000026276	319.402	0.466377	0.33752	1.38177	0.167041	0.907895	ENSMUSG00000026276	2021-09-02	#N/A
ENSMUSG00000026980	37.8696	-1.28317	0.935114	-1.37221	0.17	0.907895	ENSMUSG00000026980	Ly75	#N/A
ENSMUSG00000031010	192.052	0.733872	0.534045	1.37418	0.169387	0.907895	ENSMUSG00000031010	Usp9x	#N/A
ENSMUSG00000031386	148.961	0.523185	0.376866	1.38825	0.16506	0.907895	ENSMUSG00000031386	Hcfc1	#N/A
ENSMUSG00000031310	28.4296	-1.27157	0.922511	-1.37837	0.168088	0.907895	ENSMUSG00000031310	Zmym3	#N/A
ENSMUSG00000034109	172.992	0.718975	0.521171	1.37954	0.167729	0.907895	ENSMUSG00000034109	Golim4	#N/A
ENSMUSG00000004896	25.0904	-1.73745	1.26096	-1.37788	0.168239	0.907895	ENSMUSG00000004896	Rrnad1	#N/A
ENSMUSG00000068740	62.1624	-0.907064	0.656399	-1.38188	0.167009	0.907895	ENSMUSG00000068740	Celsr2	#N/A
ENSMUSG00000032870	38.8185	0.870211	0.634562	1.37136	0.170264	0.907895	ENSMUSG00000032870	Smap2	#N/A
ENSMUSG00000090125	59.203	1.00758	0.730059	1.38014	0.167544	0.907895	ENSMUSG00000090125	Pou3f1	#N/A
ENSMUSG00000028800	12.513	-1.84526	1.3421	-1.3749	0.169162	0.907895	ENSMUSG00000028800	Hdac1	#N/A
ENSMUSG00000028896	348.426	0.597152	0.434515	1.37429	0.16935	0.907895	ENSMUSG00000028896	Rcc1	#N/A
ENSMUSG00000085241	139.544	0.79516	0.579605	1.3719	0.170095	0.907895	ENSMUSG00000085241	Snhg3	#N/A
ENSMUSG00000036940	211.402	0.574324	0.415891	1.38095	0.167295	0.907895	ENSMUSG00000036940	Kdm1a	#N/A
ENSMUSG00000029221	92.0408	0.798572	0.578725	1.37988	0.167623	0.907895	ENSMUSG00000029221	Slc30a9	#N/A
ENSMUSG00000035297	160.02	-0.610185	0.444789	-1.37185	0.170109	0.907895	ENSMUSG00000035297	Cops4	#N/A
ENSMUSG00000029472	255.469	-0.51296	0.372364	-1.37758	0.168334	0.907895	ENSMUSG00000029472	Anapc5	#N/A
ENSMUSG00000039860	8.01691	2.77677	2.00627	1.38404	0.166345	0.907895	ENSMUSG00000039860	Srrm3	#N/A
ENSMUSG00000037344	14.5986	-1.974	1.44017	-1.37068	0.170476	0.907895	ENSMUSG00000037344	Slc12a9	#N/A
ENSMUSG00000030122	104.017	-0.659819	0.47638	-1.38507	0.166032	0.907895	ENSMUSG00000030122	Ptms	#N/A
ENSMUSG00000098657	45.517	1.20821	0.875049	1.38073	0.167362	0.907895	ENSMUSG00000098657	NA	#N/A
ENSMUSG00000036835	8.41177	2.35741	1.70708	1.38096	0.167291	0.907895	ENSMUSG00000036835	Psenen	#N/A
ENSMUSG00000030811	39.8432	-1.14901	0.833174	-1.37907	0.167873	0.907895	ENSMUSG00000030811	Fbxl19	#N/A
ENSMUSG00000019777	313.428	0.541473	0.394558	1.37235	0.169953	0.907895	ENSMUSG00000019777	Hdac2	#N/A
ENSMUSG00000019846	42.3868	1.08859	0.785553	1.38576	0.165821	0.907895	ENSMUSG00000019846	Lama4	#N/A
ENSMUSG00000060301	44.0848	1.30663	0.952728	1.37146	0.170232	0.907895	ENSMUSG00000060301	2610008E11Rik	#N/A
ENSMUSG00000003072	444.68	-0.452976	0.329544	-1.37455	0.16927	0.907895	ENSMUSG00000003072	Atp5d	#N/A
ENSMUSG00000034163	107.023	1.0112	0.73396	1.37773	0.168286	0.907895	ENSMUSG00000034163	Zfc3h1	#N/A
ENSMUSG00000020225	62.7969	-0.743182	0.535576	-1.38763	0.16525	0.907895	ENSMUSG00000020225	Tmbim4	#N/A
ENSMUSG00000061313	51.0756	0.851288	0.618385	1.37663	0.168627	0.907895	ENSMUSG00000061313	Ddhd2	#N/A
ENSMUSG00000039478	22.353	1.4414	1.04897	1.37411	0.169407	0.907895	ENSMUSG00000039478	Micu3	#N/A
ENSMUSG00000031592	708.96	0.620734	0.45151	1.37479	0.169195	0.907895	ENSMUSG00000031592	Pcm1	#N/A
ENSMUSG00000045107	7.4594	-2.31107	1.66536	-1.38773	0.165218	0.907895	ENSMUSG00000045107	Saysd1	#N/A
ENSMUSG00000055538	14.8787	-2.18713	1.5745	-1.3891	0.164802	0.907895	ENSMUSG00000055538	Zcchc24	#N/A
ENSMUSG00000042682	158.119	0.661267	0.480477	1.37627	0.168737	0.907895	ENSMUSG00000042682	Selenok	#N/A
ENSMUSG00000091898	61.0611	0.9429	0.679468	1.3877	0.165227	0.907895	ENSMUSG00000091898	Tnnc1	#N/A
ENSMUSG00000021891	74.849	0.826568	0.60183	1.37342	0.169621	0.907895	ENSMUSG00000021891	Mettl6	#N/A
ENSMUSG00000004562	55.0976	-0.924013	0.672965	-1.37305	0.169738	0.907895	ENSMUSG00000004562	Arhgef40	#N/A
ENSMUSG00000022210	71.9583	-1.12836	0.818882	-1.37793	0.168225	0.907895	ENSMUSG00000022210	Dhrs4	#N/A
ENSMUSG00000041594	63.0558	1.60334	1.16343	1.37812	0.168166	0.907895	ENSMUSG00000041594	Tmtc4	#N/A
ENSMUSG00000074452	7.78787	2.92516	2.11696	1.38178	0.16704	0.907895	ENSMUSG00000074452	Pate2	#N/A
ENSMUSG00000032449	76.6307	-0.710237	0.511733	-1.3879	0.165166	0.907895	ENSMUSG00000032449	Slc25a36	#N/A
ENSMUSG00000079259	395.957	0.476963	0.345813	1.37925	0.167817	0.907895	ENSMUSG00000079259	Trim71	#N/A
ENSMUSG00000032434	34.4586	0.883767	0.642103	1.37636	0.168709	0.907895	ENSMUSG00000032434	Cmtm6	#N/A
ENSMUSG00000020475	15.3258	1.53605	1.11605	1.37632	0.168722	0.907895	ENSMUSG00000020475	Pgam2	#N/A
ENSMUSG00000020400	20.1434	-1.31026	0.954491	-1.37273	0.169835	0.907895	ENSMUSG00000020400	Tnip1	#N/A
ENSMUSG00000040463	287.721	-0.541736	0.395145	-1.37098	0.170381	0.907895	ENSMUSG00000040463	Mybbp1a	#N/A
ENSMUSG00000097176	8.80804	-2.83427	2.06612	-1.37179	0.17013	0.907895	ENSMUSG00000097176	NA	#N/A
ENSMUSG00000001755	41.996	-1.14202	0.823554	-1.3867	0.165534	0.907895	ENSMUSG00000001755	Coasy	#N/A
ENSMUSG00000020747	10.2252	-1.76869	1.27989	-1.38191	0.166999	0.907895	ENSMUSG00000020747	Tmem94	#N/A
ENSMUSG00000020810	8.89854	2.52057	1.81851	1.38606	0.165729	0.907895	ENSMUSG00000020810	Cygb	#N/A
ENSMUSG00000035293	136.16	-0.654264	0.474539	-1.37874	0.167976	0.907895	ENSMUSG00000035293	G2e3	G2e3
ENSMUSG00000021112	181.792	0.623932	0.453685	1.37525	0.169053	0.907895	ENSMUSG00000021112	Mpp5	#N/A
ENSMUSG00000021203	10.148	2.41884	1.74764	1.38406	0.16634	0.907895	ENSMUSG00000021203	Otub2	#N/A
ENSMUSG00000068522	22.5318	2.04963	1.49463	1.37133	0.170273	0.907895	ENSMUSG00000068522	Aard	#N/A
ENSMUSG00000024160	16.3344	-1.88492	1.36035	-1.38561	0.165865	0.907895	ENSMUSG00000024160	Spsb3	#N/A
ENSMUSG00000079553	31.0049	-1.62503	1.17804	-1.37944	0.167759	0.907895	ENSMUSG00000079553	Kifc1	#N/A
ENSMUSG00000002017	31.0653	-1.48461	1.07281	-1.38386	0.166401	0.907895	ENSMUSG00000002017	Fam98a	#N/A
ENSMUSG00000024400	106.133	0.620959	0.448702	1.3839	0.166389	0.907895	ENSMUSG00000024400	Wdr33	#N/A
ENSMUSG00000046727	22.4963	1.81906	1.32726	1.37054	0.170519	0.907895	ENSMUSG00000046727	Cystm1	#N/A
ENSMUSG00000024503	72.8964	0.996549	0.726177	1.37232	0.169963	0.907895	ENSMUSG00000024503	Spink1	#N/A
ENSMUSG00000038425	14.3549	1.95643	1.41763	1.38008	0.167563	0.907895	ENSMUSG00000038425	Poli	#N/A
ENSMUSG00000056201	183.958	-0.563402	0.406373	-1.38642	0.165619	0.907895	ENSMUSG00000056201	Cfl1	#N/A
ENSMUSG00000087213	23.4277	1.46208	1.07394	1.36143	0.173379	0.908624	ENSMUSG00000087213	2810408I11Rik	#N/A
ENSMUSG00000026353	259.248	0.496399	0.363682	1.36492	0.172277	0.908624	ENSMUSG00000026353	Ubxn4	#N/A
ENSMUSG00000026797	24.3021	1.60665	1.17745	1.36452	0.172405	0.908624	ENSMUSG00000026797	Stxbp1	#N/A
ENSMUSG00000062997	32.8202	1.48057	1.08544	1.36402	0.17256	0.908624	ENSMUSG00000062997	Rpl35	#N/A
ENSMUSG00000023391	34.2629	1.38839	1.01713	1.365	0.172254	0.908624	ENSMUSG00000023391	Dlx2	#N/A
ENSMUSG00000016427	820.831	0.479649	0.35193	1.36291	0.172911	0.908624	ENSMUSG00000016427	Ndufa1	#N/A
ENSMUSG00000036109	25.7132	1.71087	1.25766	1.36036	0.173715	0.908624	ENSMUSG00000036109	Mbnl3	#N/A
ENSMUSG00000027679	94.8944	1.16736	0.85807	1.36045	0.173688	0.908624	ENSMUSG00000027679	Dnajc19	#N/A
ENSMUSG00000061143	91.1837	-1.24446	0.911742	-1.36493	0.172276	0.908624	ENSMUSG00000061143	Maml3	#N/A
ENSMUSG00000029253	56.3393	-0.822215	0.601674	-1.36655	0.171767	0.908624	ENSMUSG00000029253	Cenpc1	#N/A
ENSMUSG00000029535	89.9949	0.734692	0.537825	1.36604	0.171925	0.908624	ENSMUSG00000029535	Triap1	#N/A
ENSMUSG00000029455	136.745	-0.679078	0.498241	-1.36295	0.172898	0.908624	ENSMUSG00000029455	Aldh2	#N/A
ENSMUSG00000030268	75.9005	-0.971939	0.709635	-1.36963	0.170802	0.908624	ENSMUSG00000030268	Bcat1	#N/A
ENSMUSG00000091811	15.2353	-2.51546	1.84038	-1.36681	0.171683	0.908624	ENSMUSG00000091811	Inafm1	#N/A
ENSMUSG00000030494	12.032	1.86289	1.36731	1.36245	0.173056	0.908624	ENSMUSG00000030494	Rhpn2	#N/A
ENSMUSG00000032834	35.4514	-1.12442	0.824863	-1.36316	0.172833	0.908624	ENSMUSG00000032834	Pwp2	#N/A
ENSMUSG00000054408	73.3818	0.977014	0.716692	1.36323	0.172811	0.908624	ENSMUSG00000054408	Spcs3	#N/A
ENSMUSG00000097431	7.96247	-2.25532	1.65608	-1.36184	0.173248	0.908624	ENSMUSG00000097431	NA	#N/A
ENSMUSG00000022020	74.137	0.692346	0.506367	1.36728	0.171538	0.908624	ENSMUSG00000022020	Naa16	#N/A
ENSMUSG00000032050	837.41	0.37044	0.270589	1.36901	0.170996	0.908624	ENSMUSG00000032050	Rdx	#N/A
ENSMUSG00000033629	108.89	-0.692712	0.506727	-1.36703	0.171615	0.908624	ENSMUSG00000033629	Hacd3	#N/A
ENSMUSG00000036309	451.436	0.453081	0.33087	1.36936	0.170886	0.908624	ENSMUSG00000036309	Skp1a	#N/A
ENSMUSG00000037958	121.741	-0.667057	0.488259	-1.36619	0.171878	0.908624	ENSMUSG00000037958	Nsrp1	#N/A
ENSMUSG00000000202	14.3671	2.32603	1.70827	1.36163	0.173315	0.908624	ENSMUSG00000000202	Btbd17	#N/A
ENSMUSG00000057594	15.5977	-1.71271	1.25612	-1.3635	0.172725	0.908624	ENSMUSG00000057594	Arl16	#N/A
ENSMUSG00000047246	18.104	-1.7501	1.27979	-1.36749	0.171473	0.908624	ENSMUSG00000047246	Hist1h2be	#N/A
ENSMUSG00000035597	129.519	0.744901	0.544639	1.3677	0.171407	0.908624	ENSMUSG00000035597	Prpf39	#N/A
ENSMUSG00000097971	308.822	0.674922	0.493577	1.36741	0.171497	0.908624	ENSMUSG00000097971	NA	#N/A
ENSMUSG00000034509	25.586	-1.54847	1.13842	-1.36019	0.17377	0.908624	ENSMUSG00000034509	Mad2l1bp	#N/A
ENSMUSG00000005371	101.853	0.55527	0.408131	1.36052	0.173666	0.908624	ENSMUSG00000005371	Fbxo11	#N/A
ENSMUSG00000001379	9.65587	2.64919	1.94191	1.36422	0.1725	0.908624	ENSMUSG00000001379	NA	#N/A
ENSMUSG00000038059	35.8902	-1.45282	1.06303	-1.36668	0.171726	0.908624	ENSMUSG00000038059	Smim3	#N/A
ENSMUSG00000024646	238.857	-0.628955	0.462285	-1.36054	0.173661	0.908624	ENSMUSG00000024646	Cyb5a	#N/A
ENSMUSG00000024990	11.5165	2.36749	1.73955	1.36098	0.173519	0.908624	ENSMUSG00000024990	Rbp4	#N/A
ENSMUSG00000025217	19.1336	-1.92434	1.41012	-1.36466	0.172359	0.908624	ENSMUSG00000025217	Btrc	#N/A
ENSMUSG00000053293	89.1195	-0.865786	0.636674	-1.35986	0.173875	0.908705	ENSMUSG00000053293	Pom121	#N/A
ENSMUSG00000070871	25.9041	-1.68361	1.23854	-1.35935	0.174036	0.908745	ENSMUSG00000070871	Ccnyl1	#N/A
ENSMUSG00000051817	120.73	0.583006	0.428999	1.35899	0.174149	0.908745	ENSMUSG00000051817	Sox12	#N/A
ENSMUSG00000009741	202.947	0.546051	0.401733	1.35924	0.174071	0.908745	ENSMUSG00000009741	Ubp1	#N/A
ENSMUSG00000041763	178.558	0.658978	0.485804	1.35647	0.17495	0.909345	ENSMUSG00000041763	Tpp2	#N/A
ENSMUSG00000002100	55.5952	0.846024	0.624447	1.35484	0.175469	0.909345	ENSMUSG00000002100	Mybpc3	#N/A
ENSMUSG00000025860	140.85	0.546578	0.403427	1.35484	0.175469	0.909345	ENSMUSG00000025860	Xiap	#N/A
ENSMUSG00000068823	1206.65	0.296491	0.21895	1.35415	0.175689	0.909345	ENSMUSG00000068823	Csde1	#N/A
ENSMUSG00000029823	799.681	0.456708	0.336685	1.35649	0.174945	0.909345	ENSMUSG00000029823	Luc7l2	#N/A
ENSMUSG00000038611	92.7807	0.86803	0.640705	1.3548	0.17548	0.909345	ENSMUSG00000038611	Phrf1	#N/A
ENSMUSG00000055553	16.924	-1.64854	1.21733	-1.35423	0.175664	0.909345	ENSMUSG00000055553	Kxd1	#N/A
ENSMUSG00000003033	106.722	-0.818817	0.604126	-1.35537	0.175298	0.909345	ENSMUSG00000003033	Ap1m1	#N/A
ENSMUSG00000034893	24.7095	1.73675	1.28108	1.35569	0.175197	0.909345	ENSMUSG00000034893	Cog3	#N/A
ENSMUSG00000003299	23.8554	-1.22558	0.904731	-1.35463	0.175534	0.909345	ENSMUSG00000003299	Mrpl4	#N/A
ENSMUSG00000020288	73.3745	1.10138	0.8113	1.35755	0.174606	0.909345	ENSMUSG00000020288	Ahsa2	#N/A
ENSMUSG00000051790	7.95753	-2.24891	1.65903	-1.35556	0.175239	0.909345	ENSMUSG00000051790	Nlgn2	#N/A
ENSMUSG00000039208	7.9083	-2.93165	2.15846	-1.35822	0.174395	0.909345	ENSMUSG00000039208	Metrnl	#N/A
ENSMUSG00000060093	23.4656	-2.01471	1.48639	-1.35543	0.17528	0.909345	ENSMUSG00000060093	Hist1h4a	#N/A
ENSMUSG00000021604	9.77593	3.00571	2.21541	1.35673	0.174866	0.909345	ENSMUSG00000021604	Irx4	#N/A
ENSMUSG00000024404	50.4402	0.770287	0.568642	1.35461	0.175542	0.909345	ENSMUSG00000024404	Riok3	#N/A
ENSMUSG00000030204	130.222	-0.69161	0.511125	-1.35311	0.176019	0.910593	ENSMUSG00000030204	Ddx47	#N/A
ENSMUSG00000027074	16.9726	1.68157	1.24363	1.35215	0.176328	0.911726	ENSMUSG00000027074	Slc43a3	#N/A
ENSMUSG00000027775	136.694	0.537149	0.398143	1.34913	0.177294	0.912137	ENSMUSG00000027775	Mfsd1	#N/A
ENSMUSG00000048109	32.9985	1.37057	1.01579	1.34926	0.177253	0.912137	ENSMUSG00000048109	Rbm15	#N/A
ENSMUSG00000029703	41.9417	1.09936	0.815034	1.34886	0.177383	0.912137	ENSMUSG00000029703	Lrwd1	#N/A
ENSMUSG00000063455	27.1283	1.29001	0.956434	1.34877	0.177412	0.912137	ENSMUSG00000063455	D630045J12Rik	#N/A
ENSMUSG00000040234	32.1714	1.13186	0.837803	1.35099	0.176699	0.912137	ENSMUSG00000040234	Tm7sf3	#N/A
ENSMUSG00000004937	169.085	-0.481875	0.357215	-1.34898	0.177344	0.912137	ENSMUSG00000004937	Sgta	#N/A
ENSMUSG00000031709	9.82176	-2.06186	1.52702	-1.35025	0.176935	0.912137	ENSMUSG00000031709	Tbc1d9	#N/A
ENSMUSG00000002825	64.1317	-0.924763	0.6844	-1.3512	0.176631	0.912137	ENSMUSG00000002825	Qtrt1	#N/A
ENSMUSG00000046785	125.881	0.633649	0.46937	1.35	0.177017	0.912137	ENSMUSG00000046785	Epm2aip1	#N/A
ENSMUSG00000020766	245.324	-0.688754	0.510733	-1.34856	0.177479	0.912137	ENSMUSG00000020766	Galk1	#N/A
ENSMUSG00000002997	86.3777	0.807925	0.59897	1.34886	0.177383	0.912137	ENSMUSG00000002997	Prkar2b	#N/A
ENSMUSG00000034333	18.6633	-1.56837	1.16258	-1.34904	0.177325	0.912137	ENSMUSG00000034333	Zbed4	#N/A
ENSMUSG00000038544	153.538	0.718852	0.533207	1.34817	0.177605	0.912325	ENSMUSG00000038544	Inip	#N/A
ENSMUSG00000041957	27.2577	0.97714	0.724947	1.34788	0.177698	0.912343	ENSMUSG00000041957	Pkp2	#N/A
ENSMUSG00000020723	35.5069	1.14768	0.852207	1.34672	0.178072	0.913803	ENSMUSG00000020723	Cacng4	#N/A
ENSMUSG00000005338	19.72	1.38612	1.03024	1.34544	0.178484	0.914607	ENSMUSG00000005338	Cadm3	#N/A
ENSMUSG00000029670	78.9433	0.709937	0.527678	1.3454	0.178497	0.914607	ENSMUSG00000029670	Ing3	#N/A
ENSMUSG00000071415	372.752	0.595896	0.442835	1.34564	0.178419	0.914607	ENSMUSG00000071415	Rpl23	#N/A
ENSMUSG00000042757	12.9945	2.21177	1.64468	1.3448	0.178689	0.914672	ENSMUSG00000042757	Tmem108	#N/A
ENSMUSG00000034435	8.49719	2.74922	2.04418	1.34491	0.178656	0.914672	ENSMUSG00000034435	Tmem30b	#N/A
ENSMUSG00000024220	16.6437	-1.70241	1.26678	-1.34389	0.178985	0.915268	ENSMUSG00000024220	Zfp523	#N/A
ENSMUSG00000024283	89.9558	0.63337	0.471289	1.34391	0.178978	0.915268	ENSMUSG00000024283	Wac	#N/A
ENSMUSG00000025938	27.268	1.68607	1.25675	1.34161	0.179722	0.915359	ENSMUSG00000025938	Slco5a1	#N/A
ENSMUSG00000016181	117.69	0.760618	0.569695	1.33513	0.181833	0.915359	ENSMUSG00000016181	Diexf	#N/A
[truncated: 13,365 more rows]

## Sheet: 302_gfp+_ko_E85
Ensembl	baseMean	log2FoldChange	lfcSE	stat	pvalue	Benjamini-Hochberg adjusted pvalue (padj)	ens_id	symbol	miR-302 target	CycleBase
ENSMUSG00000001986	16.6591	-20.109	2.05234	-9.79807	1.15e-22	1.3e-18	ENSMUSG00000001986	Gria3	NO	#N/A
ENSMUSG00000038765	12.4344	-20.562	2.13134	-9.64743	5.04e-22	2.86e-18	ENSMUSG00000038765	Lmx1b	NO	#N/A
ENSMUSG00000035202	605.564	2.71113	0.357665	7.58007	3.45e-14	1.3e-10	ENSMUSG00000035202	Lars2	NO	#N/A
ENSMUSG00000041431	263.302	-2.89804	0.424457	-6.82765	8.63e-12	2.45e-08	ENSMUSG00000041431	Ccnb1	NO	Ccnb1
ENSMUSG00000030654	1081.01	-1.55022	0.232435	-6.6695	2.57e-11	5.82e-08	ENSMUSG00000030654	Arl6ip1	NO	Arl6ip1
ENSMUSG00000019942	1235.21	-1.66428	0.27587	-6.03285	1.61e-09	3.04e-06	ENSMUSG00000019942	Cdk1	NO	Cdk1
ENSMUSG00000022360	337.601	1.73459	0.294682	5.88631	3.95e-09	6.39e-06	ENSMUSG00000022360	Atad2	YES	Atad2
ENSMUSG00000026414	227.953	2.64794	0.451729	5.86178	4.58e-09	6.49e-06	ENSMUSG00000026414	Tnnt2	NO	#N/A
ENSMUSG00000098178	178564	1.4763	0.254485	5.80113	6.59e-09	8.29e-06	ENSMUSG00000098178	NA	NO	#N/A
ENSMUSG00000068614	712.92	1.71536	0.302012	5.67977	1.35e-08	1.53e-05	ENSMUSG00000068614	Actc1	NO	#N/A
ENSMUSG00000026605	868.77	-2.50816	0.449648	-5.57804	2.43e-08	2.51e-05	ENSMUSG00000026605	Cenpf	NO	Cenpf
ENSMUSG00000020235	176.939	-2.95758	0.533366	-5.54512	2.94e-08	2.77e-05	ENSMUSG00000020235	Fzr1	NO	Fzr1
ENSMUSG00000053093	79.671	3.35891	0.622604	5.39495	6.85e-08	5.97e-05	ENSMUSG00000053093	Myh7	NO	#N/A
ENSMUSG00000079316	40.8268	-6.41175	1.20497	-5.32109	1.03e-07	8.35e-05	ENSMUSG00000079316	Rab9	NO	#N/A
ENSMUSG00000027223	36.7215	-5.43413	1.03604	-5.24511	1.56e-07	0.000117985	ENSMUSG00000027223	Mapk8ip1	NO	#N/A
ENSMUSG00000045328	604.514	-1.88546	0.38254	-4.92878	8.27e-07	0.000585973	ENSMUSG00000045328	Cenpe	NO	Cenpe
ENSMUSG00000012443	140.834	-2.3961	0.493158	-4.85868	1.18e-06	0.000787651	ENSMUSG00000012443	Kif11	NO	Kif11
ENSMUSG00000030611	27.1496	-7.61335	1.57594	-4.83099	1.36e-06	0.000855234	ENSMUSG00000030611	Mrps11	NO	#N/A
ENSMUSG00000031972	57.1949	3.29488	0.693294	4.7525	2.01e-06	0.00119818	ENSMUSG00000031972	Acta1	NO	#N/A
ENSMUSG00000020469	813.588	1.86759	0.403294	4.63083	3.64e-06	0.00201798	ENSMUSG00000020469	Myl7	NO	#N/A
ENSMUSG00000039294	23.4004	-7.32627	1.58394	-4.62533	3.74e-06	0.00201798	ENSMUSG00000039294	Cybc1	NO	#N/A
ENSMUSG00000024660	462.034	-1.35038	0.292975	-4.60918	4.04e-06	0.00208209	ENSMUSG00000024660	Incenp	NO	#N/A
ENSMUSG00000051517	22.3539	-5.11794	1.12024	-4.56861	4.91e-06	0.00231797	ENSMUSG00000051517	Arhgef39	NO	Arhgef39
ENSMUSG00000046573	16.687	-7.00753	1.53113	-4.57669	4.72e-06	0.00231797	ENSMUSG00000046573	Lyrm4	NO	#N/A
ENSMUSG00000038943	296.374	-1.94695	0.427551	-4.55373	5.27e-06	0.00238868	ENSMUSG00000038943	Prc1	YES	#N/A
ENSMUSG00000049950	21.7697	-6.71473	1.47891	-4.54031	5.62e-06	0.00244798	ENSMUSG00000049950	Rpp38	NO	#N/A
ENSMUSG00000032434	34.4586	-3.37897	0.754638	-4.4776	7.55e-06	0.00316791	ENSMUSG00000032434	Cmtm6	NO	#N/A
ENSMUSG00000013936	95.6611	2.71462	0.608876	4.45841	8.26e-06	0.00334146	ENSMUSG00000013936	Myl2	NO	#N/A
ENSMUSG00000026116	35.1521	-4.34547	0.9858	-4.40807	1.04e-05	0.00381224	ENSMUSG00000026116	Tmem131	NO	#N/A
ENSMUSG00000056267	27.0373	-4.69032	1.06276	-4.41334	1.02e-05	0.00381224	ENSMUSG00000056267	Cep70	NO	Cep70
ENSMUSG00000004462	22.5622	-7.39845	1.67388	-4.41994	9.87e-06	0.00381224	ENSMUSG00000004462	Tbccd1	NO	#N/A
ENSMUSG00000021481	21.6588	-6.8377	1.55788	-4.38912	1.14e-05	0.00403002	ENSMUSG00000021481	Zfp346	NO	#N/A
ENSMUSG00000027306	389.897	-2.41004	0.551401	-4.37076	1.24e-05	0.00425129	ENSMUSG00000027306	Nusap1	NO	Nusap1
ENSMUSG00000072946	20.9095	-6.51797	1.49714	-4.35362	1.34e-05	0.00446277	ENSMUSG00000072946	Ptgr2	NO	#N/A
ENSMUSG00000020914	2130.7	-1.29516	0.300078	-4.31608	1.59e-05	0.00514179	ENSMUSG00000020914	Top2a	NO	Top2a
ENSMUSG00000042831	25.0207	-6.54284	1.52754	-4.28327	1.84e-05	0.00572901	ENSMUSG00000042831	Alkbh6	NO	#N/A
ENSMUSG00000020330	183.47	-2.04421	0.477644	-4.27979	1.87e-05	0.00572901	ENSMUSG00000020330	Hmmr	NO	Hmmr
ENSMUSG00000033434	21.0476	-5.47616	1.28533	-4.26049	2.04e-05	0.00608223	ENSMUSG00000033434	Gtpbp6	NO	#N/A
ENSMUSG00000036580	127.163	1.55721	0.366641	4.24723	2.16e-05	0.00619294	ENSMUSG00000036580	Spg20	NO	#N/A
ENSMUSG00000044857	17.1568	-5.99766	1.41289	-4.24497	2.19e-05	0.00619294	ENSMUSG00000044857	Lemd2	NO	#N/A
ENSMUSG00000051390	28.3396	-5.735	1.35418	-4.23502	2.29e-05	0.00631569	ENSMUSG00000051390	Zbtb22	NO	#N/A
ENSMUSG00000023066	27.6416	-6.24168	1.47863	-4.22127	2.43e-05	0.00655387	ENSMUSG00000023066	Rttn	NO	#N/A
ENSMUSG00000037315	37.449	-3.77904	0.900283	-4.19762	2.7e-05	0.00710784	ENSMUSG00000037315	Jade3	NO	#N/A
ENSMUSG00000048186	17.9643	-6.83958	1.63883	-4.17345	3e-05	0.00768042	ENSMUSG00000048186	Bend7	NO	#N/A
ENSMUSG00000079442	12.105	-6.7447	1.61756	-4.16969	3.05e-05	0.00768042	ENSMUSG00000079442	St6galnac4	NO	#N/A
ENSMUSG00000066979	511.799	-1.67254	0.401729	-4.16336	3.14e-05	0.00770188	ENSMUSG00000066979	Bub3	NO	Bub3
ENSMUSG00000031453	22.9999	-6.44183	1.54884	-4.15913	3.19e-05	0.00770188	ENSMUSG00000031453	Rasa3	NO	#N/A
ENSMUSG00000038692	47.6618	-3.7968	0.915874	-4.14554	3.39e-05	0.00800274	ENSMUSG00000038692	Hoxb4	NO	#N/A
ENSMUSG00000019992	17.8686	-6.96446	1.68828	-4.12517	3.7e-05	0.00851637	ENSMUSG00000019992	Mtfr2	NO	#N/A
ENSMUSG00000022867	167.765	1.79526	0.435544	4.12188	3.76e-05	0.00851637	ENSMUSG00000022867	Usp25	NO	#N/A
ENSMUSG00000035458	34.904	3.82928	0.931628	4.11031	3.95e-05	0.00877876	ENSMUSG00000035458	Tnni3	NO	#N/A
ENSMUSG00000024803	189.628	1.94581	0.474766	4.09845	4.16e-05	0.00906312	ENSMUSG00000024803	Ankrd1	NO	#N/A
ENSMUSG00000008035	16.415	-6.50275	1.59732	-4.07104	4.68e-05	0.0100062	ENSMUSG00000008035	Mid1ip1	NO	#N/A
ENSMUSG00000007589	24.5662	-4.49586	1.10774	-4.0586	4.94e-05	0.0102719	ENSMUSG00000007589	Tinf2	NO	#N/A
ENSMUSG00000064925	13.6533	-6.98857	1.7229	-4.05629	4.99e-05	0.0102719	ENSMUSG00000064925	Snora62	NO	#N/A
ENSMUSG00000024691	144.714	1.63919	0.406955	4.02793	5.63e-05	0.0113857	ENSMUSG00000024691	Fam111a	NO	#N/A
ENSMUSG00000051747	541.381	2.21654	0.553423	4.00515	6.2e-05	0.0123205	ENSMUSG00000051747	Ttn	NO	#N/A
ENSMUSG00000020743	23.2596	-5.39563	1.34861	-4.00089	6.31e-05	0.0123283	ENSMUSG00000020743	Mif4gd	NO	#N/A
ENSMUSG00000044149	17.424	-5.8356	1.46164	-3.9925	6.54e-05	0.0123472	ENSMUSG00000044149	Nkrf	NO	#N/A
ENSMUSG00000032258	16.7958	-6.88283	1.72379	-3.99286	6.53e-05	0.0123472	ENSMUSG00000032258	Lca5	NO	#N/A
ENSMUSG00000025235	14.3743	-6.59367	1.65956	-3.97316	7.09e-05	0.0131749	ENSMUSG00000025235	Bbs4	NO	#N/A
ENSMUSG00000047719	18.805	-5.43535	1.3694	-3.96914	7.21e-05	0.0131829	ENSMUSG00000047719	Ubiad1	NO	#N/A
ENSMUSG00000037820	39.0338	3.16982	0.800126	3.96166	7.44e-05	0.0132431	ENSMUSG00000037820	Tgm2	NO	#N/A
ENSMUSG00000031285	24.4801	7.41799	1.873	3.96048	7.48e-05	0.0132431	ENSMUSG00000031285	Dcx	NO	#N/A
ENSMUSG00000048911	10.3444	-6.77851	1.71619	-3.94975	7.82e-05	0.0134312	ENSMUSG00000048911	Rnf24	NO	#N/A
ENSMUSG00000002280	11.2668	-6.49354	1.64294	-3.9524	7.74e-05	0.0134312	ENSMUSG00000002280	Narfl	NO	#N/A
ENSMUSG00000007038	21.8334	-4.52054	1.14938	-3.93302	8.39e-05	0.0141864	ENSMUSG00000007038	Neu1	NO	#N/A
ENSMUSG00000002100	55.5952	2.50095	0.637871	3.92078	8.83e-05	0.0147074	ENSMUSG00000002100	Mybpc3	NO	#N/A
ENSMUSG00000029322	16.4769	-6.61512	1.69638	-3.89955	9.64e-05	0.015826	ENSMUSG00000029322	Plac8	NO	#N/A
ENSMUSG00000028737	19.2133	-5.63287	1.44731	-3.89195	9.94e-05	0.0158698	ENSMUSG00000028737	Aldh4a1	NO	#N/A
ENSMUSG00000071477	18.2686	-4.73131	1.21502	-3.89403	9.86e-05	0.0158698	ENSMUSG00000071477	Zfp777	NO	#N/A
ENSMUSG00000051235	17.0337	-7.1067	1.82852	-3.88659	0.000101662	0.0159991	ENSMUSG00000051235	Gen1	NO	#N/A
ENSMUSG00000062961	21.0072	-4.56691	1.17883	-3.8741	0.000107019	0.0166114	ENSMUSG00000062961	Ccdc177	NO	#N/A
ENSMUSG00000031558	139.607	1.65928	0.429607	3.86232	0.000112316	0.0171981	ENSMUSG00000031558	Slit2	NO	#N/A
ENSMUSG00000027469	358.069	-1.31992	0.345568	-3.81957	0.000133685	0.0192125	ENSMUSG00000027469	Tpx2	NO	Tpx2
ENSMUSG00000005374	19.0283	-4.3499	1.13671	-3.82674	0.000129853	0.0192125	ENSMUSG00000005374	Tbl2	NO	#N/A
ENSMUSG00000052584	11.2384	-7.06733	1.84926	-3.82171	0.000132528	0.0192125	ENSMUSG00000052584	Serp2	NO	#N/A
ENSMUSG00000062352	27.2643	-5.87054	1.53412	-3.82664	0.000129904	0.0192125	ENSMUSG00000062352	Itgb1bp1	NO	#N/A
ENSMUSG00000022636	93.5712	2.72131	0.712557	3.81908	0.00013395	0.0192125	ENSMUSG00000022636	Alcam	NO	#N/A
ENSMUSG00000021038	23.6331	-5.37383	1.40842	-3.81549	0.000135911	0.0192501	ENSMUSG00000021038	Vipas39	NO	#N/A
ENSMUSG00000032086	41.1277	3.03412	0.799116	3.79684	0.000146551	0.0205008	ENSMUSG00000032086	Bace1	NO	#N/A
ENSMUSG00000027500	62.5819	3.90461	1.03034	3.78965	0.000150857	0.0208058	ENSMUSG00000027500	Stmn2	NO	#N/A
ENSMUSG00000059475	19.9283	-5.16575	1.36403	-3.78712	0.000152403	0.0208058	ENSMUSG00000059475	Zfp426	NO	#N/A
ENSMUSG00000017499	183.534	1.66439	0.440144	3.78148	0.0001559	0.0210298	ENSMUSG00000017499	Cdc6	NO	Cdc6
ENSMUSG00000055737	13.5695	-5.89821	1.5621	-3.77582	0.00015948	0.0212596	ENSMUSG00000055737	Ghr	NO	#N/A
ENSMUSG00000038253	21.435	-5.64408	1.51327	-3.72972	0.000191696	0.024932	ENSMUSG00000038253	Hoxa5	NO	#N/A
ENSMUSG00000022089	13.2595	-5.96319	1.60062	-3.72556	0.000194879	0.024932	ENSMUSG00000022089	Bin3	NO	#N/A
ENSMUSG00000022098	9.98196	-6.32428	1.6981	-3.72434	0.00019583	0.024932	ENSMUSG00000022098	Bmp1	NO	#N/A
ENSMUSG00000032783	18.3336	-4.50515	1.20841	-3.72818	0.000192871	0.024932	ENSMUSG00000032783	Troap	NO	Troap
ENSMUSG00000041035	41.7043	-2.79076	0.750473	-3.71867	0.000200276	0.0252148	ENSMUSG00000041035	Dpcd	NO	#N/A
ENSMUSG00000028360	13.1812	-5.95541	1.60598	-3.70828	0.000208671	0.0259829	ENSMUSG00000028360	Slc44a5	NO	#N/A
ENSMUSG00000040174	23.7438	-4.33949	1.17116	-3.7053	0.000211142	0.0260049	ENSMUSG00000040174	Alkbh3	NO	#N/A
ENSMUSG00000033214	17.1088	-7.10774	1.92273	-3.6967	0.000218423	0.0266124	ENSMUSG00000033214	Slitrk5	NO	#N/A
ENSMUSG00000035783	367.217	1.43635	0.388933	3.69306	0.000221575	0.0267092	ENSMUSG00000035783	Acta2	NO	#N/A
ENSMUSG00000061086	203.841	1.75889	0.478173	3.67836	0.000234735	0.0277479	ENSMUSG00000061086	Myl4	NO	#N/A
ENSMUSG00000002808	13.2337	-6.7271	1.82902	-3.67798	0.000235089	0.0277479	ENSMUSG00000002808	Epdr1	NO	#N/A
ENSMUSG00000005774	19.5711	-6.10144	1.66574	-3.6629	0.000249376	0.0288334	ENSMUSG00000005774	Rfx5	NO	#N/A
ENSMUSG00000024217	17.3558	-6.01664	1.64227	-3.6636	0.000248694	0.0288334	ENSMUSG00000024217	Snrpc	NO	#N/A
ENSMUSG00000020475	15.3258	4.15333	1.14524	3.62661	0.000287163	0.0326875	ENSMUSG00000020475	Pgam2	NO	#N/A
ENSMUSG00000002017	31.0653	-4.84077	1.33523	-3.62543	0.000288478	0.0326875	ENSMUSG00000002017	Fam98a	NO	#N/A
ENSMUSG00000042308	44.7951	-2.74389	0.760863	-3.60628	0.000310615	0.0348473	ENSMUSG00000042308	Setd1a	NO	#N/A
ENSMUSG00000008398	9.7917	-6.94175	1.92654	-3.60322	0.000314303	0.0349153	ENSMUSG00000008398	Elk3	NO	#N/A
ENSMUSG00000029432	75.491	1.96731	0.547018	3.59642	0.000322632	0.035004	ENSMUSG00000029432	Nipsnap2	NO	#N/A
ENSMUSG00000021408	24.6346	-5.41601	1.50466	-3.59949	0.000318846	0.035004	ENSMUSG00000021408	Ripk1	NO	#N/A
ENSMUSG00000024960	10.1488	-5.84061	1.62464	-3.59502	0.000324369	0.035004	ENSMUSG00000024960	Plcb3	NO	#N/A
ENSMUSG00000033530	12.6825	-6.56394	1.83158	-3.58376	0.00033868	0.0362036	ENSMUSG00000033530	Ttc7b	NO	#N/A
ENSMUSG00000024503	72.8964	2.60271	0.726883	3.58064	0.000342749	0.0362962	ENSMUSG00000024503	Spink1	NO	#N/A
ENSMUSG00000030867	536.362	-1.5359	0.429762	-3.57384	0.000351786	0.0369082	ENSMUSG00000030867	Plk1	NO	Plk1
ENSMUSG00000036943	57.4141	-3.44251	0.96717	-3.55936	0.000371759	0.0386458	ENSMUSG00000036943	Rab8b	NO	#N/A
ENSMUSG00000021010	10.9853	-6.8105	1.92466	-3.53854	0.000402346	0.0414453	ENSMUSG00000021010	Npas3	NO	#N/A
ENSMUSG00000039725	25.5847	-3.26596	0.925576	-3.52857	0.000417817	0.0418963	ENSMUSG00000039725	Trp53rka	NO	#N/A
ENSMUSG00000070699	12.3894	-6.86437	1.94422	-3.53065	0.000414545	0.0418963	ENSMUSG00000070699	Sars2	NO	#N/A
ENSMUSG00000022378	211.352	-1.53829	0.435703	-3.53058	0.000414648	0.0418963	ENSMUSG00000022378	Fam49b	NO	#N/A
ENSMUSG00000040147	16.1212	-5.76113	1.64221	-3.50814	0.000451244	0.0430335	ENSMUSG00000040147	Maob	NO	#N/A
ENSMUSG00000025825	14.7244	-4.55674	1.29906	-3.50773	0.000451945	0.0430335	ENSMUSG00000025825	Iscu	NO	#N/A
ENSMUSG00000040111	20.7218	-3.95376	1.12437	-3.51642	0.000437412	0.0430335	ENSMUSG00000040111	Gramd1b	NO	#N/A
ENSMUSG00000032609	20.4229	3.49815	0.995684	3.51331	0.000442558	0.0430335	ENSMUSG00000032609	Klhdc8b	NO	#N/A
ENSMUSG00000020692	13.8491	-5.3646	1.52869	-3.50929	0.000449306	0.0430335	ENSMUSG00000020692	Nle1	NO	#N/A
ENSMUSG00000022454	8.19426	-6.35545	1.80639	-3.51832	0.00043429	0.0430335	ENSMUSG00000022454	Nell2	NO	#N/A
ENSMUSG00000078784	135.077	1.9692	0.561807	3.50512	0.000456394	0.043095	ENSMUSG00000078784	1810022K09Rik	NO	#N/A
ENSMUSG00000061576	8.35095	-6.43356	1.8369	-3.5024	0.000461093	0.0431789	ENSMUSG00000061576	Dpp6	NO	#N/A
ENSMUSG00000026199	27.1605	-4.41159	1.26266	-3.4939	0.000476024	0.0436894	ENSMUSG00000026199	Ankzf1	NO	#N/A
ENSMUSG00000026975	6.7038	-6.65371	1.90595	-3.49102	0.000481176	0.0436894	ENSMUSG00000026975	Dph7	NO	#N/A
ENSMUSG00000028550	14.1986	7.70505	2.20738	3.49058	0.000481968	0.0436894	ENSMUSG00000028550	Atg4c	NO	#N/A
ENSMUSG00000005360	34.4356	-4.07771	1.16724	-3.49347	0.000476782	0.0436894	ENSMUSG00000005360	Slc1a3	NO	Slc1a3
ENSMUSG00000039765	32.3096	-3.6561	1.04918	-3.48473	0.000492635	0.044302	ENSMUSG00000039765	Cc2d2a	NO	#N/A
ENSMUSG00000041272	10.8883	-6.38951	1.83571	-3.48068	0.000500143	0.044623	ENSMUSG00000041272	Tox	YES	#N/A
ENSMUSG00000027394	20.4544	-5.22175	1.5041	-3.47167	0.000517228	0.0453531	ENSMUSG00000027394	Ttl	NO	#N/A
ENSMUSG00000078317	9.33129	-6.39756	1.84361	-3.47012	0.000520217	0.0453531	ENSMUSG00000078317	F8a	NO	#N/A
ENSMUSG00000025723	18.8333	-4.3478	1.25294	-3.47006	0.000520334	0.0453531	ENSMUSG00000025723	Nmb	NO	#N/A
ENSMUSG00000085385	20.3382	-4.32674	1.24978	-3.462	0.000536185	0.0459289	ENSMUSG00000085385	NA	NO	#N/A
ENSMUSG00000047789	8.94477	-6.4996	1.87821	-3.46054	0.0005391	0.0459289	ENSMUSG00000047789	Slc38a9	NO	#N/A
ENSMUSG00000024038	203.036	1.25033	0.361041	3.46313	0.000533927	0.0459289	ENSMUSG00000024038	Ndufv3	NO	#N/A
ENSMUSG00000021816	182.952	-1.62845	0.470915	-3.45805	0.000544098	0.0460088	ENSMUSG00000021816	Ppp3cb	NO	#N/A
ENSMUSG00000028681	8.51321	-6.32936	1.84361	-3.43313	0.000596652	0.0497085	ENSMUSG00000028681	Ptch2	NO	#N/A
ENSMUSG00000058317	26.6722	-2.8693	0.835896	-3.43261	0.000597811	0.0497085	ENSMUSG00000058317	Ube2e2	NO	#N/A
ENSMUSG00000090877	13.0474	-6.66039	1.94115	-3.43116	0.000601012	0.0497085	ENSMUSG00000090877	Hspa1b	NO	#N/A
ENSMUSG00000047534	197.34	-2.035	0.593649	-3.42796	0.000608144	0.0499339	ENSMUSG00000047534	Mis18bp1	NO	Mis18bp1
ENSMUSG00000027699	115.457	-1.83501	0.53602	-3.42339	0.000618444	0.0504143	ENSMUSG00000027699	Ect2	NO	Ect2
ENSMUSG00000041471	15.0534	-4.51913	1.32121	-3.42046	0.000625161	0.0505979	ENSMUSG00000041471	Shld2	NO	#N/A
ENSMUSG00000020696	14.0341	-6.22167	1.82365	-3.41166	0.000645692	0.0518889	ENSMUSG00000020696	Rffl	NO	#N/A
ENSMUSG00000089417	8.34484	-6.22005	1.82516	-3.40795	0.000654527	0.0519385	ENSMUSG00000089417	NA	NO	#N/A
ENSMUSG00000030494	12.032	-6.08421	1.78551	-3.40756	0.000655477	0.0519385	ENSMUSG00000030494	Rhpn2	NO	#N/A
ENSMUSG00000042228	12.6637	-5.63061	1.65817	-3.39568	0.000684585	0.0534968	ENSMUSG00000042228	Lyn	NO	#N/A
ENSMUSG00000004945	202.239	1.40334	0.413089	3.39718	0.000680833	0.0534968	ENSMUSG00000004945	Tmem242	NO	#N/A
ENSMUSG00000079277	175.807	-1.89329	0.559554	-3.38358	0.000715474	0.0547773	ENSMUSG00000079277	Hoxd3	NO	#N/A
ENSMUSG00000028793	25.7208	-3.34992	0.989862	-3.38423	0.000713795	0.0547773	ENSMUSG00000028793	Rnf19b	NO	#N/A
ENSMUSG00000087590	390.578	1.48781	0.439599	3.38448	0.000713143	0.0547773	ENSMUSG00000087590	Epb41l4aos	NO	#N/A
ENSMUSG00000029167	13.7091	-6.39399	1.89136	-3.38062	0.000723222	0.0549988	ENSMUSG00000029167	Ppargc1a	NO	#N/A
ENSMUSG00000031442	7.8103	-6.70586	1.98514	-3.37802	0.000730103	0.0551519	ENSMUSG00000031442	Mcf2l	NO	#N/A
ENSMUSG00000031109	22.5241	-3.75217	1.11585	-3.36262	0.000772057	0.0568977	ENSMUSG00000031109	Enox2	NO	#N/A
ENSMUSG00000078484	8.86422	-5.75345	1.71151	-3.36163	0.000774845	0.0568977	ENSMUSG00000078484	NA	NO	#N/A
ENSMUSG00000030161	91.2566	1.7595	0.522518	3.36734	0.000758958	0.0568977	ENSMUSG00000030161	Gabarapl1	NO	#N/A
ENSMUSG00000053641	11.2592	-5.84632	1.73977	-3.36039	0.00077832	0.0568977	ENSMUSG00000053641	Dennd4a	NO	#N/A
ENSMUSG00000010025	25.9546	2.68689	0.799486	3.36078	0.000777233	0.0568977	ENSMUSG00000010025	Aldh3a2	NO	#N/A
ENSMUSG00000053897	22.1878	-5.6785	1.69452	-3.3511	0.000804925	0.0581406	ENSMUSG00000053897	Slc39a8	NO	#N/A
ENSMUSG00000002068	145.875	1.45116	0.43307	3.35087	0.000805585	0.0581406	ENSMUSG00000002068	Ccne1	NO	Ccne1
ENSMUSG00000058402	8.92069	-6.36851	1.90216	-3.34803	0.000813868	0.0583667	ENSMUSG00000058402	Zfp420	NO	#N/A
ENSMUSG00000029591	250.735	1.36752	0.409003	3.34354	0.000827177	0.0585797	ENSMUSG00000029591	Ung	NO	Ung
ENSMUSG00000064363	7624.49	1.17563	0.351516	3.34447	0.000824395	0.0585797	ENSMUSG00000064363	ND4	NO	#N/A
ENSMUSG00000060098	48.9077	-2.59056	0.775878	-3.33887	0.000841189	0.0588365	ENSMUSG00000060098	Prmt7	NO	#N/A
ENSMUSG00000024477	20.905	-5.57412	1.66878	-3.34024	0.000837067	0.0588365	ENSMUSG00000024477	Pggt1b	NO	#N/A
ENSMUSG00000027496	156.404	-1.98919	0.596365	-3.33552	0.000851397	0.0591852	ENSMUSG00000027496	Aurka	NO	Aurka
ENSMUSG00000048763	11.0386	-6.217	1.86895	-3.32647	0.000879531	0.0607681	ENSMUSG00000048763	Hoxb3	NO	#N/A
ENSMUSG00000021772	10.4598	-6.13701	1.8465	-3.3236	0.000888649	0.061026	ENSMUSG00000021772	Nkiras1	NO	#N/A
ENSMUSG00000034342	41.4809	-3.78121	1.14176	-3.31172	0.000927232	0.0631079	ENSMUSG00000034342	Cbl	NO	#N/A
ENSMUSG00000023940	125.299	-1.84216	0.5564	-3.31086	0.000930105	0.0631079	ENSMUSG00000023940	Sgo1	NO	#N/A
ENSMUSG00000039646	15.8001	-4.40277	1.33051	-3.30909	0.000936003	0.0631301	ENSMUSG00000039646	Vasn	NO	#N/A
ENSMUSG00000025474	29.8301	-2.54216	0.769261	-3.30469	0.000950831	0.0637507	ENSMUSG00000025474	Tubgcp2	NO	#N/A
ENSMUSG00000084897	11.5544	-7.23877	2.19386	-3.29956	0.000968377	0.0637884	ENSMUSG00000084897	a	NO	#N/A
ENSMUSG00000031326	17.4134	-4.66513	1.41455	-3.29796	0.000973912	0.0637884	ENSMUSG00000031326	Cdx4	NO	#N/A
ENSMUSG00000091474	11.7652	-6.16239	1.86675	-3.30113	0.000962958	0.0637884	ENSMUSG00000091474	2610021A01Rik	NO	#N/A
ENSMUSG00000032373	9.83133	-6.26112	1.89701	-3.30053	0.000965035	0.0637884	ENSMUSG00000032373	Car12	NO	#N/A
ENSMUSG00000014418	13.9236	-5.59183	1.69763	-3.29391	0.000988037	0.0643417	ENSMUSG00000014418	Hps5	NO	#N/A
ENSMUSG00000038550	9.11838	-5.93917	1.80796	-3.28502	0.00101976	0.0653012	ENSMUSG00000038550	Ciart	NO	#N/A
ENSMUSG00000030347	12.8784	-5.18611	1.57876	-3.28493	0.00102006	0.0653012	ENSMUSG00000030347	D6Wsu163e	NO	#N/A
ENSMUSG00000032563	161.139	1.72405	0.524678	3.28593	0.00101647	0.0653012	ENSMUSG00000032563	Mrpl3	NO	#N/A
ENSMUSG00000040687	12.1146	-5.64213	1.71884	-3.28252	0.00102884	0.0654931	ENSMUSG00000040687	Madd	NO	#N/A
ENSMUSG00000021546	3107.99	-0.678232	0.207091	-3.27505	0.00105644	0.0668743	ENSMUSG00000021546	Hnrnpk	NO	#N/A
ENSMUSG00000038406	19.2731	-4.09617	1.25403	-3.26641	0.0010892	0.0685651	ENSMUSG00000038406	Scaf1	NO	#N/A
ENSMUSG00000048106	12.3866	-6.70281	2.05669	-3.25903	0.00111793	0.0693556	ENSMUSG00000048106	4632415L05Rik	NO	#N/A
ENSMUSG00000012535	330.652	-0.864858	0.265418	-3.25848	0.00112012	0.0693556	ENSMUSG00000012535	Tnpo3	NO	#N/A
ENSMUSG00000029911	165.081	1.5277	0.468586	3.26023	0.00111322	0.0693556	ENSMUSG00000029911	Ssbp1	NO	#N/A
ENSMUSG00000053080	10.2107	-5.94224	1.82782	-3.251	0.00114999	0.0708183	ENSMUSG00000053080	2700081O15Rik	NO	#N/A
ENSMUSG00000047261	100.186	1.69452	0.522644	3.2422	0.00118609	0.0726466	ENSMUSG00000047261	Gap43	NO	#N/A
ENSMUSG00000062380	60.5395	2.19439	0.677328	3.23977	0.00119625	0.0728748	ENSMUSG00000062380	Tubb3	NO	#N/A
ENSMUSG00000000094	11.4261	-6.1184	1.89077	-3.23592	0.0012125	0.0734694	ENSMUSG00000000094	Tbx4	NO	#N/A
ENSMUSG00000025867	19.0692	4.13218	1.28038	3.22729	0.00124967	0.075319	ENSMUSG00000025867	Cplx2	NO	#N/A
ENSMUSG00000029126	66.8358	2.35624	0.732239	3.21785	0.00129153	0.0772628	ENSMUSG00000029126	Nsg1	NO	#N/A
ENSMUSG00000020261	12.2778	-6.04604	1.87942	-3.21696	0.00129556	0.0772628	ENSMUSG00000020261	Slc36a1	NO	#N/A
ENSMUSG00000097375	25.6916	-3.60323	1.12365	-3.20673	0.00134254	0.0796457	ENSMUSG00000097375	NA	NO	#N/A
ENSMUSG00000019437	7.57265	-6.02279	1.88114	-3.20167	0.00136634	0.0800372	ENSMUSG00000019437	Tlcd1	NO	#N/A
ENSMUSG00000022687	13.4181	-5.2762	1.64799	-3.20159	0.0013667	0.0800372	ENSMUSG00000022687	Boc	NO	#N/A
ENSMUSG00000072082	67.8148	-2.32432	0.726163	-3.20083	0.00137033	0.0800372	ENSMUSG00000072082	Ccnf	NO	Ccnf
ENSMUSG00000040666	78.1512	2.24457	0.702717	3.19413	0.00140252	0.0814972	ENSMUSG00000040666	Sh3bgr	NO	#N/A
ENSMUSG00000097576	9.64225	6.35564	1.99149	3.19141	0.00141583	0.0818506	ENSMUSG00000097576	NA	NO	#N/A
ENSMUSG00000061601	6.1041	-6.7592	2.12044	-3.18763	0.00143442	0.0822634	ENSMUSG00000061601	Pclo	NO	#N/A
ENSMUSG00000065421	12.3222	-6.68558	2.09776	-3.18702	0.00143749	0.0822634	ENSMUSG00000065421	Mirlet7a-1	NO	#N/A
ENSMUSG00000046947	8.67993	-5.55813	1.74968	-3.17665	0.00148987	0.084833	ENSMUSG00000046947	Adck2	NO	#N/A
ENSMUSG00000089774	81.2922	-2.43147	0.767054	-3.16988	0.00152502	0.0863999	ENSMUSG00000089774	Slc5a3	YES	#N/A
ENSMUSG00000010505	9.71105	7.68308	2.42666	3.16612	0.00154489	0.086522	ENSMUSG00000010505	Myt1	NO	#N/A
ENSMUSG00000041616	38.0932	2.4158	0.765408	3.15622	0.00159828	0.086522	ENSMUSG00000041616	Nppa	NO	#N/A
ENSMUSG00000054256	227.355	-1.50845	0.478137	-3.15485	0.00160578	0.086522	ENSMUSG00000054256	Msi1	NO	#N/A
ENSMUSG00000063146	5.78039	-6.42527	2.02886	-3.16693	0.00154058	0.086522	ENSMUSG00000063146	Clip2	NO	#N/A
ENSMUSG00000085412	22.2226	4.03089	1.27759	3.15507	0.0016046	0.086522	ENSMUSG00000085412	Halr1	NO	#N/A
ENSMUSG00000056952	424.502	-1.32371	0.418974	-3.1594	0.00158092	0.086522	ENSMUSG00000056952	Tatdn2	NO	#N/A
ENSMUSG00000045752	89.1584	1.65145	0.523498	3.15465	0.00160691	0.086522	ENSMUSG00000045752	Tssc4	NO	#N/A
ENSMUSG00000096999	11.4912	-6.89293	2.18425	-3.15574	0.0016009	0.086522	ENSMUSG00000096999	NA	NO	#N/A
ENSMUSG00000036712	18.7432	-3.88107	1.23078	-3.15333	0.00161417	0.086522	ENSMUSG00000036712	Cyld	NO	#N/A
ENSMUSG00000031792	19.8794	-4.224	1.33731	-3.15858	0.00158539	0.086522	ENSMUSG00000031792	Usb1	NO	Usb1
ENSMUSG00000022009	45.747	-2.08191	0.658902	-3.15966	0.00157954	0.086522	ENSMUSG00000022009	Nufip1	NO	#N/A
ENSMUSG00000005732	843.624	0.717869	0.227714	3.1525	0.0016188	0.086522	ENSMUSG00000005732	Ranbp1	NO	#N/A
ENSMUSG00000074916	11.776	-5.36935	1.70404	-3.15096	0.00162734	0.0865701	ENSMUSG00000074916	Chst14	NO	#N/A
ENSMUSG00000027710	19.4029	-3.13029	0.994466	-3.14771	0.00164556	0.0871303	ENSMUSG00000027710	Acad9	NO	#N/A
ENSMUSG00000003581	11.8585	-5.30596	1.68954	-3.14048	0.00168671	0.0888936	ENSMUSG00000003581	Rnf215	NO	#N/A
ENSMUSG00000032342	16.1458	-4.93732	1.57323	-3.13832	0.00169918	0.0891359	ENSMUSG00000032342	Mto1	NO	#N/A
ENSMUSG00000037300	48.4729	-1.79932	0.574102	-3.13414	0.00172357	0.0891768	ENSMUSG00000037300	Ttc13	NO	#N/A
ENSMUSG00000013584	10.8314	-5.16204	1.64639	-3.13536	0.00171641	0.0891768	ENSMUSG00000013584	Aldh1a2	NO	#N/A
ENSMUSG00000062691	13.176	-4.77966	1.52464	-3.13495	0.00171883	0.0891768	ENSMUSG00000062691	Cebpzos	NO	#N/A
ENSMUSG00000084993	9.95713	-6.72248	2.1467	-3.13154	0.00173893	0.0895626	ENSMUSG00000084993	NA	NO	#N/A
ENSMUSG00000097519	12.1365	-5.72269	1.8292	-3.12851	0.00175693	0.0900805	ENSMUSG00000097519	4930558J18Rik	NO	#N/A
ENSMUSG00000035697	13.2069	-4.8236	1.54692	-3.1182	0.00181962	0.0924577	ENSMUSG00000035697	Arhgap45	NO	#N/A
ENSMUSG00000033114	8.05006	5.77262	1.8511	3.11849	0.00181783	0.0924577	ENSMUSG00000033114	Slc35d2	NO	#N/A
ENSMUSG00000042594	13.0209	-4.90328	1.57504	-3.11312	0.00185119	0.093642	ENSMUSG00000042594	Sh2b3	NO	#N/A
ENSMUSG00000017765	18.9174	-4.22187	1.35713	-3.11089	0.00186526	0.0939346	ENSMUSG00000017765	Slc12a4	NO	#N/A
ENSMUSG00000064289	13.096	-5.29615	1.70383	-3.10838	0.00188116	0.0943158	ENSMUSG00000064289	Tank	NO	#N/A
ENSMUSG00000010311	12.72	5.63692	1.81511	3.10555	0.00189928	0.0948051	ENSMUSG00000010311	Optc	NO	#N/A
ENSMUSG00000075704	6.80993	-6.19488	1.99594	-3.10374	0.00191094	0.0949687	ENSMUSG00000075704	Txnrd2	NO	#N/A
ENSMUSG00000027324	13.6947	-4.99413	1.61206	-3.09797	0.00194849	0.0964122	ENSMUSG00000027324	Rpusd2	NO	#N/A
ENSMUSG00000027330	58.3803	-2.30111	0.743916	-3.09324	0.00197983	0.0975365	ENSMUSG00000027330	Cdc25b	YES	Cdc25b
ENSMUSG00000024759	14.7733	-3.77291	1.2208	-3.09052	0.00199804	0.098008	ENSMUSG00000024759	Atl3	NO	#N/A
ENSMUSG00000026442	31.4058	2.9836	0.967036	3.0853	0.00203345	0.098466	ENSMUSG00000026442	Nfasc	NO	#N/A
ENSMUSG00000041064	10.1361	-3.95555	1.28194	-3.08561	0.00203136	0.098466	ENSMUSG00000041064	Pif1	NO	Pif1
ENSMUSG00000059741	225.588	1.77402	0.574569	3.08756	0.00201804	0.098466	ENSMUSG00000059741	Myl3	NO	#N/A
ENSMUSG00000026341	62.5693	-1.99705	0.648174	-3.08103	0.00206284	0.0986248	ENSMUSG00000026341	Actr3	NO	#N/A
ENSMUSG00000094483	587.853	0.788149	0.25576	3.0816	0.00205894	0.0986248	ENSMUSG00000094483	Purb	YES	#N/A
ENSMUSG00000048728	12.1924	-6.08775	1.97559	-3.08149	0.0020597	0.0986248	ENSMUSG00000048728	Zfp454	NO	#N/A
ENSMUSG00000028397	8.25228	-5.58481	1.81564	-3.07595	0.00209833	0.0990677	ENSMUSG00000028397	Kdm4c	NO	#N/A
ENSMUSG00000036144	6.37916	-6.20735	2.01701	-3.07751	0.00208739	0.0990677	ENSMUSG00000036144	Meox2	NO	#N/A
ENSMUSG00000015597	90.4129	-1.59251	0.517622	-3.0766	0.00209378	0.0990677	ENSMUSG00000015597	Zfp318	NO	#N/A
ENSMUSG00000047342	11.3353	-5.84446	1.90277	-3.07156	0.00212941	0.100118	ENSMUSG00000047342	Zfp286	NO	#N/A
ENSMUSG00000021902	14.6734	-6.0584	1.9752	-3.06723	0.00216051	0.10116	ENSMUSG00000021902	Phf7	NO	#N/A
ENSMUSG00000056749	15.7849	-5.42129	1.77371	-3.05646	0.00223967	0.104435	ENSMUSG00000056749	Nfil3	NO	#N/A
ENSMUSG00000032060	58.4706	2.65872	0.870925	3.05276	0.00226748	0.104442	ENSMUSG00000032060	Cryab	NO	#N/A
ENSMUSG00000021076	100.265	-1.68913	0.553188	-3.05345	0.00226227	0.104442	ENSMUSG00000021076	Actr10	NO	#N/A
ENSMUSG00000025219	24.5982	-2.90884	0.952431	-3.05413	0.00225718	0.104442	ENSMUSG00000025219	Fgf8	NO	#N/A
ENSMUSG00000037214	11.2133	5.25996	1.72679	3.04609	0.00231841	0.106356	ENSMUSG00000037214	Thap1	NO	#N/A
ENSMUSG00000098923	16.9716	-4.42301	1.45404	-3.04187	0.00235112	0.10718	ENSMUSG00000098923	Tmem185b	NO	#N/A
ENSMUSG00000016494	12.108	-5.74033	1.88744	-3.04134	0.00235528	0.10718	ENSMUSG00000016494	Cd34	NO	#N/A
ENSMUSG00000078193	19.3892	-3.02894	0.99744	-3.03672	0.00239171	0.108402	ENSMUSG00000078193	NA	NO	#N/A
ENSMUSG00000026819	9.08775	-5.77499	1.9059	-3.03005	0.0024451	0.109942	ENSMUSG00000026819	Slc25a25	NO	#N/A
ENSMUSG00000035278	32.0827	-2.55484	0.842915	-3.03096	0.00243776	0.109942	ENSMUSG00000035278	Plekhj1	NO	#N/A
ENSMUSG00000027365	150.594	1.06736	0.35241	3.02873	0.00245581	0.109987	ENSMUSG00000027365	Trpm7	NO	#N/A
ENSMUSG00000026185	408.736	1.27306	0.420992	3.02396	0.00249487	0.110914	ENSMUSG00000026185	Igfbp5	NO	#N/A
ENSMUSG00000081984	8.09631	-5.85334	1.93634	-3.02289	0.00250376	0.110914	ENSMUSG00000081984	Dnajb3	NO	#N/A
ENSMUSG00000087060	9.15796	-5.48685	1.81525	-3.02263	0.00250587	0.110914	ENSMUSG00000087060	NA	NO	#N/A
ENSMUSG00000021930	12.2378	-5.52184	1.82928	-3.01859	0.00253955	0.111534	ENSMUSG00000021930	Spryd7	NO	#N/A
ENSMUSG00000043091	287.254	-1.13086	0.374528	-3.01942	0.00253262	0.111534	ENSMUSG00000043091	Tuba1c	NO	#N/A
ENSMUSG00000020513	6.09899	-6.18549	2.05079	-3.01615	0.00256005	0.111569	ENSMUSG00000020513	Tubd1	NO	Tubd1
ENSMUSG00000021707	250.933	0.981821	0.325414	3.01714	0.00255169	0.111569	ENSMUSG00000021707	Dhfr	NO	Dhfr
ENSMUSG00000033326	328.032	-1.49905	0.497583	-3.01267	0.00258958	0.112424	ENSMUSG00000033326	Kdm4a	NO	#N/A
ENSMUSG00000027207	15.1041	-4.34408	1.44444	-3.00746	0.0026344	0.113253	ENSMUSG00000027207	Galk2	NO	#N/A
ENSMUSG00000015653	8.87398	-5.16558	1.71795	-3.00683	0.00263991	0.113253	ENSMUSG00000015653	Steap2	NO	#N/A
ENSMUSG00000029326	26.5943	-2.83941	0.944636	-3.00582	0.00264867	0.113253	ENSMUSG00000029326	Enoph1	NO	#N/A
ENSMUSG00000059183	11.9444	-5.33757	1.77505	-3.007	0.00263841	0.113253	ENSMUSG00000059183	Mtfmt	NO	#N/A
ENSMUSG00000027883	46.8505	-2.1457	0.717865	-2.98901	0.00279885	0.11524	ENSMUSG00000027883	Gpsm2	NO	Gpsm2
ENSMUSG00000006398	539.79	-0.928085	0.310628	-2.98777	0.00281025	0.11524	ENSMUSG00000006398	Cdc20	NO	Cdc20
ENSMUSG00000041530	76.7184	1.40581	0.469416	2.99482	0.0027461	0.11524	ENSMUSG00000041530	Ago1	NO	#N/A
ENSMUSG00000041939	44.255	-2.77696	0.929678	-2.98701	0.00281718	0.11524	ENSMUSG00000041939	Mvk	NO	#N/A
ENSMUSG00000085355	19.9373	-3.68759	1.23113	-2.99529	0.00274182	0.11524	ENSMUSG00000085355	NA	NO	#N/A
ENSMUSG00000033444	93.8199	-1.33476	0.446735	-2.9878	0.00280991	0.11524	ENSMUSG00000033444	Specc1l	NO	#N/A
ENSMUSG00000000167	12.0241	5.5798	1.86725	2.98825	0.00280583	0.11524	ENSMUSG00000000167	Pih1d2	NO	#N/A
ENSMUSG00000032575	203.087	1.13443	0.379395	2.99009	0.00278897	0.11524	ENSMUSG00000032575	Manf	NO	#N/A
ENSMUSG00000051367	19.162	-4.18599	1.39947	-2.99113	0.00277948	0.11524	ENSMUSG00000051367	Six1	NO	#N/A
ENSMUSG00000051920	8.80785	-6.38768	2.13717	-2.98885	0.0028003	0.11524	ENSMUSG00000051920	Rspo2	NO	#N/A
ENSMUSG00000024665	9.28689	-5.20794	1.73709	-2.99809	0.0027168	0.11524	ENSMUSG00000024665	Fads2	NO	#N/A
ENSMUSG00000024795	286.322	-1.54296	0.515694	-2.992	0.00277153	0.11524	ENSMUSG00000024795	Kif20b	NO	Kif20b
ENSMUSG00000097048	11.1892	-5.72975	1.92185	-2.98137	0.00286962	0.116963	ENSMUSG00000097048	1600020E01Rik	NO	#N/A
ENSMUSG00000051671	11.8559	-5.09667	1.71115	-2.9785	0.00289658	0.117639	ENSMUSG00000051671	Coa6	NO	#N/A
ENSMUSG00000004233	24.1722	-3.58838	1.20663	-2.9739	0.00294043	0.118602	ENSMUSG00000004233	Wars2	NO	#N/A
ENSMUSG00000003184	12.9799	-4.96192	1.66854	-2.97381	0.00294124	0.118602	ENSMUSG00000003184	Irf3	NO	#N/A
ENSMUSG00000041779	18.0197	-3.30698	1.11435	-2.96763	0.00300109	0.119941	ENSMUSG00000041779	Tram2	NO	#N/A
ENSMUSG00000026618	142.297	1.478	0.498492	2.96495	0.00302737	0.119941	ENSMUSG00000026618	Iars2	NO	#N/A
ENSMUSG00000018263	9.56125	-5.90735	1.99199	-2.96556	0.00302136	0.119941	ENSMUSG00000018263	Tbx5	NO	#N/A
ENSMUSG00000039187	21.4345	-3.10403	1.04584	-2.96797	0.00299778	0.119941	ENSMUSG00000039187	Fanci	NO	#N/A
ENSMUSG00000032965	17.1897	-4.01309	1.35284	-2.96642	0.0030129	0.119941	ENSMUSG00000032965	Ift57	NO	#N/A
ENSMUSG00000002343	11.2749	-5.4129	1.82688	-2.96292	0.00304735	0.120312	ENSMUSG00000002343	Armc6	NO	#N/A
ENSMUSG00000006024	103.951	1.5543	0.525207	2.95941	0.00308231	0.121106	ENSMUSG00000006024	Napa	NO	#N/A
ENSMUSG00000032092	16.272	-3.59341	1.2145	-2.95876	0.00308884	0.121106	ENSMUSG00000032092	Mpzl2	NO	#N/A
ENSMUSG00000030878	16.7601	-4.22976	1.43066	-2.9565	0.00311152	0.121303	ENSMUSG00000030878	Cdr2	NO	#N/A
ENSMUSG00000003779	237.018	-1.31647	0.445336	-2.95613	0.00311526	0.121303	ENSMUSG00000003779	Kif20a	NO	#N/A
ENSMUSG00000025417	37.2298	2.3307	0.791141	2.946	0.00321914	0.124918	ENSMUSG00000025417	Pip4k2c	NO	#N/A
ENSMUSG00000097868	11.9095	-5.84406	1.98517	-2.94386	0.00324143	0.124927	ENSMUSG00000097868	A330069E16Rik	NO	#N/A
ENSMUSG00000028909	9.89965	-4.93945	1.67772	-2.94415	0.00323844	0.124927	ENSMUSG00000028909	Ptpru	NO	#N/A
ENSMUSG00000015341	22.8289	2.95567	1.00565	2.93905	0.0032922	0.126454	ENSMUSG00000015341	Golga7	NO	#N/A
ENSMUSG00000032724	8.98553	6.7163	2.28638	2.93752	0.00330849	0.126649	ENSMUSG00000032724	Abtb2	NO	#N/A
ENSMUSG00000024480	12.2896	-6.04354	2.05809	-2.93648	0.00331963	0.126649	ENSMUSG00000024480	Ap3s1	NO	#N/A
ENSMUSG00000026730	6.63301	-6.10438	2.08206	-2.9319	0.00336898	0.127672	ENSMUSG00000026730	Pter	NO	#N/A
ENSMUSG00000029394	32.2501	-2.62296	0.894566	-2.9321	0.00336675	0.127672	ENSMUSG00000029394	Cdk2ap1	NO	#N/A
ENSMUSG00000037730	9.07327	-6.48433	2.21622	-2.92585	0.00343516	0.129746	ENSMUSG00000037730	Mynn	NO	#N/A
ENSMUSG00000030341	13.2227	-4.52706	1.54893	-2.9227	0.0034701	0.13063	ENSMUSG00000030341	Tnfrsf1a	NO	#N/A
ENSMUSG00000064797	9.71741	-5.8811	2.01586	-2.91741	0.00352946	0.132425	ENSMUSG00000064797	NA	NO	#N/A
ENSMUSG00000057103	8.74005	5.36744	1.84083	2.91578	0.00354801	0.132682	ENSMUSG00000057103	Nat8f1	NO	#N/A
ENSMUSG00000034892	108.319	-1.49182	0.511973	-2.91386	0.00356987	0.13306	ENSMUSG00000034892	Rps29	NO	#N/A
ENSMUSG00000034311	83.1932	-2.21056	0.76069	-2.906	0.00366084	0.135117	ENSMUSG00000034311	Kif4	NO	#N/A
ENSMUSG00000031441	25.5073	-2.69043	0.925689	-2.90641	0.00365604	0.135117	ENSMUSG00000031441	Atp11a	NO	#N/A
ENSMUSG00000090266	8.20697	-6.05881	2.08368	-2.90775	0.00364045	0.135117	ENSMUSG00000090266	Mettl23	NO	#N/A
ENSMUSG00000034278	14.7695	-4.44836	1.53294	-2.90184	0.00370973	0.136035	ENSMUSG00000034278	Dnajc17	NO	#N/A
ENSMUSG00000032733	8.71916	-4.85438	1.67253	-2.90242	0.00370288	0.136035	ENSMUSG00000032733	Snx33	NO	#N/A
ENSMUSG00000007279	7.17385	-5.90996	2.04145	-2.89497	0.0037919	0.1386	ENSMUSG00000007279	Scube2	NO	#N/A
ENSMUSG00000030259	6.13839	-5.33629	1.84498	-2.89233	0.00382399	0.139324	ENSMUSG00000030259	Rassf8	NO	#N/A
ENSMUSG00000001134	7.00868	-5.70124	1.97317	-2.88938	0.00386	0.139896	ENSMUSG00000001134	Uxt	NO	#N/A
ENSMUSG00000038663	10.483	5.11705	1.77207	2.88761	0.00388184	0.139896	ENSMUSG00000038663	Fsd2	NO	#N/A
ENSMUSG00000022555	71.511	1.39313	0.482249	2.88882	0.00386695	0.139896	ENSMUSG00000022555	Dgat1	NO	#N/A
ENSMUSG00000036880	87.9441	1.87507	0.649483	2.88702	0.00388909	0.139896	ENSMUSG00000036880	Acaa2	NO	#N/A
ENSMUSG00000027597	52.109	1.90395	0.660153	2.8841	0.00392528	0.140307	ENSMUSG00000027597	Ahcy	NO	#N/A
ENSMUSG00000021054	9.54607	-5.17247	1.79329	-2.88435	0.00392228	0.140307	ENSMUSG00000021054	Sgpp1	NO	#N/A
ENSMUSG00000064068	45.9739	-2.66714	0.926601	-2.87841	0.00399685	0.142416	ENSMUSG00000064068	Mtx1	NO	#N/A
ENSMUSG00000035356	18.3148	3.82902	1.33109	2.87661	0.00401975	0.142783	ENSMUSG00000035356	Nfkbiz	NO	#N/A
ENSMUSG00000026955	23.2913	-2.72738	0.948455	-2.8756	0.0040326	0.142792	ENSMUSG00000026955	Sapcd2	NO	Sapcd2
ENSMUSG00000065340	5.73238	-5.88379	2.04989	-2.8703	0.00410082	0.143866	ENSMUSG00000065340	NA	NO	#N/A
ENSMUSG00000026858	13.9585	-4.69944	1.63713	-2.87054	0.0040977	0.143866	ENSMUSG00000026858	Miga2	NO	#N/A
ENSMUSG00000022749	15.3328	-3.36579	1.17263	-2.87029	0.00410101	0.143866	ENSMUSG00000022749	Tbc1d23	NO	#N/A
ENSMUSG00000027655	7.88277	-6.0468	2.10941	-2.86658	0.00414934	0.145112	ENSMUSG00000027655	Dhx35	NO	#N/A
ENSMUSG00000033233	15.0297	-4.47313	1.56256	-2.8627	0.00420049	0.146028	ENSMUSG00000033233	Trim45	NO	#N/A
ENSMUSG00000029186	9.39449	-5.4537	1.90578	-2.86167	0.0042142	0.146028	ENSMUSG00000029186	Pi4k2b	NO	#N/A
ENSMUSG00000032265	29.4552	2.49938	0.873115	2.86261	0.00420172	0.146028	ENSMUSG00000032265	Tent5a	NO	#N/A
ENSMUSG00000045954	12.5138	-4.72489	1.6547	-2.85544	0.00429774	0.146401	ENSMUSG00000045954	Cavin2	NO	#N/A
ENSMUSG00000055866	5.3823	-5.92019	2.07356	-2.85509	0.0043025	0.146401	ENSMUSG00000055866	Per2	NO	#N/A
ENSMUSG00000034349	853.328	-0.846615	0.296243	-2.85784	0.00426533	0.146401	ENSMUSG00000034349	Smc4	NO	Smc4
ENSMUSG00000016520	16.8311	-3.53157	1.23682	-2.85537	0.00429864	0.146401	ENSMUSG00000016520	Lnx2	NO	#N/A
ENSMUSG00000007646	19.4303	-3.59353	1.25679	-2.85929	0.00424593	0.146401	ENSMUSG00000007646	Rad51c	NO	Rad51c
ENSMUSG00000050410	23.8894	3.23184	1.13099	2.85753	0.00426947	0.146401	ENSMUSG00000050410	Tcf19	NO	#N/A
ENSMUSG00000044254	9.18487	-5.35946	1.87798	-2.85384	0.00431941	0.146536	ENSMUSG00000044254	Pcsk9	NO	#N/A
ENSMUSG00000014077	69.8384	2.14393	0.751878	2.85143	0.00435229	0.147211	ENSMUSG00000014077	Chp1	NO	#N/A
ENSMUSG00000027950	6.28073	7.52257	2.63917	2.85036	0.00436703	0.14727	ENSMUSG00000027950	Chrnb2	NO	#N/A
ENSMUSG00000065990	126.267	-1.34401	0.472269	-2.84585	0.0044293	0.148176	ENSMUSG00000065990	Aurkaip1	NO	#N/A
ENSMUSG00000028630	9.4061	-5.65207	1.98618	-2.8457	0.00443143	0.148176	ENSMUSG00000028630	Dyrk2	NO	#N/A
ENSMUSG00000085645	13.0018	-5.28444	1.85707	-2.84558	0.00443311	0.148176	ENSMUSG00000085645	Hoxb5os	NO	#N/A
ENSMUSG00000025856	160.151	-1.27175	0.44778	-2.84012	0.00450963	0.149678	ENSMUSG00000025856	Pdgfa	NO	#N/A
ENSMUSG00000030555	35.0506	-2.76357	0.974825	-2.83494	0.00458341	0.149678	ENSMUSG00000030555	Ttc23	NO	#N/A
ENSMUSG00000030747	13.51	-5.26674	1.85781	-2.83492	0.00458373	0.149678	ENSMUSG00000030747	Dgat2	NO	#N/A
ENSMUSG00000035121	8.76669	-5.68373	2.00246	-2.83838	0.00453438	0.149678	ENSMUSG00000035121	Neil2	NO	#N/A
ENSMUSG00000032786	10.3182	-6.10204	2.15155	-2.83612	0.00456654	0.149678	ENSMUSG00000032786	Alas1	NO	#N/A
ENSMUSG00000050295	57.1397	-1.54632	0.545047	-2.83704	0.00455343	0.149678	ENSMUSG00000050295	Foxc1	NO	#N/A
ENSMUSG00000037960	27.0898	3.16669	1.11645	2.83639	0.00456272	0.149678	ENSMUSG00000037960	Card19	NO	#N/A
ENSMUSG00000065649	10.4083	-4.76887	1.67987	-2.83883	0.00452792	0.149678	ENSMUSG00000065649	Snora74a	NO	#N/A
ENSMUSG00000063873	5.79613	-6.15212	2.17527	-2.82821	0.00468098	0.152045	ENSMUSG00000063873	Slc24a3	YES	#N/A
ENSMUSG00000039086	20.6965	-2.90824	1.02835	-2.82806	0.00468305	0.152045	ENSMUSG00000039086	Ss18l1	YES	#N/A
ENSMUSG00000039840	7.90337	-5.339	1.88871	-2.8268	0.00470157	0.15221	ENSMUSG00000039840	Epg5	NO	#N/A
ENSMUSG00000045251	11.725	-4.87616	1.7261	-2.82497	0.00472855	0.152647	ENSMUSG00000045251	Zfp688	NO	#N/A
ENSMUSG00000028189	5.80957	-6.7813	2.40174	-2.8235	0.00475028	0.152878	ENSMUSG00000028189	Ctbs	NO	#N/A
ENSMUSG00000038888	22.8097	-3.40269	1.20569	-2.82219	0.00476976	0.152878	ENSMUSG00000038888	Ctu1	NO	#N/A
ENSMUSG00000056121	35.9826	-3.1421	1.11373	-2.82124	0.00478377	0.152878	ENSMUSG00000056121	Fez2	NO	#N/A
ENSMUSG00000055660	7.09327	-5.09744	1.80706	-2.82085	0.00478967	0.152878	ENSMUSG00000055660	Mettl4	NO	#N/A
ENSMUSG00000031262	42.6942	1.74472	0.61964	2.8157	0.00486709	0.154758	ENSMUSG00000031262	Cenpi	NO	#N/A
ENSMUSG00000031778	5.46465	-5.6195	1.99618	-2.81512	0.00487587	0.154758	ENSMUSG00000031778	Cx3cl1	NO	#N/A
ENSMUSG00000040848	40.7431	2.15267	0.765317	2.81278	0.00491148	0.154933	ENSMUSG00000040848	Sft2d2	NO	#N/A
ENSMUSG00000029098	6.62106	-5.35119	1.9034	-2.81138	0.00493288	0.154933	ENSMUSG00000029098	Acox3	NO	#N/A
ENSMUSG00000064514	5.86215	-6.45535	2.29632	-2.81118	0.00493608	0.154933	ENSMUSG00000064514	NA	NO	#N/A
ENSMUSG00000093289	18.7459	-3.75839	1.33607	-2.81301	0.004908	0.154933	ENSMUSG00000093289	Snord92	NO	#N/A
ENSMUSG00000031861	17.333	-4.34986	1.54824	-2.80956	0.00496099	0.154946	ENSMUSG00000031861	Lpar2	NO	#N/A
ENSMUSG00000025156	8.56168	-5.44235	1.93737	-2.80915	0.00496726	0.154946	ENSMUSG00000025156	Gps1	NO	#N/A
ENSMUSG00000037085	7.19041	-5.31509	1.89251	-2.80848	0.00497753	0.154946	ENSMUSG00000037085	Trmt12	NO	#N/A
ENSMUSG00000074064	9.24871	-5.05916	1.80254	-2.80668	0.00500547	0.155389	ENSMUSG00000074064	Mlycd	NO	#N/A
ENSMUSG00000015243	15.2384	-4.77117	1.70154	-2.80403	0.00504687	0.15588	ENSMUSG00000015243	Abca1	YES	#N/A
ENSMUSG00000025858	18.8534	-4.21712	1.50402	-2.8039	0.0050488	0.15588	ENSMUSG00000025858	Get4	NO	#N/A
ENSMUSG00000019699	77.6999	1.43551	0.512607	2.8004	0.00510391	0.15663	ENSMUSG00000019699	Akt3	NO	#N/A
ENSMUSG00000031149	18.5487	-3.89448	1.39243	-2.7969	0.00515954	0.15663	ENSMUSG00000031149	Praf2	NO	#N/A
ENSMUSG00000029544	8.90468	5.38561	1.92601	2.79626	0.00516984	0.15663	ENSMUSG00000029544	Cabp1	NO	#N/A
ENSMUSG00000063760	28.1207	2.81736	1.00666	2.79872	0.00513063	0.15663	ENSMUSG00000063760	Rnf217	NO	#N/A
ENSMUSG00000085541	7.16122	7.3303	2.62059	2.7972	0.00515477	0.15663	ENSMUSG00000085541	NA	NO	#N/A
ENSMUSG00000023262	10.193	-4.16751	1.49004	-2.79692	0.0051593	0.15663	ENSMUSG00000023262	Acy1	NO	#N/A
ENSMUSG00000065208	30.7944	-3.40921	1.21776	-2.79958	0.00511687	0.15663	ENSMUSG00000065208	NA	NO	#N/A
ENSMUSG00000028675	84.4771	-1.67784	0.601493	-2.78946	0.00527958	0.159443	ENSMUSG00000028675	Pnrc2	NO	#N/A
ENSMUSG00000022554	63.3861	-1.9845	0.711604	-2.78877	0.00529084	0.159443	ENSMUSG00000022554	Hgh1	NO	#N/A
ENSMUSG00000045005	16.9157	-3.14267	1.12861	-2.78456	0.00536009	0.160675	ENSMUSG00000045005	Fzd5	NO	#N/A
ENSMUSG00000054690	17.4526	-4.25049	1.52621	-2.785	0.00535273	0.160675	ENSMUSG00000054690	Emcn	NO	#N/A
ENSMUSG00000028137	80.8717	1.96529	0.706042	2.78353	0.00537715	0.160761	ENSMUSG00000028137	Celf3	NO	#N/A
ENSMUSG00000040618	14.1521	-3.69222	1.32704	-2.7823	0.00539757	0.160947	ENSMUSG00000040618	Pck2	NO	#N/A
ENSMUSG00000018841	12.6461	-4.93501	1.77444	-2.78116	0.00541642	0.161085	ENSMUSG00000018841	Rad51d	NO	#N/A
ENSMUSG00000029464	19.2198	-5.63327	2.02652	-2.77978	0.00543952	0.161349	ENSMUSG00000029464	Gpn3	NO	#N/A
ENSMUSG00000038156	67.2125	1.46845	0.528471	2.77867	0.0054582	0.16148	ENSMUSG00000038156	Spon1	NO	#N/A
ENSMUSG00000017715	19.6896	-2.89912	1.04497	-2.77435	0.00553126	0.163215	ENSMUSG00000017715	Pgs1	NO	#N/A
ENSMUSG00000031837	9.15172	-5.47219	1.97324	-2.7732	0.00555088	0.163369	ENSMUSG00000031837	Necab2	NO	#N/A
ENSMUSG00000032264	57.4588	-1.4349	0.518094	-2.76957	0.00561297	0.164343	ENSMUSG00000032264	Zw10	NO	#N/A
ENSMUSG00000048387	6.2762	-5.52863	1.99619	-2.76959	0.00561273	0.164343	ENSMUSG00000048387	Osr1	NO	#N/A
ENSMUSG00000075596	7.95352	-5.61999	2.03108	-2.76699	0.00565767	0.1648	ENSMUSG00000075596	B130006D01Rik	NO	#N/A
ENSMUSG00000001496	5.95763	7.07732	2.55737	2.76742	0.00565015	0.1648	ENSMUSG00000001496	Nkx2-1	NO	#N/A
ENSMUSG00000051786	20.6299	-3.28797	1.18917	-2.76493	0.00569342	0.165416	ENSMUSG00000051786	Tubgcp6	NO	#N/A
ENSMUSG00000017264	57.1504	-1.64692	0.59624	-2.76217	0.00574187	0.166397	ENSMUSG00000017264	Exosc10	NO	#N/A
ENSMUSG00000089917	6.49154	-5.89915	2.13804	-2.75914	0.00579544	0.167521	ENSMUSG00000089917	Uckl1	NO	#N/A
ENSMUSG00000026554	140.606	1.24941	0.453407	2.75559	0.00585861	0.168916	ENSMUSG00000026554	Dcaf8	NO	#N/A
ENSMUSG00000025816	24.422	-3.18376	1.15774	-2.74999	0.00595974	0.170776	ENSMUSG00000025816	Sec61a2	NO	#N/A
ENSMUSG00000008226	7.73921	-5.53591	2.01402	-2.74869	0.0059834	0.170776	ENSMUSG00000008226	Scrn3	NO	#N/A
ENSMUSG00000032744	5.77078	-6.00421	2.18407	-2.74909	0.00597609	0.170776	ENSMUSG00000032744	Heyl	NO	#N/A
ENSMUSG00000024563	61.4655	-1.63492	0.594464	-2.75024	0.00595518	0.170776	ENSMUSG00000024563	Smad2	NO	#N/A
ENSMUSG00000048377	5.69378	-5.64795	2.05722	-2.74542	0.00604331	0.171336	ENSMUSG00000048377	Foxi2	NO	#N/A
ENSMUSG00000025469	9.11024	-5.89249	2.14578	-2.74609	0.00603107	0.171336	ENSMUSG00000025469	Msx3	NO	#N/A
ENSMUSG00000064325	6.11165	-5.84591	2.12955	-2.74515	0.00604839	0.171336	ENSMUSG00000064325	Hhip	NO	#N/A
ENSMUSG00000049164	65.9451	-1.81843	0.662631	-2.74425	0.00606486	0.171374	ENSMUSG00000049164	Zfp518a	NO	#N/A
ENSMUSG00000030051	5.15786	-5.94078	2.16716	-2.74127	0.0061202	0.172507	ENSMUSG00000030051	Aplf	NO	#N/A
ENSMUSG00000031314	257.791	0.908416	0.331736	2.73837	0.00617447	0.173605	ENSMUSG00000031314	Taf1	NO	#N/A
ENSMUSG00000034587	30.0072	1.90044	0.695005	2.73443	0.00624886	0.175262	ENSMUSG00000034587	8430429K09Rik	NO	#N/A
ENSMUSG00000068373	6.20473	-6.32613	2.31642	-2.73099	0.00631441	0.176663	ENSMUSG00000068373	D430041D05Rik	NO	#N/A
ENSMUSG00000085779	16.069	4.6021	1.68651	2.72878	0.00635699	0.177266	ENSMUSG00000085779	NA	NO	#N/A
ENSMUSG00000020182	19.724	-3.40869	1.24941	-2.72824	0.00636724	0.177266	ENSMUSG00000020182	Ddc	NO	#N/A
ENSMUSG00000028494	45.5535	1.95556	0.717887	2.72406	0.00644855	0.17792	ENSMUSG00000028494	Plin2	NO	#N/A
ENSMUSG00000091509	165.429	-1.33539	0.490116	-2.72464	0.00643712	0.17792	ENSMUSG00000091509	NA	NO	#N/A
ENSMUSG00000024987	8.90258	-5.65415	2.07583	-2.7238	0.00645354	0.17792	ENSMUSG00000024987	Cyp26a1	NO	#N/A
ENSMUSG00000025178	55.7629	-1.96938	0.722629	-2.7253	0.00642424	0.17792	ENSMUSG00000025178	Pi4k2a	NO	#N/A
ENSMUSG00000026094	15.1242	-5.31517	1.95603	-2.71732	0.00658132	0.17795	ENSMUSG00000026094	Stk17b	NO	Stk17b
ENSMUSG00000026686	38.5998	2.31308	0.850412	2.71996	0.00652904	0.17795	ENSMUSG00000026686	Lmx1a	NO	#N/A
ENSMUSG00000005510	12.6286	-3.92584	1.44386	-2.71899	0.00654813	0.17795	ENSMUSG00000005510	Ndufs3	NO	#N/A
ENSMUSG00000035847	10.9066	-4.87713	1.79336	-2.71954	0.0065372	0.17795	ENSMUSG00000035847	Ids	NO	#N/A
ENSMUSG00000037062	175.411	1.24624	0.457916	2.72156	0.00649755	0.17795	ENSMUSG00000037062	Sh3glb1	NO	#N/A
ENSMUSG00000028789	14.8338	-4.62994	1.70375	-2.7175	0.00657777	0.17795	ENSMUSG00000028789	Azin2	NO	#N/A
ENSMUSG00000031862	31.6059	-2.24474	0.826175	-2.71703	0.00658704	0.17795	ENSMUSG00000031862	Atp13a1	NO	#N/A
ENSMUSG00000032567	7.8145	-5.1864	1.90916	-2.71658	0.00659598	0.17795	ENSMUSG00000032567	Aste1	NO	#N/A
ENSMUSG00000033809	13.6226	-3.70234	1.3616	-2.71912	0.00654556	0.17795	ENSMUSG00000033809	Alg3	NO	#N/A
ENSMUSG00000027955	13.6381	-4.3848	1.61876	-2.70874	0.00675383	0.18049	ENSMUSG00000027955	Fam198b	NO	#N/A
ENSMUSG00000068328	32.7571	-1.87109	0.690673	-2.70908	0.00674692	0.18049	ENSMUSG00000068328	Aup1	NO	#N/A
ENSMUSG00000051065	44.6493	2.01742	0.744555	2.70957	0.00673712	0.18049	ENSMUSG00000051065	Mb21d2	NO	#N/A
ENSMUSG00000034709	7.61826	-4.80555	1.77375	-2.70926	0.0067433	0.18049	ENSMUSG00000034709	Ppp1r21	NO	#N/A
ENSMUSG00000027459	33.4679	-2.46122	0.909374	-2.70649	0.00679978	0.18129	ENSMUSG00000027459	Fam110a	NO	#N/A
ENSMUSG00000044469	6.47465	-5.69864	2.11599	-2.69314	0.00707829	0.188273	ENSMUSG00000044469	Tnfaip8l1	NO	#N/A
ENSMUSG00000050840	6.15868	-6.11325	2.27632	-2.68558	0.00724032	0.192131	ENSMUSG00000050840	Cdh20	NO	#N/A
ENSMUSG00000053702	104.964	1.32158	0.492819	2.68168	0.0073254	0.192193	ENSMUSG00000053702	Nebl	NO	#N/A
ENSMUSG00000028212	110.422	1.46892	0.547205	2.68441	0.00726589	0.192193	ENSMUSG00000028212	Ccne2	NO	#N/A
ENSMUSG00000039308	10.4131	-4.5081	1.67996	-2.68345	0.00728664	0.192193	ENSMUSG00000039308	Ndst2	NO	#N/A
ENSMUSG00000051355	128.009	1.24219	0.46323	2.68158	0.00732747	0.192193	ENSMUSG00000051355	Commd1	NO	#N/A
ENSMUSG00000016552	7.33692	-5.55892	2.0725	-2.68223	0.0073133	0.192193	ENSMUSG00000016552	Foxred2	NO	#N/A
ENSMUSG00000029864	16.8948	4.86799	1.81795	2.67773	0.00741231	0.19397	ENSMUSG00000029864	Gstk1	NO	#N/A
ENSMUSG00000030554	8.95946	-4.66859	1.74681	-2.67264	0.00752562	0.196481	ENSMUSG00000030554	Synm	NO	#N/A
ENSMUSG00000021890	44.0603	1.97285	0.738486	2.67148	0.00755165	0.196707	ENSMUSG00000021890	Eaf1	NO	#N/A
ENSMUSG00000036904	5.36294	-6.4196	2.40665	-2.66744	0.0076432	0.198636	ENSMUSG00000036904	Fzd8	NO	#N/A
ENSMUSG00000006050	91.0148	1.4121	0.529982	2.66443	0.00771179	0.19996	ENSMUSG00000006050	Sra1	NO	#N/A
ENSMUSG00000005267	13.3931	-5.30093	1.99125	-2.66212	0.00776504	0.200881	ENSMUSG00000005267	Zfp287	NO	#N/A
ENSMUSG00000001768	21.2811	2.22075	0.835168	2.65905	0.00783614	0.202258	ENSMUSG00000001768	Rin2	NO	#N/A
ENSMUSG00000022552	28.254	2.60671	0.980894	2.65748	0.00787276	0.202741	ENSMUSG00000022552	Sharpin	NO	#N/A
ENSMUSG00000021221	10.3912	-5.09379	1.91891	-2.65452	0.00794213	0.203373	ENSMUSG00000021221	Dpf3	NO	#N/A
ENSMUSG00000050945	7.93985	-6.04712	2.27837	-2.65414	0.00795114	0.203373	ENSMUSG00000050945	Zfp438	NO	#N/A
ENSMUSG00000045991	115.412	1.77709	0.669418	2.65468	0.00793836	0.203373	ENSMUSG00000045991	Onecut2	NO	#N/A
ENSMUSG00000037664	252.182	1.06897	0.402994	2.65256	0.00798841	0.203508	ENSMUSG00000037664	Cdkn1c	NO	#N/A
ENSMUSG00000004562	55.0976	1.74401	0.657567	2.65221	0.00799662	0.203508	ENSMUSG00000004562	Arhgef40	NO	#N/A
ENSMUSG00000051427	18.4876	-3.20507	1.20872	-2.65164	0.0080103	0.203508	ENSMUSG00000051427	Ccdc157	NO	#N/A
ENSMUSG00000085054	11.0546	-3.77758	1.42739	-2.64649	0.0081333	0.205622	ENSMUSG00000085054	NA	NO	#N/A
ENSMUSG00000047757	5.72266	-5.96611	2.25487	-2.64588	0.00814794	0.205622	ENSMUSG00000047757	Fancb	NO	#N/A
ENSMUSG00000017132	13.8923	-3.48063	1.31497	-2.64693	0.00812265	0.205622	ENSMUSG00000017132	Cyth1	NO	#N/A
ENSMUSG00000085165	8.37184	-5.49759	2.07967	-2.64349	0.00820552	0.206615	ENSMUSG00000085165	NA	NO	#N/A
ENSMUSG00000022382	16.3533	-3.23349	1.22363	-2.64254	0.00822856	0.206736	ENSMUSG00000022382	Wnt7b	NO	#N/A
ENSMUSG00000045672	28.1475	-2.42372	0.91792	-2.64045	0.00827965	0.207559	ENSMUSG00000045672	Col27a1	NO	#N/A
ENSMUSG00000015647	11.3012	-2.81094	1.06564	-2.63781	0.00834445	0.208722	ENSMUSG00000015647	Lama5	NO	#N/A
ENSMUSG00000030309	31.2764	-2.48643	0.943108	-2.63642	0.0083787	0.209117	ENSMUSG00000030309	Caprin2	YES	#N/A
ENSMUSG00000004032	97.7902	-1.67628	0.637191	-2.63074	0.00852004	0.211249	ENSMUSG00000004032	Gstm5	NO	#N/A
ENSMUSG00000049313	22.0262	-2.56088	0.973339	-2.63102	0.00851288	0.211249	ENSMUSG00000049313	Sorl1	NO	#N/A
ENSMUSG00000014504	299.763	0.930995	0.353837	2.63114	0.00850982	0.211249	ENSMUSG00000014504	Srp19	NO	#N/A
ENSMUSG00000023764	6.02246	-5.42428	2.06304	-2.62926	0.00855702	0.211702	ENSMUSG00000023764	Sfi1	NO	#N/A
ENSMUSG00000031782	14.3721	-4.75777	1.81114	-2.62695	0.00861533	0.21268	ENSMUSG00000031782	Coq9	NO	#N/A
ENSMUSG00000097571	6.46684	-6.03787	2.30306	-2.62167	0.00875005	0.212761	ENSMUSG00000097571	Jpx	NO	#N/A
ENSMUSG00000028973	8.19096	-4.9099	1.87259	-2.62198	0.00874202	0.212761	ENSMUSG00000028973	Abcb8	NO	#N/A
ENSMUSG00000020076	152.679	1.13414	0.432039	2.62509	0.00866252	0.212761	ENSMUSG00000020076	Ddx50	NO	#N/A
ENSMUSG00000054408	73.3818	1.87595	0.715527	2.62177	0.00874747	0.212761	ENSMUSG00000054408	Spcs3	NO	#N/A
ENSMUSG00000025377	7.49364	-5.0301	1.91617	-2.62508	0.00866288	0.212761	ENSMUSG00000025377	Tepsin	NO	#N/A
ENSMUSG00000012422	442.139	0.810583	0.308928	2.62386	0.00869391	0.212761	ENSMUSG00000012422	Tmem167	NO	#N/A
ENSMUSG00000000530	7.0004	-5.6038	2.13748	-2.62169	0.00874958	0.212761	ENSMUSG00000000530	Acvrl1	NO	#N/A
ENSMUSG00000026313	28.2667	-2.59394	0.990014	-2.6201	0.00879037	0.213284	ENSMUSG00000026313	Hdac4	NO	#N/A
ENSMUSG00000024101	14.5146	-2.97823	1.13762	-2.61794	0.00884629	0.214182	ENSMUSG00000024101	Washc1	NO	#N/A
ENSMUSG00000027331	96.535	-1.32998	0.509327	-2.61126	0.00902098	0.215143	ENSMUSG00000027331	Knstrn	NO	Knstrn
ENSMUSG00000029177	458.605	-0.881547	0.337507	-2.61194	0.00900311	0.215143	ENSMUSG00000029177	Cenpa	NO	Cenpa
ENSMUSG00000068699	11.0978	-3.73228	1.4282	-2.61327	0.00896803	0.215143	ENSMUSG00000068699	Flnc	NO	#N/A
ENSMUSG00000035640	5.81678	-5.58264	2.13589	-2.61373	0.00895594	0.215143	ENSMUSG00000035640	Cbarp	NO	#N/A
ENSMUSG00000080396	6.08996	-5.85143	2.24026	-2.61194	0.00900296	0.215143	ENSMUSG00000080396	NA	NO	#N/A
ENSMUSG00000032583	5.25828	-5.30762	2.0313	-2.61291	0.00897741	0.215143	ENSMUSG00000032583	Mon1a	NO	#N/A
ENSMUSG00000038560	12.3557	-3.2028	1.22717	-2.6099	0.00905685	0.215143	ENSMUSG00000038560	Sp6	NO	#N/A
ENSMUSG00000097493	10.7592	-5.68317	2.1774	-2.61007	0.00905248	0.215143	ENSMUSG00000097493	NA	NO	#N/A
ENSMUSG00000064367	5038.07	0.712301	0.272838	2.61071	0.00903553	0.215143	ENSMUSG00000064367	ND5	NO	#N/A
ENSMUSG00000067818	63.5128	1.75901	0.674501	2.60787	0.00911064	0.215517	ENSMUSG00000067818	Myl9	NO	#N/A
ENSMUSG00000055553	16.924	-3.37715	1.29488	-2.60807	0.00910533	0.215517	ENSMUSG00000055553	Kxd1	NO	#N/A
ENSMUSG00000021981	27.9316	-2.85038	1.0938	-2.60595	0.00916202	0.216281	ENSMUSG00000021981	Cab39l	NO	#N/A
ENSMUSG00000031386	148.961	0.972442	0.373932	2.60059	0.00930641	0.218958	ENSMUSG00000031386	Hcfc1	NO	#N/A
ENSMUSG00000029283	70.6766	1.41025	0.542341	2.60031	0.00931407	0.218958	ENSMUSG00000029283	Cdc7	NO	#N/A
ENSMUSG00000042271	6.15032	-5.57957	2.14662	-2.59923	0.0093433	0.21919	ENSMUSG00000042271	Nxt2	NO	#N/A
ENSMUSG00000056234	5.88635	6.63846	2.558	2.59518	0.0094542	0.22091	ENSMUSG00000056234	Ncoa4	NO	#N/A
ENSMUSG00000033972	13.7399	-5.26483	2.02874	-2.59513	0.00945561	0.22091	ENSMUSG00000033972	Zfp944	NO	#N/A
ENSMUSG00000037313	258.707	-0.817431	0.3152	-2.59337	0.00950402	0.221585	ENSMUSG00000037313	Tacc3	NO	Tacc3
ENSMUSG00000051251	10.3558	5.70461	2.20255	2.59	0.00959767	0.223308	ENSMUSG00000051251	Nhlh1	NO	#N/A
ENSMUSG00000005802	13.0334	-3.17129	1.22507	-2.58866	0.00963488	0.223715	ENSMUSG00000005802	Slc30a4	NO	#N/A
ENSMUSG00000051354	7.33106	6.28686	2.42952	2.5877	0.00966196	0.223885	ENSMUSG00000051354	Samd3	NO	#N/A
ENSMUSG00000029229	192.232	-1.22114	0.472165	-2.58625	0.00970268	0.22437	ENSMUSG00000029229	Chic2	NO	#N/A
ENSMUSG00000054715	10.587	-5.35682	2.0724	-2.58484	0.00974248	0.224831	ENSMUSG00000054715	Zscan22	NO	#N/A
ENSMUSG00000023067	49.2325	1.45257	0.56224	2.58354	0.00977913	0.225218	ENSMUSG00000023067	Cdkn1a	YES	#N/A
ENSMUSG00000058192	6.96595	-4.82623	1.86988	-2.58103	0.00985056	0.226403	ENSMUSG00000058192	Zfp846	NO	#N/A
ENSMUSG00000062373	46.5686	-2.08772	0.809618	-2.57865	0.00991886	0.227052	ENSMUSG00000062373	Tmem65	NO	#N/A
ENSMUSG00000024870	51.3624	1.60052	0.6206	2.57899	0.00990905	0.227052	ENSMUSG00000024870	Rab1b	NO	#N/A
ENSMUSG00000040964	13.5241	-2.94753	1.1439	-2.57673	0.00997395	0.227292	ENSMUSG00000040964	Arhgef10l	NO	#N/A
ENSMUSG00000029022	27.6166	-2.62923	1.02114	-2.57481	0.0100296	0.227292	ENSMUSG00000029022	Miip	NO	#N/A
ENSMUSG00000029616	206.484	1.05203	0.408484	2.57545	0.0100109	0.227292	ENSMUSG00000029616	Erp29	NO	#N/A
ENSMUSG00000042289	6.59973	-5.12789	1.99127	-2.57518	0.0100187	0.227292	ENSMUSG00000042289	Hsd3b7	NO	#N/A
ENSMUSG00000031706	22.5303	-3.00612	1.16748	-2.57488	0.0100275	0.227292	ENSMUSG00000031706	Rfx1	NO	#N/A
ENSMUSG00000029598	21.7713	-3.13568	1.21907	-2.57219	0.0101056	0.227735	ENSMUSG00000029598	Plbd2	NO	#N/A
ENSMUSG00000034617	21.2521	-2.43811	0.947643	-2.57282	0.0100875	0.227735	ENSMUSG00000034617	Mtrr	NO	#N/A
ENSMUSG00000024959	64.1435	1.49769	0.58229	2.57206	0.0101095	0.227735	ENSMUSG00000024959	Bad	NO	#N/A
ENSMUSG00000026723	7.45893	-5.70103	2.21972	-2.56836	0.0102182	0.228368	ENSMUSG00000026723	Trdmt1	NO	#N/A
ENSMUSG00000031851	30.3355	-2.76617	1.07701	-2.56838	0.0102175	0.228368	ENSMUSG00000031851	Ntpcr	NO	#N/A
ENSMUSG00000040936	4.48459	-6.11638	2.37984	-2.57008	0.0101675	0.228368	ENSMUSG00000040936	Ulk4	NO	#N/A
ENSMUSG00000024099	267.371	1.0705	0.416648	2.56932	0.0101898	0.228368	ENSMUSG00000024099	Ndufv2	NO	#N/A
ENSMUSG00000087658	6.75113	-5.29839	2.06523	-2.56552	0.010302	0.228886	ENSMUSG00000087658	Hotairm1	NO	#N/A
ENSMUSG00000020493	13.1055	-3.84145	1.49711	-2.5659	0.0102907	0.228886	ENSMUSG00000020493	Prr11	NO	Prr11
ENSMUSG00000044258	6.74535	-5.75612	2.24277	-2.56652	0.0102723	0.228886	ENSMUSG00000044258	Ctla2a	NO	#N/A
ENSMUSG00000001870	21.1751	-3.0052	1.17201	-2.56414	0.0103431	0.229349	ENSMUSG00000001870	Ltbp1	NO	#N/A
ENSMUSG00000027170	63.3649	1.64386	0.641381	2.563	0.0103771	0.229655	ENSMUSG00000027170	Eif3m	NO	#N/A
ENSMUSG00000065097	11.9829	-4.73502	1.84949	-2.56018	0.0104619	0.230019	ENSMUSG00000065097	Snora16a	NO	#N/A
ENSMUSG00000039361	189.224	1.03065	0.402554	2.56027	0.010459	0.230019	ENSMUSG00000039361	Picalm	YES	#N/A
ENSMUSG00000009293	121.57	1.26623	0.494669	2.55975	0.0104748	0.230019	ENSMUSG00000009293	Ube2g2	NO	#N/A
ENSMUSG00000056919	74.9783	1.49339	0.583387	2.55986	0.0104715	0.230019	ENSMUSG00000056919	Cep162	NO	#N/A
ENSMUSG00000031921	93.2681	-1.77407	0.693803	-2.55702	0.0105575	0.231386	ENSMUSG00000031921	Terf2	NO	#N/A
ENSMUSG00000027122	46.4164	-2.1483	0.842078	-2.55118	0.0107358	0.232595	ENSMUSG00000027122	Arl14ep	NO	#N/A
ENSMUSG00000035183	6.24435	-5.2662	2.0662	-2.54874	0.0108114	0.232595	ENSMUSG00000035183	Slc24a5	NO	#N/A
ENSMUSG00000027706	385.896	0.869623	0.3411	2.54946	0.0107889	0.232595	ENSMUSG00000027706	Sec62	NO	#N/A
ENSMUSG00000028328	21.1746	4.35918	1.71079	2.54805	0.0108326	0.232595	ENSMUSG00000028328	Tmod1	NO	#N/A
ENSMUSG00000048668	87.4715	-1.37087	0.537929	-2.54843	0.010821	0.232595	ENSMUSG00000048668	Rhno1	NO	Rhno1
ENSMUSG00000074358	7.06359	-4.95717	1.94189	-2.55275	0.0106875	0.232595	ENSMUSG00000074358	Ccdc61	NO	#N/A
ENSMUSG00000022199	22.0128	3.15925	1.23973	2.54833	0.010824	0.232595	ENSMUSG00000022199	Slc22a17	NO	#N/A
ENSMUSG00000074505	40.0051	-2.8075	1.10105	-2.54985	0.010777	0.232595	ENSMUSG00000074505	Fat3	YES	#N/A
ENSMUSG00000032532	33.5005	2.53533	0.994938	2.54823	0.0108271	0.232595	ENSMUSG00000032532	Cck	NO	#N/A
ENSMUSG00000078994	8.4546	-5.80406	2.27341	-2.55302	0.0106795	0.232595	ENSMUSG00000078994	Zfp429	NO	#N/A
ENSMUSG00000024831	12.9272	-3.50388	1.37522	-2.54787	0.0108384	0.232595	ENSMUSG00000024831	Ighmbp2	NO	#N/A
ENSMUSG00000060244	6.04916	-5.27617	2.07222	-2.54614	0.0108923	0.232689	ENSMUSG00000060244	Alyref2	NO	#N/A
ENSMUSG00000026510	33.6073	-2.24152	0.881631	-2.54247	0.0110071	0.232689	ENSMUSG00000026510	Trp53bp2	NO	#N/A
ENSMUSG00000073293	10.7267	-5.11803	2.01188	-2.5439	0.0109623	0.232689	ENSMUSG00000073293	Nudt10	NO	#N/A
ENSMUSG00000037625	4.42825	-5.68239	2.23204	-2.54583	0.0109018	0.232689	ENSMUSG00000037625	Cldn11	NO	#N/A
ENSMUSG00000029388	27.8672	-3.15088	1.23824	-2.54465	0.0109388	0.232689	ENSMUSG00000029388	Eif2b1	NO	#N/A
ENSMUSG00000001036	53.0149	-1.57487	0.619075	-2.54391	0.0109619	0.232689	ENSMUSG00000001036	Epn2	NO	#N/A
ENSMUSG00000014245	5.20637	-5.22527	2.05481	-2.54294	0.0109923	0.232689	ENSMUSG00000014245	Pigl	NO	#N/A
ENSMUSG00000021280	8.35	-5.53301	2.17556	-2.54325	0.0109826	0.232689	ENSMUSG00000021280	Exoc3l4	NO	#N/A
ENSMUSG00000026110	7.33525	-5.59985	2.20528	-2.53929	0.0111077	0.233077	ENSMUSG00000026110	Mgat4a	NO	#N/A
ENSMUSG00000042473	15.5979	3.51812	1.38515	2.53989	0.0110888	0.233077	ENSMUSG00000042473	Tbc1d8b	NO	#N/A
ENSMUSG00000041650	24.5166	-3.4997	1.37812	-2.53948	0.0111018	0.233077	ENSMUSG00000041650	Pcca	NO	#N/A
ENSMUSG00000005124	8.67251	-5.21652	2.05293	-2.54102	0.0110531	0.233077	ENSMUSG00000005124	Wisp1	NO	#N/A
ENSMUSG00000031337	6.89166	-5.63464	2.22261	-2.53515	0.01124	0.235003	ENSMUSG00000031337	Mtm1	NO	#N/A
ENSMUSG00000032705	6.58381	-5.44084	2.14619	-2.53512	0.011241	0.235003	ENSMUSG00000032705	Exd2	NO	#N/A
ENSMUSG00000086328	6.36212	-5.96738	2.357	-2.53177	0.011349	0.235092	ENSMUSG00000086328	NA	NO	#N/A
ENSMUSG00000001403	345.74	-1.49468	0.590359	-2.53182	0.0113473	0.235092	ENSMUSG00000001403	Ube2c	NO	Ube2c
ENSMUSG00000031004	380.748	-1.06033	0.418563	-2.53325	0.0113009	0.235092	ENSMUSG00000031004	Mki67	NO	Mki67
ENSMUSG00000078126	25.5041	-3.05032	1.20398	-2.53353	0.0112919	0.235092	ENSMUSG00000078126	NA	NO	#N/A
ENSMUSG00000054640	15.653	3.46013	1.36643	2.53224	0.0113338	0.235092	ENSMUSG00000054640	Slc8a1	NO	#N/A
ENSMUSG00000049800	150.954	0.989015	0.391072	2.52898	0.0114393	0.23612	ENSMUSG00000049800	Sertad2	NO	#N/A
ENSMUSG00000040414	13.4429	-4.08924	1.61697	-2.52895	0.0114403	0.23612	ENSMUSG00000040414	Slc25a28	NO	#N/A
ENSMUSG00000042807	6.60227	-5.36769	2.12648	-2.52421	0.0115957	0.238238	ENSMUSG00000042807	Hecw2	NO	#N/A
ENSMUSG00000004056	107.718	-1.32465	0.524842	-2.5239	0.011606	0.238238	ENSMUSG00000004056	Akt2	NO	#N/A
ENSMUSG00000030493	7.3983	-4.72399	1.87162	-2.52401	0.0116026	0.238238	ENSMUSG00000030493	Faap24	NO	#N/A
ENSMUSG00000039678	76.3029	-1.77621	0.704683	-2.52059	0.011716	0.239706	ENSMUSG00000039678	Tbc1d13	NO	#N/A
ENSMUSG00000025575	23.3885	-2.74139	1.08765	-2.52047	0.0117198	0.239706	ENSMUSG00000025575	Cant1	NO	#N/A
ENSMUSG00000032409	61.8563	1.50196	0.596112	2.5196	0.0117489	0.239868	ENSMUSG00000032409	Atr	NO	#N/A
ENSMUSG00000054027	6.84921	-3.77508	1.49877	-2.51879	0.0117757	0.239984	ENSMUSG00000054027	Nt5dc3	NO	#N/A
ENSMUSG00000034486	9.47823	-4.78521	1.90056	-2.51779	0.0118093	0.240236	ENSMUSG00000034486	Gbx2	NO	#N/A
ENSMUSG00000042292	11.5239	-4.50765	1.79255	-2.51466	0.0119146	0.241943	ENSMUSG00000042292	Mkl1	NO	#N/A
ENSMUSG00000028621	6.26361	-5.2374	2.08401	-2.51313	0.0119664	0.24256	ENSMUSG00000028621	Cyb5rl	NO	#N/A
ENSMUSG00000060044	6.31464	7.5304	2.99792	2.51188	0.012009	0.24299	ENSMUSG00000060044	Tmem26	NO	#N/A
ENSMUSG00000098134	5.86537	-5.95976	2.37549	-2.50885	0.0121124	0.244645	ENSMUSG00000098134	Rnf113a2	NO	#N/A
ENSMUSG00000027300	9.57537	-4.6552	1.85662	-2.50735	0.012164	0.244814	ENSMUSG00000027300	Ubox5	NO	#N/A
ENSMUSG00000001054	12.2279	-4.45713	1.77738	-2.50769	0.0121522	0.244814	ENSMUSG00000001054	Rmnd5b	NO	#N/A
ENSMUSG00000027371	7.73764	-4.41734	1.76286	-2.50578	0.0122181	0.245467	ENSMUSG00000027371	Fahd2a	NO	#N/A
ENSMUSG00000098148	96.2193	1.48132	0.591466	2.50448	0.0122631	0.245935	ENSMUSG00000098148	NA	NO	#N/A
ENSMUSG00000029135	7.49206	-5.14689	2.05606	-2.50328	0.0123048	0.246168	ENSMUSG00000029135	Fosl2	NO	#N/A
ENSMUSG00000031578	211.536	-1.11128	0.443999	-2.5029	0.0123182	0.246168	ENSMUSG00000031578	Mak16	NO	#N/A
ENSMUSG00000034789	59.2581	-1.74454	0.697364	-2.50163	0.0123624	0.246183	ENSMUSG00000034789	Rab24	NO	#N/A
ENSMUSG00000021009	14.1045	-4.36395	1.74436	-2.50174	0.0123583	0.246183	ENSMUSG00000021009	Ptpn21	YES	#N/A
ENSMUSG00000033952	313.836	-1.31936	0.527572	-2.50082	0.0123906	0.246312	ENSMUSG00000033952	Aspm	NO	#N/A
ENSMUSG00000064602	9.79557	-4.31933	1.72936	-2.49764	0.0125022	0.246798	ENSMUSG00000064602	Snora41	NO	#N/A
ENSMUSG00000042055	32.21	-2.74228	1.0974	-2.49888	0.0124588	0.246798	ENSMUSG00000042055	Wdr11	NO	#N/A
ENSMUSG00000032251	35.5117	1.57754	0.631564	2.49784	0.0124954	0.246798	ENSMUSG00000032251	Irak1bp1	NO	#N/A
ENSMUSG00000024403	7.08813	-5.12665	2.05112	-2.49943	0.0124392	0.246798	ENSMUSG00000024403	Atp6v1g2	NO	#N/A
ENSMUSG00000005973	203.051	0.975477	0.390872	2.49564	0.0125729	0.246903	ENSMUSG00000005973	Rcn1	NO	#N/A
ENSMUSG00000033526	6.18222	-4.26178	1.70763	-2.49574	0.0125696	0.246903	ENSMUSG00000033526	Ppip5k1	NO	#N/A
ENSMUSG00000030509	15.6568	-3.08176	1.23481	-2.49574	0.0125695	0.246903	ENSMUSG00000030509	Asb7	NO	#N/A
ENSMUSG00000028992	10.5511	-4.60171	1.84648	-2.49215	0.0126973	0.248379	ENSMUSG00000028992	Nmnat1	NO	#N/A
ENSMUSG00000065041	8.2425	-5.45298	2.18936	-2.49068	0.01275	0.248379	ENSMUSG00000065041	NA	NO	#N/A
ENSMUSG00000039908	7.69914	-5.17059	2.07528	-2.49151	0.0127202	0.248379	ENSMUSG00000039908	Slc26a11	NO	#N/A
ENSMUSG00000021694	33.9649	-2.12399	0.85285	-2.49046	0.0127576	0.248379	ENSMUSG00000021694	Ercc8	NO	#N/A
ENSMUSG00000025082	4.70735	-6.08531	2.44326	-2.49065	0.0127509	0.248379	ENSMUSG00000025082	Vwa2	NO	#N/A
ENSMUSG00000030534	18.9969	-3.4582	1.38906	-2.4896	0.0127886	0.248555	ENSMUSG00000030534	Vps33b	NO	#N/A
ENSMUSG00000026784	24.4828	-2.92113	1.17472	-2.48665	0.0128952	0.250142	ENSMUSG00000026784	Pdss1	NO	#N/A
ENSMUSG00000031521	4.87107	-5.46811	2.20022	-2.48525	0.0129459	0.250142	ENSMUSG00000031521	Aga	NO	#N/A
ENSMUSG00000020808	127.461	-1.19755	0.481929	-2.48491	0.0129585	0.250142	ENSMUSG00000020808	Pimreg	NO	Pimreg
ENSMUSG00000039307	5.04899	-6.31282	2.53937	-2.48598	0.0129197	0.250142	ENSMUSG00000039307	Hexdc	NO	#N/A
ENSMUSG00000092607	12.7429	-3.24108	1.30522	-2.48318	0.0130216	0.250932	ENSMUSG00000092607	Scnm1	NO	#N/A
ENSMUSG00000026568	105.078	1.34929	0.543832	2.48108	0.0130984	0.251504	ENSMUSG00000026568	Mpc2	NO	#N/A
ENSMUSG00000016150	6.44795	7.38477	2.97693	2.48066	0.0131139	0.251504	ENSMUSG00000016150	Tenm1	NO	#N/A
ENSMUSG00000041390	11.0926	-4.74412	1.91253	-2.48055	0.0131179	0.251504	ENSMUSG00000041390	Mdfic	NO	#N/A
ENSMUSG00000027677	160.375	1.0482	0.423058	2.47767	0.0132244	0.252162	ENSMUSG00000027677	Ttc14	NO	#N/A
ENSMUSG00000032643	4.84446	-5.43095	2.19098	-2.47878	0.0131833	0.252162	ENSMUSG00000032643	Fhl3	NO	#N/A
ENSMUSG00000030380	4.89606	-5.57451	2.24926	-2.47837	0.0131984	0.252162	ENSMUSG00000030380	Mzf1	NO	#N/A
ENSMUSG00000033938	217.517	0.79791	0.3221	2.47721	0.0132412	0.252162	ENSMUSG00000033938	Ndufb7	NO	#N/A
ENSMUSG00000032841	32.1677	-2.09244	0.845437	-2.47498	0.0133245	0.252902	ENSMUSG00000032841	Prr5l	NO	#N/A
ENSMUSG00000056167	59.6548	1.53319	0.619479	2.47497	0.0133247	0.252902	ENSMUSG00000056167	Cnot10	NO	#N/A
ENSMUSG00000035364	14.4296	-3.57459	1.44504	-2.4737	0.0133722	0.252955	ENSMUSG00000035364	NA	NO	#N/A
ENSMUSG00000090015	7.0685	-5.85991	2.36865	-2.47395	0.013363	0.252955	ENSMUSG00000090015	Gm15446	NO	#N/A
ENSMUSG00000024833	37.8695	-2.02757	0.819919	-2.47289	0.0134025	0.253107	ENSMUSG00000024833	Pola2	NO	#N/A
ENSMUSG00000068270	14.4939	-3.62171	1.46607	-2.47036	0.0134979	0.253483	ENSMUSG00000068270	Shroom4	NO	#N/A
ENSMUSG00000027937	58.314	-1.64455	0.665759	-2.47019	0.0135041	0.253483	ENSMUSG00000027937	Jtb	NO	#N/A
ENSMUSG00000033998	6.9203	-5.25675	2.12825	-2.46998	0.013512	0.253483	ENSMUSG00000033998	Kcnk1	NO	#N/A
ENSMUSG00000018428	53.3652	-1.75777	0.711465	-2.47063	0.0134875	0.253483	ENSMUSG00000018428	Akap1	NO	#N/A
ENSMUSG00000052217	176.61	1.9112	0.774509	2.46763	0.0136011	0.254734	ENSMUSG00000052217	Hbb-bh1	NO	#N/A
ENSMUSG00000029287	9.68342	-5.14447	2.08686	-2.46517	0.0136949	0.254823	ENSMUSG00000029287	Tgfbr3	NO	#N/A
ENSMUSG00000021701	50.4355	1.36687	0.55426	2.46612	0.0136584	0.254823	ENSMUSG00000021701	Plk2	NO	#N/A
ENSMUSG00000012076	27.4461	2.29326	0.930207	2.46532	0.0136891	0.254823	ENSMUSG00000012076	Brms1l	NO	#N/A
ENSMUSG00000052752	49.3465	1.45671	0.590925	2.46514	0.0136958	0.254823	ENSMUSG00000052752	Traf7	NO	#N/A
ENSMUSG00000017670	25.629	2.1566	0.87555	2.46313	0.013773	0.255838	ENSMUSG00000017670	Elmo2	NO	#N/A
ENSMUSG00000042804	4.83047	-5.50535	2.23638	-2.46172	0.0138273	0.25606	ENSMUSG00000042804	Gpr153	NO	#N/A
ENSMUSG00000074282	9.15033	3.90467	1.58683	2.46068	0.0138676	0.25606	ENSMUSG00000074282	Zfp94	NO	#N/A
ENSMUSG00000048379	68.0909	1.31323	0.533519	2.46144	0.013838	0.25606	ENSMUSG00000048379	Socs4	NO	#N/A
ENSMUSG00000088059	11.2491	-3.00069	1.21956	-2.46048	0.0138753	0.25606	ENSMUSG00000088059	NA	NO	#N/A
ENSMUSG00000036052	13.5252	-3.25216	1.32219	-2.45967	0.0139064	0.256217	ENSMUSG00000036052	Dnajb5	NO	#N/A
ENSMUSG00000001942	9.70606	-4.41816	1.79682	-2.45888	0.0139373	0.256369	ENSMUSG00000001942	Siae	NO	#N/A
ENSMUSG00000025533	5.3233	-5.62893	2.28983	-2.45823	0.0139623	0.256414	ENSMUSG00000025533	Asl	NO	#N/A
ENSMUSG00000052151	28.8646	-2.80525	1.14206	-2.4563	0.0140376	0.257251	ENSMUSG00000052151	Plpp2	NO	#N/A
ENSMUSG00000042569	33.2977	1.92352	0.783411	2.45532	0.014076	0.257251	ENSMUSG00000042569	Dhrs7b	NO	#N/A
ENSMUSG00000020875	81.3665	-1.57018	0.639486	-2.45538	0.0140735	0.257251	ENSMUSG00000020875	Hoxb9	NO	#N/A
ENSMUSG00000022673	440.16	1.03577	0.422031	2.45424	0.0141181	0.257605	ENSMUSG00000022673	Mcm4	NO	Mcm4
ENSMUSG00000018189	118.748	-1.19394	0.487793	-2.44763	0.01438	0.259873	ENSMUSG00000018189	Uchl5	NO	#N/A
ENSMUSG00000026785	7.06904	-5.42522	2.21572	-2.44851	0.0143447	0.259873	ENSMUSG00000026785	Pkn3	NO	#N/A
ENSMUSG00000028648	6.482	6.49719	2.6535	2.44854	0.0143438	0.259873	ENSMUSG00000028648	Ndufs5	NO	#N/A
ENSMUSG00000028932	184.574	-0.923765	0.377019	-2.45018	0.0142783	0.259873	ENSMUSG00000028932	Psmc2	NO	#N/A
ENSMUSG00000036009	6.96409	-5.18157	2.11598	-2.44878	0.0143342	0.259873	ENSMUSG00000036009	Mettl25	NO	#N/A
ENSMUSG00000057897	29.7763	2.56735	1.04877	2.44798	0.0143661	0.259873	ENSMUSG00000057897	Camk2b	NO	#N/A
ENSMUSG00000028030	4.46764	-5.29884	2.16615	-2.4462	0.0144372	0.260102	ENSMUSG00000028030	Tbck	NO	#N/A
ENSMUSG00000022054	84.1432	2.08622	0.852853	2.44616	0.0144386	0.260102	ENSMUSG00000022054	Nefm	NO	#N/A
ENSMUSG00000095868	5.57105	-5.41571	2.21467	-2.44538	0.01447	0.260254	ENSMUSG00000095868	NA	NO	#N/A
ENSMUSG00000024539	88.7509	1.25091	0.511785	2.44421	0.0145168	0.260682	ENSMUSG00000024539	Ptpn2	NO	#N/A
ENSMUSG00000035666	88.0286	1.47314	0.602986	2.44307	0.0145628	0.261094	ENSMUSG00000035666	Gtf3c4	NO	#N/A
ENSMUSG00000025950	77.5092	-1.49906	0.614941	-2.43773	0.0147798	0.263959	ENSMUSG00000025950	Idh1	NO	#N/A
ENSMUSG00000028678	98.9238	-1.68765	0.692392	-2.43742	0.0147925	0.263959	ENSMUSG00000028678	Kif2c	NO	Kif2c
ENSMUSG00000036372	941.687	-0.652357	0.267532	-2.43842	0.0147514	0.263959	ENSMUSG00000036372	Tmem258	NO	#N/A
ENSMUSG00000031155	6.63386	-6.00654	2.46705	-2.4347	0.014904	0.265113	ENSMUSG00000031155	Pim2	NO	#N/A
ENSMUSG00000028850	6.78806	-4.79662	1.96996	-2.43488	0.0148966	0.265113	ENSMUSG00000028850	Gpatch3	NO	#N/A
ENSMUSG00000002458	13.4614	-3.66695	1.50812	-2.43148	0.0150373	0.267066	ENSMUSG00000002458	Rgs19	NO	#N/A
ENSMUSG00000076258	98.0803	1.4747	0.607469	2.42761	0.0151987	0.269509	ENSMUSG00000076258	NA	NO	#N/A
ENSMUSG00000028341	7.22696	-5.25863	2.16746	-2.42617	0.0152589	0.270155	ENSMUSG00000028341	Nr4a3	YES	#N/A
ENSMUSG00000064917	8.48033	-5.6878	2.34597	-2.4245	0.0153296	0.270982	ENSMUSG00000064917	NA	NO	#N/A
ENSMUSG00000015342	9.75034	4.01587	1.65678	2.4239	0.015355	0.271008	ENSMUSG00000015342	Xk	NO	#N/A
ENSMUSG00000060424	20.1903	-3.41177	1.41065	-2.41858	0.0155813	0.273301	ENSMUSG00000060424	Pantr1	NO	#N/A
ENSMUSG00000038604	26.4521	2.32322	0.960312	2.41923	0.0155533	0.273301	ENSMUSG00000038604	Ripor1	NO	#N/A
ENSMUSG00000020483	1387.69	-0.697514	0.288369	-2.41882	0.0155708	0.273301	ENSMUSG00000020483	Dynll2	NO	#N/A
ENSMUSG00000021428	114.274	-1.19888	0.49567	-2.41871	0.0155754	0.273301	ENSMUSG00000021428	Riok1	NO	#N/A
ENSMUSG00000071341	4.9401	-6.11784	2.53048	-2.41766	0.0156208	0.273569	ENSMUSG00000071341	Egr4	NO	#N/A
ENSMUSG00000042496	24.9801	-2.86607	1.18583	-2.41694	0.0156516	0.273686	ENSMUSG00000042496	Prdm10	NO	#N/A
ENSMUSG00000068706	74.1778	1.27791	0.528942	2.41598	0.0156928	0.273983	ENSMUSG00000068706	NA	NO	#N/A
ENSMUSG00000040025	388.91	0.695193	0.288289	2.41144	0.0158895	0.276991	ENSMUSG00000040025	Ythdf2	NO	#N/A
ENSMUSG00000025815	4.82117	-5.29427	2.19746	-2.40927	0.0159845	0.277684	ENSMUSG00000025815	Dhtkd1	NO	#N/A
ENSMUSG00000022450	395.501	1.01685	0.422129	2.40885	0.0160028	0.277684	ENSMUSG00000022450	Ndufa6	NO	#N/A
ENSMUSG00000038773	47.1618	-1.70721	0.708414	-2.40991	0.0159564	0.277684	ENSMUSG00000038773	Kdm3b	NO	#N/A
ENSMUSG00000032058	208.543	-0.981225	0.407485	-2.408	0.0160401	0.277905	ENSMUSG00000032058	Ppp2r1b	NO	#N/A
ENSMUSG00000045435	56.444	1.58098	0.656844	2.40694	0.0160868	0.27797	ENSMUSG00000045435	Tmem60	NO	#N/A
ENSMUSG00000037458	222.017	1.00031	0.415618	2.4068	0.0160929	0.27797	ENSMUSG00000037458	Azin1	NO	#N/A
ENSMUSG00000061723	5.8046	6.87453	2.85738	2.40589	0.0161333	0.278244	ENSMUSG00000061723	Tnnt3	NO	#N/A
ENSMUSG00000023015	108.437	-1.90647	0.79316	-2.40363	0.016233	0.279538	ENSMUSG00000023015	Racgap1	NO	#N/A
ENSMUSG00000018001	32.22	1.69171	0.704175	2.4024	0.0162877	0.279728	ENSMUSG00000018001	Cyth3	NO	#N/A
ENSMUSG00000093668	8.2898	-5.66335	2.35749	-2.40228	0.0162934	0.279728	ENSMUSG00000093668	Pou5f2	NO	#N/A
ENSMUSG00000007950	5.44349	-5.55161	2.31226	-2.40094	0.0163528	0.280323	ENSMUSG00000007950	Abhd8	NO	#N/A
ENSMUSG00000026942	10.039	-4.29206	1.78849	-2.39983	0.0164028	0.280332	ENSMUSG00000026942	Traf2	NO	#N/A
ENSMUSG00000039234	6.73332	5.26463	2.19361	2.39998	0.0163958	0.280332	ENSMUSG00000039234	Sec24d	NO	#N/A
ENSMUSG00000014668	63.5114	1.81115	0.755116	2.3985	0.0164623	0.280503	ENSMUSG00000014668	Chfr	NO	#N/A
ENSMUSG00000015112	129.422	1.072	0.446865	2.39894	0.0164427	0.280503	ENSMUSG00000015112	Slc25a13	NO	#N/A
ENSMUSG00000003873	116.573	0.979687	0.408697	2.3971	0.0165254	0.281155	ENSMUSG00000003873	Bax	NO	#N/A
ENSMUSG00000035898	101.311	-1.57215	0.656456	-2.39491	0.0166245	0.282417	ENSMUSG00000035898	Uba6	NO	#N/A
ENSMUSG00000035150	8.44907	-5.28568	2.20835	-2.39349	0.0166888	0.283085	ENSMUSG00000035150	Eif2s3x	NO	#N/A
ENSMUSG00000006906	5.89002	-5.86983	2.45467	-2.39129	0.0167893	0.283095	ENSMUSG00000006906	Stambp	NO	#N/A
ENSMUSG00000030316	85.7895	1.74499	0.729457	2.39217	0.0167489	0.283095	ENSMUSG00000030316	Tamm41	NO	#N/A
ENSMUSG00000010461	5.86495	-5.50461	2.30147	-2.39178	0.016767	0.283095	ENSMUSG00000010461	Eya4	NO	#N/A
ENSMUSG00000036046	68.6047	1.25761	0.525611	2.39265	0.016727	0.283095	ENSMUSG00000036046	5031439G07Rik	NO	#N/A
ENSMUSG00000009633	14.1287	4.9445	2.06824	2.39068	0.0168171	0.283141	ENSMUSG00000009633	G0s2	NO	#N/A
ENSMUSG00000001366	24.4549	-2.3549	0.98601	-2.38831	0.016926	0.284552	ENSMUSG00000001366	Fbxo9	NO	#N/A
ENSMUSG00000027660	71.7078	-2.08691	0.875731	-2.38305	0.01717	0.286537	ENSMUSG00000027660	Skil	NO	#N/A
ENSMUSG00000029029	8.00758	-4.43931	1.86324	-2.38257	0.0171921	0.286537	ENSMUSG00000029029	Wrap73	NO	#N/A
ENSMUSG00000025747	161.699	0.994853	0.417828	2.38101	0.0172652	0.286537	ENSMUSG00000025747	Tyms	NO	#N/A
ENSMUSG00000001642	14.0687	-4.83225	2.02924	-2.38131	0.017251	0.286537	ENSMUSG00000001642	Akr1b3	NO	#N/A
ENSMUSG00000004347	6.4662	-5.91518	2.48308	-2.3822	0.0172098	0.286537	ENSMUSG00000004347	Pde1c	NO	#N/A
ENSMUSG00000002578	10.3761	-4.1212	1.73039	-2.38166	0.017235	0.286537	ENSMUSG00000002578	Ikzf4	NO	#N/A
ENSMUSG00000006930	22.4602	1.94452	0.815661	2.38399	0.0171263	0.286537	ENSMUSG00000006930	Hap1	NO	#N/A
ENSMUSG00000010529	7.85214	-4.94734	2.07474	-2.38456	0.0170994	0.286537	ENSMUSG00000010529	Gm266	NO	#N/A
ENSMUSG00000064637	13.0217	-4.90707	2.06104	-2.38087	0.0172717	0.286537	ENSMUSG00000064637	NA	NO	#N/A
ENSMUSG00000042138	61.5999	1.17335	0.493186	2.37912	0.0173539	0.286781	ENSMUSG00000042138	Msantd2	NO	#N/A
ENSMUSG00000032261	8.64051	-4.42049	1.85817	-2.37895	0.0173623	0.286781	ENSMUSG00000032261	Sh3bgrl2	NO	#N/A
ENSMUSG00000047003	141.456	-1.354	0.569003	-2.3796	0.0173312	0.286781	ENSMUSG00000047003	Zfp41	NO	#N/A
ENSMUSG00000006386	13.4909	-4.73231	1.99141	-2.37636	0.0174844	0.288379	ENSMUSG00000006386	Tek	NO	#N/A
ENSMUSG00000052214	140.067	-1.22463	0.516062	-2.37303	0.0176428	0.290243	ENSMUSG00000052214	Opa3	NO	#N/A
ENSMUSG00000034796	6.54937	-5.20573	2.19382	-2.37291	0.0176487	0.290243	ENSMUSG00000034796	Cpne7	NO	#N/A
ENSMUSG00000026276	319.402	0.796656	0.336218	2.36946	0.017814	0.292538	ENSMUSG00000026276	2021-09-02	YES	#N/A
ENSMUSG00000027998	243.193	0.804547	0.33993	2.3668	0.0179425	0.293348	ENSMUSG00000027998	Plrg1	NO	#N/A
ENSMUSG00000039684	25.5963	-2.85834	1.20727	-2.36759	0.0179042	0.293348	ENSMUSG00000039684	NA	NO	#N/A
ENSMUSG00000043391	62.0294	1.26542	0.534766	2.3663	0.0179669	0.293348	ENSMUSG00000043391	2510009E07Rik	NO	#N/A
ENSMUSG00000024830	16.2555	-3.37806	1.42702	-2.36721	0.0179225	0.293348	ENSMUSG00000024830	Rps6kb2	NO	#N/A
ENSMUSG00000034216	5.5546	-4.68405	1.98024	-2.3654	0.0180107	0.293639	ENSMUSG00000034216	Vps18	NO	#N/A
ENSMUSG00000045210	98.3021	1.04442	0.44173	2.36438	0.0180603	0.294025	ENSMUSG00000045210	Vcpip1	NO	#N/A
ENSMUSG00000006527	73.1884	1.24825	0.528595	2.36146	0.0182034	0.295505	ENSMUSG00000006527	Sfmbt1	NO	#N/A
ENSMUSG00000022184	11.4381	-4.70309	1.99134	-2.36178	0.0181876	0.295505	ENSMUSG00000022184	Fbxo4	NO	#N/A
ENSMUSG00000004151	10.1157	-4.8221	2.04316	-2.36012	0.0182691	0.296147	ENSMUSG00000004151	Etv1	YES	#N/A
ENSMUSG00000043518	5.0171	-5.2372	2.22164	-2.35736	0.0184056	0.296518	ENSMUSG00000043518	Rai2	NO	#N/A
ENSMUSG00000027977	5.608	6.55787	2.78155	2.35763	0.0183919	0.296518	ENSMUSG00000027977	Ndst3	NO	#N/A
ENSMUSG00000039886	18.6525	-3.14965	1.33629	-2.35701	0.0184228	0.296518	ENSMUSG00000039886	Tmem120a	NO	#N/A
ENSMUSG00000030847	16.7469	-2.57765	1.0928	-2.35876	0.0183363	0.296518	ENSMUSG00000030847	Bag3	NO	#N/A
ENSMUSG00000025602	5.12903	-5.76485	2.44516	-2.35766	0.0183905	0.296518	ENSMUSG00000025602	Zfp202	NO	#N/A
ENSMUSG00000063077	314.649	0.774056	0.328863	2.35374	0.0185859	0.298295	ENSMUSG00000063077	Kif1b	NO	#N/A
ENSMUSG00000037845	6.44483	-5.78986	2.4598	-2.35379	0.0185831	0.298295	ENSMUSG00000037845	Fdxacb1	NO	#N/A
ENSMUSG00000022351	55.8627	-1.79771	0.765008	-2.34993	0.0187771	0.300938	ENSMUSG00000022351	Sqle	NO	#N/A
ENSMUSG00000074357	12.9469	-3.54353	1.5084	-2.34919	0.0188143	0.301108	ENSMUSG00000074357	NA	NO	#N/A
ENSMUSG00000079418	12.4326	-3.80681	1.6243	-2.34366	0.0190954	0.302389	ENSMUSG00000079418	Atg4a	NO	#N/A
ENSMUSG00000095597	28.8714	-2.71864	1.16027	-2.3431	0.0191241	0.302389	ENSMUSG00000095597	NA	NO	#N/A
ENSMUSG00000027669	53.7515	1.51503	0.646995	2.34165	0.0191989	0.302389	ENSMUSG00000027669	Gnb4	NO	#N/A
ENSMUSG00000027715	206.531	-0.967909	0.412903	-2.34415	0.0190704	0.302389	ENSMUSG00000027715	Ccna2	NO	Ccna2
ENSMUSG00000085956	4.94503	-6.0537	2.58549	-2.34142	0.0192108	0.302389	ENSMUSG00000085956	NA	NO	#N/A
ENSMUSG00000039103	152.711	0.987682	0.421116	2.34539	0.019007	0.302389	ENSMUSG00000039103	Nexn	NO	#N/A
ENSMUSG00000085408	5.90063	-6.29155	2.68686	-2.3416	0.0192012	0.302389	ENSMUSG00000085408	C530005A16Rik	NO	#N/A
ENSMUSG00000030067	253.924	-0.878931	0.374534	-2.34674	0.0189387	0.302389	ENSMUSG00000030067	Foxp1	NO	#N/A
ENSMUSG00000030342	8.46758	-3.11688	1.33183	-2.34031	0.0192679	0.302389	ENSMUSG00000030342	Cd9	NO	#N/A
ENSMUSG00000030587	14.8597	-2.9681	1.26532	-2.34573	0.0189899	0.302389	ENSMUSG00000030587	2200002D01Rik	NO	#N/A
ENSMUSG00000032418	16.1653	-3.23613	1.38226	-2.34119	0.0192225	0.302389	ENSMUSG00000032418	Me1	NO	#N/A
ENSMUSG00000039096	15.3126	-2.86681	1.22496	-2.34032	0.0192672	0.302389	ENSMUSG00000039096	Rsad1	NO	#N/A
ENSMUSG00000034255	5.43019	-5.85491	2.49821	-2.34365	0.0190963	0.302389	ENSMUSG00000034255	Arhgap27	NO	#N/A
ENSMUSG00000061482	166.176	1.64833	0.703927	2.34162	0.0192002	0.302389	ENSMUSG00000061482	Hist1h4d	NO	#N/A
ENSMUSG00000048142	21.3482	3.12549	1.33715	2.33742	0.0194174	0.303892	ENSMUSG00000048142	Nat8l	NO	#N/A
ENSMUSG00000021098	11.6782	-3.15541	1.34969	-2.33787	0.0193938	0.303892	ENSMUSG00000021098	4930447C04Rik	NO	#N/A
ENSMUSG00000019775	5.52955	-5.46049	2.33712	-2.33641	0.0194697	0.303934	ENSMUSG00000019775	Rgs17	NO	#N/A
ENSMUSG00000022848	25.8861	2.12996	0.911667	2.33634	0.0194737	0.303934	ENSMUSG00000022848	Dirc2	NO	#N/A
ENSMUSG00000074661	6.84402	-6.25317	2.6779	-2.3351	0.0195382	0.304522	ENSMUSG00000074661	NA	NO	#N/A
ENSMUSG00000090086	6.00089	-4.58595	1.9646	-2.3343	0.0195801	0.304756	ENSMUSG00000090086	NA	NO	#N/A
ENSMUSG00000055884	85.0109	1.29323	0.554142	2.33374	0.0196091	0.304789	ENSMUSG00000055884	Fancm	NO	#N/A
ENSMUSG00000031402	7.41438	-4.58553	1.96606	-2.33235	0.0196822	0.305386	ENSMUSG00000031402	Mpp1	NO	#N/A
ENSMUSG00000031373	7.61715	6.26318	2.68636	2.33147	0.0197284	0.305386	ENSMUSG00000031373	Car5b	NO	#N/A
ENSMUSG00000028031	29.7161	2.34058	1.00381	2.3317	0.0197163	0.305386	ENSMUSG00000028031	Dkk2	NO	#N/A
ENSMUSG00000042363	29.6393	-2.27269	0.975366	-2.33009	0.0198016	0.3061	ENSMUSG00000042363	Lgalsl	NO	#N/A
ENSMUSG00000026418	90.1979	1.02109	0.438478	2.32871	0.0198746	0.306811	ENSMUSG00000026418	Tnni1	NO	#N/A
ENSMUSG00000026669	146.06	0.947706	0.407391	2.32628	0.0200036	0.307121	ENSMUSG00000026669	Mcm10	NO	#N/A
ENSMUSG00000035829	32.6915	2.28463	0.983381	2.32324	0.0201664	0.307121	ENSMUSG00000035829	Ppp1r26	NO	#N/A
ENSMUSG00000044033	58.0533	1.69161	0.728494	2.32206	0.0202295	0.307121	ENSMUSG00000044033	Ccdc141	NO	#N/A
ENSMUSG00000027286	4.50358	-5.07832	2.19148	-2.3173	0.0204873	0.307121	ENSMUSG00000027286	Lrrc57	NO	#N/A
ENSMUSG00000046229	28.5351	2.04007	0.877688	2.32436	0.0201061	0.307121	ENSMUSG00000046229	Scand1	NO	#N/A
ENSMUSG00000037813	5.68362	7.00741	3.01315	2.32561	0.0200396	0.307121	ENSMUSG00000037813	D630003M21Rik	NO	#N/A
ENSMUSG00000019359	4.95202	-5.27419	2.27034	-2.32308	0.0201748	0.307121	ENSMUSG00000019359	Gdpd2	NO	#N/A
ENSMUSG00000028698	172.092	0.91982	0.396968	2.31711	0.0204975	0.307121	ENSMUSG00000028698	Pik3r3	NO	#N/A
ENSMUSG00000033948	35.7565	-2.18383	0.942993	-2.31585	0.0205665	0.307121	ENSMUSG00000033948	Zswim5	NO	#N/A
ENSMUSG00000063919	15.9386	-3.52539	1.52149	-2.31707	0.0205	0.307121	ENSMUSG00000063919	Srrm4	NO	#N/A
ENSMUSG00000055027	29.9811	2.46215	1.06115	2.32026	0.0203268	0.307121	ENSMUSG00000055027	Smyd1	NO	#N/A
ENSMUSG00000029998	71.6115	1.58162	0.679572	2.32738	0.019945	0.307121	ENSMUSG00000029998	Pcyox1	NO	#N/A
ENSMUSG00000059878	101.712	-1.29052	0.555789	-2.32197	0.0202348	0.307121	ENSMUSG00000059878	Zfp422	NO	#N/A
ENSMUSG00000057177	58.0645	2.04599	0.881614	2.32073	0.0203014	0.307121	ENSMUSG00000057177	Gsk3a	NO	#N/A
ENSMUSG00000030528	119.291	-1.03942	0.448848	-2.31574	0.0205723	0.307121	ENSMUSG00000030528	Blm	NO	#N/A
ENSMUSG00000031683	518.217	0.705895	0.30462	2.31729	0.0204877	0.307121	ENSMUSG00000031683	Lsm6	NO	#N/A
ENSMUSG00000020385	111.165	1.19596	0.514626	2.32395	0.0201283	0.307121	ENSMUSG00000020385	Clk4	NO	#N/A
ENSMUSG00000087259	5.95957	-6.31286	2.7213	-2.3198	0.0203518	0.307121	ENSMUSG00000087259	2610035D17Rik	NO	#N/A
ENSMUSG00000034586	7.33465	4.00546	1.72789	2.31813	0.0204424	0.307121	ENSMUSG00000034586	Hid1	NO	#N/A
ENSMUSG00000043183	42.6064	1.58696	0.683587	2.32152	0.0202585	0.307121	ENSMUSG00000043183	Simc1	NO	#N/A
ENSMUSG00000021279	80.9016	-1.47487	0.636518	-2.31709	0.020499	0.307121	ENSMUSG00000021279	Cdc42bpb	NO	#N/A
ENSMUSG00000024459	4.36539	-4.77927	2.05701	-2.3234	0.0201575	0.307121	ENSMUSG00000024459	H2-M5	NO	#N/A
ENSMUSG00000005370	168.553	0.759155	0.32636	2.32613	0.0200117	0.307121	ENSMUSG00000005370	Msh6	NO	#N/A
ENSMUSG00000039148	90.1122	-1.65076	0.712751	-2.31604	0.020556	0.307121	ENSMUSG00000039148	Sart1	NO	#N/A
ENSMUSG00000074746	96.7386	1.33252	0.573983	2.32153	0.0202582	0.307121	ENSMUSG00000074746	Pdzd8	NO	#N/A
ENSMUSG00000097585	9.57115	-5.10378	2.20701	-2.31253	0.0207484	0.308935	ENSMUSG00000097585	E230029C05Rik	NO	#N/A
ENSMUSG00000059355	18.1247	-2.90133	1.25434	-2.31302	0.0207213	0.308935	ENSMUSG00000059355	Wdr83os	NO	#N/A
ENSMUSG00000020812	21.0041	-2.83449	1.22605	-2.31188	0.0207843	0.309064	ENSMUSG00000020812	1810032O08Rik	NO	#N/A
ENSMUSG00000034757	5.53779	-5.83113	2.52354	-2.3107	0.0208496	0.309629	ENSMUSG00000034757	Tmub2	NO	#N/A
ENSMUSG00000027374	128.237	-1.19717	0.518234	-2.31009	0.0208829	0.309716	ENSMUSG00000027374	Mrps5	NO	#N/A
ENSMUSG00000047454	26.5067	-3.27586	1.41867	-2.30911	0.0209375	0.309716	ENSMUSG00000047454	Gphn	NO	#N/A
ENSMUSG00000003527	15.3442	-3.3776	1.46269	-2.30917	0.020934	0.309716	ENSMUSG00000003527	Ess2	NO	#N/A
ENSMUSG00000051098	4.79072	-5.35325	2.31958	-2.30785	0.0210072	0.310343	ENSMUSG00000051098	Mblac2	NO	#N/A
ENSMUSG00000067377	181.606	1.02568	0.444625	2.30683	0.0210641	0.310488	ENSMUSG00000067377	Tspan6	NO	#N/A
ENSMUSG00000069274	65.6829	2.18232	0.94608	2.30669	0.0210719	0.310488	ENSMUSG00000069274	Hist1h4f	NO	#N/A
ENSMUSG00000028121	8.88325	-4.6953	2.03731	-2.30466	0.0211856	0.31056	ENSMUSG00000028121	Bcar3	NO	#N/A
ENSMUSG00000049493	7.40528	6.45746	2.80121	2.30523	0.0211535	0.31056	ENSMUSG00000049493	Pls1	NO	#N/A
ENSMUSG00000021432	7.66758	-4.53046	1.96489	-2.30571	0.0211267	0.31056	ENSMUSG00000021432	Slc35b3	NO	#N/A
ENSMUSG00000004070	58.1202	1.34188	0.58225	2.30465	0.0211863	0.31056	ENSMUSG00000004070	Hmox2	NO	#N/A
ENSMUSG00000046179	53.8413	1.44697	0.628093	2.30375	0.0212366	0.310894	ENSMUSG00000046179	E2f8	NO	E2f8
ENSMUSG00000026107	29.1964	-1.99599	0.866853	-2.30257	0.0213033	0.310953	ENSMUSG00000026107	Nabp1	NO	#N/A
ENSMUSG00000036989	5.16406	-4.96967	2.15894	-2.3019	0.0213408	0.310953	ENSMUSG00000036989	Trim3	NO	#N/A
ENSMUSG00000018585	90.6972	-1.4901	0.647003	-2.30307	0.0212748	0.310953	ENSMUSG00000018585	Atox1	NO	#N/A
ENSMUSG00000024999	57.8011	-1.62285	0.705058	-2.30173	0.0213504	0.310953	ENSMUSG00000024999	Noc3l	NO	#N/A
ENSMUSG00000017146	70.9786	1.26492	0.549741	2.30093	0.0213957	0.311212	ENSMUSG00000017146	Brca1	NO	Brca1
ENSMUSG00000026443	5.68383	-4.91968	2.14035	-2.29854	0.0215311	0.312781	ENSMUSG00000026443	Lrrn2	NO	#N/A
ENSMUSG00000029207	49.7389	-1.87698	0.817021	-2.29735	0.0215988	0.313363	ENSMUSG00000029207	Apbb2	NO	#N/A
ENSMUSG00000033227	13.7012	-2.80691	1.22531	-2.29078	0.0219763	0.317214	ENSMUSG00000033227	Wnt6	NO	#N/A
ENSMUSG00000039033	6.08495	-5.01148	2.18693	-2.29155	0.0219314	0.317214	ENSMUSG00000039033	Tasp1	NO	#N/A
ENSMUSG00000005503	5.8711	-5.07643	2.21531	-2.29152	0.0219331	0.317214	ENSMUSG00000005503	Evx1	NO	#N/A
ENSMUSG00000020280	30.2929	-2.31473	1.01031	-2.29112	0.0219564	0.317214	ENSMUSG00000020280	Pus10	NO	#N/A
ENSMUSG00000041515	4.88749	-4.97897	2.17556	-2.28859	0.0221031	0.318638	ENSMUSG00000041515	Irf8	NO	#N/A
ENSMUSG00000031616	49.3839	2.24689	0.983701	2.28412	0.0223647	0.321184	ENSMUSG00000031616	Ednra	NO	#N/A
ENSMUSG00000022828	29.0881	-3.15715	1.38219	-2.28416	0.0223622	0.321184	ENSMUSG00000022828	Gtf2e1	NO	#N/A
ENSMUSG00000047787	27.3177	2.21944	0.971316	2.28498	0.0223142	0.321184	ENSMUSG00000047787	Flrt1	NO	#N/A
ENSMUSG00000026525	13.4267	-3.59647	1.57625	-2.28167	0.022509	0.322512	ENSMUSG00000026525	Opn3	NO	Opn3
ENSMUSG00000006585	135.814	0.902576	0.395592	2.28158	0.0225141	0.322512	ENSMUSG00000006585	Cdt1	NO	#N/A
ENSMUSG00000032419	5.78654	-5.76155	2.52594	-2.28096	0.0225511	0.322634	ENSMUSG00000032419	Tbx18	NO	#N/A
ENSMUSG00000086350	6.66635	-5.05652	2.22065	-2.27704	0.0227835	0.32526	ENSMUSG00000086350	NA	NO	#N/A
ENSMUSG00000013646	47.367	1.27974	0.562054	2.2769	0.022792	0.32526	ENSMUSG00000013646	Sh3bp5l	NO	#N/A
ENSMUSG00000026020	1169.94	0.662115	0.290967	2.27557	0.0228716	0.325784	ENSMUSG00000026020	Nop58	NO	#N/A
ENSMUSG00000044763	27.6207	-2.11287	0.928602	-2.27533	0.0228862	0.325784	ENSMUSG00000044763	Trmt10c	NO	#N/A
ENSMUSG00000074884	159.162	1.09297	0.480461	2.27484	0.0229155	0.325791	ENSMUSG00000074884	Serf2	NO	#N/A
ENSMUSG00000007877	4.80178	6.71396	2.9545	2.27245	0.0230594	0.327427	ENSMUSG00000007877	Tcap	NO	#N/A
ENSMUSG00000007805	9.79361	-4.71728	2.07741	-2.27076	0.0231618	0.327648	ENSMUSG00000007805	Twist2	NO	#N/A
ENSMUSG00000021587	5.71963	-5.34057	2.35176	-2.27088	0.0231543	0.327648	ENSMUSG00000021587	Pcsk1	NO	#N/A
ENSMUSG00000021692	4.42258	-5.66809	2.49523	-2.27157	0.0231127	0.327648	ENSMUSG00000021692	Dimt1	NO	#N/A
ENSMUSG00000046997	38.5535	-1.94914	0.859566	-2.26759	0.0233545	0.329962	ENSMUSG00000046997	Spsb4	NO	#N/A
ENSMUSG00000037531	104.57	1.4675	0.647608	2.26604	0.023449	0.330885	ENSMUSG00000037531	Mrpl47	NO	#N/A
ENSMUSG00000037638	6.26431	4.80291	2.12038	2.26511	0.0235058	0.331273	ENSMUSG00000037638	Zbtb42	NO	#N/A
ENSMUSG00000094895	6.43675	4.80285	2.12116	2.26425	0.0235585	0.331605	ENSMUSG00000094895	NA	NO	#N/A
ENSMUSG00000080540	45.8185	2.28591	1.0109	2.26127	0.0237428	0.333783	ENSMUSG00000080540	NA	NO	#N/A
ENSMUSG00000037962	15.5282	2.45549	1.08721	2.25853	0.0239128	0.334101	ENSMUSG00000037962	Rflna	NO	#N/A
ENSMUSG00000038644	89.5434	1.0908	0.482868	2.25901	0.0238829	0.334101	ENSMUSG00000038644	Pold1	NO	#N/A
ENSMUSG00000000901	22.3532	-2.28402	1.01101	-2.25914	0.023875	0.334101	ENSMUSG00000000901	Mmp11	NO	#N/A
ENSMUSG00000032047	37.9208	1.94384	0.860525	2.2589	0.0238895	0.334101	ENSMUSG00000032047	Acat1	NO	#N/A
ENSMUSG00000021711	75.017	-1.72499	0.763415	-2.25957	0.0238478	0.334101	ENSMUSG00000021711	Trappc13	NO	#N/A
ENSMUSG00000017858	57.1659	1.20397	0.53356	2.25648	0.0240407	0.335261	ENSMUSG00000017858	Ift52	NO	#N/A
ENSMUSG00000001604	4.37892	-5.07799	2.25173	-2.25515	0.0241239	0.335261	ENSMUSG00000001604	Tcea3	NO	#N/A
ENSMUSG00000024104	111.827	1.16781	0.517905	2.25487	0.0241413	0.335261	ENSMUSG00000024104	Washc2	NO	#N/A
ENSMUSG00000018339	67.3967	1.49034	0.660647	2.25588	0.024078	0.335261	ENSMUSG00000018339	Gpx3	NO	#N/A
ENSMUSG00000064646	12.9355	-3.8403	1.70314	-2.25483	0.0241437	0.335261	ENSMUSG00000064646	NA	NO	#N/A
ENSMUSG00000028654	49.6686	1.64975	0.732279	2.2529	0.0242656	0.336129	ENSMUSG00000028654	Mycl	NO	#N/A
ENSMUSG00000037570	31.9131	2.35812	1.04649	2.25336	0.0242362	0.336129	ENSMUSG00000037570	Mcrs1	NO	#N/A
ENSMUSG00000040688	59.9365	-1.42841	0.634283	-2.25202	0.0243213	0.336489	ENSMUSG00000040688	Tbl3	NO	#N/A
ENSMUSG00000097277	5.73477	-4.99066	2.21783	-2.25025	0.0244332	0.337625	ENSMUSG00000097277	2900076A07Rik	NO	#N/A
ENSMUSG00000028439	8.33482	-4.28864	1.90781	-2.24794	0.0245802	0.338418	ENSMUSG00000028439	Fam219a	NO	#N/A
ENSMUSG00000050910	13.7584	-2.4788	1.10264	-2.24806	0.0245726	0.338418	ENSMUSG00000050910	Cdr2l	NO	#N/A
ENSMUSG00000051225	6.91477	-6.16112	2.74043	-2.24823	0.0245615	0.338418	ENSMUSG00000051225	Fam83a	NO	#N/A
ENSMUSG00000054280	47.1902	-1.85445	0.825369	-2.24681	0.0246519	0.338501	ENSMUSG00000054280	Prr14l	NO	#N/A
ENSMUSG00000025142	8.38474	-4.26809	1.89993	-2.24644	0.0246758	0.338501	ENSMUSG00000025142	Aspscr1	NO	#N/A
ENSMUSG00000059363	24.2641	-2.43692	1.08437	-2.24731	0.0246203	0.338501	ENSMUSG00000059363	Fxn	NO	#N/A
ENSMUSG00000087141	8.53138	-3.63516	1.61852	-2.24597	0.0247057	0.338502	ENSMUSG00000087141	Plcxd2	NO	#N/A
ENSMUSG00000032952	11.1046	-3.31498	1.47647	-2.24521	0.0247544	0.338703	ENSMUSG00000032952	Ap4b1	NO	#N/A
ENSMUSG00000028487	8.6907	-4.10907	1.83047	-2.24481	0.0247802	0.338703	ENSMUSG00000028487	Bnc2	NO	#N/A
ENSMUSG00000026307	7.02639	-4.50591	2.01019	-2.24153	0.0249918	0.340638	ENSMUSG00000026307	Scly	NO	#N/A
ENSMUSG00000026437	6.72697	5.52556	2.46912	2.23786	0.0252301	0.340638	ENSMUSG00000026437	Cdk18	NO	#N/A
ENSMUSG00000026708	59.9957	-1.39454	0.623351	-2.23716	0.0252757	0.340638	ENSMUSG00000026708	Cenpl	NO	Cenpl
ENSMUSG00000026674	11.0416	-3.50129	1.56206	-2.24146	0.0249963	0.340638	ENSMUSG00000026674	Ddr2	NO	#N/A
ENSMUSG00000054850	10.5875	-3.27964	1.46439	-2.23959	0.0251174	0.340638	ENSMUSG00000054850	Smim10l2a	NO	#N/A
ENSMUSG00000004561	10.4809	-3.97479	1.77466	-2.23976	0.0251068	0.340638	ENSMUSG00000004561	Mettl17	NO	#N/A
ENSMUSG00000058571	98.9874	-1.41989	0.634228	-2.23877	0.025171	0.340638	ENSMUSG00000058571	Gpc6	NO	#N/A
ENSMUSG00000032489	8.33082	-5.39718	2.41027	-2.23924	0.0251401	0.340638	ENSMUSG00000032489	Kif9	NO	#N/A
ENSMUSG00000057181	62.9918	-1.21018	0.54097	-2.23706	0.0252825	0.340638	ENSMUSG00000057181	5730455P16Rik	NO	#N/A
ENSMUSG00000069763	8.01084	5.27651	2.35662	2.23901	0.0251552	0.340638	ENSMUSG00000069763	Tmem100	NO	#N/A
ENSMUSG00000020652	8.11672	-4.22951	1.88845	-2.23968	0.025112	0.340638	ENSMUSG00000020652	Cenpo	NO	#N/A
ENSMUSG00000005823	8.58179	-4.6387	2.07276	-2.23793	0.0252257	0.340638	ENSMUSG00000005823	Gpr108	NO	#N/A
ENSMUSG00000087443	5.30753	-4.91599	2.19805	-2.23652	0.0253175	0.340704	ENSMUSG00000087443	NA	NO	#N/A
ENSMUSG00000041483	117.525	-0.971262	0.434717	-2.23424	0.0254671	0.341905	ENSMUSG00000041483	Zfp281	NO	#N/A
ENSMUSG00000024122	116.975	0.941871	0.421477	2.23469	0.0254376	0.341905	ENSMUSG00000024122	Pdpk1	NO	#N/A
ENSMUSG00000077625	5.00115	-5.57385	2.49826	-2.23109	0.0256751	0.344289	ENSMUSG00000077625	Snord4a	NO	#N/A
ENSMUSG00000002550	24.8371	2.1587	0.969269	2.22714	0.0259377	0.345815	ENSMUSG00000002550	Uck1	NO	#N/A
ENSMUSG00000027808	226.765	0.856776	0.384743	2.22688	0.0259552	0.345815	ENSMUSG00000027808	Serp1	NO	#N/A
ENSMUSG00000097204	4.68407	-5.41483	2.43123	-2.2272	0.0259338	0.345815	ENSMUSG00000097204	NA	NO	#N/A
ENSMUSG00000028036	10.8398	4.85694	2.18129	2.22663	0.025972	0.345815	ENSMUSG00000028036	Ptgfr	NO	#N/A
ENSMUSG00000025795	92.9947	1.16619	0.523479	2.22777	0.0258959	0.345815	ENSMUSG00000025795	Rassf3	NO	#N/A
ENSMUSG00000024248	73.9942	1.12178	0.50365	2.22731	0.0259266	0.345815	ENSMUSG00000024248	Cox7a2l	NO	#N/A
ENSMUSG00000018800	6.93718	-6.09513	2.73997	-2.22452	0.0261134	0.34729	ENSMUSG00000018800	Abca5	NO	#N/A
ENSMUSG00000089996	6.24103	-6.2011	2.78834	-2.22394	0.0261525	0.347401	ENSMUSG00000089996	Tmsb15b2	NO	#N/A
ENSMUSG00000032224	16.9995	2.77734	1.24995	2.22197	0.0262852	0.348756	ENSMUSG00000032224	Fam81a	NO	#N/A
ENSMUSG00000030987	6.25877	-5.34583	2.40792	-2.2201	0.026412	0.34889	ENSMUSG00000030987	Stim1	NO	#N/A
ENSMUSG00000095115	5.72929	-4.58262	2.06382	-2.22046	0.0263877	0.34889	ENSMUSG00000095115	Itpripl2	NO	#N/A
ENSMUSG00000065147	8.54692	-4.88182	2.19837	-2.22065	0.0263745	0.34889	ENSMUSG00000065147	Snora31	NO	#N/A
ENSMUSG00000052981	6.74071	5.36536	2.41682	2.22	0.0264185	0.34889	ENSMUSG00000052981	Ube2ql1	NO	#N/A
ENSMUSG00000037946	5.04774	-5.7052	2.57375	-2.21668	0.0266446	0.351467	ENSMUSG00000037946	Fgd3	NO	#N/A
ENSMUSG00000027133	545.159	-0.782855	0.353598	-2.21397	0.0268309	0.35186	ENSMUSG00000027133	Nop10	NO	#N/A
ENSMUSG00000028773	16.4952	2.58419	1.1669	2.21457	0.0267896	0.35186	ENSMUSG00000028773	Fabp3	NO	#N/A
ENSMUSG00000034951	18.0666	-2.78939	1.25962	-2.21446	0.0267972	0.35186	ENSMUSG00000034951	Cog7	NO	#N/A
ENSMUSG00000003309	6.64634	-4.14824	1.87403	-2.21354	0.0268607	0.35186	ENSMUSG00000003309	Ap1m2	NO	#N/A
ENSMUSG00000020309	4.6296	5.97751	2.69973	2.21412	0.0268209	0.35186	ENSMUSG00000020309	Chac2	NO	#N/A
ENSMUSG00000025089	7.67101	-4.36051	1.96928	-2.21427	0.0268105	0.35186	ENSMUSG00000025089	Gfra1	NO	#N/A
ENSMUSG00000026235	129.384	-1.12215	0.507946	-2.20919	0.0271618	0.352816	ENSMUSG00000026235	Epha4	NO	#N/A
ENSMUSG00000026779	56.7327	1.61075	0.729397	2.20832	0.0272216	0.352816	ENSMUSG00000026779	Mastl	NO	#N/A
ENSMUSG00000036572	249.048	0.755643	0.341821	2.21064	0.0270606	0.352816	ENSMUSG00000036572	Upf3b	NO	#N/A
ENSMUSG00000027739	23.5096	2.93688	1.32897	2.20989	0.0271128	0.352816	ENSMUSG00000027739	Rab33b	NO	#N/A
ENSMUSG00000033161	675.704	0.74944	0.339422	2.20799	0.0272451	0.352816	ENSMUSG00000033161	Atp1a1	NO	#N/A
ENSMUSG00000028646	67.4381	1.50462	0.680602	2.21071	0.0270556	0.352816	ENSMUSG00000028646	Rragc	NO	#N/A
ENSMUSG00000032179	12.7935	-3.55696	1.60905	-2.21059	0.0270641	0.352816	ENSMUSG00000032179	Bmp5	NO	#N/A
ENSMUSG00000041528	6.64663	-4.91311	2.22125	-2.21187	0.0269757	0.352816	ENSMUSG00000041528	Rnf123	NO	#N/A
ENSMUSG00000022391	390.007	-0.689498	0.312182	-2.20864	0.0271994	0.352816	ENSMUSG00000022391	Rangap1	NO	Rangap1
ENSMUSG00000034647	97.767	1.05408	0.477322	2.20833	0.0272212	0.352816	ENSMUSG00000034647	Ankrd12	YES	#N/A
ENSMUSG00000043059	12.0317	-2.94967	1.33643	-2.20712	0.0273055	0.353145	ENSMUSG00000043059	Zfp513	NO	#N/A
ENSMUSG00000069793	15.3137	4.17148	1.89034	2.20673	0.0273328	0.353145	ENSMUSG00000069793	Slfn9	NO	#N/A
ENSMUSG00000047712	7.12616	-4.94277	2.24232	-2.20431	0.0275025	0.354932	ENSMUSG00000047712	Ust	NO	#N/A
ENSMUSG00000049553	151.333	-0.990542	0.449762	-2.20237	0.0276393	0.356293	ENSMUSG00000049553	Polr1a	NO	#N/A
ENSMUSG00000078622	162.523	1.12486	0.510898	2.20173	0.0276843	0.356467	ENSMUSG00000078622	Ccdc47	NO	#N/A
ENSMUSG00000040760	211.733	0.781743	0.35521	2.20079	0.0277509	0.356919	ENSMUSG00000040760	Appl1	NO	#N/A
ENSMUSG00000027018	229.415	0.950682	0.43228	2.19923	0.0278618	0.357533	ENSMUSG00000027018	Hat1	NO	#N/A
ENSMUSG00000020160	134.946	-0.863511	0.392607	-2.19943	0.0278473	0.357533	ENSMUSG00000020160	Meis1	NO	#N/A
ENSMUSG00000089824	190.363	0.782815	0.356128	2.19813	0.0279399	0.357653	ENSMUSG00000089824	Rbm12	NO	#N/A
ENSMUSG00000063804	200.354	0.833255	0.379031	2.19838	0.0279219	0.357653	ENSMUSG00000063804	Lin28b	NO	#N/A
ENSMUSG00000035873	32.6185	2.60352	1.18462	2.19777	0.0279658	0.357653	ENSMUSG00000035873	Pawr	NO	#N/A
ENSMUSG00000029047	6.14529	-4.71769	2.14855	-2.19575	0.0281098	0.359015	ENSMUSG00000029047	Pex10	NO	#N/A
ENSMUSG00000005983	4.44537	-5.77646	2.63118	-2.19539	0.0281357	0.359015	ENSMUSG00000005983	1700037C18Rik	NO	#N/A
ENSMUSG00000028766	24.6218	-2.2709	1.03508	-2.19393	0.0282407	0.359949	ENSMUSG00000028766	Alpl	NO	#N/A
ENSMUSG00000002546	63.9929	-1.50353	0.685788	-2.19241	0.0283497	0.360528	ENSMUSG00000002546	Golga2	NO	Golga2
ENSMUSG00000003299	23.8554	-2.00147	0.912726	-2.19285	0.0283181	0.360528	ENSMUSG00000003299	Mrpl4	NO	#N/A
ENSMUSG00000031530	6.76998	-4.6193	2.10833	-2.19097	0.0284538	0.361446	ENSMUSG00000031530	Dusp4	NO	#N/A
ENSMUSG00000049090	18.0241	-2.88199	1.31693	-2.18841	0.0286397	0.3634	ENSMUSG00000049090	Zadh2	YES	#N/A
ENSMUSG00000021666	96.0631	1.18728	0.542707	2.18769	0.0286919	0.363655	ENSMUSG00000021666	Gfm2	NO	#N/A
ENSMUSG00000064840	5.73493	-4.8888	2.23724	-2.18519	0.0288747	0.365155	ENSMUSG00000064840	NA	NO	#N/A
ENSMUSG00000066613	25.4505	2.01111	0.920219	2.18546	0.0288549	0.365155	ENSMUSG00000066613	Zfp932	NO	#N/A
ENSMUSG00000050234	11.868	2.75417	1.26214	2.18213	0.0290997	0.366561	ENSMUSG00000050234	Gja4	NO	#N/A
ENSMUSG00000089832	37.2889	1.64473	0.753964	2.18144	0.029151	0.366561	ENSMUSG00000089832	Shkbp1	NO	#N/A
ENSMUSG00000004360	16.6467	3.79948	1.74056	2.18291	0.0290428	0.366561	ENSMUSG00000004360	9330159F19Rik	NO	#N/A
ENSMUSG00000060639	57.3574	1.40246	0.643019	2.18105	0.0291799	0.366561	ENSMUSG00000060639	Hist1h4i	NO	#N/A
ENSMUSG00000022500	60.9492	1.34135	0.614911	2.18137	0.0291562	0.366561	ENSMUSG00000022500	Litaf	NO	#N/A
ENSMUSG00000036941	4.92756	-5.25874	2.40918	-2.18279	0.0290514	0.366561	ENSMUSG00000036941	Elac1	NO	#N/A
ENSMUSG00000059851	70.3441	-1.1214	0.514788	-2.17837	0.0293788	0.367836	ENSMUSG00000059851	Kmt5c	NO	#N/A
ENSMUSG00000038387	13.803	-3.20305	1.47	-2.17894	0.029336	0.367836	ENSMUSG00000038387	Rras	NO	#N/A
ENSMUSG00000021504	12.4522	-3.08457	1.41598	-2.17841	0.0293759	0.367836	ENSMUSG00000021504	B4galt7	NO	#N/A
ENSMUSG00000032549	19.826	2.14214	0.983568	2.17793	0.0294115	0.367838	ENSMUSG00000032549	Rab6b	NO	#N/A
ENSMUSG00000020612	267.039	0.837209	0.38452	2.17728	0.0294594	0.368031	ENSMUSG00000020612	Prkar1a	NO	#N/A
ENSMUSG00000044950	157.296	0.745585	0.342533	2.17668	0.0295043	0.368187	ENSMUSG00000044950	Pwwp2a	NO	#N/A
ENSMUSG00000029759	4.99015	-5.71001	2.62552	-2.17481	0.0296442	0.368713	ENSMUSG00000029759	Pon3	NO	#N/A
ENSMUSG00000039633	59.8372	1.23529	0.567794	2.1756	0.0295848	0.368713	ENSMUSG00000039633	Lonrf1	NO	#N/A
ENSMUSG00000032586	37.0669	-1.78182	0.819251	-2.17494	0.0296345	0.368713	ENSMUSG00000032586	Traip	NO	#N/A
ENSMUSG00000064349	1285.11	0.997992	0.45909	2.17385	0.0297166	0.369209	ENSMUSG00000064349	NA	NO	#N/A
ENSMUSG00000024914	121.146	0.928721	0.427525	2.17232	0.0298317	0.370233	ENSMUSG00000024914	Drap1	NO	#N/A
ENSMUSG00000032806	5.02518	-5.12009	2.35881	-2.17063	0.0299594	0.371294	ENSMUSG00000032806	Slc10a3	NO	#N/A
ENSMUSG00000058240	71.2996	1.20495	0.555193	2.17032	0.0299827	0.371294	ENSMUSG00000058240	Cryzl1	NO	#N/A
ENSMUSG00000000628	666.288	-0.859261	0.39639	-2.16771	0.0301804	0.373335	ENSMUSG00000000628	Hk2	NO	#N/A
ENSMUSG00000002320	5.89615	-3.83335	1.76902	-2.16694	0.0302395	0.373658	ENSMUSG00000002320	Tm9sf1	NO	#N/A
ENSMUSG00000085788	4.5749	-4.7413	2.18847	-2.16649	0.0302739	0.373675	ENSMUSG00000085788	NA	NO	#N/A
ENSMUSG00000025532	32.5428	1.78985	0.827072	2.16408	0.0304579	0.374723	ENSMUSG00000025532	Crcp	NO	#N/A
ENSMUSG00000070462	25.8922	-2.57452	1.18944	-2.16448	0.0304275	0.374723	ENSMUSG00000070462	Tlnrd1	NO	#N/A
ENSMUSG00000046785	125.881	1.0154	0.469208	2.16408	0.0304581	0.374723	ENSMUSG00000046785	Epm2aip1	NO	#N/A
ENSMUSG00000027624	18.8338	2.28827	1.05827	2.16228	0.0305965	0.376019	ENSMUSG00000027624	Epb41l1	NO	#N/A
ENSMUSG00000028607	34.6448	1.60546	0.742816	2.16131	0.0306714	0.376473	ENSMUSG00000028607	Cpt2	NO	#N/A
ENSMUSG00000059436	348.894	-1.04235	0.482408	-2.16073	0.0307164	0.376473	ENSMUSG00000059436	Max	NO	#N/A
ENSMUSG00000025007	25.002	-1.90672	0.882531	-2.16051	0.0307332	0.376473	ENSMUSG00000025007	Aldh18a1	NO	#N/A
ENSMUSG00000041012	45.0579	1.49247	0.690985	2.15992	0.0307786	0.376623	ENSMUSG00000041012	Cmtm8	NO	#N/A
ENSMUSG00000022816	625.122	0.57749	0.26751	2.15876	0.0308687	0.377318	ENSMUSG00000022816	Fstl1	NO	#N/A
ENSMUSG00000042492	32.2186	-1.96164	0.909168	-2.15762	0.0309574	0.377587	ENSMUSG00000042492	Tbc1d10b	NO	#N/A
ENSMUSG00000021500	459.735	0.699251	0.324079	2.15766	0.0309546	0.377587	ENSMUSG00000021500	Ddx46	NO	#N/A
ENSMUSG00000031028	5.67564	-5.39207	2.50304	-2.15421	0.031224	0.38002	ENSMUSG00000031028	Tub	NO	#N/A
ENSMUSG00000031666	8.17304	-5.30196	2.46098	-2.15442	0.0312076	0.38002	ENSMUSG00000031666	Rbl2	NO	#N/A
ENSMUSG00000043154	56.6474	1.62714	0.755593	2.15345	0.031283	0.38033	ENSMUSG00000043154	Ppp2r3a	YES	#N/A
ENSMUSG00000019779	6.43672	-4.79304	2.2263	-2.15292	0.0313251	0.380434	ENSMUSG00000019779	Frk	YES	#N/A
ENSMUSG00000059409	33.2041	-2.0642	0.960126	-2.14992	0.0315613	0.382892	ENSMUSG00000059409	Ppp2r5d	NO	#N/A
ENSMUSG00000029027	15.8773	-3.75799	1.74872	-2.14899	0.0316348	0.382964	ENSMUSG00000029027	Dffb	NO	#N/A
ENSMUSG00000049323	9.09519	-4.12488	1.91909	-2.1494	0.0316028	0.382964	ENSMUSG00000049323	Smcr8	NO	#N/A
ENSMUSG00000026159	84.0149	-1.25825	0.585951	-2.14736	0.0317646	0.383358	ENSMUSG00000026159	Agfg1	NO	#N/A
ENSMUSG00000027115	91.7203	-1.13443	0.528374	-2.14702	0.031792	0.383358	ENSMUSG00000027115	Kif18a	NO	#N/A
ENSMUSG00000027242	354.222	0.947358	0.441414	2.14619	0.0318578	0.383358	ENSMUSG00000027242	Wdr76	NO	Wdr76
ENSMUSG00000045031	10.8447	4.79844	2.23537	2.1466	0.0318251	0.383358	ENSMUSG00000045031	Cetn4	NO	#N/A
ENSMUSG00000052783	6.11911	5.4485	2.53863	2.14623	0.0318542	0.383358	ENSMUSG00000052783	Grk4	NO	#N/A
ENSMUSG00000030019	33.3622	-2.5749	1.20055	-2.14476	0.0319719	0.383358	ENSMUSG00000030019	Fbxl14	NO	#N/A
ENSMUSG00000047417	74.9866	-1.31179	0.611414	-2.1455	0.0319131	0.383358	ENSMUSG00000047417	Rexo1	NO	#N/A
ENSMUSG00000039607	82.9031	-1.28232	0.597851	-2.14488	0.0319625	0.383358	ENSMUSG00000039607	Rbms3	NO	#N/A
ENSMUSG00000022704	47.6777	-1.71317	0.79875	-2.14481	0.0319679	0.383358	ENSMUSG00000022704	Qtrt2	NO	#N/A
ENSMUSG00000006464	8.46739	-4.95859	2.31265	-2.14411	0.0320239	0.383575	ENSMUSG00000006464	Bbs1	NO	#N/A
ENSMUSG00000024613	338.327	-1.09422	0.510497	-2.14344	0.0320776	0.383814	ENSMUSG00000024613	Tcof1	NO	#N/A
ENSMUSG00000034432	148.458	0.895171	0.418097	2.14106	0.0322689	0.384207	ENSMUSG00000034432	Cops8	NO	#N/A
ENSMUSG00000040374	13.4951	-3.00769	1.40675	-2.13803	0.032514	0.384207	ENSMUSG00000040374	Pex2	NO	#N/A
ENSMUSG00000028102	24.1477	-2.06529	0.964781	-2.14069	0.0322994	0.384207	ENSMUSG00000028102	Pex11b	NO	#N/A
ENSMUSG00000085042	17.9725	2.24492	1.04842	2.14125	0.0322535	0.384207	ENSMUSG00000085042	Abhd11os	NO	#N/A
ENSMUSG00000053007	6.13185	-4.2548	1.98956	-2.13856	0.0324714	0.384207	ENSMUSG00000053007	Creb5	YES	#N/A
ENSMUSG00000046441	10.701	-4.07564	1.90526	-2.13915	0.0324234	0.384207	ENSMUSG00000046441	Cmtr2	NO	#N/A
ENSMUSG00000078640	7.87683	-5.09369	2.38155	-2.13881	0.0324507	0.384207	ENSMUSG00000078640	Gm11627	NO	#N/A
ENSMUSG00000021510	10.2355	2.87765	1.34399	2.14113	0.0322634	0.384207	ENSMUSG00000021510	Zfp729a	NO	#N/A
ENSMUSG00000021179	100.269	1.39979	0.653874	2.14077	0.0322924	0.384207	ENSMUSG00000021179	Nrde2	NO	#N/A
ENSMUSG00000032688	6.64649	-4.65101	2.17541	-2.13799	0.0325174	0.384207	ENSMUSG00000032688	Malt1	NO	#N/A
ENSMUSG00000048410	81.4018	-1.3674	0.639325	-2.13882	0.0324505	0.384207	ENSMUSG00000048410	Zfp407	NO	#N/A
ENSMUSG00000043639	6.55879	4.94009	2.30883	2.13965	0.0323827	0.384207	ENSMUSG00000043639	Rbm20	NO	#N/A
ENSMUSG00000001864	83.546	-1.02547	0.479926	-2.13674	0.0326195	0.38479	ENSMUSG00000001864	Aif1l	NO	#N/A
ENSMUSG00000025464	12.1883	-3.42072	1.60105	-2.13655	0.0326346	0.38479	ENSMUSG00000025464	Paox	NO	#N/A
ENSMUSG00000064302	157.444	1.01581	0.476146	2.1334	0.032892	0.386617	ENSMUSG00000064302	Clasp1	NO	#N/A
ENSMUSG00000058351	110.29	1.12789	0.528641	2.13356	0.0328786	0.386617	ENSMUSG00000058351	Smim4	NO	#N/A
ENSMUSG00000024299	6.90087	-4.97572	2.33153	-2.13411	0.0328341	0.386617	ENSMUSG00000024299	Adamts10	NO	#N/A
ENSMUSG00000091898	61.0611	1.43428	0.672454	2.1329	0.0329328	0.386696	ENSMUSG00000091898	Tnnc1	NO	#N/A
ENSMUSG00000004996	20.4847	-2.29907	1.07849	-2.13175	0.0330278	0.38741	ENSMUSG00000004996	Mri1	NO	#N/A
ENSMUSG00000069833	106.89	1.04938	0.492508	2.13069	0.0331147	0.388027	ENSMUSG00000069833	Ahnak	NO	#N/A
ENSMUSG00000059674	9.27625	-4.16776	1.95653	-2.13018	0.0331571	0.388123	ENSMUSG00000059674	Cdh24	NO	#N/A
ENSMUSG00000069089	176.868	0.806419	0.379063	2.1274	0.0333867	0.390407	ENSMUSG00000069089	Cdk7	NO	#N/A
ENSMUSG00000032598	6.51699	-4.91658	2.31219	-2.12637	0.0334722	0.391003	ENSMUSG00000032598	Nckipsd	NO	#N/A
ENSMUSG00000051285	61.8991	1.42923	0.672844	2.12417	0.0336562	0.392344	ENSMUSG00000051285	Pcmtd1	NO	#N/A
ENSMUSG00000027555	6.2552	-4.72174	2.22275	-2.12428	0.033647	0.392344	ENSMUSG00000027555	Car13	NO	#N/A
ENSMUSG00000020149	268.004	-0.827931	0.389921	-2.12333	0.0337259	0.392753	ENSMUSG00000020149	Rab1a	NO	#N/A
ENSMUSG00000004567	10.3026	-2.76304	1.30158	-2.12285	0.0337667	0.392824	ENSMUSG00000004567	Mcoln1	NO	#N/A
ENSMUSG00000039531	9.01866	-4.07473	1.92141	-2.1207	0.0339473	0.394116	ENSMUSG00000039531	Zup1	NO	#N/A
ENSMUSG00000071669	9.93415	-4.0473	1.90843	-2.12075	0.0339432	0.394116	ENSMUSG00000071669	Snx29	NO	#N/A
ENSMUSG00000051736	5.55339	-5.1085	2.40952	-2.12013	0.0339952	0.394268	ENSMUSG00000051736	Fam229b	NO	#N/A
ENSMUSG00000026208	31.7846	2.18319	1.03042	2.11874	0.0341127	0.394582	ENSMUSG00000026208	Des	NO	#N/A
ENSMUSG00000073176	5.07756	-4.62838	2.1849	-2.11835	0.0341457	0.394582	ENSMUSG00000073176	Zfp449	NO	#N/A
ENSMUSG00000028873	439.94	-0.877165	0.414197	-2.11775	0.0341964	0.394582	ENSMUSG00000028873	Cdca8	NO	Cdca8
ENSMUSG00000030772	17.4355	-3.58603	1.69278	-2.11843	0.034139	0.394582	ENSMUSG00000030772	Dkk3	NO	#N/A
ENSMUSG00000041378	9.87646	-3.24758	1.53323	-2.11813	0.034164	0.394582	ENSMUSG00000041378	Cldn5	NO	#N/A
ENSMUSG00000032816	26.4934	2.77429	1.3105	2.11698	0.0342617	0.394933	ENSMUSG00000032816	Igdcc4	NO	#N/A
ENSMUSG00000026620	43.4167	2.12608	1.00558	2.11429	0.0344907	0.395581	ENSMUSG00000026620	Mark1	NO	#N/A
ENSMUSG00000027433	482.487	-0.673255	0.31835	-2.11482	0.0344449	0.395581	ENSMUSG00000027433	Xrn2	NO	#N/A
ENSMUSG00000028528	5.76325	6.3848	3.01852	2.11521	0.0344122	0.395581	ENSMUSG00000028528	Dnajc6	NO	#N/A
ENSMUSG00000029559	28.6378	-1.94568	0.920263	-2.11427	0.0344925	0.395581	ENSMUSG00000029559	2210016L21Rik	NO	#N/A
ENSMUSG00000094936	16.4384	-2.74237	1.2962	-2.11571	0.0343698	0.395581	ENSMUSG00000094936	Rbm4	NO	#N/A
ENSMUSG00000032802	6.66883	-3.74472	1.77357	-2.11141	0.0347371	0.396381	ENSMUSG00000032802	Srxn1	NO	#N/A
ENSMUSG00000048485	4.97166	5.51451	2.60995	2.11288	0.0346113	0.396381	ENSMUSG00000048485	Zbtb8b	NO	#N/A
ENSMUSG00000004207	668.441	-0.893861	0.423167	-2.11231	0.0346597	0.396381	ENSMUSG00000004207	Psap	NO	#N/A
ENSMUSG00000036902	39.9975	2.14118	1.01406	2.11149	0.0347304	0.396381	ENSMUSG00000036902	Neto2	NO	#N/A
ENSMUSG00000032267	20.2667	1.79489	0.849948	2.11176	0.0347066	0.396381	ENSMUSG00000032267	Usp28	NO	#N/A
ENSMUSG00000064853	6.04132	-4.10264	1.94381	-2.11062	0.0348054	0.39676	ENSMUSG00000064853	NA	NO	#N/A
ENSMUSG00000091625	20.5186	-2.13815	1.01378	-2.1091	0.0349364	0.397615	ENSMUSG00000091625	Lsm5	NO	#N/A
ENSMUSG00000020611	195.585	1.01439	0.480995	2.10893	0.0349505	0.397615	ENSMUSG00000020611	Gna13	NO	#N/A
ENSMUSG00000027177	44.2177	1.5232	0.722464	2.10834	0.0350019	0.3978	ENSMUSG00000027177	Hipk3	NO	#N/A
ENSMUSG00000006356	98.5949	1.2034	0.571398	2.10606	0.0351994	0.399644	ENSMUSG00000006356	Crip2	NO	#N/A
ENSMUSG00000002379	177.732	-0.845136	0.401404	-2.10545	0.0352522	0.399842	ENSMUSG00000002379	Ndufa11	NO	#N/A
ENSMUSG00000033760	116.208	-1.46456	0.695762	-2.10497	0.0352937	0.399913	ENSMUSG00000033760	Rbm4b	NO	#N/A
ENSMUSG00000003812	7.24832	-3.6928	1.75503	-2.10412	0.0353678	0.399953	ENSMUSG00000003812	Dnase2a	NO	#N/A
ENSMUSG00000053453	398.753	0.786663	0.373833	2.10432	0.0353509	0.399953	ENSMUSG00000053453	Thoc7	NO	#N/A
ENSMUSG00000036620	27.2997	-2.50634	1.1915	-2.10352	0.0354202	0.400146	ENSMUSG00000036620	Mgat4b	NO	#N/A
ENSMUSG00000033706	27.3178	-2.4106	1.14654	-2.1025	0.0355098	0.400759	ENSMUSG00000033706	Smyd5	NO	#N/A
ENSMUSG00000074476	335.136	-0.676567	0.322095	-2.10052	0.035683	0.401863	ENSMUSG00000074476	Spc24	NO	#N/A
ENSMUSG00000020821	56.0402	1.27863	0.608608	2.1009	0.0356498	0.401863	ENSMUSG00000020821	Kif1c	NO	#N/A
ENSMUSG00000044533	492.634	-0.710283	0.338203	-2.10017	0.035714	0.401863	ENSMUSG00000044533	Rps2	NO	#N/A
ENSMUSG00000028822	196.853	0.839062	0.399669	2.09939	0.0357824	0.402152	ENSMUSG00000028822	Tmem50a	NO	#N/A
ENSMUSG00000032010	9.9592	-3.27636	1.56086	-2.09907	0.0358107	0.402152	ENSMUSG00000032010	Usp2	NO	#N/A
ENSMUSG00000026974	125.043	0.919089	0.438151	2.09766	0.0359356	0.402358	ENSMUSG00000026974	Zmynd19	NO	#N/A
ENSMUSG00000025812	209.713	-0.819883	0.39076	-2.09818	0.0358894	0.402358	ENSMUSG00000025812	Pard3	NO	Pard3
ENSMUSG00000052293	143.991	-1.63372	0.77873	-2.09793	0.0359116	0.402358	ENSMUSG00000052293	Taf9	NO	#N/A
ENSMUSG00000034780	8.04364	-5.06658	2.41817	-2.09522	0.0361518	0.403908	ENSMUSG00000034780	B3galt1	NO	#N/A
ENSMUSG00000029735	6.06976	-5.84753	2.79126	-2.09494	0.036176	0.403908	ENSMUSG00000029735	Tpk1	NO	#N/A
ENSMUSG00000036169	30.3857	1.8328	0.87506	2.09449	0.0362166	0.403908	ENSMUSG00000036169	Sostdc1	NO	#N/A
ENSMUSG00000071528	933.916	0.810753	0.387087	2.0945	0.0362156	0.403908	ENSMUSG00000071528	Usmg5	NO	#N/A
ENSMUSG00000032324	394.102	0.639064	0.305705	2.09046	0.0365766	0.407521	ENSMUSG00000032324	Tspan3	NO	#N/A
ENSMUSG00000031652	144.3	0.896331	0.429444	2.08719	0.036871	0.410398	ENSMUSG00000031652	N4bp1	NO	#N/A
ENSMUSG00000034173	7.16601	-3.86689	1.85319	-2.08661	0.0369232	0.410576	ENSMUSG00000034173	Zbed5	NO	#N/A
ENSMUSG00000056592	4.63544	-4.52864	2.17207	-2.08494	0.0370749	0.411859	ENSMUSG00000056592	Zfp658	NO	#N/A
ENSMUSG00000018796	9.35803	-3.89355	1.86792	-2.08443	0.0371208	0.411964	ENSMUSG00000018796	Acsl1	NO	#N/A
ENSMUSG00000026274	53.5822	1.99567	0.959002	2.08099	0.0374351	0.414236	ENSMUSG00000026274	Pask	NO	#N/A
ENSMUSG00000036617	61.9448	-1.11942	0.537758	-2.08163	0.0373758	0.414236	ENSMUSG00000036617	Etl4	NO	#N/A
ENSMUSG00000052915	344.622	0.595529	0.286169	2.08104	0.0374304	0.414236	ENSMUSG00000052915	Msl1	NO	Msl1
ENSMUSG00000042675	12.8081	-2.9328	1.41056	-2.07918	0.0376005	0.41566	ENSMUSG00000042675	Ypel3	NO	#N/A
ENSMUSG00000060090	16.9649	2.56072	1.23187	2.07873	0.0376426	0.41572	ENSMUSG00000060090	Rp2	NO	#N/A
ENSMUSG00000040841	17.5844	-2.37997	1.14613	-2.07652	0.0378456	0.417149	ENSMUSG00000040841	Six5	NO	#N/A
ENSMUSG00000047497	4.47137	-4.59398	2.21212	-2.07673	0.0378266	0.417149	ENSMUSG00000047497	Adamts12	NO	#N/A
ENSMUSG00000026768	7.6932	-5.56074	2.69759	-2.06137	0.0392677	0.417649	ENSMUSG00000026768	Itga8	NO	#N/A
ENSMUSG00000002102	484.467	-0.607673	0.293766	-2.06857	0.0385869	0.417649	ENSMUSG00000002102	Psmc3	NO	#N/A
ENSMUSG00000039913	6.4076	-5.06665	2.44159	-2.07514	0.0379732	0.417649	ENSMUSG00000039913	Pak7	YES	#N/A
ENSMUSG00000027583	17.643	-3.30477	1.59324	-2.07424	0.038057	0.417649	ENSMUSG00000027583	Zbtb46	NO	#N/A
ENSMUSG00000035725	7.18675	-3.71229	1.79906	-2.06346	0.0390689	0.417649	ENSMUSG00000035725	Prkx	NO	#N/A
ENSMUSG00000071719	4.67531	-4.94894	2.38818	-2.07226	0.038241	0.417649	ENSMUSG00000071719	Tmem28	NO	#N/A
ENSMUSG00000027864	40.0574	-2.00209	0.971539	-2.06074	0.0393278	0.417649	ENSMUSG00000027864	Ptgfrn	NO	#N/A
ENSMUSG00000027852	508.751	0.670635	0.324422	2.06717	0.0387182	0.417649	ENSMUSG00000027852	Nras	NO	#N/A
ENSMUSG00000027985	84.5032	-1.69581	0.817411	-2.07461	0.0380227	0.417649	ENSMUSG00000027985	Lef1	NO	#N/A
ENSMUSG00000060206	431.121	0.655682	0.317317	2.06633	0.0387969	0.417649	ENSMUSG00000060206	Zfp462	YES	#N/A
ENSMUSG00000038827	36.0836	-2.06761	0.998699	-2.0703	0.038424	0.417649	ENSMUSG00000038827	Fam206a	NO	#N/A
ENSMUSG00000028986	108.146	1.30201	0.631054	2.06323	0.0390907	0.417649	ENSMUSG00000028986	Klhl7	NO	#N/A
ENSMUSG00000002633	49.2573	2.16095	1.04851	2.06097	0.0393056	0.417649	ENSMUSG00000002633	Shh	NO	#N/A
ENSMUSG00000085227	9.88494	-2.79896	1.35515	-2.06542	0.0388834	0.417649	ENSMUSG00000085227	6330418K02Rik	NO	#N/A
ENSMUSG00000029554	40.995	-1.80383	0.872653	-2.06706	0.0387284	0.417649	ENSMUSG00000029554	Mad1l1	NO	#N/A
ENSMUSG00000030751	545.778	-0.76746	0.371944	-2.06337	0.039077	0.417649	ENSMUSG00000030751	Psma1	NO	#N/A
ENSMUSG00000030782	23.6505	1.74178	0.840876	2.07139	0.0383224	0.417649	ENSMUSG00000030782	Tgfb1i1	NO	#N/A
ENSMUSG00000038240	32.521	1.46326	0.705779	2.07326	0.0381485	0.417649	ENSMUSG00000038240	Pdss2	NO	#N/A
ENSMUSG00000045193	32.8007	-2.289	1.11054	-2.06116	0.0392878	0.417649	ENSMUSG00000045193	Cirbp	YES	#N/A
ENSMUSG00000062931	48.318	1.41903	0.688206	2.06193	0.0392144	0.417649	ENSMUSG00000062931	Zfp938	NO	#N/A
ENSMUSG00000019929	5.2328	-5.38376	2.59799	-2.07228	0.0382397	0.417649	ENSMUSG00000019929	Dcn	NO	#N/A
ENSMUSG00000040028	471.285	-0.731328	0.354574	-2.06255	0.0391549	0.417649	ENSMUSG00000040028	Elavl1	NO	#N/A
ENSMUSG00000031799	589.654	0.581719	0.281953	2.06318	0.0390958	0.417649	ENSMUSG00000031799	Tpm4	NO	#N/A
ENSMUSG00000031756	42.8861	-1.90117	0.921385	-2.06339	0.0390758	0.417649	ENSMUSG00000031756	Cenpn	NO	#N/A
ENSMUSG00000040729	16.0678	-3.56969	1.72418	-2.07037	0.0384176	0.417649	ENSMUSG00000040729	Cep126	NO	#N/A
ENSMUSG00000032295	9.10767	-2.78946	1.34952	-2.06701	0.0387332	0.417649	ENSMUSG00000032295	Man2c1	NO	#N/A
ENSMUSG00000032217	41.292	-1.61978	0.785965	-2.06088	0.0393147	0.417649	ENSMUSG00000032217	Rnf111	NO	#N/A
ENSMUSG00000049624	22.4906	2.64521	1.28249	2.06256	0.0391544	0.417649	ENSMUSG00000049624	Slc17a5	NO	#N/A
ENSMUSG00000062270	35.0292	2.41372	1.16324	2.075	0.0379863	0.417649	ENSMUSG00000062270	Morf4l1	NO	#N/A
ENSMUSG00000032565	12.4214	3.85644	1.86978	2.06251	0.0391589	0.417649	ENSMUSG00000032565	Nudt16	NO	#N/A
ENSMUSG00000051378	6.80313	-3.91543	1.90037	-2.06035	0.0393653	0.417649	ENSMUSG00000051378	Kif18b	NO	#N/A
ENSMUSG00000000142	57.9781	-1.57758	0.765686	-2.06035	0.0393654	0.417649	ENSMUSG00000000142	Axin2	NO	#N/A
ENSMUSG00000034341	35.8545	2.00905	0.974394	2.06185	0.0392223	0.417649	ENSMUSG00000034341	Wbp2	NO	#N/A
ENSMUSG00000021668	33.556	1.89318	0.917923	2.06246	0.0391639	0.417649	ENSMUSG00000021668	Polk	YES	#N/A
ENSMUSG00000036678	50.151	-1.18199	0.572426	-2.06488	0.0389342	0.417649	ENSMUSG00000036678	Aaas	NO	#N/A
ENSMUSG00000022747	18.5903	-2.5601	1.2348	-2.07329	0.0381452	0.417649	ENSMUSG00000022747	St3gal6	NO	#N/A
ENSMUSG00000024114	4.4925	6.49165	3.14785	2.06224	0.0391844	0.417649	ENSMUSG00000024114	Prss41	NO	#N/A
ENSMUSG00000039220	156.19	-1.11208	0.537596	-2.06862	0.0385822	0.417649	ENSMUSG00000039220	Ppp1r10	NO	Ppp1r10
ENSMUSG00000061062	33.4879	-1.35866	0.657849	-2.0653	0.0388947	0.417649	ENSMUSG00000061062	NA	NO	#N/A
ENSMUSG00000025047	165.908	-0.962016	0.464601	-2.07063	0.0383935	0.417649	ENSMUSG00000025047	Pdcd11	NO	#N/A
ENSMUSG00000022136	122.27	1.01294	0.491848	2.05946	0.0394502	0.417766	ENSMUSG00000022136	Dnajc3	NO	#N/A
ENSMUSG00000039253	11.954	4.31742	2.09613	2.05971	0.0394266	0.417766	ENSMUSG00000039253	Fn3krp	NO	#N/A
ENSMUSG00000041926	59.8496	-1.67282	0.812897	-2.05785	0.0396049	0.417992	ENSMUSG00000041926	Rnpep	NO	#N/A
ENSMUSG00000038239	17.88	2.52993	1.22928	2.05805	0.0395856	0.417992	ENSMUSG00000038239	Hrc	NO	#N/A
ENSMUSG00000020949	633.453	0.536449	0.260653	2.0581	0.0395805	0.417992	ENSMUSG00000020949	Fkbp3	NO	#N/A
ENSMUSG00000067279	4.33209	-5.61405	2.72832	-2.0577	0.039619	0.417992	ENSMUSG00000067279	Ppp1r3c	NO	#N/A
ENSMUSG00000031754	211.188	0.919092	0.447129	2.05554	0.0398268	0.419793	ENSMUSG00000031754	Nudt21	NO	#N/A
ENSMUSG00000067274	1300.84	0.693405	0.337442	2.05488	0.0398903	0.420072	ENSMUSG00000067274	Rplp0	NO	#N/A
ENSMUSG00000035232	99.4395	0.938068	0.456718	2.05393	0.0399822	0.420648	ENSMUSG00000035232	Pdk3	NO	#N/A
ENSMUSG00000036104	59.1373	1.04574	0.509627	2.05198	0.0401714	0.42099	ENSMUSG00000036104	Rab3gap1	NO	#N/A
ENSMUSG00000027550	118.663	0.969901	0.472584	2.05234	0.0401371	0.42099	ENSMUSG00000027550	Lrrcc1	NO	#N/A
ENSMUSG00000030208	6.00242	-4.15336	2.02432	-2.05173	0.0401958	0.42099	ENSMUSG00000030208	Emp1	NO	#N/A
ENSMUSG00000025384	27.057	-2.01105	0.979662	-2.0528	0.0400916	0.42099	ENSMUSG00000025384	Faap100	NO	#N/A
ENSMUSG00000033039	18.0253	-2.19005	1.06744	-2.05168	0.0402004	0.42099	ENSMUSG00000033039	Micall1	YES	#N/A
ENSMUSG00000029821	4.6464	-5.09344	2.48319	-2.05117	0.0402504	0.421124	ENSMUSG00000029821	Gsdme	NO	#N/A
ENSMUSG00000049600	7.48708	-4.2983	2.09656	-2.05016	0.0403485	0.421438	ENSMUSG00000049600	Zbtb45	NO	#N/A
ENSMUSG00000040824	338.018	0.659	0.321448	2.0501	0.0403548	0.421438	ENSMUSG00000040824	Snrpd2	NO	#N/A
ENSMUSG00000000339	108.397	-1.24366	0.607091	-2.04856	0.0405055	0.422623	ENSMUSG00000000339	Rtca	NO	#N/A
ENSMUSG00000054720	14.4511	-3.3305	1.62624	-2.04797	0.0405625	0.422828	ENSMUSG00000054720	Lrrc8c	NO	#N/A
ENSMUSG00000003166	90.3781	1.0967	0.535661	2.04737	0.0406214	0.423052	ENSMUSG00000003166	Dgcr2	NO	#N/A
ENSMUSG00000020463	236.984	-0.831299	0.406195	-2.04655	0.0407023	0.423227	ENSMUSG00000020463	Ppp4r3b	NO	#N/A
ENSMUSG00000004791	4.48642	-5.1683	2.5255	-2.04644	0.0407128	0.423227	ENSMUSG00000004791	Pgf	NO	#N/A
ENSMUSG00000032698	4.37684	-5.11477	2.50012	-2.04581	0.0407753	0.423289	ENSMUSG00000032698	Lmo2	NO	#N/A
ENSMUSG00000017716	519.935	-0.528769	0.258488	-2.04562	0.0407935	0.423289	ENSMUSG00000017716	Birc5	NO	Birc5
ENSMUSG00000028871	4.86167	-4.37626	2.14049	-2.04451	0.0409031	0.423664	ENSMUSG00000028871	Rspo1	NO	#N/A
ENSMUSG00000019256	6.63049	-4.60044	2.25016	-2.0445	0.0409045	0.423664	ENSMUSG00000019256	Ahr	NO	#N/A
ENSMUSG00000015882	69.288	1.50425	0.735934	2.044	0.0409535	0.423785	ENSMUSG00000015882	Lcorl	NO	#N/A
ENSMUSG00000031304	5.44054	5.16794	2.52963	2.04296	0.0410561	0.424072	ENSMUSG00000031304	Il2rg	NO	#N/A
ENSMUSG00000022419	25.9752	2.05616	1.00632	2.04323	0.0410294	0.424072	ENSMUSG00000022419	Deptor	NO	#N/A
ENSMUSG00000052105	52.6367	-1.28994	0.63178	-2.04175	0.0411766	0.424929	ENSMUSG00000052105	Mtcl1	NO	#N/A
ENSMUSG00000040722	4.33183	-4.4084	2.16004	-2.04089	0.0412622	0.425425	ENSMUSG00000040722	Scamp5	NO	#N/A
ENSMUSG00000032184	8.13437	-3.9556	1.94006	-2.0389	0.0414599	0.427074	ENSMUSG00000032184	Lysmd2	NO	#N/A
ENSMUSG00000006423	6.66658	-4.86881	2.3895	-2.03758	0.0415919	0.427269	ENSMUSG00000006423	C330007P06Rik	NO	#N/A
ENSMUSG00000033436	223.419	-0.880314	0.43198	-2.03786	0.0415642	0.427269	ENSMUSG00000033436	Armcx2	NO	#N/A
ENSMUSG00000038379	237.987	-1.01298	0.496986	-2.03826	0.0415244	0.427269	ENSMUSG00000038379	Ttk	NO	Ttk
ENSMUSG00000039376	21.9005	2.33562	1.14675	2.03673	0.0416767	0.427752	ENSMUSG00000039376	Synpo2l	NO	#N/A
ENSMUSG00000043467	5.43795	-4.94623	2.43072	-2.03488	0.0418629	0.428223	ENSMUSG00000043467	Zbtb37	YES	#N/A
ENSMUSG00000050556	9.22846	-5.49304	2.69879	-2.03537	0.0418137	0.428223	ENSMUSG00000050556	Kcnb1	YES	#N/A
ENSMUSG00000025529	61.6073	1.1798	0.580032	2.03402	0.0419493	0.428223	ENSMUSG00000025529	Zfp711	NO	#N/A
ENSMUSG00000030499	48.1918	-1.99304	0.979794	-2.03414	0.0419376	0.428223	ENSMUSG00000030499	Kctd15	NO	#N/A
ENSMUSG00000021376	6.00397	-5.13267	2.52168	-2.03541	0.0418094	0.428223	ENSMUSG00000021376	Tpmt	NO	#N/A
ENSMUSG00000058159	5.05508	6.32733	3.1104	2.03425	0.0419262	0.428223	ENSMUSG00000058159	T2	NO	#N/A
ENSMUSG00000026791	5.03174	-4.58839	2.25797	-2.03209	0.0421449	0.428585	ENSMUSG00000026791	Slc2a8	NO	#N/A
ENSMUSG00000050248	27.4898	1.70467	0.838785	2.03231	0.0421223	0.428585	ENSMUSG00000050248	Evc2	NO	#N/A
ENSMUSG00000000093	5.63526	-4.48208	2.20455	-2.03311	0.0420415	0.428585	ENSMUSG00000000093	Tbx2	NO	#N/A
ENSMUSG00000021236	4.25224	-5.42171	2.66843	-2.0318	0.0421739	0.428585	ENSMUSG00000021236	Entpd5	NO	#N/A
ENSMUSG00000023088	46.3528	1.57189	0.773499	2.03218	0.0421359	0.428585	ENSMUSG00000023088	Abcc1	NO	#N/A
ENSMUSG00000013846	23.8974	2.34347	1.15361	2.03142	0.0422123	0.428591	ENSMUSG00000013846	St3gal1	NO	#N/A
ENSMUSG00000036825	48.1511	-1.47495	0.726599	-2.02993	0.0423635	0.429741	ENSMUSG00000036825	Ssx2ip	NO	#N/A
ENSMUSG00000042747	379.595	0.576772	0.284213	2.02937	0.0424208	0.429804	ENSMUSG00000042747	Krtcap2	NO	#N/A
ENSMUSG00000028651	23.3549	-2.16006	1.06453	-2.02913	0.0424455	0.429804	ENSMUSG00000028651	Ppie	NO	#N/A
ENSMUSG00000028367	831.988	0.65129	0.3212	2.02768	0.0425933	0.430907	ENSMUSG00000028367	Txn1	NO	#N/A
ENSMUSG00000030243	46.2619	1.34994	0.665876	2.02731	0.0426306	0.430907	ENSMUSG00000030243	Recql	NO	#N/A
ENSMUSG00000015748	85.6539	-1.09889	0.542307	-2.02632	0.0427315	0.431542	ENSMUSG00000015748	Prpf3	NO	#N/A
ENSMUSG00000037306	8.04722	3.73643	1.84467	2.02553	0.042813	0.431596	ENSMUSG00000037306	Man1c1	NO	#N/A
ENSMUSG00000029171	15.0563	-1.94618	0.960811	-2.02556	0.0428098	0.431596	ENSMUSG00000029171	Pgm1	NO	#N/A
ENSMUSG00000041261	8.4119	-4.28706	2.11723	-2.02485	0.0428831	0.431712	ENSMUSG00000041261	Car8	NO	#N/A
ENSMUSG00000054263	35.6094	-2.03983	1.00748	-2.02468	0.0429007	0.431712	ENSMUSG00000054263	Lifr	NO	#N/A
ENSMUSG00000067787	65.4217	1.67751	0.829068	2.02337	0.0430354	0.432427	ENSMUSG00000067787	Blcap	NO	#N/A
ENSMUSG00000022601	60.7781	-1.02903	0.508606	-2.02324	0.0430481	0.432427	ENSMUSG00000022601	Zbtb11	YES	#N/A
ENSMUSG00000040084	283.083	-1.01612	0.502403	-2.02253	0.0431221	0.432787	ENSMUSG00000040084	Bub1b	NO	Bub1b
ENSMUSG00000034083	58.3112	-1.19525	0.591312	-2.02135	0.0432436	0.433239	ENSMUSG00000034083	Ccdc174	NO	#N/A
ENSMUSG00000031822	25.418	-2.22916	1.10275	-2.02145	0.0432335	0.433239	ENSMUSG00000031822	Gse1	NO	#N/A
ENSMUSG00000089857	4.54317	-5.01624	2.48266	-2.02051	0.0433308	0.433729	ENSMUSG00000089857	Zfp882	NO	#N/A
ENSMUSG00000041161	9.58032	-2.6022	1.28875	-2.01916	0.0434711	0.434749	ENSMUSG00000041161	Otud3	NO	#N/A
ENSMUSG00000019787	32.984	4.23507	2.0983	2.01833	0.0435571	0.435226	ENSMUSG00000019787	Trdn	NO	#N/A
ENSMUSG00000031486	34.2725	-1.89484	0.939268	-2.01736	0.0436577	0.435463	ENSMUSG00000031486	Adgra2	NO	#N/A
ENSMUSG00000055491	62.1905	1.21425	0.601889	2.01739	0.0436548	0.435463	ENSMUSG00000055491	Pprc1	NO	#N/A
ENSMUSG00000026608	39.3667	1.90896	0.946776	2.01628	0.0437707	0.435733	ENSMUSG00000026608	Kctd3	NO	#N/A
ENSMUSG00000017707	83.1433	1.22622	0.608245	2.016	0.0438002	0.435733	ENSMUSG00000017707	Serinc3	NO	#N/A
ENSMUSG00000030652	81.645	0.890347	0.441521	2.01655	0.0437427	0.435733	ENSMUSG00000030652	Coq7	NO	#N/A
ENSMUSG00000027820	27.2912	1.90687	0.947065	2.01346	0.0440668	0.438	ENSMUSG00000027820	Mme	NO	#N/A
ENSMUSG00000032462	14.4843	-2.56231	1.27308	-2.01269	0.044147	0.438413	ENSMUSG00000032462	Pik3cb	NO	#N/A
ENSMUSG00000038235	93.6274	1.1065	0.549964	2.01196	0.0442245	0.438798	ENSMUSG00000038235	F11r	NO	#N/A
ENSMUSG00000020329	15.5613	-3.40037	1.69161	-2.01014	0.0444169	0.439558	ENSMUSG00000020329	Polrmt	NO	#N/A
ENSMUSG00000006273	132.559	0.856059	0.42577	2.01061	0.0443664	0.439558	ENSMUSG00000006273	Atp6v1b2	NO	#N/A
ENSMUSG00000041774	15.8457	2.77252	1.37927	2.01013	0.0444174	0.439558	ENSMUSG00000041774	Ydjc	NO	#N/A
ENSMUSG00000026965	39.7319	-1.81405	0.903158	-2.00857	0.0445829	0.440185	ENSMUSG00000026965	Anapc2	NO	#N/A
ENSMUSG00000028869	99.5411	1.1542	0.574515	2.00901	0.0445365	0.440185	ENSMUSG00000028869	Gnl2	NO	#N/A
ENSMUSG00000045100	12.9231	-3.65871	1.82167	-2.00843	0.0445973	0.440185	ENSMUSG00000045100	Slc25a26	NO	#N/A
ENSMUSG00000045917	15.1039	3.30713	1.64723	2.0077	0.0446753	0.440188	ENSMUSG00000045917	Tmem268	NO	#N/A
ENSMUSG00000020577	125.749	-0.879824	0.438217	-2.00774	0.0446714	0.440188	ENSMUSG00000020577	Tspan13	NO	#N/A
ENSMUSG00000075389	10.8682	2.6121	1.30238	2.00563	0.0448956	0.441974	ENSMUSG00000075389	NA	NO	#N/A
ENSMUSG00000073096	19.5402	2.76536	1.37964	2.0044	0.0450267	0.44288	ENSMUSG00000073096	Lrrc61	NO	#N/A
ENSMUSG00000005338	19.72	2.06394	1.03018	2.00347	0.0451268	0.44348	ENSMUSG00000005338	Cadm3	NO	#N/A
ENSMUSG00000048503	6.14753	-4.35229	2.17298	-2.00291	0.0451866	0.443514	ENSMUSG00000048503	Tmem136	NO	#N/A
ENSMUSG00000039989	23.3553	2.42304	1.20996	2.00258	0.0452227	0.443514	ENSMUSG00000039989	Cbx4	NO	#N/A
ENSMUSG00000021033	29.191	2.20966	1.10353	2.00234	0.0452477	0.443514	ENSMUSG00000021033	Gstz1	NO	#N/A
ENSMUSG00000044641	14.5341	2.50772	1.25266	2.00192	0.0452938	0.443582	ENSMUSG00000044641	Pard6b	NO	#N/A
ENSMUSG00000065127	6.93891	4.47582	2.23697	2.00084	0.0454094	0.443721	ENSMUSG00000065127	NA	NO	#N/A
ENSMUSG00000095123	10.3242	3.78976	1.89422	2.00069	0.0454255	0.443721	ENSMUSG00000095123	NA	NO	#N/A
ENSMUSG00000022037	19.8708	3.11543	1.55678	2.0012	0.0453707	0.443721	ENSMUSG00000022037	Clu	NO	#N/A
ENSMUSG00000037754	8.94247	-4.58276	2.29159	-1.99981	0.0455204	0.443882	ENSMUSG00000037754	Ppp1r16b	NO	#N/A
ENSMUSG00000032301	278.421	0.815677	0.40785	1.99995	0.0455061	0.443882	ENSMUSG00000032301	Psma4	NO	#N/A
ENSMUSG00000029110	137.118	-1.01234	0.507005	-1.99671	0.0458562	0.446773	ENSMUSG00000029110	Rnf4	NO	#N/A
ENSMUSG00000041605	6.91599	-3.4296	1.71953	-1.99449	0.0460981	0.446799	ENSMUSG00000041605	Inava	NO	#N/A
ENSMUSG00000043342	7.06129	-3.29667	1.65398	-1.99318	0.0462416	0.446799	ENSMUSG00000043342	Hoxd9	NO	#N/A
ENSMUSG00000028546	75.2946	1.3678	0.685174	1.99628	0.0459037	0.446799	ENSMUSG00000028546	Elavl4	NO	#N/A
ENSMUSG00000010797	15.4432	-2.80577	1.40672	-1.99455	0.0460922	0.446799	ENSMUSG00000010797	Wnt2	NO	#N/A
ENSMUSG00000055116	4.23902	-5.88636	2.95434	-1.99245	0.046322	0.446799	ENSMUSG00000055116	Arntl	NO	#N/A
ENSMUSG00000022179	7.01637	-4.25378	2.13394	-1.99339	0.0462189	0.446799	ENSMUSG00000022179	4931414P19Rik	NO	#N/A
ENSMUSG00000032181	4.99419	4.93239	2.47688	1.99137	0.0464399	0.446799	ENSMUSG00000032181	Scg3	NO	#N/A
ENSMUSG00000018547	103.212	1.10129	0.552945	1.99168	0.0464066	0.446799	ENSMUSG00000018547	Pip4k2b	NO	#N/A
ENSMUSG00000021700	4.42924	-5.89663	2.95458	-1.99576	0.0459601	0.446799	ENSMUSG00000021700	Rab3c	NO	#N/A
ENSMUSG00000034442	6.29143	-5.62739	2.82225	-1.99394	0.0461589	0.446799	ENSMUSG00000034442	Trmt5	NO	#N/A
ENSMUSG00000050891	6.014	-5.17276	2.59539	-1.99306	0.0462552	0.446799	ENSMUSG00000050891	Tatdn1	NO	#N/A
ENSMUSG00000023942	15.2927	-2.23841	1.12234	-1.99442	0.046106	0.446799	ENSMUSG00000023942	Slc29a1	NO	#N/A
ENSMUSG00000024989	55.6376	-1.34664	0.676271	-1.99128	0.0464504	0.446799	ENSMUSG00000024989	Cep55	NO	Cep55
ENSMUSG00000024983	14.5358	-2.95813	1.48402	-1.99332	0.0462265	0.446799	ENSMUSG00000024983	Vti1a	NO	#N/A
ENSMUSG00000003228	4.98957	-4.46201	2.24058	-1.99145	0.0464313	0.446799	ENSMUSG00000003228	Grk5	NO	#N/A
ENSMUSG00000019803	4.96808	-5.29037	2.65891	-1.98968	0.0466264	0.448112	ENSMUSG00000019803	Nr2e1	NO	#N/A
ENSMUSG00000002055	82.6794	-1.12348	0.564938	-1.98868	0.0467371	0.448292	ENSMUSG00000002055	Spag5	NO	Spag5
ENSMUSG00000022761	51.3303	1.54881	0.778908	1.98843	0.0467638	0.448292	ENSMUSG00000022761	Lztr1	NO	#N/A
ENSMUSG00000008301	195.081	-0.75443	0.379327	-1.98886	0.0467163	0.448292	ENSMUSG00000008301	Phax	NO	#N/A
ENSMUSG00000098927	39.6278	1.60554	0.807634	1.98795	0.0468167	0.448419	ENSMUSG00000098927	NA	NO	#N/A
ENSMUSG00000039270	17.0817	-2.31688	1.16593	-1.98715	0.0469058	0.448894	ENSMUSG00000039270	Megf9	NO	#N/A
ENSMUSG00000018334	13.2206	2.3501	1.18302	1.98653	0.0469747	0.448999	ENSMUSG00000018334	Ksr1	NO	#N/A
ENSMUSG00000025420	5.8769	-3.82116	1.92372	-1.98634	0.0469961	0.448999	ENSMUSG00000025420	Katnal2	NO	#N/A
ENSMUSG00000056310	27.9133	-2.16262	1.08932	-1.9853	0.0471116	0.449345	ENSMUSG00000056310	Tyw1	NO	#N/A
ENSMUSG00000020778	25.2474	-2.05419	1.03452	-1.98564	0.0470736	0.449345	ENSMUSG00000020778	Ten1	NO	#N/A
ENSMUSG00000034773	9.16643	-2.90256	1.463	-1.98397	0.0472591	0.450373	ENSMUSG00000034773	BC030867	NO	#N/A
ENSMUSG00000065751	47.9194	-1.9841	1.00038	-1.98334	0.0473294	0.450663	ENSMUSG00000065751	NA	NO	#N/A
ENSMUSG00000020246	21.9924	-2.78073	1.40245	-1.98276	0.0473941	0.450779	ENSMUSG00000020246	Hcfc2	NO	#N/A
ENSMUSG00000040752	72.848	1.43959	0.726141	1.98252	0.0474212	0.450779	ENSMUSG00000040752	Myh6	NO	#N/A
ENSMUSG00000022706	68.9148	1.10077	0.555415	1.98189	0.0474914	0.451069	ENSMUSG00000022706	Mrpl40	NO	#N/A
ENSMUSG00000002297	302.92	-0.806347	0.407193	-1.98026	0.0476748	0.452432	ENSMUSG00000002297	Dbf4	NO	#N/A
ENSMUSG00000028417	29.6137	2.15572	1.08881	1.97989	0.0477161	0.452445	ENSMUSG00000028417	Tal2	NO	#N/A
ENSMUSG00000030662	327.309	-0.641072	0.32391	-1.97916	0.0477975	0.452459	ENSMUSG00000030662	Ipo5	NO	#N/A
ENSMUSG00000025155	56.6071	-1.54814	0.782127	-1.9794	0.0477712	0.452459	ENSMUSG00000025155	Dus1l	NO	#N/A
ENSMUSG00000027560	5.10071	-4.47105	2.25988	-1.97845	0.0478785	0.452519	ENSMUSG00000027560	Dok5	NO	#N/A
ENSMUSG00000038984	4.38382	-4.58695	2.31864	-1.97829	0.0478959	0.452519	ENSMUSG00000038984	Tspyl5	NO	#N/A
ENSMUSG00000023846	73.5417	-1.04772	0.529677	-1.97804	0.0479236	0.452519	ENSMUSG00000023846	NA	NO	#N/A
ENSMUSG00000025154	55.588	-2.08676	1.05517	-1.97766	0.0479671	0.452553	ENSMUSG00000025154	Arhgap19	NO	#N/A
ENSMUSG00000037971	17.843	-2.54735	1.28857	-1.97688	0.0480554	0.452631	ENSMUSG00000037971	1110032A03Rik	NO	#N/A
ENSMUSG00000062327	33.4849	1.62255	0.820679	1.97708	0.0480321	0.452631	ENSMUSG00000062327	T	NO	#N/A
ENSMUSG00000034639	5.63868	-4.37708	2.21698	-1.97434	0.0483426	0.453672	ENSMUSG00000034639	Setmar	NO	#N/A
ENSMUSG00000074093	7.47675	-4.52979	2.29449	-1.9742	0.0483587	0.453672	ENSMUSG00000074093	Svip	NO	#N/A
ENSMUSG00000097431	7.96247	-3.3462	1.69518	-1.97395	0.0483872	0.453672	ENSMUSG00000097431	NA	NO	#N/A
ENSMUSG00000039632	5.86016	-4.78396	2.42304	-1.97436	0.048341	0.453672	ENSMUSG00000039632	Ccdc151	NO	#N/A
ENSMUSG00000036181	100.108	1.08097	0.547663	1.97379	0.0484061	0.453672	ENSMUSG00000036181	Hist1h1c	NO	#N/A
ENSMUSG00000024360	482.562	0.581049	0.29435	1.97401	0.0483809	0.453672	ENSMUSG00000024360	Etf1	NO	#N/A
ENSMUSG00000075703	98.7269	1.05233	0.533253	1.97342	0.0484473	0.453683	ENSMUSG00000075703	Selenoi	NO	#N/A
ENSMUSG00000065642	5.06093	-5.6738	2.87698	-1.97214	0.048594	0.453714	ENSMUSG00000065642	Snora69	NO	#N/A
ENSMUSG00000028165	214.628	0.689304	0.349547	1.97199	0.0486108	0.453714	ENSMUSG00000028165	Cisd2	NO	#N/A
ENSMUSG00000028274	70.7477	-1.34351	0.681063	-1.97267	0.0485337	0.453714	ENSMUSG00000028274	Rngtt	NO	#N/A
ENSMUSG00000041417	82.6047	1.27384	0.645711	1.97277	0.0485215	0.453714	ENSMUSG00000041417	Pik3r1	NO	#N/A
ENSMUSG00000028894	5.36225	-4.13191	2.09597	-1.97136	0.0486827	0.454012	ENSMUSG00000028894	Inpp5b	NO	#N/A
ENSMUSG00000031641	12.6589	-3.00643	1.52605	-1.97008	0.0488295	0.454668	ENSMUSG00000031641	Cbr4	NO	#N/A
ENSMUSG00000000385	11.9236	2.59934	1.31943	1.97004	0.0488333	0.454668	ENSMUSG00000000385	Tmprss2	NO	#N/A
ENSMUSG00000031166	31.2434	1.80201	0.914972	1.96947	0.0488997	0.454912	ENSMUSG00000031166	Wdr13	NO	#N/A
ENSMUSG00000047986	16.1742	-2.4744	1.25698	-1.96853	0.0490076	0.455541	ENSMUSG00000047986	Palm3	NO	#N/A
ENSMUSG00000007050	100.55	-1.42695	0.72549	-1.96687	0.0491977	0.456934	ENSMUSG00000007050	Lsm2	NO	#N/A
ENSMUSG00000048960	78.1338	1.40051	0.712684	1.96512	0.0493999	0.457017	ENSMUSG00000048960	Prex2	NO	#N/A
ENSMUSG00000090394	5.93694	-5.07957	2.5836	-1.96608	0.0492894	0.457017	ENSMUSG00000090394	4930523C07Rik	NO	#N/A
ENSMUSG00000086657	30.9459	-2.3576	1.20037	-1.96407	0.049522	0.457017	ENSMUSG00000086657	Stamos	NO	#N/A
ENSMUSG00000038486	7.00985	-5.18868	2.63967	-1.96565	0.0493388	0.457017	ENSMUSG00000038486	Sv2a	NO	#N/A
ENSMUSG00000028576	142.31	0.728727	0.371041	1.96401	0.0495293	0.457017	ENSMUSG00000028576	Ift74	NO	#N/A
ENSMUSG00000070493	1388.74	0.483468	0.245907	1.96606	0.049292	0.457017	ENSMUSG00000070493	Chchd2	NO	#N/A
ENSMUSG00000035203	27.3547	-1.74074	0.885962	-1.9648	0.0494371	0.457017	ENSMUSG00000035203	Epn1	NO	#N/A
ENSMUSG00000024856	39.7896	2.04597	1.04144	1.96457	0.0494646	0.457017	ENSMUSG00000024856	Cdk2ap2	NO	#N/A
ENSMUSG00000026688	4.51446	-3.91128	1.99267	-1.96283	0.0496658	0.457025	ENSMUSG00000026688	Mgst3	NO	#N/A
ENSMUSG00000028884	193.298	0.684956	0.348991	1.96268	0.0496838	0.457025	ENSMUSG00000028884	Rpa2	NO	#N/A
ENSMUSG00000031891	10.3954	-2.48376	1.26576	-1.96226	0.0497319	0.457025	ENSMUSG00000031891	Hsd11b2	NO	#N/A
ENSMUSG00000095432	6.91697	-4.17797	2.12881	-1.96258	0.0496947	0.457025	ENSMUSG00000095432	Zfp748	NO	#N/A
ENSMUSG00000022803	27.3735	2.30389	1.17409	1.96227	0.0497308	0.457025	ENSMUSG00000022803	Popdc2	NO	#N/A
ENSMUSG00000040158	10.1201	7.51248	3.82991	1.96153	0.0498174	0.45744	ENSMUSG00000040158	Tax1bp3	NO	#N/A
ENSMUSG00000053289	230.549	-0.900146	0.459634	-1.9584	0.0501831	0.460425	ENSMUSG00000053289	Ddx10	NO	#N/A
ENSMUSG00000017386	100.283	1.04719	0.53496	1.95751	0.0502872	0.461007	ENSMUSG00000017386	Traf4	NO	#N/A
ENSMUSG00000028657	45.5171	-1.29206	0.66041	-1.95645	0.0504124	0.461112	ENSMUSG00000028657	Ppt1	NO	#N/A
ENSMUSG00000022051	115.776	0.958484	0.489894	1.95651	0.0504046	0.461112	ENSMUSG00000022051	Bnip3l	NO	#N/A
ENSMUSG00000034793	7.04743	-4.01167	2.05056	-1.95638	0.0504207	0.461112	ENSMUSG00000034793	G6pc3	NO	#N/A
ENSMUSG00000031245	300.317	0.800533	0.409712	1.95389	0.0507138	0.463044	ENSMUSG00000031245	Hmgn5	NO	#N/A
ENSMUSG00000020181	16.2407	3.95219	2.02268	1.95394	0.0507086	0.463044	ENSMUSG00000020181	Nav3	NO	#N/A
ENSMUSG00000098973	32.8814	1.37528	0.704365	1.95251	0.0508778	0.464168	ENSMUSG00000098973	Mir6236	NO	#N/A
ENSMUSG00000055319	73.355	-1.18362	0.606356	-1.95202	0.0509353	0.464319	ENSMUSG00000055319	Sec23ip	NO	#N/A
ENSMUSG00000040586	40.0176	-1.88626	0.967106	-1.95042	0.0511259	0.465412	ENSMUSG00000040586	Ofd1	NO	#N/A
ENSMUSG00000028656	123.98	1.2332	0.632346	1.95019	0.0511534	0.465412	ENSMUSG00000028656	Cap1	NO	#N/A
ENSMUSG00000021619	9.29922	-3.31829	1.70191	-1.94975	0.0512062	0.465412	ENSMUSG00000021619	Atg10	NO	#N/A
ENSMUSG00000025020	15.6499	3.44512	1.76706	1.94964	0.0512195	0.465412	ENSMUSG00000025020	Slit1	NO	#N/A
ENSMUSG00000027861	6.02753	4.33602	2.2271	1.94693	0.0515432	0.465607	ENSMUSG00000027861	Casq2	NO	#N/A
ENSMUSG00000030002	103.776	0.912548	0.468284	1.9487	0.0513308	0.465607	ENSMUSG00000030002	Dusp11	NO	#N/A
ENSMUSG00000008435	26.1402	-1.62071	0.832197	-1.9475	0.0514745	0.465607	ENSMUSG00000008435	Rdh13	NO	#N/A
ENSMUSG00000019987	49.0769	-2.08518	1.07113	-1.94671	0.0515697	0.465607	ENSMUSG00000019987	Arg1	NO	#N/A
ENSMUSG00000036875	61.0809	1.18063	0.605919	1.94849	0.0513562	0.465607	ENSMUSG00000036875	Dna2	NO	#N/A
ENSMUSG00000008450	49.5176	1.28693	0.660754	1.94767	0.0514542	0.465607	ENSMUSG00000008450	Nutf2	NO	#N/A
ENSMUSG00000075528	5.10225	-5.82512	2.99224	-1.94674	0.0515658	0.465607	ENSMUSG00000075528	Aarsd1	NO	#N/A
ENSMUSG00000022361	107.503	1.18727	0.609509	1.94791	0.0514253	0.465607	ENSMUSG00000022361	Zhx1	NO	#N/A
ENSMUSG00000028794	8.59496	-4.25005	2.18403	-1.94597	0.0516585	0.466037	ENSMUSG00000028794	A3galt2	NO	#N/A
ENSMUSG00000038344	24.8748	-2.02753	1.04265	-1.9446	0.0518228	0.466405	ENSMUSG00000038344	Txlng	NO	#N/A
ENSMUSG00000029635	39.0533	1.76408	0.907039	1.94488	0.0517896	0.466405	ENSMUSG00000029635	Cdk8	NO	#N/A
ENSMUSG00000065371	16.3357	1.86391	0.958482	1.94465	0.0518173	0.466405	ENSMUSG00000065371	NA	NO	#N/A
ENSMUSG00000008036	84.5322	0.896426	0.461349	1.94305	0.0520099	0.467718	ENSMUSG00000008036	Ap2s1	NO	#N/A
ENSMUSG00000042642	5.15281	-3.54562	1.82529	-1.9425	0.0520765	0.467946	ENSMUSG00000042642	Flad1	NO	#N/A
ENSMUSG00000053510	166.986	0.753623	0.38808	1.94193	0.052146	0.467958	ENSMUSG00000053510	Nrd1	YES	#N/A
ENSMUSG00000021485	4.49834	-4.58753	2.36281	-1.94155	0.0521911	0.467958	ENSMUSG00000021485	Mxd3	NO	#N/A
ENSMUSG00000023991	10.8787	-2.31834	1.19412	-1.94147	0.0522018	0.467958	ENSMUSG00000023991	Foxp4	NO	#N/A
ENSMUSG00000001131	6.43768	-3.73887	1.92781	-1.93944	0.052448	0.469101	ENSMUSG00000001131	Timp1	NO	Timp1
ENSMUSG00000035642	17.779	-2.60219	1.34176	-1.93939	0.0524535	0.469101	ENSMUSG00000035642	Aamdc	NO	#N/A
ENSMUSG00000020402	528.653	-0.558696	0.288006	-1.93988	0.0523945	0.469101	ENSMUSG00000020402	Vdac1	NO	#N/A
ENSMUSG00000033191	5.58973	-4.62054	2.38502	-1.93732	0.0527063	0.470739	ENSMUSG00000033191	Tie1	NO	#N/A
ENSMUSG00000086920	5.36611	-5.41948	2.79757	-1.93721	0.0527197	0.470739	ENSMUSG00000086920	NA	NO	#N/A
ENSMUSG00000037017	54.0563	-1.17715	0.608727	-1.93378	0.0531398	0.471517	ENSMUSG00000037017	Zscan21	NO	#N/A
ENSMUSG00000039130	101.033	0.982914	0.507764	1.93577	0.0528961	0.471517	ENSMUSG00000039130	Zc3hc1	NO	Zc3hc1
ENSMUSG00000035674	397.394	-0.690105	0.356847	-1.9339	0.053126	0.471517	ENSMUSG00000035674	Ndufa3	NO	#N/A
ENSMUSG00000032239	111.722	-1.08753	0.561863	-1.93559	0.0529184	0.471517	ENSMUSG00000032239	Rp9	NO	#N/A
ENSMUSG00000085175	6.33363	3.99671	2.06636	1.93418	0.0530911	0.471517	ENSMUSG00000085175	Gm11423	NO	#N/A
ENSMUSG00000020638	5.73898	-5.2256	2.70174	-1.93416	0.0530935	0.471517	ENSMUSG00000020638	Cmpk2	NO	#N/A
ENSMUSG00000037466	14.8467	-2.49303	1.28862	-1.93465	0.0530336	0.471517	ENSMUSG00000037466	Tedc1	NO	#N/A
ENSMUSG00000037098	24.9523	-1.90334	0.983716	-1.93484	0.0530095	0.471517	ENSMUSG00000037098	Rab11fip3	NO	#N/A
ENSMUSG00000062248	22.6077	-2.34885	1.21553	-1.93237	0.0533133	0.472686	ENSMUSG00000062248	Cks2	NO	Cks2
ENSMUSG00000062190	16.9435	-2.43456	1.26136	-1.93011	0.0535932	0.474222	ENSMUSG00000062190	Lancl2	NO	#N/A
ENSMUSG00000022150	92.1899	0.963858	0.499419	1.92996	0.053612	0.474222	ENSMUSG00000022150	Dab2	NO	#N/A
ENSMUSG00000064372	550.218	0.830361	0.430104	1.9306	0.053532	0.474222	ENSMUSG00000064372	NA	NO	#N/A
ENSMUSG00000024501	242.728	0.652256	0.338048	1.92948	0.0536717	0.474379	ENSMUSG00000024501	Dpysl3	NO	#N/A
ENSMUSG00000038323	7.97104	-4.18817	2.17396	-1.92652	0.05404	0.474672	ENSMUSG00000038323	1700066M21Rik	NO	#N/A
ENSMUSG00000027168	97.3464	-1.18466	0.614727	-1.92713	0.0539629	0.474672	ENSMUSG00000027168	Pax6	NO	#N/A
ENSMUSG00000031239	57.4375	1.41864	0.736326	1.92665	0.0540229	0.474672	ENSMUSG00000031239	Itm2a	NO	#N/A
ENSMUSG00000027829	278.922	0.777123	0.402958	1.92854	0.0537874	0.474672	ENSMUSG00000027829	Ccnl1	NO	#N/A
ENSMUSG00000078773	47.5394	1.31497	0.682056	1.92795	0.0538613	0.474672	ENSMUSG00000078773	Rad54b	NO	#N/A
ENSMUSG00000070705	4.9135	-4.72478	2.45046	-1.92812	0.0538401	0.474672	ENSMUSG00000070705	Eid2b	NO	#N/A
ENSMUSG00000032463	28.838	-2.29432	1.19056	-1.9271	0.0539676	0.474672	ENSMUSG00000032463	Faim	NO	#N/A
ENSMUSG00000014074	206.78	0.753182	0.390806	1.92725	0.0539481	0.474672	ENSMUSG00000014074	Rnf168	NO	#N/A
ENSMUSG00000023966	5.86068	5.0256	2.61282	1.92344	0.0544252	0.477686	ENSMUSG00000023966	Rsph9	NO	#N/A
ENSMUSG00000037725	114.487	-0.884626	0.46001	-1.92306	0.0544729	0.477734	ENSMUSG00000037725	Ckap2	NO	Ckap2
ENSMUSG00000020834	18.52	3.01043	1.56573	1.9227	0.054518	0.47776	ENSMUSG00000020834	Dhrs13	NO	#N/A
ENSMUSG00000018166	23.7373	1.93203	1.00548	1.9215	0.0546691	0.478344	ENSMUSG00000018166	Erbb3	NO	#N/A
ENSMUSG00000041958	4.25721	-4.15867	2.16415	-1.92162	0.0546541	0.478344	ENSMUSG00000041958	Pigs	NO	#N/A
ENSMUSG00000040836	4.83734	5.76159	3.0051	1.91727	0.0552036	0.47851	ENSMUSG00000040836	Gpr161	NO	#N/A
ENSMUSG00000058897	4.47033	-5.79035	3.01992	-1.91738	0.0551895	0.47851	ENSMUSG00000058897	Col25a1	NO	#N/A
ENSMUSG00000029089	9.26888	-4.00161	2.0865	-1.91786	0.0551293	0.47851	ENSMUSG00000029089	Pacrgl	NO	#N/A
ENSMUSG00000029467	294.178	0.536077	0.279496	1.91801	0.0551095	0.47851	ENSMUSG00000029467	Atp2a2	NO	#N/A
ENSMUSG00000037455	11.8585	3.28438	1.71329	1.91701	0.0552371	0.47851	ENSMUSG00000037455	Slc18b1	NO	#N/A
ENSMUSG00000002393	72.2441	-1.1206	0.58445	-1.91735	0.0551934	0.47851	ENSMUSG00000002393	Nr2f6	NO	#N/A
ENSMUSG00000031812	118.955	0.916858	0.477938	1.91836	0.0550649	0.47851	ENSMUSG00000031812	Map1lc3b	NO	#N/A
ENSMUSG00000034303	29.2179	-2.1893	1.14019	-1.92012	0.0548428	0.47851	ENSMUSG00000034303	Ccdc15	NO	#N/A
ENSMUSG00000054894	6.68336	4.6004	2.3967	1.91947	0.0549249	0.47851	ENSMUSG00000054894	Atp5s	NO	#N/A
ENSMUSG00000022449	13.2455	3.13596	1.63468	1.91839	0.0550612	0.47851	ENSMUSG00000022449	Adamts20	NO	#N/A
ENSMUSG00000001661	35.4711	-1.82108	0.949507	-1.91792	0.055121	0.47851	ENSMUSG00000001661	Hoxc6	NO	#N/A
ENSMUSG00000050705	25.6652	-2.02718	1.0554	-1.92077	0.0547606	0.47851	ENSMUSG00000050705	2310061I04Rik	NO	#N/A
ENSMUSG00000024924	18.7221	-2.73479	1.42436	-1.92002	0.054856	0.47851	ENSMUSG00000024924	Vldlr	YES	#N/A
ENSMUSG00000026628	7.00852	-4.48897	2.34357	-1.91544	0.0554365	0.479871	ENSMUSG00000026628	Atf3	NO	#N/A
ENSMUSG00000022814	145.978	0.815956	0.426082	1.91502	0.0554897	0.479965	ENSMUSG00000022814	Umps	NO	#N/A
ENSMUSG00000006010	51.3089	-1.43178	0.748304	-1.91337	0.0557003	0.481419	ENSMUSG00000006010	Odr4	NO	#N/A
ENSMUSG00000030671	79.2039	1.31175	0.685835	1.91263	0.0557959	0.481877	ENSMUSG00000030671	Pde3b	NO	#N/A
ENSMUSG00000032968	9.62929	8.12398	4.24937	1.91181	0.0559007	0.482142	ENSMUSG00000032968	Inha	NO	#N/A
ENSMUSG00000057982	7.46954	-4.43897	2.32197	-1.91172	0.0559116	0.482142	ENSMUSG00000057982	Zfp809	NO	#N/A
ENSMUSG00000046417	8.3748	-2.76993	1.44922	-1.91133	0.0559624	0.482213	ENSMUSG00000046417	Lrrc75a	NO	#N/A
ENSMUSG00000026775	187.225	-0.635448	0.332854	-1.90909	0.056251	0.482768	ENSMUSG00000026775	Yme1l1	NO	#N/A
ENSMUSG00000028882	129.312	-0.877172	0.459252	-1.91	0.056133	0.482768	ENSMUSG00000028882	Ppp1r8	NO	#N/A
ENSMUSG00000040624	26.5393	-2.34851	1.22961	-1.90997	0.0561374	0.482768	ENSMUSG00000040624	Plekhg1	NO	#N/A
ENSMUSG00000021702	4.65295	-5.6771	2.97314	-1.90947	0.0562021	0.482768	ENSMUSG00000021702	Thbs4	NO	#N/A
ENSMUSG00000022559	37.1117	1.58582	0.83046	1.90957	0.0561888	0.482768	ENSMUSG00000022559	Fbxl6	NO	#N/A
ENSMUSG00000024507	44.9136	-1.6411	0.859734	-1.90884	0.0562825	0.482768	ENSMUSG00000024507	Hsd17b4	NO	#N/A
ENSMUSG00000019814	62.0129	-1.42349	0.745926	-1.90835	0.0563455	0.482943	ENSMUSG00000019814	Ltv1	NO	#N/A
ENSMUSG00000029185	17.6983	2.81152	1.47364	1.90787	0.056408	0.483113	ENSMUSG00000029185	Fam114a1	NO	#N/A
ENSMUSG00000060427	6.06749	-3.76387	1.97369	-1.90703	0.0565173	0.483319	ENSMUSG00000060427	Zfp868	NO	#N/A
ENSMUSG00000060981	37.5327	-2.53498	1.32917	-1.90719	0.0564962	0.483319	ENSMUSG00000060981	Hist1h4h	NO	#N/A
ENSMUSG00000031227	14.3641	-2.26984	1.19052	-1.90659	0.056574	0.483394	ENSMUSG00000031227	Magee1	NO	#N/A
ENSMUSG00000043421	103.794	1.18728	0.622818	1.9063	0.0566114	0.483394	ENSMUSG00000043421	Hilpda	NO	#N/A
ENSMUSG00000049539	75.8333	1.1663	0.612099	1.90541	0.0567262	0.483805	ENSMUSG00000049539	Hist1h1a	NO	#N/A
ENSMUSG00000047434	5.71367	-5.0133	2.63128	-1.90527	0.056745	0.483805	ENSMUSG00000047434	Xxylt1	NO	#N/A
ENSMUSG00000021951	61.2512	1.16472	0.611559	1.90451	0.0568439	0.484029	ENSMUSG00000021951	Eef1akmt1	NO	#N/A
ENSMUSG00000021604	9.77593	4.43318	2.32785	1.90441	0.0568567	0.484029	ENSMUSG00000021604	Irx4	NO	#N/A
ENSMUSG00000073702	261.454	0.819213	0.430514	1.90287	0.0570575	0.484628	ENSMUSG00000073702	Rpl31	NO	#N/A
ENSMUSG00000026790	214.97	-0.831834	0.437388	-1.90182	0.0571946	0.484628	ENSMUSG00000026790	Odf2	NO	Odf2
ENSMUSG00000050192	16.5705	2.44168	1.28371	1.90205	0.0571648	0.484628	ENSMUSG00000050192	Eif5a2	NO	Eif5a2
ENSMUSG00000028080	33.3374	1.56126	0.82051	1.90279	0.057068	0.484628	ENSMUSG00000028080	Lrba	NO	#N/A
ENSMUSG00000028464	47.1859	1.31962	0.694003	1.90146	0.057242	0.484628	ENSMUSG00000028464	Tpm2	NO	#N/A
ENSMUSG00000029486	69.3819	1.26877	0.66688	1.90255	0.0570997	0.484628	ENSMUSG00000029486	Mrpl1	NO	#N/A
ENSMUSG00000073838	24.2022	-2.04	1.07182	-1.90331	0.0570003	0.484628	ENSMUSG00000073838	Tufm	NO	#N/A
ENSMUSG00000058586	10.816	-2.90158	1.52614	-1.90125	0.0572691	0.484628	ENSMUSG00000058586	Serhl	NO	#N/A
ENSMUSG00000029761	586.918	0.528129	0.277841	1.90083	0.0573242	0.484732	ENSMUSG00000029761	Cald1	NO	#N/A
ENSMUSG00000026113	4.88714	-4.63115	2.44125	-1.89704	0.0578222	0.485168	ENSMUSG00000026113	Inpp4a	NO	#N/A
ENSMUSG00000033257	130.506	0.844234	0.444336	1.89999	0.0574345	0.485168	ENSMUSG00000033257	Ttll4	NO	#N/A
ENSMUSG00000027217	44.7107	1.62301	0.854796	1.89871	0.0576031	0.485168	ENSMUSG00000027217	Tspan18	NO	#N/A
ENSMUSG00000037885	31.7701	1.59212	0.838218	1.89941	0.0575103	0.485168	ENSMUSG00000037885	Stk35	NO	#N/A
ENSMUSG00000028673	38.3373	1.21822	0.641537	1.8989	0.0575772	0.485168	ENSMUSG00000028673	Fuca1	NO	#N/A
ENSMUSG00000029832	5.94076	5.85563	3.08754	1.89653	0.0578897	0.485168	ENSMUSG00000029832	Nfe2l3	NO	#N/A
ENSMUSG00000019773	132.863	-1.24717	0.657227	-1.89762	0.0577459	0.485168	ENSMUSG00000019773	Fbxo5	NO	#N/A
ENSMUSG00000003746	13.5767	-3.62939	1.91142	-1.89879	0.0575925	0.485168	ENSMUSG00000003746	Man1a	NO	#N/A
ENSMUSG00000000168	55.0179	1.1549	0.608659	1.89745	0.0577682	0.485168	ENSMUSG00000000168	Dlat	NO	#N/A
ENSMUSG00000000384	55.1873	-1.28938	0.679769	-1.89679	0.0578561	0.485168	ENSMUSG00000000384	Tbrg4	NO	#N/A
ENSMUSG00000069844	81.8082	1.05929	0.558103	1.89801	0.0576945	0.485168	ENSMUSG00000069844	Sco1	NO	#N/A
ENSMUSG00000014313	1337.16	0.710587	0.374327	1.8983	0.0576559	0.485168	ENSMUSG00000014313	Cox6c	NO	#N/A
ENSMUSG00000001729	167.681	-0.786088	0.414724	-1.89545	0.0580328	0.486009	ENSMUSG00000001729	Akt1	NO	#N/A
ENSMUSG00000031299	264.707	0.782776	0.413595	1.89262	0.058409	0.487582	ENSMUSG00000031299	Pdha1	NO	#N/A
ENSMUSG00000027831	7.84283	4.16804	2.20287	1.89209	0.0584788	0.487582	ENSMUSG00000027831	Veph1	NO	#N/A
ENSMUSG00000030774	63.9467	1.08016	0.570483	1.89342	0.0583026	0.487582	ENSMUSG00000030774	Pak1	NO	#N/A
ENSMUSG00000019920	139.621	0.680332	0.359373	1.89311	0.0583433	0.487582	ENSMUSG00000019920	Lims1	NO	#N/A
ENSMUSG00000001349	16.4711	2.50423	1.32335	1.89235	0.0584442	0.487582	ENSMUSG00000001349	Cnn1	NO	#N/A
ENSMUSG00000036986	19.0539	1.91895	1.01401	1.89244	0.0584319	0.487582	ENSMUSG00000036986	Pml	NO	#N/A
ENSMUSG00000009555	42.0042	1.42014	0.751124	1.89069	0.0586654	0.487869	ENSMUSG00000009555	Cdk9	NO	#N/A
ENSMUSG00000027176	169.771	-0.971247	0.513866	-1.89008	0.0587475	0.487869	ENSMUSG00000027176	Cstf3	NO	#N/A
ENSMUSG00000074513	58.1066	1.23483	0.653518	1.88952	0.0588223	0.487869	ENSMUSG00000074513	Arfip1	NO	#N/A
ENSMUSG00000050315	12.311	4.43579	2.34895	1.88842	0.0589702	0.487869	ENSMUSG00000050315	Synpo2	NO	#N/A
ENSMUSG00000087305	5.44222	-5.59667	2.96303	-1.88883	0.0589144	0.487869	ENSMUSG00000087305	A430035B10Rik	NO	#N/A
ENSMUSG00000013833	126.301	0.954003	0.505003	1.88911	0.0588777	0.487869	ENSMUSG00000013833	Med16	NO	#N/A
ENSMUSG00000042682	158.119	0.908426	0.480483	1.89065	0.0586708	0.487869	ENSMUSG00000042682	Selenok	NO	#N/A
ENSMUSG00000021149	507.567	-0.529042	0.280109	-1.8887	0.0589321	0.487869	ENSMUSG00000021149	Gtpbp4	NO	#N/A
ENSMUSG00000022557	58.6037	-1.64379	0.870019	-1.88938	0.0588414	0.487869	ENSMUSG00000022557	Bop1	NO	#N/A
ENSMUSG00000034473	35.4561	-2.08753	1.10508	-1.88903	0.0588873	0.487869	ENSMUSG00000034473	Sec22a	NO	#N/A
ENSMUSG00000022949	9.11453	-3.18825	1.68843	-1.88829	0.0589869	0.487869	ENSMUSG00000022949	Clic6	NO	#N/A
ENSMUSG00000090000	404.117	0.625814	0.331588	1.88732	0.0591169	0.488588	ENSMUSG00000090000	Ier3ip1	NO	#N/A
ENSMUSG00000005674	35.6253	1.69591	0.899198	1.88602	0.059292	0.489271	ENSMUSG00000005674	Tomm40l	NO	#N/A
ENSMUSG00000031266	11.4912	-3.66868	1.94539	-1.88584	0.059317	0.489271	ENSMUSG00000031266	Gla	NO	#N/A
ENSMUSG00000022711	46.6702	1.24053	0.657847	1.88575	0.0593291	0.489271	ENSMUSG00000022711	Pmm2	NO	#N/A
ENSMUSG00000040383	218.066	-0.64464	0.342077	-1.88449	0.059499	0.489337	ENSMUSG00000040383	Aqr	NO	#N/A
ENSMUSG00000022223	6.18092	-4.13835	2.19585	-1.88462	0.0594813	0.489337	ENSMUSG00000022223	Sdr39u1	NO	#N/A
ENSMUSG00000052374	19.8372	2.78155	1.47566	1.88496	0.059435	0.489337	ENSMUSG00000052374	Actn2	NO	#N/A
ENSMUSG00000047989	56.905	1.02307	0.542915	1.88441	0.0595099	0.489337	ENSMUSG00000047989	Ino80c	NO	#N/A
ENSMUSG00000062906	5.6797	-5.42414	2.87934	-1.88381	0.0595903	0.489643	ENSMUSG00000062906	Hdac10	NO	#N/A
ENSMUSG00000004849	48.2523	-1.48983	0.791341	-1.88267	0.0597456	0.490563	ENSMUSG00000004849	Ap1s1	NO	#N/A
ENSMUSG00000037740	64.7802	1.5492	0.823128	1.88209	0.0598236	0.490848	ENSMUSG00000037740	Mrps26	NO	#N/A
ENSMUSG00000091020	9.61411	3.62929	1.93216	1.87835	0.060333	0.491182	ENSMUSG00000091020	NA	NO	#N/A
ENSMUSG00000026675	76.5197	1.26513	0.673775	1.87767	0.0604264	0.491182	ENSMUSG00000026675	Hsd17b7	NO	#N/A
ENSMUSG00000074749	29.749	1.82039	0.968762	1.87909	0.0602328	0.491182	ENSMUSG00000074749	Kiz	NO	#N/A
ENSMUSG00000045503	93.7506	0.914512	0.486491	1.87981	0.0601337	0.491182	ENSMUSG00000045503	Sys1	NO	#N/A
ENSMUSG00000033578	21.4436	1.83721	0.977805	1.87891	0.0602571	0.491182	ENSMUSG00000033578	Tmem35a	NO	#N/A
ENSMUSG00000061118	12.15	-2.60057	1.38234	-1.88128	0.0599341	0.491182	ENSMUSG00000061118	Dnajc30	NO	#N/A
ENSMUSG00000022178	76.7288	1.17466	0.625262	1.87868	0.0602889	0.491182	ENSMUSG00000022178	Ajuba	NO	#N/A
ENSMUSG00000032571	31.2261	-2.17325	1.15565	-1.88053	0.0600353	0.491182	ENSMUSG00000032571	Pik3r4	NO	#N/A
ENSMUSG00000045667	24.6058	-2.0052	1.06785	-1.87779	0.0604094	0.491182	ENSMUSG00000045667	Smtnl2	YES	#N/A
ENSMUSG00000001497	4.95261	-5.12094	2.72482	-1.87937	0.0601944	0.491182	ENSMUSG00000001497	Pax9	NO	#N/A
ENSMUSG00000037487	248.324	0.80646	0.429503	1.87766	0.0604279	0.491182	ENSMUSG00000037487	Ubr5	NO	#N/A
ENSMUSG00000043683	38.4923	-1.76762	0.93975	-1.88095	0.0599787	0.491182	ENSMUSG00000043683	Fem1a	NO	#N/A
ENSMUSG00000048138	5.14975	-5.61622	2.98673	-1.88039	0.0600547	0.491182	ENSMUSG00000048138	Dmrt2	NO	#N/A
ENSMUSG00000095440	222.236	0.758685	0.404601	1.87514	0.060773	0.493474	ENSMUSG00000095440	Fignl2	NO	#N/A
ENSMUSG00000040852	23.4647	1.61761	0.862738	1.87497	0.0607969	0.493474	ENSMUSG00000040852	Plekhh2	NO	#N/A
ENSMUSG00000028389	30.1924	2.15022	1.1475	1.87383	0.0609544	0.494045	ENSMUSG00000028389	Zfp37	NO	#N/A
ENSMUSG00000023348	77.6965	-1.35031	0.720523	-1.87407	0.0609209	0.494045	ENSMUSG00000023348	Trip6	NO	#N/A
ENSMUSG00000056258	4.83753	-4.75587	2.53956	-1.87271	0.061108	0.494582	ENSMUSG00000056258	Kcnq3	NO	#N/A
ENSMUSG00000024227	7.18768	-4.75202	2.53716	-1.87297	0.0610726	0.494582	ENSMUSG00000024227	Pdzph1	NO	#N/A
ENSMUSG00000068220	299.651	0.996175	0.532159	1.87195	0.0612137	0.495084	ENSMUSG00000068220	Lgals1	NO	#N/A
ENSMUSG00000026678	18.2203	-2.24873	1.20252	-1.87002	0.0614816	0.495571	ENSMUSG00000026678	Rgs5	NO	#N/A
ENSMUSG00000027676	9.10349	-4.19416	2.24263	-1.8702	0.0614559	0.495571	ENSMUSG00000027676	Ccdc39	NO	#N/A
ENSMUSG00000066232	107.378	0.844511	0.451527	1.87034	0.061436	0.495571	ENSMUSG00000066232	Ipo7	YES	#N/A
ENSMUSG00000007041	168.328	0.783576	0.418864	1.87072	0.0613842	0.495571	ENSMUSG00000007041	Clic1	NO	#N/A
ENSMUSG00000042834	356.423	0.614405	0.32857	1.86994	0.0614926	0.495571	ENSMUSG00000042834	Nrep	NO	#N/A
ENSMUSG00000027589	49.1921	1.78867	0.957082	1.86888	0.0616393	0.4964	ENSMUSG00000027589	Pcmtd2	NO	#N/A
ENSMUSG00000025757	77.0735	-1.09611	0.586904	-1.86761	0.0618164	0.497473	ENSMUSG00000025757	Hspa4l	NO	#N/A
ENSMUSG00000027823	156.008	0.805755	0.431555	1.8671	0.061888	0.497696	ENSMUSG00000027823	Gmps	NO	#N/A
ENSMUSG00000028521	58.3657	1.2203	0.653825	1.86641	0.0619847	0.498079	ENSMUSG00000028521	Slc35d1	NO	#N/A
ENSMUSG00000060678	51.5886	1.44702	0.775415	1.86613	0.0620236	0.498079	ENSMUSG00000060678	Hist1h4c	NO	#N/A
ENSMUSG00000085743	4.91924	-5.16024	2.76644	-1.8653	0.0621392	0.498654	ENSMUSG00000085743	NA	NO	#N/A
ENSMUSG00000020897	47.4283	-1.87228	1.00417	-1.8645	0.0622511	0.499198	ENSMUSG00000020897	Aurkb	NO	Aurkb
ENSMUSG00000029569	26.5175	-1.9528	1.04766	-1.86397	0.0623259	0.499445	ENSMUSG00000029569	Tmem168	NO	#N/A
ENSMUSG00000070871	25.9041	-2.31842	1.24411	-1.86352	0.0623896	0.499602	ENSMUSG00000070871	Ccnyl1	NO	#N/A
ENSMUSG00000023572	20.4997	-2.67034	1.43345	-1.86287	0.0624803	0.499784	ENSMUSG00000023572	Ccndbp1	NO	#N/A
ENSMUSG00000037525	6.34214	-3.33422	1.78997	-1.86273	0.0625005	0.499784	ENSMUSG00000037525	Bcdin3d	NO	#N/A
ENSMUSG00000064542	25.715	-1.88093	1.01002	-1.86228	0.0625643	0.499941	ENSMUSG00000064542	NA	NO	#N/A
ENSMUSG00000021996	179.058	0.929161	0.499059	1.86183	0.0626274	0.500093	ENSMUSG00000021996	Esd	NO	#N/A
ENSMUSG00000064138	74.0177	-1.08259	0.581949	-1.86028	0.0628462	0.501486	ENSMUSG00000064138	Fam172a	NO	#N/A
ENSMUSG00000048922	151.14	-0.934902	0.502725	-1.85967	0.0629322	0.501819	ENSMUSG00000048922	Cdca2	NO	Cdca2
ENSMUSG00000098063	16.8553	2.65806	1.43046	1.85818	0.0631428	0.502437	ENSMUSG00000098063	NA	NO	#N/A
ENSMUSG00000028926	65.9813	-1.3833	0.744424	-1.85821	0.0631393	0.502437	ENSMUSG00000028926	Cdk14	NO	#N/A
ENSMUSG00000045817	9.73486	-3.88229	2.0891	-1.85835	0.0631192	0.502437	ENSMUSG00000045817	Zfp36l2	NO	#N/A
ENSMUSG00000029781	185.814	1.01366	0.545601	1.85787	0.0631874	0.50244	ENSMUSG00000029781	Fkbp9	NO	#N/A
ENSMUSG00000095832	19.735	-2.40316	1.29422	-1.85685	0.0633326	0.503241	ENSMUSG00000095832	NA	NO	#N/A
ENSMUSG00000022685	86.2987	-0.979194	0.527531	-1.85618	0.0634275	0.503642	ENSMUSG00000022685	Parn	NO	#N/A
ENSMUSG00000014907	81.5528	1.09077	0.588659	1.85298	0.0638846	0.506917	ENSMUSG00000014907	Naf1	NO	#N/A
ENSMUSG00000038902	106.088	-0.796486	0.429946	-1.85253	0.0639503	0.507083	ENSMUSG00000038902	Pogz	NO	#N/A
ENSMUSG00000028539	5.70283	6.59274	3.5609	1.85142	0.0641085	0.50765	ENSMUSG00000028539	Artn	NO	#N/A
ENSMUSG00000054381	6.71591	-3.44234	1.85931	-1.8514	0.0641114	0.50765	ENSMUSG00000054381	Zfp747	NO	#N/A
ENSMUSG00000086714	4.33828	-6.17279	3.33701	-1.8498	0.064343	0.507709	ENSMUSG00000086714	NA	NO	#N/A
ENSMUSG00000029546	5.05614	-4.9121	2.65425	-1.85065	0.0642195	0.507709	ENSMUSG00000029546	Uncx	NO	#N/A
ENSMUSG00000032103	75.2074	1.19558	0.646249	1.85003	0.0643097	0.507709	ENSMUSG00000032103	Pus3	NO	#N/A
ENSMUSG00000020872	4.29683	5.56888	3.0098	1.85025	0.0642782	0.507709	ENSMUSG00000020872	Tac4	NO	#N/A
ENSMUSG00000041886	4.42451	-5.09489	2.75341	-1.8504	0.0642563	0.507709	ENSMUSG00000041886	Macc1	NO	#N/A
ENSMUSG00000027601	33.4624	-1.54613	0.836278	-1.84883	0.0644828	0.508444	ENSMUSG00000027601	Mtfr1	NO	#N/A
ENSMUSG00000025076	6.64237	-4.35382	2.35529	-1.84853	0.0645259	0.508444	ENSMUSG00000025076	Casp7	NO	#N/A
ENSMUSG00000097908	5.10708	-4.32546	2.34175	-1.84711	0.0647315	0.509365	ENSMUSG00000097908	4933404O12Rik	NO	#N/A
ENSMUSG00000031767	4.31617	-4.49654	2.43438	-1.8471	0.0647327	0.509365	ENSMUSG00000031767	Nudt7	NO	#N/A
ENSMUSG00000041037	11.2717	-2.45253	1.32853	-1.84604	0.0648864	0.509766	ENSMUSG00000041037	Irgq	NO	#N/A
ENSMUSG00000040204	1248.39	0.421746	0.228433	1.84626	0.0648548	0.509766	ENSMUSG00000040204	Pclaf	NO	#N/A
ENSMUSG00000019302	34.9571	-1.47464	0.79891	-1.84582	0.0649185	0.509766	ENSMUSG00000019302	Atp6v0a1	NO	#N/A
ENSMUSG00000059714	6.59321	-2.91481	1.57948	-1.84542	0.0649761	0.509865	ENSMUSG00000059714	Flot1	NO	#N/A
ENSMUSG00000029669	14.3039	-2.36185	1.28043	-1.84458	0.0650992	0.510477	ENSMUSG00000029669	Tspan12	NO	#N/A
ENSMUSG00000028114	63.8725	0.973089	0.527749	1.84385	0.0652051	0.510601	ENSMUSG00000028114	Mettl14	NO	#N/A
ENSMUSG00000036292	5.41479	-4.29966	2.33186	-1.84388	0.0652013	0.510601	ENSMUSG00000036292	Gramd1c	NO	#N/A
ENSMUSG00000015289	181.141	0.826046	0.448146	1.84325	0.0652924	0.510931	ENSMUSG00000015289	Lage3	NO	#N/A
ENSMUSG00000034037	4.28552	-4.66162	2.5295	-1.8429	0.0653431	0.510975	ENSMUSG00000034037	Fgd5	YES	#N/A
ENSMUSG00000054717	692.384	-0.830138	0.450881	-1.84115	0.0656001	0.512631	ENSMUSG00000054717	Hmgb2	NO	Hmgb2
ENSMUSG00000026564	6.07211	3.04925	1.658	1.83911	0.0658986	0.512704	ENSMUSG00000026564	Dusp27	NO	#N/A
ENSMUSG00000074479	20.2226	-2.40591	1.30854	-1.83861	0.0659721	0.512704	ENSMUSG00000074479	NA	NO	#N/A
ENSMUSG00000028161	185.811	0.703583	0.382478	1.83954	0.0658362	0.512704	ENSMUSG00000028161	Ppp3ca	YES	#N/A
ENSMUSG00000059921	71.3692	-1.12379	0.611522	-1.8377	0.0661072	0.512704	ENSMUSG00000059921	Unc5c	NO	#N/A
ENSMUSG00000029028	101.896	-0.873799	0.475457	-1.83781	0.0660906	0.512704	ENSMUSG00000029028	Lrrc47	NO	#N/A
ENSMUSG00000048439	5.14742	-3.80564	2.07057	-1.83796	0.0660678	0.512704	ENSMUSG00000048439	Nupl2	NO	#N/A
ENSMUSG00000070709	7.44156	-3.94344	2.14315	-1.84002	0.0657651	0.512704	ENSMUSG00000070709	Zfp974	NO	#N/A
ENSMUSG00000061119	27.4251	1.89215	1.02951	1.83792	0.0660749	0.512704	ENSMUSG00000061119	Prcp	NO	#N/A
ENSMUSG00000017550	148.475	1.06621	0.579997	1.8383	0.0660182	0.512704	ENSMUSG00000017550	Atad5	NO	#N/A
ENSMUSG00000061911	4.27763	-5.15354	2.80308	-1.83853	0.065985	0.512704	ENSMUSG00000061911	Myt1l	NO	#N/A
ENSMUSG00000004698	4.87561	-5.13468	2.78967	-1.8406	0.0656798	0.512704	ENSMUSG00000004698	Hdac9	NO	#N/A
ENSMUSG00000022323	48.0156	1.5489	0.84309	1.83718	0.066184	0.512949	ENSMUSG00000022323	Rida	NO	Rida
ENSMUSG00000047676	165.343	-0.930022	0.506569	-1.83592	0.0663691	0.514032	ENSMUSG00000047676	NA	NO	#N/A
ENSMUSG00000097385	16.8638	-2.41198	1.31421	-1.8353	0.0664607	0.514038	ENSMUSG00000097385	NA	NO	#N/A
ENSMUSG00000024026	173.65	0.96889	0.527887	1.83541	0.0664445	0.514038	ENSMUSG00000024026	Glo1	NO	#N/A
ENSMUSG00000027381	143.536	0.904225	0.493611	1.83186	0.0669727	0.514116	ENSMUSG00000027381	Bcl2l11	NO	#N/A
ENSMUSG00000075918	5.06825	3.39555	1.85309	1.83237	0.0668966	0.514116	ENSMUSG00000075918	NA	NO	#N/A
ENSMUSG00000079641	618.254	0.83001	0.453318	1.83096	0.067106	0.514116	ENSMUSG00000079641	Rpl39	NO	#N/A
ENSMUSG00000046449	6.48758	-3.45291	1.88554	-1.83126	0.0670621	0.514116	ENSMUSG00000046449	Nexmif	NO	#N/A
ENSMUSG00000029603	4.50023	-3.7689	2.05634	-1.83282	0.0668297	0.514116	ENSMUSG00000029603	Dtx1	NO	#N/A
ENSMUSG00000038497	8.45923	-4.0374	2.20323	-1.8325	0.0668776	0.514116	ENSMUSG00000038497	Tmco3	NO	#N/A
ENSMUSG00000097589	26.3593	2.11547	1.15343	1.83406	0.0666452	0.514116	ENSMUSG00000097589	Dleu2	NO	#N/A
ENSMUSG00000048429	30.3463	1.92626	1.05036	1.8339	0.0666687	0.514116	ENSMUSG00000048429	Timm29	NO	#N/A
ENSMUSG00000036867	8.79766	-2.79258	1.52427	-1.83208	0.06694	0.514116	ENSMUSG00000036867	Smad6	NO	#N/A
ENSMUSG00000090207	4.9354	-4.95379	2.70493	-1.83139	0.0670422	0.514116	ENSMUSG00000090207	NA	NO	#N/A
ENSMUSG00000056899	4.51316	-4.68948	2.55771	-1.83347	0.0667327	0.514116	ENSMUSG00000056899	Immp2l	NO	#N/A
ENSMUSG00000058064	633.254	0.755684	0.412474	1.83207	0.0669403	0.514116	ENSMUSG00000058064	NA	NO	#N/A
ENSMUSG00000024614	84.1398	-1.1888	0.64902	-1.83168	0.0669995	0.514116	ENSMUSG00000024614	Tmx3	NO	#N/A
ENSMUSG00000018822	6.1574	3.6707	2.00095	1.83447	0.0665836	0.514116	ENSMUSG00000018822	Sfrp5	NO	#N/A
ENSMUSG00000060969	110.886	-1.257	0.686729	-1.83042	0.0671879	0.514396	ENSMUSG00000060969	Irx1	NO	#N/A
ENSMUSG00000090083	83.7222	1.04604	0.571783	1.82943	0.0673352	0.515176	ENSMUSG00000090083	Rnf8	NO	#N/A
ENSMUSG00000076135	5.97867	-3.84488	2.1035	-1.82785	0.067572	0.515942	ENSMUSG00000076135	NA	NO	#N/A
ENSMUSG00000018433	293.892	0.650373	0.355782	1.82801	0.0675483	0.515942	ENSMUSG00000018433	Nol11	NO	#N/A
ENSMUSG00000057130	96.1992	0.894893	0.489458	1.82833	0.0674994	0.515942	ENSMUSG00000057130	Txnl4a	NO	#N/A
ENSMUSG00000091337	303.92	0.7212	0.394751	1.82697	0.067704	0.516255	ENSMUSG00000091337	Eid1	NO	#N/A
ENSMUSG00000022263	94.9237	-0.937317	0.513039	-1.82699	0.0677014	0.516255	ENSMUSG00000022263	Trio	NO	#N/A
ENSMUSG00000034111	13.3172	2.24131	1.22754	1.82585	0.0678728	0.517194	ENSMUSG00000034111	Tmed8	NO	#N/A
ENSMUSG00000021798	22.8462	2.59791	1.42356	1.82494	0.0680108	0.517549	ENSMUSG00000021798	Ldb3	NO	#N/A
ENSMUSG00000025234	371.068	0.686224	0.375975	1.82519	0.067973	0.517549	ENSMUSG00000025234	Arih1	NO	#N/A
ENSMUSG00000055024	96.2887	-1.01648	0.557214	-1.82423	0.068118	0.518017	ENSMUSG00000055024	Ep300	NO	#N/A
ENSMUSG00000043279	37.4957	1.4174	0.77857	1.82052	0.06868	0.518392	ENSMUSG00000043279	Trim56	NO	#N/A
ENSMUSG00000037552	53.5596	1.24	0.680879	1.82118	0.0685795	0.518392	ENSMUSG00000037552	Plekhg2	NO	#N/A
ENSMUSG00000070520	24.6314	-1.8829	1.03445	-1.82019	0.0687301	0.518392	ENSMUSG00000070520	Nsmce3	NO	#N/A
ENSMUSG00000040502	52.3152	-1.53027	0.840783	-1.82005	0.0687507	0.518392	ENSMUSG00000040502	2021-03-09	NO	#N/A
ENSMUSG00000031948	218.043	-0.652601	0.35844	-1.82067	0.0686567	0.518392	ENSMUSG00000031948	Kars	NO	#N/A
ENSMUSG00000032114	9.69979	-4.66455	2.56143	-1.82108	0.0685954	0.518392	ENSMUSG00000032114	Slc37a4	NO	#N/A
ENSMUSG00000032334	4.95674	4.67761	2.56722	1.82205	0.0684474	0.518392	ENSMUSG00000032334	Loxl1	NO	#N/A
ENSMUSG00000071456	11.4162	2.4154	1.32616	1.82135	0.0685542	0.518392	ENSMUSG00000071456	1110002L01Rik	NO	#N/A
ENSMUSG00000034501	19.0262	-2.62646	1.44313	-1.81998	0.0687621	0.518392	ENSMUSG00000034501	Pcnx4	NO	#N/A
ENSMUSG00000039458	14.3923	-2.38825	1.31077	-1.82202	0.0684526	0.518392	ENSMUSG00000039458	Mtmr12	YES	#N/A
ENSMUSG00000037343	79.8684	-1.05556	0.578928	-1.82331	0.0682571	0.518392	ENSMUSG00000037343	Taf2	NO	#N/A
ENSMUSG00000022577	9.46425	2.87178	1.57757	1.82038	0.0687007	0.518392	ENSMUSG00000022577	Ly6h	NO	#N/A
ENSMUSG00000003680	16.018	2.43839	1.33952	1.82035	0.0687059	0.518392	ENSMUSG00000003680	Tmem179b	NO	#N/A
ENSMUSG00000005981	69.9117	-1.36888	0.752416	-1.81932	0.0688629	0.518807	ENSMUSG00000005981	Trap1	NO	#N/A
ENSMUSG00000023980	12.7909	-2.07192	1.13907	-1.81895	0.0689183	0.51888	ENSMUSG00000023980	Taf8	NO	#N/A
ENSMUSG00000037010	12.3915	3.53082	1.94169	1.81842	0.0689997	0.519147	ENSMUSG00000037010	Apln	NO	#N/A
ENSMUSG00000027204	22.7336	2.18686	1.20326	1.81744	0.0691498	0.519931	ENSMUSG00000027204	Fbn1	NO	#N/A
ENSMUSG00000021040	610.682	0.773564	0.42572	1.81707	0.0692062	0.52001	ENSMUSG00000021040	Slirp	NO	#N/A
ENSMUSG00000002477	1187.44	0.512784	0.282379	1.81594	0.0693791	0.520964	ENSMUSG00000002477	Snrpd1	NO	#N/A
ENSMUSG00000038370	30.42	2.69608	1.48689	1.81323	0.0697968	0.520993	ENSMUSG00000038370	Pcp4l1	NO	#N/A
ENSMUSG00000026655	24.2982	-1.74442	0.961594	-1.8141	0.0696628	0.520993	ENSMUSG00000026655	Fam107b	NO	#N/A
ENSMUSG00000090122	5.37293	-4.55318	2.51098	-1.81331	0.0697846	0.520993	ENSMUSG00000090122	Kcne1l	NO	#N/A
ENSMUSG00000005107	6.75327	5.0236	2.76826	1.81471	0.0695679	0.520993	ENSMUSG00000005107	Slc2a9	NO	#N/A
ENSMUSG00000020265	706.946	0.593711	0.327298	1.81398	0.0696813	0.520993	ENSMUSG00000020265	Sumo3	NO	#N/A
ENSMUSG00000020913	4.63253	7.07973	3.90405	1.81344	0.0697647	0.520993	ENSMUSG00000020913	Krt24	NO	#N/A
ENSMUSG00000061731	114.942	-0.816599	0.449884	-1.81513	0.0695033	0.520993	ENSMUSG00000061731	Ext1	NO	#N/A
ENSMUSG00000049672	14.1679	-2.70445	1.48985	-1.81525	0.069485	0.520993	ENSMUSG00000049672	Zbtb14	NO	#N/A
ENSMUSG00000036103	14.9359	-2.30171	1.26842	-1.81463	0.0695808	0.520993	ENSMUSG00000036103	Colec12	NO	#N/A
ENSMUSG00000020898	21.8502	-1.77298	0.978333	-1.81225	0.0699476	0.521775	ENSMUSG00000020898	Ctc1	NO	#N/A
ENSMUSG00000039834	7.5484	-3.83018	2.11404	-1.81178	0.0700201	0.521973	ENSMUSG00000039834	Zfp335	NO	#N/A
ENSMUSG00000034165	202.702	0.737513	0.407138	1.81146	0.0700702	0.522002	ENSMUSG00000034165	Ccnd3	NO	#N/A
ENSMUSG00000005233	191.569	-0.998944	0.551608	-1.81097	0.0701459	0.522223	ENSMUSG00000005233	Spc25	NO	#N/A
ENSMUSG00000027356	38.4935	-1.23544	0.683443	-1.80767	0.0706573	0.522721	ENSMUSG00000027356	Fermt1	NO	#N/A
ENSMUSG00000041313	36.3086	-1.49219	0.825137	-1.80841	0.0705426	0.522721	ENSMUSG00000041313	Slc7a1	NO	#N/A
ENSMUSG00000030443	8.36973	-3.40992	1.88473	-1.80924	0.0704143	0.522721	ENSMUSG00000030443	Zfp583	NO	#N/A
ENSMUSG00000094977	5.11759	-4.61755	2.55387	-1.80806	0.070597	0.522721	ENSMUSG00000094977	NA	NO	#N/A
ENSMUSG00000006732	116.076	0.94271	0.521054	1.80923	0.0704145	0.522721	ENSMUSG00000006732	Mettl1	NO	#N/A
ENSMUSG00000090290	6.13802	3.95692	2.18756	1.80882	0.0704784	0.522721	ENSMUSG00000090290	Tarbp1	NO	#N/A
ENSMUSG00000055334	21.7528	-2.28606	1.26414	-1.80839	0.0705461	0.522721	ENSMUSG00000055334	Snupn	NO	#N/A
ENSMUSG00000032570	57.0022	-1.51006	0.835413	-1.80757	0.0706741	0.522721	ENSMUSG00000032570	Atp2c1	NO	#N/A
ENSMUSG00000032582	178.029	-0.84028	0.464622	-1.80853	0.0705247	0.522721	ENSMUSG00000032582	Rbm6	NO	#N/A
ENSMUSG00000002307	169.414	0.664203	0.36703	1.80967	0.0703469	0.522721	ENSMUSG00000002307	Daxx	NO	#N/A
ENSMUSG00000095253	19.0042	-2.36299	1.30815	-1.80636	0.0708619	0.523768	ENSMUSG00000095253	Zfp799	NO	#N/A
ENSMUSG00000019188	161.124	0.807885	0.447321	1.80605	0.0709105	0.523769	ENSMUSG00000019188	H13	NO	#N/A
ENSMUSG00000056851	702.868	-0.647226	0.358422	-1.80577	0.0709544	0.523769	ENSMUSG00000056851	Pcbp2	NO	#N/A
ENSMUSG00000037493	8.98947	3.30026	1.82794	1.80545	0.0710039	0.523792	ENSMUSG00000037493	Cib2	NO	#N/A
ENSMUSG00000043257	8.77241	-3.01179	1.67016	-1.80329	0.0713423	0.524241	ENSMUSG00000043257	Pigv	NO	#N/A
ENSMUSG00000086916	15.3384	2.83083	1.56962	1.80351	0.0713087	0.524241	ENSMUSG00000086916	NA	NO	#N/A
ENSMUSG00000004994	6.05533	-3.19432	1.77099	-1.8037	0.0712786	0.524241	ENSMUSG00000004994	Ccdc130	NO	#N/A
ENSMUSG00000031928	87.948	0.934854	0.518334	1.80357	0.0712981	0.524241	ENSMUSG00000031928	Mre11a	NO	#N/A
ENSMUSG00000000884	8.92476	-2.70674	1.5006	-1.80377	0.0712668	0.524241	ENSMUSG00000000884	Gnb1l	NO	#N/A
ENSMUSG00000069743	17.8881	-2.41999	1.3413	-1.80421	0.0711978	0.524241	ENSMUSG00000069743	Zfp820	NO	#N/A
ENSMUSG00000034612	7.04113	-3.25339	1.80671	-1.80073	0.0717458	0.526523	ENSMUSG00000034612	Chst11	NO	#N/A
ENSMUSG00000040957	10.5531	-2.94176	1.63354	-1.80085	0.0717263	0.526523	ENSMUSG00000040957	Cables1	NO	#N/A
ENSMUSG00000045996	9.79542	-3.00289	1.66872	-1.79952	0.0719364	0.52758	ENSMUSG00000045996	Polr2k	NO	#N/A
ENSMUSG00000029034	40.4007	-1.27798	0.710677	-1.79825	0.0721375	0.528696	ENSMUSG00000029034	Ints11	NO	#N/A
ENSMUSG00000022899	26.219	2.64216	1.46953	1.79797	0.0721819	0.528696	ENSMUSG00000022899	Slc15a2	NO	#N/A
ENSMUSG00000017418	215.727	0.696262	0.38738	1.79736	0.0722781	0.529059	ENSMUSG00000017418	Arl5b	NO	#N/A
ENSMUSG00000030609	54.4418	1.29113	0.718595	1.79674	0.0723767	0.529439	ENSMUSG00000030609	Aen	NO	#N/A
ENSMUSG00000052369	4.47886	-3.64722	2.03137	-1.79545	0.0725819	0.530597	ENSMUSG00000052369	Tmem106c	NO	#N/A
ENSMUSG00000025423	104.618	0.771831	0.430035	1.79481	0.0726842	0.531002	ENSMUSG00000025423	Pias2	NO	#N/A
ENSMUSG00000020810	8.89854	-3.89784	2.17349	-1.79335	0.0729166	0.53153	ENSMUSG00000020810	Cygb	NO	#N/A
ENSMUSG00000035493	5.40868	-4.6362	2.58577	-1.79297	0.0729775	0.53153	ENSMUSG00000035493	Tgfbi	NO	#N/A
ENSMUSG00000021597	134.384	0.797823	0.444786	1.79372	0.0728577	0.53153	ENSMUSG00000021597	Slf1	NO	#N/A
ENSMUSG00000021071	11.5278	2.73505	1.5255	1.79289	0.072991	0.53153	ENSMUSG00000021071	Trim9	NO	#N/A
ENSMUSG00000044216	4.44455	-4.67656	2.6068	-1.79398	0.0728158	0.53153	ENSMUSG00000044216	Kcnj4	NO	#N/A
ENSMUSG00000045969	353.154	-0.478381	0.266937	-1.79211	0.0731155	0.532095	ENSMUSG00000045969	Ing1	NO	#N/A
ENSMUSG00000000776	130.029	-0.815589	0.455302	-1.79131	0.0732428	0.532679	ENSMUSG00000000776	Polr3d	NO	#N/A
ENSMUSG00000055210	33.9039	-1.63768	0.914839	-1.79013	0.0734333	0.532697	ENSMUSG00000055210	Foxd2	NO	#N/A
ENSMUSG00000055835	72.2432	0.873325	0.487649	1.79089	0.0733112	0.532697	ENSMUSG00000055835	Zfp1	NO	#N/A
ENSMUSG00000043051	7.53012	4.24559	2.3716	1.79018	0.0734251	0.532697	ENSMUSG00000043051	Disc1	NO	#N/A
ENSMUSG00000021715	77.2572	-0.926853	0.517683	-1.79039	0.0733917	0.532697	ENSMUSG00000021715	Cwc27	NO	#N/A
ENSMUSG00000029169	860.728	-0.415938	0.232425	-1.78956	0.0735251	0.533022	ENSMUSG00000029169	Dhx15	NO	#N/A
ENSMUSG00000035311	24.3644	1.45087	0.810915	1.78917	0.073587	0.533129	ENSMUSG00000035311	Gnptab	NO	#N/A
ENSMUSG00000092060	43.7616	1.17089	0.654835	1.78807	0.0737643	0.534072	ENSMUSG00000092060	Bend4	YES	#N/A
ENSMUSG00000022234	650.895	0.423012	0.236757	1.78669	0.0739868	0.535341	ENSMUSG00000022234	Cct5	NO	#N/A
ENSMUSG00000025862	306.855	0.904057	0.506167	1.78608	0.0740859	0.535481	ENSMUSG00000025862	Stag2	NO	#N/A
ENSMUSG00000021469	4.70996	-3.68144	2.06129	-1.78599	0.0741006	0.535481	ENSMUSG00000021469	Msx2	NO	#N/A
ENSMUSG00000019846	42.3868	1.37174	0.768769	1.78433	0.0743704	0.537088	ENSMUSG00000019846	Lama4	NO	#N/A
ENSMUSG00000003617	5.56386	-4.64828	2.60641	-1.7834	0.0745209	0.537523	ENSMUSG00000003617	Cp	NO	#N/A
ENSMUSG00000032977	57.9739	1.29132	0.724089	1.78337	0.0745255	0.537523	ENSMUSG00000032977	Fam207a	NO	#N/A
ENSMUSG00000031077	15.9699	-1.92568	1.07998	-1.78307	0.074575	0.537538	ENSMUSG00000031077	Fadd	NO	#N/A
ENSMUSG00000039943	56.0355	1.33812	0.751861	1.77974	0.075118	0.539608	ENSMUSG00000039943	Plcb4	NO	#N/A
ENSMUSG00000028378	18.1664	2.39274	1.34351	1.78095	0.0749201	0.539608	ENSMUSG00000028378	Ptgr1	NO	#N/A
ENSMUSG00000042659	17.6392	-2.00213	1.12526	-1.77927	0.0751956	0.539608	ENSMUSG00000042659	Arrdc4	NO	#N/A
ENSMUSG00000019880	38.1573	-1.77084	0.994743	-1.7802	0.0750438	0.539608	ENSMUSG00000019880	Rspo3	NO	#N/A
ENSMUSG00000020089	340.427	-0.650733	0.365565	-1.78008	0.0750634	0.539608	ENSMUSG00000020089	Ppa1	NO	#N/A
ENSMUSG00000035478	94.0369	0.874172	0.49114	1.77988	0.0750953	0.539608	ENSMUSG00000035478	Mbd3	NO	#N/A
ENSMUSG00000033237	216.738	0.570655	0.3207	1.7794	0.0751735	0.539608	ENSMUSG00000033237	Arid2	NO	#N/A
ENSMUSG00000028291	275.799	-0.72016	0.405176	-1.7774	0.0755023	0.540896	ENSMUSG00000028291	Akirin2	NO	Akirin2
ENSMUSG00000028863	74.8904	1.25755	0.707558	1.7773	0.0755182	0.540896	ENSMUSG00000028863	Meaf6	NO	#N/A
ENSMUSG00000031557	92.9982	1.52987	0.860682	1.77751	0.0754846	0.540896	ENSMUSG00000031557	Plekha2	NO	#N/A
ENSMUSG00000084453	5.92187	-3.36944	1.89778	-1.77546	0.0758221	0.541483	ENSMUSG00000084453	NA	NO	#N/A
ENSMUSG00000030680	63.2156	-0.970756	0.546885	-1.77507	0.075887	0.541483	ENSMUSG00000030680	NA	NO	#N/A
ENSMUSG00000043068	19.0524	2.50984	1.41366	1.77542	0.0758287	0.541483	ENSMUSG00000043068	Fam89a	NO	#N/A
ENSMUSG00000039615	222.694	-0.597532	0.336444	-1.77602	0.0757293	0.541483	ENSMUSG00000039615	Stub1	NO	#N/A
ENSMUSG00000073374	5.47596	-4.63999	2.61397	-1.77507	0.0758856	0.541483	ENSMUSG00000073374	NA	NO	#N/A
ENSMUSG00000054008	80.6869	0.933726	0.525675	1.77624	0.075693	0.541483	ENSMUSG00000054008	Ndst1	NO	#N/A
ENSMUSG00000022052	369.855	-0.545464	0.307588	-1.77336	0.0761697	0.543158	ENSMUSG00000022052	Ppp2r2a	NO	#N/A
ENSMUSG00000033589	64.1357	-1.165	0.657091	-1.77297	0.0762333	0.54327	ENSMUSG00000033589	Reep4	NO	#N/A
ENSMUSG00000026196	54.6577	0.984781	0.555685	1.77219	0.0763624	0.543848	ENSMUSG00000026196	Bard1	NO	#N/A
ENSMUSG00000001517	47.7888	-1.82411	1.02968	-1.77154	0.0764708	0.544278	ENSMUSG00000001517	Foxm1	NO	Foxm1
ENSMUSG00000068580	12.8109	-3.25876	1.84	-1.77107	0.0765492	0.544481	ENSMUSG00000068580	Zfyve19	NO	#N/A
ENSMUSG00000019984	25.9801	-1.88517	1.06477	-1.7705	0.0766434	0.544481	ENSMUSG00000019984	Med23	NO	#N/A
ENSMUSG00000040717	114.752	-1.02135	0.57682	-1.77066	0.0766167	0.544481	ENSMUSG00000040717	Il17rd	NO	#N/A
ENSMUSG00000025935	98.7115	-1.27053	0.719229	-1.76652	0.0773087	0.545311	ENSMUSG00000025935	Tram1	YES	#N/A
ENSMUSG00000013465	54.394	-1.09095	0.617434	-1.76691	0.0772436	0.545311	ENSMUSG00000013465	Nelfb	NO	#N/A
ENSMUSG00000051379	215.325	0.729484	0.412311	1.76926	0.0768508	0.545311	ENSMUSG00000051379	Flrt3	NO	#N/A
ENSMUSG00000042498	6.45812	-4.16815	2.35815	-1.76755	0.0771355	0.545311	ENSMUSG00000042498	D330045A20Rik	NO	#N/A
ENSMUSG00000041718	36.0111	1.24171	0.702789	1.76684	0.0772556	0.545311	ENSMUSG00000041718	Alg13	NO	#N/A
ENSMUSG00000028444	11.3477	-2.40625	1.36019	-1.76906	0.0768845	0.545311	ENSMUSG00000028444	Cntfr	NO	#N/A
ENSMUSG00000072623	13.7549	2.92613	1.6566	1.76635	0.0773378	0.545311	ENSMUSG00000072623	Zfp9	NO	#N/A
ENSMUSG00000003868	17.3272	-2.21014	1.2512	-1.76641	0.0773277	0.545311	ENSMUSG00000003868	Ruvbl2	NO	#N/A
ENSMUSG00000033427	6.96162	4.97099	2.8135	1.76684	0.0772558	0.545311	ENSMUSG00000033427	Upb1	NO	#N/A
ENSMUSG00000062417	18.9451	3.06648	1.73446	1.76798	0.077065	0.545311	ENSMUSG00000062417	NA	NO	#N/A
ENSMUSG00000063727	4.41193	7.00931	3.96775	1.76657	0.0772999	0.545311	ENSMUSG00000063727	Tnfrsf11b	NO	#N/A
ENSMUSG00000024370	218.045	-0.83934	0.474933	-1.76728	0.0771812	0.545311	ENSMUSG00000024370	Cdc23	NO	#N/A
ENSMUSG00000025925	49.5258	-1.36629	0.77367	-1.76598	0.0773991	0.545404	ENSMUSG00000025925	Terf1	NO	#N/A
ENSMUSG00000041355	209.228	0.77772	0.440533	1.76541	0.0774953	0.545742	ENSMUSG00000041355	Ssr2	NO	#N/A
ENSMUSG00000022364	27.7866	-1.52738	0.865614	-1.76451	0.0776462	0.546466	ENSMUSG00000022364	Tbc1d31	NO	#N/A
ENSMUSG00000031821	163.555	0.798882	0.45316	1.76292	0.0779147	0.547783	ENSMUSG00000031821	Gins2	YES	Gins2
ENSMUSG00000097039	4.3691	-4.20712	2.38658	-1.76282	0.0779302	0.547783	ENSMUSG00000097039	Pvt1	NO	#N/A
ENSMUSG00000021978	81.3315	0.800723	0.454443	1.76199	0.0780717	0.548438	ENSMUSG00000021978	Extl3	NO	#N/A
ENSMUSG00000014778	35.2505	1.44994	0.823133	1.76149	0.0781555	0.548686	ENSMUSG00000014778	Fhod1	NO	#N/A
ENSMUSG00000036398	73.6841	1.02749	0.583441	1.76108	0.0782242	0.548829	ENSMUSG00000036398	Ppp1r11	NO	#N/A
ENSMUSG00000015776	46.0301	-1.2333	0.701614	-1.75781	0.07878	0.550589	ENSMUSG00000015776	Med22	NO	#N/A
ENSMUSG00000027679	94.8944	-1.51497	0.861955	-1.7576	0.0788152	0.550589	ENSMUSG00000027679	Dnajc19	NO	#N/A
ENSMUSG00000033502	32.303	-1.75417	0.997981	-1.75772	0.0787947	0.550589	ENSMUSG00000033502	Cdc14a	NO	#N/A
ENSMUSG00000031951	22.7292	1.60888	0.91513	1.75809	0.0787321	0.550589	ENSMUSG00000031951	Tmem231	NO	#N/A
ENSMUSG00000022095	47.8067	1.28349	0.729976	1.75826	0.0787028	0.550589	ENSMUSG00000022095	Fam160b2	NO	#N/A
ENSMUSG00000001946	13.0714	-3.29354	1.87348	-1.75798	0.0787502	0.550589	ENSMUSG00000001946	Esam	NO	#N/A
ENSMUSG00000068221	28.6098	-1.69182	0.961798	-1.75902	0.0785742	0.550589	ENSMUSG00000068221	NA	NO	#N/A
ENSMUSG00000031740	49.0552	1.43602	0.817275	1.75708	0.0789045	0.550873	ENSMUSG00000031740	Mmp2	NO	#N/A
ENSMUSG00000058318	265.752	0.539334	0.307091	1.75626	0.0790434	0.550945	ENSMUSG00000058318	Phf21a	NO	#N/A
ENSMUSG00000037426	25.3203	1.74027	0.99072	1.75657	0.0789907	0.550945	ENSMUSG00000037426	Depdc5	NO	#N/A
ENSMUSG00000024212	11.8239	-2.47929	1.41176	-1.75616	0.0790606	0.550945	ENSMUSG00000024212	Mllt1	NO	#N/A
ENSMUSG00000024548	85.2747	-1.19102	0.678457	-1.75549	0.079176	0.55141	ENSMUSG00000024548	Setbp1	NO	#N/A
ENSMUSG00000050271	18.9281	-1.69498	0.965709	-1.75517	0.0792307	0.551452	ENSMUSG00000050271	Prag1	NO	#N/A
ENSMUSG00000042460	13.1528	2.08645	1.18897	1.75484	0.079286	0.551498	ENSMUSG00000042460	C1galt1	NO	#N/A
ENSMUSG00000042842	7.81792	7.4579	4.25068	1.75452	0.0793412	0.551543	ENSMUSG00000042842	Serpinb6b	NO	#N/A
ENSMUSG00000068267	82.2841	1.00407	0.572866	1.75272	0.0796497	0.55267	ENSMUSG00000068267	Cenpb	NO	#N/A
ENSMUSG00000030785	14.7508	2.32083	1.32409	1.75278	0.0796406	0.55267	ENSMUSG00000030785	Cox6a2	NO	#N/A
ENSMUSG00000090841	111.516	0.827228	0.471955	1.75277	0.0796418	0.55267	ENSMUSG00000090841	Myl6	NO	#N/A
ENSMUSG00000048970	5.78072	-3.85358	2.20079	-1.751	0.0799467	0.553376	ENSMUSG00000048970	C1galt1c1	NO	#N/A
ENSMUSG00000062312	31.5699	1.95246	1.11475	1.75148	0.0798625	0.553376	ENSMUSG00000062312	Erbb2	NO	#N/A
ENSMUSG00000097476	4.5039	-5.29887	3.0251	-1.75163	0.0798367	0.553376	ENSMUSG00000097476	NA	NO	#N/A
ENSMUSG00000068522	22.5318	2.62028	1.49624	1.75124	0.0799051	0.553376	ENSMUSG00000068522	Aard	NO	#N/A
ENSMUSG00000029179	79.6798	-1.41638	0.809168	-1.75042	0.0800464	0.553727	ENSMUSG00000029179	Zcchc4	NO	#N/A
ENSMUSG00000022475	203.142	-0.837319	0.478692	-1.74918	0.0802596	0.554759	ENSMUSG00000022475	Hdac7	NO	#N/A
ENSMUSG00000045316	18.9721	-1.9897	1.13763	-1.74899	0.0802934	0.554759	ENSMUSG00000045316	Fahd1	NO	#N/A
ENSMUSG00000059518	69.4787	-0.988862	0.565716	-1.74798	0.0804672	0.555621	ENSMUSG00000059518	Znhit1	NO	#N/A
ENSMUSG00000029651	6.49333	-3.13503	1.79381	-1.74769	0.0805175	0.555629	ENSMUSG00000029651	Mtus2	NO	#N/A
ENSMUSG00000038697	69.0737	1.16211	0.665222	1.74696	0.0806447	0.555955	ENSMUSG00000038697	Taf5l	NO	#N/A
ENSMUSG00000032515	16.8874	-2.42713	1.38943	-1.74685	0.0806628	0.555955	ENSMUSG00000032515	Csrnp1	NO	#N/A
ENSMUSG00000025314	5.23198	-4.4653	2.55929	-1.74474	0.0810299	0.556729	ENSMUSG00000025314	Ptprj	NO	#N/A
ENSMUSG00000000876	13.492	-2.97593	1.70598	-1.74441	0.081087	0.556729	ENSMUSG00000000876	Pxmp4	NO	#N/A
ENSMUSG00000040167	106.753	0.89774	0.514487	1.74492	0.0809983	0.556729	ENSMUSG00000040167	Ikzf5	NO	#N/A
ENSMUSG00000001786	19.2661	-1.89127	1.08448	-1.74395	0.0811681	0.556729	ENSMUSG00000001786	Fbxo7	NO	#N/A
ENSMUSG00000098120	4.65495	-4.62769	2.65336	-1.74409	0.081144	0.556729	ENSMUSG00000098120	Gm5914	NO	#N/A
ENSMUSG00000096472	40.4203	-1.30608	0.748413	-1.74513	0.0809629	0.556729	ENSMUSG00000096472	Cdkn2d	NO	#N/A
ENSMUSG00000035293	136.16	-0.826242	0.473343	-1.74555	0.08089	0.556729	ENSMUSG00000035293	G2e3	NO	G2e3
ENSMUSG00000060450	73.1677	1.17727	0.674533	1.74531	0.0809303	0.556729	ENSMUSG00000060450	Rnf14	NO	#N/A
ENSMUSG00000027189	94.5598	1.16964	0.671689	1.74134	0.0816235	0.557343	ENSMUSG00000027189	Trim44	NO	#N/A
ENSMUSG00000085318	4.30163	6.97277	4.00148	1.74255	0.0814124	0.557343	ENSMUSG00000085318	NA	NO	#N/A
ENSMUSG00000028312	733.607	-0.487215	0.279818	-1.74118	0.0816512	0.557343	ENSMUSG00000028312	Smc2	NO	#N/A
ENSMUSG00000037337	6.84558	-3.11505	1.78806	-1.74214	0.081484	0.557343	ENSMUSG00000037337	Map4k1	NO	#N/A
ENSMUSG00000052395	14.4815	2.83637	1.62715	1.74315	0.0813075	0.557343	ENSMUSG00000052395	Rft1	NO	#N/A
ENSMUSG00000097553	4.30163	6.97277	4.00148	1.74255	0.0814124	0.557343	ENSMUSG00000097553	4930455D15Rik	NO	#N/A
ENSMUSG00000024654	32.3765	-1.89425	1.08754	-1.74178	0.0815471	0.557343	ENSMUSG00000024654	Asrgl1	NO	#N/A
ENSMUSG00000064344	524.424	0.833186	0.478373	1.74171	0.0815594	0.557343	ENSMUSG00000064344	NA	NO	#N/A
ENSMUSG00000058440	155.126	0.839784	0.482481	1.74055	0.0817618	0.557762	ENSMUSG00000058440	Nrf1	NO	#N/A
ENSMUSG00000026097	26.3127	-1.7619	1.01321	-1.73893	0.0820475	0.558702	ENSMUSG00000026097	Ormdl1	NO	#N/A
ENSMUSG00000031617	75.1951	1.07619	0.618768	1.73925	0.0819916	0.558702	ENSMUSG00000031617	Tmem184c	NO	#N/A
ENSMUSG00000024319	26.5544	1.59242	0.915627	1.73916	0.0820065	0.558702	ENSMUSG00000024319	Vps52	NO	#N/A
ENSMUSG00000003360	66.6463	1.03033	0.592724	1.7383	0.0821579	0.559118	ENSMUSG00000003360	Ddx23	NO	#N/A
ENSMUSG00000026087	157.111	0.8878	0.510833	1.73794	0.0822206	0.559208	ENSMUSG00000026087	Mrpl30	NO	#N/A
ENSMUSG00000029313	23.0512	-1.94999	1.12377	-1.73521	0.0827034	0.560809	ENSMUSG00000029313	Aff1	NO	#N/A
ENSMUSG00000023089	750.511	0.712557	0.410546	1.73563	0.0826291	0.560809	ENSMUSG00000023089	Ndufa5	NO	#N/A
ENSMUSG00000048078	250.3	-0.781611	0.450317	-1.73569	0.0826187	0.560809	ENSMUSG00000048078	Tenm4	NO	#N/A
ENSMUSG00000047248	56.2313	-0.959758	0.552961	-1.73567	0.0826223	0.560809	ENSMUSG00000047248	C2cd3	NO	#N/A
ENSMUSG00000031758	23.597	2.44524	1.40905	1.73538	0.0826727	0.560809	ENSMUSG00000031758	Cdyl2	NO	#N/A
ENSMUSG00000027263	53.097	1.08788	0.62757	1.73349	0.0830095	0.561411	ENSMUSG00000027263	Tubgcp4	NO	#N/A
ENSMUSG00000053768	150.135	0.865736	0.499445	1.7334	0.0830254	0.561411	ENSMUSG00000053768	Chchd3	NO	#N/A
ENSMUSG00000061244	195.419	0.719506	0.415171	1.73303	0.0830895	0.561411	ENSMUSG00000061244	Exoc5	NO	#N/A
ENSMUSG00000050270	10.0065	2.61715	1.51015	1.73304	0.0830885	0.561411	ENSMUSG00000050270	Tmem220	NO	#N/A
ENSMUSG00000042625	125.047	0.76026	0.438587	1.73343	0.083019	0.561411	ENSMUSG00000042625	Safb2	NO	#N/A
ENSMUSG00000044345	25.2793	1.46945	0.847792	1.73327	0.0830482	0.561411	ENSMUSG00000044345	Marveld1	NO	#N/A
ENSMUSG00000013275	13.7186	-2.71989	1.57022	-1.73217	0.0832432	0.562098	ENSMUSG00000013275	Slc41a1	NO	#N/A
ENSMUSG00000031400	16.8711	-2.06592	1.19286	-1.73191	0.0832904	0.562098	ENSMUSG00000031400	G6pdx	NO	#N/A
ENSMUSG00000037474	147.979	0.759629	0.439839	1.72706	0.0841563	0.562388	ENSMUSG00000037474	Dtl	NO	Dtl
ENSMUSG00000039686	16.0021	-2.39515	1.38451	-1.72996	0.0836375	0.562388	ENSMUSG00000039686	Zer1	NO	#N/A
ENSMUSG00000051224	22.348	1.67845	0.971747	1.72725	0.084123	0.562388	ENSMUSG00000051224	Tceanc	NO	#N/A
ENSMUSG00000006262	44.2701	1.10018	0.636144	1.72946	0.0837277	0.562388	ENSMUSG00000006262	Mob1b	YES	#N/A
ENSMUSG00000029401	21.6143	1.90175	1.10154	1.72645	0.0842662	0.562388	ENSMUSG00000029401	Rilpl2	NO	#N/A
ENSMUSG00000058706	48.3959	-1.1853	0.685075	-1.73018	0.0835983	0.562388	ENSMUSG00000058706	0610030E20Rik	NO	#N/A
ENSMUSG00000030374	55.1563	-1.54525	0.893147	-1.73011	0.0836099	0.562388	ENSMUSG00000030374	Strn4	NO	#N/A
ENSMUSG00000057342	33.7002	-1.44022	0.833757	-1.72739	0.0840983	0.562388	ENSMUSG00000057342	Sphk2	NO	#N/A
ENSMUSG00000005417	224.938	0.613819	0.355549	1.7264	0.0842763	0.562388	ENSMUSG00000005417	Mprip	NO	#N/A
ENSMUSG00000061981	16.5439	-2.23109	1.2911	-1.72805	0.083979	0.562388	ENSMUSG00000061981	Flot2	NO	#N/A
ENSMUSG00000018845	24.8833	1.81952	1.05384	1.72656	0.0842463	0.562388	ENSMUSG00000018845	Unc45b	NO	#N/A
ENSMUSG00000017493	441.68	-0.529885	0.306879	-1.72669	0.0842235	0.562388	ENSMUSG00000017493	Igfbp4	NO	#N/A
ENSMUSG00000046605	16.585	2.89155	1.67374	1.7276	0.0840602	0.562388	ENSMUSG00000046605	B3gntl1	NO	#N/A
ENSMUSG00000021577	177.934	0.791557	0.45767	1.72954	0.0837132	0.562388	ENSMUSG00000021577	Sdha	NO	#N/A
ENSMUSG00000048603	14.0676	-2.74543	1.58942	-1.72731	0.0841119	0.562388	ENSMUSG00000048603	Gm9828	NO	#N/A
ENSMUSG00000054196	19.4562	1.88345	1.09003	1.72789	0.0840074	0.562388	ENSMUSG00000054196	Cthrc1	NO	#N/A
ENSMUSG00000001524	27.5156	1.33676	0.773142	1.729	0.0838093	0.562388	ENSMUSG00000001524	Gtf2h4	NO	#N/A
ENSMUSG00000024067	323.396	0.620854	0.358751	1.7306	0.0835231	0.562388	ENSMUSG00000024067	Dpy30	NO	#N/A
ENSMUSG00000024622	22.1259	-1.67946	0.970162	-1.73111	0.0834327	0.562388	ENSMUSG00000024622	Hmgxb3	NO	#N/A
ENSMUSG00000021171	49.6799	0.910802	0.527713	1.72594	0.0843577	0.5626	ENSMUSG00000021171	Esyt2	NO	#N/A
ENSMUSG00000050373	7.60775	-2.97297	1.72371	-1.72475	0.0845731	0.56339	ENSMUSG00000050373	Snx21	YES	#N/A
ENSMUSG00000028163	46.5018	1.07116	0.62114	1.72451	0.0846165	0.56339	ENSMUSG00000028163	Nfkb1	NO	#N/A
ENSMUSG00000044813	5.94712	-3.96223	2.29767	-1.72446	0.0846253	0.56339	ENSMUSG00000044813	Shb	NO	#N/A
ENSMUSG00000017144	185.287	1.04415	0.60598	1.72308	0.0848746	0.563619	ENSMUSG00000017144	Rnd3	NO	#N/A
ENSMUSG00000097187	7.45861	-3.53552	2.0508	-1.72397	0.0847127	0.563619	ENSMUSG00000097187	NA	NO	#N/A
ENSMUSG00000027254	45.3537	1.72266	0.999667	1.72323	0.0848466	0.563619	ENSMUSG00000027254	Map1a	NO	#N/A
ENSMUSG00000042541	1185.92	0.609892	0.35405	1.72261	0.0849582	0.563619	ENSMUSG00000042541	Sem1	NO	#N/A
ENSMUSG00000063236	66.1123	-1.12055	0.650412	-1.72283	0.0849191	0.563619	ENSMUSG00000063236	1110038F14Rik	NO	#N/A
ENSMUSG00000000028	63.7346	1.2102	0.702426	1.72289	0.084908	0.563619	ENSMUSG00000000028	Cdc45	NO	#N/A
ENSMUSG00000031357	30.3338	1.44169	0.83739	1.72165	0.0851331	0.564119	ENSMUSG00000031357	Syap1	YES	#N/A
ENSMUSG00000072893	22.3418	1.69541	0.98473	1.7217	0.0851234	0.564119	ENSMUSG00000072893	4933439C10Rik	NO	#N/A
ENSMUSG00000068079	17.5004	-1.93358	1.12349	-1.72105	0.0852426	0.564185	ENSMUSG00000068079	Tcf15	NO	#N/A
ENSMUSG00000022231	38.1911	-1.53706	0.893067	-1.7211	0.0852329	0.564185	ENSMUSG00000022231	Sema5a	NO	#N/A
ENSMUSG00000015202	27.6505	1.43179	0.832084	1.72073	0.0852999	0.564234	ENSMUSG00000015202	Cnksr3	NO	#N/A
ENSMUSG00000060743	82.8429	-1.2215	0.711069	-1.71783	0.0858276	0.567148	ENSMUSG00000060743	H3f3a	NO	#N/A
ENSMUSG00000022663	46.5753	1.44836	0.843166	1.71776	0.0858405	0.567148	ENSMUSG00000022663	Atg3	NO	#N/A
ENSMUSG00000086166	9.30385	7.28696	4.25112	1.71413	0.0865056	0.570054	ENSMUSG00000086166	NA	NO	#N/A
ENSMUSG00000025766	15.5399	-2.03086	1.18453	-1.71449	0.0864391	0.570054	ENSMUSG00000025766	D3Ertd751e	NO	#N/A
ENSMUSG00000057093	6.64342	-3.90276	2.27683	-1.71412	0.0865065	0.570054	ENSMUSG00000057093	Zfp607b	NO	#N/A
ENSMUSG00000018566	11.7949	2.85342	1.66478	1.71399	0.0865298	0.570054	ENSMUSG00000018566	Slc2a4	NO	#N/A
ENSMUSG00000060121	45.1682	1.15398	0.673277	1.71398	0.0865319	0.570054	ENSMUSG00000060121	Gemin2	NO	#N/A
ENSMUSG00000087213	23.4277	1.79956	1.05054	1.71298	0.0867153	0.570325	ENSMUSG00000087213	2810408I11Rik	NO	#N/A
ENSMUSG00000036833	13.536	-3.17558	1.85758	-1.70952	0.0873543	0.570325	ENSMUSG00000036833	Pnpla7	NO	#N/A
ENSMUSG00000035392	12.473	-2.84846	1.66651	-1.70924	0.0874064	0.570325	ENSMUSG00000035392	Dennd1a	NO	#N/A
ENSMUSG00000027351	140.292	0.920321	0.53858	1.70879	0.0874898	0.570325	ENSMUSG00000027351	Spred1	YES	#N/A
ENSMUSG00000039069	32.8196	1.78787	1.04555	1.70998	0.0872691	0.570325	ENSMUSG00000039069	Mtg2	NO	#N/A
ENSMUSG00000096222	4.82551	-3.59256	2.10062	-1.71024	0.0872216	0.570325	ENSMUSG00000096222	NA	NO	#N/A
ENSMUSG00000031383	89.9376	0.977156	0.572094	1.70803	0.08763	0.570325	ENSMUSG00000031383	Dusp9	NO	#N/A
ENSMUSG00000073062	5.54571	-2.95751	1.72854	-1.71099	0.0870827	0.570325	ENSMUSG00000073062	Zxdb	NO	#N/A
ENSMUSG00000029775	83.8549	0.796562	0.466347	1.70809	0.0876198	0.570325	ENSMUSG00000029775	Klhdc10	NO	#N/A
ENSMUSG00000048015	16.668	2.90128	1.69715	1.7095	0.087358	0.570325	ENSMUSG00000048015	Neurod4	NO	#N/A
ENSMUSG00000038215	52.6458	-1.40131	0.818696	-1.71164	0.0869628	0.570325	ENSMUSG00000038215	Cep44	NO	#N/A
ENSMUSG00000036672	14.03	-2.29261	1.34029	-1.71053	0.0871671	0.570325	ENSMUSG00000036672	Cenpt	NO	#N/A
ENSMUSG00000039960	138.532	-0.73506	0.429444	-1.71166	0.0869601	0.570325	ENSMUSG00000039960	Rhou	NO	#N/A
ENSMUSG00000065265	7.92602	-3.23704	1.89451	-1.70865	0.0875161	0.570325	ENSMUSG00000065265	NA	NO	#N/A
ENSMUSG00000032839	5.32803	6.03227	3.5223	1.7126	0.086787	0.570325	ENSMUSG00000032839	Trpc1	NO	#N/A
ENSMUSG00000020116	170.631	-0.870939	0.509796	-1.70841	0.0875609	0.570325	ENSMUSG00000020116	Pno1	NO	#N/A
ENSMUSG00000018537	206.237	-0.622111	0.363639	-1.71079	0.087119	0.570325	ENSMUSG00000018537	Pcgf2	NO	#N/A
ENSMUSG00000021222	31.7903	1.79095	1.04583	1.71247	0.086811	0.570325	ENSMUSG00000021222	Dcaf4	NO	#N/A
ENSMUSG00000022297	12.9559	-2.64811	1.54811	-1.71054	0.0871654	0.570325	ENSMUSG00000022297	Fzd6	NO	#N/A
ENSMUSG00000045027	9.86331	3.67395	2.1488	1.70977	0.0873089	0.570325	ENSMUSG00000045027	Prss22	NO	#N/A
ENSMUSG00000071646	155.53	-0.817271	0.477704	-1.71083	0.0871125	0.570325	ENSMUSG00000071646	Mta2	NO	#N/A
ENSMUSG00000035601	15.2261	-2.32144	1.35944	-1.70764	0.0877026	0.57047	ENSMUSG00000035601	Trmt10b	NO	#N/A
ENSMUSG00000029063	88.7064	1.03476	0.606661	1.70567	0.0880696	0.571095	ENSMUSG00000029063	Nadk	NO	#N/A
ENSMUSG00000030660	239.874	0.817719	0.479306	1.70605	0.0879989	0.571095	ENSMUSG00000030660	Pik3c2a	NO	#N/A
ENSMUSG00000047264	14.9302	-2.05504	1.2043	-1.70641	0.0879319	0.571095	ENSMUSG00000047264	Zfp358	NO	#N/A
ENSMUSG00000021848	179.313	0.756455	0.443539	1.7055	0.0881012	0.571095	ENSMUSG00000021848	Otx2	NO	#N/A
ENSMUSG00000018427	16.3543	2.17439	1.27464	1.70588	0.0880306	0.571095	ENSMUSG00000018427	Ypel2	NO	#N/A
ENSMUSG00000050312	6.91389	-4.60198	2.69781	-1.70582	0.0880417	0.571095	ENSMUSG00000050312	Nsun3	NO	#N/A
ENSMUSG00000050390	5.82548	-3.29872	1.93533	-1.70447	0.0882927	0.57201	ENSMUSG00000050390	C77080	YES	#N/A
ENSMUSG00000045658	10.2781	-3.12101	1.83145	-1.70412	0.0883594	0.572114	ENSMUSG00000045658	Pid1	NO	#N/A
ENSMUSG00000096199	76.2609	0.920359	0.540325	1.70334	0.0885042	0.572725	ENSMUSG00000096199	Ptrhd1	NO	#N/A
ENSMUSG00000035967	55.8841	-1.02639	0.602936	-1.70233	0.0886945	0.573507	ENSMUSG00000035967	Ints6l	NO	#N/A
ENSMUSG00000020827	19.6113	2.27918	1.33921	1.70188	0.088777	0.573507	ENSMUSG00000020827	Mink1	YES	#N/A
ENSMUSG00000021025	163.83	-0.68269	0.40113	-1.70191	0.0887714	0.573507	ENSMUSG00000021025	Nfkbia	NO	#N/A
ENSMUSG00000042505	15.6994	-2.23117	1.31196	-1.70064	0.0890103	0.57436	ENSMUSG00000042505	Sdhaf3	NO	#N/A
ENSMUSG00000023039	7.79201	-3.16415	1.86048	-1.70072	0.0889958	0.57436	ENSMUSG00000023039	Krt7	NO	#N/A
ENSMUSG00000040648	164.267	0.681239	0.400681	1.7002	0.0890926	0.574563	ENSMUSG00000040648	Ppip5k2	NO	#N/A
ENSMUSG00000045128	34.6113	-1.81495	1.06768	-1.6999	0.0891494	0.574603	ENSMUSG00000045128	Rpl18a	NO	#N/A
ENSMUSG00000028640	19.6828	-1.62957	0.959065	-1.69913	0.0892955	0.575102	ENSMUSG00000028640	Tfap2c	NO	#N/A
ENSMUSG00000097859	11.2548	-3.23986	1.90698	-1.69895	0.0893283	0.575102	ENSMUSG00000097859	NA	NO	#N/A
ENSMUSG00000056305	154.971	0.676601	0.398376	1.6984	0.0894323	0.575444	ENSMUSG00000056305	Usp39	NO	#N/A
ENSMUSG00000033318	12.5234	2.52312	1.48657	1.69728	0.0896446	0.576453	ENSMUSG00000033318	Gstt2	NO	#N/A
ENSMUSG00000034771	4.68558	-4.7112	2.77645	-1.69684	0.0897265	0.576453	ENSMUSG00000034771	Tle2	NO	#N/A
ENSMUSG00000032030	284.896	0.698706	0.411788	1.69676	0.0897416	0.576453	ENSMUSG00000032030	Cul5	NO	#N/A
ENSMUSG00000022836	65.2383	-1.52064	0.896957	-1.69533	0.0900134	0.577871	ENSMUSG00000022836	Mylk	NO	#N/A
ENSMUSG00000066036	139.128	-0.808772	0.477315	-1.69442	0.0901853	0.577992	ENSMUSG00000066036	Ubr4	NO	#N/A
ENSMUSG00000002930	16.5685	2.96544	1.74998	1.69456	0.0901596	0.577992	ENSMUSG00000002930	Ppp1r17	NO	#N/A
ENSMUSG00000022674	19.6413	-2.47139	1.45849	-1.69448	0.0901733	0.577992	ENSMUSG00000022674	Ube2v2	NO	#N/A
ENSMUSG00000017428	160.441	-0.597916	0.352961	-1.694	0.0902649	0.578175	ENSMUSG00000017428	Psmd11	NO	#N/A
ENSMUSG00000031189	5.84803	-4.23196	2.49943	-1.69317	0.0904232	0.578862	ENSMUSG00000031189	Aff2	NO	#N/A
ENSMUSG00000064984	4.33301	5.17849	3.06024	1.69218	0.090611	0.579737	ENSMUSG00000064984	Snord73a	NO	#N/A
ENSMUSG00000028099	67.6535	1.36144	0.80488	1.69148	0.0907451	0.580179	ENSMUSG00000028099	Polr3c	NO	#N/A
ENSMUSG00000032012	15.2666	-1.69772	1.00388	-1.69116	0.0908064	0.580179	ENSMUSG00000032012	Nectin1	NO	#N/A
ENSMUSG00000015579	4.49727	5.10922	3.02139	1.69102	0.0908337	0.580179	ENSMUSG00000015579	Nkx2-5	NO	#N/A
ENSMUSG00000046056	5.42575	-3.64411	2.15551	-1.69061	0.0909122	0.580353	ENSMUSG00000046056	Sbsn	NO	#N/A
ENSMUSG00000022253	46.6432	1.29843	0.768431	1.68972	0.0910814	0.581106	ENSMUSG00000022253	Nadk2	NO	#N/A
ENSMUSG00000038759	58.3191	-1.10517	0.654352	-1.68895	0.091229	0.581719	ENSMUSG00000038759	Nup205	NO	#N/A
ENSMUSG00000026197	7.18366	-2.98395	1.76725	-1.68847	0.0913209	0.581978	ENSMUSG00000026197	Zfand2b	NO	#N/A
ENSMUSG00000018569	36.736	1.19436	0.70764	1.68781	0.0914472	0.582233	ENSMUSG00000018569	Cldn7	NO	#N/A
ENSMUSG00000044367	6.30095	-3.42662	2.03045	-1.68762	0.0914843	0.582233	ENSMUSG00000044367	Slc16a13	NO	#N/A
ENSMUSG00000024052	122.175	1.24634	0.738592	1.68746	0.0915151	0.582233	ENSMUSG00000024052	Lpin2	NO	#N/A
ENSMUSG00000058093	8.98139	-3.29313	1.95281	-1.68636	0.0917269	0.583253	ENSMUSG00000058093	Zfp729b	NO	#N/A
ENSMUSG00000036810	51.3997	-1.33005	0.788848	-1.68607	0.0917826	0.58328	ENSMUSG00000036810	Cnep1r1	NO	#N/A
ENSMUSG00000026098	42.3869	1.33101	0.78975	1.68536	0.0919199	0.583498	ENSMUSG00000026098	Pms1	NO	#N/A
ENSMUSG00000073791	23.0147	2.02987	1.20441	1.68537	0.0919181	0.583498	ENSMUSG00000073791	Efcab7	NO	#N/A
ENSMUSG00000032743	24.2034	-1.96206	1.16472	-1.68458	0.0920705	0.5838	ENSMUSG00000032743	D430042O09Rik	NO	#N/A
ENSMUSG00000017390	12.9379	2.87285	1.70517	1.68479	0.0920298	0.5838	ENSMUSG00000017390	Aldoc	NO	#N/A
ENSMUSG00000048550	19.022	2.21129	1.31319	1.68391	0.0921988	0.584287	ENSMUSG00000048550	Thnsl1	NO	#N/A
ENSMUSG00000080542	2055.66	1.13495	0.675121	1.68111	0.0927417	0.584304	ENSMUSG00000080542	NA	NO	#N/A
ENSMUSG00000026484	159.261	0.76639	0.456569	1.67859	0.0932328	0.584304	ENSMUSG00000026484	Rnf2	NO	#N/A
ENSMUSG00000026626	48.2492	1.28752	0.765056	1.68291	0.092393	0.584304	ENSMUSG00000026626	Ppp2r5a	NO	#N/A
ENSMUSG00000076122	4.59329	-5.635	3.35479	-1.67969	0.0930181	0.584304	ENSMUSG00000076122	Mir503	NO	#N/A
ENSMUSG00000031365	66.6849	0.861997	0.51287	1.68073	0.0928148	0.584304	ENSMUSG00000031365	Zfp275	NO	#N/A
ENSMUSG00000079508	4.77038	-4.97232	2.9557	-1.68228	0.0925147	0.584304	ENSMUSG00000079508	Apoo	NO	#N/A
ENSMUSG00000015714	91.6687	-0.959867	0.571731	-1.67888	0.0931759	0.584304	ENSMUSG00000015714	Cers2	NO	#N/A
ENSMUSG00000040029	88.8428	0.955389	0.569142	1.67865	0.093221	0.584304	ENSMUSG00000040029	Ipo8	NO	#N/A
ENSMUSG00000006311	6.72511	-3.43993	2.04842	-1.67931	0.093092	0.584304	ENSMUSG00000006311	Etv2	NO	#N/A
ENSMUSG00000030869	30.9013	-1.55211	0.922509	-1.68248	0.0924751	0.584304	ENSMUSG00000030869	Ndufab1	NO	#N/A
ENSMUSG00000025499	69.3743	-0.967786	0.575612	-1.68132	0.0927017	0.584304	ENSMUSG00000025499	Hras	NO	#N/A
ENSMUSG00000060126	16.794	2.42643	1.44172	1.68301	0.0923725	0.584304	ENSMUSG00000060126	Tpt1	NO	#N/A
ENSMUSG00000025241	27.816	1.71001	1.01742	1.68073	0.0928157	0.584304	ENSMUSG00000025241	Fyco1	YES	#N/A
ENSMUSG00000020393	15.5082	2.63941	1.57058	1.68053	0.0928545	0.584304	ENSMUSG00000020393	Kremen1	NO	#N/A
ENSMUSG00000038845	104.455	1.0179	0.605215	1.68188	0.092592	0.584304	ENSMUSG00000038845	Phb	NO	#N/A
ENSMUSG00000063021	40.1412	1.74163	1.0355	1.68192	0.0925853	0.584304	ENSMUSG00000063021	Hist1h2ak	NO	#N/A
ENSMUSG00000022338	438.192	0.522146	0.310896	1.67949	0.093057	0.584304	ENSMUSG00000022338	Eny2	NO	#N/A
ENSMUSG00000055762	502.271	0.498256	0.29668	1.67944	0.0930664	0.584304	ENSMUSG00000055762	Eef1d	NO	#N/A
ENSMUSG00000023031	4.9662	-3.91124	2.32893	-1.67942	0.0930709	0.584304	ENSMUSG00000023031	Cela1	NO	#N/A
ENSMUSG00000079553	31.0049	-1.97622	1.17723	-1.67871	0.0932094	0.584304	ENSMUSG00000079553	Kifc1	NO	#N/A
ENSMUSG00000046230	74.4178	1.46109	0.870657	1.67815	0.0933179	0.584513	ENSMUSG00000046230	Vps13a	NO	#N/A
ENSMUSG00000028423	145.09	0.869325	0.518483	1.67667	0.093607	0.586	ENSMUSG00000028423	Nfx1	NO	#N/A
ENSMUSG00000047371	151.114	-0.724434	0.432292	-1.6758	0.0937776	0.586097	ENSMUSG00000047371	Zfp768	NO	#N/A
ENSMUSG00000048895	43.87	1.08568	0.64766	1.67631	0.0936778	0.586097	ENSMUSG00000048895	Cdk5r1	YES	#N/A
ENSMUSG00000033983	65.5673	-1.04777	0.625148	-1.67604	0.0937307	0.586097	ENSMUSG00000033983	Coil	NO	#N/A
ENSMUSG00000007338	43.7066	-1.53152	0.914058	-1.67552	0.0938331	0.586121	ENSMUSG00000007338	Mrpl49	NO	#N/A
ENSMUSG00000069171	461.173	-0.622001	0.371291	-1.67524	0.0938874	0.586137	ENSMUSG00000069171	Nr2f1	NO	#N/A
ENSMUSG00000020653	39.0556	1.2647	0.755108	1.67486	0.0939613	0.586275	ENSMUSG00000020653	Klf11	NO	#N/A
ENSMUSG00000010453	34.2277	-1.34719	0.805129	-1.67326	0.0942754	0.586554	ENSMUSG00000010453	Kansl3	NO	#N/A
ENSMUSG00000029095	5.8896	5.4976	3.28594	1.67307	0.0943135	0.586554	ENSMUSG00000029095	Ablim2	NO	#N/A
ENSMUSG00000036599	4.61166	-3.22574	1.92691	-1.67405	0.0941205	0.586554	ENSMUSG00000036599	Chst12	NO	#N/A
ENSMUSG00000034163	107.023	1.21336	0.725233	1.67306	0.094316	0.586554	ENSMUSG00000034163	Zfc3h1	NO	#N/A
ENSMUSG00000055531	393.963	0.566613	0.338717	1.67282	0.0943626	0.586554	ENSMUSG00000055531	Cpsf6	NO	#N/A
ENSMUSG00000020458	492.848	0.453499	0.271103	1.67279	0.0943684	0.586554	ENSMUSG00000020458	Rtn4	YES	#N/A
ENSMUSG00000021477	214.444	0.904747	0.540604	1.67358	0.0942123	0.586554	ENSMUSG00000021477	Ctsl	NO	#N/A
ENSMUSG00000026659	62.0107	-0.987417	0.592281	-1.66714	0.0954862	0.588942	ENSMUSG00000026659	Dusp12	NO	#N/A
ENSMUSG00000026496	726.735	-0.397985	0.238804	-1.66658	0.0955977	0.588942	ENSMUSG00000026496	Parp1	NO	#N/A
ENSMUSG00000041476	47.3392	1.35043	0.810232	1.66672	0.0955708	0.588942	ENSMUSG00000041476	Smpx	NO	#N/A
ENSMUSG00000031360	12.0211	-2.94728	1.76531	-1.66955	0.0950077	0.588942	ENSMUSG00000031360	Ctps2	NO	#N/A
ENSMUSG00000011257	1284.87	0.478083	0.28671	1.66748	0.0954191	0.588942	ENSMUSG00000011257	Pabpc4	NO	#N/A
ENSMUSG00000029673	319.724	-0.78472	0.469967	-1.66973	0.094972	0.588942	ENSMUSG00000029673	Auts2	NO	#N/A
ENSMUSG00000032827	149.482	-0.891614	0.535058	-1.66639	0.0956362	0.588942	ENSMUSG00000032827	Ppp1r9a	NO	#N/A
ENSMUSG00000045252	29.2271	-1.70535	1.02335	-1.66643	0.0956269	0.588942	ENSMUSG00000045252	Zfp574	NO	#N/A
ENSMUSG00000030738	1449.27	-0.528731	0.317212	-1.66681	0.0955527	0.588942	ENSMUSG00000030738	Eif3c	NO	#N/A
ENSMUSG00000043004	86.0346	0.830263	0.49787	1.66763	0.0953888	0.588942	ENSMUSG00000043004	Gng2	NO	#N/A
ENSMUSG00000021987	29.3233	1.42127	0.852051	1.66806	0.0953041	0.588942	ENSMUSG00000021987	Mtmr6	NO	#N/A
ENSMUSG00000040219	7.9546	3.2536	1.95155	1.66719	0.0954771	0.588942	ENSMUSG00000040219	Ttc12	NO	#N/A
ENSMUSG00000035834	65.3978	0.922351	0.552344	1.66989	0.0949419	0.588942	ENSMUSG00000035834	Polr3g	NO	#N/A
ENSMUSG00000071757	4.71475	-3.94312	2.36325	-1.66852	0.0952124	0.588942	ENSMUSG00000071757	Zhx2	NO	#N/A
ENSMUSG00000059912	8.48647	3.60432	2.1591	1.66936	0.0950457	0.588942	ENSMUSG00000059912	NA	NO	#N/A
ENSMUSG00000024400	106.133	-0.758374	0.454328	-1.66922	0.0950738	0.588942	ENSMUSG00000024400	Wdr33	NO	#N/A
[truncated: 13,525 more rows]

## Sheet: p27_wt_E95
Ensembl	baseMean	log2FoldChange	lfcSE	stat	pvalue	Benjamini-Hochberg adjusted pvalue (padj)	ens_id	symbol	CycleBase
[truncated: 14,375 more rows]

[truncated: 1 more sheets: p27_ko_E95]
