# Supplementary material for: G1/S restriction point coordinates phasic gene expression and cell differentiation
Source: Nat Commun. 2022 Jun 27;13:3696. doi: 10.1038/s41467-022-31101-0 (PMC9237072; doi:10.1038/s41467-022-31101-0)
Supplement: Supplementary file 7 — Supplementary Data 5 [file 41467_2022_31101_MOESM7_ESM.xlsx]

## Sheet: Phasic Exp. All Cells
Gene	Replicate1 (BH adj. FDR)	Replicate2 (BH adj. FDR)
Ube2c	3.06e-15	2.49e-92
Arl6ip1	3.77e-14	2.39e-74
Top2a	5.96e-11	1.59e-71
Prc1	1.72e-15	3.18e-66
Ccnb1	2.71e-08	3.73e-58
Rps7	6.09e-11	1.83e-56
Tpx2	2.435e-05	4.05e-56
Cenpf	1.08e-14	1.47e-55
Incenp	1.37e-10	4.47e-54
Nusap1	3.38e-10	3.95e-53
Cenpe	4.9e-09	7.84e-52
Hmmr	8.66e-08	4.65e-47
Mis18bp1	4.08e-09	2.17e-46
Spc25	1.945e-05	5.74e-46
Kif20b	1.49e-05	1.42e-43
Kif11	5.31e-11	2.65e-40
Uba52	0.00263304	6.92e-39
Bub3	6.29e-07	8.13e-39
Ccne2	4.11e-07	1.22e-38
Ckap2l	1.66e-07	4.46e-38
Ndc80	7.885e-06	3.24e-36
mt-Co1	0.0252993	5.23e-36
Plk1	0.000231786	8.49e-36
Rpl35	0.0171705	1.38e-35
Gm10116	0.880976	3.48e-35
Mki67	3.57e-09	5.08e-35
Aspm	4.48e-09	5.32e-34
Nme2	9.62e-05	1.72e-33
Tma7	6.665e-06	2.44e-33
Aurka	2.565e-06	2.84e-33
Mir682	3.25e-05	3.03e-33
Kif4	8.305e-06	4.47e-33
Hmgb1	7.72e-10	5.41e-33
Kif23	2.02e-12	1.19e-32
Tacc3	0.0021959	2.05e-32
Smc4	7.16e-06	1.3e-31
Kif18a	0.00208147	3.06e-31
Cdc20	1.68e-07	2.54e-30
Trim59	5.3e-07	1.49e-29
Kif22	1.78e-07	2.71e-29
Aurkb	1.11e-08	6.47e-29
Cdca8	4.965e-06	9.77e-29
Cenpa	0.00171844	3.44e-28
Usmg5	6.33e-05	7.67e-28
Cks2	0.369955	7.93e-28
Rpl36	0.0775268	9.13e-27
Rpl37	2.65e-08	2.74e-26
Cdk1	5.93e-09	3.47e-26
Ung	0.00774091	4.43e-26
Kif2c	0.000102368	8.01e-26
Dlgap5	0.0326569	1.39e-25
Gng5	7.695e-05	1.55e-25
Ckap5	0.000139107	6.69e-25
Slbp	0.000665974	9.01e-25
Bub1	0.000773581	1.3e-24
Arhgap11a	0.000344272	3.19e-24
Rps27a	0.00011054	3.25e-24
Nuf2	0.4068	3.99e-24
Ckap2	0.00904061	7.64e-24
Cdc6	5.205e-06	2.44e-23
Fam64a	2.89e-06	7.72e-23
1810037I17Rik	0.795216	1.93e-22
Gm9493	3.005e-05	2.84e-22
Cdca2	3.65e-07	3.54e-22
Rps13	0.00311413	4.65e-22
Mrps21	0.00540181	8.1e-22
Pnrc2	0.000513492	9e-22
Spdl1	0.0349462	1.11e-21
Tubb4b	0.503632	1.22e-21
Dnaja1	2.84e-07	1.38e-21
G2e3	3.675e-05	1.72e-21
Sgol2	0.00138574	1.83e-21
Tmsb10	0.00160925	1.92e-21
Sec61g	0.0131144	5.38e-21
Rps23	0.00730544	6.4e-21
Dynll1	0.542311	6.53e-21
Psrc1	0.000304768	1.18e-20
Hn1	0.00539185	1.18e-20
Uqcrb	0.0293489	1.19e-20
Atpif1	0.0977457	1.75e-20
Rpl7a	6.24e-07	2.22e-20
Cep55	0.000785752	3.07e-20
Birc5	0.00286916	3.2e-20
Ncapg	2.65e-05	3.26e-20
Anln	1.705e-05	4.15e-20
Gm10269	2.265e-06	6.82e-20
Ccnf	0.0126084	6.96e-20
Rpl27	0.0223604	1.39e-19
Rpl41	2e-09	1.47e-19
Gm4540	0.000182557	1.9e-19
Brd8	0.245762	2.19e-19
Gpx4	0.248819	3.75e-19
Casc5	0.000104108	4.57e-19
Ect2	0.000284484	7.14e-19
Rps16	5.96e-07	7.61e-19
Racgap1	0.0542222	9.14e-19
Atp5k	0.0153707	1.4e-18
Sgol1	2.535e-05	1.68e-18
Ncaph	0.099367	2.26e-18
Gm2000	1.18e-05	3.44e-18
Cdca3	0.0796629	8.22e-18
Ost4	1.65e-05	1.23e-17
Tbca	0.026507	3.91e-17
Sec61b	0.0572544	3.93e-17
Malat1	2.19e-06	3.94e-17
Terf1	0.509964	3.97e-17
Ftl1	0.0460458	4.35e-17
Rplp2	3.805e-05	5.79e-17
Cox17	0.167888	1.44e-16
Gm10076	2.24e-10	2.16e-16
Bub1b	0.0038102	2.25e-16
Shfm1	0.99742	3.07e-16
Ndufs5	0.000687783	4.21e-16
Fzr1	0.00141459	4.29e-16
Btf3	1.785e-05	5.47e-16
Ttk	0.0617608	6.14e-16
Rps29	0.000210633	8.65e-16
Cox7c	4.78e-07	1.16e-15
Gstp1	0.143433	1.82e-15
Hist1h2an	0.240404	2.18e-15
Rps17	0.194516	2.51e-15
Snrpf	1.225e-06	2.54e-15
Gm11273	0.000563644	3.01e-15
Rpl35a	1.315e-05	3.1e-15
Rangap1	6.495e-06	3.65e-15
Rpl7	4.03e-07	4.35e-15
Prr11	0.00116501	5.15e-15
Kif20a	0.0020555	5.95e-15
Knstrn	0.00141795	7.71e-15
Fau	0.0658888	8.58e-15
Ccna2	0.00627943	9.1e-15
Tceb2	0.0141964	1.19e-14
1810022K09Rik	0.00144648	1.57e-14
Slfn9	0.124828	1.73e-14
Gm8186	0.000155705	3.65e-14
Gm10320	1.35e-06	4.51e-14
Ndufa3	0.517171	5.3e-14
Gm3150	0.313954	7.46e-14
Dbf4	0.000805776	8.72e-14
Srsf3	0.24923	1.45e-13
Ndufc1	0.115327	1.78e-13
Atp5j	0.246223	2.08e-13
Cox5b	0.000117847	2.29e-13
Hoxd3	0.206822	3.02e-13
Kif14	0.0769887	3.25e-13
Kifc1	0.187934	4.14e-13
Gm10221	0.341934	4.33e-13
Uqcr11	0.0166497	4.57e-13
Smc1a	0.00848231	4.73e-13
Myl6	0.193189	1.25e-12
Pdcd5	8.855e-06	1.91e-12
mt-Rnr2	3.12e-05	2.1e-12
Rpl34	0.00311724	2.16e-12
Rpl28	0.284139	2.88e-12
Atp5j2	0.954652	2.94e-12
Nek2	0.032741	3.13e-12
Tcea1	0.00063099	3.26e-12
Gm9846	0.000650717	3.51e-12
Tpt1	0.00221954	3.58e-12
Pbk	0.590947	3.61e-12
Orc6	0.00276308	4.32e-12
Hmgn2	0.0549036	6.85e-12
Eif3j1	0.181082	9.29e-12
Nde1	0.374923	1.13e-11
Hyls1	0.120716	1.18e-11
Rpl22	0.00024651	1.29e-11
Tmem258	0.972773	1.29e-11
Pcna-ps2	1.95e-05	1.34e-11
Ube2t	0.101369	1.45e-11
Cdc25c	0.244388	1.5e-11
Ndufa4	1	1.56e-11
Akirin2	0.293576	1.85e-11
Cox8a	0.259146	2.31e-11
Stmn1	0.0275795	2.62e-11
Ckb	0.568055	3.43e-11
Rpl19	0.00791867	3.96e-11
Tpm3	3.715e-05	5.47e-11
Rad21	0.24839	7.52e-11
Rpl6	4.29e-05	7.58e-11
Tubb5	0.848308	8.6e-11
Ctcf	0.0402307	8.73e-11
Arpp19	0.278904	1.39e-10
Fez1	0.467536	1.47e-10
Gm10184	0.473779	1.54e-10
Espl1	0.433286	1.62e-10
C330027C09Rik	0.000716567	1.64e-10
Romo1	0.357746	1.65e-10
Cenpl	0.0246644	1.79e-10
Rtkn2	0.0376544	2e-10
Ptma	4.83e-12	3.11e-10
Set	0.00156149	4.14e-10
Atp5l	0.00979097	4.16e-10
Rpl18a	6.52e-05	4.27e-10
Gm10146	0.0319226	4.31e-10
Gm10094	0.0462731	5.13e-10
Tceb1	0.0780591	5.21e-10
Snrpg	6.865e-05	5.87e-10
Rps28	0.319619	5.87e-10
Kif15	0.387263	6.02e-10
Pcna	6.08e-05	7.11e-10
Cenpc1	0.354332	7.11e-10
Tomm7	0.331609	7.56e-10
Snhg3	0.0253979	1.38e-09
Rpl9	0.503174	1.48e-09
Rpl21	0.027492	1.71e-09
Ska3	0.116145	1.8e-09
Tes	0.686943	1.81e-09
H2afx	0.00084353	1.89e-09
Rfx4	0.208823	1.98e-09
Msh6	0.743397	2.46e-09
Spag5	0.0348595	2.49e-09
Nup37	0.0754501	2.6e-09
Cstb	0.713923	2.67e-09
Ndufa5	0.963853	2.97e-09
Smc2	0.230134	2.99e-09
Hirip3	0.800177	3.14e-09
Sfrp2	0.301215	3.22e-09
Odf2	0.00784089	3.65e-09
Fabp7	0.582648	3.83e-09
Arhgef39	0.311077	3.9e-09
Eno1	2.035e-05	4.04e-09
Fnbp1l	0.931208	4.41e-09
Iws1	0.369344	4.59e-09
Sapcd2	0.0372604	4.82e-09
Timm10	0.391702	4.84e-09
Immt	0.980128	6.05e-09
Tmed2	0.33354	7.03e-09
Kpna2	0.601467	7.4e-09
Rps19	1.695e-05	8.15e-09
Rps15a	1.11e-08	8.22e-09
Pou3f2	0.160323	8.79e-09
Rps26-ps1	4.54e-09	1.06e-08
Gm6104	0.000189575	1.07e-08
Higd1a	0.0379028	1.09e-08
Hist1h1b	0.0359792	1.15e-08
Fam83d	0.208588	1.23e-08
H3f3b	0.000746707	1.33e-08
Lsm5	0.0516727	1.33e-08
Ddx3x	0.137019	1.45e-08
Tenm4	0.0747474	1.46e-08
Rpl13	0.000540463	1.57e-08
Pou3f3	0.168885	1.59e-08
Cdv3	0.292798	1.65e-08
Npm3	0.0241029	1.75e-08
Erh	0.00129803	2.51e-08
Rpl38	9.05e-07	2.91e-08
Fam111a	0.0846581	3.29e-08
Hells	0.0110739	3.48e-08
Rps18	2.125e-05	3.75e-08
Msx3	0.411566	3.75e-08
Ccnb2	0.0291063	4.12e-08
Cd2ap	0.932863	4.14e-08
Zfml	0.981596	4.31e-08
Vezf1	0.419953	4.68e-08
Dynlrb1	1	5.68e-08
Grcc10	0.0310464	5.93e-08
Gm7589	0.0647427	6.61e-08
Wdr89	0.0320439	7.17e-08
D030056L22Rik	0.514559	7.66e-08
Atad2	0.000259132	7.74e-08
Bora	0.101544	7.83e-08
2610017I09Rik	0.760837	7.92e-08
Ccne1	0.10245	8.38e-08
Gm15415	0.360345	8.6e-08
Stag1	0.964035	9.13e-08
Uqcr10	0.964292	9.5e-08
Pif1	0.309912	9.93e-08
Nup35	0.218935	1.06e-07
Eif3j2	0.00017531	1.08e-07
Rwdd1	0.0175962	1.13e-07
Fgfbp3	0.417886	1.21e-07
Serf2	0.0696625	1.23e-07
Rpl36a	0.0138302	1.34e-07
Rpl39	2.375e-05	1.36e-07
Ccnd2	0.176717	1.64e-07
Nes	0.233239	1.73e-07
Orc5	7.045e-06	1.77e-07
Crabp2	0.940392	2.05e-07
Ska2	0.0014688	2.13e-07
Impdh2	0.445761	2.17e-07
Pcdh8	0.409106	2.21e-07
Ska1	0.536831	2.21e-07
Foxb1	0.463336	2.23e-07
Rpl30	0.00102622	2.33e-07
Gtse1	0.382383	2.46e-07
Hmga1	0.0322267	2.53e-07
Sfpq	0.997494	2.56e-07
Ndnf	0.871125	2.62e-07
Atox1	0.971828	2.99e-07
Hes1	0.155099	3.21e-07
Melk	0.317448	3.36e-07
Reep4	0.140318	4.02e-07
Nell2	0.364433	4.02e-07
Hes5	0.301654	5.11e-07
Cdc27	0.380228	5.38e-07
Tmem138	0.408281	5.53e-07
Rps21	0.161461	5.7e-07
Gm8394	0.000978641	5.87e-07
Safb	0.975337	5.98e-07
Mrpl52	0.18419	6.05e-07
Anapc13	0.99359	6.12e-07
Pappa	0.734594	6.13e-07
Snhg6	0.192258	6.27e-07
Chtop	0.945031	6.54e-07
2600006K01Rik	#NUM!	6.87e-07
Cox6c	0.34662	6.99e-07
Mrpl23	0.730292	7.27e-07
H2afv	0.0671279	7.33e-07
Ahsa1	0.606568	8.3e-07
Myh7	#NUM!	9.17e-07
Rpl36al	0.000549634	9.71e-07
Itgb8	0.114868	1.035e-06
Pdcd4	0.512286	1.06e-06
Spop	0.646399	1.085e-06
Poc5	0.256701	1.1e-06
Esco2	0.287331	1.115e-06
Dynlt1f	0.136325	1.17e-06
Fam181a	0.54497	1.215e-06
Rbl1	0.0749002	1.28e-06
2610524H06Rik	0.726563	1.3e-06
Arl4a	0.83361	1.3e-06
Krt18	0.795594	1.365e-06
Mcm4	0.0259636	1.395e-06
Uchl4	0.0313665	1.535e-06
Ubl5	0.728716	1.54e-06
Tpm3-rs7	0.000474467	1.555e-06
Map1lc3b	0.549527	1.705e-06
Gm9790	0.138029	1.72e-06
Dstn	0.87937	1.905e-06
Pdzd11	0.888599	1.925e-06
Fgfr1op	0.986454	1.955e-06
Ndufb4	0.0562118	1.995e-06
Srgap3	0.483014	2e-06
Rpl29	0.540976	2.14e-06
Vta1	0.152962	2.155e-06
Miip	0.00916803	2.31e-06
Gm6472	0.0053484	2.35e-06
Fnbp4	0.585212	2.41e-06
Psma3	0.566311	2.5e-06
Ptms	0.922595	2.505e-06
Polr2l	0.0369353	2.545e-06
Mrps36	0.630383	2.65e-06
B230312C02Rik	0.0500533	2.705e-06
Odf2l	0.927607	2.8e-06
Ndufb7	1	2.99e-06
Gm10093	0.20458	3.055e-06
Hoxa2	0.954892	3.2e-06
Cox7b	0.579292	3.305e-06
Gm10053	0.0074107	3.355e-06
Rnf168	0.237865	3.445e-06
Hjurp	0.000601399	3.715e-06
Nsg2	0.559017	3.85e-06
Cdc25b	0.325564	3.885e-06
Plch1	0.489423	4.07e-06
Irx3	0.945894	4.255e-06
Hist1h2ae	0.406763	4.46e-06
Dnajb6	0.654856	4.68e-06
Sub1	0.66074	4.685e-06
Tsen15	0.288863	4.76e-06
Gsg2	0.586879	4.855e-06
S100a11	0.831775	4.975e-06
Dhx40	0.799445	5.16e-06
Rab2a	0.961765	5.16e-06
Zfp948	0.0842609	5.29e-06
Skiv2l2	0.901641	5.4e-06
2010107E04Rik	0.999996	5.555e-06
Fkbp2	0.262564	5.655e-06
Lrrc2	0.0984589	5.81e-06
Hnrnpdl	0.833382	5.855e-06
Vim	0.134115	5.92e-06
Hbb-y	0.324854	5.985e-06
Meis1	0.840026	6.08e-06
Kdm5b	0.00979977	6.235e-06
Sumo1	0.0285048	6.67e-06
Scube2	0.439932	6.845e-06
Maea	0.868093	7.175e-06
Tssc4	0.935229	7.255e-06
Rasal2	0.00969774	7.315e-06
Eme1	0.161718	7.52e-06
Krt8	0.71114	7.615e-06
Slc4a1ap	0.282889	7.71e-06
Gzf1	0.528545	7.985e-06
N4bp2	0.908351	8.16e-06
Nkx6-1	0.385017	8.285e-06
Rpph1	0.0894815	8.625e-06
Gpm6b	0.649954	8.68e-06
Nudcd2	0.987489	9.125e-06
Hist1h1d	0.173102	9.31e-06
Pspc1	0.940045	1.0085e-05
Tmpo	1	1.075e-05
Tomm20	0.0204758	1.085e-05
Gigyf2	0.186536	1.11e-05
Carhsp1	0.683884	1.13e-05
Ier3ip1	0.938348	1.155e-05
Fhod3	0.847262	1.16e-05
Txndc17	0.710201	1.165e-05
Tubb2b	0.637279	1.22e-05
Rrbp1	0.88007	1.31e-05
Zfhx4	0.748541	1.32e-05
H1f0	0.136784	1.46e-05
Cald1	0.572595	1.535e-05
Cenpn	0.75238	1.54e-05
Tia1	0.0333574	1.6e-05
Lasp1	0.671089	1.66e-05
Rpl23	3.155e-06	1.73e-05
Gen1	0.397072	1.84e-05
Fat3	0.895562	1.965e-05
Rpl37a	0.000680798	2.18e-05
Apitd1	0.236083	2.185e-05
Sox2ot	0.111201	2.225e-05
Irx5	0.769485	2.25e-05
Cntfr	0.839838	2.42e-05
Hnrnph1	0.063415	2.6e-05
2200002D01Rik	0.864267	2.62e-05
Vamp8	0.488484	2.7e-05
Lrrfip1	0.142363	2.74e-05
Cdkal1	0.647797	2.745e-05
Myh9	0.819779	2.805e-05
Ndufs3	0.481086	2.85e-05
Apba2	0.053148	2.875e-05
Creb1	0.555059	2.875e-05
Sema5b	0.879227	3.03e-05
Eif4g3	0.526672	3.095e-05
Sfrs18	0.602978	3.13e-05
Snrpc	0.0598342	3.145e-05
Rnf34	0.151562	3.3e-05
Gm7536	0.11521	3.37e-05
Parp1	0.392085	3.415e-05
Cnpy1	#NUM!	3.48e-05
Pdcd2l	0.171313	3.525e-05
Scg3	0.642595	3.545e-05
Myl7	0.586508	3.565e-05
Ttn	0.721238	3.59e-05
Ndufs6	0.982674	3.815e-05
Sox2	0.488791	3.825e-05
Ssx2ip	0.626273	3.91e-05
Snhg4	0.140088	3.925e-05
Gm11808	0.00317385	3.965e-05
Cep89	0.211476	4.005e-05
Mis18a	0.0985042	4.045e-05
Kcnk1	0.730286	4.14e-05
Igfbp5	0.791216	4.16e-05
Hes3	0.488852	4.2e-05
Gm9843	1.9e-05	4.335e-05
Nedd4	0.00267342	4.365e-05
Zic5	0.620167	4.465e-05
Serpinh1	0.988011	4.54e-05
Tra2b	0.615505	4.545e-05
Clspn	0.242979	4.57e-05
Zfp36l1	0.755147	4.785e-05
Msi2	0.588252	4.84e-05
Pdlim1	0.85623	4.84e-05
Ext1	0.0653394	5.02e-05
S100a6	0.617622	5.215e-05
Zeb2	0.233468	5.545e-05
Tmeff1	0.836371	5.825e-05
Snhg9	0.0185361	6.23e-05
Srgap2	0.000620896	6.585e-05
Rpl23a	0.260115	6.665e-05
Fzd10	0.534609	6.73e-05
Rpl26	1.155e-06	6.86e-05
Morf4l1	0.0131337	7.14e-05
Traip	0.682746	7.14e-05
Cox6b1	0.963948	7.255e-05
Chchd3	1	7.39e-05
Cenpw	0.337314	7.54e-05
Rap2c	0.725552	7.545e-05
Tmem88	0.399896	7.61e-05
Stxbp6	0.351567	7.71e-05
Dlx5	0.667212	7.82e-05
Maml3	0.326131	7.845e-05
Dsp	0.767741	7.965e-05
Hsp90b1	0.279156	8.12e-05
Akap8	0.687935	8.43e-05
Cars	0.390234	8.54e-05
Ppig	1	8.625e-05
E2f8	0.408387	8.67e-05
Supt4a	0.683822	8.795e-05
Tial1	0.874362	9.155e-05
Ccdc77	0.884656	9.295e-05
Gm26771	0.73207	9.945e-05
2610034M16Rik	0.619395	0.000101002
Cercam	0.7149	0.000101439
2810008D09Rik	0.856064	0.000104303
Fbxl20	0.894119	0.000107776
Nkx6-2	#NUM!	0.000108671
Elovl5	0.438885	0.000108758
Arhgap19	0.208921	0.000111366
Pax3	0.627998	0.000112185
Gm20417	0.200387	0.000115261
Clasp1	0.409867	0.000116153
Nol10	0.97541	0.000116457
Fblim1	0.510256	0.000116936
Lpgat1	0.450442	0.000121035
RP23-45G16.5	0.221507	0.000121504
Arhgef5	0.431223	0.000122107
Gas2l3	0.441338	0.000122434
Cep57	0.860634	0.000122953
Gprc5c	0.734068	0.000123541
S100a10	0.475958	0.000129051
Cdc45	0.381475	0.000130231
Pard3	0.907069	0.000131901
Puf60	0.079114	0.000132772
Pphln1	0.902698	0.000134525
Gpsm2	0.167079	0.000135913
Ranbp2	0.049689	0.000136344
Ngdn	0.916719	0.000138978
Ccdc18	0.87208	0.000144778
Mkrn1	0.570633	0.000146031
Ctnna1	0.961682	0.000147367
Tpm1	1	0.000151525
Utp3	0.991475	0.000155678
Txndc9	0.644702	0.0001566
Tnnt2	0.275265	0.000159478
Fastkd1	0.149557	0.000160744
Rbx1	0.48157	0.000161543
Wfdc2	0.798603	0.000161876
Snrpb	1	0.000163158
Mdm1	0.460464	0.000163174
B230219D22Rik	0.42836	0.000164843
Hax1	#NUM!	0.00016826
Calm1	0.162903	0.000172829
Jam2	0.517939	0.000173079
Rbm6	0.865699	0.000173505
Dtx4	0.302457	0.000176073
Lamb1	0.787449	0.000190555
Srp9	0.777603	0.000193668
Cgn	0.586098	0.000193934
Mrps17	0.540116	0.000196346
Bsg	1	0.000208017
Ppfibp1	0.747909	0.000209247
Hba-x	#NUM!	0.000210047
Smim4	0.751807	0.000217154
Srbd1	0.133457	0.000219873
mt-Cytb	0.517677	0.000221825
Dsg2	0.695658	0.00022306
Eif2s2	0.000558781	0.000236162
Gphn	0.331836	0.000237599
Wbp5	0.597764	0.000240623
Atl2	0.765264	0.000240926
Ndufa13	0.999668	0.000242616
Cdca5	0.393871	0.00024263
Serpinb6a	0.885707	0.000247323
Ubfd1	0.975396	0.00026112
Cdkn2d	0.786743	0.000263112
Gm5607	0.724353	0.000265116
Ttc4	0.881258	0.000265423
Sox3	0.737954	0.000267399
Chaf1a	0.518104	0.000267874
Sdf2	0.933634	0.000269292
Dhfr	0.0609054	0.000272557
Farsa	0.889163	0.000280794
Rgs12	0.459748	0.00028274
Ildr2	0.203842	0.0002869
Cox7a2	0.924227	0.000288247
Cdc42ep5	0.565243	0.000288847
Gxylt1	0.646751	0.000293304
Efna1	#NUM!	0.000293768
Cachd1	0.711086	0.000299876
Tm2d3	0.515764	0.000303958
Rps27l	0.174681	0.000305289
Dscc1	0.8584	0.000307319
2700089E24Rik	0.290349	0.000309789
Chaf1b	0.0797568	0.000310842
Pgam1	0.231476	0.000316991
1110007C09Rik	0.738267	0.000317013
Atp5e	0.417954	0.000320371
Eef1b2	1	0.00032428
Tmem132c	0.941034	0.000324777
Rab14	0.333665	0.000330399
Hbb-bh1	0.793042	0.000335995
Cul5	0.868794	0.000339363
Gpr98	0.412092	0.000344706
Efnb3	0.687731	0.000347848
Exosc1	0.916824	0.000356624
Hist1h1c	0.177432	0.000360618
Ndufab1	0.138222	0.000360949
Ubxn2a	0.409482	0.000362468
Ccdc32	0.915718	0.000365308
2810025M15Rik	0.852502	0.000381798
Kcnh2	0.423698	0.00038576
Taf1b	0.889331	0.000392454
Npl	0.659413	0.000393782
Ube2b	0.0526782	0.000395458
Cryab	0.575668	0.000415669
Jtb	0.533948	0.000418309
Anxa7	0.60962	0.000422559
Mllt3	0.234513	0.000424325
Cyb5	0.870665	0.000431653
Rab15	0.607597	0.000433768
Mdc1	0.689586	0.000435347
Fam173b	0.0718684	0.000437182
Mcph1	0.237345	0.00043972
Dars2	0.727527	0.000444977
Rpa2	0.0340257	0.000452401
Celsr1	0.758139	0.000459999
Jup	0.851674	0.000465578
Lsm7	0.483714	0.000489049
Rbp1	0.811944	0.000489243
Foxm1	0.464096	0.000496434
Hist1h1a	0.243	0.000497336
Iqgap2	0.90074	0.000506883
Ptn	0.683907	0.000520396
Chek2	0.934713	0.00052313
Reep5	0.740117	0.000524161
Tmem256	0.876892	0.000524818
Cct3	0.63894	0.00052836
Lmo7	0.570668	0.000537117
Rpl11	0.0751432	0.000543043
Mad2l1	0.977429	0.000544606
Ywhaz	0.436605	0.000562212
Rtfdc1	0.838245	0.000563535
Slirp	0.937267	0.000569121
Tdrkh	0.579222	0.000575058
Mt1	0.901183	0.000576797
Ccdc115	0.903151	0.00057923
Nkap	0.985725	0.000580265
E130307A14Rik	0.897714	0.000580401
Hypk	0.63045	0.000585664
Fst	0.68103	0.000593019
Suv39h2	0.233341	0.000608338
Rab24	0.325176	0.000611255
Myef2	0.998605	0.000615067
Myl4	0.739526	0.000616206
Mycn	0.49335	0.000632031
Wdr1	0.714042	0.000633797
Mmd	0.837784	0.000640482
Ctnnbip1	0.342138	0.000648928
Myh6	0.590772	0.000653802
Parpbp	0.552634	0.000660345
Dgcr8	0.713674	0.000668786
Syt11	0.248125	0.000668941
Cyc1	0.258537	0.000685714
Otub1	0.746221	0.000693035
Dzip3	0.986302	0.000700709
Ppp3cb	0.376062	0.000710079
Mfhas1	0.521561	0.000716149
Cdkn1a	0.667038	0.000731176
0610037L13Rik	0.529689	0.000753494
Zbtb16	0.182247	0.000763422
Tfap2b	0.901554	0.000765809
Olig2	0.346496	0.000770042
Ascl1	0.804102	0.00077428
Spint2	0.769716	0.000778848
Eno3	0.115471	0.000779481
Rps25	0.0295187	0.000813031
Xpo1	0.520326	0.000830332
Unc50	0.742557	0.000831776
Spin2c	0.564115	0.00083323
Zfand6	0.855383	0.000834333
Mcm10	0.689578	0.000854941
Hcfc1r1	0.79646	0.000856356
Thumpd3	0.187914	0.000860068
Casp8ap2	0.116253	0.000860841
Rfc4	1	0.000882892
Dnajc19	0.108584	0.000911475
Fhl1	0.515945	0.000919629
Rfc3	0.0631103	0.000930929
Rnf165	0.383416	0.000933802
Bola2	1	0.000934271
Ndufb2	0.578889	0.000985682
Ano1	0.851786	0.000995151
Fgf15	0.535069	0.00100692
Thoc2	0.495161	0.00101798
Wipi1	0.738705	0.00101949
Anapc7	0.916993	0.00102289
Btaf1	0.606372	0.0010287
H19	0.807633	0.00103784
Actc1	0.542577	0.0010395
Eef1a1	9.62e-06	0.00105192
Ndufv3	0.544117	0.00105911
Brd3	0.938722	0.00105981
Gm6576	0.154507	0.00106443
Atf2	0.571034	0.00107591
Rtn3	0.43902	0.0010787
Prpf38b	0.52434	0.00109818
Myl9	0.766605	0.00109953
Polr2k	0.256745	0.00110055
Isl1	0.416586	0.00112088
Adh5	0.780418	0.00113187
Timp3	0.886709	0.00113799
Tmem39b	0.487837	0.00115967
Sike1	0.6878	0.001162
Tuba1b	0.000403121	0.00116467
Bmp2	0.81933	0.00120363
Hnrnpa2b1	0.385005	0.00122134
Mxd3	0.876289	0.00122255
Pdia6	0.844674	0.00123174
Sall1	0.50466	0.00124017
Phf23	0.14207	0.00125322
Olfml3	0.904749	0.00125393
Lhfpl4	0.799214	0.00127238
Ptprn2	0.731068	0.00127885
Rps24	2.43e-08	0.00129463
Olig3	0.75208	0.00129922
Uhrf1	0.532875	0.00131235
Rbpms	0.825027	0.00131405
Oip5	0.578843	0.00131813
Max	0.670411	0.00132027
Ly6h	0.883498	0.00132311
Sfrp1	0.963623	0.00134202
Eif4g1	0.987534	0.00134934
Hoxb4	0.808187	0.00135013
Mxd4	0.799665	0.00135279
Cgnl1	0.622897	0.00135395
Cnn2	0.612359	0.00136942
2410018L13Rik	0.410343	0.00137223
C230052I12Rik	0.576627	0.00138553
Akap5	0.397393	0.00138977
Pea15a	0.487829	0.00139967
Fam101b	0.682872	0.00140332
Mir3091	0.867428	0.00140463
Pou3f4	0.848324	0.00141975
Hrc	#NUM!	0.0014257
Zfp281	0.964207	0.00143609
Ndnl2	0.989364	0.00145712
Fam72a	0.913116	0.00145812
Ift27	0.94315	0.00146985
Pitx1	0.712571	0.00149247
Fancc	0.595907	0.00152881
2810004N23Rik	0.266832	0.00153089
Ppp2r5e	0.44268	0.0015391
Mageh1	0.475023	0.0015617
Ngfrap1	0.973619	0.00156665
Pak1ip1	0.323146	0.00157095
Nkx2-9	#NUM!	0.00157713
Dnase2a	#NUM!	0.00157719
Chchd10	0.753693	0.00158744
Tcf19	0.477625	0.00160836
2310036O22Rik	0.123293	0.00162351
Ackr3	0.909014	0.00163249
Cers4	0.822697	0.00163374
H3f3a	3.59e-06	0.00165859
Neurog2	0.775342	0.0016635
Nrcam	0.58389	0.00167241
Maged1	0.201676	0.00167767
Rgcc	0.825603	0.00169075
Gm24357	0.0145342	0.0017179
Usp10	0.70703	0.00173287
Dusp9	0.793356	0.00175054
Tob1	0.574976	0.00178524
Rps2	0.000314425	0.00179496
Tsga10	0.220498	0.00179641
Dancr	0.129519	0.00179684
Ssr2	0.978077	0.00180759
Gm5914	0.732353	0.00181005
Cep192	0.216195	0.00181144
Obsl1	0.785706	0.00184549
Fignl1	0.871437	0.00184827
Fahd1	0.816483	0.00186801
Prrx2	0.589942	0.00190783
Tomm5	0.226031	0.00192452
Pfn1	0.409507	0.00194112
Rbmx	0.549583	0.00196136
Lman1	0.995594	0.0019893
Ugdh	0.8602	0.00200004
Slc38a4	0.373163	0.00200447
E2f7	0.309381	0.00202157
5830418K08Rik	0.87138	0.00203097
Jdp2	0.680821	0.00203473
Asxl1	0.0304382	0.0020444
Hspb1	#NUM!	0.00206248
Gm13139	0.735655	0.00207634
Troap	0.688165	0.00208641
Pfdn5	0.930918	0.0021086
Gins1	0.965119	0.00212455
Emid1	0.835439	0.00214424
Rpl10a	0.00118637	0.00215204
Atad3a	0.754452	0.00218018
Cnot4	0.472307	0.00218886
Pank1	0.353702	0.00221073
Gtf3c6	0.856467	0.00221377
Tmem230	0.499703	0.00221686
Sae1	0.0279724	0.00223136
Abracl	0.894711	0.00223212
Zcchc7	0.87459	0.00223656
Spsb4	0.134495	0.00223918
Depdc1b	0.0758384	0.00224718
Tmsb15b2	0.466786	0.00225538
Mdm4	0.330389	0.00226908
2610018G03Rik	0.888329	0.0022886
Spag9	0.597156	0.00229011
Atad5	0.209728	0.00230725
Cdh2	1	0.00231344
Bcap31	0.910033	0.00231766
Rps6	0.113827	0.00232995
Snrnp35	0.499103	0.00233811
Ptbp3	0.893289	0.00233957
Naca	9.375e-05	0.00235001
Sf3b2	0.962149	0.00236198
Mt2	0.957906	0.0023763
Gpr180	0.670423	0.00237716
Eml5	0.406604	0.00238333
Pdia3	0.883214	0.00240501
Tox3	0.758671	0.00244101
Ttc21b	0.81228	0.00244704
Ikbkap	0.399287	0.00245091
Sepw1	0.807424	0.00246983
Rps5	0.881692	0.00249409
Hopx	0.673485	0.00249766
Krt19	0.722235	0.00251602
Lsr	0.894062	0.00251683
Elp4	0.833457	0.00251808
Gm7102	0.408185	0.0025495
Zfp706	0.834591	0.00258623
Pet100	0.971366	0.00261879
Cdkn1b	0.0561362	0.00266749
Fdx1l	0.503992	0.00266831
Rbm26	1	0.00270004
Smu1	0.960971	0.00270613
Cox4i2	0.735072	0.00271716
Enox2	0.888986	0.0027291
Pabpn1	0.719261	0.00273873
Donson	0.88852	0.00273904
Cdk2ap1	0.363324	0.00274396
Kat5	0.755687	0.00275525
Schip1	0.833667	0.00275662
Fem1b	0.482758	0.00275734
Actr6	0.4665	0.00277301
Csrnp3	0.899296	0.00278714
Rpl12	0.403204	0.00279321
Col26a1	0.827609	0.00281772
Snx1	0.771337	0.00283814
Rpl7l1	0.83234	0.00283996
Sptlc1	0.742426	0.00284085
Rbbp7	0.882525	0.00284712
Ndn	0.981586	0.00285844
F11r	0.806732	0.00288148
Ifitm3	0.646103	0.00292297
Mark3	0.0211714	0.00293864
Hook1	0.944701	0.00295448
Gm10260	0.22728	0.00295892
Ptplad1	0.051688	0.00297457
Lsamp	0.827181	0.00297771
Epcam	0.403826	0.00299561
Celsr2	0.320305	0.00300187
Alg2	0.859941	0.00305923
Zfp280c	0.577492	0.00308468
Atp6v1f	0.998623	0.00311189
Trap1	0.872638	0.00311517
Cd2bp2	0.550847	0.00311634
Gpc6	0.291691	0.00316217
Ncald	0.680198	0.00320552
Med21	0.0800551	0.00322464
Rpl22l1	0.000213529	0.00322919
Armc6	0.617907	0.00324115
Hmgxb4	0.535821	0.00324121
Kifc5b	0.69517	0.00326563
Zfp518a	0.539528	0.00326569
Adamts3	0.935984	0.00327716
Cyba	0.759409	0.00329266
Tuba1c	0.0745345	0.00329551
Agap1	0.208403	0.00331814
Ift74	0.926678	0.00332818
Jph1	0.705044	0.00335069
Ndufaf1	0.593067	0.00336556
Pdpn	0.90206	0.00338796
Tln1	0.931044	0.00343697
Slu7	0.837712	0.00344319
Surf4	0.897084	0.0035639
Mettl21d	0.706932	0.00356463
Twf1	0.510041	0.00362358
Pkm	0.961877	0.00366111
Cldn6	#NUM!	0.00369689
Trim2	0.0442814	0.00370581
Zic1	0.423456	0.00373166
Ppp1r2	0.20765	0.00373805
Gm18025	0.350819	0.00377948
Yme1l1	0.741487	0.00381206
Pola1	0.971962	0.00381885
Huwe1	0.230817	0.00382874
Col9a1	0.595703	0.00385677
Cct4	0.745703	0.00387281
Serpine2	0.84744	0.00387951
Ptbp2	0.840679	0.00389006
Etfa	0.573026	0.00389391
Stox2	0.990379	0.00389755
Ddx17	0.182299	0.00390493
Aplp2	0.717633	0.00391858
Hoxc4	0.654628	0.00392483
Rsbn1	0.947346	0.00393288
Rnf13	0.553794	0.0039414
Rmi2	0.940065	0.00397585
Nol8	0.863128	0.00397806
Exoc4	0.727285	0.00398175
Vdac2	1	0.00404256
St7l	0.683075	0.0040592
Zfyve20	0.655268	0.0040727
Syncrip	0.764706	0.00408379
Tnnt1	0.837374	0.00409469
Fzd9	#NUM!	0.0041064
Myl12a	0.585088	0.00411811
Stx18	0.839166	0.00412405
Rnaseh2a	0.882759	0.0041271
Mrps33	0.0738016	0.00418445
Mllt11	0.882397	0.00419123
Krit1	0.228174	0.00419206
2610002J02Rik	0.180946	0.00420111
St8sia3	0.527236	0.00420261
Vdac3-ps1	0.652055	0.00420901
Stard10	0.95469	0.00421164
BC017158	0.842143	0.00423118
Gm9791	0.659809	0.00423317
Sap30	0.227577	0.00423768
App	0.797093	0.00425835
Dlg1	0.354908	0.00427347
Gm9833	0.535482	0.00430704
Cbx3	0.00048516	0.00432847
Uchl3	0.289611	0.00438307
Edn3	0.0976296	0.00438363
Foxo4	0.873788	0.00438638
Hnrnpf	0.277915	0.00438745
Pax6	0.672661	0.00443122
Tnni1	0.854108	0.00445704
Tspan5	0.869987	0.00447839
Zc3h18	0.722302	0.00449273
Elavl4	0.724996	0.00450412
Slc25a24	0.593114	0.00453024
Tiprl	0.902912	0.00462769
Stmn3	#NUM!	0.0046855
Tfap2a	0.737556	0.00473704
Rfc1	0.883615	0.00475671
Cd59a	0.846023	0.00476897
Cenpp	0.895693	0.00477628
Espn	0.898282	0.00481223
Nol7	0.949003	0.00488482
Rbms1	0.976307	0.00488949
Gm16372	0.161888	0.0049371
Irx2	0.584223	0.00493753
Rpl8	0.988163	0.00493864
Rbm5	0.355239	0.00495957
Eif3i	1	0.00502081
Mtif2	0.295334	0.00507608
Pou2f1	0.0800919	0.00508734
Zfp280d	0.953893	0.0051019
Rpl10	0.254277	0.00510756
Gm13476	0.642225	0.00511729
RP23-103I12.13	0.358699	0.00511895
Dlk1	0.200415	0.00512848
Top1	0.910266	0.00515042
Mum1	0.644067	0.0051766
Mettl8	0.715936	0.00518258
Gps2	0.956135	0.00518432
Sarnp	0.00176047	0.00518471
Armcx1	0.645184	0.00526088
Gtpbp4	1	0.00529742
Pfdn1	0.181909	0.00535075
Rpl9-ps6	2.31e-07	0.00537769
Mettl3	0.881846	0.00539549
Cops7b	0.825405	0.00541633
Igf2	0.837177	0.0054217
2300009A05Rik	0.549362	0.00547595
Ino80	0.145498	0.00548959
Mastl	0.711594	0.00549955
Fubp1	0.882761	0.00552696
Wnk1	0.417343	0.00554769
Sbds	0.924196	0.00555162
Atp5h	0.000176104	0.00555282
Smarca2	0.844534	0.00562368
Btbd17	0.908311	0.00562473
Rhod	0.442835	0.00562882
Ermard	0.872819	0.00563117
Abcd2	0.895122	0.00565483
Loxl2	0.747266	0.00566498
Zfp511	0.913492	0.00566634
Sirt7	0.907403	0.00572631
Gap43	0.367438	0.00578963
Lias	1	0.00585197
Hdac1	0.14549	0.0058575
Isg20l2	0.980798	0.0059242
Ube2e2	0.91207	0.00595932
Gm16380	0.00997248	0.00599564
Ppfibp2	0.201451	0.00599956
Prmt8	#NUM!	0.00603807
Gm10123	0.584529	0.00605833
Twist1	0.628254	0.00606532
Tbx3	0.709662	0.00608551
Cox16	0.0103124	0.00610821
Eif4b	0.464317	0.006142
Six1	0.875838	0.00617018
Ruvbl2	1	0.0062416
Rims2	0.643732	0.00627003
Bcl7c	0.774737	0.0062775
Ate1	0.342364	0.00634207
Fzd3	0.332389	0.00634768
mt-Nd5	0.0581491	0.00638593
Topbp1	0.560034	0.00642275
Ypel2	#NUM!	0.00644692
Nme6	0.0692054	0.00657299
Rbmx2	0.658838	0.0065905
Ercc5	0.888593	0.00661467
Mat2b	0.904326	0.00667237
Katnal2	0.692691	0.00668061
Anp32b	0.00506739	0.00676661
Poc1a	0.675419	0.00690566
Mettl15	1	0.006914
Wbscr22	0.817576	0.00692125
41527	1	0.00694833
Ndufb3	0.48143	0.00694991
Gnai3	0.208555	0.00697855
Cep44	0.771833	0.00711376
Actr8	0.916761	0.00711684
Ubr5	0.322766	0.0071197
Josd2	0.654144	0.00714265
Eif1b	1	0.00714761
Map3k3	0.535605	0.00717345
Timm8b	0.987913	0.00718755
Cnksr2	0.716306	0.00725115
Rdx	0.773546	0.007268
Bnip3l	0.382287	0.00727322
Mybl2	0.807468	0.00733434
Pus3	0.50172	0.00734174
Lrrtm3	0.857405	0.00736308
Ina	0.624935	0.00748469
Ninl	0.702219	0.00754438
Siah1b	0.915129	0.00754615
Pum1	0.819195	0.00755273
Smim11	0.728357	0.00757194
Tpd52	0.808501	0.00757784
Bmp7	0.441888	0.00759283
Dusp23	0.875837	0.00763228
Cs	0.989591	0.0076636
Kitl	0.707663	0.00770817
Minos1	1	0.00776593
Csrp1	0.84139	0.00781426
Pltp	0.823133	0.00782619
Arid1a	0.337283	0.00782806
Itga9	0.660408	0.00787603
Tra2a	0.575677	0.00789339
Pcp4l1	0.667143	0.00790254
Atp6v0e	0.816265	0.00799739
Igfbp3	0.714823	0.00806328
Hspe1	0.00163284	0.00821576
Emc10	0.586747	0.0082197
Baiap2l1	0.515387	0.00824352
Armc1	0.267481	0.00825918
Homer2	0.374768	0.00829994
Npnt	0.855175	0.00830002
Smtn	0.439344	0.0083173
Fmn2	0.616588	0.00831892
Ifitm2	0.913854	0.00834876
Dok4	0.622015	0.0083996
Traf3ip2	0.907805	0.00845251
Phlda2	0.68029	0.00848548
Ppp1r35	0.0560074	0.00849225
Tpd52l2	0.688057	0.00855083
Pagr1a	0.925321	0.00855319
Ccdc112	0.764438	0.00862217
Mdn1	0.492047	0.00864719
Abhd17a	0.864454	0.00870184
Fastkd2	0.396024	0.00870759
Srrm1	0.517124	0.00872581
Lrrn4	0.351378	0.00878335
Rpl27-ps3	0.0108067	0.00881262
Cdc34-ps	0.35603	0.00885384
Rhno1	0.197211	0.00886354
Thbs3	0.926124	0.00889954
E030030I06Rik	0.725051	0.00889968
Ylpm1	0.681636	0.00891211
Banf1	0.114086	0.00893206
Uqcrc2	0.962437	0.00907457
Ppp1r15a	0.899694	0.00909038
Gmeb1	0.422525	0.00909585
Snrpd2	0.0486741	0.00909759
2700094K13Rik	0.923804	0.00909778
Polr2a	0.697751	0.0091673
Commd2	0.671249	0.00917101
Tubgcp3	0.822733	0.00917448
Ap1m1	0.8347	0.0091865
Prtg	0.809568	0.00924732
Cltb	0.615201	0.00925278
Tmem218	0.478579	0.0092792
Rarg	0.846972	0.00930114
Cep85	0.221514	0.0093093
2810001G20Rik	0.271246	0.00935513
Lsm1	0.190852	0.00938179
Mbnl2	0.734108	0.00939022
Cxcl12	0.71239	0.00939351
Dsn1	0.271393	0.00942891
Krr1	0.982137	0.00946157
Lgals1	0.785169	0.00950153
Trmt10a	0.84119	0.00950223
Gm8113	#NUM!	0.00965106
Lamp3	0.366347	0.00968892
Sox1	0.693964	0.00973855
Stoml2	1	0.00974913
Rnf214	0.634038	0.00980267
Spry2	0.620863	0.00984493
Cdo1	0.842571	0.00986467
Capn6	0.667518	0.00998136
Pafah1b2	0.112834	0.00998937
Gucy1a2	0.808204	0.010003
Tpm4	0.872079	0.0100034
Ncapg2	0.48215	0.0100692
Ppp1r11	0.66946	0.0100823
Aldh1a2	0.895238	0.010093
Tinagl1	0.819634	0.0101522
Ddx10	0.951423	0.0101562
Mapk8ip1	0.704553	0.0101981
Cyb561d2	0.652301	0.0102178
Tpm2	0.748865	0.010245
Grrp1	0.850052	0.0102607
Atp11c	0.859193	0.0102676
Cmtm8	0.798661	0.0103559
Atp5g1	0.00258398	0.0103751
Golt1b	0.1724	0.0105118
Dhx32	0.736419	0.0105127
2410002F23Rik	0.399563	0.010526
Ctps	0.906907	0.0105721
Vangl2	0.255365	0.010577
Cep250	0.964495	0.0106318
Pelp1	0.906248	0.0106623
Hilpda	0.736597	0.010751
Bms1	0.997606	0.0108384
Zufsp	0.872324	0.0109143
Pvr	#NUM!	0.0109504
Ube2n	0.375483	0.0109694
Batf3	0.54742	0.010999
Kbtbd11	0.824793	0.0110442
Gm10784	0.202903	0.0110488
Ash2l	0.952904	0.0110581
Dpysl5	0.450188	0.0111067
Uspl1	0.227608	0.0111313
Hpcal1	0.248406	0.0111877
Ran	0.000202221	0.0112272
Mrpl47	0.880339	0.0113316
Mars	0.881272	0.0113406
Rrs1	0.999838	0.0113754
Matr3	0.99201	0.0113769
Nrk	0.819029	0.0113799
Zmym4	0.0532729	0.0115451
Cited2	0.928656	0.0116326
Tsnax	0.946401	0.0116554
Uap1	0.802248	0.0116839
Rpsa	0.000632791	0.0116938
Dohh	0.650527	0.0116974
Pdcd10	0.0216662	0.0117391
Sdhc	0.618166	0.0117837
Mir22hg	0.626173	0.0118148
Ncapd2	0.529236	0.0118362
Arf2	0.827606	0.0118411
mt-Rnr1	0.893623	0.0118575
Cdc14a	0.329742	0.0118855
Hist1h4i	0.827554	0.0119115
Commd5	0.856462	0.0119943
Kif18b	0.618309	0.0119968
Gm10250	0.000160727	0.0119992
Grb7	#NUM!	0.0120978
Oaf	0.820867	0.0120996
Slc35f1	0.408141	0.012105
Zmpste24	0.15561	0.0121246
Nebl	0.488284	0.0122076
Gm10501	0.382694	0.0122753
Usp14	0.980121	0.0122869
Dlc1	0.891077	0.01229
Prcc	0.944943	0.0123791
Hsdl1	0.22874	0.0123931
Maob	0.740485	0.0124324
Dhrs4	0.936974	0.0124829
2810417H13Rik	0.000155648	0.0124845
Ddx39b	0.735969	0.0125449
Tfrc	0.931825	0.0125948
Lap3	0.992107	0.0126283
Tram1	0.745883	0.0126341
Zcchc3	0.839852	0.0126355
Lxn	0.80974	0.012715
Zfp277	0.943487	0.0128259
Mcmbp	0.73236	0.0128973
Emilin2	0.691766	0.0128977
Smg6	0.484828	0.0129548
Dut	0.660578	0.0130466
Ttc8	0.883666	0.0130825
Mpi	0.783757	0.0130852
Mphosph10	0.794315	0.013112
Mrpl41	0.953075	0.0131593
Eml1	0.443117	0.0132187
Acsl6	0.543796	0.0132351
Fbxl15	0.781088	0.0134366
Phlda1	0.810401	0.0135448
Dach1	0.149025	0.0135665
Gm12166	0.820911	0.0136338
Hoxb9	0.405848	0.013745
Ercc6l2	0.895856	0.0137812
Cyp26b1	0.35864	0.0138388
Fgfr2	0.540498	0.013848
Ppfia1	0.915851	0.0139324
Stxbp3a	0.864526	0.01416
Emg1	0.806067	0.0141663
Gpn1	0.656416	0.0142539
Hapln1	0.336045	0.0142589
Ypel5	0.815423	0.0144106
Fopnl	0.704702	0.0144471
Rpl18	0.000448814	0.01452
Ctsd	0.877326	0.0146072
2310044G17Rik	0.110214	0.0146458
Ankle1	0.618514	0.0147066
Psmb1	0.992884	0.0147179
Ndufs2	0.134108	0.0147526
Zfp12	0.702189	0.0148294
Tdrd3	0.403705	0.0148477
Myl12b	0.974686	0.0149431
Prr13	0.835479	0.0149435
Rbfox3	#NUM!	0.0149714
Ebag9	0.513306	0.0150219
Hist1h2bc	0.072268	0.0150385
Wwtr1	0.770391	0.0150599
Rasa1	0.62256	0.0150733
Slc25a4	0.712489	0.0150748
Zmynd19	0.970732	0.0151302
Eif2ak2	0.805297	0.0151944
Crip1	0.700173	0.01536
Kctd5	0.660968	0.0153868
Mrps36-ps1	0.130831	0.0153906
Mfap1a	0.423364	0.0154651
Fen1	0.951563	0.0154719
Tyms	0.353827	0.0154775
Glt8d1	0.31044	0.0154808
Phyh	0.717472	0.0155876
Shcbp1	0.593286	0.0156216
Mettl14	0.993943	0.0156506
Pxn	0.872613	0.0156661
Gm17541	0.00109696	0.0156713
Mpnd	0.970741	0.0157499
Cmpk1	0.687457	0.015825
Arfrp1	0.794488	0.0158883
2310033P09Rik	0.997861	0.0159455
Ldb2	0.71989	0.0159714
Map2k6	0.822433	0.0160064
Wdr75	0.650733	0.0160998
Ccdc136	0.413429	0.0163032
Zfp422	0.28002	0.0163134
Qdpr	0.0918232	0.0164066
Taf5	0.846191	0.0164593
Tbl1x	0.662979	0.0164955
Cd63	0.865588	0.0165066
Srsf10	0.0655017	0.0165165
Ak4	0.876381	0.0165749
Miat	0.664432	0.0166233
Zfx	0.834226	0.0166773
Itsn2	0.807226	0.0167336
Hspa1a	#NUM!	0.0167394
Sdad1	0.669368	0.0167559
Ciapin1	0.673279	0.0167679
Jun	0.899645	0.0167945
Klhl28	0.721627	0.0168249
Msl1	0.319408	0.0168729
Ehmt2	0.638906	0.0169111
Usp7	0.800734	0.0169137
Phospho2	0.840892	0.0169508
Hras	0.577238	0.0169523
Ddx1	0.626168	0.0169696
Selm	0.814803	0.0170139
Usp5	0.64218	0.0170169
Plekhg3	0.893216	0.0171114
Hoxb7	0.947593	0.0172511
Sys1	0.726624	0.0174979
Gtf2f2	0.552322	0.0175578
Rpl13-ps3	0.322692	0.0176949
Hmces	0.905707	0.0177041
1810058I24Rik	0.4097	0.0177899
Mospd3	0.798771	0.0178204
Zcchc8	0.933851	0.0178521
Cdh3	0.706414	0.0178929
Ttc9c	0.907731	0.0179171
Sh3bgrl	0.991489	0.0179325
Dpm3	0.775393	0.0179329
Gm7808	0.538796	0.0179562
Thrap3	0.0318741	0.0179704
Ift20	0.958442	0.0180346
Polr2b	0.977169	0.0180594
Mrpl44	0.875467	0.0180705
Rpl4	0.321913	0.0181395
Doc2a	0.537763	0.0182105
Dab1	0.913565	0.0182222
Tbrg1	0.469394	0.0183753
0610007N19Rik	0.429721	0.0183804
Calm2	0.93725	0.0183846
Rrm1	1	0.0184524
1110059E24Rik	0.913928	0.0184654
Ccdc88a	0.895577	0.0185072
Ezh2	0.834781	0.0186559
Rad18	0.855769	0.0188987
Nek4	0.400254	0.0190238
Ago1	0.0660303	0.0190953
Bag2	0.689784	0.0190957
Eda	0.523014	0.0191042
U2af1l4	0.520517	0.0191326
Crlf3	0.883716	0.019162
Cops3	0.831936	0.0192158
Epb4.1l4a	0.778747	0.0192467
Sh3bgr	0.618237	0.0192771
Mkks	0.760113	0.0193928
Brca1	0.834645	0.0194399
Ccdc34	0.960796	0.0194693
Cdca4	0.344724	0.0194936
Rilpl2	0.908864	0.0195984
Pard3b	0.242627	0.019608
Rai14	0.907935	0.0197068
Sbk1	0.832211	0.0197842
Cuedc1	0.227075	0.0197863
Gata6	0.89168	0.0201232
Zfp518b	0.752524	0.0201756
Agrn	0.559847	0.0201944
Arhgef40	0.801415	0.0203588
C130036L24Rik	#NUM!	0.0204
Clmp	0.766783	0.020417
Lbr	0.966507	0.0205057
Coq5	0.891978	0.020569
Zfp408	0.813663	0.020581
Ppapdc1b	0.179223	0.0206495
Dhx9	0.0578055	0.0206765
Ube2k	0.220263	0.0207335
Trit1	0.722294	0.0208139
Prrx1	0.826687	0.0208547
Zfp191	0.992612	0.0208582
Plk4	0.119489	0.02091
Stard7	0.90072	0.0209715
Dsc2	0.683866	0.0209877
Psme2b	0.458853	0.0210467
Rab28	0.884885	0.0212895
Etl4	0.874952	0.0213571
Gabpb2	0.155872	0.0215106
Slc25a1	0.785298	0.0215268
Bola3	0.752096	0.0215269
Nbea	0.891081	0.021765
Aatf	0.718608	0.0218593
Flywch2	0.803793	0.021891
Got1	0.443991	0.0219853
Peg3	0.880002	0.0220716
Nif3l1	0.890404	0.0221222
41525	0.865973	0.0221925
Dck	0.426461	0.0222224
Rpa3	0.370042	0.0222462
Nr2f1	0.981742	0.0222695
Paip1	0.832636	0.0223038
Msantd2	0.656065	0.0223049
Postn	0.846945	0.0224226
Ik	0.9076	0.0224485
Cpsf7	0.83258	0.0224798
Zdhhc21	0.179599	0.0224825
Pex13	0.932128	0.0225572
Rps11	4.095e-06	0.022568
Gnb2	0.584465	0.022595
Psme2	0.443374	0.0226282
Chd7	0.107908	0.0227891
H2-Ab1	0.909869	0.0229053
Lrrc49	0.879423	0.0229231
C530008M17Rik	0.875127	0.0231068
S100a1	0.719159	0.0231613
Ibtk	0.615161	0.0232621
Acadl	0.867289	0.0232901
Cradd	0.814216	0.0233451
Uqcrh	0.698271	0.0233613
Mlxip	0.621381	0.0236986
Med1	0.855113	0.0237963
Zfp81	0.88877	0.0239278
Snx6	0.801748	0.0240875
Riok1	0.922421	0.024088
Tmem123	0.803531	0.0242366
Clasp2	0.903092	0.0242529
Psmd8	0.707172	0.0242545
Ldha	0.960665	0.0244523
Mest	0.902445	0.0244989
Zfp1	0.926052	0.0245102
Zfpm1	0.856181	0.0246125
Mycl	0.665865	0.0247842
Suv39h1	0.739844	0.0248023
Pam	0.92198	0.0248412
Fam178a	0.761994	0.0248653
Sec23ip	0.402435	0.0248692
Fsd1l	0.629083	0.0250167
Foxc1	0.655994	0.0250505
Rps14	0.938471	0.0250582
Serp1	0.796251	0.0250602
Sord	0.934746	0.0251571
Acn9	0.411742	0.0251779
Kat7	0.530781	0.0252135
Akap1	0.51423	0.0252715
Igfbp2	0.935982	0.0253187
Tbl3	0.738277	0.0253942
Zdhhc6	0.791165	0.0254879
Tkt	0.94939	0.0255663
Fmr1	0.851606	0.0255806
Apoo-ps	0.762465	0.0256732
Zfp30	0.850373	0.025689
Rb1cc1	0.831433	0.0257852
Ccp110	0.713988	0.0258454
St3gal5	0.813738	0.0259305
Aldh18a1	0.798355	0.0259339
Gm1840	0.0607142	0.0259616
Utp23	0.872174	0.0261365
Opa3	0.121778	0.0261506
Mplkip	0.944027	0.0262077
Fam216a	0.90246	0.0262886
Nsl1	0.712521	0.0263221
Vbp1	0.688689	0.0263681
Tspan15	0.763448	0.0263749
Plp2	0.25126	0.0263795
Tars	0.916765	0.0265065
Kdm5c	0.00229698	0.0265257
Ier5	0.852048	0.0265654
Hars2	0.877738	0.0265731
Manf	0.937089	0.0265745
Cwf19l1	0.776364	0.0265786
Cfl2	0.344589	0.0265949
Chordc1	0.915541	0.0266025
Uxs1	0.677607	0.0266148
Prkrir	0.997529	0.0266622
Kctd9	0.480285	0.0268412
Cct6a	0.926689	0.0269727
Mrpl33	0.999472	0.0272516
Hs6st1	0.585814	0.0273316
1190005I06Rik	0.728968	0.0273633
Frmd6	0.761137	0.0275883
Dph2	0.854967	0.0277106
Ubxn6	0.669234	0.0277455
BC027231	0.555428	0.0278644
Rbm3	0.0261188	0.0278721
St7	0.722065	0.0279966
Npat	0.928439	0.028023
Tmem33	0.991249	0.0281045
Gt(ROSA)26Sor	0.401197	0.0281608
Ccdc141	0.681765	0.0281754
Degs1	0.919489	0.0284113
Phf10	0.928521	0.0284456
4930503L19Rik	0.850366	0.0284491
Cbwd1	0.814428	0.0284836
Car3	0.237735	0.0286774
Ctdspl	0.893487	0.0287778
Ndufa1	0.656266	0.0288033
Pkig	0.704283	0.0288415
Dguok	0.942368	0.0288482
Greb1l	0.717102	0.0288879
Coil	0.502414	0.0289207
Tox	0.62567	0.0289222
Bre	0.841929	0.028963
Fam69a	0.582407	0.0289648
Zfand5	0.766487	0.0290589
Dnajb12	0.261633	0.0291023
Smim7	0.900699	0.0291695
Pitpnb	0.172178	0.0291809
Ift88	0.827419	0.0293355
3632451O06Rik	0.57793	0.0293824
Zc3h13	0.139288	0.0295307
Prdx2	0.997851	0.0295915
Nup133	0.909197	0.0296487
Cthrc1	0.747453	0.0296543
Hspd1	0.000229108	0.0298057
Ccdc55	0.913789	0.0298264
Dhcr7	0.811152	0.0298896
Mllt10	0.992719	0.0299942
Hspa8	5.185e-05	0.0300928
Fam126a	0.822636	0.0302092
Klc1	0.879802	0.0305083
Mrpl38	0.97795	0.0305104
Ctgf	0.430412	0.0305374
Pitx2	0.897505	0.0306528
Golga1	0.685175	0.0307101
Lypla2	0.931069	0.0307426
Prr7	0.861353	0.0308413
1110037F02Rik	0.921759	0.0309004
Fam110a	0.0487379	0.0309831
Cdk12	0.00820337	0.0309878
Ube2j2	0.685502	0.0310091
Ythdc1	0.528264	0.0310187
Isy1	0.910951	0.0311088
Gfpt2	0.61889	0.0311323
Vash2	0.840668	0.0311331
Oser1	0.334661	0.031219
Gnb2l1	0.220003	0.0312709
Arfip1	0.915284	0.031274
Vav3	0.57215	0.0313002
Cd164	0.645407	0.0313302
Mcoln3	0.774933	0.0313926
Parva	0.860931	0.0314958
Ap3m2	0.867787	0.031524
Igf2os	0.871852	0.0315498
Sec62	0.966402	0.0316877
Pot1b	0.79305	0.0317063
Frat2	0.336468	0.0317405
Gm6505	0.436554	0.0318633
Wdr92	0.527239	0.0320816
41519	0.715619	0.0321275
Cdc42ep1	#NUM!	0.0322365
Abce1	0.987985	0.0322551
Fam118a	0.797674	0.0323917
Ajap1	0.382776	0.0324492
Snhg11	0.551589	0.032453
Rian	0.357451	0.0326161
Rnd3	0.730064	0.0326462
Hip1	0.448144	0.0326473
Pnkp	0.75958	0.032754
Slc39a6	0.897699	0.0327579
Scoc	0.131011	0.0327584
Jakmip2	0.468469	0.0327657
Mettl1	1	0.0328518
Flnb	0.372265	0.0328784
Ndufa2	0.828988	0.032909
Mef2c	0.723147	0.0329226
Fkbp10	0.960487	0.033191
Bcat1	0.85421	0.0332218
Maoa	0.844654	0.0333137
Acta2	0.443713	0.0333468
Exoc3	0.388074	0.0334302
Rhot1	0.851567	0.0336278
Utp15	0.894831	0.033747
Mrgbp	0.960898	0.0338571
BC003965	0.282496	0.0338896
D3Ertd751e	0.894981	0.0339634
Sh3bgrl3	0.801262	0.0340629
HOTAIRM1_5	0.694958	0.0341132
Pofut2	0.855776	0.0341493
1110059G10Rik	0.86116	0.0342094
Ppp1r14b	0.918799	0.0342462
Haus8	0.824129	0.0342556
Rufy2	0.241217	0.0343145
Sox21	0.584849	0.0343161
Rad51ap2	0.88913	0.0345172
Esf1	0.806819	0.0345563
Trappc2l	0.547402	0.0345754
Tox2	0.781743	0.034728
Bambi	0.370687	0.0347643
Arv1	0.908966	0.0348296
Tmem37	0.904117	0.034893
Fdx1	0.832536	0.0349137
Eif3d	0.443612	0.0350156
Xab2	0.67716	0.0350328
Mtfr2	0.746678	0.0350814
Plxna2	0.0902672	0.0353054
Rbm12	0.512167	0.0353907
A830082K12Rik	0.739645	0.0354031
Gm13251	0.578472	0.0354293
Bnip1	0.901335	0.0354496
Exoc2	0.757892	0.0355021
F2r	0.900449	0.0355448
Sephs2	0.666919	0.035564
Ankrd49	0.833014	0.0356475
2810006K23Rik	0.661424	0.0356601
Tmem209	0.856863	0.0358853
Gpx8	0.576659	0.0359118
Cep350	0.660739	0.03594
Tmx3	0.688056	0.0360852
Bloc1s1	0.0633437	0.0361435
Gnptg	0.690971	0.036154
Surf2	0.591636	0.0362127
D17H6S56E-5	0.390747	0.0363933
Ccdc41	0.720782	0.0364036
D2Wsu81e	0.713052	0.0364556
Ino80b	0.848108	0.0364687
Zfp617	0.646293	0.0364855
Barx1	0.394216	0.0364978
Ubald2	0.874176	0.0365612
2700049A03Rik	0.788951	0.0366796
Anxa6	0.876625	0.0368322
Leprotl1	0.942664	0.036886
Bcam	0.926479	0.036992
Shisa2	0.574402	0.0369929
Hspbp1	0.744123	0.0373077
Elp5	0.905723	0.037315
Gpc4	0.907411	0.037369
Nop56	0.0297168	0.0375984
Efhd2	0.616259	0.0376814
Ripply3	0.669378	0.0377329
Prom1	0.245833	0.0378055
Zfp260	0.265863	0.0378227
Fndc3c1	0.841696	0.037844
Idh3b	0.962051	0.0379543
Cep97	0.920555	0.03796
Spopl	0.822714	0.0379908
Laptm4a	0.746993	0.0380285
Ddx39	0.759146	0.0381532
Cenpk	0.796813	0.0381798
Dopey1	0.891669	0.0381926
Zmym2	0.0348241	0.038241
Depdc1a	0.912981	0.0382671
Itgb5	0.823328	0.0385024
Gm15051	0.475834	0.0385529
Chchd6	0.435239	0.0385694
Rps15	0.0655932	0.0386802
Pdlim4	0.915802	0.0387568
Klhl9	0.689787	0.0389195
Myh10	1	0.0390268
Saal1	0.874416	0.0390386
Meox2	0.922719	0.0390604
Ccdc137	0.86687	0.039134
Svil	0.833512	0.0393075
Nutf2-ps1	#NUM!	0.0394499
Ehmt1	0.830711	0.0395619
Prmt5	0.535706	0.0395821
Rpn2	0.0562237	0.0396035
Col1a2	0.252827	0.0397349
Smim14	0.895954	0.0397886
Lum	0.808316	0.0397921
Cnot10	0.733993	0.0398099
2510009E07Rik	0.203751	0.039988
Ankle2	0.853545	0.0400318
Tmem259	0.906294	0.0400545
Snx3	0.75177	0.0402383
Hexim1	0.946649	0.0402519
Zscan12	0.786215	0.0402938
Znhit6	0.966912	0.040442
Bzw2	0.735522	0.0405097
H2-Q7	0.973185	0.0406388
Ddx27	0.436585	0.0407132
Akap8l	0.48244	0.0407191
Rgma	0.811407	0.0407484
Cdc16	0.716778	0.0407768
Rps4x	4.845e-05	0.0407842
Bex4	0.595255	0.0408527
Cdx2	#NUM!	0.0410448
Itgb1	0.922923	0.0410624
Unc5b	0.943376	0.0412686
Cep128	0.317245	0.041378
Mapk8ip2	0.877841	0.041379
Ube2h	0.731908	0.0415393
Phf14	0.961071	0.0415774
Mcts2	0.871399	0.0416707
Arid3b	0.762901	0.0417292
Atp8a1	0.732811	0.0417683
Fut8	0.486391	0.041783
Stk16	0.919939	0.0417965
Purb	0.997904	0.0418908
Arhgap29	0.878469	0.0420104
Jarid2	0.0522724	0.0420216
Prox1	0.806829	0.0420455
Zdhhc13	0.870561	0.0420617
Tbcc	0.884462	0.0420844
Gm13075	0.576932	0.0423578
Fam49b	0.854502	0.0423936
Emb	0.874834	0.0424635
Gcnt1	0.809232	0.0425449
Diablo	0.772472	0.0426776
Wdr12	0.967301	0.0427104
Nol9	0.458043	0.0429628
Trmt61a	0.833974	0.0430037
Pdgfa	0.772311	0.0430471
Zfp664	0.993774	0.0434546
Anxa5	0.793989	0.0434955
Arhgap24	0.773568	0.0435699
Daxx	0.0488547	0.0435895
Gpatch4	0.943311	0.0436443
Itga4	0.302248	0.043764
Rgs2	0.712564	0.0437979
Reep2	0.659275	0.0437999
Tspan13	0.320155	0.0438611
2700038G22Rik	0.634185	0.0439717
Rps2-ps10	#NUM!	0.0440273
Nrip1	0.851304	0.0441847
Pcsk1	#NUM!	0.0442472
Prpf6	0.96109	0.0442507
Acbd6	0.999043	0.0442588
Acot13	0.665876	0.0443084
Msrb2	0.865604	0.0443323
4632419I22Rik	0.834854	0.044367
Mettl5	0.944665	0.0445446
Rpn1	0.97107	0.0445455
Magi1	0.306446	0.0446141
Gnai2	0.315953	0.0446169
Isyna1	0.76218	0.0447289
Mrfap1	0.188049	0.044734
Rfx7	0.766857	0.0448099
Dap	0.875282	0.0449083
Psme1	0.902559	0.0449664
Senp5	0.943442	0.0451075
Cd302	0.691478	0.0451338
Prkci	0.833477	0.0451797
Mpdu1	0.601455	0.0455002
Bend4	0.43112	0.0456099
Phactr1	0.626823	0.0456522
Nab1	0.553025	0.0457339
Cenpv	0.466126	0.0457423
Cyb5r4	0.941352	0.0457483
Zfp46	0.834493	0.0459201
Bckdhb	0.671172	0.0461341
Zw10	0.778731	0.0462006
Anks1	0.93628	0.046298
Gpx1	0.746099	0.0463005
Aff4	0.678936	0.0464927
Abcb7	0.831908	0.0465422
Tmed5	0.967668	0.046591
Col4a2	0.640569	0.0465936
Pcdh7	0.823681	0.0466037
Mtx2	0.895851	0.0466178
Stx3	0.819047	0.0466615
Cenpm	0.97314	0.0466689
Fyb	0.587798	0.0467728
Atad1	0.902683	0.0468117
Srrt	0.945292	0.0468473
Gstk1	0.744555	0.0468534
Cit	0.623373	0.0468947
Zic4	0.958613	0.0469034
Ric3	0.761163	0.0470539
Ccdc167	0.502714	0.0471335
Phf6	0.307725	0.0471361
Cacng4	0.770567	0.0471444
Trh	#NUM!	0.0473783
Atraid	0.659979	0.0476954
Nkrf	0.858597	0.0477378
Dld	0.625948	0.0477877
Dpm1	0.821829	0.0480008
Ppp2r5a	0.47567	0.048014
Fam174b	0.883698	0.0480187
Parn	0.863724	0.048101
1110038F14Rik	0.751852	0.0481438
Heatr1	0.748513	0.0481968
Mme	0.81213	0.0483688
Gpr56	0.863613	0.048504
Rpl31	0.226874	0.0485532
Uhrf1bp1l	0.884348	0.048629
Ano6	0.80231	0.0488625
Ndufa6	0.781215	0.0490106
Lrrc51	#NUM!	0.0490464
Prkar2b	0.851207	0.0490609
Sgk3	0.803683	0.0491071
Ptp4a2	0.282161	0.0491197
Cdkn3	0.821785	0.0491307
Ccdc9	0.212582	0.0491595
Atg14	0.820343	0.0492111
Phactr2	0.927509	0.0492959
Tagln2	0.246495	0.0495941
Gm4675	#NUM!	0.0497187
Mdk	0.784057	0.0497956
Nol12	0.876957	0.0498134
Fam92a	0.870159	0.0499624
Rps3a1	3.07e-07	0.398622
Hmgb2	3.61e-07	0.514158
Ctnnb1	1.02e-06	0.642613
Gm10288	6.82e-06	0.390654
Rpl3	1.72e-05	0.446534
Rps26	2.285e-05	0.0833457
Gm10036	3.045e-05	0.406285
Rpl13a-ps1	4.98e-05	0.533132
B020018G12Rik	5.335e-05	0.352694
Smarca5	9.98e-05	0.0922067
Rps8	0.000182419	0.990284
Gm10263	0.000218317	0.160563
Hsp90aa1	0.000277984	0.347289
Mif	0.000286465	0.312457
Gli3	0.000337684	0.303877
Lrrc58	0.000364109	0.0697383
Gm10132	0.000494838	0.0621933
Pcbp2	0.000538509	0.307776
U2af1	0.000813501	0.995331
BC048507	0.000965642	0.439559
Scd2	0.00132748	0.92246
Rpl13a	0.00132794	0.262203
Hmgb3	0.00182072	0.0602997
Ddx18	0.00212734	0.133069
Igf2bp3	0.0021968	0.106575
Eif3e	0.00232337	0.893535
Gm8730	0.00250334	0.175733
Rplp0	0.00255991	0.35536
Rftn1	0.0030001	0.785518
Rps10	0.00324735	0.93263
Eef1g	0.00353373	0.403904
Rps10-ps1	0.00372376	0.961299
Ybx1	0.0037662	0.436949
Pebp1	0.00439243	0.164034
Psma5	0.00452554	0.0813116
Cbx5	0.00459772	0.613424
Gm5611	0.00494303	0.90077
Fam110b	0.00497579	0.863051
Gm4204	0.00531674	0.301725
Zc3h15	0.0056726	0.37998
Smarce1	0.00582981	0.778614
Gm10068	0.00625936	0.671689
Rps12	0.00630407	0.86789
Ssbp1	0.00638954	0.569012
Gm17087	0.007662	0.797625
Rnps1	0.00772738	0.939502
Gm8444	0.00777095	0.227733
Gm10275	0.00789401	0.414636
Ncor1	0.00813209	0.278768
Cfl1	0.00842368	0.543159
Vcp	0.00846318	0.865444
Npm1	0.010308	0.291222
Rbm8a	0.0106925	0.935932
H2afz	0.0121042	0.999445
Sfrp5	0.0123362	#NUM!
Srsf2	0.0155371	0.844488
Psmc1	0.0160071	0.263222
Herc1	0.0160252	0.467296
Gm3940	0.0165817	0.340425
Rpl21-ps4	0.0170213	0.748409
Fabp5	0.0175039	0.631018
Slc25a5	0.0180251	1
Gm4877	0.0184156	#NUM!
2610019E17Rik	0.018456	0.0825689
Rbmxl1	0.0184745	0.0751584
Hmgn1	0.0191491	0.819275
Pnn	0.019331	0.435251
Mcm3	0.0201673	0.148342
Gm10175	0.0203841	0.857253
Ubb	0.0220592	0.648506
Cinp	0.0221518	0.951117
Eif3m	0.022231	0.507864
Gm24049	0.0226082	#NUM!
Zfp516	0.0253895	0.074616
Psmb3	0.0260695	0.792929
AV099323	0.0264133	0.187961
Pemt	0.0272745	0.813525
Pura	0.0285346	0.84802
Pkp4	0.0291923	0.443171
Gm10704	0.0296151	0.100939
Fabp3-ps1	0.0297232	#NUM!
Cnot2	0.0298394	0.050789
Gm5786	0.0299986	0.51319
Gm6563	0.0316851	0.125561
Ctnnd1	0.0321097	0.80314
Yipf2	0.0326872	0.767908
AC167036.1	0.033353	0.241512
Nasp	0.034262	1
Fam103a1	0.0347555	0.239881
Tead1	0.0365152	0.558348
Rhou	0.0366754	0.898925
Rpl10-ps3	0.0370558	0.69181
Sp1	0.0374332	0.598419
Epha4	0.0382693	0.295563
0610011F06Rik	0.0394465	0.359313
Pabpc1	0.0399342	0.483296
1700123M08Rik	0.039959	0.648686
mt-Nd6	0.0406249	0.249854
Bclaf1	0.041105	0.999812
Gm26917	0.0411568	0.58793
Fam193a	0.0417172	0.0825216
Sf1	0.0422379	0.176282
Aimp1	0.0441564	0.996822
Tjp1	0.0456845	0.863632
Cln3	0.045933	0.810395
Nucks1	0.0462252	0.943519
Lsm12	0.0468231	0.965886
Gm5239	0.0477215	0.742856
Gm10923	0.0487989	#NUM!

## Sheet: Phasic Exp. Lineages
Gene	Neuroepithelium1 (BH adj. FDR)	Somitic Mesoderm (BH adj. FDR)	Limb Bud (BH adj. FDR)	Neural Crest (BH adj. FDR)	Muscle (BH adj. FDR)	Epithelium (BH adj. FDR)	Anterior Neuroepithelium (BH adj. FDR)
Top2a	4.56639e-05	0.000156444	9.80672e-05	0.000201562	0.00184507	0.00193626	1.25727e-05
Ube2c	3.68764e-05	7.70665e-05	0.000111397	0.000109588	0.00101022	0.000868338	1.69909e-05
Arl6ip1	6.58168e-05	9.09584e-05	1.7265e-05	0.000104051	0.000861338	0.00313029	2.44127e-05
Cenpf	9.97382e-05	0.000716474	0.000457694	0.00328341	0.00148999	0.0134948	7.82533e-05
Tpx2	0.00015189	0.00218592	0.00158987	0.00129849	0.00152383	0.00409111	8.68758e-05
Nusap1	0.000426869	0.000857031	0.00713187	0.00134859	0.00112855	0.00208534	9.84345e-05
Incenp	7.64303e-05	4.59008e-05	0.000188968	0.000553205	0.000891097	0.0191072	0.000146551
Prc1	9.78636e-05	0.000159215	4.52431e-05	0.000324844	0.00854775	0.0024145	0.000169622
Ccnb1	0.000123003	0.00157022	0.000486869	0.000235012	0.00156631	0.0174007	0.000289148
Hmmr	0.00137288	0.00159676	0.00014323	0.00139053	0.00843277	0.0680737	0.000316504
Cdk1	0.000888755	0.0179648	0.000623798	0.00108593	0.0212263	0.00715104	0.000320504
Malat1	0.00107883	0.000268461	0.000418895	0.00121288	0.0741449	0.0284658	0.000344069
Kif11	0.00293942	0.00234229	0.00188734	0.0329765	0.00539963	0.135255	0.000373046
Bub3	0.00307674	0.0016677	0.00123018	0.00572591	0.0530379	0.0429311	0.000450216
Trim59	0.00273213	0.00482458	0.00179951	0.000723012	0.00739471	0.260847	0.000482787
Tubb5	0.0153709	0.0373909	0.0167193	0.0328189	0.0958697	0.712561	0.000611339
Bub1	0.00918948	0.00728407	0.0514647	0.00911905	0.0100171	0.178729	0.000734349
Akirin2	0.0436645	0.0336123	0.0381265	0.0238004	0.270004	0.676542	0.000839212
Ckap2l	0.00319257	0.00412137	0.0132014	0.00316255	0.00775861	0.013891	0.00101845
Cdc20	0.00423759	0.00526966	0.0324949	0.00341944	0.00301282	0.190336	0.00122934
Tacc3	0.00330115	0.0107093	0.0121754	0.0538225	0.101037	0.0601834	0.00123383
Plk1	0.00046725	0.00539743	0.00199135	0.00489025	0.00727533	0.0991296	0.00137269
Mki67	0.0045119	0.00806691	0.0151627	0.00927288	0.00360209	0.0615337	0.00166304
Melk	0.1713	0.110618	0.368706	0.157064	0.394252	1	0.00169474
Sgol1	0.0193041	0.0300178	0.235592	0.0126002	0.181339	0.178317	0.00190922
Ndc80	0.00290551	0.00248017	0.0140402	0.00827053	0.0202025	0.0562601	0.00206266
Mis18bp1	0.000722808	0.00126124	0.00523347	0.00186451	0.00348006	0.0140843	0.00214353
Aurka	0.00270856	0.0159946	0.0018327	0.00039263	0.0266169	0.247647	0.00217507
Hsp90ab1	0.0232632	0.0449334	0.053622	0.00528324	0.470804	0.947971	0.00217511
Ect2	0.00653438	0.0248193	0.019877	0.0327194	0.0577178	0.113797	0.00219645
Smc1a	0.0702354	0.0742609	0.0307693	0.402588	0.675966	0.387533	0.00223041
41531	0.122637	0.339774	0.327758	0.133139	0.864343	1	0.00227808
Sgol2	0.0362754	0.00917376	0.101172	0.00295288	0.120494	0.0339728	0.00229594
Kif23	0.0112646	0.00315349	0.00723098	0.00442105	0.00171728	0.00589338	0.00235765
Iws1	0.0317652	0.0833375	0.427229	0.053548	0.423745	0.624166	0.00236077
Arhgap11a	0.00910786	0.0156821	0.0123323	0.0287238	0.0792106	0.219568	0.002558
Hnrnpa2b1	0.0539652	0.0738738	0.0322855	0.101222	0.388869	0.941652	0.0025952
Srsf3	0.0421583	0.0147592	0.023327	0.00709332	0.178502	0.891148	0.00275157
Spc25	0.00108312	0.00201058	0.00129268	0.00359263	0.0140439	0.16386	0.00279961
Rpl8	0.0148517	0.00874697	0.018125	0.00508079	0.610628	1	0.0028393
Cenpe	0.000255817	0.00036219	0.000442727	0.0057127	0.00521985	0.0156206	0.00301386
Cenpa	0.0134182	0.0182964	0.0205114	0.0100321	0.0710638	0.169935	0.00314719
Rps5	0.0243096	0.0231982	0.0488894	0.0171091	0.393483	0.549778	0.00337201
Hn1	0.00301052	0.00501115	0.010866	0.00457893	0.124646	0.1808	0.00350272
Mdh2	0.413048	0.764672	0.758887	0.307905	0.972443	1	0.00367517
Aspm	0.00206989	0.0116358	0.00503217	0.0258266	0.0293857	0.104059	0.00370366
Fam64a	0.0441749	0.0421039	0.107646	0.0858765	0.0493757	0.18925	0.00378916
Smc4	0.00189356	0.0272008	0.00530837	0.048606	0.0519804	0.0319571	0.00382038
Strn3	0.304037	0.277158	0.918363	0.306679	0.771618	0.938441	0.00387287
Topbp1	0.123754	0.667807	0.379862	0.411941	0.692763	1	0.00411671
Sf3b1	0.130895	0.166001	0.0683889	0.125469	0.536907	0.929788	0.00416258
Cct6a	0.175368	0.118465	0.0226834	0.029918	0.347656	0.917912	0.00432983
Psmb4	0.224165	0.246628	0.246168	0.367732	0.860436	0.907089	0.00437937
Pspc1	0.199607	0.396672	0.179284	0.497143	0.667127	0.875492	0.00443292
Fkbp4	0.26623	0.125558	0.160585	0.0364666	0.468579	0.99271	0.00445766
Zmynd11	0.227574	0.815999	0.52284	0.423261	1	1	0.00447425
Etfb	0.315037	0.237712	0.303544	0.107351	0.994464	0.926691	0.00464663
Terf1	0.0284693	0.0473389	0.222054	0.00432614	0.00623313	0.422753	0.0047183
Calr	0.0731299	0.0976826	0.143444	0.0295954	0.992131	0.558739	0.00473073
Ttk	0.110748	0.0727186	0.129685	0.136356	0.0173702	0.112764	0.00483235
Sfrs18	0.169171	0.19138	0.555565	0.106832	0.881587	0.778534	0.00492488
Pkm	0.0241073	0.0954927	0.107851	0.0506763	0.304002	0.954485	0.00509499
Eef1b2	0.0412158	0.0101949	0.0613327	0.0138092	0.378502	0.383773	0.00512998
Lrpprc	0.398891	0.125076	0.359139	0.442336	0.855309	0.612226	0.00514687
Kif18a	0.0205551	0.0241499	0.0122138	0.0260604	0.0369969	0.0595252	0.0052435
Pebp1	0.22681	0.383071	0.363593	0.273905	0.614158	1	0.00531565
Smc2	0.0289582	0.132861	0.155775	0.196308	0.0998463	0.93338	0.00538903
Nedd4	0.0226595	0.0534615	0.0331607	0.0114159	0.284448	0.486263	0.00542208
Sfpq	0.0869372	0.107038	0.082403	0.0739697	0.402804	0.920578	0.00559459
Tubb4b	0.0027758	0.00713746	0.0328774	0.00751532	0.0369769	0.238819	0.00562197
Gnas	0.0379189	0.0867361	0.0428597	0.070113	0.36682	0.93338	0.00563593
Tmed9	0.324579	0.523431	0.411502	0.830942	1	0.548114	0.00567882
Gtpbp4	0.299967	0.265935	0.0457247	0.0313892	0.363269	0.935436	0.00581754
Ncaph	0.0874631	0.0293545	0.0436551	0.355539	0.369527	0.400858	0.00604507
Kif20b	0.00539777	0.00164572	0.00492053	0.000788708	0.00326504	0.0922273	0.0060734
Gspt1	0.4345	0.23983	0.654323	0.0264147	0.874863	1	0.00639531
Dlgap5	0.00729413	0.0241426	0.115119	0.0499004	0.0242313	0.369914	0.00641464
Hnrnph1	0.113802	0.10945	0.144228	0.117243	0.331939	0.782747	0.00646725
Actb	0.0200801	0.0224479	0.0187142	0.00456684	0.460799	0.60495	0.00656289
Kif22	0.00633414	0.0898633	0.0160316	0.074063	0.0156956	0.246146	0.00658312
Hirip3	0.126101	0.223844	0.340431	0.143388	0.109875	0.409083	0.0067949
Cct4	0.0869394	0.0993458	0.103394	0.0563719	0.431635	1	0.0069189
Kif4	0.0130906	0.0243233	0.0501895	0.00359099	0.025643	0.102904	0.00696136
Calm2	0.00474243	0.101814	0.0207602	0.220852	0.182527	0.524038	0.00696625
Spdl1	0.0229695	0.0118634	0.0353288	0.0590608	0.177553	0.0569767	0.00702686
Adh5	0.164678	0.149031	0.164296	0.0741605	0.329408	0.946734	0.00703129
Psma2	0.12512	0.544296	0.406446	0.306963	1	1	0.00707441
Vcp	0.0765867	0.954199	0.262356	0.298418	1	1	0.00716214
Hspa8	0.137414	0.0917533	0.213257	0.00576126	0.381239	1	0.00730713
Tspan3	0.515336	0.30041	0.136418	0.218025	0.69792	0.93338	0.00736887
Swi5	0.218541	0.141045	0.155835	0.0905573	0.7483	0.907914	0.00738414
Rps2	0.0697418	0.165144	0.250774	0.0691178	0.72111	0.944223	0.00743104
Cks2	0.00585987	0.00552264	0.0464124	0.043557	0.0471052	0.304998	0.00748316
Cetn3	0.168426	0.269598	0.236608	0.241798	0.980841	0.508171	0.00761314
Psme4	0.756363	0.815383	0.322146	0.0589334	0.986261	0.92738	0.0077045
Crabp2	0.255315	0.790753	0.109756	0.386296	0.354216	0.974372	0.007727
Ncapg	0.0321444	0.0878316	0.0829626	0.0126743	0.0378953	0.108953	0.00813006
Rangap1	0.0206186	0.0465905	0.198093	0.0167826	0.0509518	0.41678	0.00820188
Zfand5	0.179429	0.321567	0.147251	0.120065	0.723966	0.946647	0.00830861
Ddx39	0.285305	0.243429	0.195032	0.133924	0.844997	1	0.00832101
Timm10	0.0781108	0.0897095	0.0569848	0.0606158	0.427194	1	0.00839998
Ddx3x	0.0512321	0.0884463	0.0914408	0.0330358	0.0501338	0.879449	0.00848583
Tmpo	0.11043	0.148216	0.123827	0.113481	0.144112	0.803455	0.00855053
Caprin1	0.148916	0.425561	0.235425	0.285721	0.889602	1	0.00869766
Ssrp1	0.248991	0.408346	0.257281	0.276373	0.306856	0.96908	0.00873645
Pafah1b2	0.139459	0.257703	0.710895	0.0484845	0.719548	1	0.00876147
Prdx1	0.174064	0.17272	0.315453	0.183083	0.886707	0.928159	0.00884884
Psmd4	0.324628	0.623109	0.784017	0.380188	0.934711	0.938539	0.00892384
Eif3c	0.191087	0.345691	0.239187	0.0749512	0.822645	0.715838	0.00910414
Ckap2	0.00455811	0.0480057	0.0406851	0.0258832	0.0327666	0.190508	0.00910523
Kif20a	0.0238272	0.0481485	0.015492	0.0234363	0.0472002	0.216164	0.00911715
Txnrd1	0.341695	0.731504	0.0997278	0.338406	0.997775	0.948296	0.00911715
Dbf4	0.0719747	0.121997	0.0868824	0.0145278	0.122254	0.211819	0.00914032
Eif2s1	0.614243	0.633199	0.360714	0.77669	0.955359	1	0.00919314
Mat2a	0.0949	0.419965	0.281057	0.101026	0.459411	1	0.00926024
Cdca2	0.0398853	0.0138265	0.0615295	0.00267933	0.0712946	0.199724	0.00970604
Ing4	0.553388	0.608812	0.329161	0.478833	0.876572	0.690466	0.00987969
Psmb6	0.0511992	0.162651	0.189672	0.0502418	0.817336	0.935879	0.0100033
Zfml	0.0652636	0.10349	0.244488	0.0445697	0.544292	0.362589	0.0100534
Rab14	0.199884	0.0902935	0.0957195	0.181882	0.707094	0.912473	0.010063
Cct7	0.149462	0.195569	0.602236	0.115424	0.785992	1	0.0100976
Hsp90b1	0.50206	0.658103	0.417819	0.311403	0.890562	1	0.0101317
Atrx	0.291692	0.536173	0.867269	0.106865	0.436039	0.799649	0.0103059
Clasp1	0.464403	0.308657	0.288719	0.206524	0.475	0.4646	0.0104278
Tcp1	0.0909352	0.15114	0.194378	0.0586697	0.776014	0.951038	0.0104635
Ythdf2	0.496635	0.221717	0.771552	0.424658	0.904193	0.856833	0.0104665
Cct3	0.018814	0.0321711	0.115865	0.0108763	0.327181	0.938441	0.010624
Fubp1	0.109271	0.185615	0.159369	0.0454334	0.204487	1	0.0107154
Eif4g2	0.318613	0.0708994	0.667568	0.0571025	0.421868	0.935121	0.0107912
Bms1	0.538055	0.347512	0.283433	0.164205	0.557151	0.49147	0.0108792
Snrpb	0.0589944	0.0279862	0.12304	0.0425788	0.772216	0.955165	0.0109089
Psmb5	0.576564	0.336132	0.802064	0.286427	0.911443	1	0.0110477
Birc5	0.00506689	0.00773181	0.0134011	0.0208053	0.0192296	0.207078	0.0110716
Zfr	0.284979	0.391236	0.550833	0.509304	0.802171	0.950169	0.0110881
Ppa1	0.146376	0.178887	0.484967	0.0537612	0.429032	1	0.0112694
Vbp1	0.238581	0.707691	0.112627	0.456775	0.475	1	0.0113574
Cnbp	0.0484788	0.0896033	0.141827	0.0691923	0.476928	0.931529	0.0115712
Gnb2l1	0.0591401	0.175182	0.0936554	0.051097	0.418666	0.885422	0.0116686
Cops3	0.489348	0.366899	0.26947	0.228937	0.6416	0.967441	0.0116704
Sf3b2	0.206477	0.242765	0.627149	0.299746	0.643434	0.460805	0.0116844
Psrc1	0.0346947	0.0285733	0.102962	0.080085	0.0837812	0.33623	0.011767
Golga4	0.69423	0.562195	0.894119	0.549486	1	0.943584	0.0120159
Aurkb	0.00804761	0.0355942	0.0130328	0.011432	0.117165	0.175399	0.0120551
Ndufv2	0.216154	0.470278	0.840752	0.447398	1	1	0.0120564
Ranbp2	0.34214	0.463419	0.451075	0.0731545	0.20037	0.683943	0.0122031
Cks1b	0.115903	0.0789643	0.104042	0.109672	0.114517	0.661275	0.0122209
Cdc42	0.105995	0.290816	0.343638	0.0358324	0.897745	0.95294	0.0122691
Srpk1	0.187308	0.318382	0.392998	0.154076	0.699272	0.918076	0.012299
Ywhae	0.0253802	0.134599	0.0464725	0.0551809	0.90217	0.921299	0.0123241
Mrps17	0.19067	0.141571	0.282505	0.0320615	0.445351	0.251213	0.0123519
Rpl13a	0.11413	0.150664	0.183866	0.123397	0.480012	0.794257	0.0123544
Pnrc2	0.0131338	0.0653477	0.0359051	0.0112725	0.183333	0.246346	0.0123906
Chchd2	0.0768566	0.0735636	0.245316	0.043644	0.879761	1	0.0124466
Phf6	0.361182	0.269505	0.60064	0.70891	0.542987	1	0.0124542
G2e3	0.0432599	0.0536085	0.0415171	0.0114395	0.0798405	0.119826	0.0124715
Zmym2	0.636974	0.350531	0.269475	0.210286	0.731783	1	0.0124922
Psmb1	0.0545259	0.0970506	0.0703331	0.0143132	0.562426	1	0.0125253
Slc25a4	0.364825	0.171921	0.155738	0.155287	1	0.986378	0.0126648
Cdca8	0.00746333	0.00857592	0.0385546	0.0257449	0.0248375	0.0905451	0.0127542
Nup37	0.0430249	0.0710767	0.116566	0.14678	0.195534	0.849965	0.0127789
Ldha	0.100809	0.088191	0.315386	0.0510087	0.79492	0.978571	0.0127952
Ptms	0.103314	0.213662	0.25149	0.243232	0.786148	0.921773	0.0128017
Ppat	0.813112	0.845497	0.799685	0.783841	0.908116	0.91297	0.012864
Tmem14c	0.346962	0.256841	0.393474	0.951523	0.984696	0.940766	0.0129406
Knstrn	0.132769	0.0666502	0.187124	0.0657153	0.0939721	0.604347	0.01296
Rpl4	0.0245366	0.0260074	0.119969	0.0121909	0.429365	1	0.0130404
mt-Rnr2	0.00594647	0.0142409	0.00665737	0.0129327	0.283753	0.0586609	0.0131513
Frg1	0.255192	0.0565372	0.357106	0.587232	0.998892	0.318031	0.013454
Prdx2	0.0402422	0.130957	0.0718027	0.0143076	0.901207	0.812984	0.0134604
Hnrnpdl	0.245881	0.12448	0.176333	0.124456	0.129374	0.887917	0.0135379
Igf2bp3	0.108015	0.508585	0.165069	0.122613	0.189678	0.593974	0.0138943
Rtcb	0.305278	0.529529	0.346892	0.234304	0.491729	1	0.0139071
Supt16	0.338356	0.254733	0.320101	0.421322	0.849295	1	0.0139193
Arl4c	0.336628	0.944303	0.519491	0.724658	0.997775	0.940761	0.0139584
Orc2	0.83772	0.979744	0.280181	0.754205	0.881703	1	0.0140056
Zwint	0.137174	0.12917	0.0809999	0.254425	0.440507	0.93338	0.0140997
Rbm39	0.125073	0.0584035	0.172269	0.189737	0.569565	0.654786	0.0141331
Cs	0.294164	0.481314	0.424799	0.0623454	0.797148	0.854658	0.014202
Racgap1	0.0415321	0.0983927	0.0646939	0.0197645	0.160142	0.25314	0.0142375
Exoc5	0.723968	0.7472	0.784017	0.985544	0.743929	1	0.0143186
Suv39h2	0.290466	0.753922	0.385604	0.387894	0.310034	1	0.0143563
Tuba1a	0.0638939	0.376593	0.421268	0.187849	0.872081	0.659785	0.0143787
Chtop	0.1694	0.205481	0.254561	0.247616	0.505507	0.5852	0.0144549
Cct8	0.0409968	0.101055	0.0262005	0.0322798	0.373946	1	0.0146044
Ssr3	0.641644	0.337288	0.705098	0.21225	0.974127	1	0.0146782
Npm1	0.165496	0.103905	0.195762	0.0168605	0.61827	1	0.0147169
Tmem70	0.595282	0.800103	0.829793	0.328731	0.48209	0.717703	0.0148373
Khdrbs1	0.717941	0.460131	0.791487	0.408429	0.962027	1	0.0150422
Tceal8	0.183533	0.531797	0.403367	0.144814	0.848119	0.765021	0.0151469
Cwc27	0.435182	0.54534	0.342107	0.571323	0.784933	0.944223	0.0152348
Ccnb2	0.077121	0.324331	0.349279	0.0533225	0.134363	1	0.0152402
Blmh	0.165829	0.319011	0.156748	0.111	0.477686	0.95138	0.0152957
D19Bwg1357e	0.219227	0.380417	0.349434	0.534311	0.335162	1	0.0153866
Ddx5	0.0867408	0.0973208	0.255431	0.10223	0.340846	0.973147	0.0154193
Stag1	0.183864	0.10592	0.0821196	0.102383	0.342394	0.910073	0.0161671
Arhgef39	0.300158	0.307027	0.150421	0.249704	0.454046	0.93928	0.0162154
Cst3	0.40739	0.210948	0.487495	0.140167	1	0.367361	0.016278
Pafah1b1	0.177625	0.277643	0.143483	0.809705	0.485223	0.935121	0.0164181
Cnn3	0.164231	0.187911	0.250862	0.428838	0.740132	0.662931	0.0164617
Rps7	0.00683107	0.0176694	0.0017573	0.00527915	0.062628	0.0268869	0.0165786
Atp5d	0.228895	0.201318	0.13517	0.111904	0.874236	0.964591	0.0166139
Atp11a	0.800263	0.840103	0.831861	0.766457	0.933435	1	0.0166996
Fth1	0.312212	0.284487	0.927351	0.119369	0.867116	1	0.016772
Brd8	0.0266071	0.0272124	0.00857834	0.132869	0.106256	0.122955	0.0168804
Psip1	0.304616	0.813023	0.534747	0.551534	0.418131	1	0.0169013
Ubtf	0.68196	0.67413	0.667078	0.953464	0.926068	0.920912	0.0170526
Ccna2	0.026298	0.135264	0.297327	0.0368144	0.147748	0.578027	0.0174168
Rps3	0.0628869	0.245701	0.087364	0.15459	0.645677	0.928222	0.0174291
Rpsa	0.0797757	0.31574	0.202524	0.0212596	0.531281	0.935618	0.0174313
Psmc5	0.704395	0.242038	0.48897	0.38139	0.873854	1	0.0176174
Vps28	0.592735	0.81806	0.950222	0.539735	1	0.973062	0.0177608
Nme2	0.104838	0.159176	0.113247	0.012268	0.424831	0.158842	0.0179151
Sae1	0.0333872	0.109762	0.161141	0.0304421	0.316794	1	0.0179783
Pak1ip1	0.155664	0.513332	0.28462	0.261647	0.905484	0.88128	0.0180233
Psma5	0.132355	0.226021	0.268275	0.398951	0.448373	0.405113	0.0181676
Kif2c	0.0117571	0.01545	0.0542153	0.0280821	0.0483172	0.102213	0.0181867
Eif3i	0.110048	0.0521985	0.11658	0.0248979	0.500802	0.899802	0.0182429
Chd7	0.414607	0.242941	0.535119	0.634732	0.900952	0.927006	0.0182772
Smap1	0.827167	0.407404	0.970656	0.263364	0.998571	0.935121	0.0183097
Utp3	0.0943881	0.154288	0.10432	0.176487	0.51965	0.485865	0.0183098
Safb	0.14505	0.10392	0.434939	0.429282	0.342978	0.536323	0.0184323
Wdr43	0.0666995	0.216054	0.434984	0.321374	0.394255	0.939212	0.0184803
Prkra	0.327695	0.319261	0.82642	0.0733339	0.919562	1	0.0185833
Npc2	0.590658	0.769941	0.929374	0.322812	0.852925	0.535189	0.0187512
Rad21	0.151032	0.0331152	0.160587	0.0458696	0.100276	0.23449	0.0188122
Ppp2r5e	0.493524	0.106247	0.339525	0.837227	0.772763	0.561359	0.0189289
Cep55	0.0572441	0.103739	0.0423135	0.134481	0.247733	0.602418	0.0189597
Orc3	0.573778	0.840878	0.806371	0.437869	0.679827	1	0.0190956
Nedd8	0.581132	0.0982236	0.337382	0.328547	1	0.935915	0.0192597
Baz2b	0.207111	0.414816	0.888777	0.302426	0.715903	0.92495	0.0193975
Pomp	0.305581	0.585877	0.295808	0.572114	0.807461	1	0.0195911
Ttc4	0.123954	0.120745	0.215005	0.0162293	0.774056	0.46665	0.0197238
Nudcd2	0.110601	0.0758962	0.0372434	0.171994	0.470277	0.902385	0.0199538
Stip1	0.294817	0.38843	0.56061	0.517934	0.890702	0.979513	0.0200763
Psmd2	0.310123	0.385696	0.461986	0.386324	0.895174	1	0.0201899
Hnrnpab	0.116229	0.348348	0.170624	0.0387417	0.717056	0.941985	0.0203016
Zfp207	0.617231	0.947915	0.97442	0.888325	1	1	0.0204767
Sptbn1	0.331001	0.43949	0.170652	0.206519	1	0.937315	0.0207771
Yeats4	0.253572	0.0949801	0.272602	0.137274	0.594091	0.947502	0.0208007
Rap1b	0.231876	0.748977	0.376869	0.221514	0.958485	0.549876	0.0211791
Hnrnpu	0.381808	0.187427	0.362391	0.188579	0.436161	0.999324	0.0212374
Copb1	0.221186	0.141634	0.135182	0.139798	0.994829	0.947039	0.0213445
Pop4	0.623364	0.608296	0.580545	0.0778563	0.896312	0.901614	0.0214263
Rbm6	0.0920559	0.66925	0.381737	0.023454	0.779553	0.946734	0.0216245
Ssb	0.233938	0.278537	0.757117	0.18512	0.916188	0.975818	0.0218484
Bzw1	0.17579	0.393119	0.440552	0.397279	0.991777	1	0.0218905
Uaca	0.409996	0.406524	0.834658	0.47446	0.585256	0.952758	0.0219627
Rplp0	0.226569	0.193657	0.202669	0.0893863	0.4867	0.883396	0.0219642
Polr1d	0.468877	0.308651	0.790351	0.284468	0.961132	1	0.022231
Mapre1	0.243049	0.290336	0.192	0.176632	0.74676	0.915024	0.022244
Csnk1a1	0.202315	0.456598	0.104449	0.101316	0.332798	0.928525	0.0222567
Srsf2	0.686025	0.517897	0.782365	0.117988	0.657632	1	0.0225606
Parp1	0.198953	0.197427	0.245198	0.0432149	1	0.948333	0.0228208
Fyttd1	0.195283	0.77466	0.293747	0.154075	0.647447	1	0.0228736
Cfl2	0.240937	0.161198	0.350976	0.292243	0.699639	0.520062	0.0230197
Snhg1	0.370679	0.451561	0.732219	0.378182	0.420846	1	0.0230611
Nfe2l1	0.767533	0.891442	0.891391	0.483366	0.913306	0.420139	0.0231458
Cul3	0.402614	0.711022	0.605835	0.268179	1	1	0.0233558
Epb4.1	0.921413	0.808394	0.873267	0.97248	0.994081	1	0.0233645
Serbp1	0.255212	0.302347	0.335167	0.226327	0.817065	1	0.0236094
Srsf6	0.498155	0.322342	0.63043	0.253534	0.869026	0.991874	0.0236458
Psma6	0.323965	0.355598	0.1794	0.357563	0.874336	0.964083	0.0239836
Sec13	0.0973216	0.349637	0.235504	0.454691	0.897355	0.932299	0.0240589
Ywhaq	0.225203	0.262821	0.657898	0.19261	0.763741	0.938441	0.0241178
Ralgps2	0.526843	0.833025	0.897935	0.753608	1	0.947836	0.0241693
Snx6	0.690847	0.376129	1	0.693715	0.83355	0.996169	0.0242907
Brix1	0.307873	0.365629	0.258809	0.230026	0.586845	0.528236	0.0242929
Ctcf	0.0430624	0.0551102	0.129713	0.097711	0.621969	0.821869	0.0244018
Ccnf	0.0675031	0.0931956	0.0697862	0.122529	0.322271	0.376464	0.0246544
mt-Nd5	0.357312	0.299113	0.12273	0.122989	0.87676	0.597448	0.0248992
Mrps22	0.526806	0.179662	0.25669	0.278135	0.820654	1	0.024943
Mcts2	0.425654	0.640777	0.812736	0.719859	0.758959	0.972562	0.0250235
Cdc40	0.550123	0.60322	0.233887	0.24934	0.84028	0.97558	0.0250951
Ube2k	0.511262	0.71602	0.767327	0.763121	0.979473	0.932978	0.0252299
Stoml2	0.228087	0.223529	0.0531855	0.125661	0.746117	0.96693	0.025274
Nuf2	0.0124003	0.0188541	0.0814103	0.0319722	0.0715392	0.528352	0.0254229
Cyc1	0.172632	0.189306	0.187399	0.0622843	0.870848	0.660294	0.0255337
Tial1	0.315834	0.236543	0.424433	0.123639	0.414291	0.952366	0.0255397
Med8	0.0750539	0.259522	0.825991	0.0831399	0.997427	1	0.0256495
Atad2b	0.722616	0.964945	0.889653	0.213062	1	1	0.0257542
Stub1	0.143609	0.177141	0.330043	0.189176	0.951613	1	0.0258312
Rars	0.178087	0.167226	0.253332	0.226731	0.3992	0.929788	0.0259051
Trappc1	0.329453	0.541696	0.580347	0.423981	1	0.93357	0.0259317
Gdi2	0.415035	0.26438	0.195405	0.180362	0.896312	1	0.0260072
Rps8	0.39356	0.317861	0.477732	0.441926	0.925984	1	0.0261142
Pcbp2	0.334558	0.251365	0.2244	0.125545	1	1	0.0262022
Ap3s2	0.629523	0.631504	0.804068	0.98726	0.885789	0.945909	0.0265426
Thumpd1	0.333421	0.47981	0.478795	0.49422	0.592647	0.546855	0.0265942
Anp32b	0.176661	0.187461	0.161866	0.020213	0.309886	1	0.0267337
Tomm22	0.22381	0.193724	0.510159	0.0462853	1	0.652232	0.0270922
Tmed1	0.3464	0.296424	0.512648	0.250715	0.67946	0.751933	0.0271646
Dctn2	0.670589	0.338773	0.204	0.524711	0.797144	0.946161	0.0272868
Psmd11	0.35747	0.541028	0.560376	0.182701	0.835142	1	0.0273137
Serinc1	0.250223	0.377188	0.156918	0.151902	0.910064	0.273164	0.0274439
Ddx1	0.262702	0.176345	0.14719	0.026415	0.487975	0.848338	0.0275319
Smarca4	0.768466	0.578063	0.743938	0.736719	0.718721	1	0.0275581
Commd1	0.407614	0.626041	0.77208	0.416121	0.869026	1	0.0276581
Tuba1b	0.0807163	0.133291	0.117263	0.193771	0.495507	0.92032	0.0277228
Mrpl54	0.512951	0.658986	0.176927	0.638684	1	0.937359	0.0280152
Hspa4	0.0985931	0.0969303	0.279512	0.106065	0.855537	1	0.0280688
Gnl2	0.33399	0.339511	0.698474	0.479482	0.85834	0.935618	0.0280804
Esd	0.831562	0.419321	0.965512	0.168687	0.90922	0.942473	0.0280867
Fzr1	0.097208	0.169533	0.0887796	0.120348	0.181134	0.305472	0.0282072
Cdca3	0.0708353	0.0335682	0.170898	0.0356112	0.0649439	0.368995	0.0282154
Smarcb1	0.520921	0.307849	0.525656	0.6908	0.473897	1	0.0283981
Ccdc160	0.762717	0.790188	0.803624	0.224401	0.889993	0.791019	0.0284183
Anln	0.0229291	0.0473592	0.0234374	0.00239578	0.0633418	0.00816609	0.028466
Ube2t	0.177567	0.193709	0.474246	0.561886	0.870815	0.240346	0.0285158
Zfp445	0.751081	0.510396	0.793356	0.511511	0.900768	0.956445	0.0286209
Ckap5	0.00335842	0.0174141	0.00774237	0.0212394	0.0367549	0.312456	0.0286248
Vars	0.224509	0.367082	0.780324	0.34449	0.313085	1	0.0287847
Dlg1	0.311664	0.415056	0.165286	0.248531	0.917718	0.92738	0.0290144
Cops5	0.531836	0.350319	0.340229	0.516255	0.999027	0.89693	0.0290163
Surf2	0.37454	0.691502	0.337662	0.119636	0.905407	0.976611	0.0290259
Hmgn1	0.110381	0.104665	0.133754	0.135633	0.901059	0.949133	0.0291628
Pdzd11	0.175905	0.245892	0.351998	0.444467	0.401235	0.939313	0.0293971
Tpi1	0.229749	0.305909	0.548341	0.292369	0.960378	1	0.0296109
C330027C09Rik	0.0856819	0.308509	0.264488	0.0600592	0.413436	0.662224	0.0296891
Pdha1	0.507418	0.345056	0.574194	0.250698	1	0.906247	0.0296934
Ywhab	0.0289773	0.111064	0.0609785	0.131872	0.625138	0.88781	0.02977
Api5	0.617778	0.85741	0.714729	0.58608	0.996318	1	0.0298555
Ezh2	0.119585	0.902639	0.802647	0.7525	0.649834	1	0.0300575
Ubqln2	0.423784	0.446329	0.769307	0.386286	0.997775	0.960867	0.0300693
Pa2g4	0.0743575	0.0633618	0.382008	0.0866377	0.545472	0.931529	0.0303453
Gmps	0.534014	0.662177	0.969525	0.581263	0.842088	1	0.0304315
Shoc2	0.959663	0.754679	0.954595	0.952562	0.905407	1	0.0305234
Arpc1a	0.293637	0.568183	0.28919	0.364489	0.429032	1	0.0306423
Bora	0.288247	0.138688	0.19116	0.470091	0.509733	0.846173	0.0306634
Ska3	0.0789129	0.0751925	0.41913	0.307326	0.162468	0.543788	0.03076
Evi5	0.593101	0.451678	0.251646	0.145339	0.885894	0.837665	0.0307801
Mcl1	0.470104	0.31809	0.502134	0.259107	0.893451	0.962473	0.0308232
Bptf	0.405105	0.766128	0.666812	0.422991	0.61226	0.741118	0.0308465
Plk4	0.507987	0.198561	0.337546	0.113675	0.465997	0.889154	0.0309059
Chd9	0.546936	0.496285	0.652742	0.837525	0.869609	0.860688	0.0309089
41339	0.641578	0.260433	0.59404	0.180601	0.818703	1	0.0310267
Pitpnb	0.0644049	0.301526	0.113945	0.0853227	0.52482	0.94319	0.0311296
Rere	0.364516	0.611417	0.659628	0.353882	0.896959	0.923797	0.0311317
Gtl3	0.276661	0.434029	0.403583	0.63355	1	1	0.0311329
mt-Rnr1	0.190642	0.085747	0.0338615	0.274115	0.380304	0.126112	0.031331
Mpnd	0.525902	0.222377	0.73991	0.18115	0.907645	1	0.0314668
Psmd12	0.157911	0.134742	0.203535	0.170178	0.696791	0.93995	0.0314727
Zkscan3	0.834846	0.495447	0.163447	0.329184	1	1	0.0317684
Nrbf2	0.751694	0.810605	0.858871	0.966813	0.909356	0.878754	0.0317856
Rtn4	0.410321	0.571398	0.684136	0.283408	0.995936	1	0.0318731
Ska2	0.250906	0.124007	0.474098	0.225564	0.313384	0.754286	0.0318759
Dynll2	0.775017	0.939484	0.718522	0.976323	1	0.822931	0.0319406
Erp29	0.634416	0.298738	0.191319	0.233454	0.942453	1	0.0320196
Hnrnpk	0.221541	0.330806	0.182192	0.405577	0.840311	1	0.0322047
Eif4a3	0.287889	0.217997	0.328708	0.246467	0.578429	0.999673	0.0322093
H2afy	0.668967	0.580927	0.544022	0.822042	1	0.999195	0.0322537
Rfc4	0.806452	0.322707	0.319259	0.770666	0.933339	0.915301	0.0322681
Tsen15	0.803397	0.961231	0.934452	0.963574	1	0.92689	0.0323396
Sfr1	0.420993	0.413626	0.20553	0.19134	0.93515	0.920959	0.0323803
Ciapin1	0.327666	0.154851	0.279755	0.341142	0.869026	0.955866	0.0324032
Atp5b	0.191283	0.364746	0.0716896	0.3452	0.999761	0.975153	0.0324617
Triap1	0.822592	0.154584	0.635926	0.9175	0.907213	0.932299	0.0324946
Ercc6l2	0.197684	0.210548	0.620584	0.723796	0.900952	0.961757	0.0326764
Odf2	0.1059	0.304712	0.753078	0.0426013	0.413807	0.471528	0.0327987
Fkbp9	0.722462	0.735606	0.839592	0.614082	0.954911	1	0.0328429
Pter	0.576739	0.621959	0.78624	0.705362	0.957892	0.9384	0.0328689
Taco1	0.462639	0.812484	0.686043	0.807317	0.819783	0.957358	0.0328913
Clta	0.182509	0.147094	0.107336	0.0650993	0.910451	0.947879	0.0329193
Spag7	0.288064	0.361813	0.549832	0.536423	1	0.952471	0.0329914
Rps4x	0.0897492	0.216729	0.257309	0.0925944	0.784764	1	0.0332146
Cnih1	0.273222	0.389256	0.883898	0.464419	0.740885	0.936733	0.0332327
Wdr33	0.291952	0.475204	0.953892	0.617787	0.854779	1	0.0332398
Asun	0.44081	0.467898	0.795296	0.995313	0.753738	1	0.0332406
Whsc1	0.316747	0.956923	0.962215	0.824987	1	0.91055	0.0332674
Ppig	0.0715369	0.198776	0.278795	0.0589324	0.330684	0.963977	0.0333202
Fam216a	0.159503	0.544012	0.714094	0.631882	0.495519	0.896232	0.0334662
Kdm5b	0.12389	0.0476774	0.0457989	0.0364856	0.355174	0.175394	0.0334855
Marcksl1	0.957078	0.960247	0.648207	0.570403	0.881869	0.723955	0.0334938
Micu2	0.694354	0.838791	0.676977	0.810732	0.748926	1	0.0336547
Txndc9	0.14143	0.321403	0.116504	0.032575	0.511145	0.946734	0.0337353
Mettl1	0.65851	0.2521	0.544448	0.366345	0.382108	0.987556	0.0340171
Psmd14	0.195862	0.602616	0.340951	0.230839	0.718499	1	0.034099
Bud31	0.130685	0.38564	0.708093	0.249945	0.429173	1	0.034235
Mki67ip	0.190228	0.271461	0.288968	0.165953	0.281959	0.938129	0.0342496
Cad	0.77472	0.5376	0.621084	0.746945	0.878042	1	0.0344104
Kif3a	0.51072	0.457569	0.973321	0.562496	0.986529	1	0.0344529
Cacybp	0.446229	0.665172	0.265956	0.149313	0.80771	1	0.0344713
Ccdc90b	0.4525	0.448495	0.32496	0.560528	0.991826	1	0.0345141
Ppp1r12a	0.203003	0.211978	0.235464	0.343972	0.937111	0.922221	0.0346952
Psmb7	0.246065	0.552505	0.556092	0.139144	0.970705	1	0.0347126
Ncor1	0.274395	0.262956	0.774875	0.18287	1	1	0.0347926
Emg1	0.0641808	0.234576	0.482853	0.18935	0.475212	0.932299	0.0348466
Taf1d	0.475063	0.672664	0.477731	0.258342	0.927779	0.989974	0.0348771
Timm17a	0.327542	0.293458	0.227011	0.0690731	0.984971	0.932299	0.034902
Macf1	0.540856	0.801828	0.219851	0.531685	0.85214	0.935121	0.0350632
Idh3b	0.116633	0.367538	0.100664	0.0665684	0.711568	0.883542	0.0350749
Myl12a	0.317417	0.29207	0.365587	0.16314	1	0.930011	0.0350777
Zfp330	0.65514	0.771918	0.154557	0.094022	0.791301	0.946734	0.0350995
Rbmx	0.288079	0.431821	0.294558	0.761164	0.890984	0.838163	0.0354359
Fip1l1	0.305587	0.227875	0.376532	0.140257	0.896312	1	0.0354746
Tpd52l2	0.0702857	0.123762	0.113003	0.178878	0.552918	0.960068	0.0355528
Mak16	0.512595	0.566984	0.393197	0.237358	0.897856	0.93338	0.0355657
Smu1	0.18135	0.0996739	0.277155	0.325746	0.335769	0.833354	0.0356541
Fis1	0.296446	0.540907	0.955219	0.674494	1	0.910365	0.0356802
Pak2	0.641555	0.801404	0.606903	0.282815	0.849285	0.932299	0.0357928
Slc25a5	0.258691	0.440197	0.673492	0.197164	1	1	0.0359895
Usp14	0.0409107	0.120558	0.199011	0.0221178	0.241649	0.938528	0.0361788
Eif3d	0.0922326	0.116235	0.170157	0.0813812	0.563986	1	0.0362068
Tmem167	0.336822	0.283979	0.757508	0.555331	0.906418	0.949618	0.0362217
Ccar1	0.303566	0.293544	0.80963	0.422621	0.71083	0.935706	0.0362337
Sfswap	0.40411	0.37106	0.297433	0.461315	0.514026	0.973187	0.0362462
Unc50	0.41724	0.647572	0.628018	0.245541	0.659986	0.816024	0.0363739
Klhl13	0.735943	0.42173	0.783407	0.610375	1	1	0.0364005
Tbcb	0.303623	0.416191	0.179531	0.346264	0.957506	1	0.0364235
Trappc4	0.166185	0.254189	0.657398	0.0536348	0.931923	0.685803	0.0365963
Pdia4	0.110813	0.151385	0.176573	0.381189	0.83778	1	0.036692
Cdk7	0.349072	0.206481	0.240147	0.654847	1	0.996231	0.0367345
Lmnb1	0.192355	0.614938	0.0604339	0.106387	0.817088	1	0.0367869
Akap8	0.0803143	0.100139	0.323366	0.044588	0.65002	1	0.036813
Usp22	0.689158	0.792546	0.837909	0.629264	0.521845	1	0.036845
Rhot1	0.288008	0.671638	0.385328	0.623643	0.826487	0.95138	0.0368521
G3bp2	0.238642	0.435454	0.456892	0.248002	0.965229	1	0.0368665
Spag9	0.315394	0.838163	0.830643	0.345032	1	0.95526	0.0369299
Armcx1	0.331243	0.708892	0.766434	0.474809	0.96185	0.837047	0.0369847
Cuedc2	0.869758	0.344024	0.802564	0.770375	0.855692	1	0.0370367
Rbbp7	0.667835	0.827543	0.472774	0.744985	1	0.991844	0.0371318
Atp5c1	0.332541	0.260773	0.183941	0.12338	1	1	0.0374155
Dock7	0.34522	0.79787	0.693786	0.0786392	0.567253	0.930011	0.0374562
Rab10	0.194371	0.15088	0.577867	0.28346	0.491381	0.736921	0.0374658
Rrp1	0.284354	0.356451	0.222654	0.314517	0.833674	1	0.0376243
Eef1d	0.184142	0.110449	0.262304	0.319	0.778276	0.935121	0.0376706
Dnttip2	0.124959	0.379531	0.304952	0.598049	0.912756	0.501501	0.0378162
Sdhb	0.217636	0.245795	0.419211	0.376362	0.99344	0.940766	0.0378568
Rbbp8	0.906623	0.89287	0.965963	0.585854	0.974638	0.940766	0.0378856
Trpm7	0.804332	0.404743	0.940309	0.249907	0.746673	1	0.0378905
Pelp1	0.172191	0.4222	0.571747	0.523031	0.860803	0.918755	0.0380744
Stag2	0.700036	0.428171	0.731481	0.421487	0.889168	0.904789	0.0381701
Tsn	0.428839	0.310642	0.360585	0.11942	0.567725	0.93379	0.03826
Cyb5r3	0.332386	0.96392	0.785998	0.591912	0.905727	0.92418	0.0384098
Ehmt1	0.435834	0.299965	0.318848	0.0936887	0.861194	1	0.0386262
Eif4e2	0.294045	0.321264	0.847261	0.231615	0.814044	0.919084	0.0387018
Fus	0.160768	0.271243	0.1011	0.111088	1	0.955065	0.0388063
Ube2b	0.169694	0.0519077	0.110407	0.105205	0.531573	0.923488	0.0390174
Ppfia1	0.411408	0.360581	0.267684	0.195033	0.784112	0.935121	0.0390604
2700094K13Rik	0.167805	0.187296	0.207124	0.371768	0.654224	1	0.0390681
1300002E11Rik	0.530871	0.596674	0.499312	0.749114	0.982841	1	0.0391388
Wdr26	0.62887	0.501469	0.831838	0.755323	0.898091	0.938441	0.0392903
Daxx	0.419565	0.420572	0.926571	0.797842	0.664422	0.970602	0.0396264
Ict1	0.422436	0.397272	0.373363	0.195954	0.846006	0.884618	0.0397229
Ube2e1	0.907171	0.911643	0.723786	0.213083	1	1	0.0397521
Fnbp4	0.194558	0.238971	0.251547	0.265578	0.411415	0.604991	0.0397535
Eif1b	0.240741	0.116327	0.627608	0.496915	0.89955	1	0.0398029
Ptbp2	0.436633	0.952286	0.292064	0.319074	0.897686	1	0.0398755
Capza2	0.521013	0.285504	0.477152	0.391741	0.65206	1	0.040038
Tomm40	0.520312	0.681681	0.536209	0.449792	0.870879	0.80584	0.0400911
Lsg1	0.334752	0.158941	0.814756	0.948951	0.812498	1	0.0401801
Gm10275	0.187932	0.400414	0.555506	0.731637	0.705792	0.996777	0.0402405
Edf1	0.36265	0.889597	0.737406	0.374014	0.932943	0.943285	0.0404454
Narf	0.674933	0.670605	0.452849	0.278293	1	0.84316	0.0404547
Thumpd3	0.260384	0.248499	0.549282	0.104428	0.791478	0.943284	0.040475
Sri	0.794216	0.789404	0.867171	0.760488	1	0.937359	0.040502
Paics	0.308842	0.300953	0.33265	0.078386	0.877643	0.92495	0.0405306
Snap47	0.691591	0.318095	0.865157	0.525618	0.918584	0.45501	0.0406044
Mettl23	0.641756	0.784413	0.809897	0.607523	0.997622	0.938441	0.0406109
Cdc37	0.39398	0.690955	0.474228	0.102246	0.845456	1	0.0407393
Psmd13	0.442052	0.410518	0.943471	0.615386	0.964931	1	0.0407775
Gm9938	0.776236	0.871698	0.831861	0.790714	0.868097	1	0.0408231
Tdp1	0.519887	0.758791	0.856931	0.463819	0.918054	1	0.0409254
Cct5	0.197003	0.201412	0.354466	0.153285	0.845676	0.93995	0.0409398
Rars2	0.672632	0.426551	0.322335	0.562204	0.810363	1	0.0410191
Rpp30	0.847029	0.324643	0.687447	0.224962	0.914117	0.889627	0.0410395
2610301B20Rik	0.73296	0.685267	0.771651	0.709345	0.928163	0.980951	0.041185
Eif3k	0.265408	0.453806	0.611231	0.071232	0.918894	0.977005	0.0413323
Eif5	0.186201	0.244874	0.948143	0.235976	0.82437	1	0.0414574
Wdr77	0.241872	0.56241	0.707729	0.575431	0.831088	0.940766	0.0414862
2810428I15Rik	0.435196	0.67394	0.948704	0.595935	0.933118	0.705548	0.0415034
Cdc27	0.119888	0.144028	0.158525	0.0394455	0.519138	0.901366	0.041541
Atp5a1	0.114272	0.106455	0.151438	0.115931	0.583869	0.949282	0.0417154
Plxnc1	0.703553	NA	NA	0.776273	0.881869	NA	0.0418011
Mob4	0.319722	0.34724	0.261275	0.182218	0.897119	0.935618	0.0418229
St13	0.245783	0.253697	0.328529	0.0338872	0.356212	0.931529	0.041825
Med19	0.245936	0.564649	0.233403	0.860814	0.873338	1	0.041838
Ddx17	0.279389	0.205262	0.285463	0.186311	0.290422	0.509294	0.0419065
Bhlhb9	0.676137	0.429239	0.309599	0.11732	1	0.970131	0.0419332
Pus10	0.576384	0.785548	0.636933	0.531689	0.82117	1	0.0419637
Ndufb9	0.312833	0.324792	0.355323	0.551643	1	0.95685	0.0419637
Grwd1	0.206657	0.742838	0.791796	0.418529	0.83789	0.932299	0.0419859
Dhx9	0.136614	0.332709	0.127557	0.0892566	0.526421	1	0.042011
Itgb1	0.355065	0.240956	0.26586	0.197955	0.981212	1	0.0421303
Nhp2	0.269303	0.225508	0.414565	0.0690961	0.826059	0.935691	0.0422372
Cenpc1	0.0924832	0.106022	0.700138	0.22853	0.109882	0.532241	0.0422538
Dohh	0.703161	0.286342	0.343885	0.201395	0.323429	0.941977	0.0423089
Sdhd	0.464705	0.628297	0.65227	0.800149	1	0.54915	0.0423607
Dda1	0.664237	0.646567	0.441409	0.706416	0.915635	1	0.0425793
Psmd6	0.430694	0.680198	0.809429	0.869791	0.997305	0.861418	0.0425972
Mark3	0.19939	0.28038	0.43467	0.218944	0.530922	1	0.0426295
AI314180	0.392999	0.289826	0.772113	0.589186	0.921905	0.967818	0.0426628
Gen1	0.507734	0.385825	0.168916	0.199342	0.538343	0.95138	0.0427231
Smek2	0.600578	0.706323	0.665613	0.103022	0.865988	1	0.0427371
H2afv	0.132403	0.0841879	0.799185	0.0580584	0.232753	1	0.042795
Rps3a2	0.602295	0.710463	0.990572	0.951981	1	1	0.0428725
Psma7	0.338089	0.384778	0.663224	0.498255	0.89845	0.957473	0.042939
Nip7	0.287051	0.400206	0.776649	0.0568966	0.956252	0.932614	0.042967
Ube2r2	0.357567	0.602138	0.29702	0.0873339	0.851412	1	0.0429685
Pus7	0.83278	0.528068	0.606204	0.18559	0.905255	1	0.0431364
Sdhaf2	0.694821	0.839368	0.471597	0.775224	0.881587	0.784449	0.0432421
Ddx27	0.349381	0.677804	0.0483806	0.479152	0.898735	1	0.0432789
P4hb	0.698502	0.170726	0.58999	0.190059	0.705839	0.788824	0.0432902
Slu7	0.34377	0.545266	0.831141	0.324547	0.782489	0.935121	0.0433051
Ubb	0.0816527	0.470928	0.642857	0.345258	0.902833	1	0.0433405
Ostc	0.451568	0.38665	0.615736	0.209235	0.797712	0.97737	0.0435149
Zfp940	0.947367	0.752215	0.766009	0.578347	0.93133	0.982165	0.0435419
Arl3	0.362387	0.276433	0.101646	0.400118	0.676457	1	0.0436532
B3galt1	0.782277	0.26252	0.319183	0.778466	NA	NA	0.0438078
Hnrnpul2	0.169026	0.215568	0.313574	0.289958	0.890883	1	0.0438959
Bcl2	0.761751	0.505641	0.908783	0.4428	0.914946	0.986867	0.0439857
Eif3m	0.898337	0.605518	0.697476	0.983582	0.986979	1	0.0439891
Tspan31	0.647913	0.477115	0.948987	0.949251	1	0.944223	0.0440269
Fam160b2	0.529672	0.885756	0.631989	0.0873818	0.987802	0.985683	0.0440515
Prpf6	0.42651	0.377628	0.8155	0.197785	0.819999	0.766763	0.0440877
Pif1	0.687757	0.106947	0.291179	0.0369009	0.682168	0.522737	0.0443474
Taf7	0.919356	0.92743	0.914974	0.656771	0.974394	1	0.0444076
Nras	0.797073	0.741395	0.416413	0.645096	0.914139	1	0.044486
Actr3	0.647634	0.660034	0.439686	0.240583	0.916079	0.938789	0.0446766
Ccnd2	0.635419	0.781046	0.315339	0.943825	1	0.973528	0.0447068
Ypel3	0.708834	0.482806	0.469353	0.789179	0.935929	0.912305	0.0447237
Meg3	0.265561	0.152038	0.125049	0.137622	0.865367	0.223771	0.0447751
Ago1	0.477768	0.481653	0.886549	0.827187	0.979012	0.667351	0.0447878
Cul5	0.315966	0.337683	0.283757	0.182401	0.373409	0.373974	0.0448651
Vdac2	0.199571	0.137929	0.267323	0.0989585	0.760155	0.851521	0.0448886
Msn	0.343371	0.786291	0.132359	0.395711	0.855077	0.903616	0.0449719
Otx2	0.714241	0.785104	NA	NA	0.896312	0.957166	0.0449725
Kif18b	0.734717	0.740397	0.813691	0.761206	0.779589	0.411996	0.0449981
Mkl2	0.713151	0.85661	0.802647	0.552215	0.914735	0.881925	0.0450426
Cog4	0.603367	0.635868	0.561424	0.555011	0.863431	0.948585	0.0450682
Vma21	0.705506	0.990695	0.844832	0.427088	0.894229	0.932299	0.0450767
Lias	0.253119	0.210482	0.805119	0.305825	0.934035	0.655578	0.0451521
Tm9sf3	0.316562	0.694497	0.375029	0.281083	0.838144	0.75477	0.0452827
Mrpl12	0.285227	0.262312	0.556864	0.426718	0.479654	0.954995	0.0452918
C530008M17Rik	0.722142	0.785439	0.772267	0.381964	0.946374	0.940766	0.0453849
Atxn10	0.155125	0.0944059	0.186107	0.0276546	0.882494	0.871769	0.0453953
Gpbp1	0.301161	0.152162	0.218753	0.649723	0.843192	0.935121	0.0454093
Pkn1	0.823875	0.838895	0.793356	0.81999	0.911284	0.457782	0.0456048
Stbd1	0.80226	0.779687	0.604419	0.955174	0.948604	0.861035	0.0456492
Wdfy1	0.560794	0.630493	0.486425	0.674033	0.745768	1	0.0458224
Hspa4l	0.42028	0.776765	0.591772	0.891946	1	0.977759	0.0458688
Idnk	0.490545	0.75644	0.787308	0.809863	0.965961	0.957731	0.0459532
Smarcc1	0.163726	0.119459	0.152872	0.020299	0.456447	1	0.045964
Canx	0.080124	0.402834	0.52061	0.280644	0.906628	0.911012	0.0460749
Papola	0.184361	0.42491	0.494277	0.0930444	0.716544	0.414522	0.046185
Fign	0.662881	0.181651	0.317299	0.0712584	0.755116	0.958067	0.0463467
Dnajc10	0.67996	0.42066	0.778685	0.403887	0.545482	0.824942	0.0463585
Minos1	0.725107	0.766613	0.876467	0.77165	1	1	0.0463814
Nap1l1	0.5541	0.430209	0.848615	0.590484	0.919849	1	0.0463831
Cox5a	0.250204	0.540619	0.999002	0.441467	1	1	0.0464094
Cd2bp2	0.358354	0.247254	0.701516	0.368066	0.897686	0.630698	0.0465209
Fignl1	0.545393	0.258644	0.769398	0.152841	0.928449	0.782139	0.0465537
Pagr1a	0.640386	0.321586	0.369817	0.247158	0.632442	0.941985	0.0466329
Txn1	0.262227	0.357562	0.635413	0.385396	1	1	0.0466576
Tmem97	0.604866	0.345294	0.61878	0.531281	0.951596	0.938441	0.0466749
Arl6ip6	0.969642	0.948634	0.819582	0.550698	1	0.879523	0.0467507
Snx5	0.663481	0.483312	0.534588	0.182595	0.846016	0.997896	0.0468536
Suclg1	0.15318	0.290551	0.270072	0.0300995	0.980412	1	0.0468579
Ccdc18	0.28094	0.266482	0.392789	0.43849	0.163615	0.303883	0.0472431
Mbtps2	0.784854	0.749641	0.754559	0.620077	0.889602	1	0.0472452
Mxd3	0.815611	0.51739	0.851451	0.562687	0.985388	0.92495	0.0472452
Nol7	0.411599	0.255416	0.383934	0.0708886	0.809331	0.949132	0.0472781
Crcp	0.663331	0.572228	0.708576	0.446897	0.53942	1	0.0473545
Cdc25c	0.165861	0.19424	0.149565	0.093397	0.189631	0.365606	0.0474058
Galk1	0.757331	0.475525	0.176366	0.093193	0.92116	0.938528	0.0475329
Traip	0.242925	0.526525	0.550492	0.426557	0.418629	0.847903	0.0476597
Supt6	0.766094	0.85584	0.953974	0.550577	0.901232	1	0.0477081
Lbr	0.488385	0.832352	0.319878	0.241744	0.854779	0.953231	0.0477463
Plaa	0.829136	0.33397	0.496509	0.582102	0.848029	0.92495	0.0477866
Cdh2	0.418827	0.74299	0.803015	0.719714	0.972794	1	0.0478124
Eif5a	0.121643	0.324834	0.28564	0.106747	0.612871	1	0.0482493
Aimp2	0.576496	0.561012	0.255492	0.0877805	1	1	0.048296
Tcf12	0.249032	0.160635	0.308634	0.0547919	0.429734	1	0.0482968
Psmc3	0.280476	0.528689	0.657098	0.324394	0.294623	0.988552	0.0483503
Rsf1	0.602582	0.307217	0.523009	0.337618	0.761932	1	0.0484617
Tomm70a	0.234176	0.299249	0.133645	0.181594	0.859123	0.697996	0.0484748
Poc5	0.246929	0.221109	0.186246	0.164784	0.372401	0.949618	0.048528
Zkscan8	0.733272	0.822834	0.793308	0.775224	0.918584	1	0.0485693
Dnajc2	0.788182	0.47595	0.981165	0.504894	0.998892	0.90574	0.0486178
Dcaf8	0.183067	0.272014	0.459417	0.0656793	0.88347	0.937447	0.0486616
Trim28	0.453782	0.706706	0.406654	0.77669	0.226903	1	0.0488077
Nxf1	0.888411	0.706464	0.553377	0.353188	0.710776	0.937359	0.048938
Fam50a	0.421673	0.684815	0.277136	0.488706	0.952926	1	0.0490803
Mrpl46	0.635433	0.243262	0.988589	0.623869	0.750529	0.870103	0.0491525
Arfip1	0.346176	0.629915	0.499989	0.336405	0.883707	0.912215	0.0491992
Aplp2	0.627887	0.594354	0.956672	0.127941	0.990845	1	0.0492004
Cep78	0.805027	0.56467	0.987155	0.553378	0.777471	0.931352	0.0495426
Pes1	0.940498	0.537066	0.6685	0.235563	0.760022	0.967321	0.0495977
Xrcc6	0.934198	0.801273	0.983235	0.844127	0.849477	0.932299	0.0496276
Mrpl51	0.121389	0.276605	0.960827	0.409155	0.919873	1	0.0496557
Zc3h14	0.392488	0.447732	0.196247	0.643454	0.731029	1	0.0497504
Cdk12	0.192491	0.396405	0.209767	0.354162	0.847131	0.911271	0.0497566
Senp2	0.468258	0.250627	0.749989	0.832542	0.669854	0.994167	0.0498255
Eif1a	0.228108	0.0942876	0.401304	0.163201	0.878288	0.932299	0.0498716
Srp72	0.243374	0.462241	0.203473	0.205786	0.874935	0.937447	0.050007
Psat1	0.358655	0.560905	0.850936	0.208654	0.525987	1	0.050084
Susd4	0.80705	0.940338	0.848615	NA	0.950778	0.943277	0.05009
Kif1b	0.773024	0.855036	0.957229	0.609929	1	0.949618	0.0502234
Gigyf2	0.118715	0.157918	0.294832	0.152583	0.733246	0.977271	0.0502596
Eif3h	0.577656	0.307302	0.707588	0.507943	0.879553	0.947322	0.0504168
Prtg	0.281877	0.545787	0.657048	0.47685	0.439657	1	0.0504459
Sapcd2	0.145521	0.20725	0.364724	0.147288	0.111301	0.967915	0.0504602
Kif2a	0.273801	0.492442	0.229339	0.727232	0.694028	0.921156	0.0505803
Kif14	0.0949586	0.125167	0.156007	0.0889086	0.343808	0.551736	0.0505892
Krit1	0.403078	0.317233	0.784827	0.433301	0.884026	0.3304	0.0506786
Brms1	0.543062	0.662125	0.56771	0.912611	0.937029	0.97102	0.0506877
Trim8	0.648198	0.795457	0.807959	0.930695	0.808835	0.971075	0.0507196
Eif3b	0.153203	0.298158	0.222928	0.282848	1	1	0.050727
Ndufb5	0.411569	0.31488	0.338778	0.235982	0.914372	0.976934	0.0507633
Gphn	0.477553	0.276447	0.367395	0.760841	0.680896	0.970339	0.050863
A730017C20Rik	0.575298	0.762745	0.834168	0.802874	0.863962	0.895929	0.0509115
Slc25a13	0.424091	0.703793	0.919292	0.194904	0.722234	0.921367	0.0510247
Cdk4	0.353986	0.206821	0.227904	0.198527	0.691098	1	0.0510827
Eif4e	0.332872	0.754922	0.0888483	0.504542	0.995588	1	0.0511625
Ddx39b	0.173538	0.168719	0.105168	0.143798	0.301947	1	0.0512311
Gm4204	0.134383	0.512019	0.536899	0.303504	0.904408	0.884176	0.0512708
Metrn	0.496792	0.761858	0.815011	0.763021	0.986814	0.937359	0.0513396
Mphosph10	0.14937	0.330776	0.279829	0.127371	0.711412	0.937501	0.051418
Enah	0.687766	0.82706	0.283124	0.125698	0.467045	0.938441	0.0515529
Ssr1	0.697558	0.780207	0.967993	0.619584	0.955483	0.97432	0.051678
Bub1b	0.0261522	0.0251921	0.068927	0.0276561	0.0605682	0.19801	0.0517911
Uri1	0.564722	0.467922	0.285905	0.0751211	0.865988	0.751575	0.0518652
mt-Nd4	0.173923	0.245309	0.248456	0.286292	0.880049	1	0.051931
Med30	0.774637	0.740366	0.791704	0.620958	0.997782	1	0.0519999
Sparc	0.199095	0.884109	0.146981	0.800095	1	0.680058	0.0520035
Mtif2	0.229672	0.791219	0.801124	0.529388	0.56728	0.919229	0.0520216
Ube2g1	0.580716	0.534806	0.518194	0.583112	0.522779	1	0.0520711
Sepsecs	0.831808	0.763471	0.715368	0.773382	0.96494	0.92262	0.0521193
Angptl4	0.860297	0.40836	0.682362	0.865362	0.979109	0.919343	0.0521193
Gtf2f2	0.214835	0.702512	0.546644	0.277078	0.866807	0.92147	0.0522438
Otub1	0.152951	0.430124	0.0627177	0.955139	0.855692	0.921773	0.0524066
Ddx49	0.49399	0.936235	0.849938	0.241571	0.813954	0.867761	0.0525123
Exosc8	0.371451	0.27647	0.343569	0.252579	0.279554	1	0.0526295
Cox6a1	0.559004	0.386744	0.640055	0.313775	1	1	0.0526706
Pdia3	0.497365	0.258925	0.272665	0.114426	0.949826	0.893845	0.0528027
Zc3h13	0.262478	0.440042	0.93451	0.073575	1	0.944223	0.0528469
Rabac1	0.679317	0.631046	0.556874	0.812671	0.900923	0.953231	0.0530605
Apex1	0.794317	0.349867	0.604625	0.224843	0.769392	0.963689	0.053199
Gcsh	0.596455	0.281646	0.740146	0.208548	0.914203	1	0.0532343
Ccdc9	0.344812	0.823291	0.762189	0.299324	0.472113	1	0.05324
Pcbp1	0.590955	0.360859	0.662021	0.386502	0.986379	1	0.0532959
Knop1	0.654998	0.246165	0.587742	0.594796	0.651048	0.58876	0.0534487
Haus3	0.351151	0.325685	0.128821	0.0607835	0.869038	0.85972	0.0535756
Calm3	0.409015	0.765497	0.310754	0.229993	0.856214	1	0.0536137
Trerf1	0.725414	0.784636	0.821994	0.796036	0.995201	0.919343	0.05364
Zfp229	0.77795	0.80575	0.771474	0.775224	0.948654	0.924836	0.05364
Spata5	0.533645	0.807734	0.332297	0.27556	0.914203	0.92495	0.0536964
Idh2	0.384791	0.447673	0.523561	0.374482	0.814793	0.953888	0.053771
Trip10	0.591109	0.655116	0.846411	0.499751	0.856214	0.504135	0.0537775
Akr1a1	0.377736	0.14126	0.268494	0.726341	0.856164	0.69104	0.0538349
Nmral1	0.947875	0.766776	0.802647	0.948029	0.99945	1	0.0539152
Tcf7l1	0.696409	0.780503	0.784456	0.612791	0.854779	0.990527	0.0542081
Med28	0.712322	0.268758	0.949847	0.640145	0.750473	0.929121	0.0542926
Ruvbl2	0.26606	0.368227	0.194942	0.317326	0.462391	0.967473	0.0543253
Prkrir	0.736723	0.535848	0.425717	0.575558	0.6077	1	0.0543969
Anapc5	0.371307	0.402388	0.385479	0.0521529	0.982475	0.937359	0.0544013
Chek2	0.536582	0.512521	0.729743	0.344046	0.382767	0.693754	0.0545635
Ccnh	0.799254	0.164949	0.635615	0.623353	0.992061	0.92032	0.0545731
Pi4kb	0.731826	0.803043	0.263747	0.930619	0.932613	0.94431	0.054705
Oaz1	0.413417	0.618174	0.383519	0.495473	0.995684	0.938441	0.0547119
Zcchc17	0.576848	0.457694	0.990572	0.642166	1	0.971996	0.0547525
Xrn2	0.15757	0.523908	0.717238	0.17425	0.774606	0.937674	0.0550132
D4Wsu53e	0.805875	0.581635	0.98593	0.942076	1	0.922156	0.0550248
Senp6	0.0907944	0.588401	0.545346	0.409445	1	1	0.0550739
Polr3g	0.389816	0.715292	0.826184	0.129675	1	1	0.0551435
Strap	0.85374	0.19523	0.39347	0.224229	0.995423	1	0.0552539
Ednrb	0.7949	0.830617	0.822003	0.421342	0.847626	0.936203	0.0552593
Hsd17b12	0.403076	0.743012	0.790805	0.685728	1	0.803165	0.0552877
Luc7l	0.328976	0.619227	0.967628	0.57202	0.783947	1	0.0553792
Mospd1	0.608791	0.679048	0.779751	0.778531	0.980865	0.941528	0.0553797
Maea	0.109965	0.274772	0.199316	0.729982	0.533537	0.956215	0.0554874
Rad51c	0.80705	0.772421	0.777994	0.749191	0.995549	0.964287	0.0555171
Tspan6	0.851454	0.351427	0.62123	0.755173	0.985672	0.938528	0.0555334
Ltv1	0.487138	0.758478	0.568712	0.0453164	0.998879	0.999008	0.055596
Sepw1	0.726858	0.863929	0.778326	1	0.930769	1	0.0558301
Srp14	0.315113	0.129003	0.331322	0.475711	1	0.944223	0.0559021
Mtpn	0.675577	0.341065	0.378436	0.609259	1	1	0.056129
Vps29	0.447853	0.501696	0.77292	0.292735	0.909047	0.925374	0.0562097
Adrbk1	0.811727	0.761115	0.780598	0.861699	0.850934	0.946289	0.0562257
Far1	0.636732	0.777056	0.466607	0.720449	0.939201	1	0.0562973
Sec62	0.753563	0.404215	0.978536	0.767698	0.996363	0.996724	0.0562987
Lars	0.623013	0.979223	0.571689	0.617779	0.925115	1	0.0563621
Pcmt1	0.438771	0.520985	0.207309	0.985504	0.903129	0.946734	0.0564416
Psmc4	0.552331	0.830168	0.576128	0.951865	1	1	0.0564995
Mrpl16	0.497944	0.541253	0.351108	0.999418	0.856539	0.912925	0.0565199
Eif4b	0.263838	0.175701	0.13464	0.102067	0.661233	0.736961	0.0565909
Zwilch	0.628635	0.48807	0.431161	0.292197	0.710958	0.925758	0.0566129
Ppm1g	0.839686	0.256069	0.413693	0.2178	0.833635	0.940766	0.0570343
Clp1	0.702964	0.46161	0.768388	0.127035	0.881587	0.884289	0.057092
Mga	0.384922	0.3597	0.0967078	0.228336	0.848514	0.699976	0.0571227
Mrps18a	0.402182	0.906911	0.0830066	0.0999812	0.886871	1	0.0571395
Ctsl	0.559432	0.911361	0.787641	0.919842	0.901688	0.927878	0.0571628
Gsk3b	0.250175	0.659371	0.251134	0.58506	0.910397	0.937941	0.0572145
Crk	0.365777	0.350837	0.752331	0.828469	0.843755	1	0.0572796
Atg3	0.549501	0.558454	0.810398	0.240966	0.735417	1	0.0573967
Map1b	0.078657	0.962085	0.982227	0.973219	0.997774	0.990952	0.0574051
Slbp	0.0513105	0.108601	0.0921908	0.132539	0.290196	0.343384	0.0574848
Phldb2	0.806697	0.629294	0.727334	0.247716	0.997305	0.915601	0.0574879
Msl1	0.352437	0.576101	0.42247	0.843127	0.274292	0.846016	0.0575095
2310036O22Rik	0.149581	0.320129	0.0938868	0.161386	0.509128	0.695678	0.057511
Gm10184	0.139478	0.340149	0.383148	0.101182	0.731355	0.488891	0.0575197
Cluap1	0.75397	0.857502	0.865148	0.545609	0.881587	0.948929	0.0575321
Gins1	0.511798	0.631356	0.0872878	0.346424	0.881587	0.563129	0.057642
Mrpl47	0.79355	0.420811	0.463024	0.517272	0.573561	1	0.0577676
Vrk1	0.303018	0.793354	0.516128	0.788518	0.821005	0.992629	0.0579354
Pcgf6	0.537737	0.817792	0.350356	0.571019	0.854294	1	0.0579473
Cdc123	0.318207	0.388619	0.559602	0.245783	0.905517	0.965665	0.058176
Cenpl	0.229816	0.148382	0.147831	0.0676229	0.26645	0.223043	0.0582223
Cops2	0.299431	0.792061	0.561746	0.845213	0.737387	0.93338	0.0582853
Rpl14	0.277573	0.226874	0.64337	0.21795	0.994544	1	0.0585114
Pard6g	0.815478	0.272627	0.901672	0.68158	0.897392	0.940766	0.0589141
Nr2f1	0.186088	0.944461	0.83257	0.510087	0.806146	0.962364	0.0589416
Cct2	0.12372	0.22646	0.101713	0.0350182	0.600987	1	0.0590567
Fcor	0.815611	0.805389	0.771541	0.939856	0.873856	0.969347	0.0591417
Hist1h1b	0.0526898	0.659664	0.642357	0.0137199	0.999884	1	0.059386
B4galt1	0.772239	0.887901	0.821994	0.753791	0.902264	0.941998	0.0595184
Bola1	0.352978	0.469189	0.669714	0.53465	0.967009	1	0.0595415
Psma4	0.361527	0.376085	0.423625	0.625068	0.914203	1	0.0595826
Rnf7	0.246547	0.260733	0.833675	0.805247	0.75221	1	0.059595
Pcm1	0.272108	0.236455	0.278244	0.468191	0.756558	0.756075	0.0595951
Faf2	0.596497	0.248548	0.353599	0.35118	0.48161	1	0.0596769
Kifap3	0.634779	0.398506	0.520385	0.202804	0.880216	0.133675	0.0597827
Snrnp70	0.354631	0.137948	0.553152	0.400445	0.756788	1	0.0598016
Zfp266	0.427714	0.754233	0.829593	0.287494	0.974852	0.97619	0.0598274
Med12	0.764692	0.747919	0.832379	0.776961	0.905407	1	0.0602083
Rps27a	0.129905	0.254011	0.380801	0.0920829	0.401838	0.545341	0.0602567
Banf1	0.100706	0.0443566	0.361129	0.0451053	0.487723	0.935465	0.0603153
Creb1	0.222672	0.317427	0.715866	0.0753288	0.392148	0.472796	0.0603459
Puf60	0.261751	0.249579	0.646143	0.197606	0.876705	1	0.060431
Kars	0.535307	0.750201	0.952391	0.256434	0.972723	1	0.0605048
Tead2	0.338142	0.749443	0.463887	0.45657	0.872753	0.932299	0.0605073
Mrps30	0.480217	0.780503	0.359181	0.59566	0.928449	0.896788	0.0606648
Mars	0.584126	0.189542	0.578046	0.353726	0.514915	0.988186	0.0606877
Ptrh2	0.961323	0.459811	0.851765	0.318642	0.902978	0.926184	0.0608563
Mrpl20	0.582684	0.514184	0.420094	0.178324	0.793392	0.914855	0.0608837
Las1l	0.617886	0.16324	0.300372	0.0625232	0.651942	0.935121	0.0609491
1110059E24Rik	0.574067	0.416551	0.36334	0.513587	0.282236	0.5334	0.0609649
Srm	0.245181	0.154191	0.927479	0.123866	0.895879	1	0.0611163
Cyth2	0.530669	0.188522	0.871447	0.692597	0.29896	0.913895	0.0611648
Mtf2	0.14897	0.536156	0.279111	0.0940195	0.846871	1	0.061175
Zfp518a	0.549677	0.389619	0.602457	0.673126	0.693555	0.932441	0.0614289
Rbbp4	0.33987	0.576082	0.628243	0.093298	0.943051	1	0.061642
Chordc1	0.150057	0.170084	0.0212114	0.027325	0.448803	0.965456	0.0616632
Ptov1	0.359868	0.423708	0.523589	0.194985	0.606204	1	0.0616988
Rbm5	0.369693	0.103634	0.11788	0.495604	0.716326	0.912215	0.0617906
Mtx1	0.480149	0.944876	0.477492	0.504117	1	0.940766	0.0618856
Celf1	0.560287	0.731917	0.372418	0.743227	0.859636	0.915961	0.0620004
Nsun2	0.544405	0.314101	0.200431	0.102996	0.885125	0.996019	0.0621081
Tmod3	0.433269	0.640577	0.530431	0.318541	0.475698	0.944488	0.0621412
Prmt5	0.31662	0.355353	0.397937	0.162874	0.855153	1	0.0622201
Lrp2	0.604005	0.793269	0.827686	0.776273	0.881703	0.918488	0.0624154
Atxn7l3b	0.466518	0.455976	0.690948	0.196779	0.791524	0.895921	0.062443
Zfp260	0.479773	0.042733	0.59798	0.155472	0.792752	0.616044	0.0624962
Slc39a1	0.710429	0.61502	0.815537	0.772212	0.881094	0.997395	0.06268
Fnta	0.451033	0.617435	0.631463	0.456065	0.379488	1	0.0627244
Hif1a	0.687961	0.357903	0.413084	0.481816	0.919666	0.937359	0.0627323
Ing5	0.534101	0.804887	0.923842	0.770359	0.902743	1	0.0629406
Sec11a	0.26044	0.245384	0.256993	0.149838	0.874288	0.926409	0.0629629
Mns1	0.519351	0.328286	0.977074	0.348011	0.887079	1	0.0631872
Zfp414	0.837537	0.753578	0.784017	0.769005	0.892149	0.95138	0.0631891
Cinp	0.950721	0.477828	0.834685	0.825778	0.993826	0.938358	0.0632179
Tulp4	0.626344	0.930685	0.87095	0.984331	0.823754	1	0.0632519
Immt	0.101997	0.105161	0.0628977	0.064866	0.249222	0.620403	0.0633341
Atp1b3	0.743289	0.403533	0.991574	0.428755	0.832027	0.951052	0.0635019
Ubr5	0.934547	0.388223	0.653128	0.54899	0.897884	0.573832	0.0636003
Trim27	0.450414	0.395083	0.252908	0.203005	0.920971	0.93338	0.0636328
Wac	0.711134	0.77322	0.410115	0.968878	0.982591	0.96096	0.0637024
41518	0.220371	0.620277	0.404826	0.214446	0.995201	0.940766	0.0637259
Anapc13	1	0.959844	0.994513	0.941247	0.543528	0.557578	0.0637348
Fdx1l	0.341865	0.14242	0.32995	0.14078	0.860758	0.543855	0.064123
Snx3	0.686816	0.97624	0.793204	0.0858127	0.933691	0.915601	0.0641319
Mkrn1	0.422367	0.791269	0.53896	0.392577	0.968053	1	0.0643688
Vezf1	0.131831	0.455457	0.844821	0.770732	0.508609	0.90998	0.0645617
Parg	0.537045	0.290157	0.593372	0.191877	0.68799	0.938441	0.064646
Kti12	0.769315	0.882949	0.579564	0.346884	0.746636	1	0.0646786
Dlat	0.720262	0.907005	0.960803	0.284659	0.953258	1	0.0646995
Cul4a	0.529348	0.927924	0.718733	0.659736	0.48161	1	0.0647357
Rcn1	0.782224	0.56603	0.809735	0.797284	0.924736	0.527021	0.06483
Med17	0.215219	0.458021	0.498814	0.986377	0.732832	0.968295	0.0648428
Alg2	0.407462	0.349855	0.246049	0.76518	0.823527	0.47314	0.0648475
Apopt1	0.809229	0.821364	0.978066	0.473169	0.989132	0.94319	0.0649631
Fndc3c1	0.298009	0.515557	0.222701	0.723449	0.845954	0.938528	0.0649697
Rps6kb1	0.380973	0.493536	0.715449	0.377211	0.97054	0.630065	0.0650306
Bax	0.625353	0.422682	0.819358	0.815709	0.970452	0.99084	0.0650431
Hsph1	0.789933	0.482605	0.850302	0.193008	1	1	0.0651901
H1f0	0.416453	0.111039	0.440877	0.755323	0.437622	0.717101	0.0651964
Arhgap5	0.733272	0.517411	0.969867	0.253663	0.973495	1	0.0652162
Hspa5	0.783377	0.224006	0.523493	0.208268	1	0.98387	0.065301
Rrp15	0.379014	0.413043	0.435783	0.80854	0.885189	0.938441	0.0654788
Uqcrc1	0.767917	0.426386	0.281308	0.341404	0.996318	1	0.065511
Ivd	0.796314	0.74902	0.780433	0.749148	0.914846	0.963168	0.0655271
Sde2	0.351188	0.898592	0.768778	0.148157	1	0.937359	0.0655299
Gtf2i	0.323395	0.229195	0.353181	0.0399083	0.370339	0.924476	0.0655507
Sf3b5	0.160349	0.169999	0.222558	0.767358	0.900504	0.891792	0.0655608
Polr1e	0.773159	0.493601	0.885288	0.574979	0.854258	0.935121	0.0655626
Map2k5	0.368737	0.533673	0.633125	0.910427	0.634327	0.960812	0.0655643
41523	0.729384	0.76038	0.762834	0.159939	0.731938	0.934935	0.0656791
Zfp217	0.776236	0.758116	0.966821	0.749555	0.900135	0.686967	0.0657428
Dcps	0.628614	0.563371	0.880387	0.750732	0.996038	0.937359	0.0657965
Hyls1	0.122365	0.118939	0.0677846	0.30822	0.211201	0.572671	0.0660809
Rnf146	0.376085	0.538181	0.371369	0.319214	0.842143	1	0.0662971
Azin1	0.521899	0.361159	0.807508	0.634085	0.695311	0.934204	0.0663447
Eif2a	0.278796	0.908014	0.168238	0.265604	0.287575	1	0.0663537
Spag5	0.13559	0.142953	0.239688	0.108283	0.777286	0.595967	0.0663889
Nabp2	0.813345	0.762075	0.359378	0.943402	0.773615	0.926217	0.0666378
Coa6	0.738136	0.944682	0.284184	0.955806	0.995158	1	0.0669235
Ergic2	0.35559	0.407212	0.59809	0.477086	0.429044	1	0.0669353
Igf2bp1	0.594085	0.986356	0.542652	0.441034	1	1	0.066937
Uchl5	0.312454	0.400305	0.644239	0.138475	0.779953	1	0.067018
Calm1	0.551395	0.718709	0.71147	0.222586	0.931923	0.966567	0.0670823
Mtmr2	0.729929	0.752029	0.979118	0.871505	0.916577	1	0.0670844
Tcf7l2	0.554243	0.649682	0.263333	0.634902	0.816189	0.345186	0.0671681
Prpf19	0.412868	0.274922	0.647425	0.26685	0.876738	1	0.0674203
Zfp280d	0.406356	0.39216	0.549967	0.208868	0.742182	1	0.0676266
Ilf3	0.256539	0.865295	0.181292	0.136251	0.447332	0.983261	0.0677239
Chd1	0.577569	0.763347	0.692028	0.603232	0.818143	1	0.0677745
Fndc3a	0.605883	0.895366	0.996026	0.799018	0.68539	1	0.0678404
Lrrc59	0.783287	0.302479	0.827747	0.997513	0.998161	1	0.0678789
Nde1	0.0703695	0.17125	0.135066	0.432748	0.201978	0.545163	0.0679778
Mettl14	0.346318	0.655275	0.657934	0.294217	0.933879	1	0.0679884
Exosc1	0.258851	0.21941	0.372706	0.0981926	1	0.776214	0.0681553
Lpcat1	0.944517	0.799642	0.822152	0.75765	0.919279	1	0.0682172
Csnk2b	0.262293	0.577305	0.233332	0.54951	0.90786	1	0.0682739
Fxr1	0.337125	0.453074	0.792625	0.412768	0.865682	0.96499	0.0683337
Rcn3	0.651564	0.335944	0.757199	0.736461	1	0.955356	0.0683908
Ndufaf4	0.230731	0.315445	0.252378	0.25333	0.696839	0.889354	0.0684056
Tiprl	0.270855	0.163896	0.311998	0.115989	0.803077	1	0.0686722
Rexo2	0.504728	0.76381	0.228441	0.549635	0.990388	0.914906	0.0687141
Fstl1	0.575994	0.364745	0.0552336	0.644041	0.897987	1	0.06872
Cdkn2d	0.32838	0.290773	0.31221	0.778048	0.827122	0.800797	0.0687688
Cachd1	0.30856	0.370934	0.680789	0.324918	0.677588	1	0.0688831
Tuba1c	0.0854979	0.0982975	0.186637	0.0126395	0.106674	0.365406	0.0689593
Golm1	0.727292	0.93784	0.366008	0.947513	0.915014	0.937447	0.0689714
Chmp3	0.784854	0.518586	0.772267	0.639403	0.828796	0.935121	0.0689737
Ppp1r7	0.742511	0.400145	0.660421	0.208625	1	1	0.0689881
Mrpl35	0.937295	0.560552	0.911706	0.694175	0.887079	1	0.0689945
Rraga	0.725309	0.311647	0.807252	0.450608	0.997	0.936393	0.0690371
Fbxo11	0.387106	0.473081	0.674105	0.541698	0.745753	0.906634	0.069068
Hdlbp	0.663134	0.326536	0.454347	0.289664	1	1	0.0691405
mt-Cytb	0.296694	0.710773	0.807564	0.973003	1	1	0.0692216
Metap2	0.628167	0.751897	0.902976	0.293647	0.890122	0.920578	0.0693218
Prmt1	0.0643623	0.179854	0.105031	0.0652415	0.377408	0.898917	0.069379
Mrpl45	0.69991	0.828355	0.833012	0.226843	0.831424	1	0.0693974
Nt5c	0.398402	0.922604	0.837616	0.677226	0.941158	0.935121	0.0694016
Bphl	0.638201	0.417119	0.805802	0.811568	0.911934	0.815331	0.0695285
Rbm25	0.111322	0.191362	0.234881	0.28687	0.833602	1	0.0695477
Mbip	0.352709	0.463318	0.242881	0.648958	0.738348	0.770211	0.0698486
Mcph1	0.352676	0.194764	0.105641	0.325068	0.611813	0.923424	0.0700207
Zfand6	0.121485	0.073762	0.256659	0.281779	0.366417	0.653105	0.0702026
H2afx	0.208102	0.212918	0.169887	0.428889	0.0394309	0.386275	0.070258
Ccdc77	0.32652	0.209471	0.606996	0.0743233	0.897745	0.890952	0.0702727
Phip	0.182571	0.402545	0.772358	0.467083	0.474661	0.550941	0.0702765
Rif1	0.514085	0.946159	0.98392	0.621802	1	1	0.0703714
Opa3	0.369992	0.5881	0.527406	0.386423	0.90398	0.991821	0.0703843
Cap1	0.88291	0.861345	0.905631	0.790795	0.930523	1	0.0705591
Nop9	0.749382	0.77494	0.56519	0.818807	0.919412	0.979805	0.070581
Eef1e1	0.144785	0.116547	0.695284	0.0986418	0.901103	1	0.0706116
Eif3g	0.509604	0.299505	0.304243	0.195395	0.996809	1	0.0706524
Myh10	0.570033	0.460547	0.432277	0.51959	0.920658	0.943458	0.0706985
Arid2	0.378511	0.435455	0.648051	0.947235	0.667182	0.940179	0.0707573
Tnks	0.731193	0.590435	0.444515	0.584571	0.964842	1	0.0707911
Med1	0.745043	0.842003	0.84284	0.4628	0.678022	1	0.0708035
Gm9493	0.44466	0.330686	0.21644	0.0786019	0.444433	0.467217	0.0708092
Atp5g3	0.1625	0.17231	0.118375	0.172993	0.697867	1	0.0708345
Lasp1	0.804793	0.719325	0.86586	0.845678	0.86262	1	0.0708926
Sephs2	0.653067	0.241844	0.371612	0.747095	0.855925	0.935706	0.071024
Snrpd1	0.210172	0.379108	0.465369	0.773159	0.807283	1	0.0710629
Thrap3	0.760912	0.512418	0.941711	0.970116	0.99677	1	0.0711201
Chmp6	0.563812	0.566297	0.977517	0.763229	0.573101	0.949788	0.0711583
Cdca7	0.669119	0.944489	0.966821	0.70677	1	0.569099	0.0714344
Chchd3	0.264128	0.300769	0.107423	0.0625515	0.811191	0.935121	0.0715138
Spidr	0.661813	0.706194	0.836773	0.790729	0.877814	0.956742	0.0715677
Trmt2a	0.666281	0.795934	0.841908	0.963711	0.930523	0.950723	0.071622
Ppp1cb	0.709822	0.333429	0.223832	0.10199	0.910363	0.902551	0.0716431
Rab1	0.257312	0.372931	0.420474	0.586425	0.880216	0.973652	0.0717164
9430023L20Rik	0.791551	0.791628	0.844411	0.95204	0.863528	0.79069	0.0717353
Ndufb6	0.311869	0.271472	0.70134	0.229326	1	1	0.0717683
Msantd2	0.602131	0.416443	0.789674	0.177416	0.444604	0.924935	0.0719568
Mterfd3	0.37778	0.59735	0.663174	0.789416	0.758879	0.975039	0.072094
Hadha	0.708805	0.750457	0.879894	0.438005	1	0.887883	0.0721127
Ngdn	0.176488	0.177722	0.195659	0.170967	0.315791	0.93239	0.0721479
Psmc2	0.227064	0.413582	0.495601	0.776931	0.982311	1	0.0722219
Pdcd2	0.705454	0.491007	0.856931	0.458354	0.855382	1	0.0722791
Usp8	0.610149	0.296811	0.55872	0.082381	0.632624	0.813669	0.0723367
Cers5	0.802819	0.609893	0.560176	0.811447	0.954918	1	0.0724641
Ktn1	0.351646	0.473745	0.539635	0.298509	0.894058	1	0.0726598
Guk1	0.567848	0.713545	0.778927	0.707516	0.914431	1	0.0727122
U2surp	0.397381	0.575438	0.262305	0.622917	0.978511	1	0.0728343
Pdhb	0.75159	0.773139	0.6927	0.826552	1	1	0.0729031
Ik	0.21635	0.216979	0.277893	0.144656	0.620437	0.767974	0.0730453
Gas2l3	0.331054	0.152573	0.293678	0.909232	0.261327	0.948897	0.073333
Nubp1	0.532684	0.720314	0.32722	0.0704942	0.426759	1	0.0733433
Lipa	0.809971	0.605537	0.730329	0.681329	0.855676	0.680801	0.0733826
Gart	0.907042	0.501986	0.482835	0.775803	1	1	0.0734327
Dis3	0.764846	0.58125	0.994278	0.886863	0.622426	0.953578	0.0734768
Vps35	0.524983	0.120592	0.635101	0.103367	0.979178	0.958079	0.0735884
Zfx	0.326539	0.769649	0.231215	0.628107	0.900123	0.915601	0.0736599
Phf14	0.306092	0.323149	1	0.188323	0.627766	0.918167	0.0737066
Kif5b	0.277474	0.32547	0.756573	0.0693522	0.757417	0.943138	0.0738162
Dctn3	0.489931	0.55957	0.573763	0.197365	0.995802	1	0.0739778
Sppl2a	0.60763	0.34099	0.924727	0.830267	0.997641	0.638698	0.0740018
1110037F02Rik	0.351576	0.238862	0.28139	0.287065	0.79166	1	0.0740116
Ate1	0.387052	0.33786	0.266675	0.171081	0.951793	0.674873	0.0741545
Dync1li1	0.527058	0.452732	0.310422	0.175822	0.837713	0.97588	0.0741858
Txnl4a	0.685427	0.733195	0.880742	0.966973	0.797061	0.938528	0.0743179
Nsd1	0.266558	0.437225	0.128322	0.225364	0.521314	1	0.0744962
Uqcrh	0.845414	0.94738	0.967412	1	0.941987	0.947322	0.0746094
Bcl10	0.761198	0.80575	0.687128	0.80437	0.747413	1	0.0750698
Aars	0.784274	0.135072	0.308031	0.096457	0.991464	0.469215	0.0750972
Hook3	0.30577	0.198833	0.321342	0.208075	0.411415	1	0.0751568
2410004B18Rik	0.8307	0.631308	1	0.160163	0.893104	0.830726	0.0753251
Fam96b	0.556145	0.589275	0.693506	0.845661	0.998413	1	0.0754232
Gsto1	0.548555	0.784746	0.946479	0.882904	0.923427	0.927561	0.0754505
Sf3a3	0.20335	0.784659	0.123031	0.159822	0.934131	0.981207	0.0755854
Sub1	0.798205	0.796788	0.982034	0.979617	1	0.939313	0.0756784
Tars	0.386886	0.196453	0.293764	0.261048	0.831321	0.933533	0.0756834
Cep89	0.246586	0.491111	0.631587	0.126703	0.519059	0.671396	0.0756909
Mlx	0.612903	0.136127	0.527837	0.38389	0.925992	0.901422	0.075844
Tmem261	0.80819	0.498592	0.991966	0.890714	1	1	0.0758525
Hsd17b4	0.5485	0.439862	0.852542	0.16228	0.919755	1	0.0758842
4933431E20Rik	0.764692	0.804844	0.801643	0.769131	0.889602	1	0.075959
Park7	0.194587	0.419708	0.301803	0.148071	0.755002	0.994926	0.0760571
Wdr12	0.50575	0.145368	0.288486	0.601224	0.557774	0.923227	0.0761166
Zfp62	0.379205	0.446825	0.521923	0.373866	1	0.822155	0.0763289
Alkbh8	0.759181	0.834019	0.748563	0.229115	0.873854	0.966729	0.0763812
Nae1	0.468209	0.527607	0.326043	0.238068	0.859222	1	0.0764257
Snap23	0.271991	0.666997	0.190388	0.655335	0.888297	1	0.0764844
Ap4s1	0.752022	0.811886	0.767278	0.0506363	0.884362	1	0.0768416
Luc7l3	0.877261	0.715115	0.78249	0.712492	0.881587	0.919142	0.0770113
Tmed10	0.57628	0.418562	0.216516	0.540272	0.915478	0.5334	0.0770316
Pqbp1	0.532518	0.585992	0.314595	0.296516	0.38326	0.990296	0.0771617
Tra2a	0.215481	0.316266	0.557447	0.73875	0.308494	0.917665	0.0771765
Casc5	0.0266822	0.0497627	0.215517	0.0103233	0.172804	0.403739	0.0771794
Dtna	0.51573	NA	NA	0.280909	0.84302	0.94656	0.0771936
Ccdc86	0.355302	0.474538	0.771651	0.129484	0.876828	0.673973	0.0772015
H2afy2	0.31849	0.324152	0.212466	0.237361	0.520987	0.940416	0.0772094
Magi1	0.591358	0.629829	0.409251	0.745109	0.861325	0.918838	0.0773235
Matr3	0.0867388	0.255555	0.216412	0.357321	0.893433	0.985521	0.0774528
Gnl1	0.701036	0.841491	0.745901	0.874042	0.820701	0.987919	0.0776236
Rnf10	0.67696	0.549819	0.966882	0.98658	0.998413	0.979805	0.0777115
Pabpc1	0.3684	0.248268	0.518491	0.147546	0.881587	1	0.0778586
Mtg2	0.795799	0.787541	0.841333	0.818098	0.966643	0.993181	0.0778725
Lrrcc1	0.732369	0.372872	0.755302	0.145439	0.776309	0.937315	0.0781802
Usp7	0.298833	0.094361	0.275714	0.163125	0.725313	0.918869	0.0781836
Son	0.287459	0.149301	0.622267	0.428436	0.683761	1	0.0782722
1700020I14Rik	1	0.782729	0.853029	0.986543	0.985787	1	0.078306
Arpc5	0.647563	0.76739	0.769204	0.0948526	1	0.869812	0.0783973
Rnmt	0.38598	0.54638	0.770967	0.516076	0.49197	0.967545	0.0784579
Rhoa	0.267479	0.319673	0.531283	0.0875627	0.627008	0.929432	0.0784987
Xrcc5	0.309923	0.782218	0.772186	0.121312	0.84302	0.935121	0.0786104
Top1	0.111982	0.321217	0.495563	0.0832246	0.228405	1	0.0787733
Trmt10a	0.35665	0.697059	0.653505	0.177683	0.380676	1	0.0788225
Mrps14	0.24656	0.385211	0.800009	0.348243	0.921755	0.91188	0.0788656
Nasp	0.57727	0.908557	0.54663	0.716531	0.857505	0.88886	0.0788682
Csde1	0.278888	0.7749	0.171101	0.237966	0.19706	0.945384	0.0789043
Ppp2cb	0.873343	0.5299	0.901178	0.95943	0.908384	0.950199	0.0789634
Tmed5	0.398708	0.29203	0.312686	0.0473167	0.4186	0.940952	0.0789903
Dnmt3a	0.880381	0.455842	0.951693	0.700762	0.506593	0.938528	0.0790483
Ndufa10	0.633522	0.876679	0.536844	0.122361	0.900768	1	0.079253
Med6	0.333526	0.26981	0.780609	0.0777235	0.918611	0.940766	0.0792584
Zfp326	0.719879	0.508258	0.573805	0.72917	0.256436	1	0.0792923
Cox7a2	0.782277	0.767295	0.861657	0.99816	0.985001	0.96331	0.0793731
Eif2b4	0.782224	0.857087	0.891004	0.941535	0.888095	0.909133	0.0795171
Cwf19l1	0.531302	0.745331	0.778518	0.503642	0.902325	1	0.0796609
BC027231	0.750622	0.785297	0.782365	0.243279	0.960888	0.5687	0.0798748
Arhgap29	0.829213	0.807053	0.666148	0.818394	0.890417	0.488161	0.0798875
Prdx5	0.506905	0.680897	0.318989	0.433441	0.823727	1	0.0799857
Tpm3	0.813556	0.805768	0.89069	0.85995	0.587809	0.852202	0.0802762
Rad18	0.682179	0.612384	0.298953	0.0971173	0.754667	0.912215	0.0803693
Alkbh5	0.783852	0.802966	0.636458	0.925063	0.927681	1	0.08079
5830418K08Rik	0.553376	0.713779	0.355637	0.31298	0.863704	0.552162	0.0807912
Eci2	0.799683	0.857614	0.817318	0.803507	0.889672	1	0.0807916
Zc3h18	0.232216	0.481528	0.175242	0.237151	0.712175	0.940766	0.0808812
Fubp3	0.743925	0.40267	0.84154	0.731353	0.912423	1	0.080931
Rpf1	0.312922	0.323115	0.822164	0.212374	0.486218	0.998321	0.0809376
Tmem165	0.727978	0.635309	0.852095	0.748319	1	0.936949	0.0809516
Akap8l	0.189129	0.690471	0.474056	0.544254	0.99919	0.937712	0.081123
Ptcd2	0.887308	0.835266	0.969615	0.125565	0.893809	1	0.0812415
Gas5	0.460547	0.453539	0.731548	0.755224	0.85437	0.982649	0.081421
Cpt2	0.740377	0.771514	0.798255	0.247754	0.911624	0.97447	0.0814449
Hltf	0.674797	0.80575	0.452115	0.794877	0.988802	0.858349	0.0814469
R3hdm2	0.736239	0.44461	0.647506	0.778531	0.962116	1	0.0816084
Exoc1	0.403589	0.55728	0.279709	0.524966	0.908041	0.91023	0.0816329
Cpsf3	0.783512	0.773561	0.40164	0.575684	0.649542	0.918171	0.0817205
Tmem237	0.770464	0.676152	0.811158	0.943356	0.976964	0.968376	0.0818281
Gja1	0.0616469	0.398021	0.298365	0.45107	0.370139	0.946483	0.0818346
Rnaseh2c	0.454574	0.325232	0.630846	0.331606	0.930349	1	0.0818476
Sort1	0.494273	0.826981	0.871464	0.275975	0.909047	0.949618	0.0819013
Gpi1	0.669513	0.88077	0.730212	0.728829	1	0.922831	0.0824401
N4bp2l2	0.650805	0.363927	0.519993	0.223181	0.89248	1	0.0827298
Rpl28	0.639873	0.2165	0.248604	0.14059	0.828243	0.489682	0.0827868
Tubgcp3	0.631235	0.395481	0.791487	0.0539565	0.915009	0.808392	0.0828605
S100pbp	0.673232	0.756501	0.83496	0.361488	0.849993	0.97241	0.0828968
Pdia6	0.270835	0.411375	0.4571	0.639091	0.990249	1	0.0829206
Kcmf1	0.839803	0.406877	0.294805	0.603375	0.955524	0.930913	0.0830297
Ppp2r2a	0.191636	0.0793296	0.241499	0.513086	0.678463	1	0.0831029
Fh1	0.251862	0.499336	0.161553	0.555992	0.757351	1	0.083285
Cdc42se2	0.364547	0.805403	0.844391	0.967737	0.83919	1	0.0835191
Eprs	0.194943	0.275257	0.539709	0.135965	1	0.932202	0.0838913
Rap2b	0.72886	0.172815	0.75699	0.293306	0.676272	0.940595	0.0840023
Cops4	0.794981	0.835532	0.602774	0.978997	0.895977	0.990952	0.084328
Mdh1	0.161597	0.173108	0.287672	0.413261	0.981704	1	0.0843945
Mrpl17	0.188205	0.245114	0.594636	0.228565	1	1	0.0844728
Espl1	0.179393	0.169493	0.287575	0.231297	0.317312	0.950478	0.084488
Nsmce2	0.738304	0.62271	0.932884	0.943199	0.853229	1	0.0845127
Kcnh2	0.443623	0.753022	0.440207	0.898806	0.757804	0.949618	0.0845276
Mdn1	0.231984	0.361555	0.27453	0.150537	0.694582	0.931792	0.0845352
Ndufs8	0.56616	0.249518	0.274124	0.787135	0.6003	1	0.0847025
Nme6	0.263267	0.263953	0.46954	0.424705	0.872102	0.945822	0.084712
0610037L13Rik	0.293399	0.300834	0.637569	0.175037	0.650533	0.650781	0.0847579
Mms22l	0.785647	0.85603	0.954033	0.889076	0.881587	0.961933	0.0848439
Smarce1	0.437632	0.756828	0.947291	0.721443	0.7886	0.799743	0.0848891
Mis18a	0.364227	0.353805	0.0701016	0.281537	0.493455	0.910412	0.0849422
Psmd1	0.481875	0.374785	0.39423	0.347193	1	0.935121	0.0850265
Sdad1	0.345676	0.466321	0.700896	0.12153	0.917444	0.930542	0.0853505
Mecr	0.654148	0.750206	0.801643	0.883809	0.932305	0.820236	0.0854031
Sox2	0.382422	0.778263	0.780449	0.822096	0.833096	1	0.0854428
Ino80e	0.755116	0.812291	0.755401	0.847034	0.903653	0.833624	0.085686
Lrrc58	0.167422	0.479234	0.2587	0.254885	0.900591	1	0.085801
Coq7	0.564482	0.7569	0.541243	0.522801	0.924968	1	0.0861971
Ahctf1	0.449443	0.321607	0.610281	0.170661	0.75157	0.87013	0.0864371
Gtf2e2	0.440919	0.537292	0.191348	0.248981	0.99397	0.993328	0.0864743
Cstf2t	0.380777	0.781237	0.368914	0.768735	0.930661	1	0.086582
Hmgb1	0.215842	0.197151	0.0196442	0.0627035	0.187037	0.424402	0.0867195
Bex1	0.473019	0.721534	0.597831	0.916159	1	0.888243	0.0867683
Rlf	0.578495	0.687856	0.986585	0.104072	0.914045	0.975501	0.0869404
Nr6a1	0.504291	0.751433	0.792936	0.778531	0.889602	0.886292	0.087016
Cdc5l	0.68307	0.570379	0.976626	0.501704	0.835386	0.896587	0.0870164
Cope	0.455253	0.101813	0.569967	0.488403	1	0.932403	0.0871127
Gucy1b3	0.741065	0.803657	0.771828	NA	0.909805	NA	0.087236
Nsf	0.372155	0.82965	0.811306	0.837209	0.778393	0.995827	0.0872733
Tmem242	0.827054	0.797767	0.98609	0.832706	0.98932	1	0.0872895
Adat2	0.644804	0.828992	0.726366	0.914306	0.855382	0.92495	0.0873695
Mrpl3	0.40844	0.466709	0.436191	0.161718	0.878207	1	0.0873822
Eid1	0.804264	0.314049	0.724117	0.377354	0.822977	0.750988	0.0873829
Eya4	0.809324	NA	NA	NA	0.963019	0.93404	0.08739
Chic2	0.961534	0.77954	0.838517	0.256051	1	0.944223	0.0874863
Ssr4	0.621253	0.675785	0.665661	0.576673	1	0.937359	0.0876088
Add1	0.778051	0.796788	0.954939	0.387741	0.853052	0.933689	0.0879962
Bbx	0.424102	0.946712	0.996473	0.21532	0.856276	1	0.0880469
Ss18	0.647677	0.708646	0.299659	0.427719	0.864367	1	0.0881672
Pbrm1	0.37594	0.388364	0.371343	0.0755474	0.824278	0.742253	0.0881698
Tmem234	0.363284	0.693027	0.33943	0.262007	0.888232	1	0.0882292
Tfrc	0.28617	0.338508	0.284804	0.308971	0.756128	0.928589	0.0883379
Ddx42	0.673628	0.345805	0.626381	0.166187	0.630774	0.967462	0.0885135
Abcg2	0.748259	0.528296	0.502988	0.83891	0.913718	0.911271	0.0887751
Zscan21	0.328049	0.620457	0.777791	0.5852	0.917105	0.85743	0.0888053
Naa38	0.713482	0.341621	0.519216	0.162366	0.387195	1	0.0888563
Pphln1	0.328821	0.30867	0.354503	0.18028	0.60188	0.950347	0.0888774
Qdpr	0.336372	0.631143	0.931225	0.128331	1	0.957215	0.0888889
1110038F14Rik	0.413925	0.169265	0.159018	0.0426912	0.492922	1	0.0889336
Rhebl1	0.815611	0.709916	0.672079	0.435097	0.904437	0.934836	0.0890104
Klhdc2	0.169263	0.893293	0.463731	0.235497	0.896312	0.950362	0.0890451
Ndufv3	0.680261	0.858099	0.852209	0.989846	0.938423	0.933071	0.0891225
Armcx6	0.72734	0.724278	0.574055	0.877653	0.806918	0.959527	0.0891568
Trmt10c	0.687447	0.586732	0.508887	0.623851	0.784596	0.977359	0.0892111
Impad1	0.746697	0.807958	0.36924	0.353503	0.878944	0.601146	0.0892184
Rad54l2	0.539879	0.43112	0.958959	0.411022	0.864972	1	0.0892667
Zswim6	0.741065	0.61376	0.768192	0.696167	0.863446	1	0.089342
Zkscan6	0.830144	0.763257	0.935022	0.914321	0.844066	0.962625	0.0893735
Cwc15	0.687011	0.565501	0.848615	0.141345	0.996712	0.798732	0.0894592
Psmb3	0.270713	0.913911	0.477131	0.975364	1	1	0.0895084
Tmem47	0.936615	0.802647	0.878058	0.958729	0.997427	1	0.089597
Cox6c	0.811041	0.804243	0.955276	0.949434	0.822346	0.956807	0.0897171
Fam49b	0.274334	0.321226	0.902036	0.818864	0.77717	1	0.0897192
Ube3a	0.383185	0.443408	0.256276	0.331275	0.854779	1	0.0897758
Rrs1	0.470139	0.255241	0.442858	0.035503	0.767303	1	0.0897986
Eftud2	0.981537	0.762302	0.923801	0.273812	0.928525	0.650599	0.0898846
Mthfd2	0.76117	0.789188	0.415605	0.157377	0.88902	1	0.0899046
Adprh	0.623143	0.317251	0.367943	0.191521	1	0.781818	0.0899153
Pfn2	0.785756	0.773111	0.706665	0.963948	0.919177	1	0.0899917
Lmbrd1	0.714758	0.697814	0.636342	0.776513	0.964135	0.946023	0.0900306
Kat5	0.44828	0.538397	0.644966	0.462832	0.900768	0.573136	0.0900883
Ano8	0.53624	0.776253	0.781682	0.750646	0.932084	0.99271	0.0900922
Lypla2	0.654574	0.79787	0.259209	0.449796	0.738841	0.963401	0.0902456
Ranbp1	0.48419	0.835544	0.799822	0.449158	1	0.911501	0.0902831
Gnai3	0.120912	0.19678	0.239505	0.112951	0.484177	0.505388	0.0902833
Rufy1	0.279859	0.624875	0.424677	0.978373	0.850782	0.761236	0.0903356
Bccip	0.382769	0.757721	0.925455	0.25326	0.903924	1	0.0904704
Mllt3	0.270004	0.467064	0.197128	0.151417	0.907645	0.53882	0.0910289
Hnrnph3	0.215968	0.677092	0.641365	0.388391	0.396634	1	0.0910568
Gpalpp1	0.671936	0.489264	0.295439	0.251678	0.941428	0.937359	0.0910793
Gltscr2	0.675911	0.493221	0.528118	0.39705	1	0.957358	0.091204
Sema3c	0.688939	0.386984	0.835854	0.753563	0.90217	0.978263	0.0912643
Riok2	0.213257	0.2832	0.494335	0.0769682	0.99379	1	0.0913172
Polr2e	0.573562	0.125774	0.279153	0.275056	0.717171	0.942327	0.091327
Arhgef10l	0.76117	0.947162	0.96822	0.689746	0.921337	0.912139	0.091357
Hiat1	0.752032	0.759437	0.871353	0.203448	0.951422	0.943836	0.0914019
Nol12	0.602417	0.267551	0.586586	0.75991	0.481182	1	0.0914266
Prpf8	0.584861	0.30399	0.359701	0.468474	0.909047	1	0.0914329
Trip12	0.600176	0.719572	0.285207	0.401136	0.847685	0.921775	0.0915066
Smim20	0.65262	0.427973	0.730826	0.783217	0.991836	0.929619	0.0915442
Apba2	0.676852	0.780503	NA	0.911246	0.48161	1	0.0915757
Smek1	0.237148	0.716597	0.406964	0.80514	0.910941	0.95945	0.09167
Tsen2	0.498101	0.737295	0.818867	0.216923	0.918735	0.943277	0.0916971
Eif1ax	0.795022	0.389813	0.160877	0.329653	0.638086	1	0.0917468
Zrsr2	0.356329	0.615961	0.586272	0.183946	0.910807	1	0.0917805
Sf3a1	0.818408	0.831094	0.708557	0.556173	0.559841	0.983095	0.0917891
Fam178a	0.801583	0.877746	0.94995	0.596874	0.881561	0.943277	0.0917958
Ncl	0.438468	0.40444	0.398442	0.274344	0.734873	1	0.0918582
Uba2	0.587988	0.415366	0.821818	0.50421	0.91907	1	0.0919439
Net1	0.789785	0.345842	0.795623	0.168562	0.986286	0.92535	0.0919471
Bach2	0.80856	0.569885	0.575588	0.799299	0.799258	1	0.0919788
Emc1	0.792262	0.657443	0.907161	0.38904	0.906765	0.907809	0.0921833
Ube2d3	0.900188	0.733375	0.7953	0.566288	0.987131	1	0.0923027
Med31	0.830131	0.794689	0.347999	0.409052	1	0.884005	0.0923331
Adk	0.707798	0.294805	0.154841	0.259498	0.962972	0.95784	0.0923594
C1qbp	0.603886	0.336323	0.622421	0.398462	0.928449	1	0.0925107
Jagn1	0.299784	0.663557	1	0.0793861	0.8116	0.955596	0.0925211
Luc7l2	0.507095	0.953099	0.92345	0.543995	0.941326	0.904715	0.0925499
Snrpe	0.583418	0.94608	0.819078	0.982962	0.903907	0.924667	0.0926426
2700049A03Rik	0.320583	0.51288	0.783597	0.458212	0.945676	0.603743	0.0926585
Atp5o	0.343731	0.545373	0.25265	0.55974	0.998892	1	0.0927047
Bcl2l11	0.721771	0.747785	0.622187	0.333445	0.853854	1	0.0927047
Zfp281	0.160394	0.549048	0.370318	0.0569184	0.33534	0.940766	0.092707
Gpsm2	0.305155	0.273658	0.350751	0.776097	0.381074	0.847646	0.0928436
Mdm1	0.537543	0.721876	0.697799	0.509631	0.473903	1	0.0928973
Dbi	0.363842	0.763671	0.826007	0.940962	1	1	0.0928978
Cyb5d2	0.590713	0.26314	0.315531	0.778466	NA	1	0.0928978
Tsr1	0.572701	0.671672	0.430041	0.210967	1	0.996724	0.0929017
Eif3e	0.720542	0.614215	0.822956	0.617453	0.815639	1	0.0929413
Zkscan5	0.792315	0.608777	0.799877	0.955283	0.909047	1	0.0929939
Srcin1	NA	NA	NA	NA	NA	NA	0.0929939
Rfng	0.771658	0.801089	0.771474	0.778048	0.920658	0.918457	0.0930012
E2f3	0.828733	0.822504	0.779772	0.760502	0.96943	0.919229	0.0930372
Six4	0.79355	0.685138	0.3739	0.770747	0.899356	0.980982	0.0930481
Mterf	0.794785	0.865131	0.825418	0.784177	0.869409	0.932299	0.0930481
Psmg1	0.795913	0.192503	0.439314	0.635378	0.46193	0.890272	0.0930718
Dhx15	0.94429	0.804243	0.692213	0.583274	0.993413	1	0.0930796
Nop58	0.406262	0.277933	0.676341	0.6137	0.804657	1	0.0931218
Gm14662	0.734717	NA	NA	NA	NA	NA	0.0931515
Frzb	0.800766	0.650815	0.656852	0.748113	0.898564	0.225213	0.0931515
Arnt2	0.822013	0.765497	0.81632	0.823521	0.988165	0.984807	0.0931515
Prss23	0.609934	0.799642	NA	0.77246	0.877087	0.924738	0.0931781
Pip5k1b	0.772239	0.750121	0.780449	NA	0.909794	0.93404	0.0932057
Lgr4	0.780545	0.689518	0.915819	0.69157	0.944844	0.966282	0.0932057
Tanc2	0.753321	0.822594	0.783597	0.776193	0.911443	0.915189	0.0932286
Wdpcp	0.826969	0.871219	0.95288	0.815455	0.897686	0.980405	0.0932286
8430419L09Rik	0.816748	0.884565	0.841054	0.377854	0.89546	1	0.0933092
Ash2l	0.117291	0.290816	0.304116	0.519601	0.495236	1	0.0933128
Trp53	0.390104	0.415381	0.692575	0.319506	0.886324	1	0.0933605
Sssca1	0.316375	0.159737	0.178476	0.830207	0.556292	1	0.0933982
Mipep	0.763439	0.70358	0.766009	0.142721	0.87319	0.989292	0.0935759
Wdr3	0.615885	0.594708	0.477602	0.385366	0.870029	1	0.0935884
Vasn	0.809324	0.806937	0.896641	0.802537	0.834574	0.966265	0.0935884
Ptk7	0.794785	0.81955	0.77403	0.840547	0.904846	0.915857	0.0936113
Mertk	NA	0.80247	0.808635	0.76	0.989504	1	0.0937116
Plekhm3	0.225768	0.779687	0.860748	NA	0.868643	0.935121	0.0937474
Pnpt1	0.775898	0.49344	0.658308	0.208499	0.771749	0.94319	0.0938822
Cebpz	0.725111	0.760157	0.297603	0.940054	0.829586	0.910118	0.0938958
Chchd4	0.687768	0.636336	0.671022	0.102596	0.898344	1	0.0939707
Nup214	0.776436	0.774019	0.708625	0.767132	0.760337	0.797603	0.0940393
Ncstn	0.464895	0.793214	0.807348	0.899376	0.911443	1	0.0940746
4930579K19Rik	0.563723	0.753022	0.803754	NA	0.90217	NA	0.0941141
Map3k1	0.751263	0.833211	0.779068	0.524955	0.961349	0.914842	0.0941141
Snd1	0.738551	0.74902	0.362238	0.667286	0.922059	0.961323	0.0941793
Phka2	0.80226	0.766253	0.784017	0.815966	0.950074	0.964669	0.0941857
Ap1s3	NA	NA	NA	0.236714	0.904006	0.971996	0.0941857
D8Ertd738e	0.76594	0.642613	0.475795	0.524631	1	1	0.0943348
Fopnl	0.281869	0.738554	0.757457	0.921318	0.795132	0.907911	0.0944525
Psmd3	0.50558	0.655202	0.958269	0.742984	0.998161	0.931529	0.0944566
Zfp26	0.604063	0.528197	0.790423	0.581375	0.704171	0.946074	0.0945342
Polr3b	0.671856	0.548842	0.810022	0.513384	0.860184	0.950832	0.0945489
Arih1	0.533039	0.267398	0.417058	0.207569	0.911443	0.93593	0.0945884
Dolk	0.850231	0.794222	0.764014	0.803087	0.921884	0.891748	0.0946108
Bcl7b	0.752757	0.776053	0.665273	0.863708	0.823118	0.92069	0.0946126
Herc1	0.597655	0.328781	0.835658	0.647499	0.904408	0.913966	0.0946172
Plekho1	0.815181	0.816801	0.975079	0.96355	0.966328	0.634422	0.0946818
Tnfaip1	0.659908	0.946225	0.802831	0.0841363	0.881839	0.973237	0.0949315
Mpp5	0.369793	0.891357	0.131355	0.785379	0.981779	0.574024	0.0949807
Eme1	0.432103	0.23811	0.497577	0.370004	0.520694	0.92738	0.0949986
Dnajb4	0.812079	0.751165	0.83234	0.703272	0.912035	0.97199	0.0950216
Mrps9	0.846948	0.637949	0.282597	0.143895	0.881671	0.96424	0.0950227
Spcs2	0.471008	0.53193	0.962297	0.533613	0.993813	1	0.0950908
Rbm26	0.22894	0.217604	0.634628	0.412313	0.392574	0.495549	0.0951071
Sox5	0.689662	0.393972	0.725745	0.530355	0.900342	0.92738	0.0951362
Cdk5rap2	0.499986	0.221201	0.381046	0.492492	0.509389	0.931529	0.0951886
Zbtb16	0.221095	0.765256	0.414453	0.810934	0.8269	0.95803	0.0952228
Alg14	0.656905	0.402178	0.792734	0.791765	0.892096	0.930346	0.0952243
Lamtor5	0.608619	0.525054	0.373094	0.947349	1	1	0.0952724
Ppp2ca	0.671081	0.820303	0.623774	0.990728	0.95835	1	0.0953984
Snrnp35	0.580782	0.58674	0.693003	0.458893	0.878683	0.947322	0.0954464
Utp18	0.757978	0.384769	0.805721	0.461067	0.813128	0.9999	0.0954503
Zc3hc1	0.570092	0.366117	1	0.356238	0.891548	1	0.0956122
Rabgap1	0.626944	0.393044	0.748188	0.244932	0.874953	0.911271	0.0958298
Glrx5	0.357405	0.251317	0.285716	0.200251	0.819405	1	0.0958916
B4galt7	0.766943	0.80543	0.882752	0.67413	0.905442	0.940952	0.0959941
Gnl3	0.673426	0.386566	0.364618	0.539648	0.996265	0.969044	0.0960684
Tbc1d22b	0.502948	0.80247	0.80095	0.77246	0.907803	0.985667	0.0962208
Slc15a4	0.668038	0.792486	0.805303	0.810379	0.938311	1	0.0962208
Mmaa	0.734717	0.764413	0.825788	0.741281	0.959635	0.918869	0.0962566
Pcsk4	0.792315	0.755978	NA	NA	NA	0.932299	0.0962566
Utp15	0.628253	0.345761	0.429782	0.171312	0.794524	0.946766	0.096508
Abce1	0.183759	0.1389	0.206489	0.26358	0.292939	0.958079	0.0966573
Atad3a	0.436401	0.315981	0.604373	0.181869	0.807571	0.804086	0.0966633
Cnpy2	0.157624	0.334016	0.196444	0.124593	0.862235	0.977222	0.0967742
Ccdc22	0.787518	0.759638	0.5941	0.747059	0.705595	0.952836	0.09683
Prpf38b	0.116863	0.0952848	0.377386	0.174069	0.804095	0.892479	0.0969665
Mfn1	0.41741	0.615564	0.243897	0.566217	0.9327	0.927107	0.0969702
Rps3a1	0.722224	0.216913	0.759654	0.412751	0.93278	1	0.0972117
Dtwd1	0.707781	0.501107	0.799545	0.228492	0.888193	0.947256	0.0972888
Nelfa	0.845843	0.638115	0.872545	0.424156	0.44381	0.968571	0.0973258
Scaf8	0.36266	0.668303	0.459162	0.501847	0.889506	0.885301	0.0973457
Nradd	0.655555	0.771979	0.473564	0.667758	0.888297	0.943277	0.0973636
Rtkn2	0.269562	0.102869	0.786194	0.786431	0.509123	0.631701	0.097488
Clk1	0.461446	0.679324	0.434106	0.317982	0.877325	0.954488	0.0975263
Slc4a1ap	0.297743	0.0881947	0.611696	0.0432137	0.467045	0.92845	0.0975344
Ubr3	0.386995	0.653777	0.460697	0.404738	0.985046	0.980009	0.0975564
Hspa9	0.339945	0.470078	0.349126	0.163549	0.839396	0.937447	0.0977023
Plin3	0.604259	0.840164	0.667751	0.631248	0.92697	1	0.0979069
Plod3	0.77276	0.570934	0.815752	0.762752	0.910005	1	0.0979911
Zfp518b	0.471628	0.766323	0.608747	0.602793	0.445329	0.875841	0.0980459
Zdhhc6	0.544423	0.450697	0.788059	0.776513	0.742829	1	0.0980711
Triobp	0.794893	0.810675	0.384314	0.791451	0.823988	0.999459	0.0981046
Slc5a3	0.740374	0.731518	0.836183	0.826855	0.918262	1	0.0981228
Ints8	0.288577	0.676814	0.629087	0.475236	0.928031	1	0.0981285
BC005624	0.937662	0.721268	0.932905	0.943323	1	0.901121	0.0981499
Naa15	0.329674	0.499954	0.330248	0.207877	0.863528	0.953296	0.0981793
Ifit2	0.774326	0.852009	0.780449	0.892455	0.894109	0.985968	0.0984213
Smdt1	0.410193	0.891316	0.879731	0.786826	0.896482	0.95852	0.0984838
Uba1	0.571018	0.560762	0.280785	0.77402	0.974205	0.996878	0.0985409
Zfp90	0.731913	0.738063	0.853908	0.802977	0.877015	0.949839	0.0986756
Actr2	0.687399	0.385305	0.968476	0.243858	0.60498	1	0.098716
Aamp	0.5941	0.798268	0.98789	0.600091	0.849285	0.740762	0.0990572
Cfdp1	0.813093	0.584954	0.748691	0.759283	0.846653	0.962082	0.0990939
Acvr2a	0.657406	0.620915	0.630002	0.53808	0.928449	0.664389	0.0991503
Vps13a	0.542494	0.679979	0.810841	0.378067	0.81816	0.991389	0.099167
Arfrp1	0.744665	0.688928	0.936922	0.205916	0.634506	0.935121	0.0992452
Ppib	0.300297	0.460073	0.67834	0.310876	0.867563	0.55687	0.0993758
Atp13a2	0.7436	0.770399	0.81632	0.603704	0.950862	0.64993	0.0995162
S100a1	0.809478	0.277297	0.967848	0.548262	0.92536	0.93338	0.0995162
Taf5	0.763401	0.852378	0.5305	0.336325	0.56428	0.911271	0.0995949
Arhgap42	0.735545	0.337146	0.517111	0.962421	0.422667	0.944111	0.0999982
Dcakd	0.751321	0.604321	0.82718	0.405285	1	0.999293	0.100113
Mcfd2	0.792799	0.991251	0.81529	0.251891	0.997305	0.587974	0.10019
Cbx5	0.17089	0.0570726	0.248758	0.204059	0.624229	0.932299	0.100211
Fuk	NA	0.763257	0.816302	0.8179	NA	0.92495	0.100492
Ap2m1	0.735305	0.958593	0.664535	0.999459	0.981198	1	0.100607
E430018J23Rik	0.809324	0.792486	0.848615	0.802977	0.904566	1	0.100705
Ptpru	0.824171	1	NA	0.773578	NA	1	0.100705
Skiv2l2	0.096184	0.165947	0.079933	0.638154	0.45634	0.919188	0.1008
D6Wsu163e	0.789481	0.541682	0.664176	0.614537	0.98794	0.968074	0.10107
Eef1g	0.702024	0.411933	0.819846	0.257551	0.907645	1	0.101137
Birc6	0.401849	0.726135	0.426778	0.475345	1	0.935096	0.10123
Stat3	NA	0.782354	0.80963	0.775396	0.989504	NA	0.101365
Zmynd8	0.202163	0.201633	0.287663	0.211683	0.870353	1	0.101443
Zfhx2	0.829766	0.783671	0.791704	0.759545	0.906809	1	0.101485
Tdrd7	0.57721	0.508061	0.831861	NA	0.863223	1	0.101502
Copb2	0.140362	0.309776	0.761497	0.0723833	0.740182	0.90155	0.101514
Zfp622	0.398251	0.233481	0.412381	0.805044	0.667153	1	0.101645
Slc20a1	0.809238	0.700541	0.311483	0.793257	0.772096	1	0.101659
Zfp874b	0.771736	0.695571	0.822003	0.778048	0.887452	1	0.101681
Mphosph8	0.498019	0.473946	0.49407	0.599035	0.961285	1	0.10177
Cdc25b	0.513452	0.768563	0.174573	0.715693	0.909205	0.831229	0.101793
Dnmt1	0.293892	0.599544	0.689107	0.356898	1	1	0.101859
Zfp609	0.25727	0.804698	0.903027	0.280499	0.940585	0.919229	0.101875
Phkb	0.408561	0.747861	0.779845	0.418764	0.931492	0.955004	0.102053
Dpy19l4	0.759234	0.679394	0.774518	0.141452	0.462259	0.935608	0.102098
Pbx1	0.503728	0.983762	0.801262	0.405938	0.253856	0.825534	0.102264
Vps13b	0.708798	0.294022	0.858286	0.708127	0.996188	0.943687	0.102264
Rnf217	0.932103	0.821824	0.935184	0.942127	0.927449	0.93404	0.102264
Tkt	0.333358	0.240275	0.141753	0.155825	0.63452	0.91188	0.102363
Mlec	0.614108	0.252281	0.296756	0.338742	0.985639	0.906354	0.102439
Zhx1	0.736241	0.840325	0.831847	0.854136	0.691312	0.968218	0.102453
Tmem67	0.792209	0.801089	0.817542	0.778597	0.85124	1	0.10246
Man2a2	0.794785	0.79787	0.730135	0.434167	0.92637	0.936203	0.10246
Dr1	0.835306	0.578541	0.619339	0.834249	0.768755	0.964772	0.102474
Ruvbl1	0.457352	0.652315	0.529995	0.462869	0.499288	0.920761	0.102556
Slc38a6	0.532297	0.891881	0.795623	0.882722	0.995549	0.985775	0.102657
Lrtm1	0.792315	NA	NA	NA	NA	NA	0.102657
Mcf2	0.793497	NA	NA	NA	NA	NA	0.102657
BC028528	0.888507	0.758201	0.869064	0.776931	0.864463	0.936203	0.102657
Hnrnpd	0.584893	0.551775	0.808694	0.266276	1	1	0.102671
Fahd1	0.459105	0.453817	0.548265	0.36338	0.789321	0.738735	0.103055
Dnajc24	0.598344	0.94293	0.679859	0.305266	0.862643	0.946734	0.103061
Cox6b1	0.536128	0.457624	0.564483	0.917876	1	1	0.103256
Pih1d1	0.811313	0.294224	0.841685	0.768122	0.932728	0.879125	0.103393
Trnau1ap	0.719205	0.942303	0.792936	0.89668	0.989509	1	0.103442
Max	0.429121	0.544452	0.428111	0.166485	0.752043	0.387495	0.103543
Rps14	0.420366	0.632693	0.793308	0.361449	0.998161	1	0.103658
Ilf2	0.344832	0.247003	0.673152	0.39838	0.547632	0.946734	0.103731
Tcf25	0.400654	0.846524	0.547082	0.958252	1	1	0.10386
Tbce	0.771605	0.827137	0.571224	0.831717	0.916188	0.94319	0.103904
Prkcsh	0.287816	0.352934	0.466844	0.41163	0.918261	0.938441	0.103937
Ddx47	0.174414	0.28725	0.414249	0.075104	0.867888	0.937359	0.103945
Arid1b	0.485469	0.805813	0.296885	0.457213	0.882421	0.948585	0.103956
Kpnb1	0.266317	0.191122	0.133808	0.303055	0.622275	0.948546	0.104142
Zfp131	0.581733	0.438708	0.773762	0.793097	1	1	0.10419
Dgkq	0.792262	0.807523	0.809319	0.769525	NA	NA	0.104192
Gpatch11	0.377552	0.570577	0.83662	0.744507	0.932627	0.728844	0.104233
Tsr2	0.81589	0.614756	0.589187	0.52392	1	1	0.104368
Parpbp	0.540922	0.198629	0.49062	0.741593	0.186899	0.526068	0.104396
Ctbp2	0.603937	0.331512	0.642203	0.758467	0.987282	1	0.104659
Cul1	0.691037	0.835278	0.813264	0.592102	0.921705	1	0.104661
Kdm5a	0.255298	0.248773	0.77694	0.502845	0.783873	0.924624	0.104743
Rac1	0.808243	0.579142	0.653258	0.633514	0.929518	1	0.104809
Sh3d19	0.790662	0.745973	0.872726	0.759368	0.909047	0.886977	0.104876
Mkks	0.19838	0.262809	0.119409	0.944524	0.855037	0.560395	0.10494
Lemd3	0.760691	0.87216	0.822003	0.949231	0.867419	1	0.104972
BC030867	0.772239	0.792486	0.824301	0.774851	0.887079	1	0.104972
Dync1li2	0.766993	0.771934	0.492432	0.752551	1	1	0.104978
Lsm1	0.671793	0.217508	0.242238	0.165285	0.90643	0.921909	0.105017
Dctn1	0.549234	0.822907	0.791132	0.784737	0.928449	0.933533	0.105065
Pigk	0.415008	0.721065	0.228449	0.712068	0.948937	0.876506	0.105107
Fam118a	0.59279	0.389516	0.772148	0.780274	0.909937	0.946734	0.105119
Pafah1b3	0.283722	0.448321	0.200854	0.195265	0.850362	0.905744	0.105146
Creb3	0.55423	0.667766	0.412014	0.566625	0.915472	0.615384	0.105294
Lap3	0.2505	0.605559	0.296184	0.139495	0.462281	0.958239	0.10535
Trove2	0.88487	0.701663	0.702466	0.768891	0.927166	0.752248	0.105394
Zfp277	0.289876	0.243778	0.4226	0.749478	0.944436	0.949793	0.105469
Dpp3	0.554236	0.569117	0.936359	0.590424	0.988089	0.596483	0.10547
Asph	0.672924	0.26376	0.785466	0.591966	0.968559	0.962303	0.105503
Kbtbd7	0.774237	0.764755	0.802647	0.802977	NA	0.915741	0.105601
Dnaja4	0.792209	0.415205	0.836035	0.746581	0.928449	NA	0.105601
Hmgcll1	NA	0.791636	0.799822	NA	0.9205	1	0.105601
Rsl1d1	0.305782	0.58868	0.691563	0.145682	0.881587	1	0.105626
Mis12	0.766078	0.572145	0.771651	0.241614	0.858693	1	0.105742
Mccc2	0.695096	0.794299	0.766527	0.799237	0.882018	0.971827	0.105827
Asb3	0.547667	0.760948	0.808978	0.57508	0.892363	0.971675	0.105829
Chsy1	0.745391	0.844365	0.784128	0.328529	0.937111	0.964241	0.105887
Mrpl32	0.586125	0.428957	0.717171	0.316611	0.620471	0.592271	0.106063
Top2b	0.308677	0.535284	0.171452	0.0914473	0.537044	0.943277	0.106208
Ndufa9	0.538225	0.331848	0.736422	0.37094	0.9505	1	0.106219
Scube3	0.772239	0.81952	0.630294	0.944602	0.930523	0.962342	0.106332
Hnrnpul1	0.79355	0.842733	0.963382	0.311854	0.534391	0.925374	0.106497
Nek1	0.579081	0.463146	0.532305	0.599389	0.879866	1	0.10678
Tox3	0.543527	0.838568	0.779972	0.863637	0.94253	0.986867	0.106827
Clptm1l	0.633436	0.46449	0.980365	0.65754	0.726939	0.996724	0.106841
9530068E07Rik	0.729775	0.839178	0.765579	0.989335	0.980137	0.966665	0.106989
Tspyl4	0.75416	0.839374	0.792988	0.801984	0.824213	0.94431	0.106997
Vapa	0.41067	0.273295	0.98927	0.782762	0.764995	0.851968	0.10707
Msi2	0.313322	0.996331	0.481431	0.395596	0.780826	1	0.107154
Arid3a	0.67575	0.609367	0.755255	0.746476	0.95957	0.940952	0.107241
Lin28b	0.427804	0.715279	0.76048	0.415552	0.376066	1	0.107295
Rabep1	0.422161	0.263196	0.442511	0.140317	0.760489	0.850003	0.107359
Rpp21	0.897478	0.886355	0.979527	0.912156	0.613631	1	0.107362
1110008F13Rik	0.55323	0.504449	0.664526	0.704965	0.958781	1	0.107435
Tbc1d7	0.791311	0.850434	0.824934	0.876627	0.863911	0.94431	0.107658
Zscan26	0.397809	0.777561	0.375333	0.665603	0.490592	0.932299	0.107675
Aff2	0.712405	0.596478	0.799618	0.552684	0.889602	0.936203	0.107679
Fam228b	0.784222	0.755978	0.852432	0.861624	0.889602	0.936203	0.107679
Ddx46	0.469777	0.255025	0.427238	0.41486	1	1	0.10769
Ddrgk1	0.658044	0.760511	0.803326	0.777141	0.869529	0.97447	0.107748
Snx10	0.364045	0.595993	0.332082	0.964745	0.68897	0.906947	0.107772
Twsg1	0.796095	0.761798	0.854744	0.910679	0.921554	1	0.10801
Akap1	0.574696	0.882053	0.437414	0.835592	0.90331	1	0.108075
Tmem30a	0.335964	0.783081	0.364189	0.810561	1	0.974812	0.108106
Tnpo1	0.741965	0.966481	0.77403	0.77669	1	0.901894	0.108263
Ndufs4	0.452382	0.308977	0.808635	0.607283	0.923324	0.927773	0.108294
Nnat	0.567693	0.798386	0.951672	0.457853	0.881587	1	0.108307
Gas2	0.813519	0.714773	0.861327	0.523865	0.734463	0.949618	0.108485
Fbxw2	0.685678	0.848062	0.821421	0.88699	0.758502	0.554815	0.10849
Prkcb	0.757499	0.763257	NA	NA	0.904408	NA	0.108545
Zbtb48	0.792315	0.80178	0.784017	0.954933	0.819751	0.955596	0.108545
Paf1	0.624428	0.540277	0.3856	0.610508	0.428885	1	0.108584
Rabepk	0.636082	0.701255	0.735228	0.881442	0.907954	0.664956	0.108642
Ppan	0.802786	0.551929	0.431991	0.51184	0.897686	0.94319	0.108776
Wls	0.717709	0.758403	0.621768	0.255885	0.995862	0.8991	0.108824
Fpgs	0.625253	0.790092	0.797861	0.871767	0.932372	0.974262	0.108851
C330021F23Rik	0.713406	0.780112	0.210075	NA	0.879064	0.67829	0.108854
Ptgr1	0.647967	0.755166	0.598047	0.813774	0.97547	0.948627	0.108857
Atox1	0.688285	1	0.983066	0.554379	0.927641	1	0.108944
Chd4	0.377823	0.803109	0.525172	0.314991	0.86262	1	0.108969
Tnks2	0.150257	0.28435	0.350927	0.527373	0.592228	0.979175	0.109008
Rad51	0.828222	0.908199	0.981182	1	0.929042	1	0.109059
Rab8a	0.724062	0.792937	0.600836	0.619339	0.935856	1	0.109071
Ift81	0.412901	0.548659	0.490206	0.620364	0.886873	1	0.10914
Tmem11	0.276038	0.266734	0.893372	0.898073	0.994638	0.935121	0.10918
Cklf	0.761134	0.747329	0.840417	0.385054	0.951009	0.95138	0.109252
Tenm2	0.776236	0.724675	NA	NA	0.900768	0.319328	0.10928
Ddah2	0.160206	0.200865	0.141229	0.486309	0.200439	0.376805	0.109375
Sod1	0.573505	0.657053	0.684242	0.407377	0.76674	0.949491	0.109466
Vps41	0.389154	0.772538	0.460167	0.795721	0.945414	0.941985	0.10953
Mrpl2	0.419353	0.506712	0.732511	0.618216	1	0.943191	0.109557
Sigmar1	0.599101	0.764523	0.976795	0.414657	0.850258	0.939313	0.109584
Wbscr22	0.127427	0.373532	0.43921	0.137281	0.90217	0.945532	0.109649
Ttf2	0.665596	0.896407	0.498282	0.683769	0.9108	0.993989	0.109665
Elavl1	0.741985	0.963287	0.899487	0.68665	0.866388	0.912215	0.109686
Eif3l	0.178904	0.278663	0.324507	0.233033	0.694963	0.906857	0.109749
Ufm1	0.676427	0.795293	0.815322	1	0.953402	0.97447	0.109982
Gm26596	0.382182	0.244229	NA	NA	NA	0.946074	0.110016
Klf9	0.750305	0.793269	0.835854	0.947751	0.393158	0.916075	0.110016
Zfyve1	0.792209	0.563589	0.798385	NA	0.989504	0.93404	0.110016
Zfp619	0.792315	0.801162	NA	0.759545	NA	0.932299	0.110016
Efr3b	0.794785	NA	0.829993	NA	NA	0.4875	0.110016
Ano3	0.824171	NA	NA	NA	NA	0.931792	0.110016
Kpna3	0.790904	0.75809	0.95318	0.791244	1	1	0.110021
Thoc7	0.838913	0.890703	0.795999	0.912036	0.793773	1	0.110065
Zfp91	0.741169	0.477946	0.605656	0.270738	0.974139	1	0.11031
2310033P09Rik	0.106173	0.463544	0.717514	0.712618	0.68584	1	0.110363
Nap1l4	0.208543	0.308569	0.442062	0.184089	0.906464	1	0.110503
Scaf1	0.688801	0.565419	0.990177	0.777308	0.647182	0.937857	0.110508
Rilpl1	0.686581	0.64611	0.826817	0.645135	0.957964	0.928562	0.110566
Snrnp25	0.907301	0.916548	0.801231	0.346917	0.964866	0.931896	0.110567
Taf1b	0.334892	0.343279	0.454691	0.719774	0.822222	0.970242	0.110682
Tmem106b	0.781696	0.827816	0.767907	0.355331	0.69797	0.620643	0.110713
Ascc1	0.619843	0.76575	0.50824	0.799671	0.877846	0.57652	0.110799
Polr2h	0.494248	0.189179	0.303447	0.449601	0.512867	1	0.110987
Prr11	0.0782939	0.214397	0.136325	0.0166723	0.181482	0.233953	0.111019
Pom121	0.452178	0.495813	0.850071	0.674668	0.814279	1	0.111033
Rtn3	0.320132	0.633118	0.528099	0.997882	0.884479	1	0.111122
Gtpbp8	0.418407	0.80178	0.836695	0.753486	0.731457	0.93338	0.111289
Alg11	0.763707	0.547375	0.692704	0.405504	0.80866	0.685631	0.111296
Med4	0.425406	0.375225	0.651833	0.8384	0.324588	1	0.111518
Coq2	0.711792	0.809931	0.81691	0.985948	0.986798	1	0.111554
Car14	0.938079	0.945046	0.778946	0.891759	0.604545	0.78035	0.111629
Pak3	0.723968	0.596935	0.824301	0.835166	0.907645	NA	0.111668
Lin28a	0.771658	0.805014	0.898195	0.427839	0.96847	0.92247	0.11171
Ccdc126	0.792209	0.796788	0.861624	0.761434	0.850934	0.935121	0.11171
Clic1	0.58954	0.550448	0.286044	0.114031	0.820283	0.794958	0.111931
Tsc22d1	0.281562	0.289838	0.253614	0.250519	0.89832	0.844299	0.111932
Stk3	0.42899	0.469439	0.646994	0.13068	0.878487	0.876975	0.111985
Mecp2	0.783512	0.698508	0.783341	0.776072	0.821129	0.996777	0.111995
Cdh11	0.659189	0.102026	0.522317	0.134827	0.354252	0.914873	0.112065
Fam83d	0.186979	0.170673	0.133105	0.241246	0.74605	0.809689	0.112327
Zfp593	0.395366	0.731832	0.856224	0.789787	0.734208	0.944488	0.112331
Snrpn	0.394341	0.451416	0.425628	0.972835	0.94001	0.944024	0.112346
Nr2c1	0.64343	0.398194	0.782146	0.898116	0.249808	1	0.112485
Mapkapk5	0.786853	0.865963	0.876631	0.689035	0.869045	1	0.112635
Tbc1d31	0.682825	0.306603	0.848696	0.384808	0.830428	0.887416	0.112659
Ext1	0.204149	0.534741	0.224833	0.474212	0.911549	0.627436	0.112751
Ndufs7	0.537828	0.237347	0.423742	0.621971	0.633833	1	0.112893
Capns1	0.675401	0.528099	0.287952	0.621767	0.959078	0.963265	0.112909
Pik3c3	0.753254	0.673849	0.777577	0.189951	0.909047	0.947505	0.112929
Ireb2	0.391552	0.478435	0.860028	0.884807	1	1	0.113056
Gsta4	0.831959	0.740332	0.342283	0.801725	0.970947	1	0.113211
Apoe	0.782277	0.688096	0.915386	0.55692	0.723975	0.955507	0.113258
Nmd3	0.245466	0.669392	0.883403	0.407006	0.911443	0.960006	0.113312
Igf1r	0.784398	0.861931	0.86644	0.77301	0.888297	0.951453	0.113392
Zfp111	0.731826	0.763671	0.313179	0.945643	0.920658	1	0.113405
Dzank1	0.772239	NA	NA	NA	NA	0.930011	0.113405
Tubgcp5	0.644804	0.809302	0.91406	0.544656	0.967115	0.919229	0.113472
Uqcc2	0.163367	0.356574	0.796454	0.512016	1	1	0.11355
Efcab7	0.750784	0.638579	0.868557	1	0.691756	0.984963	0.113556
Uspl1	0.528777	0.801005	0.15958	0.0946521	0.539514	0.90229	0.113604
Smg6	0.261246	0.240941	0.567392	0.275631	0.499369	0.88642	0.11377
Isy1	0.213276	0.605269	0.676468	0.295585	0.906224	0.786996	0.113795
Sec24c	0.761482	0.503584	0.786676	0.845295	0.862148	0.935618	0.113802
Zfp462	0.631715	0.847105	0.387367	0.57337	0.752534	0.980101	0.113952
Gmfb	0.653333	0.626888	0.277592	0.676817	0.857764	0.915961	0.113978
Grb10	0.313747	0.446697	0.261272	0.104164	0.627922	0.567133	0.113992
Sypl	0.665511	0.775065	0.944912	0.821559	0.84844	1	0.114202
Mrpl43	0.351325	0.468291	0.399908	0.872209	0.671523	1	0.114319
Emc2	0.587298	0.289657	0.619315	0.379762	1	1	0.114345
Os9	0.790201	0.797237	0.983663	0.957003	0.88425	1	0.114397
Armc1	0.331056	0.469738	0.376116	0.421028	0.463789	1	0.114418
Psmd10	0.877698	0.700957	0.855583	0.203698	0.840702	1	0.114459
Klhl9	0.205092	0.451257	0.423551	0.287305	0.968677	0.585522	0.114473
Fam149b	0.745302	0.780857	0.730636	0.459072	0.892392	0.94973	0.114522
Mrps31	0.430242	0.685289	0.202057	0.645621	0.731111	1	0.11456
2610001J05Rik	0.91405	0.363276	0.851487	0.9943	1	0.785429	0.114641
Slc25a3	0.209855	0.268953	0.521318	0.137194	0.873854	0.528894	0.114715
Alg5	0.74852	0.472589	0.887673	0.133876	0.901728	1	0.114902
Fbxl5	0.623545	0.471503	0.883576	0.273661	0.934527	1	0.115038
Usp9x	0.266768	0.605635	0.403269	0.104363	0.599157	0.940952	0.115055
Zfp81	0.681782	0.394238	0.247642	0.402656	0.871819	0.915971	0.115061
Yaf2	0.792133	0.845285	0.973622	0.606008	0.629321	0.766181	0.115184
Ctnna1	0.344009	0.891084	0.773625	0.327808	0.905484	0.927659	0.115253
Pnn	0.92924	0.859416	0.924234	1	1	1	0.115284
mt-Nd2	0.283125	0.230773	0.320984	0.109737	0.866064	0.245438	0.115309
Phyh	0.658682	0.65924	0.248198	0.465527	0.860366	0.831812	0.115481
Pja1	0.4514	0.177882	0.737832	0.508258	0.874878	0.914398	0.115638
Gli3	0.432209	0.652468	0.631239	0.836814	0.965509	0.88401	0.115691
Cep85	0.349479	0.539678	0.414343	0.646666	0.870533	0.954241	0.115694
Cox7b	0.87059	0.677636	0.970243	0.505164	0.997654	0.939174	0.115746
Ikbkap	0.306481	0.35242	0.137465	0.125729	0.603901	0.989756	0.115776
Immp1l	0.67349	0.712204	0.971875	0.760053	1	0.972409	0.115897
Lsm14a	0.792086	0.730003	0.418649	0.568721	0.947169	0.930492	0.116043
Fgfr1op2	0.648179	0.472413	0.259358	0.254727	0.545384	0.455853	0.116059
Laptm4a	0.296183	0.0761898	0.13558	0.294899	0.917435	1	0.116083
Tgfbr1	0.446694	0.832281	0.808449	0.35874	0.676123	1	0.116149
Cdt1	0.774237	0.59332	0.930026	0.944045	0.853316	0.697606	0.11616
Tbc1d19	0.795251	0.36562	0.674659	0.693511	0.909047	0.953231	0.11631
Pfdn1	0.685939	0.803435	0.470857	0.774722	1	1	0.116393
Tecr	0.298178	0.60457	0.876822	0.513617	1	0.978003	0.116517
Ints10	0.578638	0.690847	0.902932	0.581865	0.984443	0.56332	0.116683
Polr2b	0.188813	0.587322	0.859816	0.34339	0.792924	0.97181	0.116688
Cep120	0.80226	0.340839	0.768591	0.71596	0.929961	0.863113	0.116926
Selt	0.831817	0.811917	0.836882	0.976309	1	0.903993	0.116981
Thoc2	0.265257	0.16825	0.231438	0.108794	0.696047	0.922701	0.117077
Ttc19	0.780554	0.44419	0.832394	0.883921	0.833888	0.822076	0.117343
Arhgap12	0.231054	0.681085	0.525737	0.482459	0.854694	1	0.117414
Zfp644	0.694285	0.2508	0.468396	0.0947438	0.873681	1	0.117485
Dars2	0.392739	0.428667	0.62217	0.624297	0.713234	0.906612	0.117512
Cdc42se1	0.783343	0.293256	0.836278	0.780278	0.895332	1	0.117626
Mrps5	0.626952	0.442235	0.741537	0.233711	0.620382	0.383218	0.117666
Crebzf	0.898762	0.667807	0.799453	0.782289	0.885152	0.953231	0.11768
Churc1	0.591507	0.93118	0.885105	0.784328	0.997144	1	0.117781
Cfl1	0.138509	0.19518	0.250394	0.223454	1	1	0.117853
Txlna	0.239317	0.276368	0.448936	0.211769	0.904408	1	0.117943
Mdp1	0.74196	0.65266	0.884717	0.600078	0.993977	1	0.117971
Nr2f2	0.624206	0.764755	0.848375	0.702403	0.873648	1	0.117992
Capzb	0.54554	0.542135	0.119806	0.216132	0.997775	0.986395	0.118037
Cd24a	0.529246	0.908732	0.760723	1	0.63904	1	0.118221
Spats2	0.754031	0.711635	0.446547	0.169008	0.888297	0.976209	0.118387
Dis3l2	0.790126	0.822916	0.844868	0.43413	0.950822	0.80499	0.118568
Rtf1	0.87359	0.764001	0.73552	0.294353	1	0.948333	0.118603
Tmem66	0.796127	0.737244	0.873743	0.955989	0.992607	0.763132	0.118642
Fam135a	0.718449	0.6202	0.387244	0.527777	0.576002	0.95138	0.118678
Eftud1	0.696756	0.544799	0.553027	0.910063	0.928314	0.832485	0.118902
Pik3c2a	0.802054	0.54737	0.815322	0.81035	0.934441	0.944111	0.118914
Cdh6	0.808187	NA	0.301803	0.405021	0.879064	NA	0.118941
Sugt1	0.0677099	0.145215	0.222345	0.435719	0.897547	0.933995	0.119048
Slx4	0.716055	0.766177	0.891845	0.55106	0.896312	0.957358	0.119061
Tmsb4x	0.754048	0.961224	0.668195	0.41596	0.992214	1	0.119203
Csrp2	0.822951	0.586904	0.228507	0.522706	1	1	0.119297
Yars	0.629506	0.83009	0.627569	0.806886	0.994535	0.918083	0.11932
Nupl2	0.632886	0.690164	0.685586	0.605704	0.839771	0.951217	0.119333
Phf5a	0.287165	0.0989444	0.640156	0.849145	1	1	0.119444
Trip13	0.502056	0.624374	0.205743	0.650444	0.326915	0.60023	0.11947
Vamp4	0.720312	0.554163	0.958104	0.249318	0.86714	0.922571	0.119537
Ap1m1	0.720262	0.830899	0.292213	0.800117	0.983264	0.940904	0.119631
Bag1	0.630485	0.712671	0.478546	0.182181	0.942765	1	0.119691
1110057K04Rik	0.451643	0.761858	0.552475	0.40893	0.972144	0.938441	0.119794
Rdh11	0.600868	0.812334	0.516873	0.545519	0.708812	0.938741	0.119836
Flot1	0.568353	0.827739	0.814917	0.594891	0.928034	0.960357	0.120004
Rrp8	0.565812	0.332066	0.784017	0.714436	0.995812	0.949618	0.120014
Six3os1	NA	NA	NA	NA	NA	1	0.120071
Skp1a	0.60403	0.36219	0.484107	0.626723	0.929362	1	0.12013
Zfp386	0.784662	0.792878	0.803365	0.39815	0.578343	0.929121	0.1202
U2af1	0.47715	0.573406	0.944994	0.235005	0.929468	0.725446	0.120204
Ubxn7	0.699701	0.693416	0.760838	0.766196	0.88824	0.551557	0.120233
Rdh10	0.705746	0.772343	0.922486	0.591542	0.740777	0.960812	0.120299
Pbx2	0.711052	0.75454	0.882792	0.629632	0.873948	0.912473	0.120392
Tm9sf4	0.828865	0.779875	0.629318	0.831643	0.945589	0.947899	0.12064
Msantd3	0.650324	0.721277	0.503928	0.944789	1	1	0.120698
Ube2w	0.416847	0.357413	0.305275	0.445662	0.961456	0.944488	0.120832
Rps2-ps10	0.408296	0.865354	0.838439	0.827535	0.905279	0.958248	0.120924
Wdr61	0.24729	0.774629	0.830124	0.810357	0.940869	1	0.12094
Lsm2	0.719022	0.342436	0.465083	0.560712	0.705899	0.981911	0.121101
Vps54	0.780847	0.415483	0.970519	0.803137	0.806333	0.989292	0.121182
Rpsa-ps10	0.568366	0.381909	0.535309	0.297417	0.732479	0.94444	0.121187
B9d2	0.698505	0.808228	0.469477	0.366014	0.677402	0.933533	0.121208
Gm9242	0.803655	0.801351	0.935013	0.760163	0.992131	0.938415	0.121264
Ncbp1	0.33329	0.519907	0.395013	0.753563	0.599469	1	0.121476
Ggh	0.779783	0.57821	0.344512	0.867431	0.79708	0.61122	0.121514
Hars	0.207442	0.831224	0.49432	0.597541	0.650704	1	0.12166
Rab11b	0.803267	0.817524	0.861602	0.94983	0.937795	1	0.121793
Rpl9-ps6	0.96709	0.955764	0.874261	0.968571	0.990249	0.960028	0.121943
Cecr2	0.723425	0.880394	0.977598	0.577262	0.931418	0.963891	0.121996
Mettl16	0.559511	0.773197	0.288121	0.284051	0.911914	1	0.121998
Aff4	0.503238	0.601165	0.947909	0.317939	0.864279	1	0.122058
Ptpn1	0.461064	0.872866	0.734222	0.719962	0.838939	0.968167	0.122078
Mrpl44	0.335665	0.159303	0.365036	0.0549139	0.936998	0.861081	0.12217
Smc5	0.862246	0.452418	1	0.796395	1	1	0.122222
Ufc1	0.470088	0.361041	0.425262	0.580272	0.737754	0.777784	0.122276
Lman1	0.675833	0.598113	0.891655	0.419227	0.985859	1	0.12232
Fam188a	0.672873	0.57836	0.800826	0.897512	0.902477	1	0.122413
Rbm33	0.459477	0.905253	0.963764	0.703933	0.921948	0.935121	0.122451
Snhg11	0.564874	0.407386	0.702411	0.297544	0.837301	0.931053	0.122524
Srbd1	0.289646	0.515471	0.187082	0.160622	0.990458	0.225049	0.122542
Lgmn	0.840141	0.762884	0.780433	0.608712	0.911443	0.638253	0.122577
Tatdn1	0.75938	0.70498	0.841285	0.873171	0.835495	0.843604	0.122641
Hjurp	0.186639	0.0585974	0.157818	0.123676	0.125726	0.748467	0.122829
Crbn	0.676149	0.346966	0.801643	0.316056	0.745541	0.972308	0.122911
Scamp2	0.482933	0.607239	0.291083	0.337874	0.744474	1	0.122946
Zc3h4	0.367202	0.685437	0.78578	0.622233	0.831521	0.919796	0.12296
Srsf7	0.574605	0.0650126	0.807508	0.327316	0.824763	0.992056	0.123021
Zfp771	0.490669	0.784413	0.775097	0.574294	0.820253	0.733248	0.123096
Ythdc2	0.730453	0.274611	0.677522	0.697129	0.943524	0.936028	0.123101
Mdk	0.546339	0.758878	0.175886	0.326618	0.955026	0.911012	0.123178
Ythdc1	0.395321	0.205838	0.734792	0.256137	0.498868	0.99828	0.123304
Uqcrfs1	0.258353	0.620613	0.272942	0.120804	0.867705	1	0.123325
Emb	0.966917	0.948298	0.596572	0.78475	0.868739	0.932299	0.123452
Aldh7a1	0.354647	0.782348	0.861624	0.98688	0.989998	0.911037	0.123488
Cbr4	0.398255	0.72043	0.853135	0.778048	0.880622	0.851636	0.123585
Hnrnpr	0.405602	0.201631	0.185121	0.770732	0.970237	0.980949	0.123674
Riok3	0.774237	0.65018	0.525102	0.748113	0.982747	1	0.123691
Spg20	0.714758	0.618204	0.488968	0.322543	0.998349	0.946426	0.123801
Gpcpd1	0.730084	0.858473	0.752387	0.765316	0.89845	0.943913	0.123838
Nck1	0.650697	0.594986	0.962763	0.35418	0.75543	0.736526	0.123944
Xrn1	0.576026	0.799346	0.826929	0.462046	0.715187	0.920912	0.123957
Pax3	0.429393	0.688495	0.777331	0.421394	0.91609	0.890048	0.12402
Mob1a	0.690379	0.810785	0.711225	0.776996	0.863528	0.952612	0.124031
Eif4ebp1	0.733693	0.753478	0.525151	0.634391	0.99945	0.92661	0.124237
Miip	0.231641	0.419153	0.793897	0.444266	0.562556	0.475115	0.124451
Zfp952	0.625676	0.757607	0.809639	0.805699	0.964834	0.836057	0.124452
Morc2a	0.662231	0.522551	0.527915	0.804885	0.891857	0.911271	0.124484
Nampt	0.771293	0.8172	0.328397	0.693397	0.488359	0.986661	0.124592
Diablo	0.32431	0.848185	0.575797	0.167626	0.998892	0.938441	0.124809
Psmc6	0.293383	0.351988	0.349983	0.349416	0.259608	1	0.124891
Cndp2	0.53061	0.762785	0.876644	0.958577	0.928123	0.907571	0.124897
Nubp2	0.500986	0.567244	0.635295	0.77004	1	0.960575	0.124934
Ddb1	0.283286	0.323452	0.741327	0.0926067	1	0.744888	0.124943
Wnt5b	0.807532	0.82361	0.813901	0.855273	0.926241	0.95604	0.125076
Wrap73	0.612219	0.785167	0.888808	0.920998	0.879072	0.935121	0.125101
Gcn1l1	0.606974	0.601665	0.642823	0.848875	0.946362	0.958548	0.125114
Pcgf3	0.730499	0.700679	0.873793	0.823765	0.923114	0.524656	0.125151
Ptk2	0.78924	0.362379	0.446722	0.648828	0.824278	0.739286	0.125237
Rpl19	0.583666	0.855424	0.482957	0.187707	0.902325	0.89186	0.125339
Tax1bp1	0.192353	0.48443	0.135781	0.106799	0.890821	0.918869	0.125377
Ankrd11	0.861125	0.865993	0.959373	0.748161	1	1	0.125565
Cabin1	0.737062	0.551383	0.739678	0.787284	0.931923	0.932287	0.125666
Ttc33	0.820562	0.575454	0.404047	0.59123	0.765549	0.940766	0.125671
Sf1	0.274802	0.807523	0.632799	0.960825	1	0.575327	0.125745
Kdm3a	0.745567	0.602845	0.382634	0.787421	0.928734	1	0.125853
Utp6	0.720135	0.597936	0.966048	0.951435	0.870269	0.932441	0.12601
Nudc	0.703495	0.879065	0.817931	0.604941	0.91337	0.978768	0.126012
Rpe	0.792449	0.948985	0.966556	0.783314	0.877412	1	0.126019
Dazap1	0.512685	0.769735	0.601114	0.356827	0.98841	0.931529	0.126265
Katna1	0.736686	0.321163	0.531464	0.561865	0.848818	0.93995	0.12635
Msh2	0.791948	0.949364	0.990215	0.904314	0.951496	0.94319	0.126441
Nedd1	0.903695	0.414477	0.779514	0.646827	0.965447	0.834726	0.126455
Fam169a	0.740538	0.829017	0.707412	0.81322	0.854854	0.917568	0.126524
Anp32e	0.290901	0.350656	0.34113	0.773995	0.363819	1	0.126561
Abcf2	0.887846	0.932577	0.329118	0.807814	0.375412	1	0.126577
Yif1b	0.723428	0.578512	0.744986	0.765936	0.793709	0.55762	0.126579
Sap30	0.310742	0.476995	0.290576	0.138811	0.930523	0.997666	0.126682
Wbp5	0.718756	0.359803	0.24145	0.993561	1	0.536597	0.12669
Acadsb	0.507542	0.756648	0.658426	0.278976	0.801065	0.919229	0.126996
Ndufb8	0.632681	0.432449	0.779789	0.347167	1	1	0.126996
Emc6	0.847253	0.696442	0.458684	1	0.996703	0.979862	0.127144
Pigp	0.784274	0.62626	0.65986	0.457445	1	1	0.127212
Exosc4	0.473437	0.370757	0.777194	0.258186	0.922084	0.94319	0.127226
Srrm2	0.192416	0.283913	0.297918	0.0781978	0.750001	0.928209	0.127234
Arf3	0.687253	0.803769	0.788825	0.906827	0.87676	0.96423	0.127467
Cnot2	0.256394	0.329981	0.200068	0.112809	0.669211	0.995608	0.127665
Jtb	0.301124	0.353401	0.568472	0.28187	0.77724	1	0.12769
Dgat1	0.764878	0.388777	0.846148	0.277877	0.820076	1	0.127732
Ropn1l	0.776236	0.728528	0.935112	0.910802	0.932517	0.910403	0.127732
Ndufa11	0.52662	0.251569	0.96752	0.41051	0.986529	1	0.127772
Ubxn1	0.286357	0.314088	0.675086	0.197664	0.350989	1	0.127908
Cxx1b	0.753108	0.778004	0.753711	0.824491	0.759426	0.943277	0.127987
Pum1	0.284279	0.158921	0.0560303	0.0583116	0.771803	1	0.128209
Pgls	0.387869	0.815678	0.67708	0.579404	0.903045	1	0.128223
Stau2	0.793528	0.505393	0.448673	0.516773	0.475118	0.861096	0.128272
Lrif1	0.780837	0.806869	0.666639	0.631972	0.899519	0.988775	0.128768
Kras	0.790781	0.891924	0.763677	0.492719	0.835568	1	0.128836
Ctnnd1	0.31531	0.796363	0.24876	0.318588	0.909745	0.873432	0.128863
Kif15	0.232993	0.40881	0.0913555	0.139657	0.187307	0.556603	0.128919
Cpe	0.711794	0.814863	0.72559	0.8638	0.919688	0.938071	0.128939
Acad9	0.823576	0.390476	0.692802	0.963697	0.929042	1	0.128962
Hmbs	0.704736	0.645063	0.633939	0.523201	1	1	0.129212
Dhrs7b	0.727293	0.778933	0.546998	0.182091	0.926459	0.924879	0.129238
Magt1	0.263768	0.574953	0.811557	0.27194	0.520866	0.945545	0.129496
Cdyl	0.73697	0.779045	0.776443	0.624388	0.907645	0.970285	0.129515
Vcan	0.127805	0.141369	0.592057	0.251798	0.951976	0.657962	0.129689
Ptn	0.778151	0.98633	0.990593	0.813787	0.892713	1	0.129726
Lsm3	0.692855	0.471713	0.843482	0.395006	0.863223	1	0.129745
2610015P09Rik	0.688697	0.46735	0.854003	0.350229	0.898977	1	0.129817
Dyrk1a	0.722243	0.791625	0.747658	0.569214	0.878186	0.683952	0.129977
Dennd6a	0.626862	0.682577	0.583511	0.418007	0.994954	1	0.130061
Ccdc55	0.268276	0.313475	0.830834	0.189513	0.934537	0.643667	0.130233
Atp6v0b	0.620388	0.334846	0.603222	0.393667	1	0.949544	0.130379
Ntpcr	0.721708	0.845738	0.800291	0.810392	0.647808	0.902532	0.130453
Ola1	0.177752	0.281985	0.247775	0.368091	0.860184	1	0.130622
Fam53b	0.843862	0.757607	0.852158	0.560046	0.815816	0.951469	0.130687
Rrm1	0.268957	0.740515	0.231006	0.144539	0.462945	0.899706	0.130899
Gabarapl2	0.949449	0.911043	0.996986	0.707282	0.84992	1	0.130957
Ociad1	0.512391	0.234429	0.835484	0.108329	0.672769	0.970661	0.130976
Aprt	0.444412	0.699913	0.341767	0.779859	1	0.839046	0.131006
Naa60	0.869667	0.653263	0.885474	0.707763	0.925396	1	0.131222
Epha7	0.657139	0.455715	0.747152	0.773938	0.941015	0.884115	0.13127
Meis1	0.275875	0.379488	0.374175	0.447433	0.305779	0.727885	0.13128
Cdc42ep4	0.712645	0.545715	0.172836	0.803348	0.893712	0.902624	0.131449
Pdlim5	0.849695	0.822236	0.699123	0.697672	0.939568	0.93338	0.13148
Phf23	0.350993	0.221949	0.306614	0.374557	0.664313	0.580984	0.131758
Ehbp1	0.594015	0.416551	0.550424	0.406377	0.882225	0.776216	0.13223
Sptlc1	0.554772	0.612486	0.422649	0.791309	0.520313	0.932424	0.132371
Ldhb	0.700429	0.822722	0.79393	0.806251	1	0.945574	0.132591
Elp4	0.544105	0.676203	0.618267	0.448004	0.470669	0.866	0.132647
1110004E09Rik	0.913969	0.947115	0.944146	0.749512	0.996574	1	0.132774
Rheb	0.771789	0.33322	0.336159	0.753131	0.680067	0.969172	0.132966
Tmem194	0.745933	0.887529	0.822003	0.758038	0.68143	0.961315	0.133006
Rnf145	0.830913	0.390644	0.386606	0.760886	0.90297	0.953231	0.133099
Mpp6	0.596362	0.874279	0.532311	0.192023	0.998413	1	0.133122
Cnih4	0.36408	0.367121	0.817318	0.103557	1	0.5963	0.133136
Polr3k	0.694433	0.252178	0.829202	0.462577	0.763044	0.894229	0.133345
Tbl1x	0.34185	0.328567	0.363586	0.288495	0.463278	0.921683	0.133401
Ubtd2	0.445336	0.553832	0.956075	0.547777	0.88347	0.984138	0.133473
Acp2	0.343526	0.75814	0.410561	0.252679	0.984738	1	0.133491
Zscan12	0.597808	0.814401	0.447613	0.75664	0.921466	0.931044	0.133953
Lzic	0.743287	0.55095	0.681614	0.842379	0.687195	0.380207	0.133968
Ap1s1	0.632576	0.902959	0.673828	0.864482	1	0.829324	0.133977
Eif4g3	0.139874	0.383731	0.122325	0.478228	0.598396	0.847342	0.134062
Rai1	0.677084	0.802631	0.805818	0.288604	0.938233	0.902706	0.134143
Zfyve19	0.759643	0.803805	0.842643	0.332964	0.816062	0.830054	0.13417
2310009B15Rik	0.75511	0.827775	0.996289	0.83943	0.971195	0.970339	0.13417
Copa	0.569224	0.764809	0.791704	0.983061	0.998413	0.949839	0.134354
Mcat	0.386043	0.411658	0.477309	0.494144	0.798227	0.941154	0.134374
Nicn1	0.794839	0.792019	0.891159	0.302928	0.836048	0.92661	0.134409
Slc2a3	0.581079	0.923284	0.919271	0.851441	0.916588	0.521613	0.134415
Leprotl1	0.153625	0.681815	0.725154	0.54382	0.977556	0.474717	0.134533
Itpr1	0.844643	0.489336	0.623164	0.560059	0.903348	0.992545	0.134768
Akt3	0.543447	0.745758	0.692722	0.861948	0.898913	0.998282	0.134771
Fez1	0.631287	0.873671	0.863968	0.704731	0.934441	0.954993	0.134783
Psme2b	0.869309	0.948615	0.609655	0.598	0.908686	0.932299	0.134836
Dock11	0.721758	0.620413	0.76621	0.417674	0.859777	1	0.134838
Msh5	0.826969	0.791636	0.808626	NA	NA	NA	0.13517
Ercc6	0.433419	0.540503	0.603346	0.467642	0.923529	1	0.135271
Isg20l2	0.430938	0.275397	0.641803	0.285933	0.951946	1	0.135368
Aco2	0.222528	0.308217	0.167092	0.294676	0.998892	1	0.135398
Pmpcb	0.601172	0.807235	0.775729	0.671423	0.702049	1	0.135427
Kpna1	0.885695	0.823529	0.260236	1	0.912614	0.950905	0.135538
Tubb2b	0.230841	0.808982	0.363147	0.778531	0.935569	0.821768	0.135539
Lamp1	0.936774	0.674345	0.910287	0.969608	1	0.767886	0.135585
Dstn	0.733604	0.811892	0.788224	0.35597	0.921466	0.924836	0.135802
Lyrm4	0.729322	0.621511	0.836241	0.8018	0.697545	0.969866	0.135814
Sephs1	0.320244	0.414223	0.422402	0.400497	0.888617	0.938441	0.135914
Ppp1r9a	0.177013	0.774338	0.351612	0.755095	0.418662	0.952392	0.136103
Sra1	0.916721	0.963092	0.871824	0.291803	1	0.999786	0.136249
Mff	0.591704	0.556417	0.927114	0.229005	0.967559	0.942631	0.136282
Szrd1	0.601024	0.833394	0.821041	0.414699	0.951601	1	0.136328
Mknk1	0.356369	0.902645	0.329275	0.259292	0.442701	1	0.136442
Angel2	0.88043	0.530019	0.79292	0.217971	0.995368	0.564932	0.136722
Zranb2	0.737901	0.937976	0.932917	0.829285	1	0.976814	0.136768
Sin3b	0.666511	0.484519	0.992559	0.510069	0.897252	1	0.136844
Ddx10	0.102979	0.404298	0.0907884	0.0721625	0.459462	0.966058	0.136853
Hist1h4i	0.854877	0.654044	0.787	0.939693	0.864499	0.987903	0.136905
Srsf11	0.784854	0.614618	0.959624	0.77134	1	1	0.136968
Bnip3l	0.794839	0.807788	0.972638	0.831628	0.998892	1	0.13699
Wwc2	0.622684	0.72372	0.705501	0.282049	1	1	0.136992
Ipo11	0.531296	0.736569	0.378269	0.259012	0.601293	0.960413	0.137047
Atp5e	0.749193	0.977472	0.847502	0.956498	0.99712	1	0.137069
Coq5	0.705643	0.871772	0.948114	0.791746	0.633803	0.953615	0.137197
Trappc6b	0.755779	0.791473	0.889198	0.960541	1	0.904371	0.137249
Siah1b	0.355301	0.77987	0.648917	0.201086	0.803728	0.969766	0.137275
Blm	0.317689	0.507072	0.533486	0.387676	0.903348	0.941406	0.13728
Rab3gap2	0.683722	0.805519	0.724718	0.855277	0.907962	0.968376	0.137351
Cdk5rap3	0.794839	0.674382	0.793619	0.936171	0.87668	0.942614	0.137471
Lta4h	0.357442	0.282053	0.628194	0.903024	1	0.98724	0.13749
Btf3l4	0.784241	0.800577	0.782365	0.863641	0.901924	0.890477	0.137552
Ankrd17	0.298019	0.438186	0.819252	0.0661079	0.319675	0.991404	0.137661
Cnot1	0.460207	0.41897	0.40452	0.272355	0.91066	0.944223	0.137677
Smarcad1	0.246174	0.402152	0.329785	0.235293	0.836831	1	0.137678
Pusl1	0.828587	0.687507	0.351082	0.74819	0.913383	0.943277	0.138056
Zfp219	0.737029	0.70031	0.792615	0.884095	0.780214	0.948333	0.138058
Bag5	0.819701	0.748298	0.576126	0.332737	0.973224	0.537572	0.138146
Tsen34	0.557542	0.797179	0.730437	0.719127	0.729773	1	0.138281
Tmem57	0.689419	0.509901	0.85932	0.961882	0.997775	0.9533	0.138306
Fbxo22	0.338599	0.473005	0.888019	0.245978	0.907645	0.798079	0.138406
Slc38a1	0.784275	0.536385	0.456249	0.185836	0.894922	0.906882	0.138423
Psmd8	0.188949	0.165559	0.172356	0.0256604	0.894058	0.938441	0.138476
Ddx52	0.572433	0.613724	0.860614	0.797091	0.90857	0.983417	0.138482
Dnmt3b	0.764029	0.808201	0.757852	0.251458	0.885675	0.957358	0.138526
Vps72	0.207752	0.476058	0.397002	0.506876	0.706992	1	0.138585
Ccnl2	0.298481	0.727459	0.147988	0.225714	0.467514	0.827592	0.138645
Dnlz	0.239756	0.560166	0.868728	0.987496	0.991627	0.655627	0.13874
Rgs12	0.558684	0.436833	0.623707	0.331958	0.446966	0.967416	0.138775
Nlk	0.609521	0.498068	0.828446	0.948792	0.668039	0.944985	0.139103
Tet3	0.702787	0.579966	0.813054	0.0869416	0.91193	0.867818	0.139135
Nipbl	0.694195	0.864542	0.889578	0.295776	1	0.935121	0.139264
Gsg2	0.412193	0.244385	0.511863	0.266966	0.875788	0.711859	0.139316
Ubr4	0.418663	0.772364	0.489956	0.246207	0.97033	0.953825	0.139357
Ubap1	0.755238	0.597849	0.749141	0.585905	0.899953	1	0.139365
Lpin2	0.778187	0.769579	0.791225	0.904003	0.876377	0.945649	0.139596
Rpl3	0.495534	0.5556	0.275771	0.40938	0.998413	1	0.139776
Ccdc47	0.591463	0.503176	0.0545735	0.47148	0.931418	0.932793	0.139822
Zfhx4	0.512247	0.484139	0.606211	0.745662	0.588439	0.891768	0.139952
Sec11c	0.790904	0.741586	0.781682	0.880674	0.878756	0.979049	0.139984
Fam103a1	0.586874	0.756107	1	0.97545	0.627417	1	0.140001
Mtfr1	0.795253	0.738572	0.464988	0.580005	0.992913	0.949618	0.140029
Kif5c	0.762686	0.827268	0.785654	0.905839	0.690249	0.92109	0.140037
Dld	0.332697	0.650208	0.156977	0.122438	0.864245	1	0.140065
Setd5	0.789754	0.290667	0.981699	0.879848	0.978836	0.974239	0.140071
Pgk1-rs7	0.77043	0.733592	0.989662	0.510476	0.964741	0.924389	0.140225
Fam168a	0.705468	0.560774	0.838019	0.471232	0.591422	0.95592	0.140318
Yme1l1	0.177062	0.274865	0.642209	0.209168	0.544389	0.92495	0.140329
Grrp1	0.711102	0.361497	0.826178	0.66414	0.859581	0.93404	0.140593
Cd320	0.462346	0.396422	0.552123	0.744937	0.302015	0.521357	0.140649
BC003965	0.470506	0.245626	0.860614	0.44796	0.891082	0.579856	0.140866
Ece1	0.571688	0.703316	0.410228	0.690724	0.986196	0.943763	0.141037
Arhgef18	0.799683	0.601812	0.855715	0.23744	0.810895	1	0.141077
Setmar	0.829766	0.852204	0.831861	0.953555	0.873338	0.994846	0.141077
Acin1	0.784241	0.748412	0.984189	1	0.76188	1	0.141393
Tex261	0.811934	0.811588	1	0.390209	0.976543	0.951874	0.141425
Trmt10b	0.594233	0.739637	0.72745	0.870668	0.918029	0.981249	0.141623
Prrc2c	0.136509	0.239239	0.883791	0.111195	0.816434	0.956397	0.141932
Tctex1d2	0.769456	0.792667	1	0.921783	0.887493	1	0.141996
Gtf2h2	0.492369	0.947806	0.55715	0.367598	0.935875	0.927773	0.142458
Med10	0.802091	0.479485	0.591122	0.449893	0.89955	1	0.142658
Mettl6	0.659006	0.499465	0.579027	0.141526	1	0.956802	0.142669
Scfd1	0.522664	0.268535	0.628858	0.52272	0.856689	0.965521	0.142683
Zfp51	0.792262	0.755978	0.833958	0.771327	0.896907	0.987603	0.142751
Tubgcp6	0.808777	0.750121	0.841002	0.767765	NA	1	0.142833
AI413582	0.796079	0.662552	0.858311	0.747946	0.924088	0.93338	0.142961
Diap2	0.76117	0.68792	0.783755	0.799743	0.886871	0.956321	0.143169
Maoa	0.641442	0.870914	0.487934	0.610487	0.590083	0.959167	0.143251
Chchd6	0.326744	0.477066	0.504732	0.726289	0.927368	1	0.143345
Atp6v1g1	0.21751	0.707866	0.857872	0.421929	1	0.986681	0.143367
Nxt1	0.782224	0.820592	0.922086	0.773181	0.613214	1	0.143392
Dlk1	0.73821	0.73361	0.346669	0.755981	1	1	0.143711
Parva	0.753813	0.637131	0.747836	0.786165	0.920604	0.943277	0.143714
Farsb	0.748732	0.779369	0.776814	0.776513	0.863322	1	0.143799
Glod4	0.2902	0.779172	0.56804	0.78483	0.914934	1	0.144073
Mtss1	0.771789	0.287978	0.80461	0.784353	0.926459	0.997453	0.144282
Uqcrc2	0.115999	0.183029	0.258886	0.0834897	0.586128	1	0.144393
Pea15a	0.400103	0.850398	0.816311	0.952751	0.992527	0.978593	0.144416
Sucla2	0.600022	0.24796	0.294709	0.736248	0.531985	0.94431	0.144656
Csnk1e	0.432912	0.803584	0.981182	0.570102	0.907845	1	0.14467
Ncbp2	0.736696	0.296694	0.809639	0.466964	0.77053	0.927582	0.144694
Lsm12	0.743774	0.264693	0.922265	0.775158	1	1	0.144736
Aldh18a1	0.259713	0.743939	0.883172	0.801679	0.987382	0.936887	0.144761
Nckap1	0.828999	0.825109	0.7145	0.490062	0.82166	0.978678	0.144777
Rpl35a	0.862701	0.782458	0.505388	0.402891	0.930534	0.211183	0.144843
Ift74	0.69858	0.868872	0.832521	0.962	0.990894	1	0.145087
Mettl10	0.801422	0.926533	0.52891	0.565748	0.998892	1	0.145216
Iah1	0.924819	0.648557	0.983809	0.836155	0.948945	0.899155	0.145357
Tfam	0.493539	0.7545	0.530508	0.759773	0.996318	0.945023	0.145539
Fam195b	0.579857	0.407178	0.555558	0.741049	0.941566	0.940766	0.145693
Nudt4	0.821066	0.435561	0.848804	0.308148	0.998892	1	0.145794
Snap29	0.741855	0.699707	0.483994	0.571338	0.943948	0.932706	0.145861
Odf2l	0.403144	0.31849	0.152476	0.090474	0.903149	0.969949	0.146035
Tmem110	0.774272	0.726561	0.912611	0.749555	0.865965	0.931978	0.146174
Fam98a	0.566908	0.0892817	0.480104	0.195449	0.807401	1	0.146382
Carkd	0.786278	0.305443	0.97235	0.948627	0.888297	0.946734	0.146442
Eml4	0.72807	0.21166	0.517086	0.165622	0.712722	1	0.146533
Tcea1	0.592738	0.741075	0.653502	0.252988	0.982236	0.383792	0.146781
Lims1	0.763276	0.776943	0.652812	0.614557	0.854138	0.93065	0.146858
Lmo4	0.915219	0.397446	0.842004	0.0687042	1	0.99649	0.146956
Cox7a2l	0.429226	0.423055	0.602541	0.395881	0.689317	1	0.147033
Gm7589	0.781505	0.603998	0.958945	0.809145	0.648048	0.906634	0.147205
Trmt11	0.641268	0.274874	0.883671	0.749478	1	1	0.147789
Cnot4	0.481786	0.298833	0.669506	0.336876	0.427761	1	0.147965
Ahsa2	0.932803	0.944858	0.90299	0.0774573	1	0.978706	0.148036
Zbtb33	0.739888	0.822296	0.785164	0.305646	0.808758	0.925896	0.148051
Pds5b	0.263271	0.425602	0.185493	0.920498	0.846983	0.920912	0.14821
Psmb2	0.695118	0.584548	0.809652	0.660896	1	1	0.14823
Nsfl1c	0.324158	0.412198	0.962608	0.742576	0.911443	1	0.148326
Ccdc171	0.756579	0.650057	0.461424	0.477366	0.925567	0.953051	0.148424
Magoh	0.947312	0.718672	0.787707	0.185846	1	0.994846	0.148493
BC016423	0.617003	0.399367	0.379291	0.211459	0.501724	1	0.148553
Cisd2	0.555004	0.790769	0.522846	0.750819	0.839711	1	0.148611
Ddx41	0.821348	0.692061	0.907446	0.906813	0.80074	1	0.148722
Mllt4	0.456326	0.581031	0.644748	0.802046	0.906233	0.929121	0.14875
Zfp280c	0.645149	0.319946	0.410994	0.521628	0.698542	0.9247	0.148908
Sh3glb1	0.803397	0.949691	0.652139	0.782139	0.887479	1	0.148945
Dync2h1	0.556968	0.784533	0.767706	0.664725	0.89955	0.755262	0.149109
Ube2q1	0.819545	0.514121	0.693605	0.488792	0.823339	0.977288	0.149391
Rbmxl1	0.679513	0.626272	0.967946	0.953671	0.997427	0.448436	0.149486
Pbk	0.152547	0.271712	0.781515	0.206819	0.467217	1	0.149565
Arpc3	0.692423	0.288102	0.994276	0.333456	1	0.956011	0.149646
Ccdc104	0.801693	0.634891	0.847465	0.776996	0.922077	1	0.15016
Hist1h1a	0.342148	0.775955	0.331919	0.0822306	0.993985	1	0.15043
Ndufa7	0.452742	0.302819	0.550395	0.965392	0.985597	0.982047	0.15064
Vegfc	0.826969	0.749228	0.793356	0.802977	0.811925	NA	0.150745
Trappc8	0.743731	0.88049	0.655871	0.875688	0.897119	0.946535	0.150815
Rogdi	0.788832	0.719258	0.860938	0.756834	0.911594	0.805632	0.150835
Mocs2	0.449556	0.574458	0.879541	0.486154	0.993321	1	0.150846
Ybx1	0.606875	0.692001	0.916931	0.673248	1	0.912215	0.150983
Zfp2	0.755192	0.792878	0.781943	0.52778	0.742812	0.967383	0.151004
Yap1	0.840222	0.6128	0.392626	0.232743	0.86262	1	0.151059
Surf1	0.568988	0.564428	0.861234	0.609781	0.745055	0.95816	0.15111
Rps11	0.596567	0.576361	0.933096	0.958033	0.981724	0.97447	0.151123
Txn2	0.639895	0.358291	0.835343	0.258081	1	0.94154	0.151285
Cbx1	0.860099	0.805952	0.992788	0.909369	0.923662	0.975202	0.151396
Snrpa1	0.594566	0.773511	0.779514	0.188103	0.929042	0.992423	0.151417
Nup35	0.35008	0.266488	0.286386	0.12328	0.482158	0.971361	0.151494
Chd1l	0.45921	0.803675	0.997715	0.508439	0.915767	0.953745	0.151524
Eps15l1	0.601873	0.453923	0.264797	0.116413	0.495951	0.91188	0.151848
Ppp1ca	0.681547	0.486474	0.191369	0.309862	0.943379	0.949618	0.151873
Rpl7l1	0.100282	0.166142	0.431824	0.0253455	0.388065	1	0.151895
Ppp1r14b	0.827906	0.965392	0.947154	0.85886	1	0.999371	0.151979
Mrps2	0.598163	0.775815	0.825606	0.7774	0.911443	0.466268	0.152137
Braf	0.42164	0.73972	0.797571	0.363468	0.86231	0.935121	0.152328
Appbp2	0.641084	0.602837	0.686502	0.645109	0.922033	0.997063	0.152352
Atp6v0e	0.876774	0.869623	0.796454	0.321513	1	1	0.152443
Wsb1	0.44205	0.328324	0.596117	0.757545	0.783874	0.951702	0.152613
Tmem161b	0.776237	0.75094	0.718621	0.775426	0.90217	0.972562	0.152703
Mat2b	0.348559	0.326309	0.506847	0.459285	0.449012	1	0.152832
Med7	0.790057	0.798678	0.695494	0.33318	1	0.957358	0.153073
Fkbp3	0.606396	0.792086	0.977996	0.921211	1	0.916075	0.153226
Lsm11	0.804874	0.819675	0.765881	0.403114	0.894027	0.93338	0.153699
Dctpp1	0.750328	0.578248	0.96117	0.658012	0.993165	1	0.15371
Esco2	0.280699	0.373951	0.6317	0.530961	0.320447	0.859869	0.153811
Zfp955b	0.725414	0.760163	0.793046	0.556867	0.886324	0.906947	0.153995
Cd99l2	0.717431	0.823712	0.364055	0.830514	0.939618	0.928402	0.154261
B9d1	0.585182	0.725973	0.790245	0.155125	0.967319	0.921683	0.154309
Gpx1	0.724308	0.611966	0.41474	0.259072	0.899725	0.932575	0.154332
Krr1	0.643668	0.548494	0.131609	0.208365	0.318848	0.95582	0.154348
B3galtl	0.819545	0.693034	0.835935	0.828838	0.898645	1	0.154355
Impa1	0.733272	0.667507	0.388361	0.10235	0.91419	1	0.154408
Rhob	0.731799	0.813401	0.956866	0.787998	0.997622	0.582168	0.154727
Gm9833	0.555825	0.330687	0.575705	0.161959	0.598531	0.694992	0.15485
Scpep1	0.723586	0.938193	0.960706	0.958849	0.931067	0.916102	0.155263
Atic	0.648112	0.641289	0.663347	0.22763	0.97028	1	0.155284
Dock1	0.764979	0.449935	0.792161	0.26153	0.897082	0.962375	0.155308
Vcpip1	0.65391	0.658705	0.578652	0.375418	0.888583	0.918838	0.155376
Etf1	0.249894	0.73249	0.447564	0.21466	0.876377	0.918171	0.155436
Ddx25	0.67224	0.779715	0.854525	0.548163	0.805442	0.935121	0.155594
Lsm4	0.26987	0.212047	0.232173	0.0438182	0.762357	0.897282	0.155795
Hsbp1	0.664978	0.771079	0.807328	0.621692	0.853948	1	0.155831
Snrpa	0.47203	0.646999	0.883902	0.78509	1	1	0.155896
Syt11	0.159525	0.882244	0.347235	0.767242	0.85625	0.700651	0.155947
Tpm4	0.772224	0.224943	0.227692	0.0905166	1	0.940952	0.156028
Ppp2r4	0.561659	0.733866	0.722347	0.769808	0.569235	0.96632	0.156115
Actr8	0.639737	0.51904	0.298042	0.621137	0.919207	0.412931	0.156139
Bcl7c	0.818192	0.771508	0.841302	0.855569	0.849786	0.921348	0.15619
Cept1	0.337599	0.720465	0.922575	0.538562	0.798619	0.891257	0.156207
Asnsd1	0.588539	0.960661	0.930035	0.53137	0.774444	1	0.156293
Psma1	0.369002	0.287745	0.252072	0.108577	0.449148	1	0.156347
Adam10	0.922393	0.995459	0.654202	0.626668	0.853229	0.475488	0.156502
Preb	0.62855	0.626923	0.782582	0.4769	0.983129	1	0.156834
Rbbp9	0.335665	0.289201	0.789572	0.27798	0.967931	1	0.156838
Mtch2	0.776908	0.806502	0.629257	0.450472	1	1	0.157039
Diap3	0.234286	0.245908	0.485063	0.193626	0.903348	0.460527	0.157245
Med16	0.708837	0.839355	0.554599	0.46669	0.918209	0.951133	0.157269
Pitpnc1	0.770819	0.427778	0.903647	0.814658	0.877412	0.950567	0.15757
Med20	0.753158	0.747639	0.847011	0.918773	0.931333	0.984807	0.157784
Scnm1	0.683399	0.332676	0.484273	0.349303	0.992527	1	0.157967
Gdap2	0.828739	0.705224	0.864246	0.908718	0.910022	0.996878	0.158021
Reep4	0.131618	0.167463	0.508469	0.371976	0.379251	0.653033	0.158173
Ttc8	0.696326	0.672768	0.717718	0.651781	0.866746	0.884582	0.158243
Mrpl13	0.421544	0.346636	0.44326	0.400574	0.498618	1	0.158405
Pacsin2	0.818046	0.375905	0.990572	0.737314	1	0.925795	0.158505
Ppp3ca	0.744276	0.77306	0.631169	0.770049	0.801909	0.955596	0.158618
Taldo1	0.564208	0.53107	0.145147	0.999007	1	0.623315	0.158857
Nr2e1	0.750305	NA	NA	NA	NA	1	0.158885
Mthfsd	0.685555	0.758403	0.777371	0.748654	0.888102	0.957675	0.159255
Nudt21	0.865788	0.9297	0.980869	0.863261	0.932535	0.93104	0.159358
Ino80	0.314478	0.447882	0.366274	0.259542	0.795391	0.949618	0.159361
Pdss2	0.522232	0.58146	0.793115	0.387663	0.86262	0.944247	0.159376
Snapin	0.532694	0.730064	0.701117	0.744205	0.844274	0.869777	0.15956
Gstm1	0.690893	0.782348	0.830033	0.601134	0.917859	0.98373	0.159587
Picalm	0.514952	0.631864	0.676685	0.0945199	0.707209	1	0.159687
Cdc16	0.168565	0.160446	0.270729	0.182498	0.276067	1	0.159737
Pctp	0.803111	0.868038	0.749105	0.733258	0.907645	0.813855	0.159792
Snapc1	0.766897	0.502766	0.884114	0.54532	0.980202	0.943078	0.159882
Dph7	0.804614	0.648377	0.365142	0.746751	0.928315	0.938441	0.159923
Tspan13	0.586138	0.640726	0.863089	0.76206	0.995588	1	0.160012
Nol10	0.496027	0.276386	0.170312	0.192539	0.646849	1	0.160085
Gga2	0.811041	0.720478	0.770632	0.628564	0.730603	0.973036	0.160092
Cr1l	0.698336	0.797182	0.808955	0.0817836	0.884686	0.986069	0.16013
Dph6	0.747876	0.105884	0.130713	0.185597	0.558272	0.931566	0.160634
Ctnnb1	0.427259	0.703114	0.148878	0.272038	0.887079	0.411648	0.160734
Klf13	0.794853	0.815173	0.806939	0.523634	0.903189	0.985469	0.16098
Ivns1abp	0.88332	0.431807	0.639546	0.272928	0.975814	1	0.161431
Nol11	0.34536	0.5157	0.280587	0.168212	0.681848	0.963972	0.161951
Pex1	0.792315	0.79787	0.926704	0.731269	0.914786	0.975157	0.161971
Pddc1	0.656993	0.695721	0.790501	0.322775	0.552305	0.91971	0.162078
Ska1	0.263014	0.287553	0.263361	0.134993	0.605302	0.223955	0.162151
Taf1	0.815043	0.776851	0.954074	1	0.905016	1	0.162407
Chd2	0.835627	0.368541	0.884295	0.577417	0.601624	0.97447	0.162475
Nup62	0.683109	0.662395	0.591529	0.251148	0.940585	1	0.162476
Atg12	0.671013	0.755588	0.568752	0.334193	0.430256	0.834975	0.162521
Hint2	0.712073	0.83928	0.561897	0.967102	0.960377	1	0.162692
Rap1a	0.45944	0.429013	0.66639	0.85269	0.889602	1	0.162736
Chp1	0.796565	0.806665	0.927505	0.517638	0.80771	0.989292	0.162939
Xpo1	0.291096	0.0941963	0.142006	0.112815	0.371585	0.512456	0.163024
Cnot6	0.393507	0.746942	0.822396	0.388208	0.898057	1	0.163072
Maged2	0.571233	0.44313	0.278186	0.343914	1	1	0.163097
Lin54	0.794769	0.755214	0.744637	0.65622	0.868783	0.930542	0.163202
Mlf2	0.373336	0.44462	0.332858	0.95629	0.949596	1	0.163348
Rpgr	0.737309	0.738177	0.846769	0.950016	0.948784	0.914873	0.163444
Mrps18c	0.886503	0.84169	0.995787	0.794919	0.993413	0.951133	0.163548
Myo1b	0.818658	0.362319	0.330109	0.241068	1	0.874151	0.163583
Cyb5b	0.866035	0.796575	0.921027	0.842763	0.710405	0.980552	0.163599
Jun	0.950982	0.961814	0.636731	0.607771	0.943007	1	0.163843
Nosip	0.537463	0.44853	0.719201	0.937447	0.880049	1	0.163903
Polr3c	0.792939	0.629791	0.448751	0.88025	0.678034	0.938897	0.164113
Lancl2	0.719357	0.697682	0.527385	0.7295	0.845881	0.972562	0.164176
Ccdc124	0.785405	0.777334	0.387433	0.821575	0.936317	1	0.164234
Exoc3	0.226014	0.410064	0.31897	0.529922	0.841528	1	0.164247
Tia1	0.326768	0.121811	0.26114	0.166826	0.290224	0.823892	0.164433
Slc39a10	0.731855	0.35404	0.661894	0.119918	0.434856	1	0.164482
Wasl	0.579568	0.725285	0.424533	0.831105	1	0.95797	0.164568
Lactb	0.792691	0.878691	0.920495	1	0.878764	0.934454	0.164883
Cdk13	0.409085	0.934769	0.874782	0.692583	0.933633	0.961487	0.1649
Zgpat	0.778451	0.740233	0.824315	0.750398	0.871819	0.815543	0.164927
Klhl12	0.731855	0.761115	0.810516	0.813327	0.782561	0.482831	0.164979
Ddt	0.946201	0.807223	0.675198	0.944447	0.991447	1	0.165089
Chchd10	0.826432	0.796788	0.951002	0.802977	0.894058	1	0.165316
Ifngr1	0.78351	0.755514	0.705556	0.821016	0.895853	0.968896	0.165352
Arcn1	0.702305	0.32378	0.620438	0.269309	0.881587	1	0.165379
Sltm	0.550887	0.553348	0.970043	0.809308	0.927641	1	0.165491
Zfp36l1	0.224465	0.8629	0.631351	0.649752	0.915552	0.926691	0.165552
Adpgk	0.723497	0.562579	0.60101	0.390873	0.86279	0.911012	0.165554
Arl6ip4	0.411203	0.8778	0.830546	0.384014	1	0.979723	0.165624
Wbp4	0.431128	0.770493	1	0.646666	1	1	0.16565
Pi4ka	0.752204	0.863585	0.791487	0.802977	0.832074	1	0.165656
Gm10288	0.712198	0.995603	0.816387	0.681477	1	1	0.165675
Rilpl2	0.79355	0.79827	0.272067	0.803346	0.769614	0.933193	0.165749
Vegfa	0.511171	0.701085	0.468294	0.695458	0.929468	0.773649	0.165752
Tlk2	0.596751	0.418907	0.817542	0.178821	0.890122	0.968579	0.165802
Csf2ra	0.745514	0.828389	0.819645	0.810309	0.936012	0.976886	0.165886
Cdkn3	0.374087	0.804284	0.838549	0.685161	0.570171	0.969238	0.165906
Pcnxl4	0.76327	0.830617	0.79348	0.552683	0.957755	0.664183	0.165974
Trim2	0.333767	0.797449	0.462915	0.394217	0.849628	0.722185	0.16611
Ip6k2	0.839099	0.968283	0.767344	0.960957	1	1	0.166165
Tnpo3	0.431581	0.279856	0.345808	0.2143	0.912865	1	0.166369
Crb2	0.711946	0.85145	0.783597	0.768645	0.905407	0.997608	0.166375
E2f5	0.539687	0.623098	0.971157	0.758038	0.702065	1	0.166587
Pigx	0.928601	0.669139	0.422949	0.767358	0.59296	0.964447	0.166669
Ilk	0.411261	0.453767	0.966386	0.34749	0.880023	0.869835	0.166812
Rhno1	0.312794	0.604096	0.552722	0.176826	0.90289	0.461803	0.166838
Nup50	0.742178	0.550737	0.939125	0.359212	0.868146	0.938051	0.167122
Mlh3	0.551073	0.662001	0.691173	0.819729	0.552729	0.958087	0.167156
Mir682	0.106297	0.22936	0.315241	0.0220541	0.11656	0.217299	0.167417
Plekha1	0.604023	0.723846	0.630047	0.603769	0.872617	0.904204	0.167634
Tbc1d22a	0.794785	0.588722	0.884907	0.617382	0.862566	1	0.167684
Relt	0.809324	0.80903	0.8323	0.76	0.363905	NA	0.167684
Scml2	0.92511	0.80903	0.823567	0.755722	0.617574	0.476643	0.167684
Barhl1	NA	NA	NA	NA	NA	NA	0.167684
Blcap	0.36313	0.513867	0.841967	0.779931	0.735439	0.796743	0.16776
Otud6b	0.936806	0.925688	0.855239	0.948296	1	1	0.167772
Hnrnpc	0.45407	0.648318	0.814811	0.567694	0.869026	0.951881	0.168053
Trim68	0.763749	0.801089	0.793308	0.803492	0.821249	1	0.168216
Tardbp	0.443898	0.837722	0.705019	0.672626	1	1	0.168319
D17Wsu104e	0.314276	0.22258	0.566816	0.0536178	0.593162	0.435871	0.168362
Adsl	0.778721	0.913783	0.701138	0.784327	0.664002	1	0.168383
[truncated: 18,821 more rows]

## Sheet: Diff. Phasic Exp. Lineages
Gene	Lineage	Benjamini-Hochberg adjusted FDR
Fbn2	Somitic Mesoderm	8.4e-13
Fos	Epithelium	1.33e-09
Palm3	Epithelium	1.44e-06
Cdh11	Somitic Mesoderm	1.45e-06
Penk	Epithelium	1.63e-05
Hspa4l	Anterior Neuroepithelium	4.88e-05
Map1b	Somitic Mesoderm	6.22e-05
Slc2a3	Epithelium	8.91e-05
Bambi	Limb Bud	8.98e-05
Lmo4	Neural Crest	0.0001066
Egr1	Epithelium	0.000126984
Ezr	Epithelium	0.000140578
Map1b	Muscle	0.000257805
Igfbp2	Epithelium	0.000525782
Prc1	Somitic Mesoderm	0.000659705
Tln2	Epithelium	0.000874014
Otx2	Anterior Neuroepithelium	0.000914136
Cenpf	Somitic Mesoderm	0.00184939
Cdk1	Neural Crest	0.00187682
Fign	Neural Crest	0.00190514
Tubb2b	Somitic Mesoderm	0.00270598
Gap43	Neural Crest	0.00311311
Amot	Limb Bud	0.00372418
Map1b	Limb Bud	0.00419292
Stxbp2	Epithelium	0.00597749
Ap4s1	Neural Crest	0.00617135
Map1b	Neural Crest	0.0105881
Psme4	Anterior Neuroepithelium	0.0116095
Tpm4	Neural Crest	0.0123185
Cd9	Epithelium	0.0126396
Rap2c	Neural Crest	0.0143875
Nusap1	Limb Bud	0.0158797
Hook1	Epithelium	0.0182996
Prdx6	Neural Crest	0.0231436
Sox9	Neural Crest	0.0245501
Tuba1c	Neural Crest	0.026628
Cst3	Anterior Neuroepithelium	0.026781
Inpp5f	Neural Crest	0.0270425
Cdca7	Epithelium	0.0279336
Arg1	Muscle	0.0341269
Meox1	Somitic Mesoderm	0.0342711
Cbfb	Neural Crest	0.0369733
S100a10	Epithelium	0.0415496
Pbx1	Muscle	0.0420409
Ezh2	Somitic Mesoderm	0.0448532
Dnlz	Epithelium	0.0492167
Cuedc2	Anterior Neuroepithelium	0.0512411
Stmn2	Anterior Neuroepithelium	0.0526772
Cdh11	Neural Crest	0.055441
Arhgap28	Neural Crest	0.0554628
Colec12	Somitic Mesoderm	0.0585004
Sh3bgrl	Neural Crest	0.0596387
1110038F14Rik	Neural Crest	0.0606051
Lrpprc	Anterior Neuroepithelium	0.0660281
Klhl13	Anterior Neuroepithelium	0.066284
Mgst1	Epithelium	0.0663926
Vim	Somitic Mesoderm	0.0667874
Meg3	Limb Bud	0.067026
Ndufa4	Epithelium	0.0677001
Ing4	Anterior Neuroepithelium	0.068219
Id3	Somitic Mesoderm	0.0689293
Krt18	Epithelium	0.0695486
Ckb	Somitic Mesoderm	0.0717193
Map1b	Epithelium	0.0759896
Sgpl1	Epithelium	0.0784784
Whsc1	Epithelium	0.0817245
Casc4	Epithelium	0.0833744
Brwd3	Neural Crest	0.0837631
Prc1	Epithelium	0.0842565
Crabp2	Somitic Mesoderm	0.0844918
Map2k2	Epithelium	0.0850313
Smap1	Anterior Neuroepithelium	0.0855692
Nrbf2	Anterior Neuroepithelium	0.0869686
Specc1	Neural Crest	0.087126
Cap1	Anterior Neuroepithelium	0.0879004
Wbp5	Epithelium	0.0935873
Pcca	Somitic Mesoderm	0.0949725
Top2a	Epithelium	0.0953187
Galk1	Neural Crest	0.0968833
Fcor	Anterior Neuroepithelium	0.0994695
Tmed5	Neural Crest	0.106321
Dnmt3b	Neural Crest	0.107908
Cd59a	Muscle	0.109706
Net1	Neural Crest	0.109843
Vim	Epithelium	0.110481
Vim	Muscle	0.115401
Hist1h1e	Epithelium	0.118605
Tagln3	Epithelium	0.119873
Epb4.1	Anterior Neuroepithelium	0.123004
Slc25a40	Anterior Neuroepithelium	0.124668
Add3	Somitic Mesoderm	0.12546
Hiat1	Neural Crest	0.12669
Nme2	Neural Crest	0.128791
Spint2	Epithelium	0.129359
U2af1	Epithelium	0.130479
Insig1	Limb Bud	0.130861
Dlc1	Neural Crest	0.131747
A730017C20Rik	Anterior Neuroepithelium	0.133641
Cr1l	Neural Crest	0.135153
Vcp	Epithelium	0.135931
Itih5	Somitic Mesoderm	0.136033
Ewsr1	Epithelium	0.13801
Tspan3	Anterior Neuroepithelium	0.138852
Mat2a	Epithelium	0.141398
Rpl8	Epithelium	0.142538
Sparcl1	Somitic Mesoderm	0.148036
Bok	Anterior Neuroepithelium	0.152168
Coq3	Neural Crest	0.155297
Nt5dc2	Epithelium	0.15683
Hspa8	Neural Crest	0.157167
Gprin1	Anterior Neuroepithelium	0.15786
Pnrc1	Limb Bud	0.158452
Anxa5	Somitic Mesoderm	0.159033
Alg5	Neural Crest	0.160521
Laptm4a	Somitic Mesoderm	0.164543
Mcm4	Epithelium	0.165344
Gstp1	Neural Crest	0.166652
Shc4	Epithelium	0.167823
Wdr26	Anterior Neuroepithelium	0.168728
Ppat	Anterior Neuroepithelium	0.171983
Orc2	Anterior Neuroepithelium	0.171983
Irx3	Epithelium	0.172805
Arhgap29	Epithelium	0.173816
Hmga2	Neural Crest	0.17676
Atp8b2	Epithelium	0.176812
Gm6576	Epithelium	0.177323
Rpl4	Epithelium	0.177338
Pdgfa	Epithelium	0.177958
Chchd4	Neural Crest	0.178799
Ezh2	Epithelium	0.179261
Pea15a	Somitic Mesoderm	0.17983
Desi1	Epithelium	0.180299
Ckb	Epithelium	0.180691
Ung	Somitic Mesoderm	0.180817
Ldhb	Anterior Neuroepithelium	0.181644
Meg3	Anterior Neuroepithelium	0.183298
Hist1h1b	Epithelium	0.184401
Tcf7l2	Anterior Neuroepithelium	0.185103
Gm26529	Limb Bud	0.18569
Cenpf	Epithelium	0.185961
Ccnd2	Epithelium	0.18649
Cald1	Neural Crest	0.186637
Efnb2	Epithelium	0.192843
Rbm25	Epithelium	0.193075
Ahsa2	Neural Crest	0.194051
Trpm7	Anterior Neuroepithelium	0.195686
Mrps21	Epithelium	0.196832
Rpp30	Anterior Neuroepithelium	0.198085
Cadm1	Neural Crest	0.201028
2700060E02Rik	Epithelium	0.201291
Wdfy1	Anterior Neuroepithelium	0.202085
Tubb2b	Muscle	0.202116
Hapln1	Epithelium	0.20315
Lpcat1	Anterior Neuroepithelium	0.204029
Lin28a	Anterior Neuroepithelium	0.205656
Sae1	Epithelium	0.206598
Sharpin	Neural Crest	0.207272
Cct8	Epithelium	0.20732
Tubb2b	Neural Crest	0.210202
Syt11	Somitic Mesoderm	0.211661
Pdss1	Neural Crest	0.212663
Pvrl2	Epithelium	0.213484
Timm10	Epithelium	0.21425
Etfb	Anterior Neuroepithelium	0.218147
Sdc4	Epithelium	0.218308
Cct2	Epithelium	0.218989
Gpc3	Somitic Mesoderm	0.220484
Gpr98	Epithelium	0.221359
Surf1	Muscle	0.221362
Arpc5l	Epithelium	0.221565
Arl6ip6	Anterior Neuroepithelium	0.222919
Rps4x	Epithelium	0.225041
Gspt1	Neural Crest	0.228054
Spag9	Epithelium	0.229446
Nubp1	Neural Crest	0.229654
Rbmxl1	Epithelium	0.229878
Med8	Epithelium	0.230523
Zfp260	Somitic Mesoderm	0.231459
Mknk1	Neural Crest	0.233637
Sp5	Epithelium	0.233685
Scly	Neural Crest	0.234934
Psma2	Epithelium	0.235128
Epb4.1l2	Somitic Mesoderm	0.236302
Ddx56	Neural Crest	0.236754
Ptprz1	Anterior Neuroepithelium	0.237562
Acads	Neural Crest	0.238578
Gulp1	Neural Crest	0.239751
Mogat2	Neural Crest	0.240726
Golga4	Anterior Neuroepithelium	0.241048
Hmgn5	Muscle	0.241203
Pebp1	Anterior Neuroepithelium	0.241288
Rbm17	Epithelium	0.242465
Fign	Anterior Neuroepithelium	0.242536
Anln	Neural Crest	0.24551
Psme4	Neural Crest	0.246808
Rbpms2	Epithelium	0.248173
Dse	Muscle	0.250917
Kif2a	Epithelium	0.251778
Hist1h1b	Muscle	0.253566
Mef2c	Neural Crest	0.253911
Snrnp25	Anterior Neuroepithelium	0.255231
Znhit3	Epithelium	0.255351
Nudt10	Neural Crest	0.256054
Nefl	Epithelium	0.259558
Kif1b	Anterior Neuroepithelium	0.259737
Copz1	Neural Crest	0.260687
Ccnd1	Epithelium	0.263089
Eif2s1	Anterior Neuroepithelium	0.264054
Ost4	Muscle	0.264201
Kctd1	Neural Crest	0.264304
Slc39a10	Neural Crest	0.265144
Slc25a26	Neural Crest	0.265894
Lrp2	Anterior Neuroepithelium	0.266231
Zfp445	Anterior Neuroepithelium	0.267365
2310009B15Rik	Anterior Neuroepithelium	0.268614
Kctd5	Epithelium	0.268992
Tgds	Neural Crest	0.269406
Pdha1	Anterior Neuroepithelium	0.269723
Car2	Epithelium	0.273922
Ccdc112	Epithelium	0.274166
Dpy19l4	Neural Crest	0.27427
Hsp90ab1	Anterior Neuroepithelium	0.275382
Tprn	Anterior Neuroepithelium	0.276163
Dync1i2	Epithelium	0.27642
Zfp322a	Neural Crest	0.277869
Supt4a	Epithelium	0.278308
Ecsit	Neural Crest	0.278346
Bnip2	Neural Crest	0.278362
Ppp1r1a	Epithelium	0.278773
Psmd4	Anterior Neuroepithelium	0.280446
Nxf1	Anterior Neuroepithelium	0.281964
Bdp1	Epithelium	0.282513
Ccnd1	Muscle	0.283703
Rlim	Neural Crest	0.284269
Epc2	Neural Crest	0.28489
Golm1	Epithelium	0.285264
Mbnl2	Neural Crest	0.285602
Tnpo1	Epithelium	0.28649
Khdrbs1	Anterior Neuroepithelium	0.286794
Eif3d	Epithelium	0.287239
Hsp90ab1	Epithelium	0.288635
Cwc15	Epithelium	0.288903
Ap5z1	Epithelium	0.29094
Chd9	Anterior Neuroepithelium	0.29223
Nr6a1	Anterior Neuroepithelium	0.292371
Ythdf2	Anterior Neuroepithelium	0.293343
Tfap2b	Neural Crest	0.294175
Afap1l1	Epithelium	0.294672
Ccdc160	Anterior Neuroepithelium	0.294925
1700037H04Rik	Neural Crest	0.29546
Plekha3	Neural Crest	0.295935
Psmd4	Epithelium	0.296242
St3gal4	Neural Crest	0.296848
Psmd6	Epithelium	0.297287
Fkbp4	Anterior Neuroepithelium	0.298124
Plat	Muscle	0.299391
Crebzf	Anterior Neuroepithelium	0.300426
Mcm4	Anterior Neuroepithelium	0.302112
Dhx40	Epithelium	0.302392
Taf7	Anterior Neuroepithelium	0.303406
A130049A11Rik	Epithelium	0.303712
Rhebl1	Anterior Neuroepithelium	0.304814
Hist1h1b	Neural Crest	0.304988
Lrpap1	Epithelium	0.30565
Prkra	Neural Crest	0.305834
Stxbp6	Somitic Mesoderm	0.306884
Pkm	Epithelium	0.306939
Rad51c	Anterior Neuroepithelium	0.309361
Dmap1	Neural Crest	0.310557
Lamp1	Anterior Neuroepithelium	0.310927
Uros	Epithelium	0.312015
Lama5	Epithelium	0.312148
Tspan6	Anterior Neuroepithelium	0.312612
Chchd2	Epithelium	0.312968
Arl4c	Anterior Neuroepithelium	0.313169
Ttc4	Neural Crest	0.314862
Hnrnpu	Anterior Neuroepithelium	0.315335
Psip1	Anterior Neuroepithelium	0.315516
Zmynd11	Anterior Neuroepithelium	0.315614
Ranbp1	Epithelium	0.31666
Fubp1	Epithelium	0.316908
Hsf2	Epithelium	0.318169
Exoc1	Epithelium	0.319554
Fgf10	Neural Crest	0.320604
Filip1	Anterior Neuroepithelium	0.321122
Trim59	Neural Crest	0.321155
Wbp5	Limb Bud	0.321554
Celf1	Epithelium	0.323734
Metap1d	Neural Crest	0.324948
Ckb	Neural Crest	0.32622
Rwdd4a	Epithelium	0.326749
Mtm1	Epithelium	0.327452
Tubb5	Anterior Neuroepithelium	0.32763
Gm10320	Neural Crest	0.328667
Lsg1	Epithelium	0.330846
Supt6	Anterior Neuroepithelium	0.331062
Rrm2	Epithelium	0.331405
Gucy1b3	Anterior Neuroepithelium	0.332211
Tcf7l1	Anterior Neuroepithelium	0.332311
2810408M09Rik	Epithelium	0.332511
Tcf12	Neural Crest	0.332839
Zfp652	Epithelium	0.332901
Hnrnph3	Epithelium	0.333118
Hnrnpk	Epithelium	0.333453
Mtg2	Anterior Neuroepithelium	0.334204
Smarcc1	Neural Crest	0.334698
Shoc2	Anterior Neuroepithelium	0.335571
Srsf3	Epithelium	0.335819
Ilf3	Epithelium	0.335973
Akirin2	Anterior Neuroepithelium	0.336062
Tead2	Epithelium	0.336282
Tfam	Epithelium	0.336458
Psma7	Epithelium	0.33699
Vim	Anterior Neuroepithelium	0.337325
Bms1	Anterior Neuroepithelium	0.337578
Ndufv2	Anterior Neuroepithelium	0.337776
Pten	Neural Crest	0.337915
Ispd	Neural Crest	0.339329
Ammecr1l	Epithelium	0.339492
Mdh1	Epithelium	0.340361
Ube2m	Epithelium	0.340945
Coa6	Anterior Neuroepithelium	0.341049
Rtn4ip1	Epithelium	0.341105
Cad	Anterior Neuroepithelium	0.34146
Alkbh6	Muscle	0.343385
Tiprl	Epithelium	0.344014
Ubb	Epithelium	0.346567
Aco2	Epithelium	0.346862
Srfbp1	Epithelium	0.346877
Cox6b2	Epithelium	0.347873
Ddx21	Epithelium	0.348202
Cdca2	Neural Crest	0.348925
Zkscan3	Anterior Neuroepithelium	0.350021
Aars	Neural Crest	0.350079
Nasp	Epithelium	0.351653
Nuf2	Epithelium	0.351664
Dnlz	Limb Bud	0.351772
Ndufs4	Muscle	0.352255
Rpp30	Neural Crest	0.352686
Fbxo36	Epithelium	0.352986
Supt16	Anterior Neuroepithelium	0.353002
Coro1c	Neural Crest	0.353136
Myo9a	Muscle	0.353693
Hsp90ab1	Neural Crest	0.354659
Suclg1	Epithelium	0.355025
Hnrnpa2b1	Anterior Neuroepithelium	0.355325
Vav3	Muscle	0.355478
Vcan	Somitic Mesoderm	0.355686
Hspa8	Epithelium	0.356295
Ube2k	Anterior Neuroepithelium	0.356385
Necab2	Anterior Neuroepithelium	0.357717
Mdk	Epithelium	0.357829
Dhx32	Epithelium	0.357943
Dph6	Limb Bud	0.3582
Mcm3	Epithelium	0.358932
Mdh2	Anterior Neuroepithelium	0.360404
Twist1	Somitic Mesoderm	0.361482
Dnajc2	Anterior Neuroepithelium	0.362244
Marcksl1	Anterior Neuroepithelium	0.362652
Haus3	Neural Crest	0.363054
Myo1b	Neural Crest	0.363249
D17Wsu104e	Neural Crest	0.364803
Jagn1	Neural Crest	0.365468
Plp1	Neural Crest	0.365548
Marcksl1	Epithelium	0.366614
Epcam	Epithelium	0.367629
Malat1	Anterior Neuroepithelium	0.368876
Ptpn23	Neural Crest	0.371215
Zfp438	Epithelium	0.372309
Smarcc1	Epithelium	0.372712
Ggh	Epithelium	0.372794
Cfl1	Epithelium	0.374399
Rnf145	Anterior Neuroepithelium	0.374403
Hspe1	Epithelium	0.37448
Fam53b	Anterior Neuroepithelium	0.374782
Exoc5	Anterior Neuroepithelium	0.374788
Rpp40	Epithelium	0.376101
Usp45	Neural Crest	0.376124
Polr3k	Epithelium	0.376182
Robo2	Muscle	0.376316
Fam149b	Anterior Neuroepithelium	0.377154
Tulp3	Neural Crest	0.377341
Pon2	Epithelium	0.377585
Gprasp1	Epithelium	0.377781
Ckap2l	Anterior Neuroepithelium	0.379219
Frmd5	Neural Crest	0.379926
Mgarp	Anterior Neuroepithelium	0.380784
Ccdc66	Neural Crest	0.381302
Clasp1	Anterior Neuroepithelium	0.381499
Arhgap28	Muscle	0.381517
Ddit4l	Neural Crest	0.381531
Gpn1	Neural Crest	0.381601
Rpp25l	Epithelium	0.381952
Wapal	Neural Crest	0.382146
Ric8	Neural Crest	0.382352
Dag1	Epithelium	0.382493
Chga	Neural Crest	0.383045
Rpl7l1	Epithelium	0.38349
Ogfrl1	Epithelium	0.383672
Zfp787	Limb Bud	0.384373
Psmb1	Epithelium	0.384867
Lpar1	Neural Crest	0.385224
Fem1a	Epithelium	0.385777
Ndufs4	Epithelium	0.386142
Ppp1r7	Anterior Neuroepithelium	0.386837
Ube2e1	Anterior Neuroepithelium	0.38713
Snrpd2	Epithelium	0.388112
Tmem186	Epithelium	0.38884
Ppp2r2a	Epithelium	0.389347
Sc4mol	Limb Bud	0.390469
Pld3	Epithelium	0.39056
Dynll2	Anterior Neuroepithelium	0.390674
Gm4353	Epithelium	0.390967
Wbp11	Neural Crest	0.391075
Tex9	Anterior Neuroepithelium	0.391858
Cdc42ep3	Epithelium	0.39231
Pgk1	Neural Crest	0.393416
Cachd1	Epithelium	0.394416
Actb	Neural Crest	0.394431
Vps72	Epithelium	0.394454
Iscu	Anterior Neuroepithelium	0.395444
Rps9	Epithelium	0.396034
Kctd15	Neural Crest	0.396176
Nt5m	Neural Crest	0.396754
Brsk2	Epithelium	0.396885
Wnt5b	Anterior Neuroepithelium	0.397176
Aurka	Neural Crest	0.398503
Prc1	Anterior Neuroepithelium	0.39857
Nsd1	Epithelium	0.399655
Atp5k	Epithelium	0.400765
Alkbh8	Anterior Neuroepithelium	0.400887
Adat3	Muscle	0.401486
Topbp1	Epithelium	0.402105
Hspa8	Anterior Neuroepithelium	0.402709
Xpot	Neural Crest	0.402962
Cct4	Epithelium	0.403732
Tsen15	Anterior Neuroepithelium	0.404054
Dhx9	Epithelium	0.404373
Ddx39	Anterior Neuroepithelium	0.404599
Gm26293	Anterior Neuroepithelium	0.404698
Ino80c	Epithelium	0.404855
Shroom4	Anterior Neuroepithelium	0.405124
Dars	Neural Crest	0.405373
Taf1d	Epithelium	0.405499
Rcsd1	Neural Crest	0.406076
Stip1	Epithelium	0.406555
Fxr1	Epithelium	0.406596
Pycr2	Epithelium	0.407162
Crabp2	Epithelium	0.407729
Ptcd2	Neural Crest	0.408284
Enkd1	Epithelium	0.408635
Slc20a1	Limb Bud	0.409192
Tmem132c	Somitic Mesoderm	0.409288
Enox1	Neural Crest	0.409798
Gtf3c6	Epithelium	0.41011
Ankrd17	Neural Crest	0.410796
Vcp	Somitic Mesoderm	0.410982
Mospd2	Epithelium	0.411034
Gm9797	Neural Crest	0.411449
Sfrp2	Epithelium	0.411599
Ybx1	Epithelium	0.412135
Psmd10	Neural Crest	0.412512
Cox5a	Epithelium	0.41265
Lypd6	Epithelium	0.412729
Eif3j1	Neural Crest	0.41398
Lpp	Muscle	0.413983
Gpatch2	Epithelium	0.414511
Cog4	Anterior Neuroepithelium	0.414997
Slfn9	Epithelium	0.416062
Enah	Neural Crest	0.416463
Hmgn2	Epithelium	0.416555
Chordc1	Neural Crest	0.416981
Mbnl2	Epithelium	0.417346
Eif3a	Epithelium	0.417876
Ubtf	Anterior Neuroepithelium	0.418026
Psmb5	Anterior Neuroepithelium	0.41888
Zmym2	Anterior Neuroepithelium	0.419099
Frzb	Epithelium	0.419861
Zfp628	Neural Crest	0.419933
Smc2	Epithelium	0.419975
Trove2	Anterior Neuroepithelium	0.420815
Morc2a	Epithelium	0.421055
Tcerg1	Epithelium	0.421528
Ccdc80	Epithelium	0.421661
Myl6	Muscle	0.422598
Arhgap42	Somitic Mesoderm	0.422918
Smtnl2	Neural Crest	0.423344
Tmsb10	Epithelium	0.42411
Mrrf	Neural Crest	0.424139
Vps28	Anterior Neuroepithelium	0.425989
Anapc13	Anterior Neuroepithelium	0.426043
Fkbp4	Neural Crest	0.426235
Ctsf	Neural Crest	0.427064
Tex261	Anterior Neuroepithelium	0.428203
Sec61g	Epithelium	0.428368
Pdcd6	Epithelium	0.428801
Arhgap28	Somitic Mesoderm	0.429328
Napg	Neural Crest	0.429854
Gpi1	Epithelium	0.430506
Zfp777	Epithelium	0.431329
Esd	Anterior Neuroepithelium	0.431888
Hsp90b1	Anterior Neuroepithelium	0.432743
Rtcb	Anterior Neuroepithelium	0.43288
Psme2	Epithelium	0.433607
Uhrf1bp1l	Epithelium	0.434434
Cadm1	Somitic Mesoderm	0.436305
Yap1	Neural Crest	0.43644
Osbpl8	Neural Crest	0.436505
Coa3	Epithelium	0.436783
Atp11a	Anterior Neuroepithelium	0.437239
Bud31	Epithelium	0.43731
Gm3739	Neural Crest	0.437576
Melk	Anterior Neuroepithelium	0.437675
Srsf2	Anterior Neuroepithelium	0.437702
Cdv3	Epithelium	0.438488
Mrpl35	Anterior Neuroepithelium	0.439465
AU040320	Epithelium	0.43968
Hnrnpu	Epithelium	0.439927
Srek1	Neural Crest	0.440281
Emb	Anterior Neuroepithelium	0.440701
Atrx	Anterior Neuroepithelium	0.44084
Wdr70	Neural Crest	0.440969
Flywch1	Epithelium	0.441039
Vdac3-ps1	Epithelium	0.441684
Tcn2	Epithelium	0.442244
Rpl32	Epithelium	0.442344
Dak	Epithelium	0.442485
Maea	Epithelium	0.442578
Fam178a	Anterior Neuroepithelium	0.442786
Csrnp2	Epithelium	0.443368
Peli1	Epithelium	0.443462
Rpl14	Epithelium	0.443878
Mospd1	Anterior Neuroepithelium	0.445551
Top2b	Neural Crest	0.446517
2700062C07Rik	Epithelium	0.448095
Dnajc3	Epithelium	0.449746
Ttk	Anterior Neuroepithelium	0.449748
Mrps15	Neural Crest	0.449866
Stub1	Epithelium	0.450283
Eef1a1	Epithelium	0.45029
Ccnb1	Epithelium	0.450404
Cdt1	Epithelium	0.451381
Ddx1	Neural Crest	0.451558
Bhlhb9	Neural Crest	0.452525
1700123M08Rik	Epithelium	0.452582
Adam10	Epithelium	0.452774
Senp6	Epithelium	0.453444
Pbk	Epithelium	0.45361
Mum1	Neural Crest	0.454353
Exo1	Epithelium	0.454644
Emp2	Epithelium	0.454711
Susd4	Anterior Neuroepithelium	0.454725
Ankrd46	Muscle	0.455096
Mccc2	Anterior Neuroepithelium	0.455173
Kat2a	Epithelium	0.455199
Cox4i1	Epithelium	0.455448
Mrps22	Anterior Neuroepithelium	0.455507
Dhx36	Epithelium	0.45595
Insig1	Epithelium	0.456155
Hnrnpa2b1	Epithelium	0.456237
Rhot1	Epithelium	0.456445
Akap8	Epithelium	0.456756
Ddx3x	Neural Crest	0.456872
Nrp2	Somitic Mesoderm	0.457204
Mtf2	Epithelium	0.457642
Snx3	Epithelium	0.457642
Tmem47	Anterior Neuroepithelium	0.458053
Pspc1	Anterior Neuroepithelium	0.458146
Iqgap1	Epithelium	0.458729
Zbtb1	Epithelium	0.459085
2610037D02Rik	Epithelium	0.459209
Taz	Neural Crest	0.459881
Anp32b	Epithelium	0.460207
Ilk	Muscle	0.462417
Gm23935	Epithelium	0.462918
Tatdn1	Anterior Neuroepithelium	0.463803
Pdxp	Neural Crest	0.463955
Pcbp2	Epithelium	0.46411
Alkbh8	Neural Crest	0.46468
Pcbd1	Epithelium	0.465927
Ppig	Epithelium	0.465941
Sfswap	Epithelium	0.465995
Nsun2	Neural Crest	0.466186
Fkbp14	Epithelium	0.466307
Eif3b	Epithelium	0.466594
Ptpn1	Neural Crest	0.466629
Nufip1	Epithelium	0.4678
Clcn6	Anterior Neuroepithelium	0.468548
Armcx1	Muscle	0.469361
2310010G23Rik	Epithelium	0.46977
Mms22l	Anterior Neuroepithelium	0.469851
Tmem205	Neural Crest	0.469877
Ifit2	Anterior Neuroepithelium	0.470018
Spats2	Neural Crest	0.470024
Zfp316	Epithelium	0.470191
Cinp	Anterior Neuroepithelium	0.471075
Elavl3	Epithelium	0.471564
Dlk1	Limb Bud	0.471648
Ccs	Neural Crest	0.472069
1810043G02Rik	Neural Crest	0.472245
Rraga	Epithelium	0.472406
H2afy2	Epithelium	0.472441
Rasal2	Epithelium	0.472602
Tmed9	Anterior Neuroepithelium	0.473366
Rbms1	Neural Crest	0.473421
Psmc1	Epithelium	0.473909
Six4	Anterior Neuroepithelium	0.474336
Otud6b	Anterior Neuroepithelium	0.474794
Aldh18a1	Epithelium	0.475637
Pomt2	Neural Crest	0.475668
Hnrnpdl	Anterior Neuroepithelium	0.475962
Nudt17	Epithelium	0.476013
Usb1	Neural Crest	0.476376
Cenpw	Neural Crest	0.476593
Dctn2	Anterior Neuroepithelium	0.476707
Nop58	Epithelium	0.477331
Nedd8	Anterior Neuroepithelium	0.478153
Sf3a1	Anterior Neuroepithelium	0.478182
Bre	Neural Crest	0.478674
Rrs1	Neural Crest	0.479851
Man1a2	Neural Crest	0.479909
Mcts2	Anterior Neuroepithelium	0.480013
Ier2	Epithelium	0.48017
St13	Neural Crest	0.480641
Ppm1d	Anterior Neuroepithelium	0.480979
Gspt1	Anterior Neuroepithelium	0.481161
Tmem123	Epithelium	0.481355
Zfr	Anterior Neuroepithelium	0.481984
Cct7	Anterior Neuroepithelium	0.482121
Tbk1	Epithelium	0.482558
Cyb5d2	Limb Bud	0.482701
Ptplb	Epithelium	0.482967
Mrpl12	Epithelium	0.483664
Snrpb	Epithelium	0.484216
Ldha	Epithelium	0.484744
E130012A19Rik	Neural Crest	0.485099
Naa38	Neural Crest	0.485325
Slmo2	Neural Crest	0.485774
Vbp1	Epithelium	0.485942
Tmem237	Anterior Neuroepithelium	0.486133
Tmem70	Anterior Neuroepithelium	0.486197
Pes1	Neural Crest	0.486404
Med9	Neural Crest	0.486412
Chek2	Anterior Neuroepithelium	0.48642
Rpl35a	Epithelium	0.487395
Pank1	Neural Crest	0.48756
Psip1	Epithelium	0.489439
Ciao1	Neural Crest	0.489492
Kitl	Neural Crest	0.489955
Pet100	Neural Crest	0.490215
Snx5	Anterior Neuroepithelium	0.490271
9130011E15Rik	Epithelium	0.490517
Rpl8	Anterior Neuroepithelium	0.490655
Kif7	Epithelium	0.491025
Eps15l1	Epithelium	0.491325
Plekho1	Anterior Neuroepithelium	0.491427
Abat	Epithelium	0.491563
Pim1	Epithelium	0.491645
Ago1	Anterior Neuroepithelium	0.492034
A430033K04Rik	Anterior Neuroepithelium	0.492388
Cep120	Anterior Neuroepithelium	0.492861
Ccdc77	Neural Crest	0.492917
Ap3s2	Anterior Neuroepithelium	0.49316
Gm22758	Neural Crest	0.493417
Ghitm	Muscle	0.493997
Yeats4	Anterior Neuroepithelium	0.494031
Tgfbrap1	Epithelium	0.495305
Npm3	Epithelium	0.495574
E2f2	Neural Crest	0.496053
Gm10501	Epithelium	0.496298
Psmd5	Epithelium	0.496697
Eif1	Epithelium	0.496823
9330020H09Rik	Neural Crest	0.496847
Zbtb12	Epithelium	0.497239
Pcdhga9	Neural Crest	0.497451
G3bp2	Epithelium	0.497694
Mrto4	Neural Crest	0.497846
Parp1	Muscle	0.497978
Stradb	Neural Crest	0.4981
Fkbp3	Epithelium	0.498274
Etl4	Epithelium	0.49829
Brms1	Anterior Neuroepithelium	0.498404
Fan1	Neural Crest	0.498656
Eya4	Anterior Neuroepithelium	0.498785
Gm9797	Anterior Neuroepithelium	0.499597
Adrbk1	Anterior Neuroepithelium	0.50053
Gtf2h5	Epithelium	0.500651
Trak2	Epithelium	0.500741
Fkbp9	Anterior Neuroepithelium	0.500781
Tubb2b	Epithelium	0.501076
Rell1	Epithelium	0.501374
4922501C03Rik	Anterior Neuroepithelium	0.501493
Bend7	Epithelium	0.502165
Actn4	Epithelium	0.502274
Tubgcp3	Neural Crest	0.502905
Bcorl1	Anterior Neuroepithelium	0.503174
Zfyve19	Anterior Neuroepithelium	0.503976
Rps3a2	Anterior Neuroepithelium	0.504455
A430005L14Rik	Epithelium	0.504945
Sfrs18	Anterior Neuroepithelium	0.505098
Caprin1	Epithelium	0.505186
Ccnb1	Somitic Mesoderm	0.505379
Tet3	Neural Crest	0.505403
Fam229b	Epithelium	0.505473
Pea15a	Muscle	0.505863
Bzw1	Epithelium	0.506607
C530008M17Rik	Anterior Neuroepithelium	0.507288
Itgb3bp	Epithelium	0.507436
Surf2	Neural Crest	0.50754
Gnas	Anterior Neuroepithelium	0.507621
Pkn1	Anterior Neuroepithelium	0.507769
Lef1	Limb Bud	0.508166
Rps13	Neural Crest	0.508454
Pbx3	Neural Crest	0.509425
Wdr74	Neural Crest	0.509493
Ccdc88a	Neural Crest	0.509519
Tnfaip1	Neural Crest	0.509751
Add1	Anterior Neuroepithelium	0.510087
Mipep	Neural Crest	0.510135
Rsu1	Neural Crest	0.510487
Pop4	Anterior Neuroepithelium	0.510554
Srsf7	Epithelium	0.510555
Fbxo32	Epithelium	0.510744
Rnf157	Neural Crest	0.510748
Zbtb16	Somitic Mesoderm	0.510947
Ttc33	Anterior Neuroepithelium	0.511162
Rcor2	Neural Crest	0.511253
Pea15a	Neural Crest	0.511653
Rps2	Epithelium	0.511834
Ict1	Anterior Neuroepithelium	0.511958
Prpf4	Epithelium	0.512049
Tcfl5	Neural Crest	0.512116
Grlf1	Neural Crest	0.512345
Dhx40	Somitic Mesoderm	0.512579
Zfp954	Epithelium	0.513201
Carm1	Neural Crest	0.51376
Zfp811	Anterior Neuroepithelium	0.513951
Cadm3	Neural Crest	0.513993
Pknox2	Neural Crest	0.514226
Bcl2	Anterior Neuroepithelium	0.514284
Zfp947	Muscle	0.514713
Vangl1	Epithelium	0.514862
Npm1	Epithelium	0.515547
S100a11	Epithelium	0.515687
Cct3	Neural Crest	0.515748
Mn1	Epithelium	0.515816
Gm4737	Neural Crest	0.515982
Cyth2	Anterior Neuroepithelium	0.51639
Sepsecs	Anterior Neuroepithelium	0.516588
Kcnmb4	Somitic Mesoderm	0.516606
Map7d2	Epithelium	0.516734
Eml4	Neural Crest	0.517142
Naa20	Epithelium	0.517157
Eif1b	Anterior Neuroepithelium	0.518212
Pak3	Anterior Neuroepithelium	0.51838
Lsm14a	Epithelium	0.518663
Serinc2	Epithelium	0.51869
Lama4	Neural Crest	0.518765
Mest	Neural Crest	0.518801
Zfp467	Neural Crest	0.51897
Triap1	Anterior Neuroepithelium	0.519377
Angptl4	Anterior Neuroepithelium	0.519393
Uchl1	Epithelium	0.519723
Zfp512	Epithelium	0.519864
Orc3	Anterior Neuroepithelium	0.519888
Ncapd2	Neural Crest	0.520117
Brox	Epithelium	0.520163
Fh1	Epithelium	0.520413
Uqcrc2	Epithelium	0.520458
Ckb	Muscle	0.520493
1700020I14Rik	Anterior Neuroepithelium	0.520568
Wdr48	Epithelium	0.520687
Alkbh5	Anterior Neuroepithelium	0.5207
Rtn3	Epithelium	0.520757
Vim	Limb Bud	0.521061
A730017C20Rik	Epithelium	0.521114
Gpc3	Epithelium	0.521406
Mrs2	Neural Crest	0.521712
Shroom4	Epithelium	0.522075
Nat14	Epithelium	0.522112
Sec61g	Neural Crest	0.522626
Gtpbp4	Neural Crest	0.522838
Atxn7	Epithelium	0.522949
Snrnp35	Epithelium	0.522998
Sos2	Neural Crest	0.52302
Eef1e1	Epithelium	0.523791
1300002E11Rik	Anterior Neuroepithelium	0.523793
Pes1	Anterior Neuroepithelium	0.524012
Eif4a3	Epithelium	0.524099
Pus10	Anterior Neuroepithelium	0.524109
Lasp1	Anterior Neuroepithelium	0.524438
Slc25a12	Neural Crest	0.524941
Csrp2	Limb Bud	0.524984
Nme1	Epithelium	0.525078
Ndufc1	Muscle	0.525123
Hsbp1	Muscle	0.525307
Tm7sf2	Neural Crest	0.525437
Clvs1	Epithelium	0.525666
Eif3a	Muscle	0.5257
Mertk	Anterior Neuroepithelium	0.5263
Prc1	Muscle	0.526312
Tfg	Epithelium	0.526509
Tubb5	Epithelium	0.526621
Emilin2	Epithelium	0.526671
Ssrp1	Anterior Neuroepithelium	0.527052
E2f3	Anterior Neuroepithelium	0.527224
Fam160b2	Neural Crest	0.527567
Hells	Epithelium	0.527758
Zfp397	Anterior Neuroepithelium	0.52794
Ccnd2	Neural Crest	0.528266
Sfrp5	Epithelium	0.52836
Vars	Epithelium	0.528665
Cdc5l	Epithelium	0.528909
Tmco1	Muscle	0.529009
Jrk	Neural Crest	0.529091
Rnf141	Anterior Neuroepithelium	0.529092
Galk2	Epithelium	0.529542
Zfp414	Anterior Neuroepithelium	0.529649
Tbce	Anterior Neuroepithelium	0.530131
Dnaaf2	Epithelium	0.530581
Depdc5	Neural Crest	0.530762
Srsf1	Epithelium	0.530946
Ncor1	Epithelium	0.531089
Slc39a1	Anterior Neuroepithelium	0.531243
C030006K11Rik	Epithelium	0.531886
Sharpin	Anterior Neuroepithelium	0.531936
Mest	Somitic Mesoderm	0.532064
Slit2	Epithelium	0.532272
Nfe2l1	Anterior Neuroepithelium	0.532417
Snx6	Anterior Neuroepithelium	0.532624
Pus7	Neural Crest	0.532903
Pnpt1	Anterior Neuroepithelium	0.533466
Zfp940	Anterior Neuroepithelium	0.533577
Gstcd	Neural Crest	0.53369
Tial1	Anterior Neuroepithelium	0.534443
Dad1	Epithelium	0.53459
Lgalsl	Neural Crest	0.534664
Insig1	Anterior Neuroepithelium	0.535467
Gm6563	Epithelium	0.535564
Ptcd2	Anterior Neuroepithelium	0.535706
Hsph1	Anterior Neuroepithelium	0.53602
Cnn2	Neural Crest	0.536705
Son	Epithelium	0.536991
Acox1	Epithelium	0.537078
Rrp1	Epithelium	0.537346
AU041133	Epithelium	0.537355
Xbp1	Epithelium	0.537511
Gm20748	Neural Crest	0.538061
Crebbp	Epithelium	0.538181
Fam122a	Anterior Neuroepithelium	0.538403
Zc3h8	Neural Crest	0.538428
Map1a	Epithelium	0.538551
Dffb	Epithelium	0.538943
Plekhj1	Neural Crest	0.539128
Macf1	Anterior Neuroepithelium	0.539206
Dpy19l4	Anterior Neuroepithelium	0.539301
Cacfd1	Epithelium	0.539322
Hap1	Anterior Neuroepithelium	0.539413
Rab9	Epithelium	0.539545
Pomp	Epithelium	0.539672
Naa16	Neural Crest	0.540137
Rbks	Epithelium	0.540229
Mylpf	Muscle	0.540621
Ppp1cc	Neural Crest	0.540911
Smcr8	Epithelium	0.541764
Tnfaip6	Somitic Mesoderm	0.5418
Ube2k	Epithelium	0.541978
Nap1l2	Neural Crest	0.541999
Smim15	Neural Crest	0.542297
Unc119	Epithelium	0.542519
Acsl3	Epithelium	0.542702
Dis3l	Anterior Neuroepithelium	0.542799
Edf1	Muscle	0.542906
Spg11	Neural Crest	0.542906
1700037H04Rik	Epithelium	0.543134
Tmem106b	Epithelium	0.54388
Cenpf	Limb Bud	0.544074
Smek2	Anterior Neuroepithelium	0.544276
Ltv1	Neural Crest	0.544306
Apoe	Anterior Neuroepithelium	0.544344
Wfdc2	Epithelium	0.544352
Als2	Neural Crest	0.544387
Hoxa1	Neural Crest	0.544536
Metap2	Epithelium	0.544633
Msh2	Epithelium	0.544666
Gm22574	Anterior Neuroepithelium	0.54467
Gm4540	Epithelium	0.544679
Fam50a	Muscle	0.544686
D330041H03Rik	Epithelium	0.545025
Sorbs3	Epithelium	0.545131
Zfp191	Neural Crest	0.545527
Cdt1	Somitic Mesoderm	0.545551
Oser1	Epithelium	0.54559
Senp6	Muscle	0.545592
Ino80e	Anterior Neuroepithelium	0.545772
Pelo	Anterior Neuroepithelium	0.545781
Spata5	Anterior Neuroepithelium	0.545845
Zc3h13	Muscle	0.546481
Brk1	Neural Crest	0.546528
Eif4e3	Epithelium	0.546529
Cetn3	Anterior Neuroepithelium	0.546531
Car14	Anterior Neuroepithelium	0.546685
Nkx6-1	Epithelium	0.54685
Tctex1d2	Anterior Neuroepithelium	0.54685
Dtna	Neural Crest	0.547281
Eif3h	Epithelium	0.547817
Taf9b	Anterior Neuroepithelium	0.547875
Amer1	Epithelium	0.547914
Txlna	Epithelium	0.548441
Atf1	Neural Crest	0.548461
Sc4mol	Neural Crest	0.548514
Grtp1	Anterior Neuroepithelium	0.548635
Slc25a4	Neural Crest	0.548827
Nmral1	Anterior Neuroepithelium	0.549146
Plekha1	Muscle	0.54995
Strn3	Anterior Neuroepithelium	0.550045
Impa1	Neural Crest	0.550215
Tprgl	Neural Crest	0.550702
Heatr5b	Anterior Neuroepithelium	0.550854
Rnf157	Anterior Neuroepithelium	0.550933
Ttc39c	Anterior Neuroepithelium	0.551174
Trim8	Muscle	0.551458
Spink10	Somitic Mesoderm	0.551544
Nabp2	Anterior Neuroepithelium	0.551932
Med22	Neural Crest	0.552285
Pmp22	Epithelium	0.552493
Msi2	Somitic Mesoderm	0.552548
Zfml	Anterior Neuroepithelium	0.552596
Dnajc1	Neural Crest	0.552965
Smg9	Epithelium	0.553261
Ptprz1	Muscle	0.553704
Rnf146	Epithelium	0.553723
Llgl1	Anterior Neuroepithelium	0.553843
Ptk7	Anterior Neuroepithelium	0.55386
C330021F23Rik	Epithelium	0.553966
Ddx39b	Epithelium	0.554261
Crispld2	Epithelium	0.554332
Eif4g1	Epithelium	0.554964
Plcb3	Neural Crest	0.555449
Ten1	Epithelium	0.555695
Fst	Somitic Mesoderm	0.555879
Man2a2	Anterior Neuroepithelium	0.555991
Nedd1	Anterior Neuroepithelium	0.556033
Zfp330	Anterior Neuroepithelium	0.556114
1500012F01Rik	Neural Crest	0.55685
Ddx39	Epithelium	0.556988
Rpl9-ps6	Anterior Neuroepithelium	0.557151
Whsc1	Somitic Mesoderm	0.55745
Ebag9	Epithelium	0.557476
Usp14	Epithelium	0.55798
Hectd1	Neural Crest	0.558208
Mcm6	Anterior Neuroepithelium	0.558507
Cpe	Anterior Neuroepithelium	0.558571
Capn2	Somitic Mesoderm	0.558923
Atp6v0e	Anterior Neuroepithelium	0.559549
Dnmt3b	Anterior Neuroepithelium	0.559835
Gli3	Anterior Neuroepithelium	0.560501
Dolk	Anterior Neuroepithelium	0.560571
Rlf	Neural Crest	0.560744
Adprm	Neural Crest	0.560924
Gigyf2	Epithelium	0.561071
D10Jhu81e	Muscle	0.561078
Gm13075	Muscle	0.561135
mmu-mir-7688	Anterior Neuroepithelium	0.561511
Pls3	Anterior Neuroepithelium	0.561705
Zfp106	Neural Crest	0.56223
Arl3	Epithelium	0.562662
Tmem258	Epithelium	0.562673
Mrpl45	Anterior Neuroepithelium	0.562945
Wnt4	Epithelium	0.562962
Sox2	Epithelium	0.56301
Gm26917	Anterior Neuroepithelium	0.563053
Nelfe	Epithelium	0.563098
Exosc3	Epithelium	0.563253
Ctgf	Neural Crest	0.56337
Gm17491	Neural Crest	0.56346
Fam207a	Epithelium	0.563839
Ankrd32	Neural Crest	0.564177
Vcp	Muscle	0.564282
Otub1	Neural Crest	0.565155
Erh	Epithelium	0.565838
Gas5	Epithelium	0.566583
Sart3	Neural Crest	0.56663
Car3	Epithelium	0.567005
Ccnd2	Muscle	0.567087
Mthfd2	Neural Crest	0.567274
Dctd	Neural Crest	0.567852
Cln3	Epithelium	0.568061
Mbtps2	Anterior Neuroepithelium	0.568202
Fbxl2	Neural Crest	0.568224
Insig1	Neural Crest	0.568232
Usp51	Epithelium	0.568271
Rpl7a-ps10	Epithelium	0.568289
Capza2	Anterior Neuroepithelium	0.568509
Ccsap	Anterior Neuroepithelium	0.568787
B3gntl1	Neural Crest	0.56941
Nckap1	Anterior Neuroepithelium	0.569861
Metrnl	Anterior Neuroepithelium	0.570284
Eftud2	Neural Crest	0.570287
Ubqln2	Anterior Neuroepithelium	0.570425
Gm9242	Anterior Neuroepithelium	0.570643
Bola2	Epithelium	0.570793
Scand1	Neural Crest	0.570905
Sec62	Anterior Neuroepithelium	0.57105
Rpl27	Neural Crest	0.571163
Lrif1	Anterior Neuroepithelium	0.571486
Eif4h	Epithelium	0.571835
Dph6	Neural Crest	0.571888
Psmb3	Epithelium	0.572079
Cpped1	Epithelium	0.572415
Pcbp3	Neural Crest	0.572438
Tpm3	Anterior Neuroepithelium	0.572544
Dbf4	Neural Crest	0.572641
Tmem167	Anterior Neuroepithelium	0.572657
Ppm1g	Anterior Neuroepithelium	0.572657
Cspp1	Epithelium	0.572825
Uqcrc1	Anterior Neuroepithelium	0.573197
Hax1	Anterior Neuroepithelium	0.573226
Mtm1	Neural Crest	0.573295
Pinx1	Epithelium	0.573602
Myo6	Neural Crest	0.574239
Itprip	Epithelium	0.574479
Smc4	Neural Crest	0.574686
Tuba1b	Epithelium	0.574711
1190005I06Rik	Anterior Neuroepithelium	0.574722
Psmd2	Anterior Neuroepithelium	0.575091
Ckap5	Epithelium	0.575112
Snora73b	Epithelium	0.575274
Trpm7	Neural Crest	0.575342
Ndufs2	Epithelium	0.575389
Vasn	Anterior Neuroepithelium	0.575416
Mfsd8	Somitic Mesoderm	0.575461
Eif2ak3	Neural Crest	0.575682
Rragb	Anterior Neuroepithelium	0.575689
Crcp	Anterior Neuroepithelium	0.575699
3110057O12Rik	Neural Crest	0.575738
H2afv	Epithelium	0.576049
Casp8ap2	Epithelium	0.576305
Fubp3	Anterior Neuroepithelium	0.576401
Txnl4a	Epithelium	0.576647
Ccnb2	Epithelium	0.576749
Gm2237	Anterior Neuroepithelium	0.576952
D19Bwg1357e	Epithelium	0.57718
Myo18a	Epithelium	0.57743
D730003I15Rik	Epithelium	0.577508
Hnrnpc	Epithelium	0.577568
Nsmce1	Epithelium	0.577749
Ppp2r5e	Anterior Neuroepithelium	0.577781
Man2a2	Neural Crest	0.577829
Bckdk	Anterior Neuroepithelium	0.577881
Mtmr6	Epithelium	0.578246
Polr3g	Neural Crest	0.578466
Entpd6	Neural Crest	0.578619
Hoxb6	Limb Bud	0.578702
Rab2a	Epithelium	0.579103
Cpm	Neural Crest	0.579355
Pfn2	Anterior Neuroepithelium	0.579681
B3galt6	Neural Crest	0.579748
Arhgap5	Anterior Neuroepithelium	0.579991
Ccdc18	Anterior Neuroepithelium	0.580089
Eif2s3x	Epithelium	0.580213
Tsr2	Anterior Neuroepithelium	0.580274
Cklf	Anterior Neuroepithelium	0.580328
Narf	Anterior Neuroepithelium	0.580365
Yod1	Epithelium	0.580589
Nhlrc3	Epithelium	0.581197
Lipa	Epithelium	0.581219
Grlf1	Anterior Neuroepithelium	0.58126
Ptrh2	Anterior Neuroepithelium	0.58126
Tomm7	Epithelium	0.581355
Rab3ip	Muscle	0.581406
Pigp	Anterior Neuroepithelium	0.581652
Prr5l	Neural Crest	0.581656
Dek	Epithelium	0.581754
1700029J07Rik	Neural Crest	0.581755
41339	Anterior Neuroepithelium	0.582094
Hadhb	Epithelium	0.582159
Tmem234	Epithelium	0.582301
Stag2	Anterior Neuroepithelium	0.582323
Rab7l1	Epithelium	0.58238
Nes	Epithelium	0.582588
Ntn1	Muscle	0.582802
Efcab7	Anterior Neuroepithelium	0.583018
Matr3	Epithelium	0.58328
Pbdc1	Epithelium	0.583307
Dguok	Epithelium	0.583414
Prim1	Anterior Neuroepithelium	0.58345
Timm10b	Epithelium	0.584338
Mapk1	Epithelium	0.584338
Slc43a1	Neural Crest	0.584357
Melk	Epithelium	0.584488
Psma2	Muscle	0.584715
D930030I03Rik	Limb Bud	0.584845
Tmem208	Anterior Neuroepithelium	0.584845
Clic1	Neural Crest	0.584985
2810417H13Rik	Anterior Neuroepithelium	0.585255
Soga1	Epithelium	0.58535
Tpm3	Muscle	0.585357
Tmem106b	Muscle	0.585396
Ccdc88c	Neural Crest	0.585626
Ipo5	Epithelium	0.586195
2210016F16Rik	Epithelium	0.586251
Rab3b	Anterior Neuroepithelium	0.586311
Chd7	Anterior Neuroepithelium	0.586431
Gas2	Anterior Neuroepithelium	0.586572
Snx3	Anterior Neuroepithelium	0.587453
2610301B20Rik	Anterior Neuroepithelium	0.587886
Txnrd1	Anterior Neuroepithelium	0.588075
Dusp22	Neural Crest	0.588381
Cecr2	Epithelium	0.588496
Junb	Epithelium	0.58855
Pars2	Neural Crest	0.588831
1110032A03Rik	Anterior Neuroepithelium	0.588955
Spc25	Epithelium	0.589152
Mxd3	Anterior Neuroepithelium	0.589258
Dr1	Anterior Neuroepithelium	0.589371
8430429K09Rik	Epithelium	0.589391
Tubgcp5	Epithelium	0.589593
Bola1	Epithelium	0.589647
Ino80d	Epithelium	0.589782
Braf	Epithelium	0.590175
Tmem165	Anterior Neuroepithelium	0.590337
Cks2	Epithelium	0.590434
Nrbf2	Epithelium	0.590545
Nucb2	Epithelium	0.590561
Cln3	Anterior Neuroepithelium	0.590695
Casd1	Neural Crest	0.59071
Actn1	Epithelium	0.590836
Gm24916	Epithelium	0.590857
Dynll2	Epithelium	0.590965
Pim1	Anterior Neuroepithelium	0.591023
Zfp58	Epithelium	0.591513
Grk6	Neural Crest	0.591609
Pxk	Anterior Neuroepithelium	0.591662
Ddx27	Epithelium	0.591788
Hspa4	Epithelium	0.59214
Tbcb	Anterior Neuroepithelium	0.592188
Mfap4	Anterior Neuroepithelium	0.592225
Leprel2	Neural Crest	0.592316
Rars2	Anterior Neuroepithelium	0.592702
Mark3	Epithelium	0.592768
Ccnh	Anterior Neuroepithelium	0.59294
Hint1	Epithelium	0.592971
Lyst	Epithelium	0.59299
Lmbrd1	Anterior Neuroepithelium	0.593184
Slc5a3	Anterior Neuroepithelium	0.593309
Mmachc	Neural Crest	0.593384
Nudt10	Anterior Neuroepithelium	0.59347
Zfp207	Anterior Neuroepithelium	0.59348
Atp5h	Muscle	0.59356
Mfap4	Muscle	0.59359
Cenpt	Epithelium	0.59387
Rnd1	Muscle	0.593962
Sfr1	Anterior Neuroepithelium	0.594037
Wdr78	Anterior Neuroepithelium	0.594073
Ssna1	Neural Crest	0.594432
Ccnd2	Somitic Mesoderm	0.594437
Slc46a1	Anterior Neuroepithelium	0.594624
Cnot8	Epithelium	0.594835
Hbs1l	Epithelium	0.594974
Slc10a3	Epithelium	0.59501
Zfp954	Neural Crest	0.595055
Brd9	Neural Crest	0.595801
Arnt2	Anterior Neuroepithelium	0.595889
Stau2	Anterior Neuroepithelium	0.596246
Pole	Neural Crest	0.596485
Zfp580	Epithelium	0.596568
Eif3m	Anterior Neuroepithelium	0.596661
Rad51	Anterior Neuroepithelium	0.596789
Las1l	Neural Crest	0.596791
Mrps17	Neural Crest	0.596935
Psmd8	Neural Crest	0.596942
Tex261	Neural Crest	0.597202
Gm26917	Neural Crest	0.5973
Strap	Anterior Neuroepithelium	0.597427
Cdc27	Neural Crest	0.597879
mt-Te	Anterior Neuroepithelium	0.598194
Arpc5	Neural Crest	0.598938
Pan3	Neural Crest	0.598945
Ctsz	Muscle	0.599176
Ctnnbip1	Epithelium	0.599408
Jun	Anterior Neuroepithelium	0.599478
Mphosph9	Anterior Neuroepithelium	0.599685
Snrpe	Epithelium	0.599794
Prodh	Neural Crest	0.599901
Lsm11	Anterior Neuroepithelium	0.60044
Actr2	Neural Crest	0.600562
Gm10704	Epithelium	0.600942
Maf	Epithelium	0.601182
Slc5a6	Neural Crest	0.601216
Npc2	Anterior Neuroepithelium	0.601319
Whsc1	Anterior Neuroepithelium	0.601599
Tox2	Epithelium	0.60165
Fam98b	Epithelium	0.602173
Sdc2	Epithelium	0.603394
Chmp6	Anterior Neuroepithelium	0.603657
Dnph1	Epithelium	0.603692
Gabarap	Epithelium	0.603702
Fam136a	Epithelium	0.603749
Wdr74	Epithelium	0.603785
Jam3	Neural Crest	0.604093
Ccdc112	Anterior Neuroepithelium	0.604162
Vps54	Anterior Neuroepithelium	0.604243
Phlda1	Epithelium	0.60444
Cep78	Anterior Neuroepithelium	0.604593
Trip10	Anterior Neuroepithelium	0.604664
Adat2	Anterior Neuroepithelium	0.604677
Clp1	Anterior Neuroepithelium	0.60473
Pgap1	Neural Crest	0.60476
Eif3c	Anterior Neuroepithelium	0.604822
Xrcc6	Anterior Neuroepithelium	0.604851
Ubap1	Anterior Neuroepithelium	0.605116
Tgoln1	Neural Crest	0.605173
Pak1	Anterior Neuroepithelium	0.605435
Sh3kbp1	Epithelium	0.605595
Uxs1	Epithelium	0.605729
Homer2	Epithelium	0.605856
Stc2	Epithelium	0.606334
Ppip5k2	Epithelium	0.606351
Riok2	Epithelium	0.60642
Lactb	Anterior Neuroepithelium	0.606529
Sarnp	Epithelium	0.606692
Rbbp8	Anterior Neuroepithelium	0.606784
Myh9	Epithelium	0.607043
Snx3	Neural Crest	0.607154
Dtwd1	Anterior Neuroepithelium	0.607354
Rbp1	Epithelium	0.607527
A930029G22Rik	Epithelium	0.60755
Zbtb16	Neural Crest	0.607652
Zfp217	Anterior Neuroepithelium	0.607676
Ss18l1	Epithelium	0.60829
Ubiad1	Epithelium	0.608304
Nhp2l1	Anterior Neuroepithelium	0.608503
Akirin2	Neural Crest	0.608529
Npat	Neural Crest	0.609053
Nob1	Neural Crest	0.609123
Dnajc2	Epithelium	0.609155
Sox5	Anterior Neuroepithelium	0.609232
Sephs2	Anterior Neuroepithelium	0.609639
Kif23	Anterior Neuroepithelium	0.609743
Maea	Neural Crest	0.609766
Ifrd2	Neural Crest	0.609947
Rarb	Neural Crest	0.610255
Zfp874b	Anterior Neuroepithelium	0.610281
Zdhhc7	Anterior Neuroepithelium	0.61048
Ggh	Anterior Neuroepithelium	0.610648
Zfp322a	Anterior Neuroepithelium	0.610694
Sall4	Neural Crest	0.610765
2700094K13Rik	Epithelium	0.611161
Nrm	Neural Crest	0.611344
Pcnt	Epithelium	0.61138
Slc20a1	Anterior Neuroepithelium	0.611581
Psmb7	Anterior Neuroepithelium	0.612059
Btbd19	Neural Crest	0.612241
Atf3	Limb Bud	0.612506
Pex14	Epithelium	0.612862
Dusp6	Somitic Mesoderm	0.61357
Ptpn13	Epithelium	0.613763
Srsf10	Anterior Neuroepithelium	0.613892
Recql	Neural Crest	0.61431
Siah1b	Epithelium	0.614348
Tcp1	Epithelium	0.614565
Rps10-ps1	Epithelium	0.614569
Zfp131	Epithelium	0.614909
Cd276	Epithelium	0.615152
Prdx2	Muscle	0.615242
Mir682	Neural Crest	0.615255
Bcl7b	Anterior Neuroepithelium	0.615428
Parp1	Epithelium	0.615539
Pbx2	Anterior Neuroepithelium	0.615636
Cdc123	Anterior Neuroepithelium	0.615754
Amt	Anterior Neuroepithelium	0.615888
Ndrg1	Somitic Mesoderm	0.616381
Ggact	Neural Crest	0.616613
Dis3l2	Neural Crest	0.616662
Insig1	Muscle	0.616671
Fis1	Anterior Neuroepithelium	0.616692
Ubtf	Epithelium	0.616832
Rab34	Neural Crest	0.616897
Anapc2	Epithelium	0.616907
Klhl12	Anterior Neuroepithelium	0.617246
Sox2	Neural Crest	0.617415
St7	Epithelium	0.617489
Psma2	Anterior Neuroepithelium	0.617967
Wdr6	Anterior Neuroepithelium	0.617985
Nabp1	Epithelium	0.617988
Zfp28	Muscle	0.618011
Mrps22	Epithelium	0.618202
Xkr5	Anterior Neuroepithelium	0.618597
Tbc1d17	Epithelium	0.618941
Rbpj	Anterior Neuroepithelium	0.619146
Irf2bpl	Anterior Neuroepithelium	0.619189
Poc1a	Neural Crest	0.619301
Dot1l	Epithelium	0.619337
Syt7	Muscle	0.619386
Scara3	Neural Crest	0.619718
Rnf219	Epithelium	0.619732
Crabp2	Muscle	0.619783
Ets1	Neural Crest	0.619796
Zbtb18	Epithelium	0.620203
Med12	Anterior Neuroepithelium	0.620311
Lage3	Epithelium	0.620478
Gstm1	Anterior Neuroepithelium	0.620533
Abi2	Neural Crest	0.620559
Zbtb25	Epithelium	0.621052
Mettl1	Epithelium	0.621683
Ung	Epithelium	0.622118
Nhlrc2	Epithelium	0.62255
Pebp1	Epithelium	0.622727
Psmb6	Anterior Neuroepithelium	0.622808
Pvrl3	Anterior Neuroepithelium	0.622935
Strada	Neural Crest	0.623004
Rps2-ps6	Neural Crest	0.623306
Sdcbp	Neural Crest	0.623344
Ola1	Epithelium	0.623464
Tcof1	Neural Crest	0.623968
Zfp442	Neural Crest	0.624064
Nap1l4	Epithelium	0.624565
Rrm2b	Epithelium	0.624603
Rspo3	Anterior Neuroepithelium	0.624624
Ahsa2	Anterior Neuroepithelium	0.624925
1110004E09Rik	Anterior Neuroepithelium	0.6251
Ost4	Epithelium	0.625222
Emg1	Epithelium	0.625254
Myb	Anterior Neuroepithelium	0.625261
Fbxl4	Epithelium	0.62568
Cyb5b	Anterior Neuroepithelium	0.625958
Gnpnat1	Neural Crest	0.626248
Mks1	Anterior Neuroepithelium	0.62628
Aldh3a2	Muscle	0.626287
Mrpl18	Epithelium	0.626571
Pitpnb	Epithelium	0.626832
Taf2	Epithelium	0.627053
Usp1	Epithelium	0.627061
Erp29	Anterior Neuroepithelium	0.627094
Rangap1	Epithelium	0.627141
1700037H04Rik	Anterior Neuroepithelium	0.627178
Pdia6	Muscle	0.627262
Mrpl44	Neural Crest	0.627321
Rbbp9	Epithelium	0.627465
Tpd52	Epithelium	0.627526
Immp1l	Anterior Neuroepithelium	0.627548
Fibp	Epithelium	0.627555
Ddit4l	Anterior Neuroepithelium	0.627586
Zbtb16	Epithelium	0.627726
Gmps	Anterior Neuroepithelium	0.627966
Rab3b	Epithelium	0.628082
Sh2b1	Neural Crest	0.628189
Tmed1	Anterior Neuroepithelium	0.628486
Kdm3a	Anterior Neuroepithelium	0.628499
9530068E07Rik	Epithelium	0.628624
Plekho1	Epithelium	0.628718
Zfp772	Neural Crest	0.628787
Arhgef10l	Anterior Neuroepithelium	0.628967
Trp53inp1	Epithelium	0.629154
Dnajc17	Anterior Neuroepithelium	0.629243
Anapc13	Epithelium	0.629336
Pik3c3	Anterior Neuroepithelium	0.629453
Cyb5r1	Neural Crest	0.629454
Ube2r2	Neural Crest	0.629606
Rassf7	Epithelium	0.629789
Nip7	Neural Crest	0.6298
Ube2t	Muscle	0.629894
Gigyf1	Epithelium	0.630277
Ptov1	Epithelium	0.6307
Lyrm4	Anterior Neuroepithelium	0.630764
Mthfd1	Epithelium	0.630854
Pycrl	Epithelium	0.630877
Gtf2e2	Anterior Neuroepithelium	0.631013
Ube2r2	Anterior Neuroepithelium	0.631166
Ube3b	Epithelium	0.631314
Fgf13	Epithelium	0.631406
Usp40	Somitic Mesoderm	0.631618
Iws1	Anterior Neuroepithelium	0.631878
Alkbh4	Epithelium	0.631953
Tpm3	Epithelium	0.632599
Rsu1	Epithelium	0.632739
Zfp330	Neural Crest	0.632773
Pura	Muscle	0.632866
Rnd1	Anterior Neuroepithelium	0.633073
Rsph9	Epithelium	0.633476
Hist1h2ak	Muscle	0.633625
Tsix	Anterior Neuroepithelium	0.633744
Sapcd2	Epithelium	0.634134
Sdk2	Epithelium	0.634207
Klhl2	Anterior Neuroepithelium	0.634223
Zmym4	Epithelium	0.63431
Atp6v0e	Neural Crest	0.634559
Tpd52l1	Epithelium	0.635234
Svip	Epithelium	0.635285
B230208H11Rik	Muscle	0.635334
Tbx1	Muscle	0.635343
Pgls	Epithelium	0.635476
Trim8	Anterior Neuroepithelium	0.635503
Rnf138	Neural Crest	0.635862
Lima1	Neural Crest	0.635894
Golm1	Anterior Neuroepithelium	0.636045
Gnpda2	Epithelium	0.636109
Nap1l5	Epithelium	0.636164
Snap47	Anterior Neuroepithelium	0.636225
Mrpl14	Epithelium	0.63641
Ctdspl	Epithelium	0.636651
Eif3g	Anterior Neuroepithelium	0.636677
Lars	Anterior Neuroepithelium	0.636721
Pagr1a	Anterior Neuroepithelium	0.636834
Hist1h4i	Anterior Neuroepithelium	0.636834
D4Wsu53e	Anterior Neuroepithelium	0.636902
Clns1a	Epithelium	0.637398
Arih1	Anterior Neuroepithelium	0.637591
Cntfr	Limb Bud	0.637634
Tmem242	Anterior Neuroepithelium	0.637723
Nhp2l1	Epithelium	0.637971
Azi1	Anterior Neuroepithelium	0.638004
Zfp58	Neural Crest	0.638077
Tmsb10	Neural Crest	0.638101
Plekha8	Epithelium	0.638498
Alms1	Epithelium	0.638633
Frmd4b	Muscle	0.638938
Gm17190	Epithelium	0.639262
Fam3c	Neural Crest	0.639381
Smchd1	Epithelium	0.639382
S100a1	Anterior Neuroepithelium	0.639834
Bhlhb9	Anterior Neuroepithelium	0.639913
Usp4	Neural Crest	0.639941
Mpst	Neural Crest	0.640034
BC005624	Anterior Neuroepithelium	0.640123
Pan2	Epithelium	0.640182
Cwc25	Anterior Neuroepithelium	0.640325
Gins2	Anterior Neuroepithelium	0.640421
Elf1	Epithelium	0.640565
Calm1	Muscle	0.640641
Bicd1	Anterior Neuroepithelium	0.640842
Zcchc8	Epithelium	0.64107
Zfp212	Epithelium	0.641206
Fip1l1	Epithelium	0.641424
Mab21l2	Anterior Neuroepithelium	0.641434
Nol7	Anterior Neuroepithelium	0.641586
Rps2	Muscle	0.641614
Sri	Anterior Neuroepithelium	0.641622
Baz2b	Anterior Neuroepithelium	0.641708
Rpl28	Neural Crest	0.641794
Mterf	Anterior Neuroepithelium	0.641889
B4galt7	Anterior Neuroepithelium	0.64224
Hist1h2ae	Neural Crest	0.642365
Trappc2	Neural Crest	0.642483
Scamp3	Neural Crest	0.642574
Prss23	Anterior Neuroepithelium	0.64283
Trip6	Anterior Neuroepithelium	0.643037
Stom	Epithelium	0.643075
Cct4	Anterior Neuroepithelium	0.643252
Pitpnc1	Anterior Neuroepithelium	0.643581
Cox6b2	Anterior Neuroepithelium	0.64375
Kansl1l	Anterior Neuroepithelium	0.64375
Rbm39	Anterior Neuroepithelium	0.643858
Hist1h1e	Neural Crest	0.643982
Pop4	Neural Crest	0.644155
Wee1	Neural Crest	0.644171
Mthfd1l	Neural Crest	0.644191
Gm9493	Neural Crest	0.644379
Hist1h1d	Epithelium	0.644453
2310047M10Rik	Epithelium	0.644504
Iars2	Neural Crest	0.644685
Fam228b	Anterior Neuroepithelium	0.644785
Zfp523	Anterior Neuroepithelium	0.644806
Kif21a	Neural Crest	0.644831
Chchd6	Epithelium	0.64504
Trnt1	Epithelium	0.645111
Ndfip1	Epithelium	0.645345
4930503L19Rik	Muscle	0.645595
Syt11	Neural Crest	0.645705
Kif21a	Epithelium	0.64582
Evc2	Neural Crest	0.645872
Armcx6	Anterior Neuroepithelium	0.646421
8430419L09Rik	Anterior Neuroepithelium	0.646571
Pigx	Anterior Neuroepithelium	0.646634
Fam173b	Epithelium	0.646695
Gspt1	Epithelium	0.646742
Mcfd2	Anterior Neuroepithelium	0.646852
Dbf4	Anterior Neuroepithelium	0.646873
Zfp28	Anterior Neuroepithelium	0.647197
Slc16a1	Epithelium	0.647202
Fuz	Neural Crest	0.647256
Kcnk5	Epithelium	0.647364
Ypel3	Anterior Neuroepithelium	0.647431
Ufl1	Epithelium	0.647788
Hypk	Anterior Neuroepithelium	0.647958
Zfand4	Anterior Neuroepithelium	0.648741
Psmb4	Anterior Neuroepithelium	0.64889
C1d	Epithelium	0.649341
Syngr1	Epithelium	0.649674
Cenph	Anterior Neuroepithelium	0.649677
Srd5a1	Epithelium	0.649737
Dtnb	Anterior Neuroepithelium	0.649808
Nsfl1c	Epithelium	0.649867
Cct3	Epithelium	0.649996
1110059E24Rik	Anterior Neuroepithelium	0.650123
Prtg	Epithelium	0.650542
Mcm2	Epithelium	0.651093
Lrig1	Epithelium	0.651106
4933431E20Rik	Anterior Neuroepithelium	0.651123
Ddx49	Anterior Neuroepithelium	0.651164
Kdm4c	Epithelium	0.651223
Epn2	Epithelium	0.65138
Ccdc181	Epithelium	0.651871
Psmd14	Epithelium	0.652023
Mthfsd	Anterior Neuroepithelium	0.652025
Dhx15	Anterior Neuroepithelium	0.652029
Npm1	Neural Crest	0.652067
Rps18-ps3	Anterior Neuroepithelium	0.652131
Slco5a1	Somitic Mesoderm	0.652341
4930452B06Rik	Anterior Neuroepithelium	0.65272
Lrig3	Neural Crest	0.652864
Tlk2	Epithelium	0.652954
Apex1	Epithelium	0.652964
Eftud1	Anterior Neuroepithelium	0.652964
Rbm4	Epithelium	0.653044
Slc41a1	Epithelium	0.653407
Cdh2	Epithelium	0.653642
Mrpl28	Epithelium	0.653827
Caprin1	Anterior Neuroepithelium	0.653964
Igf2bp3	Anterior Neuroepithelium	0.654043
Bub1	Anterior Neuroepithelium	0.654139
Kcne1l	Epithelium	0.654434
A930004D18Rik	Epithelium	0.654477
Slc25a36	Epithelium	0.654738
Cep95	Epithelium	0.654848
Rasgrp2	Epithelium	0.654988
Ddah1	Anterior Neuroepithelium	0.655129
Hsp90aa1	Epithelium	0.655436
Prkar2b	Epithelium	0.655771
Wdr7	Epithelium	0.655792
Rai14	Somitic Mesoderm	0.655895
Cdr2	Epithelium	0.655954
Usp44	Epithelium	0.656602
Adh5	Anterior Neuroepithelium	0.656723
Trmt11	Anterior Neuroepithelium	0.656724
Lsm12	Anterior Neuroepithelium	0.656794
Stoml2	Epithelium	0.656868
Plxnc1	Anterior Neuroepithelium	0.656874
Rogdi	Epithelium	0.657065
Tox4	Epithelium	0.657392
Sntb2	Epithelium	0.657413
Zfp266	Epithelium	0.657441
Ebf3	Neural Crest	0.65767
Pald1	Epithelium	0.657695
Swi5	Anterior Neuroepithelium	0.657731
P4hb	Anterior Neuroepithelium	0.657802
Ednrb	Neural Crest	0.658235
Gys1	Epithelium	0.658354
Nnt	Epithelium	0.658381
Cdkn2aipnl	Muscle	0.658568
Mrps35	Epithelium	0.65878
Nup210	Anterior Neuroepithelium	0.658787
Serpinb6a	Epithelium	0.658903
Lef1	Somitic Mesoderm	0.659224
Pkdcc	Muscle	0.659288
Psmd14	Anterior Neuroepithelium	0.659393
Sgk1	Anterior Neuroepithelium	0.659443
Ildr2	Epithelium	0.659482
Dusp6	Neural Crest	0.659503
Cobll1	Epithelium	0.659636
Mrps27	Epithelium	0.65967
2310033P09Rik	Epithelium	0.659736
Bend3	Neural Crest	0.659927
Mfsd11	Neural Crest	0.660143
Mrps18c	Anterior Neuroepithelium	0.66043
Pkp4	Epithelium	0.660505
2900008C10Rik	Epithelium	0.660864
Map2	Epithelium	0.660938
Fpgs	Anterior Neuroepithelium	0.661
Dbndd1	Anterior Neuroepithelium	0.661269
Irx2	Somitic Mesoderm	0.661494
Fundc2	Neural Crest	0.661641
Upp1	Epithelium	0.661933
Pafah1b2	Anterior Neuroepithelium	0.66208
Rnf6	Somitic Mesoderm	0.662339
Ncl	Epithelium	0.662516
Stbd1	Anterior Neuroepithelium	0.662595
Rps27l	Epithelium	0.662641
Eef2	Epithelium	0.662698
Wdr47	Epithelium	0.662767
Epha7	Anterior Neuroepithelium	0.662909
Meox2	Neural Crest	0.662989
Sgol2	Neural Crest	0.663048
Lrp11	Anterior Neuroepithelium	0.663137
Rufy3	Epithelium	0.663205
Map4k4	Neural Crest	0.663207
Zbed6	Limb Bud	0.663215
Caml	Epithelium	0.66334
Rfc3	Somitic Mesoderm	0.663341
Ebp	Epithelium	0.663563
Azin1	Anterior Neuroepithelium	0.663709
Zfp259	Neural Crest	0.663732
0610009E02Rik	Epithelium	0.663747
Pnn	Anterior Neuroepithelium	0.663824
Gab1	Epithelium	0.663906
Zdhhc24	Epithelium	0.664035
Trnau1ap	Neural Crest	0.664061
Cyb5rl	Epithelium	0.664331
Rnaseh2c	Epithelium	0.664513
Mbip	Anterior Neuroepithelium	0.664525
Prrg2	Epithelium	0.664574
1110038B12Rik	Epithelium	0.664644
Rps8	Epithelium	0.664713
Myo18a	Neural Crest	0.664891
Rnaseh2a	Epithelium	0.665369
Rnft1	Neural Crest	0.665424
Cd3eap	Epithelium	0.665425
Dlat	Neural Crest	0.665638
Mpc2	Muscle	0.66564
Ptk2	Anterior Neuroepithelium	0.665753
Sbf1	Epithelium	0.666116
Sh3d19	Anterior Neuroepithelium	0.666198
Neurog2	Neural Crest	0.666252
Zfp212	Neural Crest	0.666262
Bend5	Epithelium	0.666269
MIMT1	Somitic Mesoderm	0.666554
Vgll4	Epithelium	0.666827
Sik2	Epithelium	0.66685
Dynll1	Epithelium	0.666891
N6amt2	Epithelium	0.667126
Gm17669	Anterior Neuroepithelium	0.667535
Gm12940	Epithelium	0.667543
Clcn7	Neural Crest	0.667835
Cdc20	Epithelium	0.667888
Cluap1	Anterior Neuroepithelium	0.667997
Rrp8	Epithelium	0.667997
Tex30	Neural Crest	0.668063
Med4	Epithelium	0.668115
Mbd2	Epithelium	0.668125
Micu3	Anterior Neuroepithelium	0.668358
Eif4enif1	Neural Crest	0.668433
Arhgap12	Epithelium	0.668496
Mrps9	Neural Crest	0.668502
Ralgps2	Anterior Neuroepithelium	0.668595
Med13l	Neural Crest	0.66865
Gdap2	Anterior Neuroepithelium	0.668794
Zcchc10	Neural Crest	0.668807
Rogdi	Anterior Neuroepithelium	0.66883
Slc35b4	Muscle	0.66895
Hpcal1	Somitic Mesoderm	0.668952
Tgfbr1	Epithelium	0.668953
Cebpz	Anterior Neuroepithelium	0.668999
Ppap2c	Neural Crest	0.669071
Zkscan6	Anterior Neuroepithelium	0.669216
Creld1	Anterior Neuroepithelium	0.669221
Mrpl17	Epithelium	0.669875
Lamb1	Epithelium	0.669973
Rpl23	Epithelium	0.670353
Ttc23	Epithelium	0.670427
Ndufv3	Epithelium	0.670489
Fjx1	Anterior Neuroepithelium	0.670494
Csnk1d	Epithelium	0.670553
Pea15a	Epithelium	0.670821
Ifrd1	Epithelium	0.670915
Chd1	Epithelium	0.671097
Gtl3	Epithelium	0.671115
Gpx4	Epithelium	0.671181
Uqcc2	Epithelium	0.671323
Egfl7	Anterior Neuroepithelium	0.671389
Gnb2l1	Epithelium	0.671518
Tfrc	Anterior Neuroepithelium	0.671588
Abhd8	Anterior Neuroepithelium	0.67187
Supv3l1	Neural Crest	0.672004
Zwilch	Anterior Neuroepithelium	0.6722
Gm15013	Anterior Neuroepithelium	0.672367
Ighmbp2	Anterior Neuroepithelium	0.672464
Med27	Epithelium	0.672659
Ptma	Epithelium	0.672697
Cdca2	Anterior Neuroepithelium	0.672928
Dxo	Epithelium	0.673091
Mkrn1	Muscle	0.673136
Cdk4	Epithelium	0.673149
Fxn	Anterior Neuroepithelium	0.673465
Ehd1	Epithelium	0.673471
Chga	Epithelium	0.673593
Unc5c	Anterior Neuroepithelium	0.674101
Rnf14	Neural Crest	0.674289
Csnk2a1	Epithelium	0.674461
Pink1	Epithelium	0.674504
Psme2b	Epithelium	0.674533
Rsl1d1	Epithelium	0.674619
Snx5	Neural Crest	0.674687
Polr1d	Anterior Neuroepithelium	0.674803
Ctsl	Muscle	0.674864
Fosb	Epithelium	0.67529
Klhl24	Epithelium	0.67548
Hectd3	Anterior Neuroepithelium	0.675485
D430042O09Rik	Epithelium	0.675553
Oxa1l	Neural Crest	0.675556
Sra1	Anterior Neuroepithelium	0.675585
Cdyl2	Anterior Neuroepithelium	0.675615
Asap2	Neural Crest	0.675724
Plk1	Epithelium	0.675941
Vps35	Neural Crest	0.6761
Fam134c	Muscle	0.67624
Gnl1	Anterior Neuroepithelium	0.676348
Sh3d19	Epithelium	0.676371
Pdlim1	Epithelium	0.676439
Dtx4	Neural Crest	0.67647
Cab39	Neural Crest	0.676498
Clybl	Anterior Neuroepithelium	0.676513
Smyd5	Epithelium	0.676705
Zfp408	Anterior Neuroepithelium	0.676923
Gcc1	Neural Crest	0.676971
Cyba	Muscle	0.677115
Ubxn8	Muscle	0.677132
St8sia4	Neural Crest	0.677161
Krt8	Epithelium	0.677423
Dnm1	Neural Crest	0.677683
Tmbim6	Neural Crest	0.677729
Polr1d	Epithelium	0.677785
Txn1	Epithelium	0.677945
Ralbp1	Epithelium	0.678051
Cd276	Neural Crest	0.678068
Lyar	Epithelium	0.678121
Mecp2	Anterior Neuroepithelium	0.678123
Cacna1a	Anterior Neuroepithelium	0.678333
Tceb2	Epithelium	0.678374
E130102H24Rik	Anterior Neuroepithelium	0.678751
Mcrs1	Epithelium	0.678762
Cwc27	Anterior Neuroepithelium	0.678873
Dtx2	Neural Crest	0.678875
Ino80c	Muscle	0.678885
Spast	Epithelium	0.6789
Rasa3	Neural Crest	0.678944
Zfp777	Neural Crest	0.679015
Gm9938	Anterior Neuroepithelium	0.679038
Snhg3	Neural Crest	0.679096
Dhodh	Neural Crest	0.679139
Vegfc	Anterior Neuroepithelium	0.679184
Usp31	Epithelium	0.679215
Pnpt1	Neural Crest	0.679222
Midn	Neural Crest	0.679416
Frzb	Anterior Neuroepithelium	0.679767
Ccdc138	Anterior Neuroepithelium	0.679798
Rpl3	Epithelium	0.679817
Cct6a	Neural Crest	0.680058
Slc25a38	Epithelium	0.680183
Gatad2b	Epithelium	0.680522
H2-Ke6	Neural Crest	0.680601
Zfp119b	Epithelium	0.680689
Pum1	Epithelium	0.680943
Zc3h8	Anterior Neuroepithelium	0.680963
2010015L04Rik	Epithelium	0.68097
Dlk1	Anterior Neuroepithelium	0.681291
Psmc5	Anterior Neuroepithelium	0.681309
Cstf2	Epithelium	0.681438
Lrch2	Anterior Neuroepithelium	0.68158
Tpi1	Anterior Neuroepithelium	0.68171
Polr3c	Anterior Neuroepithelium	0.681726
Ckap2	Epithelium	0.681823
Fam135a	Anterior Neuroepithelium	0.68195
Txndc16	Neural Crest	0.682109
Fam122b	Neural Crest	0.682147
Spag9	Muscle	0.682173
Actr10	Neural Crest	0.682183
Grpel1	Neural Crest	0.682183
Esrra	Neural Crest	0.682224
Pld3	Anterior Neuroepithelium	0.682282
Serp1	Epithelium	0.682322
Adck4	Anterior Neuroepithelium	0.682415
Sfpq	Epithelium	0.68243
Atp5j	Muscle	0.682616
Trip11	Neural Crest	0.682872
Luc7l	Epithelium	0.683134
Ap4s1	Anterior Neuroepithelium	0.683283
Aldh4a1	Anterior Neuroepithelium	0.683415
Ssr3	Anterior Neuroepithelium	0.683503
Mif	Epithelium	0.683782
Hmox1	Anterior Neuroepithelium	0.683861
Tmem63b	Anterior Neuroepithelium	0.68389
Ubl5	Anterior Neuroepithelium	0.684122
Greb1l	Epithelium	0.684146
Ndufs8	Anterior Neuroepithelium	0.684166
Atad2b	Anterior Neuroepithelium	0.684452
Echdc1	Epithelium	0.684627
Sertad2	Epithelium	0.684933
Ndufa13	Epithelium	0.684971
Dock5	Anterior Neuroepithelium	0.684975
Trim59	Anterior Neuroepithelium	0.684991
Gm25241	Epithelium	0.685011
Mcl1	Anterior Neuroepithelium	0.685079
Epb4.1l2	Neural Crest	0.685302
Sfrp2	Somitic Mesoderm	0.68545
Tmed10	Anterior Neuroepithelium	0.685475
Wdr31	Somitic Mesoderm	0.685592
Zfp644	Neural Crest	0.685649
Kpna3	Anterior Neuroepithelium	0.685738
Rps7	Neural Crest	0.685835
RP23-199B2.4	Anterior Neuroepithelium	0.685984
Rnf123	Epithelium	0.686718
Tomm34	Epithelium	0.686727
Tmbim4	Anterior Neuroepithelium	0.686781
Gss	Anterior Neuroepithelium	0.686807
Ninl	Anterior Neuroepithelium	0.686821
Map3k2	Epithelium	0.686913
Smchd1	Neural Crest	0.686978
Naa60	Anterior Neuroepithelium	0.687068
Arfgef2	Anterior Neuroepithelium	0.687172
Pdia5	Epithelium	0.687276
Lrrc17	Epithelium	0.687355
Trim11	Epithelium	0.687562
Eif2b1	Neural Crest	0.687783
Mrpl51	Epithelium	0.688091
Homez	Epithelium	0.688113
Nras	Anterior Neuroepithelium	0.688171
Fam195a	Anterior Neuroepithelium	0.688273
Ago2	Neural Crest	0.68831
Sub1	Anterior Neuroepithelium	0.688382
Trim3	Epithelium	0.688592
Hrc	Neural Crest	0.688672
Foxo1	Anterior Neuroepithelium	0.68901
Nmrk1	Neural Crest	0.689036
Brms1	Epithelium	0.689296
Ccdc126	Anterior Neuroepithelium	0.689404
Zfp428	Epithelium	0.689474
Tex15	Epithelium	0.689633
Ddx31	Epithelium	0.689808
Gm11423	Neural Crest	0.690018
Camta1	Somitic Mesoderm	0.690249
Leprel4	Muscle	0.690264
Tsr1	Epithelium	0.690333
9430023L20Rik	Anterior Neuroepithelium	0.690354
Tnfrsf19	Epithelium	0.690401
Mrpl10	Anterior Neuroepithelium	0.690878
Palm3	Neural Crest	0.690898
Pcna	Neural Crest	0.690995
Bcl10	Anterior Neuroepithelium	0.691004
Ttc19	Anterior Neuroepithelium	0.691267
Smc1a	Neural Crest	0.691345
Gkap1	Epithelium	0.69138
Pard6g	Anterior Neuroepithelium	0.691469
Ash2l	Epithelium	0.691583
Eftud2	Anterior Neuroepithelium	0.69176
Rnf6	Anterior Neuroepithelium	0.691852
Scyl3	Anterior Neuroepithelium	0.691889
Gm20417	Neural Crest	0.692012
Cltb	Epithelium	0.692042
Polr1e	Anterior Neuroepithelium	0.69221
Gpr137	Anterior Neuroepithelium	0.692536
Nsun2	Anterior Neuroepithelium	0.693248
Smim20	Anterior Neuroepithelium	0.69349
Sass6	Neural Crest	0.693509
Atp6v0e2	Anterior Neuroepithelium	0.693511
Dot1l	Neural Crest	0.693595
Tbcb	Epithelium	0.693606
Stat3	Anterior Neuroepithelium	0.693832
Cxadr	Epithelium	0.693884
Faxc	Epithelium	0.693909
Oaz2	Somitic Mesoderm	0.694002
Ptrh2	Epithelium	0.694179
Mib2	Neural Crest	0.694206
Slc35c2	Epithelium	0.694385
Mtch2	Anterior Neuroepithelium	0.694442
Rsph3a	Muscle	0.694482
Srfbp1	Neural Crest	0.694588
Mplkip	Epithelium	0.694661
Thbs1	Epithelium	0.694681
Fbxl6	Somitic Mesoderm	0.694781
Tspan13	Neural Crest	0.69479
Ahcyl2	Epithelium	0.694844
Slc25a5	Epithelium	0.69498
Camk2d	Neural Crest	0.695109
Ei24	Anterior Neuroepithelium	0.695124
Gtpbp4	Anterior Neuroepithelium	0.695384
Mtss1	Anterior Neuroepithelium	0.695598
Itga8	Epithelium	0.695606
Srp9	Epithelium	0.695696
Bcl2l11	Anterior Neuroepithelium	0.6958
Dact3	Anterior Neuroepithelium	0.69584
St13	Anterior Neuroepithelium	0.6959
Stk40	Muscle	0.695925
Zcchc17	Anterior Neuroepithelium	0.69613
Elavl1	Epithelium	0.696212
Celsr2	Epithelium	0.696214
Klf6	Epithelium	0.696254
Erich1	Neural Crest	0.69638
Kif16b	Epithelium	0.69641
Smarca4	Anterior Neuroepithelium	0.696696
Lgi2	Epithelium	0.6967
Rnf165	Muscle	0.696773
Cdca7	Anterior Neuroepithelium	0.696835
Atp5l	Muscle	0.696908
Nr2f1	Epithelium	0.697043
Kifap3	Anterior Neuroepithelium	0.697283
Gbx2	Neural Crest	0.697704
Cck	Muscle	0.697792
Psmg1	Anterior Neuroepithelium	0.697921
Dis3l2	Anterior Neuroepithelium	0.698018
Sipa1l3	Epithelium	0.698198
Fbrsl1	Anterior Neuroepithelium	0.698305
Gbx2	Anterior Neuroepithelium	0.698312
Ubxn7	Epithelium	0.698422
Mlst8	Epithelium	0.698428
Plcg1	Epithelium	0.698528
Hmgn5	Epithelium	0.698678
Chchd5	Anterior Neuroepithelium	0.698681
Tmem141	Epithelium	0.698843
2610035D17Rik	Anterior Neuroepithelium	0.698933
Lrrcc1	Neural Crest	0.69918
Mrps18a	Neural Crest	0.699391
L3mbtl2	Muscle	0.699399
Lman1	Anterior Neuroepithelium	0.699543
Sptbn1	Anterior Neuroepithelium	0.699638
Tmem121	Epithelium	0.699702
Chm	Neural Crest	0.699735
Cdc37	Epithelium	0.699812
Mettl21a	Epithelium	0.700064
Aste1	Neural Crest	0.700109
Rps19	Epithelium	0.700162
Tmed3	Anterior Neuroepithelium	0.700177
Parva	Anterior Neuroepithelium	0.700188
Mgst1	Anterior Neuroepithelium	0.700305
Pdia4	Epithelium	0.700376
Sfxn5	Epithelium	0.700475
Mkrn1	Epithelium	0.700485
Idnk	Limb Bud	0.700563
Gen1	Anterior Neuroepithelium	0.700706
Dffa	Anterior Neuroepithelium	0.700888
Pus7	Anterior Neuroepithelium	0.700961
Tubb2b	Limb Bud	0.700987
Col4a1	Somitic Mesoderm	0.701034
Atp5c1	Epithelium	0.701064
Tmem218	Anterior Neuroepithelium	0.701132
H2afy	Epithelium	0.701606
Cog8	Epithelium	0.701678
Eef1g	Anterior Neuroepithelium	0.701684
Sumo3	Epithelium	0.70177
Cpm	Epithelium	0.701916
Bphl	Anterior Neuroepithelium	0.702028
Sirt5	Epithelium	0.702267
Cnot6	Epithelium	0.70235
Cops3	Anterior Neuroepithelium	0.70254
Commd1	Anterior Neuroepithelium	0.702583
Tead2	Anterior Neuroepithelium	0.702626
Ppt1	Neural Crest	0.70287
Tfcp2	Epithelium	0.702883
Neto2	Anterior Neuroepithelium	0.70294
Stip1	Anterior Neuroepithelium	0.702955
Rps3	Anterior Neuroepithelium	0.703072
Alg2	Anterior Neuroepithelium	0.703204
Tsen15	Epithelium	0.703244
Chic1	Epithelium	0.703545
Nmb	Neural Crest	0.703673
Hoxa1	Epithelium	0.703688
Tmx4	Epithelium	0.703729
Sfxn4	Neural Crest	0.703983
Psmc4	Anterior Neuroepithelium	0.70409
Cpsf6	Epithelium	0.704259
Kif23	Epithelium	0.70437
Nudcd2	Anterior Neuroepithelium	0.704423
mt-Tw	Anterior Neuroepithelium	0.704513
Chic2	Neural Crest	0.704523
Skida1	Anterior Neuroepithelium	0.70482
Nrd1	Muscle	0.704829
Ccdc101	Epithelium	0.705
Ccdc32	Epithelium	0.705117
Tbl2	Epithelium	0.705218
Dock1	Neural Crest	0.705342
Cabin1	Anterior Neuroepithelium	0.705369
Ivd	Anterior Neuroepithelium	0.705395
Itpr1	Anterior Neuroepithelium	0.705472
Psma3	Epithelium	0.705495
Med19	Anterior Neuroepithelium	0.705639
Lrrc47	Epithelium	0.705731
Pcbp1	Anterior Neuroepithelium	0.705801
Ctsc	Epithelium	0.705805
Uckl1	Epithelium	0.705897
Ino80b	Epithelium	0.705998
Usp44	Anterior Neuroepithelium	0.706057
Hmg20a	Epithelium	0.706105
Suclg1	Neural Crest	0.706118
Lmnb1	Epithelium	0.70616
Mtfp1	Anterior Neuroepithelium	0.706195
Btbd6	Neural Crest	0.706524
Abcf1	Epithelium	0.706565
Hnrnph3	Anterior Neuroepithelium	0.706734
Eif5a	Epithelium	0.706781
Zfp609	Anterior Neuroepithelium	0.706781
Zfp462	Anterior Neuroepithelium	0.706915
Qtrtd1	Neural Crest	0.70697
Chic2	Anterior Neuroepithelium	0.706971
Tshz2	Limb Bud	0.707239
Arl6	Neural Crest	0.707449
Taco1	Muscle	0.707477
Ddx17	Anterior Neuroepithelium	0.707894
Rif1	Anterior Neuroepithelium	0.707947
Rgs12	Epithelium	0.707954
Nop56	Epithelium	0.708123
Bcor	Epithelium	0.70837
Nln	Neural Crest	0.708375
Pabpc1	Epithelium	0.708377
Cpt2	Anterior Neuroepithelium	0.708462
Hs6st1	Neural Crest	0.708723
Chtop	Anterior Neuroepithelium	0.708916
Evi5	Anterior Neuroepithelium	0.709122
Tpcn1	Epithelium	0.709294
AW554918	Anterior Neuroepithelium	0.709437
[truncated: 62,045 more rows]
