# Supplementary material for: G1/S restriction point coordinates phasic gene expression and cell differentiation
Source: Nat Commun. 2022 Jun 27;13:3696. doi: 10.1038/s41467-022-31101-0 (PMC9237072; doi:10.1038/s41467-022-31101-0)
Supplement: Supplementary file 8 — Supplementary Data 6 [file 41467_2022_31101_MOESM8_ESM.xlsx]

## Sheet: 302 single cell E75
Gene	Lineage	miR-302 Target	CycleBase	302 het (BH adj. pvalue (padj))	302 ko (BH adj. pvalue (padj))
Uba52	paraxial mesoderm	NO	#N/A	4.64004e-17	0.086523
Hist1h2ap	paraxial mesoderm	NO	#N/A	1.36691e-09	0.523576
Hbb-bh1	paraxial mesoderm	NO	#N/A	1.10642e-07	0.00169674
Apoa1	paraxial mesoderm	NO	#N/A	2.90164e-07	0.364857
Ube2c	paraxial mesoderm	NO	Ube2c	5.34348e-07	5.42e-10
NA	paraxial mesoderm	NO	#N/A	7.04994e-07	3.9e-07
Bub3	paraxial mesoderm	NO	Bub3	1.63201e-06	3.02e-07
Uba52	endoderm	NO	#N/A	2.17199e-06	0.477833
Cdc20	paraxial mesoderm	NO	Cdc20	3.82699e-06	0.00690131
Plk1	paraxial mesoderm	NO	Plk1	8.55442e-06	0.0330114
Ybx1	paraxial mesoderm	NO	#N/A	9.03703e-06	3.88e-06
Ccnb1	paraxial mesoderm	NO	Ccnb1	1.2512e-05	0.00038415
Aurkb	paraxial mesoderm	NO	Aurkb	1.60012e-05	0.0202476
Pimreg	paraxial mesoderm	NO	Pimreg	1.89901e-05	0.0024276
Uba52	forebrain	NO	#N/A	2.75458e-05	0.788073
Kif20b	paraxial mesoderm	NO	Kif20b	3.45265e-05	0.78472
Arl6ip1	paraxial mesoderm	NO	Arl6ip1	4.09022e-05	1.45e-09
Aurka	paraxial mesoderm	NO	Aurka	4.19011e-05	0.0298978
Cks2	paraxial mesoderm	NO	Cks2	6.47403e-05	9.99e-05
Ybx1	forebrain	NO	#N/A	7.50882e-05	0.400193
Ccnf	paraxial mesoderm	NO	Ccnf	9.81141e-05	1.36e-06
Nusap1	paraxial mesoderm	NO	Nusap1	0.00011506	1.09e-06
Mis18bp1	paraxial mesoderm	NO	Mis18bp1	0.000116722	0.494538
Ttr	paraxial mesoderm	NO	#N/A	0.000160024	0.107633
Uba52	hemangioblast	NO	#N/A	0.000198413	0.872625
Tpx2	paraxial mesoderm	NO	Tpx2	0.000275381	0.00025471
Spink1	forebrain	NO	#N/A	0.000336765	0.64625
Cenpe	paraxial mesoderm	NO	Cenpe	0.000427314	0.00061437
Taf10	paraxial mesoderm	NO	#N/A	0.000464309	0.161102
NA	forebrain	NO	#N/A	0.000577255	0.048592
Kif20a	paraxial mesoderm	NO	#N/A	0.000590706	0.237755
Rbp4	paraxial mesoderm	NO	#N/A	0.000818346	1
Smc4	paraxial mesoderm	NO	Smc4	0.000998349	0.00127497
Apom	paraxial mesoderm	NO	#N/A	0.00127269	0.720683
Zwint	paraxial mesoderm	NO	#N/A	0.00139207	0.554117
Hist1h2ap	forebrain	NO	#N/A	0.00233518	0.959726
Hmmr	paraxial mesoderm	NO	Hmmr	0.00245777	0.00136451
Ybx1	hemangioblast	NO	#N/A	0.0025674	0.236572
Psip1	paraxial mesoderm	NO	#N/A	0.00298965	0.00012447
Incenp	paraxial mesoderm	NO	#N/A	0.0036948	0.0165888
Bub3	hemangioblast	NO	Bub3	0.00463837	0.600706
Cdk1	hemangioblast	NO	Cdk1	0.00463837	0.0361142
Hmga1	paraxial mesoderm	NO	#N/A	0.00470164	0.167375
Rab11b	paraxial mesoderm	NO	#N/A	0.00477235	0.715814
COX3	paraxial mesoderm	NO	#N/A	0.00530571	0.796925
Rnf187	paraxial mesoderm	NO	#N/A	0.00569502	0.00157212
Hbb-bh1	forebrain	NO	#N/A	0.00592144	0.3436
COX1	paraxial mesoderm	NO	#N/A	0.00594755	0.436308
Rangap1	paraxial mesoderm	NO	Rangap1	0.00663168	0.219966
Gstp1	paraxial mesoderm	NO	#N/A	0.00676974	0.82982
Sgo2a	paraxial mesoderm	NO	Sgo2a	0.00687057	0.490304
Ung	paraxial mesoderm	NO	Ung	0.00689231	2.1e-07
Ttr	hemangioblast	NO	#N/A	0.00690373	0.959207
Uba52	cardiac	NO	#N/A	0.00734692	1
Prc1	paraxial mesoderm	YES	#N/A	0.00947766	0.00176855
Zfp592	hemangioblast	NO	#N/A	0.00949234	0.98929
Taf10	hemangioblast	NO	#N/A	0.00949234	0.864819
Ccnb1	hemangioblast	NO	Ccnb1	0.00949234	0.521677
Jpt1	paraxial mesoderm	NO	#N/A	0.0102472	0.190269
Dnase2a	hemangioblast	NO	#N/A	0.010251	1
Usp50	paraxial mesoderm	NO	#N/A	0.0104293	0.361041
Cdca8	paraxial mesoderm	NO	Cdca8	0.0113235	0.0187778
Reep4	paraxial mesoderm	NO	#N/A	0.0114846	0.288533
Uba52	visceral endoderm	NO	#N/A	0.0114903	1
Cenpf	paraxial mesoderm	NO	Cenpf	0.011686	1.45e-09
Cdk1	paraxial mesoderm	NO	Cdk1	0.01186	0.00111727
Spc25	paraxial mesoderm	NO	#N/A	0.0119574	0.00157212
Rnf187	forebrain	NO	#N/A	0.0132256	0.775109
Taf10	forebrain	NO	#N/A	0.0145024	0.807865
Arl6ip1	forebrain	NO	Arl6ip1	0.0152601	0.00135583
Cenpl	paraxial mesoderm	NO	Cenpl	0.0154486	0.585918
Kif11	paraxial mesoderm	NO	Kif11	0.0156525	0.00027971
Ckap2l	paraxial mesoderm	NO	Ckap2l	0.0165668	0.0194257
Apoa1	forebrain	NO	#N/A	0.0166627	0.734553
Tuba1c	paraxial mesoderm	NO	#N/A	0.0170986	0.367023
Apob	paraxial mesoderm	NO	#N/A	0.0189231	0.35692
Snrpg	paraxial mesoderm	NO	#N/A	0.0198954	0.0346366
Slc35b1	hemangioblast	NO	#N/A	0.0209155	0.995804
Kif2c	paraxial mesoderm	NO	Kif2c	0.0210535	0.584514
Gt(ROSA)26Sor	hemangioblast	NO	#N/A	0.0229439	0.689061
Incenp	hemangioblast	NO	#N/A	0.0229439	0.665555
Tomm7	paraxial mesoderm	NO	#N/A	0.0275659	0.020361
Erh	paraxial mesoderm	NO	#N/A	0.0279555	0.295494
Yap1	paraxial mesoderm	NO	#N/A	0.028127	0.947377
Tubb4b	paraxial mesoderm	NO	Tubb4b	0.0282596	0.477677
T	paraxial mesoderm	NO	#N/A	0.0288283	0.632748
Hapln3	paraxial mesoderm	NO	#N/A	0.0291121	0.241008
Atad2	paraxial mesoderm	YES	Atad2	0.0291861	0.60078
Mybl2	paraxial mesoderm	NO	#N/A	0.0291928	0.253217
Mettl21a	hemangioblast	NO	#N/A	0.0292214	0.991976
Cox6c	paraxial mesoderm	NO	#N/A	0.0295992	0.723117
Hist1h2ae	paraxial mesoderm	NO	#N/A	0.0297161	0.107633
Taf10	endoderm	NO	#N/A	0.0327135	0.63105
Ttk	paraxial mesoderm	NO	Ttk	0.03425	0.797842
Ccnb1	forebrain	NO	Ccnb1	0.0344334	0.283822
Lrrc42	paraxial mesoderm	NO	#N/A	0.0372713	0.994298
Trip10	paraxial mesoderm	NO	#N/A	0.0380101	0.924351
Emb	paraxial mesoderm	NO	#N/A	0.0394003	0.0307813
Ubc	hemangioblast	NO	#N/A	0.0399181	0.699536
Plk1	forebrain	NO	Plk1	0.0400507	0.0704933
Ybx3	paraxial mesoderm	NO	#N/A	0.0410696	0.572482
Nek2	paraxial mesoderm	NO	Nek2	0.0415716	0.292304
Cenps	paraxial mesoderm	NO	#N/A	0.0424463	0.466064
Cks2	forebrain	NO	Cks2	0.0426756	0.0110656
Slbp	paraxial mesoderm	NO	Slbp	0.0432085	0.0194257
Sapcd2	paraxial mesoderm	NO	Sapcd2	0.0444352	0.24617
Trim28	paraxial mesoderm	NO	#N/A	0.045001	0.876825
Eif4e	paraxial mesoderm	YES	#N/A	0.0461872	0.884664
Kifc1	paraxial mesoderm	NO	#N/A	0.0467845	0.280619
Rcc2	paraxial mesoderm	NO	#N/A	0.0474935	0.903822
Ttc27	hemangioblast	NO	#N/A	0.0481984	0.956219
Skap2	paraxial mesoderm	NO	#N/A	0.0482123	0.787096
Eme1	paraxial mesoderm	NO	#N/A	0.0489051	0.790451
Tagln2	paraxial mesoderm	NO	#N/A	0.0490573	0.473463
NA	endoderm	NO	#N/A	0.049275	0.270569
Cars2	hemangioblast	NO	#N/A	0.0495638	0.974166
Zfp518a	hemangioblast	NO	#N/A	0.0495638	0.920231
Ube2c	forebrain	NO	Ube2c	0.0500459	0.0704933
NA	paraxial mesoderm	NO	#N/A	0.0505099	0.736384
Ckap5	paraxial mesoderm	NO	Ckap5	0.0508597	0.627992
Rc3h1	paraxial mesoderm	YES	#N/A	0.0509396	0.939746
LOC100862446	paraxial mesoderm	NO	#N/A	0.0512302	0.393122
Tacc3	paraxial mesoderm	NO	Tacc3	0.0542922	0.0165888
Troap	paraxial mesoderm	NO	Troap	0.0547265	0.719127
Hoxb8	paraxial mesoderm	NO	#N/A	0.0559889	0.795495
Psrc1	paraxial mesoderm	NO	Psrc1	0.0568869	0.0006609
Cox7b	paraxial mesoderm	NO	#N/A	0.0570984	0.0314671
Kif22	paraxial mesoderm	NO	#N/A	0.058241	0.0194257
Cenpc1	paraxial mesoderm	NO	#N/A	0.0582964	0.447971
Mms22l	paraxial mesoderm	NO	#N/A	0.059317	0.542097
Kif23	paraxial mesoderm	NO	Kif23	0.0602608	0.0435939
Ybx1	heamtopoietic progenitors	NO	#N/A	0.060482	0.960866
Mat2b	paraxial mesoderm	NO	#N/A	0.0635758	0.679724
Alyref	paraxial mesoderm	NO	#N/A	0.0636627	0.248298
Rrs1	paraxial mesoderm	NO	#N/A	0.0638582	0.610882
Apom	forebrain	NO	#N/A	0.0652038	0.890494
Hmmr	forebrain	NO	Hmmr	0.0667924	0.625921
Ptp4a3	paraxial mesoderm	NO	#N/A	0.0692938	0.793686
Xist	paraxial mesoderm	NO	#N/A	0.0697811	0.380609
Ube2g1	paraxial mesoderm	NO	#N/A	0.0712085	0.752878
Uhrf1	paraxial mesoderm	NO	#N/A	0.0713474	0.548168
Ttr	forebrain	NO	#N/A	0.0724128	0.87024
Ryk	paraxial mesoderm	NO	#N/A	0.0733232	0.872453
Hnrnpa1	paraxial mesoderm	NO	#N/A	0.0733499	0.957155
Ccna2	paraxial mesoderm	NO	Ccna2	0.0738496	0.45978
Dennd2a	paraxial mesoderm	NO	#N/A	0.0740015	1
Fbln1	paraxial mesoderm	NO	#N/A	0.0755191	0.74565
Mat2a	paraxial mesoderm	YES	#N/A	0.0766121	0.540553
Tubb5	paraxial mesoderm	NO	Tubb5	0.0791551	0.700353
Peg3	paraxial mesoderm	NO	#N/A	0.0792319	1
Myg1	paraxial mesoderm	NO	#N/A	0.0813207	0.966061
Uba52	heamtopoietic progenitors	NO	#N/A	0.0830471	0.419993
Tgds	paraxial mesoderm	NO	#N/A	0.0835881	0.683266
Zfp106	paraxial mesoderm	NO	#N/A	0.084023	0.858953
Anln	paraxial mesoderm	NO	Anln	0.0855439	0.0474737
Cops3	paraxial mesoderm	NO	#N/A	0.0870197	0.683868
Rpl35	paraxial mesoderm	NO	#N/A	0.0871492	0.34967
Mki67	paraxial mesoderm	NO	Mki67	0.0871868	0.35692
Uqcrc2	paraxial mesoderm	NO	#N/A	0.0875835	0.848956
Ccnb1	endoderm	NO	Ccnb1	0.087676	0.0981403
Ybx1	cardiac	NO	#N/A	0.0883228	0.011204
Adh5	paraxial mesoderm	NO	#N/A	0.0885244	0.830629
Cdx1	paraxial mesoderm	NO	#N/A	0.0895561	0.940934
Eif4g2	paraxial mesoderm	NO	#N/A	0.0896152	0.862203
Ift74	paraxial mesoderm	NO	#N/A	0.0899959	0.609644
Cldn7	paraxial mesoderm	NO	#N/A	0.090127	0.78472
Rbp4	forebrain	NO	#N/A	0.0906456	0.941989
Pik3c2a	paraxial mesoderm	NO	#N/A	0.0923519	0.854676
Smo	paraxial mesoderm	NO	#N/A	0.0931431	0.972236
Coq2	paraxial mesoderm	NO	#N/A	0.093144	0.250123
Birc5	paraxial mesoderm	NO	Birc5	0.0932309	0.0229197
Gas2l3	paraxial mesoderm	NO	Gas2l3	0.0940188	0.694214
Elof1	paraxial mesoderm	NO	#N/A	0.0950062	0.678631
Apoa1	hemangioblast	NO	#N/A	0.0956204	0.947406
Orc6	paraxial mesoderm	NO	#N/A	0.0960594	0.00453741
Dab2	paraxial mesoderm	NO	#N/A	0.0982859	0.78472
Ybx1	visceral endoderm	NO	#N/A	0.0998663	0.588546
Hdgf	paraxial mesoderm	NO	#N/A	0.100809	0.678631
Cfap298	paraxial mesoderm	NO	#N/A	0.100889	0.884511
Ybx1	lateral plate mesoderm	NO	#N/A	0.100985	0.829598
Hoxb4	paraxial mesoderm	NO	#N/A	0.101081	0.764238
Tbl1x	paraxial mesoderm	NO	#N/A	0.101428	0.768991
Kif5b	paraxial mesoderm	NO	Kif5b	0.101841	0.918886
Rps21	paraxial mesoderm	NO	#N/A	0.105591	0.350817
Cenpf	forebrain	NO	Cenpf	0.106065	0.0254003
Snx1	paraxial mesoderm	NO	#N/A	0.106461	0.564545
Klhdc2	paraxial mesoderm	NO	#N/A	0.1065	0.555634
ND3	paraxial mesoderm	NO	#N/A	0.10663	0.556849
Ubc	paraxial mesoderm	NO	#N/A	0.106811	0.023223
Knl1	paraxial mesoderm	NO	#N/A	0.106849	0.204334
Akr1b3	paraxial mesoderm	NO	#N/A	0.107532	0.849732
Calm2	paraxial mesoderm	NO	#N/A	0.108671	0.821206
Bub3	forebrain	NO	Bub3	0.108924	0.0704933
Rpl36al	paraxial mesoderm	NO	#N/A	0.109761	0.370821
Ybx1	endoderm	NO	#N/A	0.111322	0.19371
Hadh	paraxial mesoderm	NO	#N/A	0.111585	0.968402
Cap1	paraxial mesoderm	NO	#N/A	0.112239	0.828577
Slbp	hemangioblast	NO	Slbp	0.113128	0.380322
Naa35	hemangioblast	NO	#N/A	0.113128	0.971151
Sec61g	paraxial mesoderm	NO	#N/A	0.114756	0.0307813
Brd2	paraxial mesoderm	NO	#N/A	0.115134	0.683266
Mllt3	paraxial mesoderm	NO	#N/A	0.115935	0.595198
Phlda2	paraxial mesoderm	NO	#N/A	0.116914	0.794627
Apoe	paraxial mesoderm	NO	#N/A	0.118072	0.874357
Gpc6	paraxial mesoderm	NO	#N/A	0.118731	0.0474737
Pard6a	hemangioblast	NO	#N/A	0.119561	0.875547
Arhgap11a	paraxial mesoderm	NO	Arhgap11a	0.120445	0.301855
Nt5dc2	paraxial mesoderm	NO	#N/A	0.123221	1
Mt1	paraxial mesoderm	NO	#N/A	0.123596	0.753153
Nudcd2	paraxial mesoderm	NO	#N/A	0.125467	0.918886
Dgcr8	paraxial mesoderm	NO	#N/A	0.128414	0.893159
Tuba1b	paraxial mesoderm	NO	#N/A	0.128889	1
NA	paraxial mesoderm	NO	#N/A	0.128965	0.715627
Ypel5	hemangioblast	NO	#N/A	0.129524	0.972369
Fth1	paraxial mesoderm	NO	#N/A	0.129592	0.682694
Tnpo3	paraxial mesoderm	NO	#N/A	0.130228	0.606042
Pnrc1	paraxial mesoderm	NO	#N/A	0.130767	0.220682
Kti12	paraxial mesoderm	NO	#N/A	0.130843	0.526043
Cdca2	paraxial mesoderm	NO	Cdca2	0.131212	0.728448
Rps27	paraxial mesoderm	NO	#N/A	0.131285	0.518484
Calr	paraxial mesoderm	NO	#N/A	0.131966	0.654805
Mpzl1	paraxial mesoderm	NO	#N/A	0.137286	0.473367
Suv39h2	paraxial mesoderm	NO	#N/A	0.137525	0.962654
Hoxaas3	paraxial mesoderm	NO	#N/A	0.137804	0.971038
Pkm	paraxial mesoderm	NO	#N/A	0.138594	1
Spink1	paraxial mesoderm	NO	#N/A	0.140922	0.252236
Pcna	paraxial mesoderm	NO	Pcna	0.142176	2.14e-08
Mkrn2	paraxial mesoderm	NO	#N/A	0.142486	0.725154
Fam173b	hemangioblast	NO	#N/A	0.143095	0.82655
Prdm6	hemangioblast	NO	#N/A	0.143095	0.987341
Id1	paraxial mesoderm	NO	#N/A	0.143264	0.873713
Larp7	paraxial mesoderm	NO	#N/A	0.143539	0.72433
Hacd3	paraxial mesoderm	NO	#N/A	0.143798	0.982115
Dctn4	paraxial mesoderm	NO	#N/A	0.144444	0.975105
Zfp451	paraxial mesoderm	NO	#N/A	0.144719	0.614206
Pitpnb	paraxial mesoderm	NO	#N/A	0.145538	0.848956
Fblim1	hemangioblast	NO	#N/A	0.146137	0.974407
Homez	paraxial mesoderm	NO	#N/A	0.14687	0.903822
Lamb1	paraxial mesoderm	NO	#N/A	0.147109	0.842948
Ung	forebrain	NO	Ung	0.147472	0.144883
Med6	paraxial mesoderm	YES	#N/A	0.148561	0.619394
Ska1	paraxial mesoderm	NO	#N/A	0.148876	0.350817
Depdc1a	paraxial mesoderm	NO	Depdc1a	0.150868	0.0789076
Ngdn	paraxial mesoderm	NO	#N/A	0.154742	0.976538
Gsn	paraxial mesoderm	NO	#N/A	0.155142	0.937996
Ppcdc	paraxial mesoderm	NO	#N/A	0.155301	0.976538
Hoxa1	paraxial mesoderm	NO	#N/A	0.156906	0.950357
Hmgn2	paraxial mesoderm	NO	#N/A	0.157238	0.062094
Gata4	paraxial mesoderm	NO	#N/A	0.158449	0.688891
Efna4	paraxial mesoderm	NO	#N/A	0.159141	0.540741
Trmt61a	paraxial mesoderm	NO	#N/A	0.159855	0.930562
Zbtb12	paraxial mesoderm	NO	#N/A	0.160082	0.926928
Grsf1	paraxial mesoderm	NO	#N/A	0.160129	0.681641
Sgo1	paraxial mesoderm	NO	#N/A	0.161196	0.112419
NA	paraxial mesoderm	NO	#N/A	0.162003	0.601684
Prc1	hemangioblast	YES	#N/A	0.162905	0.226907
Ube2c	endoderm	NO	Ube2c	0.163906	0.00440653
Pnrc2	paraxial mesoderm	NO	#N/A	0.16485	0.252362
Nampt	paraxial mesoderm	NO	#N/A	0.166143	0.496736
Anapc13	paraxial mesoderm	NO	#N/A	0.166383	0.850088
Rras2	paraxial mesoderm	NO	#N/A	0.166787	0.538403
Rps20	paraxial mesoderm	NO	#N/A	0.167004	0.206472
Adk	paraxial mesoderm	NO	#N/A	0.167721	0.925907
Polr2a	paraxial mesoderm	NO	#N/A	0.168126	0.880983
Rpl27	paraxial mesoderm	NO	#N/A	0.169112	0.00247747
S100a10	paraxial mesoderm	NO	#N/A	0.170301	0.862203
Ncapg	paraxial mesoderm	NO	#N/A	0.170711	0.732613
Ubl5	paraxial mesoderm	NO	#N/A	0.170895	0.316611
Ccnt1	paraxial mesoderm	NO	#N/A	0.171325	0.945289
Set	paraxial mesoderm	NO	#N/A	0.171329	0.603425
Hnrnpk	paraxial mesoderm	NO	#N/A	0.171513	0.930917
Slc19a1	hemangioblast	NO	#N/A	0.172547	0.978662
Pimreg	hemangioblast	NO	Pimreg	0.172547	0.99211
Pim3	hemangioblast	NO	#N/A	0.172547	0.936722
Ccs	hemangioblast	NO	#N/A	0.172547	0.953307
Cab39	paraxial mesoderm	NO	#N/A	0.173056	0.894144
Fnbp1l	paraxial mesoderm	YES	#N/A	0.173195	0.613632
Rbbp4	paraxial mesoderm	NO	#N/A	0.173494	0.933898
Cdc25c	paraxial mesoderm	NO	Cdc25c	0.173905	0.145462
Arl6ip1	endoderm	NO	Arl6ip1	0.174544	0.315241
Tpx2	forebrain	NO	Tpx2	0.175234	0.109167
Slc7a3	paraxial mesoderm	NO	#N/A	0.175796	0.834165
Tjp1	paraxial mesoderm	NO	#N/A	0.17593	0.971038
Mettl1	paraxial mesoderm	NO	#N/A	0.175972	0.971274
Pwp1	paraxial mesoderm	NO	Pwp1	0.176409	0.835383
Gins2	paraxial mesoderm	YES	Gins2	0.176419	0.717159
Utp18	paraxial mesoderm	NO	#N/A	0.178138	0.892945
Agk	paraxial mesoderm	NO	#N/A	0.178972	0.990148
Evi5	hemangioblast	NO	#N/A	0.179372	0.990711
Gstk1	hemangioblast	NO	#N/A	0.179372	0.877244
Unc45a	hemangioblast	NO	#N/A	0.179372	0.979531
Glyr1	hemangioblast	NO	#N/A	0.179372	0.796364
Adprh	hemangioblast	NO	#N/A	0.179372	0.956753
Ppp2r5a	paraxial mesoderm	NO	#N/A	0.180042	0.736384
Ywhaq	paraxial mesoderm	NO	#N/A	0.180963	0.855383
Golga5	paraxial mesoderm	NO	#N/A	0.18316	0.99651
Afg3l2	paraxial mesoderm	NO	#N/A	0.183906	0.935191
Wdr60	paraxial mesoderm	NO	#N/A	0.184095	0.555596
Ift88	paraxial mesoderm	NO	#N/A	0.184184	0.77758
Usp12	paraxial mesoderm	NO	#N/A	0.184225	0.918747
Slc38a2	paraxial mesoderm	YES	#N/A	0.184359	0.917848
Shq1	paraxial mesoderm	NO	#N/A	0.187034	0.926928
Egr1	paraxial mesoderm	NO	#N/A	0.188136	0.630164
Ywhah	paraxial mesoderm	NO	#N/A	0.189905	1
Phlda2	hemangioblast	NO	#N/A	0.189992	0.672965
Cdh2	paraxial mesoderm	YES	#N/A	0.190642	0.994815
Cct4	paraxial mesoderm	NO	#N/A	0.191026	0.894144
Idh3a	paraxial mesoderm	NO	#N/A	0.19146	0.658787
Prr11	paraxial mesoderm	NO	Prr11	0.192014	0.367023
Cdc42ep4	paraxial mesoderm	NO	#N/A	0.192245	0.461962
Msx1	paraxial mesoderm	NO	#N/A	0.19366	0.511812
Mterf2	paraxial mesoderm	NO	#N/A	0.193839	0.794171
Cdca3	paraxial mesoderm	NO	Cdca3	0.194152	0.0237725
Bmyc	paraxial mesoderm	NO	#N/A	0.194249	0.555596
NA	paraxial mesoderm	NO	#N/A	0.195762	0.782475
NA	paraxial mesoderm	NO	#N/A	0.197023	0.934354
NA	paraxial mesoderm	NO	#N/A	0.197074	0.0307813
Stau1	paraxial mesoderm	NO	#N/A	0.197745	0.902317
Trim59	paraxial mesoderm	NO	#N/A	0.202698	0.112419
Arhgap19	paraxial mesoderm	NO	#N/A	0.203784	0.140247
Tmem165	paraxial mesoderm	NO	#N/A	0.203927	0.748134
Uba5	paraxial mesoderm	NO	#N/A	0.20437	0.972992
Pabpc4	paraxial mesoderm	NO	#N/A	0.205741	0.436308
Ddx31	hemangioblast	NO	#N/A	0.205971	0.799307
Dnajc10	paraxial mesoderm	NO	#N/A	0.206257	0.824725
Tmem234	paraxial mesoderm	NO	#N/A	0.207208	0.990483
Pcmtd2	paraxial mesoderm	NO	#N/A	0.207669	0.647341
Ammecr1	hemangioblast	NO	#N/A	0.208651	0.907198
Ung	hemangioblast	NO	Ung	0.208651	0.0658701
Cpe	hemangioblast	NO	#N/A	0.208651	0.989739
Mycl	paraxial mesoderm	NO	#N/A	0.209898	0.994216
Romo1	paraxial mesoderm	NO	#N/A	0.210528	0.655973
Knstrn	paraxial mesoderm	NO	Knstrn	0.212431	0.165275
Mthfsd	hemangioblast	NO	#N/A	0.212821	0.955435
Acot7	paraxial mesoderm	NO	#N/A	0.212914	0.755572
Dbf4	paraxial mesoderm	NO	#N/A	0.213093	0.778493
ATP6	paraxial mesoderm	NO	#N/A	0.213765	0.82982
Spdl1	paraxial mesoderm	NO	#N/A	0.21381	0.5354
Mrpl32	paraxial mesoderm	NO	#N/A	0.21421	0.609644
Timm9	paraxial mesoderm	NO	#N/A	0.214405	0.975689
Tmem251	paraxial mesoderm	NO	#N/A	0.214491	0.560952
Tubb2b	paraxial mesoderm	NO	#N/A	0.215032	0.855415
2021-03-05	paraxial mesoderm	NO	#N/A	0.215142	0.632748
NA	paraxial mesoderm	NO	#N/A	0.215793	0.0524285
Rabac1	paraxial mesoderm	NO	#N/A	0.216283	0.876894
Gin1	paraxial mesoderm	NO	#N/A	0.216712	0.802679
Msh6	paraxial mesoderm	NO	#N/A	0.217546	0.0508459
Sec61b	paraxial mesoderm	NO	#N/A	0.218071	0.609644
Nr6a1	paraxial mesoderm	NO	#N/A	0.21912	0.821206
P4hb	paraxial mesoderm	NO	#N/A	0.219342	0.773401
Cmas	paraxial mesoderm	NO	#N/A	0.219757	0.02118
Fdps	paraxial mesoderm	NO	#N/A	0.220187	0.446657
Rplp1	paraxial mesoderm	NO	#N/A	0.220237	0.709122
Ing4	paraxial mesoderm	NO	#N/A	0.221778	0.70204
Ints6l	paraxial mesoderm	NO	#N/A	0.222095	0.974835
Trmt1	paraxial mesoderm	NO	#N/A	0.224148	0.844916
Copb1	paraxial mesoderm	NO	#N/A	0.224814	0.962654
Gas2l1	paraxial mesoderm	NO	#N/A	0.225194	0.723915
C1galt1c1	hemangioblast	NO	#N/A	0.225541	0.978924
Brwd3	hemangioblast	NO	#N/A	0.225541	0.987481
Spin2c	hemangioblast	NO	#N/A	0.225541	0.850744
Atp11b	hemangioblast	NO	#N/A	0.225541	0.991668
Clk2	hemangioblast	NO	#N/A	0.225541	0.962174
Psip1	hemangioblast	NO	#N/A	0.225541	0.488614
Mtap	hemangioblast	NO	#N/A	0.225541	0.778889
Rpa2	hemangioblast	NO	#N/A	0.225541	0.321459
Nub1	hemangioblast	NO	#N/A	0.225541	0.807554
Ppfibp1	hemangioblast	NO	#N/A	0.225541	0.982322
Cdc6	hemangioblast	NO	Cdc6	0.225541	0.328193
Spata7	hemangioblast	NO	#N/A	0.225541	0.986107
Evl	hemangioblast	NO	#N/A	0.225541	0.860938
Slc1a3	hemangioblast	NO	Slc1a3	0.225541	0.797734
Rpl22	paraxial mesoderm	NO	#N/A	0.225901	0.415173
Rmi2	paraxial mesoderm	NO	#N/A	0.226174	0.355783
1810037I17Rik	paraxial mesoderm	NO	#N/A	0.226215	2.14e-05
Haus3	paraxial mesoderm	NO	#N/A	0.227541	0.556605
Ddx1	paraxial mesoderm	NO	#N/A	0.22939	0.0014103
Bicd1	paraxial mesoderm	NO	#N/A	0.22946	0.78472
Hist1h2bc	paraxial mesoderm	NO	#N/A	0.230054	0.196626
Atad5	hemangioblast	NO	#N/A	0.23039	0.936306
Aasdhppt	paraxial mesoderm	NO	#N/A	0.230497	0.464033
Usp1	hemangioblast	NO	Usp1	0.230692	0.919367
2610507B11Rik	paraxial mesoderm	NO	#N/A	0.230893	0.678513
Adat1	paraxial mesoderm	NO	#N/A	0.231514	0.887224
Ndc80	paraxial mesoderm	NO	Ndc80	0.231838	0.808228
Tmed7	paraxial mesoderm	NO	Tmed7	0.231995	0.746899
Bub1	paraxial mesoderm	NO	Bub1	0.232245	0.961044
Clspn	paraxial mesoderm	NO	Clspn	0.232463	0.167375
Cdca8	forebrain	NO	Cdca8	0.232667	0.820681
Tsg101	paraxial mesoderm	NO	#N/A	0.234682	0.626904
Nxt1	paraxial mesoderm	NO	#N/A	0.234839	0.873324
Nup37	paraxial mesoderm	NO	#N/A	0.236235	0.961864
Ppp1cc	paraxial mesoderm	NO	#N/A	0.236426	0.7992
Pih1d1	paraxial mesoderm	NO	#N/A	0.236703	0.926928
Gnai1	paraxial mesoderm	NO	#N/A	0.237189	0.601684
Slc2a1	paraxial mesoderm	NO	#N/A	0.23743	0.746045
Pmf1	paraxial mesoderm	NO	#N/A	0.237794	0.770665
Gnb1	paraxial mesoderm	NO	#N/A	0.238099	0.955786
Nuf2	paraxial mesoderm	NO	Nuf2	0.239359	0.641101
Speg	paraxial mesoderm	NO	#N/A	0.239949	0.932738
Ddx3x	hemangioblast	YES	#N/A	0.240961	0.972757
NA	hemangioblast	NO	#N/A	0.240961	0.573393
Lmnb1	paraxial mesoderm	NO	#N/A	0.241231	0.501951
Rab24	hemangioblast	NO	#N/A	0.241268	0.952036
Cand1	paraxial mesoderm	NO	#N/A	0.241812	0.654271
Ap1m2	paraxial mesoderm	NO	#N/A	0.243065	0.330391
Cars	paraxial mesoderm	NO	#N/A	0.243494	1
Pnisr	paraxial mesoderm	NO	#N/A	0.243511	0.904079
Mad2l1	paraxial mesoderm	NO	#N/A	0.243889	0.961779
Ccdc6	paraxial mesoderm	YES	#N/A	0.24396	0.893457
Eif4a2	paraxial mesoderm	NO	#N/A	0.244063	1
Rab8b	paraxial mesoderm	NO	#N/A	0.244373	0.721591
Kif18a	paraxial mesoderm	NO	#N/A	0.244452	0.202464
Atad1	paraxial mesoderm	NO	#N/A	0.244711	0.915666
Nol8	paraxial mesoderm	NO	#N/A	0.245468	0.02118
Cdk1	forebrain	NO	Cdk1	0.246124	0.144883
Commd8	paraxial mesoderm	NO	#N/A	0.24619	0.906596
Trim32	paraxial mesoderm	NO	#N/A	0.246208	0.550965
Lars2	paraxial mesoderm	NO	#N/A	0.246245	0.902317
Gpi1	paraxial mesoderm	NO	#N/A	0.246711	0.586099
Tmem165	forebrain	NO	#N/A	0.247796	0.0704933
Eif4a3	hemangioblast	NO	#N/A	0.247891	1
Cltb	hemangioblast	NO	#N/A	0.247891	0.944636
Bptf	hemangioblast	NO	#N/A	0.247967	0.985292
Rnf26	paraxial mesoderm	NO	#N/A	0.248379	0.477121
Tlnrd1	paraxial mesoderm	NO	#N/A	0.249443	0.824725
Blmh	paraxial mesoderm	NO	#N/A	0.249857	0.682407
Sys1	paraxial mesoderm	NO	#N/A	0.250931	0.644791
Napa	paraxial mesoderm	NO	#N/A	0.251295	0.912123
Bmp7	paraxial mesoderm	NO	#N/A	0.252712	0.865155
Tmed5	paraxial mesoderm	NO	#N/A	0.252792	0.605017
Nono	paraxial mesoderm	NO	#N/A	0.253366	0.962654
Apoc1	paraxial mesoderm	NO	#N/A	0.254772	1
Fyb	paraxial mesoderm	NO	#N/A	0.255191	0.914343
Med21	paraxial mesoderm	NO	#N/A	0.255923	0.673889
Ctsh	paraxial mesoderm	NO	#N/A	0.256666	0.911528
Map1lc3b	paraxial mesoderm	NO	#N/A	0.256675	0.854676
Ei24	paraxial mesoderm	NO	#N/A	0.256689	0.516888
Abi2	paraxial mesoderm	NO	#N/A	0.257201	0.754105
Racgap1	paraxial mesoderm	NO	#N/A	0.257592	0.0215921
Pdik1l	paraxial mesoderm	NO	#N/A	0.257973	0.891742
Sap30bp	paraxial mesoderm	NO	#N/A	0.258356	0.762048
Ofd1	paraxial mesoderm	NO	#N/A	0.258498	0.891811
Hnrnpa0	paraxial mesoderm	NO	#N/A	0.25863	0.516888
Rpl35a	paraxial mesoderm	NO	#N/A	0.258862	0.336657
Adgra3	paraxial mesoderm	NO	#N/A	0.2589	0.588051
Sae1	paraxial mesoderm	NO	#N/A	0.259157	0.833636
Srsf2	paraxial mesoderm	NO	#N/A	0.259223	0.0223383
Cacnb3	paraxial mesoderm	NO	#N/A	0.25925	0.155491
Rsbn1l	paraxial mesoderm	YES	#N/A	0.259493	0.962654
Cfl2	paraxial mesoderm	YES	#N/A	0.259545	0.829058
Pak1	paraxial mesoderm	NO	#N/A	0.259755	1
Apex1	paraxial mesoderm	NO	#N/A	0.259764	0.873324
Cul7	paraxial mesoderm	NO	#N/A	0.261369	0.894436
Chsy1	paraxial mesoderm	NO	#N/A	0.262483	0.958331
Ctbp2	paraxial mesoderm	NO	#N/A	0.262577	0.851729
Gatad2a	paraxial mesoderm	NO	#N/A	0.262811	0.902715
Brd1	paraxial mesoderm	NO	#N/A	0.263603	0.924432
S100g	paraxial mesoderm	NO	#N/A	0.263857	0.933898
Rhoc	hemangioblast	NO	#N/A	0.263965	0.904497
Pradc1	hemangioblast	NO	#N/A	0.263965	0.92637
Chmp2a	hemangioblast	NO	#N/A	0.263965	0.946322
Cdkn1c	hemangioblast	NO	#N/A	0.263965	0.779267
Inppl1	paraxial mesoderm	NO	#N/A	0.265318	0.784284
Nkx1-2	paraxial mesoderm	NO	#N/A	0.265689	0.944002
Tmpo	paraxial mesoderm	NO	#N/A	0.267003	0.992731
Rab1b	paraxial mesoderm	NO	#N/A	0.267559	0.961044
Oscp1	paraxial mesoderm	NO	#N/A	0.267579	0.901909
Meg3	hemangioblast	NO	#N/A	0.267776	0.633909
Cox4i2	paraxial mesoderm	NO	#N/A	0.267945	0.927479
Pias4	paraxial mesoderm	NO	#N/A	0.267983	0.912123
Tpp2	hemangioblast	NO	#N/A	0.268816	0.93673
Dlg4	hemangioblast	NO	#N/A	0.268816	0.986487
Pfdn5	hemangioblast	NO	#N/A	0.268816	1
Faap100	paraxial mesoderm	NO	#N/A	0.269058	0.654271
Cab39l	paraxial mesoderm	NO	#N/A	0.269625	0.88953
Ifnar2	paraxial mesoderm	NO	#N/A	0.269761	0.918886
Grcc10	paraxial mesoderm	NO	#N/A	0.269857	0.692345
Akap12	hemangioblast	NO	#N/A	0.270158	0.886666
Amot	paraxial mesoderm	NO	#N/A	0.270969	0.700022
Tnks	paraxial mesoderm	NO	#N/A	0.271002	0.626692
Rbp1	paraxial mesoderm	NO	#N/A	0.271525	0.894144
Arhgap5	paraxial mesoderm	NO	#N/A	0.271558	0.895569
Slc25a33	paraxial mesoderm	NO	#N/A	0.271927	0.904748
Zfp984	hemangioblast	NO	#N/A	0.271949	0.966458
Ptcd3	hemangioblast	NO	#N/A	0.271949	0.958178
Fam83d	paraxial mesoderm	NO	Fam83d	0.273803	0.0308013
Sulf2	paraxial mesoderm	NO	#N/A	0.273851	0.932738
Gigyf2	paraxial mesoderm	NO	#N/A	0.274345	0.717702
Vdac1	paraxial mesoderm	NO	#N/A	0.274354	0.378415
Max	paraxial mesoderm	NO	#N/A	0.274893	0.794757
Kat8	paraxial mesoderm	NO	#N/A	0.276563	0.842076
Trim71	paraxial mesoderm	YES	#N/A	0.276783	0.876825
Ints11	paraxial mesoderm	NO	#N/A	0.279446	0.351763
Lrrc41	paraxial mesoderm	NO	#N/A	0.280198	0.882534
Rhebl1	paraxial mesoderm	NO	#N/A	0.280805	0.883411
Exosc1	paraxial mesoderm	NO	#N/A	0.282299	0.784754
Pisd	paraxial mesoderm	NO	#N/A	0.282658	0.704868
Sf3a2	paraxial mesoderm	NO	#N/A	0.283276	0.913279
Wnt5a	paraxial mesoderm	YES	#N/A	0.283473	0.627992
Cox11	paraxial mesoderm	NO	#N/A	0.284927	0.876825
Ubxn2a	paraxial mesoderm	NO	#N/A	0.284988	0.880458
Lig1	paraxial mesoderm	NO	#N/A	0.28553	0.678513
H2afy	paraxial mesoderm	YES	#N/A	0.286374	0.793686
N4bp2l2	paraxial mesoderm	NO	#N/A	0.286845	0.882713
Samd4b	paraxial mesoderm	NO	#N/A	0.287074	0.918886
Mta1	paraxial mesoderm	NO	#N/A	0.287113	0.985294
COX2	paraxial mesoderm	NO	#N/A	0.287116	0.972335
Psip1	forebrain	NO	#N/A	0.287787	0.979334
Dut	paraxial mesoderm	NO	#N/A	0.288174	0.0648783
Kif23	endoderm	NO	Kif23	0.288985	0.870407
Trp53rka	paraxial mesoderm	NO	#N/A	0.289428	0.987592
Bri3	hemangioblast	NO	#N/A	0.289997	0.943032
Gkap1	hemangioblast	NO	#N/A	0.289997	0.985739
Kif11	hemangioblast	NO	Kif11	0.289997	0.818209
Rbpms	paraxial mesoderm	NO	#N/A	0.29041	0.350817
Zfp638	paraxial mesoderm	NO	#N/A	0.290759	0.427677
Eif3l	paraxial mesoderm	NO	#N/A	0.291701	0.94307
Sh3bgrl3	paraxial mesoderm	NO	#N/A	0.291985	0.900843
Cndp2	paraxial mesoderm	NO	#N/A	0.292071	0.965446
Kif4	paraxial mesoderm	NO	#N/A	0.292763	0.255068
Hdac3	paraxial mesoderm	NO	#N/A	0.292782	0.848375
Tnks2	paraxial mesoderm	NO	#N/A	0.294522	0.782235
Cstb	paraxial mesoderm	NO	#N/A	0.294969	0.513352
Cnpy2	paraxial mesoderm	NO	#N/A	0.295531	0.793599
Cdk1	endoderm	NO	Cdk1	0.295824	0.269084
Bbc3	paraxial mesoderm	NO	#N/A	0.296876	1
Dpp4	paraxial mesoderm	YES	#N/A	0.297171	0.485634
Ccne1	paraxial mesoderm	NO	Ccne1	0.297244	0.32606
Gatad1	endoderm	NO	#N/A	0.297391	0.743942
Plxna1	paraxial mesoderm	YES	#N/A	0.297897	0.773609
Wdr45	paraxial mesoderm	NO	#N/A	0.298657	0.854676
Nup35	paraxial mesoderm	NO	#N/A	0.298735	0.969471
Rassf1	paraxial mesoderm	NO	#N/A	0.298905	0.704042
Shmt1	hemangioblast	NO	#N/A	0.299024	0.963767
Dcun1d2	paraxial mesoderm	NO	#N/A	0.299049	0.880676
Aebp1	paraxial mesoderm	NO	#N/A	0.299198	0.605017
Casc4	paraxial mesoderm	NO	#N/A	0.301331	0.876825
5031425E22Rik	paraxial mesoderm	NO	#N/A	0.301385	0.609181
Ube2s	paraxial mesoderm	NO	Ube2s	0.301443	0.0501586
Cdkn1c	paraxial mesoderm	NO	#N/A	0.301818	0.730682
Srd5a3	hemangioblast	NO	#N/A	0.302177	0.797333
Lrp11	hemangioblast	NO	#N/A	0.302177	0.915715
Hist1h2bc	hemangioblast	NO	#N/A	0.302177	0.974842
Rpl12	paraxial mesoderm	NO	#N/A	0.302488	0.260839
Snapc2	paraxial mesoderm	NO	#N/A	0.303357	0.896788
Rpl37	paraxial mesoderm	NO	#N/A	0.303699	0.527877
Phf12	paraxial mesoderm	NO	#N/A	0.303835	0.978343
Rpusd3	paraxial mesoderm	NO	#N/A	0.304089	0.910106
Ankmy2	paraxial mesoderm	NO	#N/A	0.30431	0.940347
Tmem59l	paraxial mesoderm	NO	#N/A	0.304335	0.961545
Krt18	paraxial mesoderm	NO	#N/A	0.304444	0.82347
B230118H07Rik	paraxial mesoderm	NO	#N/A	0.304849	0.798549
Dars2	paraxial mesoderm	NO	#N/A	0.304932	0.819345
Tmem97	paraxial mesoderm	NO	#N/A	0.30519	0.808228
Erlin2	paraxial mesoderm	NO	#N/A	0.305763	0.880209
Llgl1	paraxial mesoderm	NO	#N/A	0.306102	0.627488
Nbeal1	hemangioblast	NO	#N/A	0.307182	0.896586
Gigyf2	hemangioblast	NO	#N/A	0.307182	0.900939
Fbxo3	hemangioblast	NO	#N/A	0.307182	0.958945
Chic1	hemangioblast	NO	#N/A	0.307182	0.927234
Pebp1	hemangioblast	NO	#N/A	0.307182	1
Klhdc10	hemangioblast	NO	#N/A	0.307182	0.9106
Cers4	hemangioblast	NO	#N/A	0.307182	0.919115
Dok4	hemangioblast	NO	#N/A	0.307182	0.96336
Enkd1	hemangioblast	NO	#N/A	0.307182	0.966931
Stat3	hemangioblast	NO	#N/A	0.307182	0.879588
Pkp2	hemangioblast	NO	#N/A	0.307182	0.961314
Kif20b	hemangioblast	NO	Kif20b	0.307182	0.901542
Arl5a	hemangioblast	NO	#N/A	0.307411	0.975682
Trp53rka	hemangioblast	NO	#N/A	0.307411	0.887217
Hccs	hemangioblast	NO	#N/A	0.307411	0.925693
Gnb4	hemangioblast	NO	#N/A	0.307411	0.874186
Zfp513	hemangioblast	NO	#N/A	0.307411	0.992464
Nars2	hemangioblast	NO	#N/A	0.307411	0.972132
Atxn2l	hemangioblast	NO	#N/A	0.307411	0.803363
H19	hemangioblast	NO	#N/A	0.307411	0.916649
Zfc3h1	hemangioblast	NO	#N/A	0.307411	0.981871
Trir	hemangioblast	NO	#N/A	0.307411	0.579254
Ankrd49	hemangioblast	NO	#N/A	0.307411	0.92101
Rbpms2	hemangioblast	NO	#N/A	0.307411	0.97896
Poc5	hemangioblast	NO	#N/A	0.307411	0.91583
Atp13a3	paraxial mesoderm	NO	#N/A	0.307605	0.400828
Meg3	visceral endoderm	NO	#N/A	0.307853	0.803427
Tmsb10	paraxial mesoderm	NO	#N/A	0.308251	0.836404
1700094D03Rik	paraxial mesoderm	NO	#N/A	0.308367	0.475266
Stt3b	paraxial mesoderm	NO	#N/A	0.308858	0.926826
Jam3	paraxial mesoderm	NO	#N/A	0.309043	0.971038
Kras	paraxial mesoderm	NO	#N/A	0.309051	0.83756
Tardbp	paraxial mesoderm	YES	#N/A	0.309259	0.808076
Ctxn1	paraxial mesoderm	NO	#N/A	0.309416	0.901019
Aurka	forebrain	NO	Aurka	0.309673	0.587057
Fam20b	paraxial mesoderm	NO	#N/A	0.310101	0.970567
Pcgf2	paraxial mesoderm	NO	#N/A	0.310234	0.746045
Rps29	paraxial mesoderm	NO	#N/A	0.31048	0.715564
S1pr2	paraxial mesoderm	NO	#N/A	0.310662	0.523576
Iws1	paraxial mesoderm	NO	#N/A	0.311245	0.449915
Tsta3	hemangioblast	NO	#N/A	0.311317	0.90966
Snrnp25	paraxial mesoderm	NO	#N/A	0.311381	0.443774
Krt8	paraxial mesoderm	NO	#N/A	0.311629	0.844916
6330403K07Rik	paraxial mesoderm	NO	#N/A	0.312091	0.872453
Ash2l	paraxial mesoderm	NO	#N/A	0.312812	0.904896
Rnf187	endoderm	NO	#N/A	0.312859	0.0634416
Rrp1b	paraxial mesoderm	NO	#N/A	0.312991	0.673771
Cdh1	paraxial mesoderm	NO	#N/A	0.313704	0.375046
Hbb-bh1	endoderm	NO	#N/A	0.31397	0.158854
Rab24	paraxial mesoderm	NO	#N/A	0.314076	0.876825
Scaf1	paraxial mesoderm	NO	#N/A	0.314512	0.798549
Wars2	paraxial mesoderm	NO	#N/A	0.314534	0.441392
Ccdc77	paraxial mesoderm	NO	#N/A	0.314604	0.715564
NA	paraxial mesoderm	NO	#N/A	0.314766	0.613632
Taf5l	paraxial mesoderm	NO	#N/A	0.31507	0.984842
Podxl	hemangioblast	NO	#N/A	0.315096	0.99084
Rpa1	hemangioblast	NO	#N/A	0.315096	0.811576
Stx7	paraxial mesoderm	NO	#N/A	0.315229	0.849732
1110008P14Rik	paraxial mesoderm	NO	#N/A	0.316405	0.908691
2021-03-06	paraxial mesoderm	NO	#N/A	0.316512	0.968943
Hist1h1b	paraxial mesoderm	NO	#N/A	0.316824	0.112419
Gtpbp3	paraxial mesoderm	NO	#N/A	0.316987	0.540553
Ptbp3	paraxial mesoderm	NO	#N/A	0.317102	0.522616
Bub3	endoderm	NO	Bub3	0.317169	0.270569
Wnk1	paraxial mesoderm	NO	#N/A	0.317771	0.736765
Rnf20	paraxial mesoderm	NO	#N/A	0.318159	0.935191
Iqgap2	paraxial mesoderm	NO	#N/A	0.318367	0.588051
Asb6	paraxial mesoderm	NO	#N/A	0.318812	0.884664
Pbk	paraxial mesoderm	NO	Pbk	0.319599	0.949397
Prex2	paraxial mesoderm	NO	#N/A	0.319632	0.987592
Fh1	hemangioblast	NO	#N/A	0.319997	0.870268
Adss	hemangioblast	NO	#N/A	0.319997	0.834807
S1pr2	hemangioblast	NO	#N/A	0.319997	0.975913
Clasp2	hemangioblast	NO	#N/A	0.319997	0.96503
Pkm	forebrain	NO	#N/A	0.320378	0.979662
Zmpste24	paraxial mesoderm	NO	#N/A	0.320644	1
Pcgf5	paraxial mesoderm	YES	#N/A	0.320969	0.82347
Sox2	paraxial mesoderm	NO	#N/A	0.321422	0.987592
Ckap2	paraxial mesoderm	NO	Ckap2	0.322604	0.624754
Amotl2	paraxial mesoderm	NO	#N/A	0.322693	0.971498
Phlda3	paraxial mesoderm	NO	#N/A	0.323709	0.767533
Stra6	paraxial mesoderm	NO	#N/A	0.323931	0.859372
Orc5	paraxial mesoderm	NO	#N/A	0.324254	0.960007
Rab14	paraxial mesoderm	NO	#N/A	0.324663	0.994216
Dpy19l1	paraxial mesoderm	NO	#N/A	0.324831	0.971038
Rnf122	paraxial mesoderm	NO	#N/A	0.324985	0.824725
Sox4	paraxial mesoderm	NO	#N/A	0.325247	0.732003
Rbms1	paraxial mesoderm	NO	#N/A	0.325467	0.929736
Xist	hemangioblast	NO	#N/A	0.325627	0.397564
Mum1	hemangioblast	NO	#N/A	0.325627	0.941237
Parl	hemangioblast	NO	#N/A	0.325627	0.937604
Ccnf	hemangioblast	NO	Ccnf	0.325627	0.700849
9430038I01Rik	hemangioblast	NO	#N/A	0.325842	0.948967
Sec31a	paraxial mesoderm	NO	#N/A	0.325887	0.630778
Rraga	paraxial mesoderm	NO	#N/A	0.325902	0.556605
Hey1	paraxial mesoderm	NO	#N/A	0.326457	0.839109
D17Wsu92e	paraxial mesoderm	NO	#N/A	0.326498	0.794171
Sem1	paraxial mesoderm	NO	#N/A	0.326821	0.280619
Ddx19a	paraxial mesoderm	NO	#N/A	0.327086	0.975689
Ccnf	forebrain	NO	Ccnf	0.32714	0.679996
Meaf6	paraxial mesoderm	NO	#N/A	0.327771	0.7992
NA	heamtopoietic progenitors	NO	#N/A	0.327985	0.864965
Pcnx3	paraxial mesoderm	NO	#N/A	0.328005	0.968788
Adprh	paraxial mesoderm	NO	#N/A	0.328141	1
Atxn1l	hemangioblast	NO	#N/A	0.328592	0.985046
1110038F14Rik	paraxial mesoderm	NO	#N/A	0.328735	0.961779
Mrps21	paraxial mesoderm	NO	#N/A	0.328923	0.444208
Gas2l1	hemangioblast	NO	#N/A	0.329084	0.98323
Trip13	paraxial mesoderm	NO	Trip13	0.329123	0.963108
Gtf2h4	paraxial mesoderm	NO	#N/A	0.329194	0.966375
Rnf144a	paraxial mesoderm	NO	#N/A	0.329508	0.830629
Adss	paraxial mesoderm	NO	#N/A	0.330076	0.73461
Slc35b1	paraxial mesoderm	NO	#N/A	0.330631	0.953541
Med15	paraxial mesoderm	NO	#N/A	0.331186	0.75662
Mtx2	paraxial mesoderm	YES	#N/A	0.331595	0.399792
Yars	paraxial mesoderm	NO	#N/A	0.332676	0.68193
Uqcrfs1	paraxial mesoderm	NO	#N/A	0.333583	0.855383
Amn	paraxial mesoderm	NO	#N/A	0.334274	0.890413
Snf8	paraxial mesoderm	NO	#N/A	0.334508	0.715564
1700020I14Rik	paraxial mesoderm	NO	#N/A	0.334584	0.750147
Ubap1	paraxial mesoderm	NO	#N/A	0.334833	0.923968
Atp5e	paraxial mesoderm	NO	#N/A	0.335341	0.022833
Gsk3a	paraxial mesoderm	NO	#N/A	0.335453	0.872453
Fkbp4	paraxial mesoderm	NO	#N/A	0.335668	0.842948
Gmcl1	paraxial mesoderm	NO	#N/A	0.335783	0.894492
Sestd1	hemangioblast	NO	#N/A	0.33584	0.956792
Mad2l2	hemangioblast	NO	#N/A	0.33584	0.994588
Tcn2	hemangioblast	NO	#N/A	0.33584	0.836973
Hist3h2a	hemangioblast	NO	#N/A	0.33584	0.772755
Asb13	hemangioblast	NO	#N/A	0.33584	0.993742
G2e3	hemangioblast	NO	G2e3	0.33584	0.798057
Morn2	hemangioblast	NO	#N/A	0.33584	0.921663
Snrpd3	paraxial mesoderm	NO	#N/A	0.336608	0.990441
Ube2t	paraxial mesoderm	NO	Ube2t	0.336627	0.492475
Rpl38	paraxial mesoderm	NO	#N/A	0.337033	0.0395769
Prr13	paraxial mesoderm	NO	#N/A	0.337178	0.855383
Mlxip	paraxial mesoderm	NO	#N/A	0.337333	0.723117
Taz	paraxial mesoderm	NO	#N/A	0.337948	0.891811
Wdr18	paraxial mesoderm	NO	#N/A	0.338857	0.746045
Ddrgk1	paraxial mesoderm	NO	#N/A	0.339212	0.82347
Cox18	paraxial mesoderm	NO	#N/A	0.340015	0.994298
Nrip1	paraxial mesoderm	NO	#N/A	0.340611	0.958329
Kpnb1	paraxial mesoderm	YES	#N/A	0.340664	0.752878
Psme3	paraxial mesoderm	NO	#N/A	0.340958	0.715814
Ugp2	hemangioblast	NO	#N/A	0.341433	0.935227
Zc3h10	hemangioblast	NO	#N/A	0.341675	0.900281
Srrt	paraxial mesoderm	NO	#N/A	0.341888	0.970567
Snapc3	paraxial mesoderm	NO	#N/A	0.342148	0.615907
Mettl21a	paraxial mesoderm	NO	#N/A	0.342242	0.927479
Ppp2ca	paraxial mesoderm	NO	#N/A	0.342625	1
Rpl39	paraxial mesoderm	NO	#N/A	0.342801	0.0698836
Dda1	paraxial mesoderm	NO	#N/A	0.34322	0.97134
Eif4h	paraxial mesoderm	NO	#N/A	0.343917	0.940333
Tpbg	hemangioblast	NO	#N/A	0.344049	0.912148
Ctdp1	paraxial mesoderm	NO	#N/A	0.344092	1
Epcam	paraxial mesoderm	NO	#N/A	0.344718	0.260853
Rnf10	paraxial mesoderm	NO	#N/A	0.344797	0.555596
Pigt	paraxial mesoderm	NO	#N/A	0.345167	0.68485
Ptpn11	paraxial mesoderm	NO	#N/A	0.345758	0.794171
Ubr2	paraxial mesoderm	NO	#N/A	0.345807	0.858389
Zeb1	paraxial mesoderm	NO	#N/A	0.346075	0.917378
Rbms2	paraxial mesoderm	NO	#N/A	0.346386	0.286932
Tmem205	paraxial mesoderm	NO	#N/A	0.346519	0.678631
Lhpp	paraxial mesoderm	NO	#N/A	0.347579	0.671859
Tax1bp3	paraxial mesoderm	NO	#N/A	0.348416	0.703817
Metap1	paraxial mesoderm	NO	#N/A	0.348422	0.824725
Rpl36a	paraxial mesoderm	NO	#N/A	0.348946	0.782235
Hist1h2ap	endoderm	NO	#N/A	0.349268	0.564484
E2f8	paraxial mesoderm	NO	E2f8	0.349284	0.709583
Atxn10	paraxial mesoderm	NO	#N/A	0.349377	0.808146
Gusb	paraxial mesoderm	NO	#N/A	0.349448	0.87477
Txndc9	paraxial mesoderm	NO	#N/A	0.350113	0.321227
Xrcc4	paraxial mesoderm	NO	#N/A	0.350227	0.606042
Gt(ROSA)26Sor	paraxial mesoderm	NO	#N/A	0.350541	0.633462
Sec61a1	paraxial mesoderm	NO	#N/A	0.350774	0.974479
Ap1s3	paraxial mesoderm	NO	#N/A	0.351141	0.872453
Fzr1	paraxial mesoderm	NO	Fzr1	0.351278	0.152216
Ddx3y	paraxial mesoderm	NO	#N/A	0.351494	1
Minos1	paraxial mesoderm	NO	#N/A	0.351768	0.953477
Elf2	paraxial mesoderm	NO	#N/A	0.351855	0.876825
Gid8	paraxial mesoderm	NO	#N/A	0.352055	0.988975
Msto1	paraxial mesoderm	NO	#N/A	0.352121	0.678513
Efr3a	paraxial mesoderm	NO	#N/A	0.352167	0.572458
Chic2	paraxial mesoderm	NO	#N/A	0.352251	0.613659
Fbrsl1	paraxial mesoderm	NO	#N/A	0.352391	0.795877
Net1	paraxial mesoderm	NO	#N/A	0.352896	0.912123
Fam206a	paraxial mesoderm	NO	#N/A	0.353164	0.835534
Vcan	paraxial mesoderm	NO	#N/A	0.353333	0.873324
Prpsap1	paraxial mesoderm	NO	#N/A	0.353442	0.954875
Fiz1	paraxial mesoderm	NO	#N/A	0.354193	0.572458
Timp3	paraxial mesoderm	NO	#N/A	0.354513	0.962654
Ddx17	paraxial mesoderm	NO	#N/A	0.355209	0.858389
Psmd14	paraxial mesoderm	NO	#N/A	0.355466	0.97309
Sephs2	paraxial mesoderm	NO	#N/A	0.356182	0.891811
G3bp1	paraxial mesoderm	NO	#N/A	0.356311	0.994216
Anapc1	paraxial mesoderm	NO	#N/A	0.356346	0.971569
Sdha	paraxial mesoderm	NO	#N/A	0.356347	0.794171
Smu1	paraxial mesoderm	NO	#N/A	0.35654	0.891811
Atox1	paraxial mesoderm	NO	#N/A	0.356563	0.441392
H2-K1	paraxial mesoderm	NO	#N/A	0.35676	0.699191
Sh3gl1	paraxial mesoderm	NO	#N/A	0.356887	0.767533
Mfap1a	paraxial mesoderm	YES	#N/A	0.357688	0.611994
Ube2b	paraxial mesoderm	YES	#N/A	0.357756	0.891811
Gng5	paraxial mesoderm	NO	#N/A	0.357818	0.613659
Btbd10	paraxial mesoderm	NO	#N/A	0.357852	0.931517
Chtf18	paraxial mesoderm	NO	#N/A	0.358271	0.949629
Ftl1	paraxial mesoderm	NO	#N/A	0.358307	0.995931
Pctp	paraxial mesoderm	NO	#N/A	0.358387	0.990687
Smc1a	paraxial mesoderm	NO	#N/A	0.358395	0.626904
Tpd52l1	paraxial mesoderm	NO	#N/A	0.358533	0.613632
Plac8	paraxial mesoderm	NO	#N/A	0.358684	0.683193
Cox7a2l	paraxial mesoderm	NO	#N/A	0.358722	1
Jpt1	endoderm	NO	#N/A	0.358801	0.001206
Dpcd	paraxial mesoderm	NO	#N/A	0.358994	0.512477
Cenpb	paraxial mesoderm	NO	#N/A	0.359399	0.90568
Cep162	paraxial mesoderm	NO	#N/A	0.359889	0.641308
Ttc5	paraxial mesoderm	NO	#N/A	0.360383	0.731212
Psenen	paraxial mesoderm	NO	#N/A	0.360474	0.671859
Clns1a	paraxial mesoderm	NO	#N/A	0.36048	1
Hddc2	hemangioblast	NO	#N/A	0.360559	0.934636
Ppp1r14b	hemangioblast	NO	#N/A	0.360559	0.971009
Rab35	paraxial mesoderm	NO	#N/A	0.360602	0.793599
Psmc4	paraxial mesoderm	NO	#N/A	0.360657	0.773609
Cops2	paraxial mesoderm	NO	#N/A	0.36139	0.480803
Ifngr1	paraxial mesoderm	NO	#N/A	0.361438	0.572482
Tcf7	paraxial mesoderm	NO	#N/A	0.361855	0.940347
Hgh1	paraxial mesoderm	NO	#N/A	0.362065	0.526043
Gipc2	paraxial mesoderm	NO	#N/A	0.362304	0.997993
Cep78	paraxial mesoderm	NO	#N/A	0.36243	0.585918
Id2	paraxial mesoderm	NO	#N/A	0.362719	0.671859
Nudt1	paraxial mesoderm	NO	#N/A	0.362727	0.961044
Miip	paraxial mesoderm	NO	#N/A	0.362828	0.57709
H2afx	paraxial mesoderm	NO	#N/A	0.362911	0.0995959
Tpmt	paraxial mesoderm	NO	#N/A	0.363323	0.932738
Kif20a	forebrain	NO	#N/A	0.363455	0.948264
Syne4	paraxial mesoderm	NO	#N/A	0.363823	0.876894
Tmem9	hemangioblast	NO	#N/A	0.363883	0.957649
Ntmt1	hemangioblast	NO	#N/A	0.363883	0.719686
Psmd14	hemangioblast	NO	#N/A	0.363883	0.957393
Cbr4	hemangioblast	NO	#N/A	0.363883	0.997601
Taf1b	hemangioblast	NO	#N/A	0.363883	0.85782
Rpl21	paraxial mesoderm	NO	#N/A	0.364177	0.388826
Hspb11	paraxial mesoderm	NO	#N/A	0.364384	0.428238
Rfc4	paraxial mesoderm	NO	Rfc4	0.365454	0.595479
Ahi1	paraxial mesoderm	NO	#N/A	0.365566	0.723056
Nmd3	paraxial mesoderm	NO	#N/A	0.365778	0.542868
Lpar4	paraxial mesoderm	NO	#N/A	0.36629	0.364857
Arg1	paraxial mesoderm	NO	#N/A	0.36734	0.987592
Ung	cardiac	NO	Ung	0.367347	0.011204
Aurkb	forebrain	NO	Aurkb	0.367369	0.00516553
Ccdc32	paraxial mesoderm	NO	#N/A	0.367443	0.679724
Grwd1	paraxial mesoderm	NO	#N/A	0.36767	0.892945
Kif20b	forebrain	NO	Kif20b	0.367999	0.986657
Gmpr2	paraxial mesoderm	NO	#N/A	0.368017	0.912123
Cenpe	forebrain	NO	Cenpe	0.368079	0.3436
NA	paraxial mesoderm	NO	#N/A	0.368294	0.779801
Kmt2a	paraxial mesoderm	YES	#N/A	0.368451	0.931898
Nisch	hemangioblast	NO	#N/A	0.368743	0.909042
Acp2	hemangioblast	NO	#N/A	0.369343	0.919031
Efna5	hemangioblast	NO	#N/A	0.369343	0.961181
Smarcd3	paraxial mesoderm	NO	#N/A	0.370188	0.717702
Zfpl1	paraxial mesoderm	NO	#N/A	0.370281	0.862203
E2f5	paraxial mesoderm	NO	#N/A	0.370318	0.700353
Tmem199	paraxial mesoderm	NO	#N/A	0.37073	0.814949
Gpr180	paraxial mesoderm	NO	#N/A	0.370928	0.894552
Tpr	hemangioblast	NO	#N/A	0.371354	0.856753
Abcd3	hemangioblast	NO	#N/A	0.371354	0.938373
Tsc22d4	hemangioblast	NO	#N/A	0.371354	0.617599
Mad1l1	hemangioblast	NO	#N/A	0.371354	0.97486
Akr1b10	hemangioblast	NO	#N/A	0.371354	0.953416
Dmwd	hemangioblast	NO	#N/A	0.371354	0.985882
Sphk2	hemangioblast	NO	#N/A	0.371354	0.972067
Cabin1	hemangioblast	NO	#N/A	0.371354	0.973136
Pdhb	hemangioblast	NO	#N/A	0.371354	0.986689
Oxnad1	hemangioblast	NO	#N/A	0.371354	0.891985
Ncor1	hemangioblast	NO	#N/A	0.371354	0.874295
Nxn	hemangioblast	NO	#N/A	0.371354	0.960784
Trib1	hemangioblast	NO	#N/A	0.371354	0.98251
Cldnd1	hemangioblast	NO	#N/A	0.371354	0.986755
Hells	hemangioblast	NO	Hells	0.371354	0.125787
Cpsf2	paraxial mesoderm	NO	#N/A	0.371617	0.735061
Ccdc34	paraxial mesoderm	NO	#N/A	0.371841	0.22951
Foxb1	paraxial mesoderm	NO	#N/A	0.37202	0.732613
Ccne2	paraxial mesoderm	NO	#N/A	0.372036	0.159689
Mau2	paraxial mesoderm	NO	#N/A	0.372769	0.688568
Cdc6	paraxial mesoderm	NO	Cdc6	0.373127	0.0815369
Ankrd17	paraxial mesoderm	NO	#N/A	0.373308	0.751708
2300009A05Rik	paraxial mesoderm	NO	#N/A	0.373545	0.670504
Pla2g7	paraxial mesoderm	NO	#N/A	0.37377	0.763516
Rpl34	paraxial mesoderm	NO	#N/A	0.373944	0.697431
Slc26a2	paraxial mesoderm	NO	#N/A	0.374581	0.785788
Ctsc	paraxial mesoderm	NO	#N/A	0.374606	0.95798
Ccdc61	paraxial mesoderm	NO	#N/A	0.374694	0.894144
Ctdsp2	paraxial mesoderm	NO	#N/A	0.375592	0.905454
Eif4a1	paraxial mesoderm	NO	#N/A	0.375672	0.732003
Rpl27	forebrain	NO	#N/A	0.376557	0.609411
Akr1b3	hemangioblast	NO	#N/A	0.376596	1
Hells	paraxial mesoderm	NO	Hells	0.376704	0.0185417
Ube2w	hemangioblast	NO	#N/A	0.37695	0.989621
Tmem37	hemangioblast	NO	#N/A	0.37695	0.960521
Tceal9	hemangioblast	NO	#N/A	0.37695	0.912076
Hnrnpd	hemangioblast	NO	#N/A	0.37695	0.918073
Dr1	hemangioblast	NO	#N/A	0.37695	0.810158
Vgll4	hemangioblast	NO	#N/A	0.37695	0.942135
Rbpms	hemangioblast	NO	#N/A	0.37695	0.934262
Mmp15	hemangioblast	NO	#N/A	0.37695	0.972774
Gpc6	hemangioblast	NO	#N/A	0.37695	0.986072
Ttk	hemangioblast	NO	Ttk	0.37695	0.733829
Rad50	hemangioblast	NO	#N/A	0.37695	0.865273
P4ha2	hemangioblast	NO	#N/A	0.37695	0.909035
Cdk7	hemangioblast	NO	#N/A	0.37695	0.993991
Daam1	hemangioblast	NO	#N/A	0.37695	0.967473
Calm1	hemangioblast	YES	#N/A	0.37695	1
Zhx1	hemangioblast	NO	#N/A	0.37695	0.983443
Stim2	paraxial mesoderm	NO	#N/A	0.377035	0.903031
Txnip	paraxial mesoderm	NO	#N/A	0.377477	0.607536
Ldlrad3	paraxial mesoderm	NO	#N/A	0.37752	0.946219
Rpl28	paraxial mesoderm	NO	#N/A	0.37767	0.255437
Pim1	paraxial mesoderm	NO	#N/A	0.378424	0.917597
Chchd10	paraxial mesoderm	NO	#N/A	0.378511	0.49515
Nfkb1	paraxial mesoderm	NO	#N/A	0.378555	0.971038
Dars	hemangioblast	NO	#N/A	0.378958	0.87471
L1td1	hemangioblast	NO	#N/A	0.378958	0.922374
Ppan	hemangioblast	NO	#N/A	0.378958	0.874232
NA	hemangioblast	NO	#N/A	0.378958	0.927983
Tnfaip8	hemangioblast	NO	#N/A	0.378958	0.774294
Cox17	paraxial mesoderm	NO	#N/A	0.379774	0.349575
Prrc2c	paraxial mesoderm	NO	#N/A	0.379792	0.726398
Rps17	paraxial mesoderm	NO	#N/A	0.379893	0.576627
Supt6	paraxial mesoderm	NO	#N/A	0.379983	0.828056
Nck1	paraxial mesoderm	NO	#N/A	0.380111	1
Ddx39b	paraxial mesoderm	NO	#N/A	0.380949	0.718534
Cntrl	paraxial mesoderm	NO	#N/A	0.381044	0.94787
Trmt11	paraxial mesoderm	NO	#N/A	0.381392	0.751708
Exoc5	paraxial mesoderm	NO	#N/A	0.381527	0.854676
Bmpr2	paraxial mesoderm	NO	#N/A	0.381748	0.798015
Hsp90b1	paraxial mesoderm	NO	#N/A	0.382147	0.0232696
Alg5	paraxial mesoderm	NO	#N/A	0.382383	0.998355
Fabp5	paraxial mesoderm	NO	#N/A	0.382457	0.449915
Smim1	paraxial mesoderm	NO	#N/A	0.382712	0.975105
Fam216a	paraxial mesoderm	NO	#N/A	0.38317	0.668198
Hmgxb3	paraxial mesoderm	NO	#N/A	0.383567	0.729425
Rhod	paraxial mesoderm	NO	#N/A	0.384083	0.78472
Gprasp1	paraxial mesoderm	NO	#N/A	0.384854	0.999668
Nt5c	hemangioblast	NO	#N/A	0.384897	0.979882
Tmem161a	paraxial mesoderm	NO	#N/A	0.385102	0.725371
Supv3l1	paraxial mesoderm	NO	#N/A	0.385649	0.875748
Atad5	paraxial mesoderm	NO	#N/A	0.38572	0.526043
Cdkal1	paraxial mesoderm	NO	#N/A	0.385876	0.679724
Eef1b2	paraxial mesoderm	NO	#N/A	0.386014	0.0955102
Lnpk	paraxial mesoderm	NO	#N/A	0.386134	0.735061
Dhrs13	paraxial mesoderm	NO	#N/A	0.386358	0.607448
R3hcc1	paraxial mesoderm	NO	#N/A	0.386403	0.91691
Smim4	paraxial mesoderm	NO	#N/A	0.386969	0.794627
Akap9	paraxial mesoderm	NO	#N/A	0.387133	0.935191
Chaf1a	paraxial mesoderm	NO	#N/A	0.387181	0.877926
Mcm3	paraxial mesoderm	NO	#N/A	0.387245	0.0229197
Spc24	paraxial mesoderm	NO	#N/A	0.387413	1
Vta1	paraxial mesoderm	NO	#N/A	0.387933	0.789536
Zc3h7b	paraxial mesoderm	NO	#N/A	0.38818	0.888899
Cnot10	paraxial mesoderm	NO	#N/A	0.38846	0.855415
Caap1	paraxial mesoderm	NO	#N/A	0.388759	0.717919
Nup88	paraxial mesoderm	NO	#N/A	0.388882	0.671859
Tada2a	paraxial mesoderm	NO	#N/A	0.388921	0.929736
Orai1	paraxial mesoderm	NO	#N/A	0.38893	0.893457
Srf	paraxial mesoderm	NO	#N/A	0.389187	0.894144
Cggbp1	paraxial mesoderm	NO	#N/A	0.389265	0.884511
Msmo1	paraxial mesoderm	NO	#N/A	0.389874	0.998355
Mtch1	paraxial mesoderm	NO	#N/A	0.390522	0.822855
Nup153	paraxial mesoderm	NO	#N/A	0.39072	0.984348
Tmem165	endoderm	NO	#N/A	0.39109	0.459149
Dram2	paraxial mesoderm	NO	#N/A	0.391184	1
Prdm6	paraxial mesoderm	NO	#N/A	0.391278	0.723117
App	paraxial mesoderm	YES	#N/A	0.39169	0.316611
Tspan6	hemangioblast	NO	#N/A	0.391755	0.783069
Prmt2	hemangioblast	NO	#N/A	0.391755	0.889598
Faap100	hemangioblast	NO	#N/A	0.391755	0.937869
Drosha	hemangioblast	NO	#N/A	0.391755	0.992042
Btrc	hemangioblast	NO	#N/A	0.391755	0.940654
Cox7c	paraxial mesoderm	NO	#N/A	0.391767	0.00734953
Matr3	paraxial mesoderm	NO	#N/A	0.392357	1
NA	paraxial mesoderm	NO	#N/A	0.392685	0.00133042
Smo	hemangioblast	NO	#N/A	0.392715	0.961047
Kdelr3	hemangioblast	NO	#N/A	0.392715	0.949026
Tmem242	hemangioblast	NO	#N/A	0.392715	0.934055
Etv4	paraxial mesoderm	NO	Etv4	0.392871	0.990148
Nme2	paraxial mesoderm	YES	#N/A	0.39292	0.0815369
Zfp106	hemangioblast	NO	#N/A	0.393129	0.988403
Pola1	hemangioblast	NO	#N/A	0.393129	0.9321
Cdc25a	hemangioblast	NO	#N/A	0.393129	0.866434
Rfesd	hemangioblast	NO	#N/A	0.393129	0.950275
Uba52	lateral plate mesoderm	NO	#N/A	0.393714	1
Rxrb	paraxial mesoderm	YES	#N/A	0.3938	0.894144
Fam53a	paraxial mesoderm	NO	#N/A	0.394466	0.887224
Krcc1	paraxial mesoderm	NO	#N/A	0.394733	1
Rtn4	paraxial mesoderm	YES	#N/A	0.394804	0.74565
Dctn6	paraxial mesoderm	NO	#N/A	0.394833	1
Sec13	paraxial mesoderm	NO	#N/A	0.39502	0.891221
Det1	paraxial mesoderm	NO	#N/A	0.395074	0.455219
Npat	paraxial mesoderm	NO	#N/A	0.395434	0.417543
Car13	paraxial mesoderm	NO	#N/A	0.395678	0.5354
Pno1	paraxial mesoderm	NO	#N/A	0.395778	0.939746
Sox12	paraxial mesoderm	NO	#N/A	0.396054	0.523576
Rpl36al	forebrain	NO	#N/A	0.396062	0.948055
Faap24	paraxial mesoderm	NO	#N/A	0.396517	0.641356
Pink1	paraxial mesoderm	NO	#N/A	0.396772	0.969665
Hcfc1r1	paraxial mesoderm	NO	#N/A	0.397071	0.828164
Mrps6	paraxial mesoderm	NO	#N/A	0.397461	1
Cdk5rap3	paraxial mesoderm	NO	#N/A	0.397839	0.810422
Impad1	paraxial mesoderm	NO	#N/A	0.398366	0.884511
Cdc20	endoderm	NO	Cdc20	0.398477	0.0749539
Nckap1	paraxial mesoderm	NO	#N/A	0.399076	0.808228
Naaa	paraxial mesoderm	NO	#N/A	0.399639	0.962654
Wdr82	paraxial mesoderm	NO	#N/A	0.399758	0.746045
Pole4	hemangioblast	NO	#N/A	0.399999	0.731903
Ccne1	hemangioblast	NO	Ccne1	0.399999	0.223907
Triobp	hemangioblast	NO	#N/A	0.399999	0.89405
Cecr2	paraxial mesoderm	NO	#N/A	0.40002	0.987199
Ddx42	hemangioblast	NO	#N/A	0.400369	0.941913
Lifr	hemangioblast	NO	#N/A	0.400369	0.912996
Ndfip1	hemangioblast	NO	#N/A	0.400369	0.864638
Elp2	paraxial mesoderm	NO	#N/A	0.400408	1
Zbtb24	paraxial mesoderm	NO	#N/A	0.401088	0.386162
Mt2	paraxial mesoderm	NO	#N/A	0.40127	0.540553
Ppp4r2	paraxial mesoderm	NO	#N/A	0.40139	0.971321
Tmem50a	hemangioblast	NO	#N/A	0.401763	0.912307
Cd9	hemangioblast	NO	#N/A	0.401763	0.997019
Rhot1	hemangioblast	NO	#N/A	0.401763	0.924801
Cyb5r4	paraxial mesoderm	NO	#N/A	0.402643	0.387298
Tmem184b	paraxial mesoderm	NO	#N/A	0.402947	0.82347
2021-09-06	paraxial mesoderm	NO	#N/A	0.403046	0.94567
Elp4	paraxial mesoderm	NO	#N/A	0.403458	0.79523
Pick1	paraxial mesoderm	NO	#N/A	0.403934	0.932581
Smad7	paraxial mesoderm	NO	#N/A	0.403942	0.619805
Ubl7	paraxial mesoderm	NO	#N/A	0.404164	0.895569
Pck2	paraxial mesoderm	NO	#N/A	0.404407	0.781958
Ctnnbip1	endoderm	NO	#N/A	0.404529	0.799825
Rplp2	paraxial mesoderm	NO	#N/A	0.404964	0.516888
Rbfox2	hemangioblast	YES	#N/A	0.405234	0.983672
Nusap1	forebrain	NO	Nusap1	0.405387	0.109187
Usp50	forebrain	NO	#N/A	0.405615	0.881844
Kifc1	forebrain	NO	#N/A	0.405631	0.258471
ND2	paraxial mesoderm	NO	#N/A	0.406421	0.994216
Daxx	paraxial mesoderm	NO	#N/A	0.4065	0.957476
Tubb5	forebrain	NO	Tubb5	0.406917	0.68614
Dtl	paraxial mesoderm	NO	Dtl	0.407035	0.732613
Cwc25	paraxial mesoderm	NO	#N/A	0.407229	0.863364
Odc1	paraxial mesoderm	NO	#N/A	0.407259	0.232235
Rpl35	forebrain	NO	#N/A	0.407746	0.860278
Epb41l4aos	paraxial mesoderm	NO	#N/A	0.407837	0.613632
Btbd9	paraxial mesoderm	NO	#N/A	0.407892	0.908691
Rpl37a	paraxial mesoderm	NO	#N/A	0.408611	0.828164
Rbm22	paraxial mesoderm	NO	#N/A	0.409061	0.975689
Cdc23	paraxial mesoderm	NO	#N/A	0.409667	0.526043
Haspin	paraxial mesoderm	NO	#N/A	0.410025	0.94567
Golim4	paraxial mesoderm	NO	#N/A	0.410219	0.367023
Nde1	paraxial mesoderm	NO	#N/A	0.410491	0.107633
Rilpl2	paraxial mesoderm	NO	#N/A	0.410502	0.805482
Acot9	paraxial mesoderm	NO	#N/A	0.411266	0.830335
Tyw3	paraxial mesoderm	NO	#N/A	0.411449	0.868563
Fntb	paraxial mesoderm	NO	#N/A	0.411519	0.814484
Nhej1	hemangioblast	NO	#N/A	0.411571	0.98369
Mogat2	paraxial mesoderm	NO	#N/A	0.411963	0.990441
Nde1	endoderm	NO	#N/A	0.412196	0.139551
Birc5	endoderm	NO	Birc5	0.412369	0.552481
Hdlbp	paraxial mesoderm	NO	#N/A	0.412385	0.7992
Psmd11	paraxial mesoderm	NO	#N/A	0.41315	0.931517
Cryzl1	paraxial mesoderm	NO	#N/A	0.413302	0.992799
Slc12a2	paraxial mesoderm	NO	#N/A	0.4135	0.950357
Mdk	paraxial mesoderm	NO	#N/A	0.413535	0.678513
Got1	paraxial mesoderm	NO	#N/A	0.413693	0.894144
Ostf1	paraxial mesoderm	NO	#N/A	0.41388	1
Arxes1	hemangioblast	NO	#N/A	0.41395	0.982166
Ppp3r1	hemangioblast	NO	#N/A	0.41395	0.938591
Nsmce3	paraxial mesoderm	NO	#N/A	0.413977	0.588051
Dpp7	paraxial mesoderm	NO	#N/A	0.414425	0.970567
Slc2a3	paraxial mesoderm	NO	#N/A	0.414478	0.627488
Mettl13	paraxial mesoderm	NO	#N/A	0.414508	0.961864
Ncaph	paraxial mesoderm	NO	Ncaph	0.414658	0.670504
Timm21	paraxial mesoderm	NO	#N/A	0.414786	0.940934
1810013L24Rik	paraxial mesoderm	NO	#N/A	0.414812	0.613632
Coasy	hemangioblast	NO	#N/A	0.415233	0.965571
NA	hemangioblast	NO	#N/A	0.415233	0.750958
Alkbh8	paraxial mesoderm	NO	#N/A	0.415267	0.618071
Lef1	paraxial mesoderm	NO	#N/A	0.416387	0.412727
Taf3	paraxial mesoderm	NO	#N/A	0.416605	0.627992
Akr1a1	hemangioblast	NO	#N/A	0.416752	1
D10Jhu81e	hemangioblast	NO	#N/A	0.416752	0.902326
Dus4l	hemangioblast	NO	#N/A	0.416752	0.919536
Scrib	hemangioblast	NO	#N/A	0.416752	0.905215
Smc4	forebrain	NO	Smc4	0.416825	0.41122
Furin	paraxial mesoderm	NO	#N/A	0.417206	0.975105
NA	paraxial mesoderm	NO	#N/A	0.417509	0.555596
Flnb	paraxial mesoderm	NO	#N/A	0.418343	0.876825
Clk1	paraxial mesoderm	NO	#N/A	0.419101	0.995086
Dnttip2	paraxial mesoderm	NO	#N/A	0.419478	0.842948
Riox2	paraxial mesoderm	NO	#N/A	0.419569	0.894044
Mrps11	paraxial mesoderm	NO	#N/A	0.420123	0.704042
Chchd2	paraxial mesoderm	NO	#N/A	0.420362	0.68459
Spred1	paraxial mesoderm	YES	#N/A	0.420574	1
Scand1	paraxial mesoderm	NO	#N/A	0.420703	0.998355
Dhx38	paraxial mesoderm	NO	#N/A	0.420747	0.934354
Atp6v0e	paraxial mesoderm	NO	#N/A	0.42078	0.78472
Rif1	hemangioblast	NO	#N/A	0.421027	0.869237
Itgb3bp	hemangioblast	NO	#N/A	0.421027	0.974705
Psmd13	hemangioblast	NO	#N/A	0.421027	1
Nup37	hemangioblast	NO	#N/A	0.421027	0.979573
Stk24	hemangioblast	NO	#N/A	0.421027	0.831438
Zfp516	paraxial mesoderm	NO	#N/A	0.421236	0.134457
Skil	paraxial mesoderm	NO	#N/A	0.421236	0.994815
Acvr2b	paraxial mesoderm	NO	#N/A	0.42145	0.830335
Top2a	paraxial mesoderm	NO	Top2a	0.421537	0.139429
Ost4	paraxial mesoderm	NO	#N/A	0.421977	0.588051
Ogdh	paraxial mesoderm	NO	#N/A	0.422149	0.990687
Hyal2	paraxial mesoderm	NO	#N/A	0.422628	0.628552
Taf8	paraxial mesoderm	NO	#N/A	0.422798	0.446657
Nusap1	endoderm	NO	Nusap1	0.422947	0.125859
Acer2	hemangioblast	NO	#N/A	0.422955	0.592182
Mphosph9	hemangioblast	NO	#N/A	0.422955	0.984389
Alkbh6	hemangioblast	NO	#N/A	0.422955	0.960602
Hbb-bh1	hemangioblast	NO	#N/A	0.422955	0.560764
Pik3r4	hemangioblast	NO	#N/A	0.422955	0.963367
Slc25a1	hemangioblast	NO	#N/A	0.422955	0.855187
Dclre1a	hemangioblast	NO	#N/A	0.422955	0.878278
Slc25a39	paraxial mesoderm	NO	#N/A	0.422967	0.913298
Ldhb	paraxial mesoderm	NO	#N/A	0.423099	0.998355
Rpl36	paraxial mesoderm	NO	#N/A	0.423255	0.901415
Prc1	forebrain	YES	#N/A	0.423604	0.804581
Alkbh2	paraxial mesoderm	NO	#N/A	0.423668	0.537199
Cct8	paraxial mesoderm	NO	#N/A	0.423693	0.767533
Ift22	paraxial mesoderm	NO	#N/A	0.423764	0.678513
Nrde2	paraxial mesoderm	NO	#N/A	0.424078	0.87477
Fgfr2	paraxial mesoderm	NO	#N/A	0.424571	0.753218
Zscan21	paraxial mesoderm	NO	#N/A	0.424737	0.691105
Ube2j1	paraxial mesoderm	NO	#N/A	0.424809	0.775375
NA	forebrain	NO	#N/A	0.425294	0.64625
Usp14	paraxial mesoderm	NO	#N/A	0.425905	0.606042
Tssc4	paraxial mesoderm	NO	#N/A	0.426258	0.32831
Mettl6	paraxial mesoderm	NO	#N/A	0.42632	0.987592
Rps15	paraxial mesoderm	NO	#N/A	0.426455	0.746045
Ctnnb1	paraxial mesoderm	NO	#N/A	0.426849	0.872453
Ska2	paraxial mesoderm	NO	#N/A	0.427182	0.641101
Pop7	paraxial mesoderm	NO	#N/A	0.427411	1
Idi1	paraxial mesoderm	NO	#N/A	0.427639	0.798549
Bex3	paraxial mesoderm	NO	#N/A	0.427692	0.83756
Brms1	paraxial mesoderm	NO	#N/A	0.427815	0.998355
Tomm70a	paraxial mesoderm	NO	#N/A	0.427854	0.994815
Jagn1	paraxial mesoderm	NO	#N/A	0.428449	0.76038
Rac1	paraxial mesoderm	YES	#N/A	0.428707	1
Tut4	paraxial mesoderm	NO	#N/A	0.429425	0.700353
Chd9	paraxial mesoderm	NO	#N/A	0.42987	0.872453
Chtop	paraxial mesoderm	NO	#N/A	0.429913	0.434425
Magi1	paraxial mesoderm	NO	#N/A	0.430356	0.321227
Smc2	paraxial mesoderm	NO	#N/A	0.430766	0.819792
Mis18bp1	forebrain	NO	Mis18bp1	0.431092	0.567668
Pgam1	paraxial mesoderm	NO	#N/A	0.431293	0.873524
Tfap4	paraxial mesoderm	YES	#N/A	0.431305	0.516888
Mpp5	paraxial mesoderm	NO	#N/A	0.431349	0.736384
Sall4	hemangioblast	NO	#N/A	0.43145	0.962589
Golim4	hemangioblast	NO	#N/A	0.43145	0.976965
Brd4	paraxial mesoderm	NO	#N/A	0.431772	0.976783
Ddx19b	paraxial mesoderm	NO	#N/A	0.431867	0.854676
Mapre1	paraxial mesoderm	NO	#N/A	0.432178	0.929106
Tti2	paraxial mesoderm	NO	#N/A	0.432184	0.902317
Ska3	paraxial mesoderm	NO	#N/A	0.432674	0.751059
Krt19	paraxial mesoderm	NO	#N/A	0.432693	0.808228
Sar1a	paraxial mesoderm	NO	#N/A	0.433485	0.905471
Slc7a5	paraxial mesoderm	NO	#N/A	0.433589	0.60161
Armcx1	paraxial mesoderm	NO	#N/A	0.433668	0.82347
Serf2	paraxial mesoderm	NO	#N/A	0.434469	0.945289
Nrbp1	paraxial mesoderm	NO	#N/A	0.434553	0.783093
Rdx	paraxial mesoderm	YES	#N/A	0.434578	0.193863
Letmd1	paraxial mesoderm	YES	#N/A	0.434623	0.480803
Ifngr2	paraxial mesoderm	NO	#N/A	0.434752	0.861112
Nmral1	paraxial mesoderm	NO	#N/A	0.434816	0.39308
Itfg1	paraxial mesoderm	YES	#N/A	0.435017	0.856981
Cenpa	paraxial mesoderm	NO	Cenpa	0.435445	0.00157212
Pbx3	paraxial mesoderm	YES	#N/A	0.43563	0.628552
Vdac3	paraxial mesoderm	NO	#N/A	0.435654	1
Tmx2	paraxial mesoderm	NO	#N/A	0.435781	0.540553
Pxdn	paraxial mesoderm	NO	#N/A	0.436184	0.764238
Pdk3	paraxial mesoderm	NO	#N/A	0.436402	0.983097
Rfx7	paraxial mesoderm	YES	#N/A	0.436677	0.971321
Foxp4	paraxial mesoderm	NO	#N/A	0.436908	0.912123
Cept1	paraxial mesoderm	NO	#N/A	0.437049	0.908691
Bambi	paraxial mesoderm	NO	#N/A	0.4372	0.70631
Arfgap2	paraxial mesoderm	NO	#N/A	0.437408	0.902542
Eif2s1	paraxial mesoderm	NO	#N/A	0.437702	0.895569
Spc25	forebrain	NO	#N/A	0.437926	0.173653
Id3	paraxial mesoderm	NO	#N/A	0.438336	1
Gtf2h1	paraxial mesoderm	NO	#N/A	0.438456	0.610907
Fam49b	paraxial mesoderm	NO	#N/A	0.438959	0.891221
Sdf2l1	paraxial mesoderm	NO	#N/A	0.439214	0.994654
Rspo3	paraxial mesoderm	NO	#N/A	0.439302	0.427816
Crebbp	paraxial mesoderm	NO	#N/A	0.439326	0.824725
Actr8	paraxial mesoderm	NO	#N/A	0.440022	0.499979
Rps16	paraxial mesoderm	NO	#N/A	0.440054	0.487739
Drg2	paraxial mesoderm	NO	#N/A	0.440081	0.978343
Med31	paraxial mesoderm	NO	#N/A	0.440447	0.732856
Ppp2r1b	paraxial mesoderm	NO	#N/A	0.440722	0.985908
Cdc25a	paraxial mesoderm	NO	#N/A	0.441001	0.973224
Fastkd2	paraxial mesoderm	NO	#N/A	0.442027	0.854997
Ndfip2	paraxial mesoderm	NO	#N/A	0.442103	0.694214
Ppm1m	paraxial mesoderm	NO	#N/A	0.442401	0.837299
Trub1	paraxial mesoderm	NO	#N/A	0.442459	0.527877
Rcl1	paraxial mesoderm	NO	#N/A	0.442477	0.920657
Mto1	paraxial mesoderm	NO	#N/A	0.442865	0.19468
Ift81	paraxial mesoderm	NO	#N/A	0.443347	0.976538
Pds5a	paraxial mesoderm	NO	#N/A	0.443502	0.862951
Tmod2	paraxial mesoderm	NO	#N/A	0.443743	0.873324
Zfp101	paraxial mesoderm	NO	#N/A	0.444256	0.961779
Frmd4b	paraxial mesoderm	NO	#N/A	0.444313	0.975689
Coq6	paraxial mesoderm	NO	Coq6	0.444327	0.7992
Snx14	paraxial mesoderm	NO	#N/A	0.444335	0.892945
Gatad2b	hemangioblast	YES	#N/A	0.444531	0.891994
Orai1	hemangioblast	NO	#N/A	0.444531	0.960653
Pan3	hemangioblast	YES	#N/A	0.444531	0.967177
NA	hemangioblast	NO	#N/A	0.444531	0.931929
Golph3	hemangioblast	NO	#N/A	0.444531	0.999674
Chkb	hemangioblast	NO	#N/A	0.444531	0.991184
Cdx4	paraxial mesoderm	NO	#N/A	0.444772	0.969392
Oaz1	paraxial mesoderm	NO	#N/A	0.444847	0.893159
Purb	paraxial mesoderm	YES	#N/A	0.445186	0.854676
Rbm27	hemangioblast	NO	#N/A	0.445493	0.929429
Cul4a	paraxial mesoderm	NO	#N/A	0.445704	0.525049
Cox6b2	paraxial mesoderm	NO	#N/A	0.446098	0.719125
2310011J03Rik	paraxial mesoderm	NO	#N/A	0.44612	0.930562
Rpl31	paraxial mesoderm	NO	#N/A	0.446315	0.230309
Mios	paraxial mesoderm	NO	#N/A	0.446697	0.72163
Rpl24	paraxial mesoderm	NO	#N/A	0.446748	0.703318
Rps15a	paraxial mesoderm	NO	#N/A	0.446769	0.660277
AI413582	paraxial mesoderm	NO	#N/A	0.446857	0.998355
Pacrgl	paraxial mesoderm	NO	#N/A	0.446979	0.466064
Mfsd14a	paraxial mesoderm	NO	#N/A	0.447155	0.758812
Scfd1	paraxial mesoderm	NO	#N/A	0.447495	0.83065
Sparc	paraxial mesoderm	NO	#N/A	0.447841	0.671859
Cnot2	paraxial mesoderm	YES	#N/A	0.448009	0.540741
Tshz1	paraxial mesoderm	NO	#N/A	0.448017	0.939746
Tecr	paraxial mesoderm	NO	#N/A	0.448263	0.814484
Gtf2h2	paraxial mesoderm	NO	#N/A	0.44841	0.957721
Nup43	paraxial mesoderm	NO	#N/A	0.448621	0.987592
Ddx41	hemangioblast	NO	#N/A	0.448747	0.968001
Ube2l3	hemangioblast	NO	#N/A	0.448747	1
Aspm	forebrain	NO	#N/A	0.449365	0.317196
Tmem216	paraxial mesoderm	NO	#N/A	0.449655	0.90568
Sidt2	paraxial mesoderm	NO	#N/A	0.449691	0.933194
Cox8a	paraxial mesoderm	NO	#N/A	0.44975	0.835383
Usp10	paraxial mesoderm	NO	#N/A	0.449835	0.519757
Exosc4	paraxial mesoderm	NO	#N/A	0.450009	0.992731
Fam49b	forebrain	NO	#N/A	0.45032	0.884861
Hhex	paraxial mesoderm	NO	#N/A	0.450514	0.876825
Dhx40	paraxial mesoderm	NO	#N/A	0.450756	0.950357
Higd2a	paraxial mesoderm	NO	#N/A	0.450756	0.939746
1110002L01Rik	paraxial mesoderm	NO	#N/A	0.450771	0.97309
Itm2b	paraxial mesoderm	NO	#N/A	0.451309	0.0371362
Gpr107	paraxial mesoderm	NO	#N/A	0.451523	0.803042
Tctex1d2	paraxial mesoderm	NO	#N/A	0.451561	0.940934
Uchl3	paraxial mesoderm	NO	#N/A	0.451759	0.605017
ND4	paraxial mesoderm	NO	#N/A	0.451811	0.977991
Snhg6	paraxial mesoderm	NO	#N/A	0.45214	0.232235
Spink1	heamtopoietic progenitors	NO	#N/A	0.452463	0.915702
Secisbp2	paraxial mesoderm	NO	#N/A	0.452478	0.806819
Mcrip2	paraxial mesoderm	NO	#N/A	0.452871	0.977591
Rnf170	paraxial mesoderm	NO	#N/A	0.453273	0.679724
Rwdd2b	paraxial mesoderm	NO	#N/A	0.45347	0.825512
Stk11	paraxial mesoderm	NO	#N/A	0.453606	0.190269
Thumpd1	paraxial mesoderm	NO	#N/A	0.453826	0.966894
Tacc3	endoderm	NO	Tacc3	0.454116	0.167695
Setd5	paraxial mesoderm	NO	#N/A	0.45437	0.764238
Stk19	paraxial mesoderm	NO	#N/A	0.45439	0.966894
Ccar2	paraxial mesoderm	NO	#N/A	0.454724	0.873324
Smarcb1	hemangioblast	NO	#N/A	0.454868	1
Ncapd2	hemangioblast	NO	#N/A	0.454883	0.976972
Vcl	hemangioblast	NO	#N/A	0.454883	0.985457
Loxl2	hemangioblast	NO	#N/A	0.454883	0.993153
Pdcd6ip	paraxial mesoderm	NO	#N/A	0.455031	0.333797
S100a1	paraxial mesoderm	NO	#N/A	0.455038	0.819657
Tomm40l	paraxial mesoderm	NO	#N/A	0.45506	0.985294
Ddr1	paraxial mesoderm	NO	#N/A	0.455069	0.918886
Fam111a	forebrain	NO	#N/A	0.455136	0.730776
Nagpa	paraxial mesoderm	NO	#N/A	0.455189	0.717702
Rps12	paraxial mesoderm	NO	#N/A	0.455462	0.629239
2310022A10Rik	paraxial mesoderm	NO	#N/A	0.455536	0.895569
Caprin1	paraxial mesoderm	NO	#N/A	0.455601	0.83756
Med13	paraxial mesoderm	YES	#N/A	0.455821	0.819778
Nol10	paraxial mesoderm	NO	#N/A	0.455959	0.828056
NA	paraxial mesoderm	NO	#N/A	0.456012	0.681593
Ncbp2	paraxial mesoderm	NO	#N/A	0.4561	0.996245
Uba52	paraxial mesoderm	NO	#N/A	0.456116	0.393122
Cdca4	paraxial mesoderm	NO	#N/A	0.456241	0.995086
Klhl28	hemangioblast	NO	#N/A	0.456332	0.949515
Mid1	paraxial mesoderm	NO	#N/A	0.457063	0.884664
B4galt3	paraxial mesoderm	NO	#N/A	0.457122	0.876825
Qdpr	paraxial mesoderm	NO	#N/A	0.457519	0.782235
Phb	paraxial mesoderm	NO	#N/A	0.457544	0.607145
Fgd1	paraxial mesoderm	NO	#N/A	0.457668	0.802679
Smpd2	paraxial mesoderm	NO	#N/A	0.457838	0.995931
Slc39a6	paraxial mesoderm	NO	#N/A	0.45811	0.613632
Casp8ap2	paraxial mesoderm	NO	#N/A	0.458135	0.161102
Zfp358	paraxial mesoderm	NO	#N/A	0.458225	0.36911
Ung	endoderm	NO	Ung	0.458253	0.0924401
Trmt6	paraxial mesoderm	NO	#N/A	0.458989	0.975105
Fndc4	paraxial mesoderm	NO	#N/A	0.459158	0.953541
Tmem203	paraxial mesoderm	NO	#N/A	0.459741	0.821206
Hyou1	paraxial mesoderm	NO	#N/A	0.45995	0.891221
Sart3	hemangioblast	NO	#N/A	0.460358	0.899349
Atp6v0e	hemangioblast	NO	#N/A	0.460358	1
Etv6	paraxial mesoderm	NO	#N/A	0.460616	0.436308
Atp9a	paraxial mesoderm	NO	#N/A	0.460672	0.564545
Chd4	paraxial mesoderm	NO	#N/A	0.460793	0.655973
Rabif	paraxial mesoderm	NO	#N/A	0.460918	0.678513
Kif22	forebrain	NO	#N/A	0.461	0.64625
Pold1	paraxial mesoderm	NO	#N/A	0.46101	0.350817
Fndc3b	paraxial mesoderm	NO	#N/A	0.461115	0.83046
Crls1	paraxial mesoderm	NO	#N/A	0.46115	0.746045
Csnk1g3	paraxial mesoderm	NO	#N/A	0.461554	0.975689
Mcm10	hemangioblast	NO	#N/A	0.461763	0.921651
Uqcc1	hemangioblast	NO	#N/A	0.461763	0.982731
Hspa4l	hemangioblast	NO	#N/A	0.461763	0.886177
Pds5a	hemangioblast	NO	#N/A	0.461763	0.898614
Utp3	hemangioblast	NO	#N/A	0.461763	0.967297
Ascc1	hemangioblast	NO	#N/A	0.461763	0.956761
Psmd3	hemangioblast	NO	#N/A	0.461763	1
Dlk1	hemangioblast	NO	#N/A	0.461763	0.797885
Abcf2	paraxial mesoderm	NO	#N/A	0.461779	0.447971
Siah1b	paraxial mesoderm	NO	#N/A	0.461913	0.709583
Selenok	paraxial mesoderm	NO	#N/A	0.462235	0.746045
Pcna	forebrain	NO	Pcna	0.462276	0.132623
Ccpg1os	paraxial mesoderm	NO	#N/A	0.462312	0.388826
Scnm1	paraxial mesoderm	NO	#N/A	0.462384	0.793686
Luzp1	hemangioblast	NO	#N/A	0.462601	0.976881
Tmem39b	paraxial mesoderm	NO	#N/A	0.462856	0.749321
Armcx5	hemangioblast	NO	#N/A	0.463026	0.982525
Trim44	paraxial mesoderm	NO	#N/A	0.463052	0.906596
Nphp1	paraxial mesoderm	NO	#N/A	0.463207	0.902317
Mtmr2	paraxial mesoderm	NO	#N/A	0.463582	0.994216
Naa20	paraxial mesoderm	NO	#N/A	0.464102	0.863332
Dpm1	paraxial mesoderm	NO	#N/A	0.46416	0.775718
Mob4	paraxial mesoderm	NO	#N/A	0.464179	0.845786
Prpf4b	paraxial mesoderm	NO	#N/A	0.464218	0.985294
Rflnb	paraxial mesoderm	NO	#N/A	0.464504	0.880401
Aco2	paraxial mesoderm	NO	#N/A	0.466541	0.193755
Tpd52l2	paraxial mesoderm	NO	#N/A	0.46712	0.966894
Slc31a1	paraxial mesoderm	NO	#N/A	0.467189	0.78472
Rabl2	paraxial mesoderm	NO	#N/A	0.467198	0.216294
Emc2	paraxial mesoderm	NO	#N/A	0.46731	0.60078
Ctnnd1	paraxial mesoderm	NO	#N/A	0.467392	0.887025
Vbp1	paraxial mesoderm	NO	#N/A	0.467504	0.74565
Pus7	paraxial mesoderm	NO	#N/A	0.467568	0.931517
Aff4	paraxial mesoderm	NO	#N/A	0.467745	0.837002
Pmpca	paraxial mesoderm	NO	#N/A	0.467876	0.71568
Gmds	paraxial mesoderm	NO	#N/A	0.467951	0.902715
NA	paraxial mesoderm	NO	#N/A	0.468048	0.630164
Cst3	paraxial mesoderm	NO	#N/A	0.468101	0.719198
Tenm3	paraxial mesoderm	NO	#N/A	0.468355	0.884883
Mtif3	paraxial mesoderm	NO	#N/A	0.468511	0.824725
Mul1	hemangioblast	NO	#N/A	0.468676	0.881745
Pgls	hemangioblast	NO	#N/A	0.468676	0.841356
Ndel1	hemangioblast	NO	#N/A	0.468676	0.985313
Adam19	paraxial mesoderm	NO	#N/A	0.46879	0.994298
Unc119b	paraxial mesoderm	NO	#N/A	0.469045	0.975689
Crbn	paraxial mesoderm	NO	#N/A	0.469049	0.970567
Paip1	paraxial mesoderm	NO	#N/A	0.469315	0.894579
BC030867	paraxial mesoderm	NO	#N/A	0.469345	1
Gadd45g	paraxial mesoderm	NO	#N/A	0.469583	0.773401
Brix1	paraxial mesoderm	NO	#N/A	0.469893	0.947377
Sirt6	paraxial mesoderm	NO	#N/A	0.470019	0.894144
Ccng1	paraxial mesoderm	NO	#N/A	0.470451	0.891221
Abcb8	paraxial mesoderm	NO	#N/A	0.470555	0.976538
Phactr4	paraxial mesoderm	NO	#N/A	0.470598	0.393122
Tbl2	paraxial mesoderm	NO	#N/A	0.471051	0.931382
Sec24a	paraxial mesoderm	NO	#N/A	0.471267	1
Cmip	paraxial mesoderm	NO	#N/A	0.471285	0.945462
Mrpl45	paraxial mesoderm	NO	#N/A	0.471407	0.969471
Dnmbp	paraxial mesoderm	NO	#N/A	0.47156	0.7992
Rilpl1	paraxial mesoderm	NO	#N/A	0.471636	0.781958
Prpf38a	paraxial mesoderm	NO	#N/A	0.471724	0.393122
Zfand1	hemangioblast	NO	#N/A	0.471744	0.87733
Psmb4	hemangioblast	NO	#N/A	0.471744	0.936869
Slc35e2	hemangioblast	NO	#N/A	0.471744	1
Msx1	hemangioblast	NO	#N/A	0.471744	0.839929
Chfr	hemangioblast	NO	#N/A	0.471744	0.977659
Atp13a1	hemangioblast	NO	#N/A	0.471744	0.981081
Wwc1	hemangioblast	NO	#N/A	0.471744	0.984898
Dpf2	hemangioblast	NO	#N/A	0.471744	0.944573
Tpi1	paraxial mesoderm	NO	#N/A	0.472187	0.759585
Mkln1	paraxial mesoderm	YES	#N/A	0.472232	0.253217
NA	paraxial mesoderm	NO	#N/A	0.47249	0.54729
Dmap1	paraxial mesoderm	NO	#N/A	0.472652	0.434852
Mettl2	paraxial mesoderm	NO	#N/A	0.472834	0.976538
Zfp131	paraxial mesoderm	NO	#N/A	0.472904	0.873324
Sigmar1	hemangioblast	NO	#N/A	0.473331	0.75408
Fbxl20	paraxial mesoderm	NO	#N/A	0.473562	0.660449
Fzr1	forebrain	NO	Fzr1	0.473775	0.741663
1810037I17Rik	forebrain	NO	#N/A	0.473786	0.672085
Ppp2r5b	paraxial mesoderm	NO	#N/A	0.473899	0.982852
Gtpbp8	paraxial mesoderm	NO	#N/A	0.473941	0.983097
Mrpl18	paraxial mesoderm	NO	#N/A	0.47401	0.626784
Psrc1	forebrain	NO	Psrc1	0.474109	0.567668
Phospho2	paraxial mesoderm	NO	#N/A	0.474268	0.978937
Khdrbs1	paraxial mesoderm	NO	#N/A	0.474462	0.773313
Canx	paraxial mesoderm	NO	#N/A	0.474593	0.482447
Exosc7	paraxial mesoderm	NO	#N/A	0.474768	0.971321
E030030I06Rik	paraxial mesoderm	NO	#N/A	0.474905	0.778493
Socs2	forebrain	NO	#N/A	0.47496	0.904676
NA	paraxial mesoderm	NO	#N/A	0.475203	0.945289
1700021F05Rik	paraxial mesoderm	NO	#N/A	0.475212	0.913279
Tmem65	paraxial mesoderm	NO	#N/A	0.47525	0.736384
Ncapg2	paraxial mesoderm	NO	#N/A	0.475307	0.833794
Klhl22	paraxial mesoderm	NO	#N/A	0.475316	0.607333
Taf10	visceral endoderm	NO	#N/A	0.475421	0.871335
Fance	paraxial mesoderm	NO	#N/A	0.475497	0.461962
NA	paraxial mesoderm	NO	#N/A	0.475703	0.586099
Cdx2	paraxial mesoderm	NO	#N/A	0.476055	0.784754
Rpusd1	paraxial mesoderm	NO	#N/A	0.476605	0.97858
Scrn2	paraxial mesoderm	NO	#N/A	0.476664	1
4932438A13Rik	hemangioblast	NO	#N/A	0.476804	0.936026
Ppif	hemangioblast	NO	#N/A	0.476804	0.860359
Dhx33	paraxial mesoderm	NO	#N/A	0.476828	0.994654
Ap3s1	paraxial mesoderm	NO	#N/A	0.476838	0.726398
Repin1	paraxial mesoderm	NO	#N/A	0.476878	0.6839
Kat5	paraxial mesoderm	NO	#N/A	0.47697	0.965446
Atxn7l3b	paraxial mesoderm	NO	#N/A	0.477119	0.880419
Parpbp	paraxial mesoderm	NO	#N/A	0.477184	0.477677
Tmem70	paraxial mesoderm	NO	#N/A	0.477196	0.902542
Cpt2	paraxial mesoderm	NO	#N/A	0.477335	0.901909
G2e3	paraxial mesoderm	NO	G2e3	0.477385	0.961545
Syce2	paraxial mesoderm	NO	#N/A	0.477607	0.311883
Csrp2	hemangioblast	NO	#N/A	0.477809	0.926928
B230219D22Rik	paraxial mesoderm	NO	#N/A	0.478002	0.0184914
Bdp1	paraxial mesoderm	NO	#N/A	0.478341	0.858389
H19	paraxial mesoderm	NO	#N/A	0.478445	0.565285
Jun	paraxial mesoderm	NO	#N/A	0.478486	0.906596
Rsrc1	hemangioblast	NO	#N/A	0.478493	0.992422
Kpna6	hemangioblast	NO	#N/A	0.478493	0.789191
Pop7	hemangioblast	NO	#N/A	0.478493	0.857856
Tes	hemangioblast	NO	#N/A	0.478493	1
Mest	hemangioblast	NO	#N/A	0.478493	0.908669
Dynll2	hemangioblast	NO	#N/A	0.478493	0.987059
Frg1	paraxial mesoderm	NO	#N/A	0.47865	0.773313
Hmg20a	paraxial mesoderm	NO	#N/A	0.478706	0.363212
Tdp2	paraxial mesoderm	NO	#N/A	0.479122	0.39308
Prkra	hemangioblast	NO	#N/A	0.479177	0.995378
Caprin1	hemangioblast	NO	#N/A	0.479177	0.723151
Slc25a30	hemangioblast	NO	#N/A	0.479177	0.861506
Upp1	hemangioblast	NO	#N/A	0.479177	0.113991
Nampt	hemangioblast	NO	#N/A	0.479177	0.952812
Apobec3	hemangioblast	NO	#N/A	0.479177	0.97143
Ublcp1	paraxial mesoderm	NO	#N/A	0.479189	0.561417
Lhx1	paraxial mesoderm	NO	#N/A	0.47943	0.911533
Clu	paraxial mesoderm	NO	#N/A	0.479675	0.931517
Saysd1	paraxial mesoderm	NO	#N/A	0.479796	0.613632
Rpl27a	paraxial mesoderm	NO	#N/A	0.480066	0.599041
Dnaja3	paraxial mesoderm	NO	#N/A	0.480153	0.734992
Cep57	paraxial mesoderm	NO	#N/A	0.480169	0.674723
Atp1b3	paraxial mesoderm	NO	#N/A	0.480495	0.708839
Rassf7	paraxial mesoderm	NO	#N/A	0.480531	0.626784
Desi1	paraxial mesoderm	NO	#N/A	0.480852	0.551048
Eif2b3	paraxial mesoderm	NO	#N/A	0.481721	0.855383
Rpl3	paraxial mesoderm	NO	#N/A	0.481732	0.849513
Utp23	paraxial mesoderm	NO	#N/A	0.481822	0.759585
Slc25a22	paraxial mesoderm	NO	#N/A	0.481954	0.975689
Ube2cbp	paraxial mesoderm	NO	#N/A	0.48209	0.974479
Chmp7	paraxial mesoderm	NO	#N/A	0.482216	0.610907
Stk35	paraxial mesoderm	NO	#N/A	0.482673	0.367023
Lad1	paraxial mesoderm	NO	#N/A	0.482802	0.763019
Mrps34	paraxial mesoderm	NO	#N/A	0.48281	0.873324
Ube2j2	paraxial mesoderm	NO	#N/A	0.482906	0.953668
Tpcn1	hemangioblast	NO	#N/A	0.483363	0.958977
Efs	paraxial mesoderm	NO	#N/A	0.483539	0.850196
Scnm1	hemangioblast	NO	#N/A	0.483575	0.817272
Nenf	paraxial mesoderm	NO	#N/A	0.484352	0.947584
Gpalpp1	paraxial mesoderm	NO	#N/A	0.484471	0.873347
Atp5g3	paraxial mesoderm	NO	#N/A	0.484996	0.830335
Stau2	paraxial mesoderm	NO	#N/A	0.485045	0.970953
Ccdc18	paraxial mesoderm	NO	#N/A	0.48505	0.905647
Cnot8	paraxial mesoderm	NO	#N/A	0.485055	0.968501
Rpl13a	paraxial mesoderm	NO	#N/A	0.485304	0.746045
Tbx3	hemangioblast	NO	#N/A	0.485414	0.86271
Chchd7	paraxial mesoderm	NO	#N/A	0.48568	0.970567
6030458C11Rik	paraxial mesoderm	NO	#N/A	0.485772	0.159576
Tmprss2	paraxial mesoderm	NO	#N/A	0.485965	0.530006
Daam1	paraxial mesoderm	NO	#N/A	0.486005	0.982852
Kdm4a	paraxial mesoderm	NO	#N/A	0.486163	0.555634
Dmtf1	paraxial mesoderm	NO	#N/A	0.486231	0.74565
Mcm4	paraxial mesoderm	NO	Mcm4	0.486377	0.0524285
Mcfd2	paraxial mesoderm	NO	#N/A	0.486432	0.873324
Tpcn1	paraxial mesoderm	NO	#N/A	0.486491	0.957476
Msi1	paraxial mesoderm	NO	#N/A	0.486687	0.872453
Junb	paraxial mesoderm	NO	#N/A	0.486687	0.94567
Larp1	paraxial mesoderm	NO	#N/A	0.486769	0.717702
Kifap3	paraxial mesoderm	NO	#N/A	0.486903	0.107633
Dctd	paraxial mesoderm	NO	#N/A	0.486987	0.858389
NA	paraxial mesoderm	NO	#N/A	0.487056	0.848375
Xrcc5	paraxial mesoderm	NO	#N/A	0.487304	0.568994
Vps35l	paraxial mesoderm	NO	#N/A	0.487345	0.920204
Nrf1	paraxial mesoderm	NO	#N/A	0.487419	0.9581
Smad5	paraxial mesoderm	NO	#N/A	0.487967	0.81717
Itgav	paraxial mesoderm	NO	#N/A	0.488253	0.855415
Eno1	paraxial mesoderm	NO	#N/A	0.488265	0.893159
Wdr55	paraxial mesoderm	NO	#N/A	0.488799	0.965288
Sptssa	paraxial mesoderm	NO	#N/A	0.489078	0.85526
Bmp2	paraxial mesoderm	NO	Bmp2	0.489082	0.854676
Rhoc	paraxial mesoderm	NO	#N/A	0.489164	0.183415
Wtap	paraxial mesoderm	NO	#N/A	0.489283	0.903822
Slbp	forebrain	NO	Slbp	0.489317	0.0633835
Dimt1	paraxial mesoderm	NO	#N/A	0.489491	0.971038
Tex30	paraxial mesoderm	NO	#N/A	0.48962	0.55397
Lbr	paraxial mesoderm	NO	Lbr	0.489658	0.35692
Smim3	paraxial mesoderm	NO	#N/A	0.489671	0.906596
Meis2	paraxial mesoderm	NO	#N/A	0.489749	0.785788
Bmp7	hemangioblast	NO	#N/A	0.490011	0.842087
Prpsap1	hemangioblast	NO	#N/A	0.490011	0.929908
Pimreg	forebrain	NO	Pimreg	0.4901	0.461296
Oxld1	paraxial mesoderm	NO	#N/A	0.490213	0.905647
Mzt1	paraxial mesoderm	NO	Mzt1	0.490266	0.837246
Trmt2a	paraxial mesoderm	NO	Trmt2a	0.490618	0.585799
Ankrd11	paraxial mesoderm	NO	#N/A	0.490948	0.469668
Golga4	paraxial mesoderm	NO	#N/A	0.491596	0.168538
Dnm1l	paraxial mesoderm	NO	#N/A	0.491728	0.894144
Abl2	paraxial mesoderm	NO	#N/A	0.491751	0.703817
2410131K14Rik	hemangioblast	NO	#N/A	0.492083	0.960546
Kpna2	paraxial mesoderm	NO	#N/A	0.492516	0.447971
Guf1	paraxial mesoderm	NO	#N/A	0.492654	0.998355
Pdlim2	paraxial mesoderm	NO	#N/A	0.492727	0.946205
Hells	forebrain	NO	Hells	0.492866	0.941989
Txnl4a	paraxial mesoderm	NO	#N/A	0.492984	0.97134
Psmd6	paraxial mesoderm	NO	#N/A	0.493355	0.983024
Ptpra	paraxial mesoderm	NO	#N/A	0.493704	0.957476
Hmga1	forebrain	NO	#N/A	0.494091	1
Trove2	paraxial mesoderm	NO	#N/A	0.494261	0.990148
Sik3	paraxial mesoderm	NO	#N/A	0.49429	0.94341
Enc1	hemangioblast	NO	#N/A	0.494436	0.821132
Vps18	paraxial mesoderm	NO	#N/A	0.494781	0.641041
Twsg1	paraxial mesoderm	NO	#N/A	0.495046	0.037899
Dlg5	paraxial mesoderm	NO	#N/A	0.495223	0.477677
Chchd6	paraxial mesoderm	NO	#N/A	0.496021	0.82982
Terf1	paraxial mesoderm	NO	#N/A	0.496495	0.542868
Gtpbp10	paraxial mesoderm	NO	#N/A	0.496601	0.940333
Bin1	paraxial mesoderm	NO	#N/A	0.49665	0.676118
Ddx39	paraxial mesoderm	NO	#N/A	0.496758	0.745398
Mrps30	paraxial mesoderm	NO	#N/A	0.497092	1
Fxr1	paraxial mesoderm	NO	#N/A	0.497296	0.970567
Dnajc7	paraxial mesoderm	NO	#N/A	0.497307	0.97858
Plagl2	paraxial mesoderm	NO	#N/A	0.497606	0.627488
Safb2	paraxial mesoderm	NO	#N/A	0.497722	0.855383
Apool	paraxial mesoderm	NO	#N/A	0.497819	0.520672
Clybl	paraxial mesoderm	NO	#N/A	0.497825	0.97331
Gstp1	forebrain	NO	#N/A	0.497899	0.794389
1810055G02Rik	paraxial mesoderm	NO	#N/A	0.498125	0.849732
Samd1	paraxial mesoderm	NO	#N/A	0.49826	0.688568
Trmt10a	paraxial mesoderm	NO	#N/A	0.498686	0.957476
Psme4	paraxial mesoderm	NO	#N/A	0.49875	0.822269
Mrpl49	paraxial mesoderm	NO	#N/A	0.498959	0.751154
Cth	paraxial mesoderm	NO	#N/A	0.499002	0.681593
Sar1b	paraxial mesoderm	NO	#N/A	0.499285	0.901822
Ppp2r3a	paraxial mesoderm	YES	#N/A	0.49936	0.949629
Tmed4	paraxial mesoderm	NO	#N/A	0.499376	0.855415
9430038I01Rik	paraxial mesoderm	NO	#N/A	0.499828	0.837002
Lmf1	paraxial mesoderm	NO	#N/A	0.500192	0.759456
Wars	paraxial mesoderm	NO	#N/A	0.500319	0.996334
Epm2aip1	paraxial mesoderm	NO	#N/A	0.500443	0.764506
Cox6b1	paraxial mesoderm	NO	#N/A	0.500453	0.302865
Clspn	forebrain	NO	Clspn	0.500523	0.91198
Hsd17b4	paraxial mesoderm	NO	#N/A	0.500589	0.75327
Gorab	paraxial mesoderm	NO	#N/A	0.500795	0.98918
Plk4	paraxial mesoderm	NO	#N/A	0.500798	0.682407
Vps13a	paraxial mesoderm	NO	#N/A	0.500841	1
Cpped1	paraxial mesoderm	NO	#N/A	0.501054	1
Asns	paraxial mesoderm	NO	#N/A	0.501479	1
Rab3ip	paraxial mesoderm	NO	#N/A	0.50183	0.764238
Brca1	paraxial mesoderm	NO	Brca1	0.501893	1
Rsl1d1	paraxial mesoderm	NO	#N/A	0.501995	1
Pi4ka	paraxial mesoderm	NO	#N/A	0.502011	0.328412
Tada1	hemangioblast	NO	#N/A	0.502074	0.956862
Med22	hemangioblast	NO	#N/A	0.502074	0.915617
Snai1	hemangioblast	NO	#N/A	0.502074	0.811209
Cic	hemangioblast	NO	#N/A	0.502074	0.988935
Irx3	hemangioblast	NO	#N/A	0.502074	0.881038
Msx2	hemangioblast	NO	#N/A	0.502074	0.818245
LOC100862446	hemangioblast	NO	#N/A	0.502074	0.502419
Prps1l3	hemangioblast	NO	#N/A	0.502074	0.778839
Eif3l	hemangioblast	NO	#N/A	0.502074	0.840926
Cdca3	endoderm	NO	Cdca3	0.502201	0.725379
Pcdh7	paraxial mesoderm	YES	#N/A	0.502343	0.5354
Hist1h1a	paraxial mesoderm	NO	#N/A	0.50243	0.043298
5430416N02Rik	paraxial mesoderm	NO	#N/A	0.502857	0.613632
Adam17	paraxial mesoderm	NO	#N/A	0.502922	0.978343
Prkar1a	hemangioblast	NO	#N/A	0.502991	0.931921
Scly	paraxial mesoderm	NO	#N/A	0.50308	0.78472
Osgep	paraxial mesoderm	NO	#N/A	0.503498	0.907898
Fam168a	paraxial mesoderm	YES	#N/A	0.503528	0.627488
Tdrd3	paraxial mesoderm	NO	#N/A	0.503848	0.777356
Bzw1	paraxial mesoderm	NO	#N/A	0.503859	0.259264
Incenp	forebrain	NO	#N/A	0.504214	0.170246
Tmem222	paraxial mesoderm	NO	#N/A	0.504321	0.782235
Cpm	paraxial mesoderm	NO	#N/A	0.504614	0.931517
Cep164	paraxial mesoderm	NO	#N/A	0.505026	1
Rpa2	paraxial mesoderm	NO	#N/A	0.505242	0.0971004
Ift43	paraxial mesoderm	NO	#N/A	0.505599	0.732003
Cyr61	paraxial mesoderm	NO	#N/A	0.505678	0.821206
Clstn1	paraxial mesoderm	NO	#N/A	0.505803	0.734992
Ppp1r16a	paraxial mesoderm	NO	#N/A	0.505902	0.585799
Ccnjl	paraxial mesoderm	NO	#N/A	0.506334	0.914657
Lmnb2	paraxial mesoderm	NO	#N/A	0.506464	0.968788
Dynlt1f	paraxial mesoderm	NO	#N/A	0.50662	0.973224
Mid1ip1	paraxial mesoderm	NO	#N/A	0.50715	0.876825
Pigyl	hemangioblast	NO	#N/A	0.507229	0.908323
Arhgap12	hemangioblast	NO	#N/A	0.507229	1
Klc2	hemangioblast	NO	#N/A	0.507229	1
Prkrip1	paraxial mesoderm	NO	#N/A	0.507329	0.970567
Nbr1	paraxial mesoderm	NO	#N/A	0.507381	0.732003
Vps45	paraxial mesoderm	NO	#N/A	0.50746	0.858389
Ckap2l	forebrain	NO	Ckap2l	0.507889	0.0633835
Hagh	paraxial mesoderm	NO	#N/A	0.508334	0.946205
Nol8	hemangioblast	NO	#N/A	0.508462	0.925217
Flywch1	paraxial mesoderm	NO	#N/A	0.508587	0.719582
Armc8	paraxial mesoderm	YES	#N/A	0.508777	0.962998
Plbd2	paraxial mesoderm	NO	#N/A	0.508921	0.606042
Fcho2	paraxial mesoderm	NO	#N/A	0.509012	0.759585
Usp16	paraxial mesoderm	NO	#N/A	0.509043	0.735061
Slc39a7	paraxial mesoderm	NO	#N/A	0.509326	0.894144
Nars2	paraxial mesoderm	NO	#N/A	0.509405	0.880439
Plagl2	hemangioblast	NO	#N/A	0.50941	0.959268
Actb	hemangioblast	NO	#N/A	0.50941	0.977877
Rdx	hemangioblast	YES	#N/A	0.50941	0.777008
Usp4	hemangioblast	NO	#N/A	0.50941	0.974568
Extl2	paraxial mesoderm	NO	#N/A	0.509418	0.471889
H1fx	paraxial mesoderm	NO	#N/A	0.509489	0.369024
Bop1	paraxial mesoderm	NO	#N/A	0.509496	0.935191
Zfp57	paraxial mesoderm	NO	#N/A	0.509737	0.436308
Carhsp1	paraxial mesoderm	NO	#N/A	0.510059	0.789655
Tkfc	paraxial mesoderm	NO	#N/A	0.510094	0.884664
Tmem165	heamtopoietic progenitors	NO	#N/A	0.510145	1
Helz	paraxial mesoderm	NO	#N/A	0.510396	0.895028
Fam168b	paraxial mesoderm	NO	#N/A	0.510447	0.95798
Pggt1b	paraxial mesoderm	NO	#N/A	0.510738	0.770665
Dnajc25	paraxial mesoderm	NO	#N/A	0.510886	0.928538
Cnpy3	paraxial mesoderm	NO	#N/A	0.511342	0.540553
Rab31	paraxial mesoderm	NO	#N/A	0.511364	0.906596
Crnkl1	hemangioblast	NO	#N/A	0.511754	0.836164
Picalm	hemangioblast	YES	#N/A	0.511754	0.989764
Sac3d1	paraxial mesoderm	NO	#N/A	0.511793	0.540553
Srp68	paraxial mesoderm	NO	#N/A	0.51217	0.993615
Cpn1	paraxial mesoderm	NO	#N/A	0.512217	0.107633
2021-09-06	hemangioblast	NO	#N/A	0.512312	0.9974
Faf2	paraxial mesoderm	NO	#N/A	0.512479	0.560356
ND4L	paraxial mesoderm	NO	#N/A	0.512487	0.732613
Slc25a17	paraxial mesoderm	NO	#N/A	0.512551	0.681641
Gata2	paraxial mesoderm	NO	#N/A	0.512714	0.736765
Atg5	paraxial mesoderm	NO	#N/A	0.512716	0.855415
Hbb-bh1	visceral endoderm	NO	#N/A	0.512996	0.440409
Oat	paraxial mesoderm	NO	#N/A	0.513078	0.746045
Mterf3	paraxial mesoderm	NO	#N/A	0.513102	1
Tbp	paraxial mesoderm	NO	#N/A	0.514203	0.691884
Uckl1	paraxial mesoderm	NO	#N/A	0.514241	0.990853
Kptn	paraxial mesoderm	NO	#N/A	0.514395	0.805482
1190002N15Rik	paraxial mesoderm	NO	#N/A	0.514506	0.858389
Rps28	paraxial mesoderm	NO	#N/A	0.514701	0.73461
Add1	paraxial mesoderm	YES	#N/A	0.515024	0.190269
Mrps31	paraxial mesoderm	NO	#N/A	0.515177	0.989131
Tagln	paraxial mesoderm	NO	#N/A	0.515238	0.43608
Clptm1	hemangioblast	NO	#N/A	0.515401	0.929596
Rdh14	paraxial mesoderm	NO	#N/A	0.515872	0.735061
Dap	paraxial mesoderm	NO	#N/A	0.51632	0.975689
Vamp7	hemangioblast	NO	#N/A	0.516548	0.942857
Supt16	paraxial mesoderm	NO	#N/A	0.517132	0.615907
Tgif1	paraxial mesoderm	NO	#N/A	0.517214	0.903822
Arpin	paraxial mesoderm	NO	#N/A	0.517449	0.601684
Hnrnpd	paraxial mesoderm	NO	#N/A	0.517744	0.526871
Ralgapa1	paraxial mesoderm	NO	#N/A	0.51796	0.723117
Mycn	paraxial mesoderm	NO	#N/A	0.51812	0.913279
Pex11b	paraxial mesoderm	NO	#N/A	0.518284	0.764238
Elob	paraxial mesoderm	NO	#N/A	0.518446	0.572482
Csde1	paraxial mesoderm	NO	#N/A	0.518479	0.99098
Xpa	paraxial mesoderm	NO	#N/A	0.518507	0.824725
Cks2	endoderm	NO	Cks2	0.519072	0.0749539
Slf2	paraxial mesoderm	NO	#N/A	0.5191	0.90568
Dnajc12	paraxial mesoderm	NO	#N/A	0.51913	0.627992
Ddx20	paraxial mesoderm	NO	#N/A	0.519216	0.217742
Thg1l	hemangioblast	NO	#N/A	0.51943	0.944219
Spry2	paraxial mesoderm	NO	#N/A	0.519474	0.993414
Ect2	paraxial mesoderm	NO	Ect2	0.519528	0.764506
Gnl3l	paraxial mesoderm	NO	#N/A	0.519595	0.889154
Tcta	paraxial mesoderm	NO	#N/A	0.520384	0.850196
Ehbp1	paraxial mesoderm	NO	#N/A	0.520742	0.82347
Phc1	paraxial mesoderm	NO	#N/A	0.520768	0.838046
Btg1	paraxial mesoderm	NO	#N/A	0.520952	0.855383
Tmem107	paraxial mesoderm	NO	#N/A	0.52107	0.340809
Fzd10	paraxial mesoderm	YES	#N/A	0.521075	0.82347
Carm1	paraxial mesoderm	NO	#N/A	0.521335	0.902251
Ints3	paraxial mesoderm	NO	#N/A	0.521386	0.974479
Ralbp1	paraxial mesoderm	NO	#N/A	0.521489	0.997435
Sbk1	paraxial mesoderm	NO	#N/A	0.52152	0.894144
Polr3g	paraxial mesoderm	NO	#N/A	0.521656	0.688761
Zfp84	paraxial mesoderm	NO	#N/A	0.521808	0.994815
Pycr2	hemangioblast	NO	#N/A	0.521821	1
Vps26a	paraxial mesoderm	YES	#N/A	0.521893	0.906596
Acaa2	paraxial mesoderm	NO	#N/A	0.522037	0.75327
Igfbp5	paraxial mesoderm	NO	#N/A	0.522042	0.687218
Tent2	paraxial mesoderm	NO	#N/A	0.522239	0.887169
Rfwd3	paraxial mesoderm	NO	#N/A	0.522819	0.894144
Rmi2	hemangioblast	NO	#N/A	0.522857	0.646816
Stn1	paraxial mesoderm	NO	#N/A	0.52299	0.525592
Nptn	paraxial mesoderm	NO	#N/A	0.523153	0.442089
2610301B20Rik	paraxial mesoderm	NO	#N/A	0.523276	0.939764
Gtse1	paraxial mesoderm	NO	Gtse1	0.523285	0.366706
Ube2z	paraxial mesoderm	NO	#N/A	0.523335	0.986999
Ramp2	paraxial mesoderm	NO	#N/A	0.523347	0.7992
Las1l	paraxial mesoderm	NO	#N/A	0.52355	0.751708
Ndufa7	paraxial mesoderm	NO	#N/A	0.523678	0.190269
Elavl1	paraxial mesoderm	NO	#N/A	0.523761	0.923057
Gpx8	paraxial mesoderm	NO	#N/A	0.524043	0.687243
Ints9	paraxial mesoderm	NO	#N/A	0.524277	0.477677
Tmem168	paraxial mesoderm	NO	#N/A	0.524349	0.831378
Slc20a1	paraxial mesoderm	NO	#N/A	0.524397	0.953655
Uchl5	paraxial mesoderm	NO	#N/A	0.524562	0.987438
Urm1	paraxial mesoderm	NO	#N/A	0.524716	0.591479
Tuba1c	endoderm	NO	#N/A	0.524825	0.197448
Rap2c	hemangioblast	NO	#N/A	0.524874	0.894862
Amt	hemangioblast	NO	#N/A	0.524874	1
Thoc1	paraxial mesoderm	NO	#N/A	0.525171	0.888899
Map1b	forebrain	NO	#N/A	0.525213	0.656951
Spata7	paraxial mesoderm	NO	#N/A	0.525312	0.874357
Cct5	paraxial mesoderm	NO	#N/A	0.525462	1
Gatad2b	paraxial mesoderm	YES	#N/A	0.525569	0.908664
Gmppb	paraxial mesoderm	NO	#N/A	0.5257	0.585439
Tceal5	paraxial mesoderm	NO	#N/A	0.525803	0.703817
Tfcp2	paraxial mesoderm	NO	#N/A	0.526064	0.810422
Ube2w	paraxial mesoderm	NO	#N/A	0.52627	0.613632
Atp5g2	paraxial mesoderm	NO	#N/A	0.526917	0.998505
Mkrn1	paraxial mesoderm	YES	#N/A	0.527052	0.530495
Tex9	paraxial mesoderm	NO	#N/A	0.527374	0.35692
Celf1	hemangioblast	NO	#N/A	0.527988	0.976009
Usp50	hemangioblast	NO	#N/A	0.527988	0.708215
Nucb1	hemangioblast	NO	#N/A	0.527988	0.587542
Dennd5a	hemangioblast	YES	#N/A	0.527988	0.946128
Mtrf1l	hemangioblast	NO	#N/A	0.527988	0.97495
Rnf122	hemangioblast	NO	#N/A	0.527988	0.96557
Sntb2	hemangioblast	NO	#N/A	0.527988	0.967607
Zfp821	hemangioblast	NO	#N/A	0.527988	0.989902
Glt8d1	hemangioblast	NO	#N/A	0.527988	0.978663
Bmpr1a	hemangioblast	NO	#N/A	0.527988	0.891829
Arhgef12	hemangioblast	NO	#N/A	0.527988	0.941737
Pmp22	hemangioblast	NO	#N/A	0.527988	0.715028
Fbxl20	hemangioblast	NO	#N/A	0.527988	0.978635
Acly	hemangioblast	NO	#N/A	0.527988	0.878216
Fam8a1	hemangioblast	NO	#N/A	0.527988	0.986719
Rnf144a	hemangioblast	NO	#N/A	0.527988	1
Tst	hemangioblast	NO	#N/A	0.527988	0.93249
Mzt2	hemangioblast	NO	#N/A	0.527988	0.985009
1110059E24Rik	hemangioblast	NO	#N/A	0.527988	0.905972
Socs6	paraxial mesoderm	NO	#N/A	0.528043	0.917848
Thoc1	endoderm	NO	#N/A	0.528106	0.797144
Phtf1	paraxial mesoderm	NO	#N/A	0.528168	0.773313
Selenop	paraxial mesoderm	NO	#N/A	0.528366	0.709954
Usp7	paraxial mesoderm	NO	#N/A	0.528403	0.894434
Ube2c	visceral endoderm	NO	Ube2c	0.528482	0.775534
Grpel1	paraxial mesoderm	NO	Grpel1	0.528504	0.906596
Sec24b	paraxial mesoderm	NO	#N/A	0.528553	0.366706
Tmem97	endoderm	NO	#N/A	0.529016	1
NA	paraxial mesoderm	NO	#N/A	0.529046	0.227739
Des	paraxial mesoderm	NO	#N/A	0.529243	0.955786
Pin4	hemangioblast	NO	#N/A	0.529279	1
Ect2	hemangioblast	NO	Ect2	0.529279	0.553404
Sike1	hemangioblast	NO	#N/A	0.529279	0.934877
Alad	hemangioblast	NO	#N/A	0.529279	0.989447
Gtf2ird1	hemangioblast	NO	#N/A	0.529279	0.961941
Snrpn	hemangioblast	NO	#N/A	0.529279	0.904902
Thap12	hemangioblast	NO	#N/A	0.529279	0.829423
Brf2	hemangioblast	NO	#N/A	0.529279	0.963779
Adgrl1	hemangioblast	NO	#N/A	0.529279	0.865106
Spcs1	hemangioblast	NO	#N/A	0.529279	0.984674
Poldip2	hemangioblast	NO	#N/A	0.529279	0.885571
Psmd11	hemangioblast	NO	#N/A	0.529279	0.920059
Cks2	hemangioblast	NO	Cks2	0.529279	0.820836
Rnf113a2	hemangioblast	NO	#N/A	0.529279	0.943961
Prr5	hemangioblast	NO	#N/A	0.529279	0.859682
Diaph1	hemangioblast	NO	#N/A	0.529279	0.895854
Tkfc	hemangioblast	NO	#N/A	0.529279	0.894385
Minpp1	hemangioblast	NO	#N/A	0.529279	0.942611
Mier3	paraxial mesoderm	NO	#N/A	0.529464	0.994654
Snhg11	paraxial mesoderm	NO	#N/A	0.529575	0.830335
Entpd7	paraxial mesoderm	YES	#N/A	0.529719	0.965841
Coq5	paraxial mesoderm	NO	#N/A	0.529843	0.802679
Dicer1	paraxial mesoderm	NO	#N/A	0.529874	0.876825
Rsrc2	paraxial mesoderm	NO	#N/A	0.530172	0.982115
Fam129b	paraxial mesoderm	NO	#N/A	0.530237	0.723117
Fn1	paraxial mesoderm	NO	#N/A	0.530273	0.606042
Ints4	paraxial mesoderm	NO	#N/A	0.53057	0.982852
Pot1a	paraxial mesoderm	NO	#N/A	0.53063	0.995931
Rnft1	paraxial mesoderm	NO	#N/A	0.53068	0.627992
Ski	paraxial mesoderm	NO	#N/A	0.530751	0.733743
Wdr46	paraxial mesoderm	NO	#N/A	0.530785	0.526043
Ptgfrn	paraxial mesoderm	NO	#N/A	0.530858	0.588051
Nupl2	paraxial mesoderm	NO	#N/A	0.530933	0.976538
NA	hemangioblast	NO	#N/A	0.531052	0.849276
Fancl	paraxial mesoderm	NO	#N/A	0.531416	0.516888
Bub1b	paraxial mesoderm	NO	Bub1b	0.531656	0.037899
Braf	paraxial mesoderm	NO	#N/A	0.531682	0.891811
Pdlim7	paraxial mesoderm	NO	#N/A	0.531724	0.97309
Rps13	paraxial mesoderm	NO	#N/A	0.531738	0.737177
Fgf8	endoderm	NO	#N/A	0.531873	0.938076
Zmat2	paraxial mesoderm	NO	#N/A	0.531919	0.281698
Zzz3	paraxial mesoderm	NO	#N/A	0.532193	0.955786
Ppwd1	paraxial mesoderm	NO	#N/A	0.532265	0.872453
Slc39a5	paraxial mesoderm	NO	#N/A	0.532333	0.971038
Mvb12b	paraxial mesoderm	NO	#N/A	0.532559	0.966358
Cisd2	paraxial mesoderm	NO	#N/A	0.532768	0.995181
Ndufa1	paraxial mesoderm	NO	#N/A	0.532854	0.155491
Cpsf3	paraxial mesoderm	NO	#N/A	0.533082	0.989179
Ephx2	hemangioblast	NO	#N/A	0.533114	0.997333
F2r	hemangioblast	NO	#N/A	0.533114	0.997406
Zcchc9	paraxial mesoderm	NO	#N/A	0.53356	0.532671
Ndufc1	paraxial mesoderm	NO	#N/A	0.533596	0.542727
1700024F13Rik	paraxial mesoderm	NO	#N/A	0.533648	0.464561
Igf2r	paraxial mesoderm	NO	#N/A	0.533663	0.859758
Asf1a	paraxial mesoderm	NO	#N/A	0.533731	0.906827
Dusp18	paraxial mesoderm	NO	#N/A	0.533741	0.986701
Fbxo36	paraxial mesoderm	NO	#N/A	0.533813	0.773313
Peg10	paraxial mesoderm	NO	#N/A	0.53406	0.850178
Ank2	paraxial mesoderm	NO	#N/A	0.534108	0.970567
Casd1	paraxial mesoderm	NO	#N/A	0.534164	0.884869
Rere	paraxial mesoderm	NO	#N/A	0.534169	0.567335
Snd1	paraxial mesoderm	NO	#N/A	0.534185	0.235558
Cpsf4	forebrain	NO	#N/A	0.534258	0.854885
Ptov1	paraxial mesoderm	NO	#N/A	0.534308	0.794171
Cep70	paraxial mesoderm	NO	Cep70	0.534347	0.873324
Igfbp4	paraxial mesoderm	NO	#N/A	0.534366	0.953668
Snhg12	hemangioblast	NO	#N/A	0.534419	0.952835
Dhx15	hemangioblast	NO	#N/A	0.534419	0.982634
Mrps33	hemangioblast	NO	#N/A	0.534419	1
Smyd5	hemangioblast	NO	#N/A	0.534419	0.940348
M6pr	hemangioblast	NO	#N/A	0.534419	0.91018
P4ha1	hemangioblast	NO	#N/A	0.534419	0.735744
Vdac3	hemangioblast	NO	#N/A	0.534419	0.823689
Erh	hemangioblast	NO	#N/A	0.534419	0.718517
Fopnl	hemangioblast	NO	#N/A	0.534419	0.88359
2021-03-02	hemangioblast	NO	#N/A	0.534419	0.933454
Sfpq	paraxial mesoderm	NO	Sfpq	0.53455	0.0184914
Prpf8	paraxial mesoderm	NO	#N/A	0.534587	0.97858
Rars	paraxial mesoderm	NO	#N/A	0.53461	0.586099
Thoc2	paraxial mesoderm	NO	#N/A	0.534647	0.794171
Tmem237	hemangioblast	NO	#N/A	0.534855	0.986801
Set	hemangioblast	NO	#N/A	0.534855	0.958521
Pex5	hemangioblast	NO	#N/A	0.534855	0.98392
Tecr	hemangioblast	NO	#N/A	0.534855	0.974276
Fkbp11	hemangioblast	NO	#N/A	0.534855	0.989593
D16Ertd472e	hemangioblast	NO	#N/A	0.534855	0.989107
Tmub1	paraxial mesoderm	NO	#N/A	0.535136	0.970567
Orc4	paraxial mesoderm	YES	#N/A	0.535215	0.894144
Brap	paraxial mesoderm	NO	#N/A	0.535247	0.613632
Tmeff1	paraxial mesoderm	NO	#N/A	0.535407	0.880439
Pitpnc1	paraxial mesoderm	NO	#N/A	0.535639	0.361041
Car4	paraxial mesoderm	NO	#N/A	0.535718	0.706289
Cope	paraxial mesoderm	NO	#N/A	0.535729	0.741035
Pdia5	paraxial mesoderm	NO	#N/A	0.535966	0.887224
Dsp	paraxial mesoderm	NO	#N/A	0.536137	0.753218
Mrpl1	paraxial mesoderm	NO	#N/A	0.536599	0.961545
Cep76	paraxial mesoderm	NO	#N/A	0.536702	0.981239
Ldlr	paraxial mesoderm	NO	#N/A	0.536883	0.542727
Ephx2	paraxial mesoderm	NO	#N/A	0.536957	0.868563
Tomm22	paraxial mesoderm	NO	#N/A	0.536961	0.813411
Arl5b	paraxial mesoderm	NO	#N/A	0.537043	0.708839
Ndufv3	paraxial mesoderm	NO	#N/A	0.537096	0.805114
Pex13	paraxial mesoderm	NO	#N/A	0.537165	0.610907
Fam91a1	paraxial mesoderm	NO	#N/A	0.53721	0.894144
Rgs12	endoderm	NO	#N/A	0.537817	0.816348
Ndufaf4	paraxial mesoderm	NO	#N/A	0.537845	0.989179
Afp	paraxial mesoderm	NO	#N/A	0.537846	0.7992
Sft2d2	paraxial mesoderm	NO	#N/A	0.537866	0.168538
Stk35	hemangioblast	NO	#N/A	0.537881	0.945666
Pcolce	hemangioblast	NO	#N/A	0.537881	0.665856
Aup1	hemangioblast	NO	#N/A	0.537881	0.993362
Rabac1	hemangioblast	NO	#N/A	0.537881	0.988474
Thyn1	paraxial mesoderm	NO	#N/A	0.537884	0.871128
Zfhx3	paraxial mesoderm	NO	#N/A	0.538264	0.763058
Mrpl9	paraxial mesoderm	NO	#N/A	0.538361	0.618071
Sdad1	paraxial mesoderm	NO	#N/A	0.538525	0.768991
Tpx2	endoderm	NO	Tpx2	0.538762	0.520468
Acat2	paraxial mesoderm	NO	#N/A	0.538784	0.819657
Zbtb17	paraxial mesoderm	NO	#N/A	0.538947	0.953677
Snupn	paraxial mesoderm	NO	#N/A	0.538947	0.735061
Urod	paraxial mesoderm	NO	#N/A	0.539046	0.665168
Pias2	paraxial mesoderm	NO	#N/A	0.539374	0.619394
Odr4	paraxial mesoderm	NO	#N/A	0.539505	0.776358
Ncaph2	paraxial mesoderm	NO	#N/A	0.539644	0.868563
Hmmr	endoderm	NO	Hmmr	0.539651	0.208134
Mkks	paraxial mesoderm	NO	#N/A	0.540037	0.98838
Dock11	hemangioblast	NO	#N/A	0.540302	0.965608
Slc7a6	hemangioblast	NO	#N/A	0.540302	0.949805
Plekhg3	hemangioblast	NO	#N/A	0.540302	0.996673
Arhgdig	hemangioblast	NO	#N/A	0.540302	0.702325
Ogfod3	paraxial mesoderm	NO	#N/A	0.540446	0.601684
Rps27l	paraxial mesoderm	NO	#N/A	0.540456	0.849732
Rras2	endoderm	NO	#N/A	0.540946	0.973624
Elob	hemangioblast	NO	#N/A	0.54105	1
Cul2	hemangioblast	NO	#N/A	0.54105	0.955444
Mapk3	paraxial mesoderm	NO	#N/A	0.541067	0.746045
Pcyox1l	paraxial mesoderm	NO	#N/A	0.5411	0.654234
Efnb2	paraxial mesoderm	NO	#N/A	0.541593	0.994216
Eno1b	paraxial mesoderm	NO	#N/A	0.541668	0.829058
Csrp1	hemangioblast	NO	#N/A	0.541805	0.941811
Tubgcp4	hemangioblast	NO	#N/A	0.541805	0.888632
Naaa	hemangioblast	NO	#N/A	0.541805	0.966286
Nubpl	hemangioblast	NO	#N/A	0.541805	1
Csnk2a1	paraxial mesoderm	NO	#N/A	0.542252	0.588051
Arl5a	paraxial mesoderm	NO	#N/A	0.542281	0.719127
Pdcd11	paraxial mesoderm	NO	#N/A	0.542306	0.436308
Irf2bpl	paraxial mesoderm	NO	#N/A	0.542345	0.979919
Tfb2m	paraxial mesoderm	NO	#N/A	0.54239	0.994815
Fermt1	paraxial mesoderm	NO	#N/A	0.542447	0.0572605
Scamp3	paraxial mesoderm	NO	#N/A	0.542469	0.235558
Rab3gap2	paraxial mesoderm	NO	#N/A	0.542529	0.884664
Upf3b	paraxial mesoderm	NO	#N/A	0.542604	0.632748
Wdr6	paraxial mesoderm	NO	#N/A	0.54269	0.715814
Fen1	paraxial mesoderm	NO	Fen1	0.5427	0.473367
Fopnl	paraxial mesoderm	NO	#N/A	0.542878	0.873324
Cdkn2d	paraxial mesoderm	NO	#N/A	0.542899	0.861112
Pld3	paraxial mesoderm	NO	#N/A	0.542997	0.893159
Rbmx	paraxial mesoderm	NO	#N/A	0.543078	0.917025
Podxl	paraxial mesoderm	NO	#N/A	0.543187	0.989232
Vamp8	paraxial mesoderm	NO	#N/A	0.543225	0.735061
Top2a	visceral endoderm	NO	Top2a	0.543257	0.679649
Usb1	paraxial mesoderm	NO	Usb1	0.543258	0.905471
1810044D09Rik	paraxial mesoderm	NO	#N/A	0.543351	0.884664
Spata6	paraxial mesoderm	NO	#N/A	0.543375	1
Plpp5	paraxial mesoderm	NO	#N/A	0.543532	0.862203
Ormdl3	paraxial mesoderm	NO	#N/A	0.543554	0.721591
Ipo8	paraxial mesoderm	NO	#N/A	0.543746	0.87477
Adam10	paraxial mesoderm	NO	#N/A	0.543776	0.835534
Tmem14c	paraxial mesoderm	NO	#N/A	0.543803	0.572482
U2af2	paraxial mesoderm	NO	#N/A	0.543862	0.82982
Dus2	paraxial mesoderm	NO	#N/A	0.544332	0.770665
Psmg2	paraxial mesoderm	NO	#N/A	0.544419	0.854676
Kansl2	paraxial mesoderm	NO	#N/A	0.544517	0.201099
Fam89a	paraxial mesoderm	NO	#N/A	0.544664	0.987592
Zfp369	paraxial mesoderm	NO	#N/A	0.544704	0.555596
Mrpl47	paraxial mesoderm	NO	#N/A	0.544801	0.794623
Rmdn3	hemangioblast	NO	#N/A	0.54482	0.882563
Alg5	hemangioblast	NO	#N/A	0.54482	0.859394
Gng5	hemangioblast	NO	#N/A	0.54482	0.823815
Ctnnbip1	hemangioblast	NO	#N/A	0.54482	0.984703
Stambp	hemangioblast	NO	#N/A	0.54482	1
Dera	hemangioblast	NO	#N/A	0.54482	0.985473
Nus1	hemangioblast	NO	#N/A	0.54482	0.878934
Pald1	hemangioblast	NO	#N/A	0.54482	0.92314
Dnajc15	hemangioblast	NO	#N/A	0.54482	0.973987
Zfp809	hemangioblast	NO	#N/A	0.54482	1
Ppp1r16a	hemangioblast	NO	#N/A	0.54482	0.972871
Tuba1a	hemangioblast	NO	Tuba1a	0.54482	0.891195
Sgk1	paraxial mesoderm	NO	#N/A	0.545053	0.530495
Rc3h2	paraxial mesoderm	NO	#N/A	0.545081	0.985294
Kdm5b	forebrain	NO	#N/A	0.545179	0.783399
Ttr	heamtopoietic progenitors	NO	#N/A	0.545232	0.984319
Tcf20	paraxial mesoderm	NO	#N/A	0.545258	0.82926
Rnf219	paraxial mesoderm	NO	#N/A	0.545469	0.732003
2700062C07Rik	paraxial mesoderm	NO	#N/A	0.545598	0.953477
Zmym3	paraxial mesoderm	NO	#N/A	0.545784	0.973224
Lasp1	paraxial mesoderm	NO	#N/A	0.545872	0.873324
Cubn	paraxial mesoderm	NO	#N/A	0.545914	0.35692
Zfp385a	hemangioblast	YES	#N/A	0.546202	0.916744
Gstm5	paraxial mesoderm	NO	#N/A	0.546287	0.586099
Gadd45a	hemangioblast	NO	#N/A	0.546557	0.81336
Rps6ka6	paraxial mesoderm	NO	#N/A	0.546687	0.793599
Exoc1	paraxial mesoderm	NO	#N/A	0.546721	1
Lpcat3	paraxial mesoderm	NO	#N/A	0.547073	0.939684
Ctcf	paraxial mesoderm	NO	#N/A	0.547099	0.697431
Ripk3	paraxial mesoderm	NO	#N/A	0.547108	0.361041
Dpagt1	paraxial mesoderm	NO	#N/A	0.547151	0.54729
Cnih4	paraxial mesoderm	NO	Cnih4	0.547286	0.858788
Anapc4	endoderm	NO	#N/A	0.54757	0.921956
Mapk13	paraxial mesoderm	NO	Mapk13	0.547583	0.906887
Commd2	paraxial mesoderm	NO	#N/A	0.547822	0.783292
Dnajb14	paraxial mesoderm	NO	#N/A	0.548203	0.782235
Ppp2r1a	paraxial mesoderm	NO	#N/A	0.548441	0.979919
Esd	paraxial mesoderm	NO	#N/A	0.548571	0.197477
Dok4	heamtopoietic progenitors	NO	#N/A	0.548768	1
Cisd3	paraxial mesoderm	NO	#N/A	0.549135	0.782443
Dock1	paraxial mesoderm	NO	#N/A	0.549353	0.894144
Fignl1	paraxial mesoderm	NO	#N/A	0.549799	0.858389
Ncaph2	endoderm	NO	#N/A	0.549829	0.501764
Ccdc9	paraxial mesoderm	NO	#N/A	0.549848	0.955831
Commd7	paraxial mesoderm	NO	#N/A	0.549988	0.922136
Crip1	paraxial mesoderm	NO	#N/A	0.549994	0.511812
Stx18	paraxial mesoderm	NO	#N/A	0.550036	0.793599
Pard3	paraxial mesoderm	NO	Pard3	0.550164	0.842948
Pcnx	paraxial mesoderm	NO	#N/A	0.550394	0.995086
Mettl14	paraxial mesoderm	NO	#N/A	0.550467	0.764506
Pgam1	forebrain	NO	#N/A	0.550514	1
Armt1	paraxial mesoderm	NO	#N/A	0.550641	0.975689
Rab5c	paraxial mesoderm	NO	#N/A	0.550753	0.766003
Rab26os	paraxial mesoderm	NO	#N/A	0.550797	0.666141
Trim8	paraxial mesoderm	NO	#N/A	0.550911	0.678513
Gatb	paraxial mesoderm	NO	#N/A	0.551017	0.915587
Shcbp1	paraxial mesoderm	NO	Shcbp1	0.551064	0.973224
Gpc3	paraxial mesoderm	NO	#N/A	0.551122	0.953668
Abcd4	paraxial mesoderm	NO	#N/A	0.551202	0.993895
Pmvk	paraxial mesoderm	NO	#N/A	0.551223	0.828164
Pycr1	paraxial mesoderm	NO	#N/A	0.551229	1
Fundc1	paraxial mesoderm	NO	#N/A	0.551277	0.980217
Pla2g6	paraxial mesoderm	NO	#N/A	0.551825	0.754826
Selenos	paraxial mesoderm	NO	#N/A	0.551879	0.732003
Utp11	paraxial mesoderm	NO	#N/A	0.551972	0.893159
Srpk2	hemangioblast	NO	#N/A	0.552475	0.834457
Gas8	hemangioblast	NO	#N/A	0.552475	0.98532
Flna	paraxial mesoderm	NO	#N/A	0.552521	1
Surf1	paraxial mesoderm	NO	#N/A	0.552565	0.824725
Lin37	paraxial mesoderm	NO	#N/A	0.552589	0.918886
Cox7b	forebrain	NO	#N/A	0.552914	0.91459
Slc35g1	paraxial mesoderm	NO	#N/A	0.552925	0.872855
Efna2	paraxial mesoderm	NO	#N/A	0.55302	0.805306
Mdfi	paraxial mesoderm	NO	#N/A	0.553285	0.738468
Mmd	paraxial mesoderm	NO	#N/A	0.553554	0.450921
Wdr43	paraxial mesoderm	NO	#N/A	0.553632	0.497082
Pym1	paraxial mesoderm	NO	#N/A	0.553745	0.584514
Tvp23b	paraxial mesoderm	NO	#N/A	0.553855	0.971038
Ninj1	paraxial mesoderm	NO	#N/A	0.553883	0.688359
Ddx5	paraxial mesoderm	NO	#N/A	0.553883	0.814484
Chmp6	paraxial mesoderm	NO	#N/A	0.553921	0.94787
Uba2	paraxial mesoderm	NO	#N/A	0.553981	0.817142
Riok2	paraxial mesoderm	NO	#N/A	0.554019	0.49515
Mlh1	paraxial mesoderm	NO	#N/A	0.55434	0.973224
Rpl32	paraxial mesoderm	NO	#N/A	0.554471	0.932738
Parp2	paraxial mesoderm	NO	#N/A	0.554696	0.679724
Plcg1	paraxial mesoderm	NO	#N/A	0.554744	0.798549
Armcx3	paraxial mesoderm	NO	#N/A	0.554791	0.507922
Ttc4	paraxial mesoderm	NO	#N/A	0.554883	0.994815
Arhgap35	paraxial mesoderm	NO	#N/A	0.555197	0.529649
Sc5d	paraxial mesoderm	NO	#N/A	0.555198	0.555634
Mbtd1	paraxial mesoderm	NO	#N/A	0.555271	0.935713
Ccnb1	cardiac	NO	Ccnb1	0.555297	0.581859
Tnfaip1	paraxial mesoderm	YES	#N/A	0.55552	0.931898
Cic	paraxial mesoderm	NO	#N/A	0.555726	0.877926
Bok	paraxial mesoderm	NO	#N/A	0.555773	0.961545
Snrnp35	paraxial mesoderm	NO	#N/A	0.555992	0.858953
Poglut1	paraxial mesoderm	NO	#N/A	0.556121	0.961044
Pip4p2	paraxial mesoderm	NO	#N/A	0.556141	0.516888
Phlda3	hemangioblast	NO	#N/A	0.556236	0.991752
Ssrp1	hemangioblast	NO	#N/A	0.556236	1
Cse1l	hemangioblast	NO	#N/A	0.556236	0.935188
Sms	hemangioblast	NO	#N/A	0.556236	0.792951
[truncated: 63,697 more rows]

## Sheet: p27 wt E95
Gene	Lineage	CycleBase	p27 wt (BH adj. pvalue (padj))	p27 ko (BH adj. pvalue (padj))
Ptma	Epithelium	#N/A	5.07307e-20	0.233227
Rpl41	Epithelium	#N/A	1.01791e-11	0.318443
Ptma	Somitic Mesoderm	#N/A	2.90418e-11	0.985571
Hmgb1	Epithelium	#N/A	5.04367e-09	0.000256407
Rps26-ps1	Epithelium	#N/A	5.0693e-09	0.901029
Rpl37	Epithelium	#N/A	1.44846e-08	0.549154
H3f3a	Epithelium	#N/A	2.07832e-08	0.791016
Naca	Epithelium	#N/A	2.09591e-08	0.824342
Rps24	Epithelium	#N/A	2.09591e-08	0.984472
Hmgb2	Epithelium	Hmgb2	2.63678e-08	0.995946
Hspd1	Epithelium	#N/A	2.64501e-08	0.137504
Rps15a	Epithelium	#N/A	3.01608e-08	0.665783
Rps2	Epithelium	#N/A	6.33193e-08	0.00669383
Tmsb10	Somitic Mesoderm	#N/A	8.28066e-08	0.949062
Eef1a1	Epithelium	#N/A	9.9355e-08	0.98456
Rps19	Epithelium	#N/A	9.9355e-08	0.845419
Tmsb10	Epithelium	#N/A	9.9355e-08	0.958581
Gm10076	Epithelium	#N/A	1.36947e-07	0.531697
Rps26	Epithelium	#N/A	1.51044e-07	0.994402
Rps11	Epithelium	#N/A	1.73382e-07	0.932063
Rps7	Epithelium	#N/A	1.73382e-07	0.275492
Gm9843	Epithelium	#N/A	3.11767e-07	0.99095
Ran	Epithelium	#N/A	3.11767e-07	0.946962
Rps3a1	Epithelium	#N/A	3.14855e-07	0.850738
Rpl3	Epithelium	#N/A	3.33202e-07	0.722422
Rplp0	Epithelium	#N/A	5.91609e-07	0.910996
Hmgb1	Somitic Mesoderm	#N/A	7.65538e-07	0.300331
Prc1	Epithelium	#N/A	1.15462e-06	3.7e-07
Snrpf	Epithelium	#N/A	1.29553e-06	0.963606
Tpm3	Epithelium	#N/A	1.38211e-06	0.947452
2810417H13Rik	Somitic Mesoderm	#N/A	1.80138e-06	0.987546
Arl6ip1	Somitic Mesoderm	Arl6ip1	1.80138e-06	0.0530829
Mif	Epithelium	#N/A	1.82177e-06	0.667371
Rps18	Epithelium	#N/A	2.33374e-06	0.88611
Snrpg	Epithelium	#N/A	4.28882e-06	0.536518
Rpl13a	Epithelium	#N/A	5.01371e-06	0.774792
Gm10269	Epithelium	#N/A	5.86922e-06	0.0111421
Hsp90aa1	Epithelium	#N/A	6.8748e-06	0.948592
Npm1	Epithelium	#N/A	8.223e-06	0.973688
Rpl7	Epithelium	#N/A	8.3961e-06	0.913393
Gm8186	Epithelium	#N/A	8.54252e-06	0.935981
Gm10288	Epithelium	#N/A	8.74064e-06	0.568056
Rpl22	Epithelium	#N/A	1.09928e-05	0.215705
Rps16	Epithelium	#N/A	1.09928e-05	0.850766
Hspe1	Epithelium	#N/A	1.19554e-05	0.996382
Usmg5	Epithelium	#N/A	1.19554e-05	0.708699
Btf3	Epithelium	#N/A	1.40166e-05	0.971699
Hspa8	Epithelium	Hspa8	1.40166e-05	0.267
Eif2s2	Epithelium	#N/A	1.66478e-05	0.757066
Rps9	Epithelium	#N/A	2.54877e-05	0.625603
Gng5	Epithelium	#N/A	2.5859e-05	0.875403
Rpl35a	Epithelium	#N/A	2.6026e-05	0.394145
Rpl37	Somitic Mesoderm	#N/A	2.74658e-05	0.954949
Pdcd5	Epithelium	#N/A	3.61188e-05	0.119028
Gm2000	Epithelium	#N/A	3.75664e-05	0.796435
Rpl9-ps6	Epithelium	#N/A	3.88144e-05	0.309849
Set	Epithelium	#N/A	4.50708e-05	0.470033
Rpl23	Epithelium	#N/A	4.76781e-05	0.871841
Ube2c	Epithelium	Ube2c	4.98937e-05	2.73e-06
Tuba1b	Epithelium	#N/A	4.99537e-05	0.994592
Pcna	Somitic Mesoderm	Pcna	5.17866e-05	0.779648
Rps8	Somitic Mesoderm	#N/A	5.17866e-05	0.562501
Anp32b	Epithelium	#N/A	6.14365e-05	0.527034
Cox7c	Epithelium	#N/A	6.14365e-05	0.559014
Rpl41	Somitic Mesoderm	#N/A	6.26664e-05	0.99912
Gm4204	Epithelium	#N/A	6.98433e-05	0.991987
Gm9493	Epithelium	#N/A	6.98433e-05	0.305951
Rpl36al	Epithelium	#N/A	6.98433e-05	0.646704
Dnaja1	Epithelium	#N/A	7.05074e-05	0.123346
Gm8730	Epithelium	#N/A	7.09887e-05	0.386635
Rpl34	Epithelium	#N/A	7.91154e-05	0.993062
Golga1	Epithelium	#N/A	8.64129e-05	0.90953
Rpl26	Epithelium	#N/A	8.72022e-05	0.992972
Cdc6	Epithelium	Cdc6	9.20722e-05	0.0337886
Fabp5	Epithelium	#N/A	9.27492e-05	0.734295
Orc5	Epithelium	#N/A	9.93874e-05	0.762758
Ybx1	Epithelium	#N/A	9.93874e-05	0.761581
Rplp2	Epithelium	#N/A	0.000156744	0.524645
U2af1	Somitic Mesoderm	#N/A	0.000185048	0.726129
Mis18bp1	Epithelium	Mis18bp1	0.000187653	0.045195
Arl6ip1	Neuroepithelium	Arl6ip1	0.000192047	3.27e-05
Top2a	Neuroepithelium	Top2a	0.000192047	0.0540547
Hells	Epithelium	Hells	0.000192725	0.00427355
Arl6ip1	Epithelium	Arl6ip1	0.00019306	0.000659708
Rpl13	Epithelium	#N/A	0.000194688	0.235952
Ccne2	Epithelium	#N/A	0.000197667	0.00328721
Eef1a1	Somitic Mesoderm	#N/A	0.000216775	0.999027
Incenp	Somitic Mesoderm	#N/A	0.000216775	0.04643
Rpl7a	Epithelium	#N/A	0.000223675	0.947584
Eif2s2	Somitic Mesoderm	#N/A	0.000227312	0.998743
Hmgb2	Somitic Mesoderm	Hmgb2	0.000227312	0.906622
2810417H13Rik	Epithelium	#N/A	0.000258548	0.775964
Eno1	Somitic Mesoderm	#N/A	0.000281319	0.93595
Eno1	Epithelium	#N/A	0.000288941	0.940698
Rps26	Somitic Mesoderm	#N/A	0.000289186	0.842176
Hmgb1	Neuroepithelium	#N/A	0.000296219	0.0364371
Rpl41	Neuroepithelium	#N/A	0.000296219	0.703987
Rps15a	Neuroepithelium	#N/A	0.000296219	0.980257
Rpl41	Muscle	#N/A	0.000341726	0.935036
Gm10076	Neuroepithelium	#N/A	0.000309249	0.822654
Prc1	Neuroepithelium	#N/A	0.000309249	0.00212643
Cox5b	Epithelium	#N/A	0.000317811	0.958345
Rpl7a	Somitic Mesoderm	#N/A	0.000319392	0.89197
Ube2c	Somitic Mesoderm	Ube2c	0.000319392	0.0439078
Kif11	Epithelium	Kif11	0.000342585	0.00551129
Pabpc1	Epithelium	#N/A	0.000349253	0.709207
Ptma	Neuroepithelium	#N/A	0.000383533	0.791053
Ube2c	Neuroepithelium	Ube2c	0.000383533	5.79e-05
Gm9843	Muscle	#N/A	0.000444959	0.947792
Ptma	Muscle	#N/A	0.000669471	0.902172
Nasp	Epithelium	Nasp	0.000481526	0.106079
Gm5611	Epithelium	#N/A	0.00049591	0.68363
Slc25a5	Epithelium	#N/A	0.000500964	0.859288
Mrps21	Epithelium	#N/A	0.00051181	0.918267
Rpl37a	Epithelium	#N/A	0.00051181	0.94839
Smarca5	Epithelium	#N/A	0.00051181	0.881344
B020018G12Rik	Somitic Mesoderm	#N/A	0.000517574	0.876848
Gm9843	Somitic Mesoderm	#N/A	0.000517574	0.889668
Prc1	Somitic Mesoderm	#N/A	0.000517574	0.210683
Tmsb10	Neuroepithelium	#N/A	0.000519839	0.897997
Metap2	Epithelium	#N/A	0.000535819	0.256903
Ncl	Epithelium	#N/A	0.000535819	0.366896
Rpl39	Epithelium	#N/A	0.000535819	0.824689
Dek	Epithelium	#N/A	0.000570278	0.197913
Cenpe	Epithelium	Cenpe	0.000576371	0.00690911
Rpl26	Somitic Mesoderm	#N/A	0.000629619	0.554511
Gm6563	Epithelium	#N/A	0.000670609	0.887823
Rpl22	Somitic Mesoderm	#N/A	0.000695225	0.852696
Rpl22l1	Epithelium	#N/A	0.000700195	0.987232
Gm10288	Somitic Mesoderm	#N/A	0.000718436	0.538041
Gm4204	Somitic Mesoderm	#N/A	0.000718436	0.938899
Hspd1	Somitic Mesoderm	#N/A	0.000718436	0.850768
Rpl18	Somitic Mesoderm	#N/A	0.000718436	0.274833
Rps3a1	Somitic Mesoderm	#N/A	0.000718436	0.849362
Rpl39	Muscle	#N/A	0.000736131	1
Npm1	Somitic Mesoderm	#N/A	0.000769212	0.443437
Rbm5	Epithelium	#N/A	0.000797065	0.912137
Rps26-ps1	Somitic Mesoderm	#N/A	0.000822636	0.900421
Hspe1	Neuroepithelium	#N/A	0.000871516	0.990608
Ccne2	Somitic Mesoderm	#N/A	0.000882342	0.122554
Lrrc58	Somitic Mesoderm	#N/A	0.000882342	0.82835
Rplp1	Epithelium	#N/A	0.00091944	0.991121
Hmgb1	Limb Bud	#N/A	0.000967462	0.120625
Rpl26	Neuroepithelium	#N/A	0.000987517	0.953006
Rps18	Neuroepithelium	#N/A	0.000987517	0.987513
Cenpf	Neuroepithelium	Cenpf	0.00100671	0.000368194
Laptm4a	Neuroepithelium	#N/A	0.00100671	0.731488
Rpl18	Neuroepithelium	#N/A	0.00100671	0.822984
Rps26-ps1	Neuroepithelium	#N/A	0.00100671	0.952168
Rpl3	Muscle	#N/A	0.000875944	0.725331
Gm6104	Epithelium	#N/A	0.00104092	0.838484
Rps24	Somitic Mesoderm	#N/A	0.00109882	0.993735
Rpsa	Epithelium	#N/A	0.00111569	0.914305
Srsf2	Epithelium	#N/A	0.00111569	0.882417
Rpl38	Somitic Mesoderm	#N/A	0.00115257	0.945252
Top2a	Somitic Mesoderm	Top2a	0.00115257	0.0707067
Ldha	Epithelium	#N/A	0.00115539	0.890719
Cenpf	Somitic Mesoderm	Cenpf	0.00120009	0.420742
Rpl27	Epithelium	#N/A	0.00122031	0.7855
Cenpf	Epithelium	Cenpf	0.00124073	0.00052324
Mis18bp1	Neuroepithelium	Mis18bp1	0.00130856	0.0451095
Rpl38	Neuroepithelium	#N/A	0.00130856	0.302673
Rps27l	Epithelium	#N/A	0.00133001	0.687138
Mcm7	Epithelium	#N/A	0.00134574	0.380493
Rps24	Neuroepithelium	#N/A	0.00142104	0.808293
Hsp90aa1	Limb Bud	#N/A	0.00143274	0.880616
Rpl41	Limb Bud	#N/A	0.00143274	0.798392
Tma7	Somitic Mesoderm	#N/A	0.00144818	0.85024
Top2a	Epithelium	Top2a	0.00146375	0.000871718
Nop56	Epithelium	#N/A	0.00148627	0.441341
Rpl32	Epithelium	#N/A	0.00152012	0.922465
Wdr89	Epithelium	#N/A	0.00152012	0.784227
U2af1	Epithelium	#N/A	0.00159387	0.847927
Pcna	Epithelium	Pcna	0.0017178	0.000941067
Rpl22	Limb Bud	#N/A	0.0017983	0.571419
Rps26	Limb Bud	#N/A	0.0017983	0.809623
Rps26-ps1	Limb Bud	#N/A	0.0017983	0.977597
Ost4	Epithelium	#N/A	0.00191381	0.892352
Mrfap1	Epithelium	#N/A	0.00194147	0.9268
Rps10-ps1	Epithelium	#N/A	0.00194147	0.0307087
Hspa8	Somitic Mesoderm	Hspa8	0.00200484	1
Cd24a	Epithelium	#N/A	0.00208401	0.837754
Eef1g	Epithelium	#N/A	0.0021145	0.542699
Tceb2	Epithelium	#N/A	0.00219435	0.892497
Kif23	Epithelium	Kif23	0.00224424	0.000848653
Tuba1b	Somitic Mesoderm	#N/A	0.00225343	0.956616
Aurkb	Epithelium	Aurkb	0.00226137	0.338724
Arl6ip1	Neural Crest	Arl6ip1	0.00228665	0.873627
Ptma	Limb Bud	#N/A	0.00239375	0.692719
Rplp2	Muscle	#N/A	0.00256004	1
Tpm3-rs7	Epithelium	#N/A	0.00252367	0.653619
Rps3a1	Neuroepithelium	#N/A	0.00255599	0.940798
Tpm3	Neuroepithelium	#N/A	0.00255599	0.938928
Cfl1	Somitic Mesoderm	#N/A	0.00260209	0.815053
Hsp90aa1	Somitic Mesoderm	#N/A	0.00260209	0.977526
Wdr89	Somitic Mesoderm	#N/A	0.00260209	1
Cenpe	Neuroepithelium	Cenpe	0.0026473	0.0338768
Incenp	Epithelium	#N/A	0.00268156	0.000476405
Casc5	Neuroepithelium	#N/A	0.00276583	0.749628
Gm10076	Muscle	#N/A	0.00329536	0.918643
Gm10250	Epithelium	#N/A	0.00293291	0.805604
Ptges3	Epithelium	#N/A	0.00293291	0.534648
Snrpc	Epithelium	#N/A	0.00303641	0.75251
Gm10288	Muscle	#N/A	0.00354409	0.917685
Rps24	Limb Bud	#N/A	0.00311232	0.968794
Rps4x	Epithelium	#N/A	0.00313795	0.902814
Rpl26	Limb Bud	#N/A	0.00314822	0.93308
Ehmt1	Limb Bud	#N/A	0.00315851	0.830183
Hspd1	Limb Bud	#N/A	0.00315851	0.519908
Hnrnpc	Epithelium	#N/A	0.00320018	0.483485
Rps20	Epithelium	#N/A	0.00323537	0.973475
Nusap1	Neuroepithelium	Nusap1	0.00331106	0.000584875
Cdk1	Epithelium	Cdk1	0.00344226	0.593536
Rps26-ps1	Muscle	#N/A	0.00301302	1
Eif4a2	Epithelium	#N/A	0.00349739	0.967802
Cox7c	Somitic Mesoderm	#N/A	0.00349986	0.890738
Rpl39	Somitic Mesoderm	#N/A	0.00349986	0.997895
Hmgb2	Limb Bud	Hmgb2	0.00350678	0.946112
Smarca5	Limb Bud	#N/A	0.00350678	0.936077
Dnaja1	Somitic Mesoderm	#N/A	0.00372836	0.657834
Arl6ip1	Muscle	Arl6ip1	0.00321715	0.00206814
Anp32b	Limb Bud	#N/A	0.00377764	0.901366
Rps11	Somitic Mesoderm	#N/A	0.00424013	0.840117
Rpl38	Epithelium	#N/A	0.00441424	0.00945733
Prc1	Neural Crest	#N/A	0.00455535	0.0169006
Ptma	Neural Crest	#N/A	0.00455535	0.976504
Ddx1	Epithelium	#N/A	0.00474631	0.00141374
Rbm8a	Epithelium	#N/A	0.00478047	0.919251
Dnaja1	Limb Bud	#N/A	0.00484181	0.522314
Lrrc58	Limb Bud	#N/A	0.00484181	0.692755
Npm1	Limb Bud	#N/A	0.00484181	0.884355
Rpl38	Limb Bud	#N/A	0.0048529	0.296109
Orc5	Somitic Mesoderm	#N/A	0.00487593	0.860265
Smc4	Somitic Mesoderm	Smc4	0.00487593	0.614053
Rps26	Muscle	#N/A	0.00544844	0.965722
Srsf2	Somitic Mesoderm	#N/A	0.00493366	0.798066
Mir682	Epithelium	#N/A	0.00496409	0.0414531
Gm9846	Epithelium	#N/A	0.0049777	0.513577
Rpl10a	Neuroepithelium	#N/A	0.0049858	0.715121
Hsp90aa1	Neuroepithelium	#N/A	0.00499606	0.993513
Rfc3	Epithelium	#N/A	0.00515687	0.085594
Rpl22l1	Muscle	#N/A	0.00632572	1
Cdca2	Epithelium	Cdca2	0.00535928	0.163381
Dynll1	Epithelium	#N/A	0.00535928	0.786876
Gm6472	Epithelium	#N/A	0.00535928	0.942164
Arl6ip1	Limb Bud	Arl6ip1	0.00536955	0.208281
1110004F10Rik	Somitic Mesoderm	#N/A	0.0054443	0.975221
Lsm12	Epithelium	#N/A	0.00557781	0.766462
Psma5	Epithelium	#N/A	0.00557781	0.430374
Serbp1	Epithelium	#N/A	0.00557781	0.00878837
Tubgcp3	Epithelium	#N/A	0.00563808	0.971467
Dnajc19	Epithelium	#N/A	0.00565564	0.690061
Tardbp	Epithelium	#N/A	0.00567216	0.0576375
Dnaja1	Neuroepithelium	#N/A	0.00573957	0.692663
Rps29	Neuroepithelium	#N/A	0.00582849	0.931851
Rpl9-ps6	Somitic Mesoderm	#N/A	0.00585856	0.709365
Rps8	Muscle	#N/A	0.00904137	0.567449
Rps3a1	Muscle	#N/A	0.00515729	0.890217
Rpl23	Somitic Mesoderm	#N/A	0.00607589	0.960973
Ckap2l	Epithelium	Ckap2l	0.00608239	0.00105409
Cdca7	Epithelium	Cdca7	0.00610868	0.925969
H3f3b	Somitic Mesoderm	#N/A	0.00622981	1
Vcp	Somitic Mesoderm	#N/A	0.00623255	0.951229
Rpl34	Somitic Mesoderm	#N/A	0.00626989	0.751162
Rpl36al	Somitic Mesoderm	#N/A	0.00628436	0.985863
Ran	Limb Bud	#N/A	0.0064065	0.923802
Rpl37	Limb Bud	#N/A	0.0064065	0.613567
Nop58	Epithelium	#N/A	0.00645221	0.52254
Btf3	Somitic Mesoderm	#N/A	0.00664485	0.458169
Gm10263	Somitic Mesoderm	#N/A	0.00664485	0.977767
Rps7	Muscle	#N/A	0.00653189	0.922203
Gnai3	Epithelium	#N/A	0.00671965	0.834862
Rps8	Epithelium	#N/A	0.00671965	0.360723
Rps4x	Somitic Mesoderm	#N/A	0.00681705	0.351348
Snrpf	Muscle	#N/A	0.00944109	0.605155
Rps8	Limb Bud	#N/A	0.00693161	0.553878
Rps29	Epithelium	#N/A	0.00694457	0.484469
1810022K09Rik	Epithelium	#N/A	0.00696365	0.847488
Lyar	Epithelium	#N/A	0.00696365	0.899908
Uchl5	Epithelium	#N/A	0.00696365	0.699487
Ube2c	Neural Crest	Ube2c	0.0069926	0.368701
Rps19	Muscle	#N/A	0.00702111	0.985464
Arl8b	Somitic Mesoderm	#N/A	0.00716714	0.955926
Rps2	Somitic Mesoderm	#N/A	0.00716714	0.265977
Rnf219	Somitic Mesoderm	#N/A	0.00749421	0.934476
Eif3j2	Somitic Mesoderm	#N/A	0.00760408	0.903109
Hspe1	Somitic Mesoderm	#N/A	0.00760408	0.766451
Marcksl1	Somitic Mesoderm	#N/A	0.00760408	0.797937
Nasp	Somitic Mesoderm	Nasp	0.00760408	0.254823
Ran	Somitic Mesoderm	#N/A	0.00760408	0.994365
Rpl3	Somitic Mesoderm	#N/A	0.00760408	0.623114
Gm10076	Somitic Mesoderm	#N/A	0.0076245	0.988894
Gm10320	Epithelium	#N/A	0.00763913	0.952821
Nusap1	Somitic Mesoderm	Nusap1	0.00771274	0.467584
Ssbp1	Somitic Mesoderm	#N/A	0.00777473	0.981632
Mir682	Somitic Mesoderm	#N/A	0.00794384	0.961917
Rpl37	Neuroepithelium	#N/A	0.00794618	0.552516
Aurkb	Somitic Mesoderm	Aurkb	0.00812258	0.530807
Rpl6	Muscle	#N/A	0.00653483	1
Rpl30	Epithelium	#N/A	0.00833164	0.807885
Gm8186	Somitic Mesoderm	#N/A	0.00860903	0.802123
Snrpf	Neuroepithelium	#N/A	0.00890224	0.763336
Rpl6	Somitic Mesoderm	#N/A	0.00903793	0.87234
Rsl1d1	Limb Bud	#N/A	0.0090783	0.664075
Gm10320	Muscle	#N/A	0.00920996	0.873054
Pcna-ps2	Somitic Mesoderm	#N/A	0.00951569	0.73661
Gm2000	Somitic Mesoderm	#N/A	0.00973067	0.863368
Cox7c	Muscle	#N/A	0.0134462	0.838336
Gm4540	Epithelium	#N/A	0.0101607	0.727883
2610002J02Rik	Neuroepithelium	#N/A	0.0102031	0.971541
Rpl3	Neuroepithelium	#N/A	0.0102031	0.474666
Psma5	Somitic Mesoderm	#N/A	0.0103	0.821598
Snrpf	Somitic Mesoderm	#N/A	0.0103	0.868184
Wdr89	Muscle	#N/A	0.00974062	1
G2e3	Epithelium	G2e3	0.0105683	0.737458
Rps11	Limb Bud	#N/A	0.0106013	0.955281
Carhsp1	Epithelium	#N/A	0.0106757	0.824107
Lrrc58	Epithelium	#N/A	0.0106757	0.790995
Rps3	Epithelium	#N/A	0.0106757	0.831874
Tcea1	Epithelium	#N/A	0.0106757	0.332587
Smim11	Neuroepithelium	#N/A	0.0107	0.941602
Rpl7	Neuroepithelium	#N/A	0.0107268	0.959896
Rbm3	Somitic Mesoderm	#N/A	0.0107928	0.940754
Hnrnpk	Epithelium	#N/A	0.0110758	0.859455
Pkm	Epithelium	#N/A	0.0110758	0.305186
Rps27a	Epithelium	#N/A	0.0110758	0.649676
Hsp90aa1	Muscle	#N/A	0.00952659	0.963965
Gm4540	Somitic Mesoderm	#N/A	0.0111363	0.912424
Psmc1	Somitic Mesoderm	#N/A	0.0111363	0.966466
Prc1	Muscle	#N/A	0.0108729	0.177979
Sde2	Epithelium	#N/A	0.0116421	0.929793
Set	Somitic Mesoderm	#N/A	0.0116597	0.992671
Rps10	Epithelium	#N/A	0.0116672	0.122174
Ybx1	Somitic Mesoderm	#N/A	0.0116844	0.958839
Ube2c	Limb Bud	Ube2c	0.0116845	0.167633
Rps24	Muscle	#N/A	0.0115972	0.840334
Hmmr	Muscle	Hmmr	0.00990878	0.0643491
Herc1	Epithelium	#N/A	0.0119589	0.783397
Gm10076	Limb Bud	#N/A	0.0120951	0.721544
Prc1	Limb Bud	#N/A	0.0120951	0.179263
Fmr1	Limb Bud	#N/A	0.012165	0.799578
Rpl14	Epithelium	#N/A	0.0123216	0.993169
Tpm3	Somitic Mesoderm	#N/A	0.0127423	0.948034
H3f3a	Somitic Mesoderm	#N/A	0.0130263	0.684031
Rpl36a	Somitic Mesoderm	#N/A	0.0130263	0.967756
Gm9846	Somitic Mesoderm	#N/A	0.0130447	0.822873
Pcna	Limb Bud	Pcna	0.013073	0.347126
Uba52	Neuroepithelium	#N/A	0.0130844	0.807505
Rpl9-ps6	Muscle	#N/A	0.0151415	0.664077
Gm8394	Epithelium	#N/A	0.013138	0.973021
Hmgb1	Muscle	#N/A	0.0170271	0.792175
Usp1	Epithelium	Usp1	0.0134421	0.383717
Hsp90ab1	Epithelium	#N/A	0.0135586	0.0867942
Cox7c	Limb Bud	#N/A	0.0136274	0.650062
Snrpd2	Limb Bud	#N/A	0.0136301	0.947616
Abhd17b	Epithelium	#N/A	0.0137634	0.614634
Malat1	Epithelium	#N/A	0.0138206	0.502986
mt-Nd6	Epithelium	#N/A	0.0138206	0.953071
B020018G12Rik	Limb Bud	#N/A	0.0139239	0.821368
Asf1a	Epithelium	#N/A	0.0141161	0.941618
Gm2000	Muscle	#N/A	0.0147502	0.622636
Sltm	Epithelium	#N/A	0.0148218	0.663779
Aspm	Somitic Mesoderm	#N/A	0.0150882	0.842293
Cenpe	Somitic Mesoderm	Cenpe	0.0150882	0.121121
Gltscr2	Somitic Mesoderm	#N/A	0.0150882	0.815334
Lyar	Somitic Mesoderm	#N/A	0.0150882	0.992593
Tpm3	Muscle	#N/A	0.0148504	1
Bub3	Somitic Mesoderm	Bub3	0.0151514	0.192555
Gm10320	Somitic Mesoderm	#N/A	0.015493	0.844285
Rps7	Somitic Mesoderm	#N/A	0.015493	0.947375
Malat1	Neuroepithelium	#N/A	0.0155746	0.853608
Psip1	Somitic Mesoderm	#N/A	0.0156708	0.988174
Cenpf	Neural Crest	Cenpf	0.0157867	0.0908355
Hmgn1	Epithelium	#N/A	0.0158419	0.059834
Ran	Neuroepithelium	#N/A	0.0159418	0.860869
Eif3e	Epithelium	#N/A	0.0163437	0.863797
Gng5	Somitic Mesoderm	#N/A	0.0165305	0.975407
Kif23	Somitic Mesoderm	Kif23	0.0165305	0.132187
Smarce1	Epithelium	#N/A	0.016624	0.880906
Hsbp1	Epithelium	#N/A	0.0170591	0.930896
mt-Co1	Epithelium	#N/A	0.0170591	0.897064
Rexo1	Epithelium	#N/A	0.0170591	0.894916
2810417H13Rik	Neuroepithelium	#N/A	0.0170645	0.905966
Cox7c	Neuroepithelium	#N/A	0.0170645	0.201107
Gm9825	Neuroepithelium	#N/A	0.0170645	0.936151
Npm1	Neuroepithelium	#N/A	0.0170645	0.911267
Tuba1b	Neuroepithelium	#N/A	0.0177304	0.935194
Gm10275	Epithelium	#N/A	0.0177971	0.498507
Aurkb	Limb Bud	Aurkb	0.0179302	0.674783
Ppat	Epithelium	#N/A	0.017993	0.235899
Eri1	Muscle	#N/A	0.0203218	0.874429
Mif	Somitic Mesoderm	#N/A	0.0182345	0.662981
Rplp2	Somitic Mesoderm	#N/A	0.0182345	0.878443
Gm5611	Somitic Mesoderm	#N/A	0.0185732	0.562914
Nusap1	Epithelium	Nusap1	0.0185896	4.47e-05
Rpl37	Muscle	#N/A	0.0188517	0.489358
Arpc1b	Limb Bud	#N/A	0.0187178	0.882116
Gm10288	Limb Bud	#N/A	0.0187178	0.511088
H3f3b	Limb Bud	#N/A	0.0187178	0.949368
Ncl	Limb Bud	#N/A	0.0187178	0.635171
Rpl13	Limb Bud	#N/A	0.0187178	0.645619
Hnrnpu	Epithelium	#N/A	0.0188625	0.441341
Rpl10-ps3	Epithelium	#N/A	0.0188625	0.544784
Tceb1	Epithelium	#N/A	0.0188625	0.820122
Ywhah	Epithelium	#N/A	0.0188625	0.94368
Tma7	Epithelium	#N/A	0.0189996	0.916649
G3bp1	Neuroepithelium	#N/A	0.0190281	0.793118
Cxxc5	Epithelium	#N/A	0.0191828	0.872885
mt-Nd1	Epithelium	#N/A	0.0191828	0.815932
Paip2	Epithelium	#N/A	0.0191828	0.802779
Psip1	Epithelium	#N/A	0.0191828	0.927693
Rpl18	Epithelium	#N/A	0.0191828	0.636596
Ube2k	Somitic Mesoderm	#N/A	0.0193097	0.956018
Mir682	Limb Bud	#N/A	0.0194418	0.670075
Rpl9-ps6	Limb Bud	#N/A	0.0194418	0.596784
Wdr61	Somitic Mesoderm	#N/A	0.0194958	0.898517
Ddx18	Somitic Mesoderm	#N/A	0.0195953	0.922742
Sod2	Somitic Mesoderm	#N/A	0.0195963	0.93901
Eno1	Muscle	#N/A	0.0207598	0.440432
1810022K09Rik	Muscle	#N/A	0.0174935	0.886374
Rbm3	Limb Bud	#N/A	0.0198465	0.764914
Rps7	Limb Bud	#N/A	0.0198465	0.884808
Ddx18	Epithelium	#N/A	0.0199567	0.588089
Rps10-ps1	Somitic Mesoderm	#N/A	0.0199692	0.058295
Tmsb10	Muscle	#N/A	0.0200561	0.699828
Smarca5	Somitic Mesoderm	#N/A	0.0202259	0.982731
Ccne2	Neuroepithelium	#N/A	0.0202369	0.305598
Hmgb3	Neuroepithelium	Hmgb3	0.0202369	0.932933
Prelid1	Neuroepithelium	#N/A	0.0202369	0.911616
Stag1	Epithelium	#N/A	0.0203934	0.921675
Mcm3	Epithelium	#N/A	0.0206464	0.0599645
Pdap1	Epithelium	#N/A	0.0206464	0.0913371
Gm11273	Neuroepithelium	#N/A	0.0206845	0.898592
Rps18	Somitic Mesoderm	#N/A	0.0206942	0.764086
Gm11808	Epithelium	#N/A	0.0208309	0.967955
Cuta	Epithelium	#N/A	0.0209373	0.714196
Rsl1d1	Epithelium	#N/A	0.0209373	0.274564
Gm10146	Limb Bud	#N/A	0.0209458	0.872723
Gm5611	Limb Bud	#N/A	0.0209458	0.699697
Mis18bp1	Limb Bud	Mis18bp1	0.0209458	0.409114
Rpl7	Limb Bud	#N/A	0.0209458	0.951446
Srsf11	Limb Bud	#N/A	0.0209458	0.813078
Vps54	Limb Bud	#N/A	0.0209458	0.863618
Pmpcb	Epithelium	#N/A	0.0209633	0.922368
Ccne2	Muscle	#N/A	0.0216251	0.776254
Cox17	Somitic Mesoderm	#N/A	0.0213093	0.987383
Srsf2	Limb Bud	#N/A	0.0213469	0.828241
Aurka	Muscle	Aurka	0.0224884	0.325702
Incenp	Neural Crest	#N/A	0.0217485	0.119834
Polr2c	Somitic Mesoderm	#N/A	0.0218232	0.957219
B020018G12Rik	Neuroepithelium	#N/A	0.0218921	0.920995
Rpl35a	Neuroepithelium	#N/A	0.0218921	0.55903
Rplp0	Neuroepithelium	#N/A	0.0218921	0.935803
Ccnb1	Somitic Mesoderm	Ccnb1	0.0224224	0.576977
Cdc6	Neuroepithelium	Cdc6	0.0226813	0.348759
Rps7	Neuroepithelium	#N/A	0.0226813	0.898432
Tpm3-rs7	Muscle	#N/A	0.0249389	0.859953
Nsa2	Epithelium	#N/A	0.0227774	0.959716
Hsp90b1	Limb Bud	#N/A	0.0227845	0.953543
Pcna-ps2	Limb Bud	#N/A	0.0227845	0.724611
Rpl39	Limb Bud	#N/A	0.0227845	0.887538
Rps2	Limb Bud	#N/A	0.0227845	0.316569
H3f3a	Muscle	#N/A	0.0227408	0.693566
Rrm2	Epithelium	Rrm2	0.0228735	0.966733
Rbfox2	Epithelium	#N/A	0.0231125	0.85771
Rpl34	Limb Bud	#N/A	0.0231371	0.96616
Ckap2l	Neuroepithelium	Ckap2l	0.0231907	0.150446
Kif11	Neuroepithelium	Kif11	0.0231907	0.507235
Stag2	Epithelium	#N/A	0.0232229	0.945926
Anln	Somitic Mesoderm	Anln	0.0235637	0.899098
Tceb1	Somitic Mesoderm	#N/A	0.0235637	0.924476
Trnau1ap	Somitic Mesoderm	#N/A	0.0235637	0.946083
Ost4	Neuroepithelium	#N/A	0.0237443	0.942036
Copa	Epithelium	#N/A	0.0242782	0.985439
Rpl6	Limb Bud	#N/A	0.0244391	0.912114
Rpl18a	Limb Bud	#N/A	0.0250049	0.949303
Zwilch	Limb Bud	#N/A	0.0250049	0.854408
Pcna-ps2	Epithelium	#N/A	0.0250276	0.15623
Rpl7	Somitic Mesoderm	#N/A	0.0252397	0.997172
Apitd1	Epithelium	#N/A	0.0253198	0.825799
Cbx3	Somitic Mesoderm	#N/A	0.0254044	0.989924
Hspd1	Neuroepithelium	#N/A	0.0256003	0.869924
Btf3	Limb Bud	#N/A	0.0258787	0.819428
Hnrnpc	Limb Bud	#N/A	0.0258787	0.619867
Rpl13	Muscle	#N/A	0.0308597	0.663949
Arf1	Somitic Mesoderm	#N/A	0.0261338	0.840487
Cdk1	Neuroepithelium	Cdk1	0.0262067	0.175325
Lims1	Somitic Mesoderm	#N/A	0.0263138	0.796815
Larp7	Muscle	#N/A	0.0264771	0.944035
Pabpc1	Somitic Mesoderm	#N/A	0.0264226	0.978016
Smc4	Epithelium	Smc4	0.0265191	0.0590634
Dek	Limb Bud	#N/A	0.0266789	0.621194
Bola3	Epithelium	#N/A	0.0267705	0.81368
Thoc7	Epithelium	#N/A	0.0267705	0.520976
Ddx27	Epithelium	#N/A	0.0268635	0.723366
Eno3	Epithelium	#N/A	0.0269722	0.916718
Topors	Somitic Mesoderm	#N/A	0.0270935	0.885354
Top2a	Muscle	Top2a	0.031549	0.450547
Psmc1	Limb Bud	#N/A	0.0273111	0.661767
Rpl32	Limb Bud	#N/A	0.027489	0.948992
Cdc6	Limb Bud	Cdc6	0.027541	0.419277
Fam64a	Epithelium	#N/A	0.0284989	0.72847
Rpl22l1	Neuroepithelium	#N/A	0.0286362	0.987439
Pfdn5	Epithelium	#N/A	0.0287451	0.892894
Prdx1	Epithelium	#N/A	0.0287451	0.906828
Sarnp	Limb Bud	#N/A	0.0290774	0.862024
Gpalpp1	Somitic Mesoderm	#N/A	0.0292184	0.990258
Hmgb1	Neural Crest	#N/A	0.0293794	0.840877
Rps15a	Somitic Mesoderm	#N/A	0.0295741	0.903848
Snrpg	Somitic Mesoderm	#N/A	0.0295741	0.912474
Tex9	Somitic Mesoderm	#N/A	0.0295741	0.945319
Ccne2	Limb Bud	#N/A	0.029645	0.458018
Rpl7	Muscle	#N/A	0.0274805	0.934562
Malat1	Somitic Mesoderm	#N/A	0.029936	0.623993
Ung	Limb Bud	Ung	0.0300604	0.849778
Rpl4	Muscle	#N/A	0.0347438	0.923714
Ctnnb1	Neuroepithelium	#N/A	0.0304639	0.938701
D15Ertd621e	Muscle	#N/A	0.0504058	0.884863
Hsp90b1	Epithelium	#N/A	0.0314561	0.927846
Incenp	Muscle	#N/A	0.0296436	0.465358
Rps3a1	Limb Bud	#N/A	0.0320418	0.96559
Gm6563	Muscle	#N/A	0.0478807	0.826284
Ssr1	Epithelium	#N/A	0.0324274	0.571648
Cdca2	Muscle	Cdca2	0.0311174	0.744418
Kif11	Somitic Mesoderm	Kif11	0.0327538	0.678494
Gm11273	Epithelium	#N/A	0.0329658	0.940792
Atad2	Somitic Mesoderm	Atad2	0.0331346	0.75032
Mbip	Somitic Mesoderm	#N/A	0.0332233	0.864843
Uqcrb	Epithelium	#N/A	0.0333174	0.543495
Rps11	Muscle	#N/A	0.0367933	0.890986
Anln	Epithelium	Anln	0.0335764	0.0371933
Tmsb10	Limb Bud	#N/A	0.0337385	0.898872
Luc7l3	Limb Bud	#N/A	0.0337407	0.861834
Psip1	Neural Crest	#N/A	0.0339237	0.901351
Rps15a	Neural Crest	#N/A	0.0339237	0.998575
Rps24	Neural Crest	#N/A	0.0339237	1
Rps26	Neural Crest	#N/A	0.0339237	0.960142
Gm8394	Somitic Mesoderm	#N/A	0.0339422	0.970099
Brip1	Neuroepithelium	#N/A	0.0339859	0.927669
Casp8ap2	Neuroepithelium	#N/A	0.0339859	0.182277
Racgap1	Neuroepithelium	#N/A	0.0339859	0.384009
Serbp1	Limb Bud	#N/A	0.0340234	0.612825
Psmb5	Somitic Mesoderm	#N/A	0.034428	0.882881
Pdcd11	Somitic Mesoderm	#N/A	0.0348987	0.973895
Eny2	Epithelium	#N/A	0.0351816	0.934605
Ccne1	Epithelium	Ccne1	0.0357405	0.0591406
Ppid	Epithelium	#N/A	0.0357405	0.698248
Hmgb3	Somitic Mesoderm	Hmgb3	0.0357408	0.981112
Pdcd10	Somitic Mesoderm	#N/A	0.0357408	0.988828
Gm9843	Neural Crest	#N/A	0.0360441	0.990218
Gm10036	Somitic Mesoderm	#N/A	0.0363052	0.797733
Srsf5	Epithelium	#N/A	0.0363608	0.769963
Pcna-ps2	Muscle	#N/A	0.0352423	0.636438
Atad5	Epithelium	#N/A	0.0368091	0.351348
Ergic3	Limb Bud	#N/A	0.0369935	0.832212
Rps9	Limb Bud	#N/A	0.0369935	0.911412
Malat1	Limb Bud	#N/A	0.0371574	0.691945
Rpl23	Limb Bud	#N/A	0.0371574	0.909883
Mrpl19	Epithelium	#N/A	0.0377029	0.580196
Dhfr	Epithelium	Dhfr	0.0379756	0.467377
Uba52	Epithelium	#N/A	0.0384753	0.896715
Rpl22l1	Somitic Mesoderm	#N/A	0.0386902	0.896392
Ank3	Somitic Mesoderm	#N/A	0.0389822	0.968832
Ppp1r9a	Epithelium	#N/A	0.0391162	0.626553
Rpl26	Muscle	#N/A	0.0528185	0.957741
Psmc3ip	Epithelium	#N/A	0.0392162	0.289489
Smn1	Epithelium	#N/A	0.0392162	0.727123
Srsf10	Epithelium	#N/A	0.0392162	0.839499
Rps2	Muscle	#N/A	0.0438186	0.768138
Eno1	Neuroepithelium	#N/A	0.039852	0.824636
Mif	Neuroepithelium	#N/A	0.039852	0.972546
Pcna-ps2	Neuroepithelium	#N/A	0.039852	0.255258
Cenpe	Muscle	Cenpe	0.0310075	0.657998
Rps15a	Muscle	#N/A	0.0455969	0.944742
Ybx1	Limb Bud	#N/A	0.0407008	0.8904
Rpl6	Epithelium	#N/A	0.0407433	0.947314
Top1	Epithelium	#N/A	0.0407433	0.916832
Atp5h	Limb Bud	#N/A	0.0410678	0.949323
Canx	Somitic Mesoderm	#N/A	0.0411439	0.780952
Dars	Epithelium	#N/A	0.0412227	0.94874
Aldh2	Epithelium	#N/A	0.0412795	0.574795
Hmmr	Somitic Mesoderm	Hmmr	0.0416084	0.134225
Tpm3-rs7	Somitic Mesoderm	#N/A	0.0416084	0.96215
Bclaf1	Somitic Mesoderm	#N/A	0.0416502	0.75159
Pebp1	Somitic Mesoderm	#N/A	0.0416502	0.880488
Rpl13a	Somitic Mesoderm	#N/A	0.0416502	0.526418
Ccar1	Epithelium	#N/A	0.0417216	0.924138
Phgdh	Epithelium	#N/A	0.0417216	0.93327
Psmb3	Epithelium	#N/A	0.0417216	0.898247
Tpt1	Epithelium	#N/A	0.0417216	0.524648
Fam120a	Epithelium	#N/A	0.0417881	0.84729
Gm10250	Limb Bud	#N/A	0.0419278	0.92573
Gm8730	Muscle	#N/A	0.0482854	0.673848
Rps21	Muscle	#N/A	0.0420743	0.832794
Aurka	Epithelium	Aurka	0.0428138	0.0317204
Rps15	Epithelium	#N/A	0.0428138	0.916227
Mrpl22	Limb Bud	#N/A	0.0430449	0.851382
H3f3b	Muscle	#N/A	0.0481424	0.976265
Mki67	Neuroepithelium	Mki67	0.043467	0.740584
Plk1	Neuroepithelium	Plk1	0.043467	0.824368
Ccdc9	Muscle	#N/A	0.0297307	1
Hadha	Somitic Mesoderm	#N/A	0.0437535	0.845979
Hnrnpu	Somitic Mesoderm	#N/A	0.0438405	0.911832
Ap2s1	Epithelium	#N/A	0.0438749	0.142432
1110004F10Rik	Epithelium	#N/A	0.0439837	0.0635843
Pdcd5	Limb Bud	#N/A	0.0441136	0.816706
Gm5422	Neuroepithelium	#N/A	0.0443109	0.960221
Rpl35a	Somitic Mesoderm	#N/A	0.0443334	0.920676
Rps23	Muscle	#N/A	0.0429471	0.48526
Gm10094	Epithelium	#N/A	0.0448145	0.765015
Loxl2	Somitic Mesoderm	#N/A	0.0448195	0.793851
Tia1	Somitic Mesoderm	#N/A	0.0448195	0.920468
Rps27a	Somitic Mesoderm	#N/A	0.0450559	0.885561
Hells	Somitic Mesoderm	Hells	0.0450915	0.223107
Snrpd2	Somitic Mesoderm	#N/A	0.0451828	0.917186
Sgol1	Epithelium	#N/A	0.045525	0.690632
Dnaja2	Muscle	#N/A	0.0615535	0.70252
Pts	Epithelium	#N/A	0.0465703	0.872291
Tsen15	Epithelium	#N/A	0.0465703	0.584481
Prkar2a	Epithelium	#N/A	0.0465868	0.873939
Zc3h15	Epithelium	#N/A	0.0468374	0.877414
Hmmr	Epithelium	Hmmr	0.0468827	4.3e-05
Chtop	Limb Bud	#N/A	0.0472544	0.886358
Ssb	Limb Bud	#N/A	0.0472544	0.906475
Ggnbp2	Epithelium	#N/A	0.0476446	0.94874
Mki67	Epithelium	Mki67	0.0476446	0.818427
Bub3	Epithelium	Bub3	0.0476448	0.00579461
Rps5	Epithelium	#N/A	0.0476905	0.794387
Atad2	Epithelium	Atad2	0.0477067	0.0977589
Ebna1bp2	Epithelium	#N/A	0.0477067	0.913717
Fam133b	Epithelium	#N/A	0.0477067	0.942785
Gm10132	Epithelium	#N/A	0.0477067	0.972583
Nap1l1	Epithelium	#N/A	0.0477067	0.983123
Slbp	Epithelium	Slbp	0.0477067	0.372739
2700060E02Rik	Epithelium	#N/A	0.0477896	0.618795
Gm9825	Epithelium	#N/A	0.0477896	0.825662
Rpl4	Epithelium	#N/A	0.0477896	0.972961
Gm4968	Epithelium	#N/A	0.0480373	0.707008
Wdr18	Epithelium	#N/A	0.0480373	0.972123
Pdcd5	Muscle	#N/A	0.0413571	0.84503
Eed	Epithelium	#N/A	0.0481349	0.601327
Hspa5	Epithelium	#N/A	0.0481349	0.198439
Dynlt1f	Epithelium	#N/A	0.0481613	0.960544
Rbpj	Somitic Mesoderm	#N/A	0.0486555	0.888647
Pbrm1	Epithelium	#N/A	0.0486784	0.950262
Akap9	Epithelium	#N/A	0.048732	0.948827
Sart1	Somitic Mesoderm	#N/A	0.0488978	0.949522
Gkap1	Epithelium	#N/A	0.0489606	0.962911
Aurka	Limb Bud	Aurka	0.0490403	0.667206
Rpl36al	Limb Bud	#N/A	0.0490403	0.852552
Anln	Neuroepithelium	Anln	0.049815	0.0473375
Arhgap11a	Neuroepithelium	Arhgap11a	0.049815	0.795354
Rpl23	Muscle	#N/A	0.0421576	0.883814
Rpap3	Somitic Mesoderm	#N/A	0.050193	0.904993
Msx1	Muscle	#N/A	0.0906468	0.835314
Dnmt3b	Neuroepithelium	Dnmt3b	0.0504437	0.953486
Rpl32	Neuroepithelium	#N/A	0.0504437	0.915622
Rps12	Neuroepithelium	#N/A	0.0504437	0.95565
Rps26	Neuroepithelium	#N/A	0.0504437	0.988213
Rpl14	Limb Bud	#N/A	0.050694	0.97149
Pabpc1	Limb Bud	#N/A	0.0509936	0.942112
Aspm	Epithelium	#N/A	0.0512597	0.20657
Ost4	Muscle	#N/A	0.0459648	0.766674
Hspa8	Neuroepithelium	Hspa8	0.0514784	0.994202
Orc6	Neuroepithelium	#N/A	0.0514784	0.715945
Dek	Muscle	#N/A	0.0507269	0.48576
Btaf1	Muscle	#N/A	0.0529762	0.717399
Snrpf	Limb Bud	#N/A	0.0521742	0.765093
Ak2	Epithelium	#N/A	0.0522206	0.833514
Rwdd1	Epithelium	#N/A	0.0522206	0.818211
Zcrb1	Epithelium	#N/A	0.0522206	0.873761
Gsr	Somitic Mesoderm	#N/A	0.0524926	0.938131
Orc5	Limb Bud	#N/A	0.052643	0.940099
Sarnp	Epithelium	#N/A	0.0528035	0.895186
Ska2	Somitic Mesoderm	#N/A	0.052974	0.795455
Capza2	Epithelium	#N/A	0.0530391	0.934874
Ssna1	Epithelium	#N/A	0.0530391	0.972924
Cisd1	Epithelium	#N/A	0.0530888	0.920029
Tmem138	Epithelium	#N/A	0.0530888	0.173093
Llph	Muscle	#N/A	0.0531535	0.465358
Ndufb9	Epithelium	#N/A	0.0531724	0.593536
Ddx41	Epithelium	#N/A	0.0533672	0.954485
Rps21	Epithelium	#N/A	0.0533672	0.399058
Cenpf	Muscle	Cenpf	0.0468225	0.195512
Eif2s2	Limb Bud	#N/A	0.0540651	0.866516
2810417H13Rik	Limb Bud	#N/A	0.0542852	0.737807
Rps17	Limb Bud	#N/A	0.0542852	0.725982
Psrc1	Epithelium	Psrc1	0.0547276	0.315511
Rpl22l1	Limb Bud	#N/A	0.055015	0.971284
Ccna2	Neural Crest	Ccna2	0.0552421	0.92529
0610011F06Rik	Neural Crest	#N/A	0.0555145	0.870355
Rnps1	Neural Crest	#N/A	0.0555145	0.984864
Bex1	Epithelium	#N/A	0.055784	0.0952432
Rps20	Muscle	#N/A	0.0421802	0.976453
Phykpl	Epithelium	#N/A	0.0561136	0.596531
Psmc1	Epithelium	#N/A	0.0561136	0.189296
Gm7964	Muscle	#N/A	0.0472202	0.870497
Rps7	Neural Crest	#N/A	0.0562813	0.984457
Gnb2l1	Somitic Mesoderm	#N/A	0.0568761	0.951833
Clcc1	Neuroepithelium	#N/A	0.0568936	0.923491
Rpl32	Muscle	#N/A	0.0514943	0.794967
Sec61b	Muscle	#N/A	0.0517455	0.959047
Ndufb4	Muscle	#N/A	0.0504521	0.777345
Gm7808	Somitic Mesoderm	#N/A	0.0585185	0.858204
Hmmr	Neural Crest	Hmmr	0.0586833	0.591886
Bzw1	Epithelium	#N/A	0.0590485	0.147124
Eif3m	Neuroepithelium	#N/A	0.0593618	0.715698
Eef1g	Neuroepithelium	#N/A	0.059373	0.90734
Nolc1	Neuroepithelium	#N/A	0.059373	0.900013
Gm10288	Neuroepithelium	#N/A	0.0601471	0.8938
Gm9843	Neuroepithelium	#N/A	0.0601471	0.967589
Tmed2	Neuroepithelium	#N/A	0.0601471	0.953032
Eef1a1	Muscle	#N/A	0.057657	0.970654
Atp5g1	Epithelium	#N/A	0.0602917	0.938863
mt-Nd2	Epithelium	#N/A	0.0602917	0.730136
Utp14a	Epithelium	#N/A	0.0602917	0.948511
Mki67	Muscle	Mki67	0.0580983	0.933373
Btf3	Neuroepithelium	#N/A	0.0604219	0.958691
Kif18a	Somitic Mesoderm	#N/A	0.0607346	0.518283
Ube2c	Muscle	Ube2c	0.0575852	0.0349308
Cdca5	Neuroepithelium	Cdca5	0.060978	0.624909
Fau	Neuroepithelium	#N/A	0.060978	0.958085
Gm10263	Neuroepithelium	#N/A	0.060978	0.910294
Smarce1	Somitic Mesoderm	#N/A	0.0611676	0.7829
Pdcd5	Somitic Mesoderm	#N/A	0.0611781	0.986387
Rbmxl1	Somitic Mesoderm	#N/A	0.0611781	0.879897
Msh6	Epithelium	#N/A	0.061259	0.371768
Btf3	Muscle	#N/A	0.0521556	0.604996
Aamp	Epithelium	#N/A	0.0614512	0.753443
Eif3a	Epithelium	#N/A	0.0614512	0.720208
Fdps	Epithelium	#N/A	0.0614512	0.920467
Dnaja1	Muscle	#N/A	0.0538803	0.0836203
Eif2s2	Muscle	#N/A	0.0650004	1
Iars	Epithelium	#N/A	0.0621562	0.938584
Dhcr24	Limb Bud	#N/A	0.0622233	0.831666
Serf2	Neuroepithelium	#N/A	0.0623606	0.686836
Rpl41	Neural Crest	#N/A	0.0636495	0.966301
Eif1b	Neural Crest	#N/A	0.0637306	0.871996
Gm10132	Neural Crest	#N/A	0.0637306	0.910006
Gpn3	Neural Crest	#N/A	0.0637306	0.903779
Orc5	Neural Crest	#N/A	0.0637306	0.942964
Pnn	Neural Crest	#N/A	0.0637306	0.904394
Rps11	Neural Crest	#N/A	0.0637306	1
Eif3j2	Limb Bud	#N/A	0.0638274	0.660478
Snrpg	Limb Bud	#N/A	0.0638274	0.772599
Hist1h2an	Epithelium	#N/A	0.0643177	0.710698
Cdc20	Epithelium	Cdc20	0.064507	0.309153
Cdc26	Epithelium	#N/A	0.064507	0.832539
Exosc2	Epithelium	#N/A	0.064507	0.524035
Faf1	Epithelium	#N/A	0.064507	0.751531
Ndufs5	Epithelium	#N/A	0.064507	0.737938
Nme2	Epithelium	#N/A	0.064507	0.962696
Polr2m	Epithelium	#N/A	0.064507	0.939271
Psma2	Epithelium	#N/A	0.0647404	0.838104
Prr11	Somitic Mesoderm	Prr11	0.0650648	0.857653
Cfl1	Epithelium	#N/A	0.0652551	0.227742
Rbmxl1	Epithelium	#N/A	0.0652551	0.771936
Atp5j	Epithelium	#N/A	0.065586	0.793185
Zfp292	Epithelium	#N/A	0.0658317	0.636525
Rps3	Muscle	#N/A	0.0791755	0.802948
Snhg7	Neuroepithelium	#N/A	0.0662822	0.925894
Tusc3	Somitic Mesoderm	#N/A	0.0663191	0.997251
Rpl13a-ps1	Epithelium	#N/A	0.0665941	0.945591
Gabpb2	Epithelium	#N/A	0.0666581	0.866033
Limd1	Somitic Mesoderm	#N/A	0.0671436	0.901877
Cenpq	Epithelium	Cenpq	0.0671966	0.937251
Csnk1g3	Epithelium	#N/A	0.0671966	0.834347
Adrm1	Epithelium	#N/A	0.0682379	0.912724
Npm1	Muscle	#N/A	0.0836295	0.389989
Rpl36al	Muscle	#N/A	0.0893991	0.920577
Tomm7	Epithelium	#N/A	0.0688258	0.633314
Gm10275	Somitic Mesoderm	#N/A	0.0688532	0.0896495
Kif18a	Neuroepithelium	#N/A	0.0689692	0.337313
Uba52	Somitic Mesoderm	#N/A	0.069189	0.893042
Cenpf	Limb Bud	Cenpf	0.0692707	0.415241
Kif23	Limb Bud	Kif23	0.0692707	0.486156
Cacybp	Somitic Mesoderm	#N/A	0.069271	0.995179
Dut	Somitic Mesoderm	#N/A	0.069271	0.971797
Eny2	Somitic Mesoderm	#N/A	0.069271	0.919528
Hmgn2	Somitic Mesoderm	#N/A	0.069271	0.957831
Naca	Somitic Mesoderm	#N/A	0.069271	0.990886
Ndufa1	Somitic Mesoderm	#N/A	0.069271	0.96444
Csnk1d	Somitic Mesoderm	#N/A	0.0694062	0.97206
Rplp2	Neuroepithelium	#N/A	0.0696792	0.668171
Bclaf1	Epithelium	#N/A	0.0700329	0.77742
Atpif1	Epithelium	#N/A	0.0701275	0.569996
Mrps18c	Muscle	#N/A	0.0732694	0.837893
Rpl34	Muscle	#N/A	0.090853	1
Morf4l1	Muscle	#N/A	0.0841694	0.948921
Cox6c	Somitic Mesoderm	#N/A	0.0709595	0.914181
Lin28a	Somitic Mesoderm	#N/A	0.0709595	0.971358
Slbp	Somitic Mesoderm	Slbp	0.0709595	0.737232
Mif	Limb Bud	#N/A	0.0711545	0.547795
Slc25a5	Limb Bud	#N/A	0.0711545	0.721112
Rpl19	Epithelium	#N/A	0.0711718	0.935873
Eif3m	Somitic Mesoderm	#N/A	0.0712285	0.986651
Erh	Somitic Mesoderm	#N/A	0.0712637	0.940417
Actb	Epithelium	#N/A	0.0713617	0.98473
Gm5422	Epithelium	#N/A	0.0716902	0.958392
Hdlbp	Epithelium	#N/A	0.0716902	0.368406
Ibtk	Epithelium	#N/A	0.0716902	0.88081
Eif3e	Limb Bud	#N/A	0.0717741	0.860536
Nisch	Limb Bud	#N/A	0.0717741	0.762173
Raly	Limb Bud	#N/A	0.0717741	0.852926
Clcn5	Somitic Mesoderm	#N/A	0.0719751	0.938185
Ext1	Limb Bud	#N/A	0.0725751	0.875019
Nsmce2	Muscle	#N/A	0.0912576	0.871794
Gm10263	Epithelium	#N/A	0.0726757	0.886463
Adrm1	Somitic Mesoderm	#N/A	0.0733073	0.86024
Ccdc12	Epithelium	#N/A	0.0734622	0.91972
Mphosph6	Epithelium	#N/A	0.0734622	0.802277
Snx6	Epithelium	#N/A	0.0736894	0.802241
Slc16a3	Limb Bud	#N/A	0.074514	0.822566
Ckap2l	Muscle	Ckap2l	0.0787582	0.461857
Kdm5a	Somitic Mesoderm	#N/A	0.074787	0.954255
Hist1h1a	Somitic Mesoderm	#N/A	0.074863	0.971457
Rpl13	Somitic Mesoderm	#N/A	0.0751264	0.160098
Psmd11	Epithelium	#N/A	0.0752196	0.915487
Snhg9	Epithelium	#N/A	0.0756075	0.0183031
Rnf20	Somitic Mesoderm	#N/A	0.0758562	0.971425
Eef1g	Neural Crest	#N/A	0.076059	0.885694
Mogat2	Limb Bud	#N/A	0.0760987	0.876687
Tomm20	Epithelium	#N/A	0.0770652	0.945255
Txnrd1	Epithelium	#N/A	0.0770652	0.738867
Clic4	Somitic Mesoderm	#N/A	0.077073	0.880298
Ybx1	Muscle	#N/A	0.077762	0.978887
Pdcd5	Neuroepithelium	#N/A	0.07753	0.896344
Rwdd1	Somitic Mesoderm	#N/A	0.0776986	0.936657
Rps18	Muscle	#N/A	0.0620003	0.983714
Hnrnpr	Somitic Mesoderm	#N/A	0.0781291	0.928024
Set	Muscle	#N/A	0.0916832	0.989568
Dnajc8	Neuroepithelium	#N/A	0.0788787	0.944679
Tdg	Neuroepithelium	#N/A	0.0789603	0.896588
Txndc9	Neuroepithelium	#N/A	0.0789603	0.919911
Psmd1	Limb Bud	#N/A	0.0792658	0.893955
Ssb	Epithelium	#N/A	0.0793694	0.69287
Pla2g12a	Epithelium	#N/A	0.0805017	0.935907
Rab1	Somitic Mesoderm	#N/A	0.0807947	0.915069
Srsf9	Somitic Mesoderm	#N/A	0.0807947	0.947046
Gas5	Epithelium	#N/A	0.0811897	0.987987
Orc6	Epithelium	#N/A	0.0811897	0.198469
Chchd4	Somitic Mesoderm	#N/A	0.0815425	0.971076
Hes1	Somitic Mesoderm	#N/A	0.0817783	0.975221
Noc2l	Epithelium	#N/A	0.0818562	0.912724
Lsm14b	Limb Bud	#N/A	0.082287	0.887895
Nusap1	Muscle	Nusap1	0.081083	0.0575194
Rplp0	Muscle	#N/A	0.0939678	0.979751
Cbx1	Muscle	#N/A	0.0855873	0.962498
Kif22	Epithelium	#N/A	0.0836094	0.0598774
Rad17	Muscle	#N/A	0.0788745	0.873394
Hspe1	Limb Bud	#N/A	0.0843213	0.918803
Nasp	Limb Bud	Nasp	0.0843213	0.598143
Tpm3	Limb Bud	#N/A	0.0843213	0.885395
Tuba1b	Limb Bud	#N/A	0.0843213	0.942203
Ube2k	Limb Bud	#N/A	0.0843213	0.719134
Cluh	Muscle	#N/A	0.130482	0.884416
Eef1g	Somitic Mesoderm	#N/A	0.085407	0.354674
Crnkl1	Limb Bud	#N/A	0.0854398	0.853784
Hmbs	Epithelium	#N/A	0.0855685	0.901135
Rps10-ps1	Neural Crest	#N/A	0.0859335	0.922515
Rps16	Somitic Mesoderm	#N/A	0.0861569	0.988499
Mzt2	Epithelium	#N/A	0.0863949	0.750894
Psma3	Somitic Mesoderm	#N/A	0.0866478	0.918939
Trappc6b	Somitic Mesoderm	#N/A	0.0866478	0.800142
Rps6ka3	Limb Bud	#N/A	0.0868699	0.86553
Timm22	Limb Bud	#N/A	0.0868699	0.768198
Ccnb1	Muscle	Ccnb1	0.0869081	0.205075
Cxxc5	Limb Bud	#N/A	0.0869281	0.84574
Prkcsh	Epithelium	#N/A	0.0869599	0.916124
Rpl13a	Muscle	#N/A	0.0757833	0.769894
Zrsr2	Neuroepithelium	#N/A	0.0870398	0.765845
Vma21	Epithelium	#N/A	0.0871401	0.968407
Prkar2b	Limb Bud	#N/A	0.0871916	0.851946
Gm10175	Limb Bud	#N/A	0.0875929	0.835524
Kpna1	Epithelium	#N/A	0.0876149	0.857868
Ppil4	Epithelium	#N/A	0.0876776	0.827022
Vcp	Epithelium	#N/A	0.0876776	0.887196
Fam21	Epithelium	#N/A	0.0879265	0.906092
Prpf4	Epithelium	#N/A	0.0879265	0.900358
Snhg1	Epithelium	#N/A	0.0879265	0.712385
Usp14	Epithelium	#N/A	0.0879265	0.854853
Cox17	Epithelium	#N/A	0.0879836	0.767294
Pnn	Epithelium	#N/A	0.0879836	0.370948
Bnip2	Somitic Mesoderm	#N/A	0.0880235	0.972461
Cdc6	Somitic Mesoderm	Cdc6	0.0880235	0.759352
Pawr	Somitic Mesoderm	#N/A	0.0880235	0.958812
Zwilch	Somitic Mesoderm	#N/A	0.0880235	0.977401
Lrrc40	Somitic Mesoderm	#N/A	0.088052	0.95556
Dnajc8	Epithelium	#N/A	0.0884908	0.991866
2410004N09Rik	Muscle	#N/A	0.0964099	0.883818
Myef2	Epithelium	#N/A	0.088926	0.933035
Hmga1	Somitic Mesoderm	#N/A	0.0890931	0.850856
Rpl35	Somitic Mesoderm	#N/A	0.0890931	0.604067
2810004N23Rik	Epithelium	#N/A	0.0891012	0.695964
Cbx3	Epithelium	#N/A	0.0891012	0.797895
Lrch3	Epithelium	#N/A	0.0891012	0.241005
Net1	Epithelium	#N/A	0.0891012	0.909674
Rtca	Epithelium	#N/A	0.0891012	0.734481
Rps19	Neuroepithelium	#N/A	0.0891574	0.917701
Naca	Muscle	#N/A	0.096722	0.974481
Mis18bp1	Muscle	Mis18bp1	0.0539457	0.144037
Rps29	Somitic Mesoderm	#N/A	0.0902258	0.912049
Ezh2	Muscle	Ezh2	0.106756	0.863158
Rars	Epithelium	#N/A	0.0911663	0.605108
Zc3h15	Muscle	#N/A	0.0885866	0.715241
Ccnl1	Epithelium	#N/A	0.0916374	0.886115
Gm10269	Muscle	#N/A	0.0853317	0.428202
U2af1	Limb Bud	#N/A	0.0921302	0.706426
Psme4	Muscle	#N/A	0.103697	0.869423
Cfdp1	Epithelium	#N/A	0.092373	0.595807
Tmf1	Epithelium	#N/A	0.092373	0.614032
Rnps1	Somitic Mesoderm	#N/A	0.0924314	0.914514
Mcm4	Epithelium	Mcm4	0.0925686	0.146663
Haus2	Epithelium	#N/A	0.0927084	0.810024
Pkm	Muscle	#N/A	0.110553	0.763062
Mrpl28	Somitic Mesoderm	#N/A	0.0936257	0.231249
Gm12355	Neuroepithelium	#N/A	0.0937358	0.925484
Hnrnpu	Neuroepithelium	#N/A	0.0937358	0.835594
Incenp	Neuroepithelium	#N/A	0.0937358	0.0847088
Lrrc58	Neuroepithelium	#N/A	0.0937358	0.57336
Rpl13	Neuroepithelium	#N/A	0.0937358	0.591617
Brd2	Neuroepithelium	#N/A	0.0938603	0.945278
Eef1a1	Neuroepithelium	#N/A	0.0938603	0.949413
Gm2000	Neuroepithelium	#N/A	0.0938603	0.963627
Gm9774	Neuroepithelium	#N/A	0.0938603	0.793092
Ppil4	Neuroepithelium	#N/A	0.0938603	0.910157
Cbx1	Epithelium	#N/A	0.0939952	0.397853
Snw1	Epithelium	#N/A	0.0939952	0.891941
Ywhae	Epithelium	#N/A	0.0939952	0.285427
Rpl23	Neural Crest	#N/A	0.0940349	0.886999
Dynlt1f	Somitic Mesoderm	#N/A	0.094498	0.979315
Kif2c	Somitic Mesoderm	Kif2c	0.0949448	0.628383
1200014J11Rik	Epithelium	#N/A	0.0949519	0.889999
Pdcd6	Epithelium	#N/A	0.0950329	0.753571
Rpl35	Epithelium	#N/A	0.0950329	0.0065663
Rrn3	Epithelium	#N/A	0.0950329	0.922367
Snrpd2	Epithelium	#N/A	0.0950329	0.921011
Zfp260	Epithelium	#N/A	0.0950329	0.939473
Phf23	Somitic Mesoderm	#N/A	0.0950412	0.96174
Zfp503	Somitic Mesoderm	#N/A	0.0950412	0.952094
2610524H06Rik	Limb Bud	#N/A	0.0956529	0.893025
Eno1	Limb Bud	#N/A	0.0956529	0.77822
Rps27l	Limb Bud	#N/A	0.0956529	0.83304
Pigf	Epithelium	#N/A	0.0962693	0.668832
Atp5c1	Epithelium	#N/A	0.0965517	0.322789
D8Ertd738e	Epithelium	#N/A	0.0965517	0.835537
Rsl24d1	Epithelium	#N/A	0.0969481	0.959779
Sdha	Epithelium	#N/A	0.0969481	0.927649
Naa15	Epithelium	#N/A	0.0970844	0.433581
Rpl26	Neural Crest	#N/A	0.0971235	1
Chchd2	Epithelium	#N/A	0.0973043	0.723545
Lcmt1	Epithelium	#N/A	0.0973339	0.903448
Hmgn1	Neuroepithelium	#N/A	0.0973724	0.133142
Pus7	Epithelium	#N/A	0.0979696	0.939036
Clasp1	Somitic Mesoderm	#N/A	0.0982739	0.862185
Immt	Somitic Mesoderm	#N/A	0.0982739	0.865893
Rpl37a	Muscle	#N/A	0.105208	0.944516
Ran	Muscle	#N/A	0.103744	0.982695
Anp32b	Muscle	#N/A	0.100597	0.973978
Eif2a	Epithelium	#N/A	0.099052	0.869943
Ubr1	Epithelium	#N/A	0.099052	0.898457
Gm9843	Limb Bud	#N/A	0.0993558	0.949273
Cbx3	Limb Bud	#N/A	0.0999082	0.79651
Gm4540	Limb Bud	#N/A	0.100268	0.800803
Kif18a	Limb Bud	#N/A	0.100268	0.698668
Ier3ip1	Epithelium	#N/A	0.100404	0.851865
Gm6563	Limb Bud	#N/A	0.100859	0.847892
Cnot3	Epithelium	#N/A	0.100881	0.913036
Fubp1	Epithelium	#N/A	0.100881	0.643404
Numa1	Epithelium	#N/A	0.100881	0.719437
Paf1	Epithelium	#N/A	0.100881	0.930512
Snx2	Epithelium	#N/A	0.100881	0.918542
Ttc14	Epithelium	#N/A	0.100881	0.939565
2810417H13Rik	Muscle	#N/A	0.0988046	0.177742
Rpgrip1	Muscle	#N/A	0.117686	0.980442
Cox7b	Epithelium	#N/A	0.102008	0.953779
Wdr45b	Epithelium	#N/A	0.102008	0.892314
Tbrg1	Muscle	#N/A	0.109961	1
Mis18bp1	Somitic Mesoderm	Mis18bp1	0.102236	0.177454
Mllt3	Somitic Mesoderm	#N/A	0.102236	0.686553
P4ha1	Somitic Mesoderm	#N/A	0.102236	0.966553
Phax	Epithelium	#N/A	0.102257	0.709535
Armcx2	Somitic Mesoderm	#N/A	0.102354	1
Ccdc112	Epithelium	#N/A	0.102397	0.849021
Ipo5	Epithelium	#N/A	0.102397	0.931537
Iqgap2	Limb Bud	#N/A	0.102493	0.820802
Rpl38	Muscle	#N/A	0.098861	0.466046
Gm10110	Neuroepithelium	#N/A	0.102684	0.914377
Tacc3	Neuroepithelium	Tacc3	0.102684	0.91006
Kif23	Neuroepithelium	Kif23	0.102881	0.0165844
Luzp1	Neuroepithelium	#N/A	0.102881	0.881718
Pcf11	Somitic Mesoderm	Pcf11	0.103358	0.898874
Slc25a5	Somitic Mesoderm	#N/A	0.103594	0.999066
G3bp2	Epithelium	#N/A	0.104517	0.816709
Aurkb	Muscle	Aurkb	0.103161	0.954201
Lgalsl	Epithelium	#N/A	0.105821	0.979642
Snrpa	Somitic Mesoderm	#N/A	0.105857	0.956879
Atp5g1	Neuroepithelium	#N/A	0.106412	0.928215
Atp5c1	Muscle	#N/A	0.110555	0.942331
Gm1673	Epithelium	#N/A	0.106605	0.890536
Prr11	Epithelium	Prr11	0.10696	0.623782
Kif4	Epithelium	#N/A	0.107011	0.730124
Rpl32	Somitic Mesoderm	#N/A	0.107057	0.849136
Ndufa3	Epithelium	#N/A	0.107348	0.731189
Spcs1	Epithelium	#N/A	0.107763	0.926382
mt-Cytb	Somitic Mesoderm	#N/A	0.108697	0.997269
Eif3b	Neuroepithelium	#N/A	0.108914	0.956812
Scd2	Epithelium	#N/A	0.10911	0.785669
Med17	Epithelium	#N/A	0.109443	0.94029
Actb	Muscle	#N/A	0.0985152	0.809973
Rapgef6	Somitic Mesoderm	#N/A	0.109576	0.849136
Terf2	Neuroepithelium	#N/A	0.109647	0.962598
Gm7589	Epithelium	#N/A	0.109841	0.88466
Dnajc9	Epithelium	#N/A	0.110683	0.0976498
Kars	Epithelium	#N/A	0.110862	0.938403
Ndufb2	Epithelium	#N/A	0.110862	0.72312
Rps10	Somitic Mesoderm	#N/A	0.110874	0.473474
Sars	Epithelium	#N/A	0.111907	0.745357
Nans	Epithelium	#N/A	0.112138	0.797935
Rnf5	Muscle	#N/A	0.123323	0.71899
Ppig	Epithelium	#N/A	0.112298	0.923744
Kif11	Limb Bud	Kif11	0.112633	0.664342
Rwdd1	Muscle	#N/A	0.10488	1
Tmem234	Epithelium	#N/A	0.112886	0.89676
Hnrnpu	Muscle	#N/A	0.121282	1
Cdk5rap2	Somitic Mesoderm	#N/A	0.114122	0.893042
Dnajc8	Somitic Mesoderm	#N/A	0.114122	0.900421
Maf1	Limb Bud	#N/A	0.115028	0.850926
Snw1	Muscle	#N/A	0.129602	0.982037
Gm9790	Neuroepithelium	#N/A	0.115223	0.887692
Ost4	Somitic Mesoderm	#N/A	0.115654	0.957433
Tma16	Somitic Mesoderm	#N/A	0.115701	0.977401
Pebp1	Epithelium	#N/A	0.116262	0.866844
Ssr3	Epithelium	#N/A	0.116262	0.970843
Zcchc6	Epithelium	#N/A	0.116262	0.918057
Stmn1	Epithelium	#N/A	0.116341	0.110212
Kmt2c	Limb Bud	#N/A	0.116397	0.823693
Pold3	Limb Bud	Pold3	0.116397	0.849766
Ppp2cb	Limb Bud	#N/A	0.116397	0.89819
Ubb	Limb Bud	#N/A	0.116397	0.595458
Cdc45	Epithelium	#N/A	0.116413	0.89578
Ndufab1	Muscle	#N/A	0.130499	0.856756
Cebpz	Epithelium	#N/A	0.116859	0.911648
Tspan3	Epithelium	#N/A	0.116859	0.798623
Ythdc1	Epithelium	#N/A	0.116902	0.892357
Ssbp1	Epithelium	#N/A	0.117045	0.949685
Srpr	Epithelium	#N/A	0.117247	0.267871
Arl2bp	Epithelium	#N/A	0.117339	0.86617
Cdca2	Somitic Mesoderm	Cdca2	0.117386	0.733139
Kif11	Muscle	Kif11	0.119264	0.538474
Cdk1	Somitic Mesoderm	Cdk1	0.117454	0.251477
Nrd1	Epithelium	#N/A	0.1175	0.848782
Khdrbs1	Epithelium	#N/A	0.117567	0.846314
Rfc3	Somitic Mesoderm	#N/A	0.117933	0.574963
Cdca8	Muscle	Cdca8	0.113283	0.332069
Mif	Muscle	#N/A	0.102913	0.77278
Polr1d	Epithelium	#N/A	0.118141	0.965749
Edf1	Muscle	#N/A	0.112964	0.971396
Ccdc77	Epithelium	#N/A	0.118655	0.752013
Rps18	Neural Crest	#N/A	0.118975	0.958553
Eif1b	Epithelium	#N/A	0.119775	0.957405
Aifm1	Neuroepithelium	#N/A	0.119866	0.936862
Dnajb11	Neuroepithelium	#N/A	0.119866	0.955687
Eapp	Neuroepithelium	#N/A	0.119866	0.970023
Psmb5	Neuroepithelium	#N/A	0.119866	0.895486
Ubac2	Neuroepithelium	#N/A	0.119866	0.618019
Ncl	Somitic Mesoderm	#N/A	0.120037	1
Rps19	Somitic Mesoderm	#N/A	0.120037	0.529179
Tead1	Epithelium	#N/A	0.120039	0.903884
Lrrc58	Muscle	#N/A	0.125048	0.966879
Stmn1	Somitic Mesoderm	#N/A	0.120154	0.900265
Chaf1b	Muscle	Chaf1b	0.134291	0.881736
Chuk	Epithelium	#N/A	0.120657	0.860282
Rlf	Epithelium	#N/A	0.120657	0.917104
Kif18a	Epithelium	#N/A	0.121172	0.0438749
Rpl23	Neuroepithelium	#N/A	0.12119	0.94647
Prdx2	Epithelium	#N/A	0.121239	0.921748
Brd2	Epithelium	#N/A	0.121255	0.435949
mt-Nd5	Epithelium	#N/A	0.12126	0.920793
Tma16	Epithelium	#N/A	0.12126	0.941448
Igf2bp2	Epithelium	#N/A	0.121302	0.913666
Cbx5	Limb Bud	#N/A	0.121361	0.930673
Nes	Somitic Mesoderm	#N/A	0.12151	0.977512
Mrpl41	Muscle	#N/A	0.144826	0.990363
Uqcr11	Somitic Mesoderm	#N/A	0.122168	0.979462
Chchd2	Muscle	#N/A	0.123404	0.728892
Zmiz1	Neuroepithelium	#N/A	0.122469	0.514444
Casp8ap2	Epithelium	#N/A	0.123086	0.227987
Apex1	Epithelium	#N/A	0.123554	0.781664
Gins2	Epithelium	Gins2	0.123554	0.255014
Sumo1	Muscle	#N/A	0.11612	0.727093
Riok2	Epithelium	#N/A	0.124	0.898969
Aimp1	Somitic Mesoderm	#N/A	0.124407	0.944873
Smc6	Epithelium	#N/A	0.124542	0.553331
Cox5b	Muscle	#N/A	0.125077	0.661854
Rrp36	Neural Crest	#N/A	0.125424	1
Zfand3	Epithelium	#N/A	0.1255	0.902868
Gm4950	Neuroepithelium	#N/A	0.126754	0.824165
mt-Nd4	Epithelium	#N/A	0.126775	0.937643
Cmc2	Muscle	#N/A	0.198798	0.939696
Hmgn1	Somitic Mesoderm	#N/A	0.12707	0.608369
Ehmt2	Epithelium	#N/A	0.127502	0.810861
Prelid2	Epithelium	#N/A	0.127722	0.819395
Rab11a	Epithelium	#N/A	0.127853	0.899873
Gm10036	Epithelium	#N/A	0.129051	0.537617
B020018G12Rik	Muscle	#N/A	0.12997	0.864749
Cdk12	Epithelium	#N/A	0.129209	0.858063
Sfr1	Epithelium	#N/A	0.129209	0.820289
Nktr	Limb Bud	#N/A	0.129295	0.796804
Gm10132	Somitic Mesoderm	#N/A	0.129322	0.950829
Gm11273	Somitic Mesoderm	#N/A	0.129322	0.988961
Smad5	Somitic Mesoderm	#N/A	0.129322	0.956983
Rpl14	Somitic Mesoderm	#N/A	0.12986	0.928246
Tcea1	Limb Bud	#N/A	0.130213	0.881231
Psma3	Epithelium	#N/A	0.130733	0.731557
Col18a1	Epithelium	#N/A	0.130883	0.621559
Btf3	Neural Crest	#N/A	0.130982	0.859143
Cript	Neural Crest	#N/A	0.130982	0.998881
Gm10269	Neural Crest	#N/A	0.130982	0.53782
Kif23	Neural Crest	Kif23	0.130982	0.14547
Lef1	Neural Crest	#N/A	0.130982	0.979642
Nid2	Neural Crest	#N/A	0.130982	0.964952
Rpl22l1	Neural Crest	#N/A	0.130982	0.906531
Rpl9-ps6	Neural Crest	#N/A	0.130982	0.763393
Tuba1b	Neural Crest	#N/A	0.130982	0.855231
Ccdc88a	Somitic Mesoderm	#N/A	0.13147	0.889891
Uchl4	Muscle	#N/A	0.157384	0.9618
Rpl14	Muscle	#N/A	0.118037	0.97804
Ddx23	Epithelium	#N/A	0.132205	0.895672
Pus7	Neuroepithelium	#N/A	0.132383	0.89102
Bach1	Somitic Mesoderm	#N/A	0.132906	0.830671
Dnajc9	Somitic Mesoderm	#N/A	0.132906	0.719398
Snhg6	Somitic Mesoderm	#N/A	0.132906	0.908142
Tmf1	Limb Bud	#N/A	0.13294	0.803234
Phlda1	Epithelium	#N/A	0.133569	0.696746
Cbx3	Muscle	#N/A	0.124205	0.913873
Rpl10-ps3	Neuroepithelium	#N/A	0.134111	0.796717
Usmg5	Neuroepithelium	#N/A	0.134199	0.632449
Snhg4	Epithelium	#N/A	0.134252	0.893129
Bub3	Neuroepithelium	Bub3	0.135007	0.194364
Mdm2	Neuroepithelium	#N/A	0.135007	0.941562
Ndufb9	Neuroepithelium	#N/A	0.135007	0.907334
Srek1	Neuroepithelium	#N/A	0.135007	0.906105
Rps25	Epithelium	#N/A	0.135057	0.961364
Gm7964	Neural Crest	#N/A	0.135112	0.901943
Mrpl33	Somitic Mesoderm	#N/A	0.135196	0.985003
Trim59	Muscle	#N/A	0.0786735	0.817646
Rplp2	Limb Bud	#N/A	0.13579	0.801739
Prpf40a	Muscle	#N/A	0.141877	0.871965
Smad4	Limb Bud	#N/A	0.136429	0.840995
Gm9833	Epithelium	#N/A	0.136496	0.917844
Ccnb1	Epithelium	Ccnb1	0.136684	0.111405
Ing1	Somitic Mesoderm	#N/A	0.136954	0.907805
Eif3e	Muscle	#N/A	0.127944	0.92391
Arl2	Epithelium	#N/A	0.137323	0.70139
Cfdp1	Limb Bud	#N/A	0.138402	0.797048
Slc3a2	Somitic Mesoderm	#N/A	0.138586	0.976862
Atp5k	Limb Bud	#N/A	0.138679	0.539311
Tmem208	Neuroepithelium	#N/A	0.139098	0.913363
Prelid1	Epithelium	#N/A	0.139137	0.754557
Birc6	Limb Bud	#N/A	0.139287	0.823162
Cdc20	Limb Bud	Cdc20	0.139287	0.769972
Cdk1	Limb Bud	Cdk1	0.139287	0.554809
Denr	Limb Bud	#N/A	0.139287	0.883238
Hspa8	Limb Bud	Hspa8	0.139287	0.872309
Meis2	Limb Bud	#N/A	0.139287	0.835057
Pfn1	Limb Bud	#N/A	0.139287	0.878127
Tex10	Limb Bud	#N/A	0.139287	0.816335
Ncor2	Somitic Mesoderm	#N/A	0.139546	0.836608
Rpl22	Muscle	#N/A	0.133352	0.51815
Urod	Muscle	#N/A	0.141794	0.720976
Orc5	Muscle	#N/A	0.164978	0.485849
Ndufs2	Somitic Mesoderm	#N/A	0.140696	0.993829
Ruvbl1	Epithelium	#N/A	0.14097	0.840744
Hip1	Limb Bud	#N/A	0.141032	0.786051
Utp14a	Somitic Mesoderm	#N/A	0.141125	0.957682
Pcna	Neuroepithelium	Pcna	0.141162	0.306604
Tcea1	Neuroepithelium	#N/A	0.141162	0.93029
mt-Rnr2	Somitic Mesoderm	#N/A	0.141285	0.929914
Pcna	Muscle	Pcna	0.137814	0.149717
Hspd1	Muscle	#N/A	0.140147	0.957244
Gm11808	Somitic Mesoderm	#N/A	0.142153	0.8435
Gm7589	Muscle	#N/A	0.13497	0.893583
Emc10	Somitic Mesoderm	#N/A	0.142843	0.988499
Mrfap1	Somitic Mesoderm	#N/A	0.142977	0.607785
Hist1h1a	Epithelium	#N/A	0.143057	0.295275
Ncaph	Limb Bud	Ncaph	0.143497	0.808526
Rps18	Limb Bud	#N/A	0.143497	0.952175
Orc6	Muscle	#N/A	0.139962	0.722036
Rpl7a	Limb Bud	#N/A	0.144194	0.761666
Sfr1	Limb Bud	#N/A	0.144194	0.925595
Arhgap21	Somitic Mesoderm	#N/A	0.144201	0.878197
Srpk2	Somitic Mesoderm	#N/A	0.144201	0.848732
Tma7	Muscle	#N/A	0.143485	0.894201
Eml4	Somitic Mesoderm	#N/A	0.144721	0.945392
Crabp2	Epithelium	#N/A	0.14488	0.840809
Prpf40a	Epithelium	#N/A	0.144899	0.891181
Qdpr	Epithelium	#N/A	0.144899	0.857179
Ing4	Epithelium	#N/A	0.145072	0.907218
Rplp0	Somitic Mesoderm	#N/A	0.145106	0.918658
Sp1	Somitic Mesoderm	#N/A	0.145106	0.924532
Bcl10	Epithelium	#N/A	0.145742	0.922652
Kat7	Epithelium	#N/A	0.145742	0.82196
Nek7	Epithelium	#N/A	0.145742	0.953632
Sod1	Epithelium	#N/A	0.145742	0.820101
Cyc1	Muscle	#N/A	0.150161	0.671228
Ndufa12	Epithelium	#N/A	0.146021	0.691246
Ift88	Epithelium	#N/A	0.146046	0.843841
Rps15a	Limb Bud	#N/A	0.146053	0.947995
Gtf2f1	Limb Bud	#N/A	0.146072	0.848197
Psmb10	Somitic Mesoderm	#N/A	0.146394	0.994414
Wbp5	Epithelium	#N/A	0.146395	0.876664
Ythdf3	Muscle	#N/A	0.196581	0.962877
Tpt1	Neuroepithelium	#N/A	0.146959	0.842773
Uqcc1	Epithelium	#N/A	0.147177	0.901367
Clspn	Epithelium	Clspn	0.14722	0.0962056
Bnip3l	Neuroepithelium	#N/A	0.147875	0.706784
Tipin	Somitic Mesoderm	#N/A	0.148255	0.928074
Ubb	Somitic Mesoderm	#N/A	0.148255	0.509807
Snrpg	Muscle	#N/A	0.136936	0.941677
Cdk1	Neural Crest	Cdk1	0.148832	0.71365
Abcg2	Epithelium	#N/A	0.149055	0.90232
Mrps18c	Epithelium	#N/A	0.149302	0.940363
Nudcd1	Epithelium	#N/A	0.149302	0.853403
Trim37	Epithelium	#N/A	0.149302	0.692863
Cdca2	Neuroepithelium	Cdca2	0.149408	0.174452
Dync1li2	Neuroepithelium	#N/A	0.149408	0.967258
Qser1	Epithelium	#N/A	0.149493	0.940355
Ywhag	Epithelium	#N/A	0.149493	0.947194
Tpt1	Somitic Mesoderm	#N/A	0.149501	0.895885
Arl3	Epithelium	#N/A	0.149671	0.938149
Gpatch8	Epithelium	#N/A	0.149671	0.910012
Nhp2l1	Epithelium	#N/A	0.149671	0.928626
Zfp704	Epithelium	#N/A	0.149671	0.830932
Ect2	Muscle	Ect2	0.114447	0.892681
Atp5a1	Limb Bud	#N/A	0.150798	0.926757
Mrpl10	Limb Bud	#N/A	0.150798	0.885215
Ndufa7	Epithelium	#N/A	0.150828	0.910389
Rps13	Limb Bud	#N/A	0.151122	0.871935
Srrm1	Muscle	#N/A	0.131825	0.466209
Ilf3	Somitic Mesoderm	#N/A	0.152172	0.971909
Zfp664	Somitic Mesoderm	#N/A	0.152172	0.986926
Gm10036	Muscle	#N/A	0.160991	0.919886
Pten	Epithelium	#N/A	0.152715	0.975988
Ptn	Epithelium	#N/A	0.152715	0.753472
Meis2	Muscle	#N/A	0.135677	1
Edf1	Neuroepithelium	#N/A	0.153297	0.96053
Rps16	Muscle	#N/A	0.130719	0.973146
Mrps9	Epithelium	#N/A	0.153592	0.93565
Nid2	Epithelium	#N/A	0.153592	0.789946
Leo1	Somitic Mesoderm	#N/A	0.154092	0.921349
Hnrnpab	Somitic Mesoderm	#N/A	0.154176	0.991765
Slmap	Somitic Mesoderm	#N/A	0.154176	0.86797
Pop4	Somitic Mesoderm	#N/A	0.15439	0.949401
Atp6v1b2	Muscle	#N/A	0.151816	1
Npepps	Neural Crest	#N/A	0.154911	0.949917
Rpl37	Neural Crest	#N/A	0.154911	0.88425
Psma4	Neuroepithelium	#N/A	0.154931	0.907906
Rrm2	Neuroepithelium	Rrm2	0.154931	0.77853
Cdc25c	Somitic Mesoderm	Cdc25c	0.154986	0.684017
Snrnp27	Somitic Mesoderm	#N/A	0.1555	0.620832
Fau	Somitic Mesoderm	#N/A	0.155539	0.893444
Ctdsp2	Muscle	#N/A	0.249729	0.947316
Tmsb4x	Muscle	#N/A	0.149878	0.946896
Ppp6r3	Epithelium	#N/A	0.156625	0.881008
Msi2	Neuroepithelium	#N/A	0.156893	0.97526
Rpl39	Neuroepithelium	#N/A	0.156893	0.974578
Ppp4r2	Epithelium	#N/A	0.157074	0.607187
Gm9790	Somitic Mesoderm	#N/A	0.157231	0.876327
Rpl10-ps3	Somitic Mesoderm	#N/A	0.157231	0.461369
Mapk8	Limb Bud	#N/A	0.157636	0.824873
Naa50	Epithelium	#N/A	0.158075	0.893354
Sart3	Epithelium	#N/A	0.158075	0.909585
Cacybp	Limb Bud	#N/A	0.158386	0.948927
Bcas2	Somitic Mesoderm	#N/A	0.158765	0.936702
Sarnp	Somitic Mesoderm	#N/A	0.158765	0.991657
Smpd4	Somitic Mesoderm	#N/A	0.158765	0.987808
Zfp330	Somitic Mesoderm	#N/A	0.159022	0.97563
Cdc6	Muscle	Cdc6	0.155578	0.871442
Cbr1	Muscle	#N/A	0.157661	0.940837
Atp5h	Epithelium	#N/A	0.159264	0.986403
Cyfip1	Epithelium	#N/A	0.159264	0.913222
Sbno1	Neuroepithelium	#N/A	0.159637	0.945747
Acat1	Limb Bud	#N/A	0.159731	0.852676
Nolc1	Limb Bud	#N/A	0.159731	0.688452
Cdc20	Somitic Mesoderm	Cdc20	0.15982	0.461677
Esco2	Somitic Mesoderm	Esco2	0.161192	0.955879
Msh6	Somitic Mesoderm	#N/A	0.161192	0.787732
Cox17	Limb Bud	#N/A	0.161208	0.906276
Cnot11	Epithelium	#N/A	0.161277	0.899077
Cdc40	Epithelium	#N/A	0.16141	0.841978
Lztfl1	Epithelium	#N/A	0.16146	0.818794
Fau	Epithelium	#N/A	0.161759	0.919997
mt-Cytb	Epithelium	#N/A	0.161764	0.952905
Atp5h	Muscle	#N/A	0.160695	0.942859
Chic2	Limb Bud	#N/A	0.162043	0.816256
Fer	Epithelium	#N/A	0.162141	0.9194
Med4	Neural Crest	#N/A	0.162431	0.960652
Ppp2r2d	Epithelium	#N/A	0.162506	0.963618
Rpl10a	Epithelium	#N/A	0.162506	0.828156
Eif1	Somitic Mesoderm	#N/A	0.16252	0.761389
Gpbp1l1	Somitic Mesoderm	#N/A	0.16252	0.949056
Polr2l	Somitic Mesoderm	#N/A	0.16252	0.967909
Gm4540	Neuroepithelium	#N/A	0.162812	0.950034
Spata5	Neuroepithelium	#N/A	0.162812	0.947158
Gm11808	Muscle	#N/A	0.117907	0.938979
Max	Somitic Mesoderm	#N/A	0.163739	0.735259
mt-Co1	Somitic Mesoderm	#N/A	0.163739	0.896798
Cinp	Somitic Mesoderm	#N/A	0.163778	0.963972
Tmem126a	Somitic Mesoderm	#N/A	0.163778	0.987083
Atad2	Limb Bud	Atad2	0.163887	0.593717
Ppa1	Limb Bud	#N/A	0.163887	0.83297
Rpl30	Muscle	#N/A	0.132278	0.756475
Mtx2	Limb Bud	#N/A	0.164348	0.837933
Rnpc3	Limb Bud	#N/A	0.164348	0.868203
Ube2f	Limb Bud	#N/A	0.164348	0.897775
Bub1	Somitic Mesoderm	Bub1	0.164384	0.78835
Ktn1	Somitic Mesoderm	#N/A	0.164384	0.955258
Pphln1	Somitic Mesoderm	#N/A	0.164384	0.969356
Rab5a	Somitic Mesoderm	#N/A	0.164384	0.831511
Rhno1	Somitic Mesoderm	Rhno1	0.164384	0.881444
Setd3	Somitic Mesoderm	#N/A	0.164384	0.815053
Zeb1	Somitic Mesoderm	#N/A	0.164384	0.898696
Atp5h	Neuroepithelium	#N/A	0.164858	0.74164
Atp2b1	Epithelium	#N/A	0.164909	0.941931
Atxn10	Somitic Mesoderm	#N/A	0.164942	0.843806
Bcat1	Epithelium	#N/A	0.165111	0.890536
Dpcd	Epithelium	#N/A	0.165111	0.929407
H2afx	Epithelium	#N/A	0.165111	0.821009
Kif15	Epithelium	#N/A	0.165111	0.915315
Map2k2	Epithelium	#N/A	0.165111	0.892869
Matr3	Epithelium	#N/A	0.165111	0.994374
Ndufa9	Epithelium	#N/A	0.165111	0.808067
Pdcl3	Epithelium	#N/A	0.165111	0.830255
Polr2f	Epithelium	#N/A	0.165111	0.784137
Snrpe	Epithelium	#N/A	0.165111	0.79892
Ufsp2	Epithelium	#N/A	0.165111	0.910673
Ung	Epithelium	Ung	0.165111	0.162692
Nuf2	Limb Bud	Nuf2	0.165241	0.876343
AU019823	Epithelium	#N/A	0.165311	0.639111
Tra2b	Epithelium	#N/A	0.165311	0.83606
Ccdc50	Epithelium	#N/A	0.165387	0.928861
Tuba1b	Muscle	#N/A	0.139372	0.75769
Gabarapl1	Somitic Mesoderm	#N/A	0.165773	0.946817
Pabpn1	Muscle	#N/A	0.16084	0.993532
Hsbp1	Somitic Mesoderm	#N/A	0.165954	0.735211
Ptk2	Muscle	#N/A	0.251111	0.990449
Ccdc90b	Muscle	#N/A	0.175616	0.984853
Agpat5	Epithelium	#N/A	0.166039	0.79559
Frg1	Epithelium	#N/A	0.166328	0.692288
Rpl18a	Somitic Mesoderm	#N/A	0.166408	0.82733
Mrpl52	Muscle	#N/A	0.169637	0.982537
Hcfc1	Somitic Mesoderm	#N/A	0.166694	0.956983
Lsm7	Somitic Mesoderm	#N/A	0.166694	0.918242
Mrpl32	Epithelium	#N/A	0.166862	0.931728
Stoml2	Epithelium	#N/A	0.166993	0.917966
Hspa5	Limb Bud	#N/A	0.167008	0.77091
Igf2bp3	Limb Bud	#N/A	0.167008	0.803768
Rps15	Limb Bud	#N/A	0.167008	0.940113
2700050L05Rik	Epithelium	#N/A	0.167139	0.851017
Dgcr6	Epithelium	#N/A	0.167139	0.975413
Fkbp3	Epithelium	#N/A	0.167139	0.932119
Rnf114	Epithelium	#N/A	0.167139	0.93327
Dlg3	Neuroepithelium	#N/A	0.167282	0.726749
Nelfcd	Neuroepithelium	#N/A	0.167282	0.890567
Gjc1	Somitic Mesoderm	#N/A	0.167775	0.921795
Hdac1	Somitic Mesoderm	#N/A	0.16784	0.878859
Lamtor4	Epithelium	#N/A	0.167997	0.926535
Ccdc50	Neuroepithelium	#N/A	0.168583	0.805158
Hmgb2	Neuroepithelium	Hmgb2	0.168583	0.966009
Tbrg1	Tailbud	#N/A	0.168671	0.954165
Ddx21	Somitic Mesoderm	#N/A	0.168961	0.815009
Wbp5	Somitic Mesoderm	#N/A	0.168961	0.988441
Smc4	Neuroepithelium	Smc4	0.169071	0.280275
Homer1	Somitic Mesoderm	#N/A	0.169773	0.931833
Bub3	Limb Bud	Bub3	0.16993	0.671601
Lpar6	Limb Bud	#N/A	0.16993	0.812652
Dut	Neuroepithelium	#N/A	0.170188	0.784611
H19	Muscle	#N/A	0.148348	0.907884
5830418K08Rik	Neural Crest	#N/A	0.170582	0.998813
Rplp0	Neural Crest	#N/A	0.170582	0.887484
Metrn	Epithelium	#N/A	0.170628	0.612434
Ap2a2	Epithelium	#N/A	0.170687	0.635274
Fam175b	Epithelium	#N/A	0.170687	0.967489
Nsfl1c	Epithelium	#N/A	0.170687	0.919728
Tmem199	Epithelium	#N/A	0.170687	0.87641
Gtf2f1	Epithelium	#N/A	0.170946	0.659386
1700037H04Rik	Epithelium	#N/A	0.170963	0.765964
5830418K08Rik	Epithelium	#N/A	0.170963	0.940955
Ccdc58	Epithelium	#N/A	0.170963	0.149725
Eif1ax	Epithelium	#N/A	0.170963	0.8834
Kif20b	Epithelium	Kif20b	0.170963	0.0359223
AU019823	Somitic Mesoderm	#N/A	0.170986	0.985055
Bnip3l	Somitic Mesoderm	#N/A	0.170986	0.937329
Napg	Somitic Mesoderm	#N/A	0.170986	0.666146
Bnip3	Neuroepithelium	#N/A	0.171708	0.853653
Ddx47	Neuroepithelium	#N/A	0.171708	0.969008
Smarca5	Neuroepithelium	#N/A	0.171708	0.941718
Rwdd4a	Epithelium	#N/A	0.171752	0.971699
Fzd2	Neuroepithelium	#N/A	0.172191	0.840749
Cfl1	Muscle	#N/A	0.170984	0.988685
Ccnh	Epithelium	#N/A	0.173021	0.971109
Thrap3	Limb Bud	#N/A	0.173142	0.850843
Lpin2	Somitic Mesoderm	#N/A	0.173231	0.93055
Mapre1	Somitic Mesoderm	#N/A	0.173231	0.963815
Ndufc1	Somitic Mesoderm	#N/A	0.173231	0.969806
Cul4b	Somitic Mesoderm	#N/A	0.173924	0.976496
Ankrd26	Epithelium	#N/A	0.174127	0.8032
Psmb7	Epithelium	#N/A	0.174127	0.354682
Melk	Epithelium	Melk	0.17441	0.743238
Prpf8	Limb Bud	#N/A	0.175295	0.859604
Tpm3-rs7	Limb Bud	#N/A	0.175295	0.872725
Smad4	Somitic Mesoderm	#N/A	0.176298	0.941704
Snrnp48	Somitic Mesoderm	#N/A	0.176298	0.97566
Trp53	Somitic Mesoderm	#N/A	0.176298	0.940754
Rps13	Neuroepithelium	#N/A	0.176466	0.794925
Rps20	Limb Bud	#N/A	0.176803	0.973141
Eif3m	Epithelium	#N/A	0.17705	0.864973
Erh	Epithelium	#N/A	0.17705	0.86032
Narf	Epithelium	#N/A	0.17705	0.775203
Hist1h1e	Somitic Mesoderm	#N/A	0.177369	0.876133
Ptbp2	Somitic Mesoderm	#N/A	0.177419	0.951964
Ranbp1	Somitic Mesoderm	#N/A	0.177419	0.988339
Cdca8	Somitic Mesoderm	Cdca8	0.17773	0.431374
Rpf1	Epithelium	#N/A	0.177901	0.940363
Lsm5	Somitic Mesoderm	#N/A	0.178888	0.792447
Gm9493	Muscle	#N/A	0.136688	0.658127
Cfl1	Neuroepithelium	#N/A	0.179364	0.366338
Kat7	Neuroepithelium	#N/A	0.179364	0.873217
Dnph1	Epithelium	#N/A	0.179405	0.944296
Rabgap1	Limb Bud	#N/A	0.180522	0.828903
Rbm8a	Somitic Mesoderm	#N/A	0.181388	0.865099
Ralbp1	Muscle	#N/A	0.21324	1
Ormdl3	Somitic Mesoderm	#N/A	0.181693	0.87007
Pnn	Limb Bud	#N/A	0.181717	0.615105
Paip1	Epithelium	#N/A	0.183534	0.739952
Golim4	Epithelium	#N/A	0.183693	0.968629
Mrpl18	Epithelium	#N/A	0.183693	0.700862
Rpl39	Neural Crest	#N/A	0.183699	1
Selt	Neural Crest	#N/A	0.183699	0.893515
Lmo4	Neuroepithelium	#N/A	0.183699	0.551154
Slc25a11	Neuroepithelium	#N/A	0.183699	0.956195
Thrap3	Neuroepithelium	#N/A	0.183699	0.915593
Golga4	Epithelium	#N/A	0.183754	0.880335
Hist1h1c	Epithelium	#N/A	0.184092	0.641301
Ccnb1	Neuroepithelium	Ccnb1	0.184241	0.00329803
Uqcrb	Muscle	#N/A	0.184351	0.972752
Ccp110	Somitic Mesoderm	#N/A	0.184812	0.960943
Rbmx	Somitic Mesoderm	#N/A	0.185032	0.933308
Snrnp70	Epithelium	#N/A	0.185337	0.678827
Mki67	Somitic Mesoderm	Mki67	0.185532	0.732741
1700025G04Rik	Epithelium	#N/A	0.186236	0.848271
Hnrnpul1	Epithelium	#N/A	0.186236	0.770243
Tdrd3	Epithelium	#N/A	0.186236	0.443408
Psmc1	Muscle	#N/A	0.168882	0.631957
Mtap	Epithelium	#N/A	0.186429	0.797968
Utp11l	Epithelium	#N/A	0.18644	0.820013
Npm1	Neural Crest	#N/A	0.18648	0.858188
Rpl38	Neural Crest	#N/A	0.18648	0.794688
Cdc26	Muscle	#N/A	0.219569	0.975335
Cdc5l	Epithelium	#N/A	0.186765	0.899698
H3f3b	Epithelium	#N/A	0.186765	0.985525
Rab1b	Epithelium	#N/A	0.186765	0.966482
Ddx21	Limb Bud	#N/A	0.187461	0.724308
Gng5	Muscle	#N/A	0.165749	0.990515
Pwp1	Neuroepithelium	Pwp1	0.187994	0.921389
Rpl6	Neuroepithelium	#N/A	0.187994	0.515977
Shmt2	Neuroepithelium	#N/A	0.187994	0.871437
Taf2	Neuroepithelium	#N/A	0.187994	0.952917
Tacc3	Muscle	Tacc3	0.19265	0.969065
Dnajc9	Muscle	#N/A	0.20079	0.880322
Pfdn4	Epithelium	#N/A	0.189621	0.317565
Ube2t	Epithelium	Ube2t	0.189621	0.908354
Asnsd1	Muscle	#N/A	0.237358	0.965396
Gm10093	Muscle	#N/A	0.207396	0.86792
Mrps33	Epithelium	#N/A	0.190706	0.897006
Actr1b	Somitic Mesoderm	#N/A	0.190989	0.953688
Casd1	Somitic Mesoderm	#N/A	0.190989	0.938473
Ddx5	Somitic Mesoderm	#N/A	0.190989	0.866392
Pes1	Somitic Mesoderm	#N/A	0.190989	0.908819
Pias2	Somitic Mesoderm	#N/A	0.190989	0.955855
1810022K09Rik	Somitic Mesoderm	#N/A	0.191201	0.981875
Specc1l	Epithelium	#N/A	0.19205	0.859174
Gm10320	Neural Crest	#N/A	0.192081	0.793175
Hdac3	Neural Crest	#N/A	0.192081	0.989835
Snrpf	Neural Crest	#N/A	0.192081	0.928771
Eef1b2	Epithelium	#N/A	0.192502	0.871609
Fam32a	Epithelium	#N/A	0.192611	0.871262
Gm9774	Epithelium	#N/A	0.192611	0.920793
Srbd1	Limb Bud	#N/A	0.192632	0.871122
Camsap1	Limb Bud	#N/A	0.193054	0.871112
Pinx1	Limb Bud	#N/A	0.193054	0.891665
Hltf	Somitic Mesoderm	#N/A	0.19357	0.949649
Ddx23	Somitic Mesoderm	#N/A	0.193915	0.938126
Top2a	Limb Bud	Top2a	0.194169	0.201309
Brwd1	Somitic Mesoderm	#N/A	0.194913	0.612186
Khdrbs1	Somitic Mesoderm	#N/A	0.194913	0.870675
Rpl21	Epithelium	#N/A	0.195327	0.921589
Rpl35	Muscle	#N/A	0.295629	0.829368
Etaa1	Muscle	#N/A	0.165059	0.979266
Actr8	Epithelium	#N/A	0.196121	0.854428
Alyref	Epithelium	#N/A	0.196121	0.97789
Cenph	Epithelium	#N/A	0.196121	0.869747
Ei24	Epithelium	#N/A	0.196121	0.868057
Eif3g	Epithelium	#N/A	0.196121	0.880026
Ier2	Epithelium	#N/A	0.196464	0.8072
Tmem5	Somitic Mesoderm	#N/A	0.196469	0.954298
1700021F05Rik	Neuroepithelium	#N/A	0.197186	0.642331
Pkp4	Neuroepithelium	#N/A	0.197186	0.953614
Kif22	Neuroepithelium	#N/A	0.197815	0.595503
Nhp2l1	Muscle	#N/A	0.196659	0.955564
Tfdp2	Somitic Mesoderm	#N/A	0.197959	0.820229
Clic4	Epithelium	#N/A	0.198063	0.825788
Cdc25a	Muscle	#N/A	0.17933	0.489566
Eml4	Epithelium	#N/A	0.198466	0.719272
Ndc80	Epithelium	Ndc80	0.198582	0.130407
Rps3	Limb Bud	#N/A	0.198833	0.940281
H2afj	Epithelium	#N/A	0.198893	0.768268
Smad2	Epithelium	#N/A	0.198893	0.906262
Afg3l1	Neural Crest	#N/A	0.199063	0.966255
Sec61g	Epithelium	#N/A	0.200451	0.869063
Ubl5	Neuroepithelium	#N/A	0.200951	0.82211
Naca	Neuroepithelium	#N/A	0.201015	0.919594
Gm2000	Limb Bud	#N/A	0.201087	0.906339
Gm8186	Limb Bud	#N/A	0.201087	0.766952
Nup155	Limb Bud	#N/A	0.201087	0.851536
Eif3j2	Muscle	#N/A	0.196587	0.907651
Ddx5	Epithelium	#N/A	0.201664	0.938999
Taf2	Epithelium	#N/A	0.201664	0.439835
Nol7	Epithelium	#N/A	0.202097	0.82367
Atad2	Muscle	Atad2	0.260546	0.653859
Ilk	Epithelium	#N/A	0.202501	0.948324
Cenpw	Limb Bud	#N/A	0.203491	0.899746
Ssbp3	Limb Bud	#N/A	0.203491	0.716673
Irx3	Epithelium	#N/A	0.204009	0.88305
Bbx	Epithelium	#N/A	0.204324	0.849974
Cdh2	Epithelium	#N/A	0.204324	0.918542
Aspm	Neuroepithelium	#N/A	0.204371	0.529031
Ddx21	Neuroepithelium	#N/A	0.204473	0.802081
Rere	Neuroepithelium	#N/A	0.204473	0.935194
Rps11	Neuroepithelium	#N/A	0.204473	0.997029
Scp2	Neuroepithelium	#N/A	0.204473	0.910597
Arl8b	Epithelium	#N/A	0.205304	0.743357
Csnk2b	Epithelium	#N/A	0.205304	0.652699
Pcbp4	Epithelium	#N/A	0.205304	0.863736
Tmem11	Epithelium	#N/A	0.205304	0.915953
Eef1e1	Somitic Mesoderm	#N/A	0.205464	0.988011
Plaa	Limb Bud	#N/A	0.206359	0.841875
Usmg5	Limb Bud	#N/A	0.206359	0.562304
Snrpd1	Epithelium	#N/A	0.206504	0.830429
Nono	Somitic Mesoderm	#N/A	0.2067	0.952038
Rab13	Somitic Mesoderm	#N/A	0.2067	0.950422
Fdps	Somitic Mesoderm	#N/A	0.207086	0.977677
Rrm2	Somitic Mesoderm	Rrm2	0.207086	0.891283
Mettl1	Epithelium	#N/A	0.207151	0.865022
Npm3	Epithelium	#N/A	0.207403	0.769963
Hist1h3c	Limb Bud	#N/A	0.207528	0.898058
Psma5	Neuroepithelium	#N/A	0.207663	0.814875
Dnajc3	Epithelium	#N/A	0.207829	0.9657
Rpl13a-ps1	Muscle	#N/A	0.200554	0.454171
mt-Nd5	Somitic Mesoderm	#N/A	0.20808	0.838519
Ruvbl1	Somitic Mesoderm	#N/A	0.20808	0.875775
2010204K13Rik	Neural Crest	#N/A	0.208117	0.847579
2610019E17Rik	Neural Crest	#N/A	0.208117	1
Abhd17a	Neural Crest	#N/A	0.208117	0.983585
Bub3	Neural Crest	Bub3	0.208117	0.91884
Cnot1	Neural Crest	#N/A	0.208117	0.990323
Crbn	Neural Crest	#N/A	0.208117	0.737946
Fip1l1	Neural Crest	#N/A	0.208117	0.859955
Gm10076	Neural Crest	#N/A	0.208117	0.902991
Gm2000	Neural Crest	#N/A	0.208117	0.81878
Gtf3c6	Neural Crest	#N/A	0.208117	0.974751
Hspa8	Neural Crest	Hspa8	0.208117	0.960265
Igf2bp3	Neural Crest	#N/A	0.208117	0.992127
Kif20b	Neural Crest	Kif20b	0.208117	0.234388
Ncapg	Neural Crest	#N/A	0.208117	0.940167
Ninl	Neural Crest	#N/A	0.208117	0.982974
Nusap1	Neural Crest	Nusap1	0.208117	0.36995
Rpl11	Neural Crest	#N/A	0.208117	0.938461
Rpl36al	Neural Crest	#N/A	0.208117	0.940601
Rps2	Neural Crest	#N/A	0.208117	0.0626927
Rps26-ps1	Neural Crest	#N/A	0.208117	1
Rps8	Neural Crest	#N/A	0.208117	0.847877
Set	Neural Crest	#N/A	0.208117	0.870355
Smc4	Neural Crest	Smc4	0.208117	0.51706
Sod1	Neural Crest	#N/A	0.208117	0.921273
Tkt	Neural Crest	#N/A	0.208117	0.878841
Tomm20	Neural Crest	#N/A	0.208117	0.930709
Top2a	Neural Crest	Top2a	0.208117	0.0965862
Tsr2	Neural Crest	#N/A	0.208117	0.999355
Ube2n	Neural Crest	#N/A	0.208117	0.918321
Usp5	Neural Crest	#N/A	0.208117	0.938984
Zfp622	Neural Crest	#N/A	0.208117	0.952109
Tmco1	Epithelium	#N/A	0.208322	0.873057
Arpc2	Epithelium	#N/A	0.208426	0.851826
Bex4	Epithelium	#N/A	0.208426	0.77575
Nbn	Epithelium	#N/A	0.208426	0.934747
Rpl18a	Epithelium	#N/A	0.208426	0.927808
Snhg6	Epithelium	#N/A	0.208426	0.906596
Sumo1	Epithelium	#N/A	0.208426	0.802149
Kdm3b	Somitic Mesoderm	#N/A	0.209231	0.897489
R3hdm2	Muscle	#N/A	0.230153	0.69862
Sgol2	Somitic Mesoderm	#N/A	0.209685	0.830574
2610002J02Rik	Limb Bud	#N/A	0.209836	0.883113
Cdv3	Limb Bud	#N/A	0.209836	0.928453
Cep19	Limb Bud	#N/A	0.209836	0.889194
Gas5	Limb Bud	#N/A	0.209836	0.913322
Lsm1	Limb Bud	#N/A	0.209836	0.803547
Ndufs7	Limb Bud	#N/A	0.209836	0.906407
Nsa2	Limb Bud	#N/A	0.209836	0.826225
Pa2g4	Limb Bud	#N/A	0.209836	0.897331
Pola1	Limb Bud	#N/A	0.209836	0.873871
Ppp6r3	Limb Bud	#N/A	0.209836	0.883749
Rpl13a	Limb Bud	#N/A	0.209836	0.869372
Rpl30	Limb Bud	#N/A	0.209836	0.907204
Rps19	Limb Bud	#N/A	0.209836	0.915698
Sdc1	Limb Bud	#N/A	0.209836	0.897318
Zfp330	Muscle	#N/A	0.229854	0.981326
Kdm5c	Epithelium	#N/A	0.210253	0.179873
2310036O22Rik	Neuroepithelium	#N/A	0.210508	0.971347
Ep400	Neuroepithelium	#N/A	0.210842	0.935194
Cdh2	Neuroepithelium	#N/A	0.211164	0.949926
Rpl18a	Neuroepithelium	#N/A	0.211164	0.998256
Gm8730	Somitic Mesoderm	#N/A	0.211171	0.624099
Hjurp	Limb Bud	Hjurp	0.211988	0.853144
Tmco1	Limb Bud	#N/A	0.211988	0.858168
Zfp800	Epithelium	#N/A	0.212023	0.914154
Fam168b	Somitic Mesoderm	#N/A	0.212332	0.81188
Ubxn7	Muscle	#N/A	0.267442	1
Wdhd1	Somitic Mesoderm	#N/A	0.213671	0.842413
Actn4	Somitic Mesoderm	#N/A	0.214105	0.81188
Cnot4	Epithelium	#N/A	0.214377	0.871238
Gm4204	Muscle	#N/A	0.204533	0.976015
Snrpb2	Neuroepithelium	#N/A	0.214446	0.847367
Anapc13	Epithelium	#N/A	0.214877	0.954187
Cuta	Somitic Mesoderm	#N/A	0.215094	0.711718
Ddah2	Somitic Mesoderm	#N/A	0.215094	0.968553
Ssb	Somitic Mesoderm	#N/A	0.215094	0.950941
Pacsin2	Somitic Mesoderm	#N/A	0.215891	0.861279
Gspt1	Somitic Mesoderm	#N/A	0.216115	0.913357
Larp7	Somitic Mesoderm	#N/A	0.216115	0.836978
Rbbp8	Somitic Mesoderm	#N/A	0.216115	0.85825
Hnrnpc	Somitic Mesoderm	#N/A	0.216191	0.978738
Actb	Limb Bud	#N/A	0.216632	0.863021
Pdcd10	Epithelium	#N/A	0.216748	0.636568
1700020I14Rik	Epithelium	#N/A	0.217674	0.817123
Eftud1	Neural Crest	#N/A	0.217766	0.946338
Rps3a1	Neural Crest	#N/A	0.217766	0.880564
Tomm5	Neural Crest	#N/A	0.217766	0.805479
Cmc1	Epithelium	#N/A	0.218118	0.96043
Rad51ap1	Epithelium	Rad51ap1	0.218118	0.583928
Rcn2	Somitic Mesoderm	#N/A	0.218209	0.752868
Baz1a	Neural Crest	#N/A	0.218376	0.874218
Fxn	Neuroepithelium	#N/A	0.218871	0.80783
Ncapd2	Neuroepithelium	#N/A	0.218871	0.90053
Scoc	Epithelium	#N/A	0.218895	0.785669
Ubb	Epithelium	#N/A	0.218895	0.339943
Ctsl	Epithelium	#N/A	0.219365	0.939846
Aspm	Muscle	#N/A	0.18136	0.589626
Atpif1	Muscle	#N/A	0.219727	1
Mageh1	Epithelium	#N/A	0.219517	0.873761
Ghitm	Epithelium	#N/A	0.219557	0.955399
Apex1	Somitic Mesoderm	#N/A	0.219657	0.969283
Arf2	Somitic Mesoderm	#N/A	0.219657	0.881734
Hsp90b1	Somitic Mesoderm	#N/A	0.219657	0.892399
Ldb1	Somitic Mesoderm	#N/A	0.219657	0.992935
Nus1	Somitic Mesoderm	#N/A	0.219657	0.931252
Ssr1	Somitic Mesoderm	#N/A	0.219657	0.86361
Tacc2	Somitic Mesoderm	#N/A	0.219657	0.921783
Uchl4	Somitic Mesoderm	#N/A	0.219657	0.923878
Ppil1	Epithelium	#N/A	0.220188	0.844951
Arid4b	Epithelium	#N/A	0.220565	0.912378
Ctcf	Somitic Mesoderm	#N/A	0.220806	0.973445
Tomm22	Epithelium	#N/A	0.221154	0.896391
Cacybp	Epithelium	#N/A	0.221666	0.894216
Dynlrb1	Epithelium	#N/A	0.221666	0.798145
Gm4799	Epithelium	#N/A	0.221666	0.833896
Atp1b3	Epithelium	#N/A	0.221814	0.85226
Cops8	Epithelium	#N/A	0.221814	0.921993
Sdhc	Epithelium	#N/A	0.221814	0.537806
Xist	Epithelium	#N/A	0.221814	0.896999
Tomm5	Somitic Mesoderm	#N/A	0.221937	0.976589
2700049A03Rik	Neuroepithelium	#N/A	0.222119	0.898389
Dut	Epithelium	#N/A	0.222537	0.906961
Prim1	Epithelium	#N/A	0.222537	0.0216407
Zcchc10	Somitic Mesoderm	#N/A	0.222643	0.903428
Katnbl1	Somitic Mesoderm	#N/A	0.222733	0.989563
Lonp1	Neuroepithelium	#N/A	0.223252	0.964241
Myl6	Neuroepithelium	#N/A	0.223252	0.854145
Ncapg	Neuroepithelium	#N/A	0.223252	0.802212
Rpl7a	Neuroepithelium	#N/A	0.223252	0.784611
Spc25	Neuroepithelium	#N/A	0.223252	0.371016
Rpl13a-ps1	Limb Bud	#N/A	0.223299	0.82871
Gm6472	Limb Bud	#N/A	0.223433	0.824108
Atp11b	Limb Bud	#N/A	0.223616	0.7957
Cdc16	Limb Bud	#N/A	0.223616	0.703776
Chaf1a	Limb Bud	#N/A	0.223616	0.639217
Sulf2	Limb Bud	#N/A	0.223616	0.833187
Gli3	Somitic Mesoderm	#N/A	0.223735	0.865893
Fam64a	Somitic Mesoderm	#N/A	0.224081	0.693778
Prkcsh	Muscle	#N/A	0.169407	0.317167
Nes	Epithelium	#N/A	0.225434	0.850837
Casc5	Muscle	#N/A	0.181594	0.203623
Maz	Epithelium	#N/A	0.226252	0.828137
Carkd	Epithelium	#N/A	0.226273	0.935981
Gtf2h1	Epithelium	#N/A	0.226273	0.768621
Ndufab1	Epithelium	#N/A	0.226273	0.90253
Zfp37	Epithelium	#N/A	0.226273	0.81484
Glyr1	Somitic Mesoderm	#N/A	0.226983	0.915421
Gm11974	Somitic Mesoderm	#N/A	0.226983	0.961785
Cyb5r3	Muscle	#N/A	0.231187	0.746518
Eif3h	Epithelium	#N/A	0.227375	0.937075
G2e3	Somitic Mesoderm	G2e3	0.227625	0.794655
Cks2	Epithelium	Cks2	0.228001	0.12797
Dynll1	Limb Bud	#N/A	0.228285	0.824086
Cox19	Limb Bud	#N/A	0.228436	0.929313
Ndufv2	Somitic Mesoderm	#N/A	0.229796	0.931047
Pfn1	Somitic Mesoderm	#N/A	0.229796	0.743199
Uchl3	Somitic Mesoderm	#N/A	0.229796	0.972318
Wdr75	Somitic Mesoderm	#N/A	0.229796	0.905615
Ccdc23	Epithelium	#N/A	0.230339	0.507804
St3gal5	Epithelium	#N/A	0.230339	0.761814
Hdac2	Epithelium	#N/A	0.230943	0.659576
Rala	Epithelium	#N/A	0.230988	0.787656
Taf10	Epithelium	#N/A	0.231315	0.855996
Fbxo22	Epithelium	#N/A	0.231344	0.561503
Gm10110	Muscle	#N/A	0.332514	0.75829
Mrto4	Somitic Mesoderm	#N/A	0.231415	0.771127
Ccdc174	Limb Bud	#N/A	0.231448	0.884592
Commd6	Limb Bud	#N/A	0.231448	0.82871
Dtl	Limb Bud	Dtl	0.231448	0.7688
Eif4h	Limb Bud	#N/A	0.231448	0.874333
Ppp4c	Limb Bud	#N/A	0.231448	0.840597
Rpl37a	Limb Bud	#N/A	0.231448	0.936877
Rps27a	Limb Bud	#N/A	0.231448	0.782674
Sh3kbp1	Limb Bud	#N/A	0.231448	0.88613
Ap3d1	Somitic Mesoderm	#N/A	0.231471	0.907113
Actr10	Somitic Mesoderm	#N/A	0.231809	0.888553
Emc6	Somitic Mesoderm	#N/A	0.231809	0.985997
Inip	Muscle	#N/A	0.240327	0.703917
Bex4	Muscle	#N/A	0.256794	0.885099
Cdk1	Muscle	Cdk1	0.216949	0.412368
Ppp2r1b	Somitic Mesoderm	#N/A	0.23247	0.99408
Ebna1bp2	Limb Bud	#N/A	0.232622	0.785637
Mib1	Limb Bud	#N/A	0.232622	0.901535
Ndufaf2	Limb Bud	#N/A	0.232622	0.740317
Taf11	Limb Bud	#N/A	0.233131	0.901435
Anp32b	Somitic Mesoderm	#N/A	0.233835	1
Tmem167	Somitic Mesoderm	#N/A	0.234094	0.96911
Isy1	Epithelium	#N/A	0.234501	0.835661
Ctdspl2	Neuroepithelium	#N/A	0.234714	0.819067
Noc2l	Neuroepithelium	#N/A	0.234714	0.941906
Rps16	Neuroepithelium	#N/A	0.234714	0.951018
Cnot2	Muscle	#N/A	0.249686	1
Gm5239	Muscle	#N/A	0.234508	0.834754
Gm10275	Neuroepithelium	#N/A	0.235539	0.771117
Rnaseh2a	Somitic Mesoderm	#N/A	0.235564	0.990077
Tpt1	Limb Bud	#N/A	0.23568	0.846144
Ubb	Muscle	#N/A	0.263998	0.678862
Ccdc43	Neuroepithelium	#N/A	0.23587	0.863912
Cd2ap	Neuroepithelium	#N/A	0.23587	0.932031
Eif1	Neuroepithelium	#N/A	0.23587	0.900013
Eif2s2	Neuroepithelium	#N/A	0.23587	0.819134
Gm26735	Neuroepithelium	#N/A	0.23587	0.863891
mt-Rnr2	Neuroepithelium	#N/A	0.23587	0.937655
Aldoa	Epithelium	#N/A	0.235942	0.570823
Mest	Epithelium	#N/A	0.236226	0.556006
Cdca8	Neuroepithelium	Cdca8	0.236424	0.636657
Oaz1	Neuroepithelium	#N/A	0.236424	0.944966
Tpm3-rs7	Neuroepithelium	#N/A	0.236424	0.75836
Hist1h1e	Epithelium	#N/A	0.236503	0.374846
Tmem50a	Epithelium	#N/A	0.236503	0.565183
Rps27l	Neuroepithelium	#N/A	0.236732	0.816132
Hspa8	Muscle	Hspa8	0.23685	0.959978
Snhg3	Epithelium	#N/A	0.236906	0.266811
Ppp3cb	Limb Bud	#N/A	0.238089	0.768883
Gm17541	Neuroepithelium	#N/A	0.238389	0.903663
Atm	Limb Bud	#N/A	0.238468	0.851134
Gtf3c3	Limb Bud	#N/A	0.238468	0.840332
Sumo1	Limb Bud	#N/A	0.238468	0.8427
Chchd4	Neuroepithelium	#N/A	0.238473	0.966594
Tbc1d15	Neuroepithelium	#N/A	0.238629	0.949647
Armc1	Epithelium	#N/A	0.238771	0.531916
Sf3b1	Epithelium	#N/A	0.238771	0.89695
Cdc42	Epithelium	#N/A	0.239001	0.949226
Terf2ip	Epithelium	#N/A	0.239001	0.867358
C330027C09Rik	Neural Crest	#N/A	0.23922	0.878294
Ndufs6	Neural Crest	#N/A	0.23922	0.889716
Rbm4b	Neural Crest	#N/A	0.23922	0.982493
Smchd1	Neural Crest	#N/A	0.23922	0.878561
Preb	Somitic Mesoderm	#N/A	0.239302	0.97426
Plk1	Muscle	Plk1	0.23334	0.767904
Rpl7l1	Epithelium	#N/A	0.239711	0.84381
Pabpc1	Muscle	#N/A	0.283355	0.94754
Mcm4	Neuroepithelium	Mcm4	0.240336	0.426338
Cdca4	Epithelium	#N/A	0.240387	0.906436
Ddx19a	Epithelium	#N/A	0.240387	0.827715
Cbx3	Neuroepithelium	#N/A	0.240599	0.517727
Dennd6a	Neuroepithelium	#N/A	0.240599	0.917763
Ahctf1	Epithelium	#N/A	0.240603	0.89676
Ctnnb1	Epithelium	#N/A	0.240603	0.899517
Gpn3	Epithelium	#N/A	0.240603	0.927788
Kif23	Muscle	Kif23	0.232521	0.278632
Jagn1	Epithelium	#N/A	0.241121	0.527856
Gm10073	Epithelium	#N/A	0.241179	0.901969
Desi2	Somitic Mesoderm	#N/A	0.241219	0.970716
Rpl35a	Muscle	#N/A	0.192805	0.75896
Golga3	Limb Bud	#N/A	0.241674	0.89081
Mcm3	Muscle	#N/A	0.269635	0.161041
Atp5o	Neuroepithelium	Atp5o	0.242065	0.785933
Cnpy2	Neuroepithelium	#N/A	0.242065	0.670149
Arfgef1	Somitic Mesoderm	#N/A	0.242166	0.902241
Dtl	Somitic Mesoderm	Dtl	0.242166	0.783624
Wdr12	Somitic Mesoderm	#N/A	0.242166	0.975722
0610037L13Rik	Neural Crest	#N/A	0.242266	1
Ak2	Neural Crest	#N/A	0.242266	0.934742
Lrrfip1	Neural Crest	#N/A	0.242266	0.984054
Rpf1	Neural Crest	#N/A	0.242266	0.911587
Rpl7	Neural Crest	#N/A	0.242266	0.924907
Smad4	Neural Crest	#N/A	0.242266	0.774334
Dnttip2	Epithelium	#N/A	0.242438	0.817858
Cdv3	Neural Crest	#N/A	0.242514	0.945233
Nudt16l1	Neural Crest	#N/A	0.242514	0.804218
Eif3j2	Neural Crest	#N/A	0.243033	0.913329
Ctnnb1	Muscle	#N/A	0.28903	0.956653
Fis1	Epithelium	#N/A	0.243928	0.888486
Clspn	Somitic Mesoderm	Clspn	0.244309	0.49396
Map4k4	Muscle	#N/A	0.236104	0.943013
Scfd1	Epithelium	#N/A	0.245003	0.711951
Sfmbt1	Epithelium	#N/A	0.245003	0.532977
Alkbh5	Epithelium	#N/A	0.245303	0.902042
Cpsf1	Epithelium	#N/A	0.245303	0.941642
Gm10704	Epithelium	#N/A	0.245303	0.960014
Hoxb4	Epithelium	#N/A	0.245303	0.940469
Riok1	Epithelium	#N/A	0.245303	0.583789
Siva1	Epithelium	#N/A	0.245303	0.843095
Gm9846	Muscle	#N/A	0.226753	0.62435
Mcm3	Somitic Mesoderm	#N/A	0.24536	0.487216
Rfc1	Somitic Mesoderm	#N/A	0.24536	0.9693
Sec23ip	Somitic Mesoderm	#N/A	0.24536	0.928109
C1d	Neuroepithelium	#N/A	0.245914	0.941893
Tomm20	Neuroepithelium	#N/A	0.245914	0.8725
Plk4	Limb Bud	#N/A	0.245934	0.852571
Ppp2r5a	Somitic Mesoderm	#N/A	0.246433	0.933018
Bod1	Epithelium	#N/A	0.247506	0.758296
Pard3	Epithelium	Pard3	0.247506	0.923743
Pole4	Epithelium	#N/A	0.247566	0.97057
Wdr76	Epithelium	Wdr76	0.247566	0.308692
Zdhhc20	Epithelium	#N/A	0.247566	0.8447
2310033P09Rik	Epithelium	#N/A	0.248485	0.666565
Mgat2	Epithelium	#N/A	0.248485	0.748632
Tubb5	Epithelium	Tubb5	0.248485	0.809078
Vars	Neural Crest	#N/A	0.248797	0.864628
Cntln	Epithelium	#N/A	0.250486	0.920515
Dot1l	Limb Bud	#N/A	0.250507	0.886889
Lamtor3	Limb Bud	#N/A	0.250507	0.911856
Birc5	Epithelium	Birc5	0.250622	0.353663
Cisd2	Epithelium	#N/A	0.250678	0.929141
Emd	Epithelium	#N/A	0.250678	0.956051
Igfbp4	Epithelium	#N/A	0.250678	0.937189
Mtif2	Epithelium	#N/A	0.250678	0.794601
Whsc1	Epithelium	#N/A	0.250678	0.621559
Esco2	Neural Crest	Esco2	0.250917	0.500747
Spin1	Neural Crest	#N/A	0.250917	1
Eif4g1	Epithelium	#N/A	0.251429	0.0439076
mt-Nd6	Somitic Mesoderm	#N/A	0.251804	0.97754
Casc5	Limb Bud	#N/A	0.251938	0.798392
Emc7	Limb Bud	#N/A	0.251938	0.857194
Gm10053	Limb Bud	#N/A	0.251938	0.669944
Gm20417	Limb Bud	#N/A	0.251938	0.917811
Marcks	Limb Bud	#N/A	0.251938	0.918016
Mnd1	Limb Bud	#N/A	0.251938	0.892981
Tmed10	Limb Bud	#N/A	0.251938	0.846676
Zc3hc1	Limb Bud	Zc3hc1	0.251938	0.924319
Dnajc19	Limb Bud	#N/A	0.252265	0.813564
Fxr2	Limb Bud	#N/A	0.252265	0.894833
Gm20721	Limb Bud	#N/A	0.252265	0.886204
Ndufaf7	Limb Bud	#N/A	0.252265	0.851892
Rpl35	Limb Bud	#N/A	0.252265	0.538204
Ssna1	Limb Bud	#N/A	0.252265	0.848663
Cdk11b	Muscle	#N/A	0.275702	0.940924
Sar1a	Muscle	#N/A	0.475411	0.94817
Smn1	Somitic Mesoderm	#N/A	0.252616	0.975095
Ptbp1	Muscle	#N/A	0.280597	0.848517
Nudcd3	Epithelium	#N/A	0.252922	0.572315
Akr1a1	Epithelium	#N/A	0.253023	0.930786
Atp5o	Epithelium	Atp5o	0.253023	0.939208
Coa6	Epithelium	#N/A	0.253023	0.935959
Eif3j2	Epithelium	#N/A	0.253023	0.456152
Gm17541	Epithelium	#N/A	0.253023	0.877683
Ncapd3	Epithelium	#N/A	0.253023	0.96458
Nolc1	Epithelium	#N/A	0.253023	0.185248
Smc1a	Somitic Mesoderm	#N/A	0.25308	0.889971
Gpalpp1	Epithelium	#N/A	0.253547	0.961179
Hsf2	Epithelium	#N/A	0.253547	0.834054
Slc12a2	Neuroepithelium	#N/A	0.253875	0.681491
Wdr45b	Neuroepithelium	#N/A	0.254293	0.84259
Gas1	Epithelium	Gas1	0.254327	0.691716
Rfc2	Muscle	#N/A	0.221308	0.872242
Csnk1a1	Epithelium	#N/A	0.254841	0.994856
Ccnd3	Limb Bud	#N/A	0.25533	0.897453
Nphp1	Limb Bud	#N/A	0.25533	0.87309
Rsbn1l	Limb Bud	#N/A	0.25533	0.868391
Scaf11	Limb Bud	#N/A	0.25533	0.875857
Tceb2	Limb Bud	#N/A	0.25533	0.870719
Tpd52l2	Limb Bud	#N/A	0.25533	0.791963
Uqcr11	Limb Bud	#N/A	0.25533	0.846037
Zfp397	Limb Bud	#N/A	0.25533	0.874438
Picalm	Epithelium	#N/A	0.256416	0.300082
Timm9	Neuroepithelium	#N/A	0.25655	0.937865
Pa2g4	Epithelium	#N/A	0.256859	0.903085
Tpx2	Epithelium	Tpx2	0.256859	0.00377213
Chd3	Epithelium	#N/A	0.25701	0.945079
Isoc1	Somitic Mesoderm	#N/A	0.257193	0.823233
Gipc1	Neuroepithelium	#N/A	0.257207	0.888651
Setd5	Limb Bud	#N/A	0.257473	0.866187
Tagln2	Neuroepithelium	#N/A	0.257752	0.973209
Exosc4	Muscle	#N/A	0.299827	0.981321
Dusp11	Epithelium	#N/A	0.257997	0.815417
Ino80	Epithelium	#N/A	0.257997	0.886921
Ndufs5	Somitic Mesoderm	#N/A	0.258858	0.899197
Ptpn2	Somitic Mesoderm	#N/A	0.258858	0.940093
Ubn1	Somitic Mesoderm	#N/A	0.258858	0.899306
Ift74	Neuroepithelium	#N/A	0.25888	0.959055
Rps23	Somitic Mesoderm	#N/A	0.258959	0.899306
Twsg1	Somitic Mesoderm	#N/A	0.258959	0.950079
Stau2	Neuroepithelium	#N/A	0.258977	0.953007
2700049A03Rik	Epithelium	#N/A	0.259445	0.899016
Gm3940	Epithelium	#N/A	0.259445	0.608717
Hmgn2	Epithelium	#N/A	0.259445	0.914683
Mum1	Epithelium	#N/A	0.259445	0.877563
Zfp207	Epithelium	#N/A	0.259445	0.881473
Zfp664	Epithelium	#N/A	0.259445	0.873605
Cttn	Somitic Mesoderm	#N/A	0.260835	0.917446
Ect2	Somitic Mesoderm	Ect2	0.260835	0.98342
Ezh2	Somitic Mesoderm	Ezh2	0.260835	0.925246
Glrx5	Somitic Mesoderm	#N/A	0.260835	0.837554
Gpbp1	Somitic Mesoderm	#N/A	0.260835	0.98342
Hp1bp3	Somitic Mesoderm	Hp1bp3	0.260835	0.850302
Mrrf	Somitic Mesoderm	#N/A	0.260835	0.980774
Rrs1	Somitic Mesoderm	#N/A	0.260835	0.974668
Twf1	Somitic Mesoderm	#N/A	0.261154	0.924532
Gm9846	Neuroepithelium	#N/A	0.261165	0.479999
Tceb1	Limb Bud	#N/A	0.261281	0.799939
Rpl21	Somitic Mesoderm	#N/A	0.261579	0.449284
Tex10	Somitic Mesoderm	#N/A	0.261579	0.954067
Prrc2b	Epithelium	#N/A	0.261583	0.941327
Eif3m	Limb Bud	#N/A	0.261624	0.897294
Rpl18	Limb Bud	#N/A	0.262128	0.924986
2610001J05Rik	Neural Crest	#N/A	0.26252	0.934292
Dnaja1	Neural Crest	#N/A	0.26252	0.986237
Fndc3a	Neural Crest	#N/A	0.26252	0.951272
Rbm27	Neural Crest	#N/A	0.26252	0.780515
Cadm1	Muscle	#N/A	0.311926	0.925405
Ecsit	Epithelium	#N/A	0.262786	0.749321
Nedd8	Epithelium	#N/A	0.262786	0.894693
Uqcrc1	Epithelium	#N/A	0.263468	0.743903
Nsun2	Muscle	#N/A	0.257704	0.739904
H3f3a	Limb Bud	#N/A	0.26441	0.660193
Dnajc2	Limb Bud	#N/A	0.264449	0.816688
Usp33	Limb Bud	#N/A	0.264449	0.876537
Bola2	Muscle	#N/A	0.249876	0.839693
Gm7964	Somitic Mesoderm	#N/A	0.26469	0.792034
U2surp	Epithelium	#N/A	0.265033	0.932141
Etf1	Limb Bud	#N/A	0.265045	0.8856
Cyb5	Epithelium	#N/A	0.265167	0.875573
Dnmt3b	Epithelium	Dnmt3b	0.265167	0.878402
Mrpl11	Epithelium	#N/A	0.265167	0.736897
Yaf2	Epithelium	#N/A	0.265177	0.94268
Kdm3b	Epithelium	#N/A	0.265193	0.942544
Polr1c	Limb Bud	#N/A	0.265529	0.857925
Sub1	Limb Bud	#N/A	0.265652	0.791568
Strbp	Muscle	#N/A	0.274833	0.891093
Rspry1	Epithelium	#N/A	0.265825	0.932092
Pnrc2	Epithelium	#N/A	0.265858	0.07492
Prkacb	Epithelium	#N/A	0.265858	0.802493
Rnf216	Epithelium	#N/A	0.265858	0.872784
Tsr2	Epithelium	#N/A	0.265858	0.896382
Srsf10	Somitic Mesoderm	#N/A	0.266457	0.987327
Baz2b	Epithelium	#N/A	0.266549	0.679584
Btg1	Epithelium	#N/A	0.266549	0.885333
Fh1	Epithelium	#N/A	0.266549	0.921075
H19	Epithelium	#N/A	0.266549	0.7557
Rpa3	Epithelium	#N/A	0.266549	0.9242
Rps12	Epithelium	#N/A	0.266549	0.84811
Tcp1	Epithelium	#N/A	0.266549	0.317068
Mcm10	Epithelium	#N/A	0.266631	0.0879683
Rps4x	Muscle	#N/A	0.267614	0.839067
Fbxo5	Limb Bud	#N/A	0.266763	0.884575
Xrcc1	Limb Bud	#N/A	0.266763	0.876837
Gm10146	Somitic Mesoderm	#N/A	0.266913	0.963958
Rps28	Somitic Mesoderm	#N/A	0.266913	0.713176
Gabpb1	Epithelium	Gabpb1	0.267031	0.988531
Itpa	Epithelium	#N/A	0.267031	0.850697
Map4	Epithelium	#N/A	0.267031	0.297038
Pcif1	Epithelium	#N/A	0.267031	0.937596
Mtss1	Epithelium	#N/A	0.267058	0.716013
Arl6ip4	Neural Crest	#N/A	0.267265	0.862715
Casp8ap2	Neural Crest	#N/A	0.267265	0.97126
[truncated: 29,242 more rows]
