# Supplementary material for: G1/S restriction point coordinates phasic gene expression and cell differentiation
Source: Nat Commun. 2022 Jun 27;13:3696. doi: 10.1038/s41467-022-31101-0 (PMC9237072; doi:10.1038/s41467-022-31101-0)
Supplement: Supplementary file 9 — Supplementary Data 7 [file 41467_2022_31101_MOESM9_ESM.xlsx]

## Sheet: G1
Motif	P-value	Log P-value	% of Target Sequences with Motif	% of Background Sequences with Motif	Call	Associated Phase
DCE_S_III	1e-15	-35.15	0.0083	0.0009	homer	G1
TFAP2A	1e-14	-33.39	0.008	0.0009	homer	G1
SP1	1e-13	-31.65	0.0698	0.0394	homer	G1
MyoG	1e-13	-31.24	0.3206	0.2577	homer	G1
Max	1e-12	-28.13	0.0024	0	homer	G1
MYBL1	1e-11	-27.51	0.0028	0.0001	homer	G1
E2F2	1e-11	-26.43	0.0076	0.0011	homer	G1
HINFP	1e-11	-26.14	0.024	0.0093	homer	G1
CEBP	1e-11	-25.68	0.0031	0.0001	homer	G1
Osr1	1e-10	-24.57	0.0615	0.0362	homer	G1
Hdx	1e-10	-23.97	0.0035	0.0002	homer	G1
IRC900814	1e-10	-23.33	0.0024	0.0001	homer	G1
MEIS1	1e-10	-23.33	0.0024	0	homer	G1
Hoxc13	1e-10	-23.2	0.0264	0.0115	homer	G1
Homeobox_class	1e-09	-21.57	0.0035	0.0002	homer	G1
HOXA5	1e-09	-21.27	0.0257	0.0116	homer	G1
Zbtb3	1e-09	-21.18	0.0049	0.0005	homer	G1
KLF5	1e-08	-19.32	0.231	0.1878	Known	G1
REST	1e-08	-20.35	0.0028	0.0001	homer	G1
Zfp809	1e-08	-20.35	0.0028	0.0001	homer	G1
NKX2-3	1e-08	-19.25	0.0049	0.0006	homer	G1
ZFX	1e-08	-19.21	0.0111	0.0033	homer	G1
ZNF143	1e-08	-18.8	0.0017	0	homer	G1
REST-NRSF	1e-07	-17.05	0.0056	0.001	Known	G1
KLF6	1e-07	-16.57	0.1858	0.1495	Known	G1
KLF3	1e-07	-16.33	0.1039	0.0765	Known	G1
NR1H4	1e-06	-15.48	0.0212	0.0102	homer	G1
Sox11	1e-06	-15.39	0.0017	0.0001	homer	G1
MyoG	1e-05	-13.28	0.1487	0.1196	Known	G1
Sp1	1e-05	-12.35	0.0681	0.0491	Known	G1
Ptf1a	1e-05	-12.31	0.3255	0.2874	Known	G1
Tcf12	1e-05	-12.29	0.141	0.1138	Known	G1
COUP-TFII	1e-05	-12.16	0.1969	0.1656	Known	G1
NR4A1	1e-05	-12.9	0.0021	0.0001	homer	G1
ZBTB18	0.0001	-11.13	0.066	0.0483	Known	G1
Rfx5	0.0001	-10.96	0.0389	0.0257	Known	G1
Klf9	0.0001	-10.65	0.0788	0.0599	Known	G1
STAT4	0.0001	-9.841	0.0893	0.07	Known	G1
Atf2	0.0001	-9.774	0.0368	0.0248	Known	G1
Atf7	0.0001	-9.287	0.0483	0.0347	Known	G1
Klf4	0.0001	-9.222	0.0677	0.0516	Known	G1
PAX7	0.0001	-10.97	0.0035	0.0006	homer	G1
Znf263	0.0001	-10.62	0.0021	0.0002	homer	G1
FOS::JUND	0.0001	-10.21	0.001	0	homer	G1
MED-1	0.0001	-10.1	0.0014	0.0001	homer	G1
Myf5	0.001	-8.449	0.0941	0.076	Known	G1
KLF10	0.001	-8.144	0.0844	0.0676	Known	G1
Nur77	0.001	-8.122	0.0177	0.0105	Known	G1
THRa	0.001	-8.004	0.0552	0.0418	Known	G1
MyoD	0.001	-7.675	0.108	0.0898	Known	G1
COUP-TFII	0.001	-7.583	0.158	0.1365	Known	G1
E2F3	0.001	-7.393	0.0924	0.0758	Known	G1
Foxf1	0.001	-7.372	0.0573	0.0443	Known	G1
Foxo3	0.001	-7.357	0.0538	0.0412	Known	G1
ZNF7	0.001	-7.262	0.0469	0.0353	Known	G1
Zic3	0.001	-7.148	0.092	0.0759	Known	G1
Unknown-ESC-element	0.001	-7.089	0.083	0.0677	Known	G1
Foxo1	0.001	-6.915	0.1792	0.1577	Known	G1
NR4A1	0.001	-7.17	0.0042	0.0014	homer	G1
E2F	0.01	-6.86	0.0111	0.0061	Known	G1
E2F4	0.01	-6.852	0.0688	0.0551	Known	G1
RBPJ:Ebox	0.01	-6.778	0.0424	0.0318	Known	G1
Egr1	0.01	-6.656	0.1028	0.0865	Known	G1
Foxa2	0.01	-6.515	0.059	0.0468	Known	G1
c-Jun-CRE	0.01	-6.498	0.0306	0.0219	Known	G1
IRF3	0.01	-6.438	0.0267	0.0187	Known	G1
HEB	0.01	-6.409	0.2411	0.218	Known	G1
Fox:Ebox	0.01	-6.209	0.0851	0.0708	Known	G1
Arnt:Ahr	0.01	-6.16	0.0691	0.0563	Known	G1
Atf1	0.01	-5.772	0.0594	0.048	Known	G1
E2F7	0.01	-5.766	0.0205	0.014	Known	G1
Tbx20	0.01	-5.716	0.0267	0.0193	Known	G1
Egr2	0.01	-5.709	0.0274	0.0199	Known	G1
E2F6	0.01	-5.537	0.0778	0.0651	Known	G1
E2F1	0.01	-5.41	0.0375	0.0289	Known	G1
Fosl2	0.01	-5.354	0.0285	0.0211	Known	G1
CUX1	0.01	-5.331	0.0386	0.0299	Known	G1
GATA3	0.01	-5.306	0.1098	0.0952	Known	G1
ZNF416	0.01	-5.266	0.1671	0.1496	Known	G1
Gata6	0.01	-4.955	0.0663	0.0555	Known	G1
MYNN	0.01	-4.938	0.0181	0.0126	Known	G1
E2A	0.01	-4.84	0.1876	0.1703	Known	G1
FoxL2	0.01	-4.78	0.0507	0.0414	Known	G1
Eomes	0.01	-4.753	0.1789	0.1622	Known	G1
VDR	0.01	-4.651	0.0236	0.0175	Known	G1
Jun-AP1	0.01	-4.631	0.0205	0.0148	Known	G1

## Sheet: G2M
Motif	P-value	log P-pvalue	% of Targets	% of Background	Call	Associated Phase
CHR	1e-19	-46.03	0.1041	0.0533	Homer	G2M
FOXD2	1e-15	-36.61	0.4336	0.3473	Homer	G2M
NFYA	1e-14	-33.8	0.0382	0.0139	Homer	G2M
MYB	1e-12	-29.93	0.0038	0	Homer	G2M
PROX1	1e-12	-29.37	0.016	0.0033	Homer	G2M
Hoxa9	1e-12	-28.49	0.0189	0.0047	Homer	G2M
NHLH1	1e-11	-26.73	0.0038	0.0001	Homer	G2M
ETS	1e-11	-26.65	0.0584	0.0296	Homer	G2M
IRF4	1e-10	-25.05	0.2757	0.2143	Homer	G2M
CRX	1e-10	-24.08	0.0339	0.0141	Homer	G2M
Rhox11	1e-09	-22.21	0.0283	0.0112	Homer	G2M
Dux	1e-09	-21.84	0.1715	0.1249	Homer	G2M
GLI3	1e-09	-21.52	0.0057	0.0005	Homer	G2M
AR-halfsite	1e-08	-20.7	0.0061	0.0006	Homer	G2M
FOS	1e-08	-20.67	0.0033	0.0001	Homer	G2M
MSX2	1e-08	-19.8	0.0071	0.0009	Homer	G2M
CCAAT-box	1e-08	-19.63	0.0047	0.0003	Homer	G2M
Foxj1_1	1e-07	-17.38	0.0038	0.0002	Homer	G2M
NRF1	1e-07	-16.97	0.0108	0.0027	Homer	G2M
Arnt	1e-07	-16.88	0.0174	0.0062	Homer	G2M
DCE_S_I	1e-07	-16.51	0.0165	0.0057	Homer	G2M
HIC1	1e-07	-16.26	0.0664	0.0417	Homer	G2M
Hoxa9	1e-07	-16.7	0.2455	0.1982	Known	G2M
NR4A2::RXRA	1e-06	-15.81	0.0957	0.0661	Homer	G2M
EVX2	1e-06	-14.24	0.0047	0.0006	Homer	G2M
ETS	1e-06	-14.97	0.065	0.0416	Known	G2M
ELF1	1e-06	-14.43	0.0947	0.0666	Known	G2M
Elk4	1e-05	-13.65	0.1037	0.0751	Known	G2M
Hoxc9	1e-05	-13.47	0.0457	0.0274	Known	G2M
Sox4	1e-05	-13.21	0.09	0.0639	Known	G2M
Six4	1e-05	-12.95	0.0108	0.0034	Known	G2M
BMYB	1e-05	-12.84	0.1659	0.1312	Known	G2M
Elk1	1e-05	-12.12	0.0999	0.0736	Known	G2M
Fli1	1e-05	-11.97	0.1569	0.1244	Known	G2M
GABPA	1e-05	-11.68	0.1291	0.0998	Known	G2M
Hic1	0.0001	-10.18	0.0024	0.0002	Homer	G2M
CDX4	0.0001	-11.19	0.0716	0.0504	Known	G2M
Hoxa11	0.0001	-10.8	0.1913	0.1578	Known	G2M
Hoxd11	0.0001	-10.8	0.2026	0.1683	Known	G2M
Cdx2	0.0001	-10.7	0.0542	0.0363	Known	G2M
NFY	0.0001	-9.742	0.0933	0.0708	Known	G2M
Sox9	0.0001	-9.604	0.0928	0.0705	Known	G2M
Etv2	0.0001	-9.544	0.1159	0.0911	Known	G2M
p300	0.0001	-9.344	0.0533	0.0368	Known	G2M
Esrra	0.001	-8.512	0.0193	0.0105	Homer	G2M
POU5F1	0.001	-6.919	0.0009	0	Homer	G2M
Smad3	0.001	-8.256	0.3115	0.2772	Known	G2M
PU.1-IRF	0.001	-7.913	0.1371	0.1131	Known	G2M
HOXB13	0.001	-7.56	0.0829	0.0646	Known	G2M
ETV4	0.001	-7.495	0.1569	0.1322	Known	G2M
Hoxd10	0.001	-7.49	0.0943	0.0748	Known	G2M
Hoxa13	0.001	-7.427	0.1975	0.1703	Known	G2M
ETS1	0.001	-7.104	0.1282	0.1063	Known	G2M
Osr2	0.01	-6.426	0.0014	0.0001	Homer	G2M
Tcf7	0.01	-6.899	0.0335	0.0226	Known	G2M
RXR	0.01	-6.777	0.1305	0.1092	Known	G2M
Nr2f2	0.01	-6.319	0.1786	0.1551	Known	G2M
LRF	0.01	-6.225	0.2069	0.1822	Known	G2M
CRX	0.01	-6.157	0.1975	0.1734	Known	G2M
EWS:FLI1-fusion	0.01	-5.826	0.074	0.0592	Known	G2M
HNF4a	0.01	-5.783	0.0509	0.0387	Known	G2M
GLIS3	0.01	-5.734	0.1909	0.1682	Known	G2M
Sox17	0.01	-5.728	0.0627	0.0492	Known	G2M
GLI3	0.01	-5.695	0.0165	0.01	Known	G2M
Tgif1	0.01	-5.677	0.2813	0.2553	Known	G2M
HLF	0.01	-5.535	0.057	0.0445	Known	G2M
CHR	0.01	-5.429	0.0547	0.0426	Known	G2M
Hoxd13	0.01	-5.384	0.1192	0.1016	Known	G2M
ZNF16	0.01	-5.17	0.0028	0.0008	Known	G2M
MYB	0.01	-5.148	0.1777	0.1572	Known	G2M
Elf4	0.01	-5.118	0.1221	0.1048	Known	G2M
NFkB-p65	0.01	-5.082	0.0566	0.0448	Known	G2M
Oct4	0.01	-5.074	0.033	0.0241	Known	G2M
AMYB	0.01	-5.071	0.1536	0.1346	Known	G2M
Nr2f1	0.01	-5.005	0.1466	0.1281	Known	G2M
Hoxd12	0.01	-4.975	0.1315	0.114	Known	G2M
ETV1	0.01	-4.902	0.1659	0.1467	Known	G2M
Nkx2.2	0.01	-4.878	0.2012	0.1805	Known	G2M
NFkB-p50,p52	0.01	-4.828	0.0174	0.0113	Known	G2M
HNF6	0.01	-4.827	0.0415	0.0317	Known	G2M
Brn1	0.01	-4.723	0.0226	0.0157	Known	G2M

## Sheet: Both G1 and G2M
Motif	P-value	Log P-value	% of Target Sequences with Motif	% of Background Sequences with Motif	Call	Associated Phase	Associated with both phases
Ctcf	1e-126	-290.4	0.0896	0.013	Known	G1	Ctcf
Ctcf	1e-103	-239.3	0.0768	0.0116	homer	G1	Ctcf
Ctcf	1e-91	-211.7	0.0997	0.0231	Known	G1	Ctcf
Ctcf	1e-42	-98.26	0.0495	0.009	Homer	G2M	Ctcf
CTCF	1e-38	-89.44	0.0542	0.0119	Known	G2M	Ctcf
Ctcf	1e-23	-55.05	0.0627	0.0227	Known	G2M	Ctcf
FIGLA	1e-17	-40.74	0.0042	0	Homer	G2M	FIGLA
SOX10	1e-16	-37.37	0.0052	0.0002	homer	G1	Sox10
TEAD	1e-16	-38.52	0.0217	0.0045	Homer	G2M	TEAD
NeuroG2	1e-15	-35.19	0.2063	0.1503	Known	G1	NeuroG2
Hand1::Tcf3	1e-15	-34.67	0.0061	0.0002	Homer	G2M	Hand1::Tcf3
Atoh1	1e-13	-30.88	0.1619	0.115	Known	G1	Atoh1
TCF4	1e-13	-31.08	0.2025	0.1503	Known	G1	TCF4
TEAD3	1e-13	-31.35	0.0698	0.0395	homer	G1	TEAD3
Hand1::Tcf3	1e-12	-28.45	0.0195	0.0062	homer	G1	Hand1::Tcf3
Lhx2	1e-12	-27.93	0.1108	0.0739	homer	G1	Lhx2
Olig2	1e-12	-27.76	0.2272	0.1753	Known	G1	Olig2
Dlx3	1e-12	-28.79	0.0085	0.0008	Homer	G2M	Dlx3
CTCF	1e-11	-26.23	0.008	0.0012	Known	G1	Ctcf
NeuroD1	1e-11	-27.31	0.1209	0.0826	Known	G1	NEUROD1
LEF1	1e-11	-27.46	0.0264	0.0087	Homer	G2M	Lef1
Tcf21	1e-10	-24.04	0.1441	0.105	Known	G1	Tcf21
Tcf3	1e-10	-24.47	0.0038	0.0001	Homer	G2M	Tcf3
TEAD3	1e-10	-24.18	0.1235	0.0818	Known	G2M	TEAD3
Sp5	1e-09	-22.19	0.2042	0.1601	Known	G1	Sp5
TATA-Box	1e-09	-22.79	0.0073	0.0012	homer	G1	TATA-Box
TEAD1	1e-09	-22.25	0.1042	0.0721	Known	G1	TEAD1
TEAD3	1e-09	-21.34	0.1136	0.0808	Known	G1	TEAD3
Zac1	1e-09	-21.67	0.0045	0.0004	homer	G1	Zac1
Maz	1e-09	-21.53	0.0664	0.0382	Homer	G2M	Maz
TEAD3	1e-09	-21.86	0.0127	0.0029	Homer	G2M	TEAD3
WT1	1e-09	-20.97	0.0075	0.001	Homer	G2M	WT1
KLF14	1e-08	-19.52	0.3064	0.258	Known	G1	KLF14
NEUROD1	1e-08	-19.91	0.0245	0.0096	Homer	G2M	NeuroD1
TEAD4	1e-08	-19.91	0.0975	0.064	Known	G2M	TEAD4
Lef1	1e-07	-16.74	0.0045	0.0006	homer	G1	LEF1
Pitx1	1e-07	-17.07	0.0188	0.0081	Known	G1	Pitx1
Sp2	1e-07	-17.45	0.272	0.2284	Known	G1	Sp2
TEAD4	1e-07	-17.7	0.0927	0.0658	Known	G1	TEAD4
Nanog	1e-07	-18.42	0.4034	0.3446	Known	G2M	Nanog
TEAD	1e-07	-17.47	0.0726	0.0457	Known	G2M	TEAD
TEAD1	1e-07	-18.23	0.1056	0.0721	Known	G2M	TEAD1
Ap4	1e-06	-13.9	0.1633	0.1321	Known	G1	Ap4
Ascl1	1e-06	-15.25	0.2154	0.1784	Known	G1	Ascl1
FIGLA	1e-06	-15.23	0.0021	0.0001	homer	G1	FIGLA
Maz	1e-06	-13.88	0.2567	0.2191	Known	G1	Maz
SCL	1e-06	-14.4	0.5221	0.4765	Known	G1	SCL
THRb	1e-06	-13.85	0.0851	0.0624	Known	G1	THRb
TEAD2	1e-06	-14.09	0.0594	0.0377	Known	G2M	TEAD2
Erra	1e-05	-13.45	0.257	0.2201	Known	G1	Erra
Hoxb4	1e-05	-12.34	0.0195	0.01	Known	G1	Hoxb4
Lhx1	1e-05	-11.86	0.0795	0.0594	Known	G1	Lhx1
Lhx3	1e-05	-12.03	0.1174	0.0927	Known	G1	Lhx3
Pdx1	1e-05	-13.03	0.0716	0.0515	Known	G1	Pdx1
RFX	1e-05	-12.45	0.0177	0.0088	Known	G1	RFX
Smad4	1e-05	-11.9	0.2067	0.175	Known	G1	Smad4
TEAD2	1e-05	-12.94	0.0563	0.0387	Known	G1	TEAD2
Lhx3	1e-05	-12.72	0.14	0.1081	Known	G2M	Lhx3
NeuroD1	1e-05	-12.65	0.1004	0.0734	Known	G2M	NeuroD1
Rfx2	1e-05	-12.74	0.0203	0.0092	Known	G2M	Rfx2
Bcl11a	0.0001	-10.51	0.0879	0.068	Known	G1	Bcl11a
Dlx3	0.0001	-10.29	0.0462	0.0322	Known	G1	Dlx3
FOXA1	0.0001	-10.9	0.0674	0.0497	Known	G1	FOXA1
FOXA1	0.0001	-9.864	0.0827	0.0641	Known	G1	FOXA1
HOXA2	0.0001	-10.57	0.0111	0.0049	Known	G1	HOXA2
Rfx2	0.0001	-9.319	0.017	0.0094	Known	G1	Rfx2
TEAD	0.0001	-9.433	0.0587	0.0435	Known	G1	TEAD
Zac1	0.0001	-9.629	0.3446	0.3111	Known	G1	Zac1
Zfp281	0.0001	-9.886	0.0563	0.041	Known	G1	Zfp281
Oct2	0.0001	-9.215	0.0245	0.0139	Known	G2M	Oct2
Atoh1	0.0001	-10.05	0.1324	0.1052	Known	G2M	Atoh1
Nkx6.1	0.0001	-10.5	0.2074	0.1732	Known	G2M	Nkx6.1
PBX2	0.0001	-11.27	0.0679	0.0471	Known	G2M	PBX2
Pdx1	0.0001	-10.26	0.0768	0.0558	Known	G2M	Pdx1
Pitx1	0.0001	-10.58	0.0193	0.0095	Known	G2M	Pitx1
RFX	0.0001	-10.66	0.0179	0.0085	Known	G2M	RFX
SCL	0.0001	-9.925	0.4887	0.4463	Known	G2M	SCL
Sox2	0.0001	-10.69	0.0877	0.0646	Known	G2M	Sox2
Sox3	0.0001	-10.3	0.1664	0.1357	Known	G2M	Sox3
TCF4	0.0001	-11.19	0.1687	0.1363	Known	G2M	TCF4
Foxa3	0.001	-7.095	0.024	0.016	Known	G1	Foxa3
FOXK1	0.001	-7.357	0.0743	0.0595	Known	G1	FOXK1
HOXA1	0.001	-7.516	0.0208	0.0132	Known	G1	HOXA1
Isl1	0.001	-7.923	0.1643	0.1417	Known	G1	Isl1
Lhx2	0.001	-8.141	0.074	0.0583	Known	G1	Lhx2
PBX2	0.001	-6.996	0.0566	0.0441	Known	G1	PBX2
Pitx1	0.001	-7.555	0.3626	0.3335	Known	G1	Pitx1
Rbpj1	0.001	-7.41	0.1615	0.14	Known	G1	Rbpj1
Smad2	0.001	-7.702	0.1921	0.1684	Known	G1	Smad2
Sox10	0.001	-7.255	0.1448	0.1246	Known	G1	Sox10
X-box	0.001	-8.85	0.0167	0.0094	Known	G1	X-box
Bcl11a	0.001	-7.16	0.0759	0.0589	Known	G2M	Bcl11a
Hoxb4	0.001	-8.549	0.0189	0.0101	Known	G2M	Hoxb4
KLF14	0.001	-7.595	0.2729	0.2417	Known	G2M	KLF14
LEF1	0.001	-8.587	0.0664	0.0488	Known	G2M	Lef1
NeuroG2	0.001	-7.611	0.164	0.1385	Known	G2M	NeuroG2
Olig2	0.001	-7.469	0.1956	0.1684	Known	G2M	Olig2
Pitx1	0.001	-8.193	0.3718	0.3359	Known	G2M	Pitx1
Smad4	0.001	-8.417	0.1899	0.1611	Known	G2M	Smad4
Sox10	0.001	-8.711	0.1555	0.1285	Known	G2M	SOX10
Sox15	0.001	-7.944	0.098	0.0775	Known	G2M	Sox15
Sox2	0.001	-7.708	0.0028	0.0005	Homer	G2M	Sox2
Sox6	0.001	-8.997	0.1447	0.1181	Known	G2M	Sox6
Tcf21	0.001	-8.714	0.1202	0.0962	Known	G2M	Tcf21
X-box	0.001	-7.827	0.017	0.0091	Known	G2M	X-box
Zac1	0.001	-7.53	0.3186	0.2859	Known	G2M	Zac1
Zfp281	0.001	-7.374	0.0504	0.0364	Known	G2M	Zfp281
Oct2	0.01	-5.082	0.0163	0.011	Known	G1	Oct2
EAR2	0.01	-6.124	0.1445	0.1264	Known	G1	EAR2
FOXM1	0.01	-6.587	0.0681	0.0548	Known	G1	FOXM1
Nanog	0.01	-6.715	0.3703	0.3431	Known	G1	Nanog
Nkx6.1	0.01	-6.76	0.1754	0.1544	Known	G1	Nkx6.1
RARa	0.01	-6.767	0.273	0.2481	Known	G1	RARa
Rfx1	0.01	-5.104	0.0247	0.018	Known	G1	Rfx1
Sox15	0.01	-5.329	0.0886	0.0754	Known	G1	Sox15
Sox2	0.01	-5.667	0.0761	0.0633	Known	G1	Sox2
Sox3	0.01	-6.612	0.1476	0.1284	Known	G1	Sox3
Sox6	0.01	-5.566	0.1271	0.1111	Known	G1	Sox6
Tcf3	0.01	-5.202	0.0226	0.0161	Known	G1	Tcf3
Tgif2	0.01	-5.773	0.3126	0.2892	Known	G1	Tgif2
THRb	0.01	-5.601	0.4182	0.3936	Known	G1	THRb
TR4	0.01	-6.31	0.0163	0.0103	Known	G1	TR4
WT1	0.01	-5.145	0.0896	0.0767	Known	G1	WT1
Ap4	0.01	-5.626	0.1395	0.12	Known	G2M	Ap4
Ascl1	0.01	-6.226	0.1828	0.1594	Known	G2M	Ascl1
Dlx3	0.01	-4.799	0.049	0.0385	Known	G2M	Dlx3
EAR2	0.01	-6.648	0.1385	0.1169	Known	G2M	EAR2
Erra	0.01	-5.447	0.2295	0.2059	Known	G2M	Erra
FOXA1	0.01	-4.826	0.0886	0.0744	Known	G2M	FOXA1
Foxa3	0.01	-6.24	0.0269	0.0178	Known	G2M	Foxa3
FOXK1	0.01	-5.359	0.0801	0.0656	Known	G2M	FOXK1
FOXM1	0.01	-6.222	0.0811	0.0649	Known	G2M	FOXM1
HOXA1	0.01	-6.32	0.0221	0.014	Known	G2M	HOXA1
HOXA2	0.01	-6.443	0.0099	0.0047	Known	G2M	HOXA2
Isl1	0.01	-4.727	0.1673	0.1485	Known	G2M	Isl1
Lhx1	0.01	-6.492	0.0867	0.0696	Known	G2M	Lhx1
Lhx2	0.01	-6.195	0.0825	0.0663	Known	G2M	Lhx2
RARa	0.01	-4.865	0.2672	0.2442	Known	G2M	RARa
Rbpj1	0.01	-6.497	0.1621	0.1392	Known	G2M	Rbpj1
Rfx1	0.01	-6.829	0.0283	0.0185	Known	G2M	Rfx1
Smad2	0.01	-5.369	0.1786	0.1575	Known	G2M	Smad2
Sp2	0.01	-4.809	0.2337	0.212	Known	G2M	Sp2
Sp5	0.01	-6.814	0.1767	0.1522	Known	G2M	Sp5
TATA-Box	0.01	-5.113	0.1169	0.1	Known	G2M	TATA-Box
Tcf3	0.01	-5.763	0.0259	0.0175	Known	G2M	Tcf3
Tgif2	0.01	-4.97	0.3021	0.2778	Known	G2M	Tgif2
THRb	0.01	-6.323	0.3992	0.3683	Known	G2M	THRb
TR4	0.01	-6.306	0.0165	0.0096	Known	G2M	TR4
