# Supplementary material for: G1/S restriction point coordinates phasic gene expression and cell differentiation
Source: Nat Commun. 2022 Jun 27;13:3696. doi: 10.1038/s41467-022-31101-0 (PMC9237072; doi:10.1038/s41467-022-31101-0)
Supplement: Supplementary file 10 — Supplementary Data 8 [file 41467_2022_31101_MOESM10_ESM.xlsx]

## Sheet: wt mesoderm day 4
Ensembl_ID	baseMean	log2FoldChange	lfcSE	stat	pvalue	padj	symbol
ENSMUSG00000019942	974.724	-4.01277	0.614477	-6.53038	6.56026e-11	3.30703e-07	Cdk1
ENSMUSG00000072324	970.409	-3.04856	0.484418	-6.29325	3.10896e-10	7.83612e-07	Gm8420
ENSMUSG00000027306	953.465	-2.84248	0.46312	-6.13767	8.37418e-10	1.40714e-06	Nusap1
ENSMUSG00000104960	350.136	-4.12694	0.737076	-5.59907	2.15506e-08	2.71592e-05	Snhg8
ENSMUSG00000008668	374.372	-3.20439	0.578826	-5.53602	3.09414e-08	3.11951e-05	Rps18
ENSMUSG00000037313	451.543	-2.99218	0.555041	-5.39091	7.01011e-08	5.88966e-05	Tacc3
ENSMUSG00000080921	614.075	-3.53946	0.671077	-5.2743	1.33267e-07	9.59715e-05	NA
ENSMUSG00000029430	1306.27	-2.72215	0.519999	-5.23492	1.65054e-07	0.000104005	Ran
ENSMUSG00000001445	218.09	-3.53852	0.699895	-5.05579	4.28617e-07	0.000240073	Mrpl10
ENSMUSG00000074182	480.971	2.57947	0.51967	4.96367	6.9173e-07	0.000348701	Znhit6
ENSMUSG00000044080	592.952	2.64328	0.54241	4.87321	1.09798e-06	0.000368993	S100a1
ENSMUSG00000031591	456.879	2.57127	0.527493	4.8745	1.09085e-06	0.000368993	Asah1
ENSMUSG00000078348	236.982	-3.33385	0.680101	-4.902	9.48681e-07	0.000368993	Sf3b5
ENSMUSG00000049124	296.95	-3.66748	0.74435	-4.92708	8.34656e-07	0.000368993	NA
ENSMUSG00000036438	1200.8	-2.07096	0.423544	-4.88959	1.01045e-06	0.000368993	Calm2
ENSMUSG00000060419	286.272	-4.09586	0.869186	-4.71229	2.4495e-06	0.000752522	NA
ENSMUSG00000029992	279.587	-3.4356	0.730996	-4.69989	2.60307e-06	0.000752522	Gfpt1
ENSMUSG00000035828	729.938	-2.39272	0.509805	-4.6934	2.68704e-06	0.000752522	Pim3
ENSMUSG00000114003	269.031	-3.0762	0.666748	-4.61373	3.955e-06	0.00104932	Gm9616
ENSMUSG00000039221	345.366	-2.77259	0.608597	-4.55571	5.22084e-06	0.00125325	Rpl22l1
ENSMUSG00000088252	227.554	3.31271	0.726125	4.56218	5.06264e-06	0.00125325	Snord13
ENSMUSG00000022456	239.345	3.26205	0.717994	4.54329	5.5384e-06	0.00126905	Septin3
ENSMUSG00000028691	3475.26	-1.67732	0.370956	-4.52162	6.13692e-06	0.00134505	Prdx1
ENSMUSG00000035696	171.433	3.35749	0.747971	4.48879	7.16291e-06	0.00149101	Rnf38
ENSMUSG00000072244	512.257	-2.50383	0.558641	-4.48201	7.39443e-06	0.00149101	Trim6
ENSMUSG00000030867	1357.68	-2.1075	0.476388	-4.42392	9.69277e-06	0.00187928	Plk1
ENSMUSG00000064326	424.278	-2.40857	0.550463	-4.37553	1.21139e-05	0.00216189	Siva1
ENSMUSG00000023004	4139.06	-1.87299	0.427841	-4.37777	1.19899e-05	0.00216189	Tuba1b
ENSMUSG00000058064	1881.15	-1.75301	0.401166	-4.36978	1.2437e-05	0.00216189	Gm10036
ENSMUSG00000100215	519.76	-2.75973	0.634453	-4.34978	1.36273e-05	0.00228983	Gm8292
ENSMUSG00000037742	1750.54	2.06358	0.478976	4.30832	1.64498e-05	0.00267494	Eef1a1
ENSMUSG00000040945	1963.62	-1.72893	0.407569	-4.24206	2.21478e-05	0.0034053	Rcc2
ENSMUSG00000032009	159.631	-3.45218	0.814077	-4.2406	2.22922e-05	0.0034053	Sesn3
ENSMUSG00000059775	351.773	-2.51919	0.603351	-4.17534	2.97544e-05	0.00441153	Rps26-ps1
ENSMUSG00000019173	862.951	2.20481	0.532211	4.14273	3.43192e-05	0.00494294	Rab5c
ENSMUSG00000029177	462.067	-2.65519	0.643775	-4.12441	3.71688e-05	0.00520467	Cenpa
ENSMUSG00000049932	551.123	-2.06966	0.503399	-4.11136	3.93328e-05	0.00535882	H2ax
ENSMUSG00000022800	245.228	-3.02541	0.738199	-4.09836	4.16082e-05	0.00551966	Fyttd1
ENSMUSG00000029581	530.048	-2.15585	0.531417	-4.0568	4.97498e-05	0.00643048	Fscn1
ENSMUSG00000027546	712.851	2.08957	0.518623	4.02907	5.59984e-05	0.00688507	Atp9a
ENSMUSG00000037242	458.207	-2.42543	0.601948	-4.02931	5.59413e-05	0.00688507	Clic4
ENSMUSG00000072692	2123.45	-1.92142	0.481124	-3.99361	6.50759e-05	0.00781065	Rpl37rt
ENSMUSG00000063253	303.498	-2.81775	0.706636	-3.98756	6.67562e-05	0.007826	Scoc
ENSMUSG00000007739	1349.76	-1.91895	0.482747	-3.97506	7.0362e-05	0.00806124	Cct4
ENSMUSG00000041720	385.244	-2.24595	0.56639	-3.96538	7.32787e-05	0.00814203	Pi4ka
ENSMUSG00000024268	152.157	3.505	0.885065	3.96016	7.48988e-05	0.00814203	Celf4
ENSMUSG00000035885	1060.76	-1.7261	0.436219	-3.95695	7.59126e-05	0.00814203	Cox8a
ENSMUSG00000024732	268.71	2.75639	0.69891	3.94384	8.01887e-05	0.00842148	Ccdc86
ENSMUSG00000038619	308.103	2.55104	0.654814	3.89582	9.78672e-05	0.00969917	Ensa
ENSMUSG00000038943	765.941	-2.05941	0.528709	-3.89518	9.81268e-05	0.00969917	Prc1
ENSMUSG00000005054	404.845	-2.16278	0.554478	-3.90057	9.59673e-05	0.00969917	Cstb
ENSMUSG00000041801	302.004	2.64978	0.683472	3.87694	0.000105779	0.0101459	Phlda3
ENSMUSG00000047407	163.017	-3.00119	0.774522	-3.87489	0.000106672	0.0101459	Tgif1
ENSMUSG00000027326	355.003	-2.71712	0.703519	-3.86218	0.000112378	0.0104907	Knl1
ENSMUSG00000027496	357.495	-2.24519	0.589252	-3.81023	0.000138839	0.0119708	Aurka
ENSMUSG00000028637	279.227	2.57761	0.675773	3.81432	0.000136561	0.0119708	Ccdc30
ENSMUSG00000025786	271.798	2.45039	0.641959	3.81705	0.000135058	0.0119708	Zdhhc3
ENSMUSG00000022407	284.382	2.48375	0.649619	3.82339	0.000131627	0.0119708	Adsl
ENSMUSG00000018821	552.102	2.01249	0.528493	3.80798	0.000140107	0.0119708	Avpi1
ENSMUSG00000024844	1269.93	-1.94169	0.510473	-3.8037	0.00014255	0.0119766	Banf1
ENSMUSG00000025006	207.469	2.76438	0.728101	3.79669	0.000146639	0.0121181	Sorbs1
ENSMUSG00000018770	2001.91	-1.79178	0.474712	-3.77446	0.000160354	0.0124906	Atp5g3
ENSMUSG00000021917	313.776	-2.93047	0.774494	-3.78372	0.000154499	0.0124906	Spcs1
ENSMUSG00000006818	453.859	-2.06272	0.545687	-3.78005	0.000156798	0.0124906	Sod2
ENSMUSG00000090101	2115.19	1.66599	0.441514	3.77337	0.000161057	0.0124906	Snhg9
ENSMUSG00000006589	1397.96	1.61561	0.429948	3.75768	0.000171498	0.0130988	Aprt
ENSMUSG00000084349	237.891	-3.43743	0.916487	-3.75066	0.000176372	0.01327	Rpl3-ps1
ENSMUSG00000026933	231.844	-2.58632	0.691005	-3.74284	0.000181954	0.0134777	Camsap1
ENSMUSG00000050621	350.579	2.14378	0.5733	3.73937	0.00018448	0.0134777	Rps27rt
ENSMUSG00000015671	710.01	-1.88217	0.505054	-3.72667	0.000194028	0.0139728	Psma2
ENSMUSG00000018761	1025.69	1.70683	0.460346	3.70772	0.000209133	0.0148485	Mpdu1
ENSMUSG00000030766	157.761	3.5043	0.952527	3.67895	0.000234192	0.0163967	Arhgap17
ENSMUSG00000027624	333.725	2.26591	0.62097	3.64898	0.000263288	0.0181813	Epb41l1
ENSMUSG00000063524	446.222	2.0775	0.570712	3.6402	0.000272431	0.0185584	Eno1
ENSMUSG00000019854	196.946	-3.19841	0.880471	-3.63261	0.000280571	0.0188581	Reps1
ENSMUSG00000086583	369.311	-2.2541	0.622514	-3.62097	0.000293503	0.0192149	Gm15500
ENSMUSG00000059751	2233.21	-1.49967	0.414153	-3.62104	0.000293417	0.0192149	Rps3a3
ENSMUSG00000035901	142.805	-3.02438	0.837439	-3.61146	0.000304478	0.0196778	Dennd5a
ENSMUSG00000022972	174.143	-2.83261	0.785436	-3.60642	0.000310454	0.0198101	Cfap298
ENSMUSG00000037443	186.856	-3.06891	0.853578	-3.59535	0.000323954	0.0199153	Cep85
ENSMUSG00000070436	444.568	-1.99621	0.555081	-3.59624	0.000322847	0.0199153	Serpinh1
ENSMUSG00000019916	210.383	-3.01248	0.837742	-3.59595	0.000323212	0.0199153	P4ha1
ENSMUSG00000026605	1713.29	-1.54628	0.43046	-3.59214	0.000327968	0.0199191	Cenpf
ENSMUSG00000014850	202.453	2.66168	0.743694	3.579	0.000344911	0.0206988	Msh3
ENSMUSG00000026565	581.059	-1.75651	0.492566	-3.56604	0.000362418	0.0210512	Pou2f1
ENSMUSG00000005103	197.018	-2.51039	0.704693	-3.56239	0.000367487	0.0210512	Wdr1
ENSMUSG00000042496	122.653	3.12089	0.874271	3.56971	0.000357376	0.0210512	Prdm10
ENSMUSG00000036737	214.89	2.68082	0.75248	3.56265	0.000367132	0.0210512	Oxsr1
ENSMUSG00000027782	430.641	1.93078	0.542609	3.55833	0.000373216	0.0211391	Kpna4
ENSMUSG00000030663	741.883	1.91975	0.540125	3.55427	0.000379035	0.0212302	1110004F10Rik
ENSMUSG00000030619	403.306	-2.74861	0.773995	-3.55119	0.000383488	0.0212436	Eed
ENSMUSG00000017418	187.471	-2.55037	0.72082	-3.53815	0.000402934	0.0220782	Arl5b
ENSMUSG00000024457	153.069	-3.00791	0.853852	-3.52275	0.000427089	0.02315	Trim26
ENSMUSG00000033952	689.189	-1.73732	0.494276	-3.51487	0.000439974	0.0235665	Aspm
ENSMUSG00000033088	168.101	-3.12482	0.88966	-3.51237	0.000444122	0.0235665	Triobp
ENSMUSG00000028134	175.559	2.76854	0.792426	3.49375	0.000476286	0.0243425	Ptbp2
ENSMUSG00000015880	336.022	-2.09575	0.600327	-3.49102	0.000481183	0.0243425	Ncapg
ENSMUSG00000052488	559.883	1.83524	0.526248	3.48741	0.00048772	0.0243425	Cherp
ENSMUSG00000006498	1962.46	1.4405	0.41205	3.49594	0.000472387	0.0243425	Ptbp1
ENSMUSG00000021807	651.669	-1.74409	0.499368	-3.4926	0.000478338	0.0243425	Rtraf
ENSMUSG00000024091	550.263	-2.28401	0.654753	-3.48836	0.000486001	0.0243425	Vapa
ENSMUSG00000028234	33167.9	1.31764	0.379081	3.47588	0.000509185	0.0250916	Rps20
ENSMUSG00000109336	285.946	-2.43061	0.699648	-3.47404	0.000512683	0.0250916	Samd4b
ENSMUSG00000030322	292.4	2.33212	0.672063	3.47008	0.000520299	0.0251007	Mbd4
ENSMUSG00000065968	276.51	-2.45703	0.708327	-3.46878	0.000522827	0.0251007	Ifitm7
ENSMUSG00000033763	151.723	3.34346	0.967467	3.45589	0.000548483	0.026084	Mtss2
ENSMUSG00000030614	164.902	3.08861	0.895346	3.44962	0.000561374	0.0264475	Tmem126b
ENSMUSG00000093483	185.975	-2.52804	0.734132	-3.44357	0.000574078	0.0267956	AA465934
ENSMUSG00000030688	246.197	2.24302	0.652219	3.43905	0.00058375	0.0269971	Stard10
ENSMUSG00000057388	352.649	1.94617	0.567143	3.43154	0.00060017	0.0275042	Mrpl18
ENSMUSG00000020134	161.038	-2.70817	0.791931	-3.4197	0.000626891	0.0284699	Peli1
ENSMUSG00000025745	706.942	1.73134	0.507671	3.41036	0.000648783	0.0284708	Hadha
ENSMUSG00000029146	232.605	2.25743	0.661826	3.41091	0.000647459	0.0284708	Snx17
ENSMUSG00000029247	1102.13	-1.58086	0.462689	-3.41668	0.000633895	0.0284708	Paics
ENSMUSG00000029455	3065.19	1.48415	0.435228	3.41005	0.000649502	0.0284708	Aldh2
ENSMUSG00000017721	372.056	1.95931	0.579365	3.38182	0.000720085	0.0312927	Pigt
ENSMUSG00000036450	302.518	2.24667	0.665243	3.37722	0.000732233	0.0315486	Hif1an
ENSMUSG00000052533	600.706	-1.64189	0.486903	-3.37211	0.000745945	0.031867	Nup188
ENSMUSG00000081344	2366.4	-1.3669	0.408722	-3.34432	0.000824841	0.0349414	NA
ENSMUSG00000012114	291.983	-2.33929	0.701826	-3.33315	0.000858677	0.0360716	Med15
ENSMUSG00000034023	401.007	-2.63815	0.792091	-3.33061	0.000866555	0.0361002	Fancd2
ENSMUSG00000017404	290.126	2.35868	0.708666	3.32833	0.00087368	0.0361002	Rpl19
ENSMUSG00000037740	130.454	-2.79258	0.841441	-3.3188	0.000904054	0.0370515	Mrps26
ENSMUSG00000021051	521.432	1.83395	0.55357	3.31294	0.000923194	0.0375308	Ppp2r5e
ENSMUSG00000022706	215.258	2.52886	0.764739	3.30683	0.000943588	0.038053	Mrpl40
ENSMUSG00000066979	577.683	-1.92396	0.582569	-3.30254	0.000958145	0.0383334	Bub3
ENSMUSG00000024537	174.378	-2.72634	0.826132	-3.30012	0.000966425	0.0383602	Psmg2
ENSMUSG00000034341	626.528	-1.5973	0.484539	-3.29654	0.000978831	0.0385491	Wbp2
ENSMUSG00000025278	384.124	-2.09066	0.634748	-3.29368	0.000988836	0.0386413	Flnb
ENSMUSG00000022772	229.85	2.43385	0.741224	3.28355	0.00102509	0.0397498	Senp5
ENSMUSG00000039959	189.345	-2.62356	0.800401	-3.27781	0.00104616	0.0402573	Hip1
ENSMUSG00000004951	752.515	-1.62149	0.49647	-3.26604	0.00109062	0.0413724	Hspb1
ENSMUSG00000030654	2992.76	-1.24822	0.382458	-3.26368	0.00109976	0.0413724	Arl6ip1
ENSMUSG00000021466	171.622	-2.76721	0.847441	-3.26537	0.00109323	0.0413724	Ptch1
ENSMUSG00000040562	233.89	2.19687	0.674894	3.25513	0.0011334	0.041704	Gstm2
ENSMUSG00000040811	593.058	-1.70288	0.522846	-3.25694	0.0011262	0.041704	Eml2
ENSMUSG00000037405	257.664	-2.49206	0.765052	-3.25737	0.00112451	0.041704	Icam1
ENSMUSG00000002345	163.583	2.5221	0.775428	3.25253	0.00114383	0.0417828	Borcs8
ENSMUSG00000060771	202.793	2.48735	0.768212	3.23784	0.00120438	0.0435013	Tsga10
ENSMUSG00000095616	235.073	2.39524	0.739968	3.23695	0.00120813	0.0435013	Gm26244
ENSMUSG00000024811	1825.72	1.37952	0.427685	3.22555	0.00125729	0.0449503	Tnks2
ENSMUSG00000003039	843.878	1.69167	0.527066	3.20959	0.00132923	0.0471878	Fam32a
ENSMUSG00000031387	629.17	1.93244	0.602481	3.20747	0.00133908	0.0472049	Renbp
ENSMUSG00000028943	235.274	2.5354	0.791126	3.2048	0.00135156	0.047314	Espn
ENSMUSG00000048327	191.059	-2.67588	0.836725	-3.19804	0.00138364	0.0481029	Ckap2l
ENSMUSG00000004897	1613.84	-1.38141	0.432705	-3.1925	0.00141048	0.0487003	Hdgf
ENSMUSG00000013160	677.416	1.59305	0.500121	3.18532	0.00144594	0.0492498	Atp6v0d1
ENSMUSG00000024217	244.752	2.33983	0.734379	3.18613	0.00144191	0.0492498	Snrpc
ENSMUSG00000035960	161.641	-2.79949	0.87941	-3.18337	0.00145573	0.0492506	Apex1
ENSMUSG00000026421	361.449	2.31035	0.726636	3.17952	0.0014752	0.0495766	Csrp1
ENSMUSG00000010095	923.388	-1.69201	0.532498	-3.1775	0.00148549	0.0495917	Slc3a2
ENSMUSG00000031386	443.208	-1.86754	0.588122	-3.17543	0.00149614	0.0496188	Hcfc1
ENSMUSG00000002102	1966.87	1.28455	0.406015	3.16381	0.00155721	0.0513064	Psmc3
ENSMUSG00000092203	365.424	-1.86408	0.591688	-3.15045	0.00163021	0.053363	1110038B12Rik
ENSMUSG00000077704	800.896	1.80183	0.574526	3.13621	0.00171148	0.0545315	Snord89
ENSMUSG00000033295	1770.71	-1.23769	0.394473	-3.13757	0.00170353	0.0545315	Ptprf
ENSMUSG00000047945	404.932	1.76578	0.562932	3.13676	0.00170826	0.0545315	Marcksl1
ENSMUSG00000042541	320.879	-2.46836	0.786197	-3.13961	0.00169171	0.0545315	Sem1
ENSMUSG00000021767	703.07	1.57762	0.503268	3.13475	0.00172	0.0545315	Kat6b
ENSMUSG00000035754	465.68	1.87068	0.598758	3.12428	0.00178243	0.0561577	Wdr18
ENSMUSG00000039615	665.061	1.60263	0.513264	3.12242	0.00179368	0.0561612	Stub1
ENSMUSG00000017756	241.768	-2.31876	0.744648	-3.1139	0.00184635	0.0574534	Slc12a7
ENSMUSG00000041837	231.86	-2.37272	0.762654	-3.11114	0.00186367	0.0576366	Pdcd7
ENSMUSG00000064442	571.709	2.28422	0.735132	3.10722	0.00188855	0.05805	Gm26225
ENSMUSG00000020708	1187.51	1.54096	0.498194	3.09309	0.00198081	0.0605167	Psmc5
ENSMUSG00000038252	1314.89	-1.30891	0.42431	-3.08481	0.00203683	0.0614828	Ncapd2
ENSMUSG00000083112	210.282	2.24544	0.727787	3.0853	0.00203345	0.0614828	Gm14620
ENSMUSG00000016984	205.374	-2.44639	0.796545	-3.07125	0.00213163	0.0639616	Etaa1
ENSMUSG00000064145	261.641	-2.41335	0.789337	-3.05744	0.00223237	0.066588	Arih2
ENSMUSG00000034557	206.621	-2.7905	0.913418	-3.05501	0.00225057	0.0667359	Zfyve9
ENSMUSG00000028096	294.902	2.73256	0.895728	3.05066	0.00228337	0.0670417	Gpr89
ENSMUSG00000021957	1914.73	1.32635	0.434853	3.05012	0.00228748	0.0670417	Tkt
ENSMUSG00000027593	145.372	2.96077	0.971558	3.04744	0.00230797	0.0672512	Raly
ENSMUSG00000083689	213.218	-2.63547	0.868026	-3.03617	0.00239604	0.068976	Gm14094
ENSMUSG00000028367	769.405	-1.47059	0.485354	-3.02994	0.00244606	0.068976	Txn1
ENSMUSG00000029203	1213.21	1.41544	0.467214	3.02954	0.00244926	0.068976	Ube2k
ENSMUSG00000089764	249.147	-2.45624	0.810117	-3.03196	0.00242969	0.068976	Gm16580
ENSMUSG00000002372	238.231	1.99972	0.659909	3.03029	0.00244317	0.068976	Ranbp3
ENSMUSG00000062170	259.275	1.97918	0.652677	3.0324	0.00242618	0.068976	Fmr1nb
ENSMUSG00000055065	1095.05	-1.42618	0.474133	-3.00797	0.00263001	0.0736549	Ddx17
ENSMUSG00000003873	312.309	2.05319	0.683197	3.00527	0.00265347	0.0739014	Bax
ENSMUSG00000022043	192.575	-2.56964	0.855905	-3.00225	0.00267996	0.0742289	Trim35
ENSMUSG00000041360	1125.21	1.29475	0.431501	3.00057	0.00269478	0.0742316	Pum3
ENSMUSG00000038146	233.237	2.31362	0.772127	2.99643	0.00273165	0.0748382	Notch3
ENSMUSG00000018042	909.417	-1.57179	0.524893	-2.99449	0.00274907	0.0749084	Cyb5r3
ENSMUSG00000033706	295.613	2.24297	0.749619	2.99215	0.00277023	0.0750793	Smyd5
ENSMUSG00000016940	542.634	1.68262	0.563171	2.98776	0.00281031	0.075758	Kctd2
ENSMUSG00000033326	293.515	-1.83127	0.614285	-2.98115	0.00287171	0.0766461	Kdm4a
ENSMUSG00000006273	696.873	-1.40521	0.471397	-2.98094	0.00287366	0.0766461	Atp6v1b2
ENSMUSG00000046229	351.891	1.79906	0.606992	2.9639	0.00303771	0.077177	Scand1
ENSMUSG00000027715	407.768	-1.88565	0.636116	-2.96431	0.00303359	0.077177	Ccna2
ENSMUSG00000070934	281.101	-2.41173	0.813118	-2.96603	0.0030167	0.077177	Rraga
ENSMUSG00000039682	510.633	-1.58831	0.533848	-2.9752	0.00292794	0.077177	Lap3
ENSMUSG00000029478	386.889	1.90207	0.640325	2.97048	0.0029733	0.077177	Ncor2
ENSMUSG00000020440	1179.4	1.62691	0.547715	2.97035	0.00297459	0.077177	Arf5
ENSMUSG00000045752	153.276	2.56061	0.860122	2.97703	0.00291051	0.077177	Tssc4
ENSMUSG00000025794	7130.12	1.0814	0.363641	2.97382	0.00294122	0.077177	Rpl14
ENSMUSG00000049295	1008.59	1.35219	0.455479	2.96873	0.00299037	0.077177	Zfp219
ENSMUSG00000022945	330.36	1.77413	0.598762	2.96299	0.00304666	0.077177	Chaf1b
ENSMUSG00000028494	428.739	1.66785	0.563692	2.95881	0.00308834	0.0775515	Plin2
ENSMUSG00000060373	2337.75	-1.21574	0.410943	-2.95842	0.00309221	0.0775515	Hnrnpc
ENSMUSG00000055681	368.098	1.8128	0.615809	2.94377	0.00324243	0.0808963	Cope
ENSMUSG00000000088	1836.36	-1.24655	0.423664	-2.94232	0.00325768	0.0808963	Cox5a
ENSMUSG00000084304	329.216	1.8263	0.621334	2.93933	0.00328926	0.0812802	NA
ENSMUSG00000041718	332.62	-1.94011	0.661775	-2.93168	0.00337133	0.0829017	Alg13
ENSMUSG00000026478	268.786	-2.21238	0.755648	-2.92779	0.00341381	0.083539	Lamc1
ENSMUSG00000031902	302.352	-1.89686	0.648708	-2.92405	0.00345505	0.0837351	Nfatc3
ENSMUSG00000023068	178.755	-2.40787	0.823459	-2.9241	0.00345456	0.0837351	Nus1
ENSMUSG00000020330	860.863	-1.44814	0.495966	-2.91984	0.00350207	0.0844685	Hmmr
ENSMUSG00000038126	135.69	-2.48334	0.851968	-2.91483	0.0035588	0.0854281	Mphosph9
ENSMUSG00000035069	206.668	2.21447	0.760232	2.91289	0.00358097	0.085553	Oma1
ENSMUSG00000028948	299.646	1.81477	0.623688	2.90974	0.00361725	0.086012	Nol9
ENSMUSG00000039145	208.677	-2.19373	0.756606	-2.89943	0.00373842	0.0872471	Camk1d
ENSMUSG00000046721	1677.52	1.31197	0.452364	2.90024	0.00372872	0.0872471	Rpl14-ps1
ENSMUSG00000030751	728.19	1.35927	0.468736	2.89987	0.00373316	0.0872471	Psma1
ENSMUSG00000020091	816.524	-1.47818	0.509424	-2.90167	0.00371181	0.0872471	Eif4ebp2
ENSMUSG00000104649	205.543	-2.58824	0.895297	-2.89092	0.0038411	0.0892304	NA
ENSMUSG00000006390	237.768	2.1982	0.760813	2.88928	0.00386125	0.0892869	Elovl1
ENSMUSG00000029003	240.925	2.23005	0.772671	2.88615	0.00389982	0.089767	Mad2l2
ENSMUSG00000005683	514.971	-1.48314	0.514344	-2.88355	0.00393221	0.0901013	Cs
ENSMUSG00000026766	228.919	-2.18581	0.759052	-2.87965	0.00398115	0.0908099	Mmadhc
ENSMUSG00000040455	167.848	2.42916	0.846259	2.87047	0.00409868	0.0926529	Usp45
ENSMUSG00000035469	439.715	1.74739	0.609047	2.86905	0.00411709	0.0926529	Rcbtb1
ENSMUSG00000069833	289.795	2.08305	0.725815	2.86995	0.0041054	0.0926529	Ahnak
ENSMUSG00000020063	355.131	-1.85398	0.647657	-2.8626	0.00420178	0.0929	Sirt1
ENSMUSG00000018428	256.026	-1.8158	0.633614	-2.86579	0.00415972	0.0929	Akap1
ENSMUSG00000044285	151.897	2.25425	0.787266	2.86339	0.00419128	0.0929	Ubb-ps
ENSMUSG00000036022	582.546	1.60313	0.5595	2.86529	0.00416632	0.0929	Fam122b
ENSMUSG00000028884	1190.99	1.30177	0.454971	2.86121	0.00422027	0.0929012	Rpa2
ENSMUSG00000072980	160.103	-2.41989	0.846854	-2.85751	0.00426983	0.0929927	Oip5
ENSMUSG00000037361	192.365	-2.39347	0.837824	-2.85677	0.00427977	0.0929927	Sf3b6
ENSMUSG00000079036	482.315	1.50004	0.524801	2.8583	0.00425912	0.0929927	Alkbh1
ENSMUSG00000007783	194.648	2.17889	0.76521	2.84744	0.00440731	0.095353	Cpt1c
ENSMUSG00000031278	183.47	-2.10014	0.738467	-2.84392	0.00445627	0.0960003	Acsl4
ENSMUSG00000029094	483.594	1.48923	0.523938	2.84238	0.00447779	0.0960533	Afap1
ENSMUSG00000002996	265.26	-1.88227	0.663635	-2.8363	0.004564	0.0967575	Hbp1
ENSMUSG00000041297	406.429	2.34552	0.827051	2.836	0.0045682	0.0967575	Cdk13
ENSMUSG00000012296	175.332	-2.1803	0.768128	-2.83846	0.00453318	0.0967575	Tjap1
ENSMUSG00000025995	367.172	-1.70503	0.601597	-2.83417	0.00459443	0.096906	Wdr75
ENSMUSG00000029545	858.338	1.68809	0.596538	2.82981	0.00465755	0.0978279	Acads
ENSMUSG00000027263	124.427	-2.48331	0.882486	-2.81399	0.00489309	0.09965	Tubgcp4
ENSMUSG00000037894	271.538	1.89545	0.671606	2.82227	0.0047685	0.09965	H2az1
ENSMUSG00000025791	128.873	-2.35987	0.838803	-2.81338	0.00490244	0.09965	Pgm1
ENSMUSG00000064254	180.93	2.36555	0.839014	2.81944	0.00481074	0.09965	Ethe1
ENSMUSG00000003423	210.547	2.09226	0.743126	2.81548	0.00487037	0.09965	Pih1d1
ENSMUSG00000031483	200.816	2.09671	0.743396	2.82045	0.0047957	0.09965	Erlin2
ENSMUSG00000034994	19157.9	1.07854	0.383022	2.81588	0.0048644	0.09965	Eef2
ENSMUSG00000022033	152.887	-2.49312	0.884909	-2.81738	0.00484172	0.09965	Pbk
ENSMUSG00000021537	3313.15	1.04103	0.37033	2.8111	0.00493726	0.0999547	Cetn3
ENSMUSG00000018199	245.452	1.92885	0.687316	2.80636	0.00501051	0.101032	Ro60
ENSMUSG00000029363	1307.94	1.27824	0.45698	2.79714	0.00515576	0.103136	Rfc5
ENSMUSG00000029554	256.932	2.00599	0.717071	2.79748	0.0051503	0.103136	Mad1l1
ENSMUSG00000026604	689.61	1.60252	0.574405	2.78988	0.00527278	0.104002	Ptpn14
ENSMUSG00000027879	134.055	-2.34201	0.838577	-2.79283	0.00522484	0.104002	Sec22b
ENSMUSG00000008167	185.212	2.28903	0.820412	2.7901	0.00526911	0.104002	Fbxw9
ENSMUSG00000052681	380.171	-1.8774	0.673366	-2.78807	0.00530225	0.104002	Rap1b
ENSMUSG00000043681	276.294	1.87768	0.673282	2.78884	0.0052897	0.104002	Fam25c
ENSMUSG00000028010	197.639	-2.27506	0.816749	-2.78551	0.00534439	0.104283	Gar1
ENSMUSG00000076432	424.619	-1.81952	0.653694	-2.78344	0.00537862	0.104283	Ywhaq
ENSMUSG00000022841	149.414	2.27313	0.81655	2.78383	0.00537217	0.104283	Ap2m1
ENSMUSG00000031762	8576.96	-1.0438	0.375291	-2.78132	0.00541386	0.104564	Mt2
ENSMUSG00000024425	334.885	-1.90898	0.686679	-2.78001	0.00543566	0.104585	Ndfip1
ENSMUSG00000029050	361.38	1.71802	0.619697	2.77236	0.00556521	0.105229	Ski
ENSMUSG00000037971	123.457	2.38483	0.860149	2.77258	0.00556145	0.105229	1110032A03Rik
ENSMUSG00000020561	372.77	-1.56161	0.562577	-2.77582	0.00550633	0.105229	Polr1f
ENSMUSG00000022471	269.581	1.88846	0.681294	2.77187	0.00557352	0.105229	Xrcc6
ENSMUSG00000031197	361.293	-1.59118	0.573307	-2.77543	0.00551284	0.105229	Vbp1
ENSMUSG00000053411	197.127	-2.40455	0.868309	-2.76923	0.00561887	0.105689	Cbx7
ENSMUSG00000081113	393.943	1.93841	0.703055	2.75713	0.00583111	0.108869	NA
ENSMUSG00000031010	489.134	1.42407	0.516463	2.75735	0.00582716	0.108869	Usp9x
ENSMUSG00000029538	341.182	-1.75827	0.638954	-2.75179	0.00592703	0.110251	Srsf9
ENSMUSG00000001855	597.982	1.47663	0.539074	2.7392	0.00615896	0.114145	Nup214
ENSMUSG00000052192	2664.59	-1.03486	0.378158	-2.73657	0.00620841	0.11464	NA
ENSMUSG00000075595	337.193	-1.77399	0.648799	-2.73426	0.00625203	0.115024	Zfp652
ENSMUSG00000109324	3049.84	1.16191	0.426074	2.72702	0.00639084	0.116514	Prmt1
ENSMUSG00000005682	163.665	-2.35397	0.863405	-2.72638	0.00640323	0.116514	Pan2
ENSMUSG00000018559	395.55	-1.56909	0.575448	-2.72672	0.00639664	0.116514	Ctdnep1
ENSMUSG00000049760	130.119	-2.40703	0.883546	-2.72428	0.00644418	0.116514	Micos13
ENSMUSG00000043424	253.572	-1.77755	0.65254	-2.72405	0.00644858	0.116514	Eif3j2
ENSMUSG00000033209	137.615	-2.36634	0.871374	-2.71565	0.00661463	0.119087	Ttc28
ENSMUSG00000040699	592.318	1.82037	0.671183	2.71218	0.0066843	0.119913	Limd2
ENSMUSG00000020496	1490.98	1.11418	0.411252	2.70924	0.00674375	0.12055	Rnf187
ENSMUSG00000025665	346.015	1.58514	0.585737	2.70624	0.00680505	0.121216	Rps6ka6
ENSMUSG00000118353	657.748	1.72933	0.639639	2.7036	0.00685931	0.121753	NA
ENSMUSG00000030254	272.838	-2.17948	0.806872	-2.70114	0.00691017	0.122178	Rad18
ENSMUSG00000079003	191.577	-1.92752	0.714529	-2.69761	0.00698388	0.122178	Samd1
ENSMUSG00000063856	2287.89	-1.04983	0.389476	-2.69548	0.00702868	0.122178	Gpx1
ENSMUSG00000020064	293.81	-1.82084	0.675267	-2.69648	0.0070077	0.122178	Herc4
ENSMUSG00000020180	3716.4	1.44557	0.536033	2.69679	0.00700123	0.122178	Snrpd3
ENSMUSG00000033953	203.985	-1.91986	0.711055	-2.70002	0.00693354	0.122178	Ppp3r1
ENSMUSG00000014355	282.075	-1.79331	0.666314	-2.69139	0.0071155	0.122421	Anapc1
ENSMUSG00000027522	390.316	-1.62566	0.603754	-2.69258	0.00709007	0.122421	Stx16
ENSMUSG00000041852	230.353	2.05825	0.764569	2.69204	0.00710166	0.122421	Tcf20
ENSMUSG00000026923	234.679	-1.90492	0.709423	-2.68517	0.00724939	0.123044	Notch1
ENSMUSG00000086454	254.434	-1.99112	0.741457	-2.68541	0.00724403	0.123044	Platr14
ENSMUSG00000035640	139.302	2.17469	0.809287	2.68717	0.00720592	0.123044	Cbarp
ENSMUSG00000051378	199.625	-2.3442	0.872835	-2.68573	0.00723706	0.123044	Kif18b
ENSMUSG00000020022	746.336	1.45945	0.543823	2.68368	0.00728165	0.123177	Ndufa12
ENSMUSG00000028961	395.922	1.46861	0.547712	2.68136	0.00733234	0.12362	Pgd
ENSMUSG00000033434	339.643	1.85173	0.691019	2.67971	0.00736849	0.123815	Gtpbp6
ENSMUSG00000036459	445.729	-1.43893	0.537731	-2.67592	0.00745239	0.124809	Wtip
ENSMUSG00000034457	292.452	1.68942	0.631758	2.67416	0.00749165	0.125051	Eda2r
ENSMUSG00000017009	859.116	1.22091	0.457115	2.6709	0.0075649	0.125443	Sdc4
ENSMUSG00000038387	274.07	-1.76756	0.661526	-2.67195	0.00754127	0.125443	Rras
ENSMUSG00000027455	139.713	-2.95174	1.10606	-2.66869	0.00761471	0.12572	Nsfl1c
ENSMUSG00000029472	1309.39	1.32165	0.49538	2.66795	0.00763148	0.12572	Anapc5
ENSMUSG00000040234	272.655	-1.69189	0.636655	-2.65747	0.0078729	0.129275	Tm7sf3
ENSMUSG00000002820	185.265	2.05416	0.775683	2.64819	0.00809239	0.132025	Atg4d
ENSMUSG00000022283	20085.7	0.985222	0.372038	2.64817	0.00809281	0.132025	Pabpc1
ENSMUSG00000033701	344.744	1.71961	0.651349	2.64007	0.00828891	0.13403	Acbd6
ENSMUSG00000047777	136.813	-2.24798	0.851814	-2.63905	0.00831381	0.13403	Phf13
ENSMUSG00000043131	120.128	-2.40088	0.909865	-2.63872	0.00832201	0.13403	Mob1a
ENSMUSG00000025133	143.411	-2.30414	0.872884	-2.63969	0.00829823	0.13403	Ints4
ENSMUSG00000058809	241.506	2.05944	0.781375	2.63566	0.00839733	0.134812	NA
ENSMUSG00000029512	326.227	-1.75534	0.666671	-2.633	0.00846344	0.135442	Ulk1
ENSMUSG00000038366	422.244	-1.4753	0.560549	-2.63188	0.00849141	0.135459	Lasp1
ENSMUSG00000027233	133.205	-2.26908	0.863335	-2.62827	0.00858204	0.135561	Patl2
ENSMUSG00000028896	143.948	-2.27263	0.864988	-2.62735	0.00860531	0.135561	Rcc1
ENSMUSG00000033392	236.157	-2.11847	0.805812	-2.62899	0.00856398	0.135561	Clasp2
ENSMUSG00000041236	764.275	1.21059	0.46068	2.62784	0.00859287	0.135561	Vps41
ENSMUSG00000034120	990.913	1.29217	0.49265	2.62289	0.00871872	0.136919	Srsf2
ENSMUSG00000022003	307.961	-1.87634	0.716143	-2.62007	0.00879118	0.137202	Slc25a30
ENSMUSG00000023940	369.036	-1.48119	0.565287	-2.62024	0.00878674	0.137202	Sgo1
ENSMUSG00000020739	217.673	-2.18065	0.832744	-2.61864	0.00882819	0.137355	Nup85
ENSMUSG00000003429	379.201	-1.87877	0.718023	-2.61658	0.00888148	0.137759	Rps11
ENSMUSG00000005610	2160.91	-0.99749	0.383458	-2.6013	0.00928705	0.143168	Eif4g2
ENSMUSG00000040565	291.307	1.61964	0.622545	2.60165	0.00927772	0.143168	Btaf1
ENSMUSG00000024248	787.878	1.26222	0.485615	2.59922	0.0093437	0.143602	Cox7a2l
ENSMUSG00000030541	749.297	-1.38728	0.534542	-2.59527	0.00945175	0.143946	Idh2
ENSMUSG00000031921	298.605	1.6844	0.648852	2.59596	0.00943258	0.143946	Terf2
ENSMUSG00000021124	428.325	1.39088	0.53583	2.59574	0.00943867	0.143946	Vti1b
ENSMUSG00000037750	157.695	-2.18507	0.842885	-2.59238	0.00953155	0.144725	Fam222b
ENSMUSG00000034342	313.414	-1.53224	0.591528	-2.59031	0.00958898	0.145159	Cbl
ENSMUSG00000071076	886.892	1.23965	0.479145	2.58721	0.00967573	0.14524	Jund
ENSMUSG00000072235	1140.4	-1.15022	0.444604	-2.58707	0.00967964	0.14524	Tuba1a
ENSMUSG00000055780	392.806	-1.54128	0.595773	-2.58703	0.00968077	0.14524	Usp26
ENSMUSG00000024660	721.13	-1.29703	0.501579	-2.58589	0.00971284	0.145289	Incenp
ENSMUSG00000061360	1110.03	1.22915	0.475678	2.58399	0.00976657	0.145661	Phf5a
ENSMUSG00000027699	321.913	-1.61792	0.62805	-2.5761	0.00999224	0.147854	Ect2
ENSMUSG00000034349	1721.48	-1.09533	0.425338	-2.57521	0.0100179	0.147854	Smc4
ENSMUSG00000021431	684.753	-1.2774	0.496699	-2.57178	0.0101176	0.147854	Snrnp48
ENSMUSG00000021546	1201.1	-1.2814	0.498261	-2.57174	0.0101189	0.147854	Hnrnpk
ENSMUSG00000022337	420.051	1.37806	0.535535	2.57323	0.0100754	0.147854	Emc2
ENSMUSG00000036572	396.169	-1.65116	0.64178	-2.57279	0.0100883	0.147854	Upf3b
ENSMUSG00000041658	204.043	1.78789	0.695174	2.57185	0.0101156	0.147854	Rragb
ENSMUSG00000032477	736.074	1.34481	0.523913	2.56687	0.0102622	0.149514	Cdc25a
ENSMUSG00000027984	433.75	-1.5893	0.620593	-2.56094	0.0104389	0.15165	Hadh
ENSMUSG00000006057	390.22	1.4995	0.586133	2.55829	0.0105187	0.15237	Atp5g1
ENSMUSG00000031827	955.587	1.24011	0.485215	2.55578	0.0105949	0.153034	Cotl1
ENSMUSG00000031939	1007.82	-1.15009	0.450304	-2.55404	0.0106482	0.153365	Taf1d
ENSMUSG00000061533	164.767	1.93839	0.762489	2.54218	0.0110162	0.158213	Cep128
ENSMUSG00000067818	237.837	2.03277	0.799981	2.54102	0.011053	0.15829	Myl9
ENSMUSG00000078480	147.67	2.15861	0.852129	2.53319	0.0113029	0.160955	NA
ENSMUSG00000005936	219.74	-2.09886	0.828422	-2.53356	0.0112909	0.160955	Kctd20
ENSMUSG00000020107	133.056	-2.1846	0.863139	-2.531	0.0113739	0.16151	Anapc16
ENSMUSG00000044627	2604.64	1.21061	0.479255	2.52604	0.0115358	0.16289	Swi5
ENSMUSG00000045411	363.264	1.55965	0.617311	2.52653	0.0115197	0.16289	2410002F23Rik
ENSMUSG00000068220	1043.1	1.15917	0.459719	2.52147	0.0116866	0.164559	Lgals1
ENSMUSG00000020649	204.434	-2.0732	0.822893	-2.51941	0.0117552	0.165064	Rrm2
ENSMUSG00000047675	5152.54	0.990731	0.393645	2.51681	0.0118422	0.165823	Rps8
ENSMUSG00000006095	252.048	1.79568	0.713782	2.51572	0.0118789	0.165877	Tbcb
ENSMUSG00000107176	1481.65	-1.11339	0.443307	-2.51156	0.01202	0.166274	Gm9794
ENSMUSG00000057229	144.965	2.04577	0.814235	2.51251	0.0119875	0.166274	Dmac2
ENSMUSG00000039478	136.453	-2.04001	0.811825	-2.51287	0.0119753	0.166274	Micu3
ENSMUSG00000015002	310.008	-1.59351	0.634616	-2.51099	0.0120393	0.166274	Efr3a
ENSMUSG00000031232	946.68	1.17034	0.466955	2.50632	0.0121995	0.168026	Magt1
ENSMUSG00000025579	273.829	1.54291	0.616024	2.50463	0.012258	0.168372	Gaa
ENSMUSG00000019179	1994.09	0.971405	0.388322	2.50154	0.0123653	0.169384	Mdh2
ENSMUSG00000043323	205.409	-1.89661	0.75893	-2.49905	0.0124526	0.169588	Fbrsl1
ENSMUSG00000039879	142.601	2.13595	0.854983	2.49824	0.0124811	0.169588	Heca
ENSMUSG00000039367	194.899	-1.74521	0.698325	-2.49914	0.0124494	0.169588	Sec24c
ENSMUSG00000028044	767.532	-1.16368	0.466464	-2.49469	0.0126069	0.170836	Cks1b
ENSMUSG00000044030	189.582	1.78895	0.718608	2.48947	0.0127935	0.1729	Irf2bp1
ENSMUSG00000021022	485.173	1.52025	0.611064	2.48788	0.0128507	0.17321	Ppp2r3c
ENSMUSG00000022139	985.614	1.22167	0.491798	2.48409	0.0129883	0.174589	Mbnl2
ENSMUSG00000003235	1022.27	1.09946	0.442765	2.48316	0.0130223	0.174589	Eif2b5
ENSMUSG00000031490	824.822	-1.21138	0.488434	-2.48013	0.0131334	0.175611	Eif4ebp1
ENSMUSG00000032254	412.346	-1.35115	0.545344	-2.47762	0.0132263	0.176386	Kif23
ENSMUSG00000023156	147.391	-2.20165	0.889499	-2.47516	0.0133176	0.176669	Rpp14
ENSMUSG00000057130	313.182	-1.64758	0.665464	-2.47584	0.0132925	0.176669	Txnl4a
ENSMUSG00000053110	423.039	-1.60653	0.649374	-2.47396	0.0133624	0.176797	Yap1
ENSMUSG00000078193	268.815	1.82735	0.739324	2.47165	0.0134491	0.177015	Gm2000
ENSMUSG00000000838	222.484	-1.7251	0.697897	-2.47186	0.0134412	0.177015	Fmr1
ENSMUSG00000013698	159.478	1.90143	0.770013	2.46935	0.013536	0.177337	Pea15a
ENSMUSG00000031631	185.811	1.9574	0.792872	2.46875	0.0135586	0.177337	Cfap97
ENSMUSG00000020328	520.687	-1.2508	0.506953	-2.46728	0.0136143	0.177337	Nudcd2
ENSMUSG00000024661	1941.87	-1.00107	0.405616	-2.46802	0.0135861	0.177337	Fth1
ENSMUSG00000026455	173.263	-2.01494	0.817915	-2.46351	0.0137585	0.177838	Klhl12
ENSMUSG00000027165	228.277	2.3391	0.9492	2.46429	0.0137286	0.177838	Iftap
ENSMUSG00000032058	125.808	-2.06738	0.838804	-2.46467	0.0137139	0.177838	Ppp2r1b
ENSMUSG00000037643	137.887	-2.27145	0.923826	-2.45875	0.0139424	0.178187	Prkci
ENSMUSG00000000184	796.519	1.26807	0.515606	2.45938	0.0139179	0.178187	Ccnd2
ENSMUSG00000032218	638.296	-1.28583	0.522837	-2.45933	0.0139195	0.178187	Ccnb2
ENSMUSG00000021242	4047.47	0.894718	0.363968	2.45823	0.0139623	0.178187	Npc2
ENSMUSG00000021193	525.066	1.24667	0.506546	2.46112	0.0138504	0.178187	Pitrm1
ENSMUSG00000086316	200.474	2.17196	0.884094	2.4567	0.0140218	0.178495	Nbdy
ENSMUSG00000037278	284.85	1.94795	0.793701	2.45426	0.0141175	0.179261	Tmem97
ENSMUSG00000080811	994.24	-1.30243	0.53128	-2.4515	0.0142264	0.180189	NA
ENSMUSG00000004891	158.053	-2.0617	0.84237	-2.44749	0.0143853	0.180499	Nes
ENSMUSG00000047676	814.997	-1.38133	0.564265	-2.44801	0.0143647	0.180499	Rpsa-ps10
ENSMUSG00000023089	443.794	1.37751	0.562404	2.44933	0.0143121	0.180499	Ndufa5
ENSMUSG00000059534	1464.71	1.00788	0.411837	2.44728	0.0143941	0.180499	Uqcr10
ENSMUSG00000042046	124.634	2.72212	1.11286	2.44606	0.0144425	0.180657	Dstyk
ENSMUSG00000039323	1277.95	-1.04366	0.427227	-2.44286	0.0145712	0.181815	Igfbp2
ENSMUSG00000026553	575.159	-1.37259	0.562513	-2.4401	0.0146833	0.182761	Copa
ENSMUSG00000031447	3822.07	0.91162	0.373941	2.43787	0.014774	0.183438	Lamp1
ENSMUSG00000028452	1683.21	0.969783	0.398076	2.43618	0.0148434	0.183847	Vcp
ENSMUSG00000046032	122.839	-2.21462	0.909993	-2.43367	0.0149468	0.184673	Snx12
ENSMUSG00000084106	1869.65	1.14208	0.469707	2.43147	0.0150376	0.184993	Gm6136
ENSMUSG00000055850	199.014	-1.9408	0.798436	-2.43076	0.0150673	0.184993	Rnf181
ENSMUSG00000030842	309.584	-1.50914	0.621173	-2.4295	0.0151195	0.184993	Lamtor1
ENSMUSG00000036678	852.84	1.08169	0.445162	2.42987	0.0151042	0.184993	Aaas
ENSMUSG00000025925	308.197	-1.52005	0.6261	-2.42781	0.0151901	0.185407	Terf1
ENSMUSG00000026034	429.627	1.33909	0.553311	2.42013	0.0155148	0.187105	Clk1
ENSMUSG00000075376	265.725	1.73187	0.715574	2.42025	0.0155097	0.187105	Rc3h2
ENSMUSG00000004044	169.025	-1.98765	0.821139	-2.4206	0.0154948	0.187105	Cavin1
ENSMUSG00000113061	982.98	-1.15282	0.475669	-2.42357	0.0153687	0.187105	Rps18-ps5
ENSMUSG00000039637	184.108	1.72969	0.714148	2.42204	0.0154338	0.187105	Coro7
ENSMUSG00000022551	1078.31	1.10516	0.457306	2.41668	0.0156627	0.188438	Cyc1
ENSMUSG00000005204	246.607	1.92601	0.79745	2.41521	0.0157262	0.188752	Senp3
ENSMUSG00000027472	426.16	1.38203	0.573283	2.41073	0.0159206	0.189283	Pdrg1
ENSMUSG00000027613	425.867	1.36925	0.567393	2.41323	0.0158117	0.189283	Eif6
ENSMUSG00000028737	411.152	1.4954	0.620166	2.41128	0.0158966	0.189283	Aldh4a1
ENSMUSG00000011256	439.453	-1.29068	0.535215	-2.41151	0.0158867	0.189283	Adam19
ENSMUSG00000027999	162.641	-1.80739	0.750592	-2.40796	0.0160421	0.190278	Pla2g12a
ENSMUSG00000038429	245.586	-2.09552	0.871948	-2.40326	0.0162495	0.191387	Usp5
ENSMUSG00000036751	684.335	-1.12733	0.468919	-2.40411	0.0162121	0.191387	Cox6b1
ENSMUSG00000036959	152.61	-1.96754	0.81814	-2.4049	0.0161769	0.191387	Bcorl1
ENSMUSG00000024750	295.75	2.15903	0.898803	2.40211	0.0163007	0.191542	Zfand5
ENSMUSG00000067071	142.346	1.93674	0.80679	2.40054	0.0163707	0.191918	Hes6
ENSMUSG00000003970	12706.8	0.889479	0.370862	2.39841	0.0164665	0.192593	Rpl8
ENSMUSG00000021690	189.207	-1.70785	0.712557	-2.39679	0.0165395	0.193	Jmy
ENSMUSG00000014602	381.497	1.78882	0.747527	2.39298	0.0167121	0.193749	Kif1a
ENSMUSG00000040524	346.573	1.56224	0.653063	2.39218	0.0167487	0.193749	Zfp609
ENSMUSG00000042625	754.961	1.10572	0.462262	2.39198	0.0167575	0.193749	Safb2
ENSMUSG00000024077	153.141	-1.84561	0.771056	-2.39361	0.0166836	0.193749	Strn
ENSMUSG00000074656	8377.31	0.894128	0.374355	2.38845	0.0169196	0.194379	Eif2s2
ENSMUSG00000015745	188.888	1.71342	0.717548	2.38789	0.0169455	0.194379	Plekho1
ENSMUSG00000048668	180.818	1.87781	0.786462	2.38767	0.0169556	0.194379	Rhno1
ENSMUSG00000007891	2258.69	1.18619	0.496848	2.38744	0.0169662	0.194379	Ctsd
ENSMUSG00000056708	191.76	-1.92067	0.805317	-2.38498	0.0170798	0.195222	Ier5
ENSMUSG00000027534	120.591	2.23264	0.93644	2.38418	0.0171172	0.195222	Snx16
ENSMUSG00000032412	274.11	-1.54919	0.650401	-2.3819	0.0172235	0.19599	Atp1b3
ENSMUSG00000022528	430.421	-1.65072	0.693875	-2.37899	0.0173602	0.197027	Hes1
ENSMUSG00000092558	155.716	2.02195	0.850168	2.3783	0.0173928	0.197027	Med20
ENSMUSG00000025487	1882.16	1.29898	0.547903	2.37082	0.0177487	0.200464	Psmd13
ENSMUSG00000033581	1188.99	1.31306	0.553973	2.37026	0.0177757	0.200464	Igf2bp2
ENSMUSG00000041997	403.214	1.33037	0.561558	2.36908	0.0178326	0.200657	Tlk1
ENSMUSG00000038777	124.292	2.30973	0.976648	2.36495	0.0180323	0.201743	Sema6c
ENSMUSG00000041124	126.805	-2.11198	0.893938	-2.36256	0.0181493	0.201743	Msantd4
ENSMUSG00000032788	120.48	-2.05669	0.870353	-2.36305	0.0181253	0.201743	Pdxk
ENSMUSG00000047832	358.476	-1.35789	0.574843	-2.36219	0.0181672	0.201743	Cdca4
ENSMUSG00000022031	213.781	-1.85891	0.786958	-2.36215	0.0181693	0.201743	Elp3
ENSMUSG00000024048	474.482	-1.42869	0.60384	-2.36602	0.0179807	0.201743	Myl12a
ENSMUSG00000044857	197.066	2.12778	0.901296	2.3608	0.0182354	0.202032	Lemd2
ENSMUSG00000025465	652.518	1.55535	0.660126	2.35614	0.0184657	0.203689	Echs1
ENSMUSG00000041815	927.5	-1.06985	0.453946	-2.35677	0.0184345	0.203689	Poldip3
ENSMUSG00000051817	326.951	1.53303	0.651302	2.35379	0.0185829	0.204012	Sox12
ENSMUSG00000028124	961.284	1.41553	0.60155	2.35313	0.018616	0.204012	Gclm
ENSMUSG00000046139	264.86	1.55802	0.662106	2.35312	0.0186164	0.204012	Patl1
ENSMUSG00000002324	208.876	1.71665	0.731246	2.34757	0.0188962	0.206629	Rec8
ENSMUSG00000020492	213.124	-1.68246	0.71715	-2.34603	0.0189745	0.207035	Ska2
ENSMUSG00000028138	379.03	-1.4596	0.622635	-2.34423	0.0190662	0.207139	Adh5
ENSMUSG00000033697	183.933	1.75543	0.74865	2.34479	0.0190376	0.207139	Arhgap39
ENSMUSG00000026917	276.692	-1.65789	0.70865	-2.3395	0.0193095	0.20734	Wdr5
ENSMUSG00000071014	338.229	1.39715	0.597092	2.33992	0.0192878	0.20734	Ndufb6
ENSMUSG00000078570	128	-2.06748	0.884221	-2.3382	0.0193769	0.20734	1110065P20Rik
ENSMUSG00000029993	172.542	1.81186	0.775317	2.33693	0.0194426	0.20734	Nfu1
ENSMUSG00000030695	11946.6	0.848043	0.362376	2.34023	0.0192719	0.20734	Aldoa
ENSMUSG00000031985	227.963	-1.57984	0.676097	-2.3367	0.0194548	0.20734	Gnpat
ENSMUSG00000032518	1326.75	1.0342	0.441787	2.34095	0.0192345	0.20734	Rpsa
ENSMUSG00000035293	310.385	-1.70361	0.728574	-2.33828	0.0193726	0.20734	G2e3
ENSMUSG00000061607	194.435	-1.73713	0.742202	-2.34052	0.0192572	0.20734	Mdc1
ENSMUSG00000030605	2258.72	1.06557	0.456396	2.33475	0.0195567	0.207671	Mfge8
ENSMUSG00000032231	510.583	1.53346	0.656982	2.33409	0.019591	0.207671	Anxa2
ENSMUSG00000037876	710.587	1.09914	0.470978	2.33374	0.0196095	0.207671	Jmjd1c
ENSMUSG00000037470	455.084	-1.25877	0.540392	-2.32937	0.0198395	0.208534	Uggt1
ENSMUSG00000025491	708.392	1.16299	0.49951	2.32827	0.0198978	0.208534	Ifitm1
ENSMUSG00000023262	284.603	1.77263	0.760976	2.32941	0.0198373	0.208534	Acy1
ENSMUSG00000032607	185.169	-1.75528	0.753271	-2.33021	0.0197949	0.208534	Amt
ENSMUSG00000024404	574.63	1.17386	0.504127	2.32849	0.0198858	0.208534	Riok3
ENSMUSG00000051518	376.857	1.33419	0.573436	2.32665	0.0199837	0.208999	Rps19bp1
ENSMUSG00000052752	170.434	-1.89819	0.81647	-2.32487	0.0200789	0.209209	Traf7
ENSMUSG00000024908	583.498	-1.15168	0.495536	-2.3241	0.0201199	0.209209	Ppp6r3
ENSMUSG00000031367	121.765	2.1897	0.942235	2.32395	0.0201282	0.209209	Ap1s2
ENSMUSG00000001120	408.116	1.47332	0.634638	2.32151	0.0202595	0.209708	Pcbp3
ENSMUSG00000015290	280.021	-1.55299	0.668902	-2.3217	0.0202493	0.209708	Ubl4a
ENSMUSG00000031467	507.107	1.18592	0.511851	2.31692	0.0205078	0.211473	Agpat5
ENSMUSG00000001150	453.646	1.41358	0.610139	2.31681	0.0205138	0.211473	Mcm3ap
ENSMUSG00000023015	573.093	-1.16449	0.503112	-2.31457	0.0206365	0.212303	Racgap1
ENSMUSG00000028212	134.919	2.07771	0.899254	2.31048	0.0208618	0.214088	Ccne2
ENSMUSG00000029910	237.033	-1.70276	0.737167	-2.30988	0.0208949	0.214088	Mad2l1
ENSMUSG00000030323	156.25	-2.01904	0.875981	-2.30489	0.0211729	0.216058	Ift122
ENSMUSG00000022246	553.191	-1.1568	0.501837	-2.30513	0.0211593	0.216058	Rai14
ENSMUSG00000028793	179.9	-1.91006	0.830228	-2.30065	0.0214114	0.218051	Rnf19b
ENSMUSG00000029814	785.886	-1.18692	0.516086	-2.29985	0.0214565	0.218069	Igf2bp3
ENSMUSG00000069806	137.878	1.92051	0.836047	2.29713	0.0216113	0.219201	Cacng7
ENSMUSG00000039713	364.22	1.31393	0.572338	2.29572	0.021692	0.219577	Plekhg5
ENSMUSG00000027091	634.887	-1.14719	0.500651	-2.2914	0.0219404	0.221193	Zc3h15
ENSMUSG00000063884	169.96	1.7477	0.763222	2.2899	0.0220272	0.221193	Ptcd3
ENSMUSG00000032435	552.899	-1.18402	0.516862	-2.29079	0.0219755	0.221193	Dync1li1
ENSMUSG00000022074	163.334	-1.71468	0.748572	-2.2906	0.0219865	0.221193	Tnfrsf10b
ENSMUSG00000027637	246.746	-2.04373	0.893447	-2.28747	0.0221686	0.222171	Rab5if
ENSMUSG00000084416	230.58	-1.75416	0.770343	-2.27711	0.0227795	0.224363	Rpl10a-ps1
ENSMUSG00000047473	394.046	1.66138	0.728239	2.28136	0.022527	0.224363	Zfp30
ENSMUSG00000064307	131.546	2.00769	0.881738	2.27697	0.022788	0.224363	Lrrc51
ENSMUSG00000032374	283.871	1.51099	0.662189	2.28181	0.0225008	0.224363	Plod2
ENSMUSG00000035621	915.637	-1.01595	0.446025	-2.2778	0.0227386	0.224363	Midn
ENSMUSG00000028630	148.526	-2.0837	0.914242	-2.27916	0.0226577	0.224363	Dyrk2
ENSMUSG00000020571	502.718	-1.21213	0.531436	-2.28086	0.0225567	0.224363	Pdia6
ENSMUSG00000036242	143.521	2.11667	0.929284	2.27775	0.0227417	0.224363	Armh4
ENSMUSG00000022948	133.775	1.93095	0.847527	2.27833	0.0227067	0.224363	Setd4
ENSMUSG00000022052	1191.66	1.00549	0.441899	2.27539	0.0228826	0.224856	Ppp2r2a
ENSMUSG00000005533	699.071	1.22176	0.537539	2.27288	0.0230334	0.225897	Igf1r
ENSMUSG00000063019	142.303	-1.91717	0.845659	-2.26707	0.0233859	0.227028	Manbal
ENSMUSG00000059743	197.068	1.72239	0.758796	2.26989	0.0232141	0.227028	Fdps
ENSMUSG00000015714	125.971	-2.02817	0.893904	-2.26889	0.023275	0.227028	Cers2
ENSMUSG00000029141	217.146	1.51625	0.669371	2.26518	0.0235014	0.227028	Slc4a1ap
ENSMUSG00000002778	617.601	-1.1198	0.493766	-2.26788	0.0233367	0.227028	Kdelr1
ENSMUSG00000063457	3904.54	0.881931	0.389363	2.26506	0.0235089	0.227028	Rps15
ENSMUSG00000021577	828.273	-1.03976	0.458833	-2.26609	0.0234456	0.227028	Sdha
ENSMUSG00000013662	320.322	-1.80559	0.796819	-2.266	0.0234514	0.227028	Atad1
ENSMUSG00000012848	13186.6	0.803387	0.355372	2.26069	0.0237782	0.228099	Rps5
ENSMUSG00000031796	164.658	-2.48294	1.09837	-2.26056	0.0237863	0.228099	Cfap20
ENSMUSG00000039585	290.908	-1.4541	0.643728	-2.25887	0.0238914	0.228099	Myo9a
ENSMUSG00000025374	266.356	1.65506	0.732064	2.26082	0.0237706	0.228099	Nabp2
ENSMUSG00000020823	207.949	-1.80133	0.797172	-2.25965	0.0238429	0.228099	Sec14l1
ENSMUSG00000022021	195.844	-1.65714	0.733379	-2.2596	0.0238463	0.228099	Diaph3
ENSMUSG00000025159	402.292	1.5099	0.66889	2.25732	0.0239879	0.228588	Mms19
ENSMUSG00000018417	341.598	1.40622	0.625153	2.2494	0.0244868	0.232026	Myo1b
ENSMUSG00000041037	140.229	1.80112	0.800542	2.24988	0.0244567	0.232026	Irgq
ENSMUSG00000001056	1472.93	1.14691	0.509649	2.25038	0.0244246	0.232026	Nhp2
ENSMUSG00000029014	777.782	-1.12205	0.499297	-2.24726	0.0246236	0.232449	Dnajc2
ENSMUSG00000036391	209.989	-1.97372	0.87824	-2.24736	0.0246169	0.232449	Sec24a
ENSMUSG00000049421	279.119	-1.74333	0.776013	-2.24652	0.0246707	0.232458	Zfp260
ENSMUSG00000034544	760.657	1.27922	0.570321	2.24299	0.0248976	0.233722	Rsrc1
ENSMUSG00000033589	345.851	-1.40285	0.625332	-2.24338	0.0248725	0.233722	Reep4
ENSMUSG00000052748	376.626	-1.60063	0.714159	-2.24129	0.0250075	0.234317	Swt1
ENSMUSG00000029836	398.017	-1.4108	0.630537	-2.23746	0.025256	0.235651	Cbx3
ENSMUSG00000038301	143.452	-1.82471	0.815771	-2.23679	0.0252997	0.235651	Snx10
ENSMUSG00000023505	334.592	-1.41679	0.633584	-2.23615	0.0253419	0.235651	Cdca3
ENSMUSG00000031858	243.86	2.04134	0.913306	2.23511	0.0254102	0.235651	Mau2
ENSMUSG00000019362	587.403	1.32583	0.593227	2.23494	0.0254215	0.235651	D8Ertd738e
ENSMUSG00000040054	1975.14	0.891841	0.399069	2.2348	0.0254303	0.235651	Baz2a
ENSMUSG00000061244	269.427	-1.4594	0.653337	-2.23377	0.0254984	0.235848	Exoc5
ENSMUSG00000009927	1045.89	1.01366	0.454552	2.23002	0.0257464	0.236365	Rps25
ENSMUSG00000032245	390.539	1.5731	0.705466	2.22987	0.0257562	0.236365	Cln6
ENSMUSG00000019773	138.973	-1.86925	0.837927	-2.2308	0.0256944	0.236365	Fbxo5
ENSMUSG00000021252	225.139	-1.50282	0.674099	-2.22938	0.0257887	0.236365	Erg28
ENSMUSG00000043483	301.194	-1.60975	0.721341	-2.2316	0.0256411	0.236365	Gm6863
ENSMUSG00000036180	1496.77	1.00452	0.450836	2.22813	0.0258722	0.23639	Gatad2a
ENSMUSG00000041431	753.184	-1.16851	0.524481	-2.22793	0.0258851	0.23639	Ccnb1
ENSMUSG00000026895	177.093	-1.74585	0.784605	-2.22513	0.0260726	0.237671	Ndufa8
ENSMUSG00000020069	453.743	-1.31825	0.593697	-2.22041	0.026391	0.240139	Hnrnph3
ENSMUSG00000057541	267.341	1.4239	0.642666	2.21562	0.0267176	0.242673	Pus7
ENSMUSG00000019804	402.785	-1.72727	0.779932	-2.21464	0.026785	0.242848	Snx3
ENSMUSG00000078784	419.924	1.88601	0.852724	2.21175	0.0269841	0.244213	Rbis
ENSMUSG00000066232	519.695	-1.66848	0.754927	-2.21012	0.0270969	0.244795	Ipo7
ENSMUSG00000030970	169.976	1.65047	0.747138	2.20905	0.0271708	0.245024	Ctbp2
ENSMUSG00000074800	319.509	-2.15864	0.97809	-2.207	0.0273141	0.245876	NA
ENSMUSG00000097392	463.868	-1.1517	0.522267	-2.20519	0.027441	0.246577	Thoc2l
ENSMUSG00000027469	858.618	-1.12381	0.510271	-2.20238	0.0276382	0.247647	Tpx2
ENSMUSG00000032116	244.035	-1.67641	0.761277	-2.2021	0.0276583	0.247647	Stt3a
ENSMUSG00000024400	304.36	-1.43981	0.654437	-2.20008	0.0278014	0.248487	Wdr33
ENSMUSG00000023942	404.75	-1.27496	0.579916	-2.19853	0.0279116	0.249031	Slc29a1
ENSMUSG00000026812	299.676	1.32413	0.602616	2.19731	0.0279984	0.249051	Tsc1
ENSMUSG00000015804	246.758	-1.44967	0.660221	-2.19573	0.0281115	0.249051	Med28
ENSMUSG00000008036	398.122	1.22881	0.55932	2.19696	0.0280231	0.249051	Ap2s1
ENSMUSG00000032743	223.079	1.58341	0.720932	2.19634	0.028068	0.249051	Katnip
ENSMUSG00000038393	301.662	-1.7444	0.795169	-2.19375	0.0282532	0.249867	Txnip
ENSMUSG00000027804	770.991	1.01771	0.46424	2.19221	0.0283642	0.249972	Ppid
ENSMUSG00000071650	252.1	-1.51703	0.69187	-2.19266	0.028332	0.249972	Ganab
ENSMUSG00000038545	246.071	-1.41519	0.646594	-2.18868	0.0286199	0.251596	Cul7
ENSMUSG00000023923	148.174	1.70184	0.777701	2.18829	0.0286483	0.251596	Tbc1d5
ENSMUSG00000040479	298.243	1.86985	0.855354	2.18605	0.028812	0.252155	Dgkz
ENSMUSG00000025499	316.903	1.70418	0.779473	2.18632	0.0287923	0.252155	Hras
ENSMUSG00000047921	176.409	2.02893	0.928541	2.18508	0.0288832	0.25234	Trappc9
ENSMUSG00000027663	1036.97	1.00194	0.458919	2.18326	0.0290164	0.253065	Zmat3
ENSMUSG00000040025	284.775	-1.70563	0.782165	-2.18066	0.0292087	0.254302	Ythdf2
ENSMUSG00000010760	396.988	-1.27106	0.583344	-2.17892	0.0293377	0.254546	Phlda2
ENSMUSG00000044950	284.367	1.5971	0.732804	2.17944	0.0292988	0.254546	Pwwp2a
ENSMUSG00000028184	318.215	1.38831	0.637783	2.17678	0.029497	0.255489	Adgrl2
ENSMUSG00000018707	2529.2	0.969485	0.4461	2.17325	0.0297619	0.256544	Dync1h1
ENSMUSG00000021294	174.944	-1.63864	0.753828	-2.17376	0.0297229	0.256544	Kif26a
ENSMUSG00000021470	199.598	-1.95396	0.899151	-2.17312	0.0297715	0.256544	Ercc6l2
ENSMUSG00000038047	361.102	1.56219	0.719623	2.17085	0.0299424	0.256614	Haus6
ENSMUSG00000031068	1245	1.29256	0.595102	2.172	0.0298554	0.256614	Glrx3
ENSMUSG00000002058	149.625	1.71722	0.791356	2.16997	0.0300093	0.256614	Unc119
ENSMUSG00000019214	234.067	-1.65524	0.762357	-2.17122	0.0299148	0.256614	Chtf18
ENSMUSG00000025730	367.155	1.4351	0.661448	2.16964	0.0300342	0.256614	Rab40c
ENSMUSG00000028873	1043.32	-0.990179	0.456638	-2.16841	0.0301273	0.256974	Cdca8
ENSMUSG00000043987	234.371	1.61685	0.746126	2.16699	0.0302356	0.257076	Cep164
ENSMUSG00000032291	2417.68	0.906261	0.418226	2.16692	0.0302413	0.257076	Crabp1
ENSMUSG00000029657	291.454	1.48963	0.687873	2.16557	0.0303444	0.257518	Hsph1
ENSMUSG00000019977	332.722	-1.33543	0.61812	-2.16048	0.0307357	0.260402	Hbs1l
ENSMUSG00000020914	8817.75	-0.787166	0.364509	-2.15953	0.0308093	0.260587	Top2a
ENSMUSG00000030232	382.313	-1.29034	0.598227	-2.15694	0.03101	0.261845	Aebp2
ENSMUSG00000038446	225.779	1.77062	0.821383	2.15566	0.0311101	0.262251	Cdc40
ENSMUSG00000038127	232.894	-1.43719	0.666979	-2.15478	0.0311792	0.262395	Ccdc50
ENSMUSG00000037519	466.144	-1.32481	0.615053	-2.15398	0.0312415	0.262481	Ppfia1
ENSMUSG00000005804	130.549	1.84136	0.855938	2.15127	0.0314548	0.262958	Bloc1s6
ENSMUSG00000003363	263.963	-1.45557	0.676574	-2.15138	0.0314463	0.262958	Pld3
ENSMUSG00000054808	760.832	-1.09647	0.509463	-2.15221	0.0313807	0.262958	Actn4
ENSMUSG00000020935	459.27	-1.13852	0.529494	-2.1502	0.0315392	0.263227	Dcakd
ENSMUSG00000058799	1334.4	-1.04484	0.486922	-2.1458	0.0318887	0.263968	Nap1l1
ENSMUSG00000025410	1169.32	1.04804	0.487992	2.14767	0.0317402	0.263968	Dctn2
ENSMUSG00000021375	251.222	-1.54713	0.721009	-2.14579	0.0318898	0.263968	Kif13a
ENSMUSG00000021893	158.676	-1.86451	0.868142	-2.1477	0.0317379	0.263968	Capn7
ENSMUSG00000041057	2984.13	0.974612	0.453995	2.14675	0.0318134	0.263968	Wdr43
ENSMUSG00000041355	380.476	-1.2967	0.606725	-2.13722	0.0325802	0.266044	Ssr2
ENSMUSG00000060152	260.254	1.63286	0.762383	2.14178	0.0322109	0.266044	Pop5
ENSMUSG00000031706	129.049	-1.82345	0.852442	-2.13909	0.0324288	0.266044	Rfx1
ENSMUSG00000001942	187.918	1.60376	0.749989	2.13838	0.0324861	0.266044	Siae
ENSMUSG00000006169	462.512	1.12608	0.526822	2.1375	0.0325576	0.266044	Clint1
ENSMUSG00000032745	400.015	-1.39533	0.653004	-2.13678	0.0326156	0.266044	Gpbp1
ENSMUSG00000035953	515.41	1.2214	0.570895	2.13945	0.0323991	0.266044	Pip4p1
ENSMUSG00000056153	188.25	1.61409	0.754815	2.1384	0.0324846	0.266044	Socs6
ENSMUSG00000025228	462.518	1.62334	0.759592	2.13712	0.0325884	0.266044	Actr1a
ENSMUSG00000065353	1013.2	0.975788	0.457144	2.13453	0.0327992	0.266804	Snora73b
ENSMUSG00000025234	555.5	-1.24166	0.581753	-2.13434	0.0328146	0.266804	Arih1
ENSMUSG00000028107	138.816	-2.086	0.981915	-2.12442	0.0336349	0.26999	Tars2
ENSMUSG00000029048	414.886	-1.29931	0.610848	-2.12705	0.0334157	0.26999	Rer1
ENSMUSG00000062234	470.871	1.32999	0.625503	2.12627	0.0334806	0.26999	Gak
ENSMUSG00000034430	243.883	1.55238	0.730424	2.12532	0.0335603	0.26999	Zxdc
ENSMUSG00000025503	940.793	-0.974483	0.458678	-2.12455	0.0336245	0.26999	Taldo1
ENSMUSG00000031701	392.795	-1.25544	0.58998	-2.12794	0.0333421	0.26999	Dnaja2
ENSMUSG00000025316	393.021	-1.40586	0.661258	-2.12603	0.0335005	0.26999	Banp
ENSMUSG00000042750	378.481	-1.27992	0.601734	-2.12705	0.0334162	0.26999	Bex2
ENSMUSG00000027630	290.419	-1.51193	0.712933	-2.12072	0.0339456	0.270331	Tbl1xr1
ENSMUSG00000028945	187.986	-1.53279	0.722744	-2.12079	0.0339397	0.270331	Rheb
ENSMUSG00000034667	182.23	-1.78581	0.841972	-2.12098	0.0339232	0.270331	Xpot
ENSMUSG00000010362	460.14	1.32943	0.626417	2.12227	0.0338149	0.270331	Rdm1
ENSMUSG00000039456	415.507	1.14467	0.539298	2.12252	0.0337945	0.270331	Morc3
ENSMUSG00000034563	123.281	-1.82997	0.86394	-2.11817	0.0341608	0.271616	Ccpg1
ENSMUSG00000001270	1157.62	1.00348	0.473895	2.11751	0.0342165	0.27163	Ckb
ENSMUSG00000036093	122.036	2.38744	1.12821	2.11614	0.0343331	0.272128	Arl5a
ENSMUSG00000011837	150.904	1.74236	0.824459	2.11334	0.0345716	0.273588	Snapc2
ENSMUSG00000044626	367.808	1.2139	0.574833	2.11174	0.0347085	0.274241	Liph
ENSMUSG00000067713	386.866	1.19508	0.566153	2.11088	0.0347828	0.274398	Prkag1
ENSMUSG00000029501	272.252	1.47239	0.698308	2.10851	0.0349871	0.274681	Ankle2
ENSMUSG00000029550	669.254	1.09944	0.521574	2.10793	0.0350366	0.274681	Sppl3
ENSMUSG00000000730	587.293	-1.13235	0.537128	-2.10816	0.0350175	0.274681	Dnmt3l
ENSMUSG00000093565	218.623	1.57708	0.747951	2.10854	0.0349844	0.274681	Rab26os
ENSMUSG00000030403	383.167	1.32667	0.629866	2.10627	0.0351807	0.275382	Vasp
ENSMUSG00000032536	165.085	-1.5959	0.758583	-2.10379	0.035397	0.276646	Trak1
ENSMUSG00000060591	1112.69	0.897891	0.427217	2.10172	0.0355778	0.277199	Ifitm2
ENSMUSG00000021796	215.576	1.56032	0.742347	2.10188	0.0355642	0.277199	Bmpr1a
ENSMUSG00000003438	491.068	1.18997	0.566457	2.10072	0.0356655	0.277232	Timm50
ENSMUSG00000063354	472.153	-1.22286	0.5822	-2.10042	0.0356921	0.277232	Slc39a4
ENSMUSG00000026356	235.106	-1.52938	0.729152	-2.09748	0.0359512	0.277969	Dars
ENSMUSG00000020451	252.736	-1.36893	0.652658	-2.09747	0.0359523	0.277969	Limk2
ENSMUSG00000024856	191.184	-1.54351	0.735717	-2.09797	0.0359079	0.277969	Cdk2ap2
ENSMUSG00000060261	687.004	-0.986842	0.470869	-2.09579	0.0361008	0.278513	Gtf2i
ENSMUSG00000039801	185.053	-1.85215	0.883904	-2.09543	0.0361332	0.278513	Cplane1
ENSMUSG00000025950	137.45	-1.85658	0.886638	-2.09396	0.0362638	0.279093	Idh1
ENSMUSG00000036752	778.712	-0.961874	0.459661	-2.09257	0.0363875	0.279618	Tubb4b
ENSMUSG00000029673	395.279	1.33048	0.636658	2.08979	0.0366364	0.280675	Auts2
ENSMUSG00000036777	320.904	-1.38463	0.662427	-2.09023	0.0365969	0.280675	Anln
ENSMUSG00000033671	170.969	-1.88722	0.903922	-2.08781	0.0368146	0.281047	Cep350
ENSMUSG00000029776	276.702	-1.67548	0.80408	-2.08372	0.0371854	0.281047	Hibadh
ENSMUSG00000055239	426.216	1.24062	0.594989	2.08512	0.0370582	0.281047	Kcmf1
ENSMUSG00000018909	179.063	1.5558	0.746551	2.08399	0.0371615	0.281047	Arrb1
ENSMUSG00000056758	513.812	-1.17551	0.564144	-2.08371	0.0371868	0.281047	Hmga2
ENSMUSG00000045136	1774.41	-1.04628	0.501226	-2.08745	0.0368475	0.281047	Tubb2b
ENSMUSG00000022951	211.223	-1.47333	0.707027	-2.08384	0.0371748	0.281047	Rcan1
ENSMUSG00000024045	253.587	-1.39227	0.6678	-2.08487	0.0370815	0.281047	Akap8
ENSMUSG00000025860	246.15	-1.45193	0.696219	-2.08545	0.0370286	0.281047	Xiap
ENSMUSG00000028798	838.132	-0.951196	0.456851	-2.08207	0.0373361	0.281332	Eif3i
ENSMUSG00000025240	224.798	-1.42343	0.683536	-2.08245	0.0373013	0.281332	Sacm1l
ENSMUSG00000029560	637.852	1.25539	0.603381	2.08059	0.0374713	0.28193	Snx8
ENSMUSG00000001424	656.081	1.07719	0.518977	2.07561	0.0379303	0.284045	Snd1
ENSMUSG00000037949	229.548	1.47859	0.712498	2.07522	0.0379663	0.284045	Ano10
ENSMUSG00000021585	174.72	1.5089	0.727147	2.07509	0.0379778	0.284045	Cast
ENSMUSG00000039231	289.313	1.32116	0.636252	2.07647	0.0378504	0.284045	Suv39h1
ENSMUSG00000043866	817.733	1.18054	0.569763	2.07198	0.0382671	0.285362	Taf10
ENSMUSG00000017221	926.158	-0.964726	0.465492	-2.07249	0.0382198	0.285362	Psmd3
ENSMUSG00000009076	139.872	-1.87355	0.905126	-2.06994	0.0384584	0.285942	Zmat5
ENSMUSG00000024608	12233.2	0.78212	0.377756	2.07044	0.0384112	0.285942	Rps14
ENSMUSG00000057322	247.011	-1.84192	0.890895	-2.06749	0.0386877	0.287223	Rpl38
ENSMUSG00000032384	330.528	1.21339	0.587198	2.0664	0.0387904	0.287562	Csnk1g1
ENSMUSG00000007659	334.638	1.69894	0.823574	2.06288	0.0391238	0.289608	Bcl2l1
ENSMUSG00000074476	295.855	-1.45944	0.708029	-2.06127	0.0392771	0.290316	Spc24
ENSMUSG00000028409	326.55	-1.37338	0.666595	-2.06029	0.039371	0.290585	Smu1
ENSMUSG00000040848	291.372	1.34236	0.653115	2.05532	0.0398483	0.290634	Sft2d2
ENSMUSG00000085241	751.485	1.12634	0.548145	2.05482	0.0398966	0.290634	Snhg3
ENSMUSG00000063171	678.229	-1.0015	0.487011	-2.05642	0.0397417	0.290634	Rps4l
ENSMUSG00000031575	1059.89	-1.05559	0.513444	-2.05591	0.0397916	0.290634	Ash2l
ENSMUSG00000001100	290.392	1.29363	0.628467	2.05839	0.0395529	0.290634	Poldip2
ENSMUSG00000042700	200.842	1.67068	0.812583	2.05601	0.039782	0.290634	Sipa1l1
ENSMUSG00000007050	471.622	1.16527	0.566487	2.05701	0.0396853	0.290634	Lsm2
ENSMUSG00000000134	348.098	1.1694	0.568418	2.05729	0.039658	0.290634	Tfe3
ENSMUSG00000001962	336.48	1.34421	0.653443	2.05712	0.0396751	0.290634	Fam50a
ENSMUSG00000040033	251.656	1.34676	0.655849	2.05345	0.0400285	0.291174	Stat2
ENSMUSG00000027184	1408.65	0.995036	0.484723	2.05279	0.0400927	0.291221	Caprin1
ENSMUSG00000024837	742.603	1.127	0.54965	2.05039	0.0403266	0.292499	Dmrt1
ENSMUSG00000068747	136.862	-1.66693	0.814143	-2.04746	0.0406128	0.292511	Sort1
ENSMUSG00000035439	279.589	1.56489	0.764061	2.04813	0.0405475	0.292511	Haus8
ENSMUSG00000054079	342.588	-1.29646	0.633223	-2.0474	0.0406185	0.292511	Utp18
ENSMUSG00000035181	162.69	1.83562	0.895873	2.04897	0.0404648	0.292511	Heatr5a
ENSMUSG00000039901	123.188	1.99381	0.973088	2.04896	0.0404665	0.292511	Armh3
ENSMUSG00000000346	519.461	-1.06771	0.521862	-2.04597	0.0407592	0.293106	Dazap2
ENSMUSG00000001288	878.521	0.956362	0.467764	2.04454	0.0409002	0.293701	Rarg
ENSMUSG00000016018	1203.85	0.963827	0.472004	2.04199	0.0411525	0.294784	Mtrex
ENSMUSG00000081049	262.914	1.39351	0.682478	2.04183	0.041168	0.294784	NA
ENSMUSG00000029580	47131.9	0.741985	0.364086	2.03794	0.0415563	0.297142	Actb
ENSMUSG00000003153	3657.05	-0.798983	0.392415	-2.03607	0.0417435	0.297636	Slc2a3
ENSMUSG00000031095	1765.26	0.834695	0.409906	2.03631	0.0417196	0.297636	Cul4b
ENSMUSG00000046447	204.621	1.54824	0.760793	2.03503	0.0418474	0.297956	Camk2n1
ENSMUSG00000027673	739.588	-1.05782	0.520315	-2.03304	0.0420482	0.298542	Ndufb5
ENSMUSG00000031527	151.577	-1.87962	0.924324	-2.03351	0.0420015	0.298542	Eri1
ENSMUSG00000020755	125.449	-1.83357	0.903258	-2.02995	0.0423612	0.299967	Sap30bp
ENSMUSG00000037071	471.994	1.13586	0.559565	2.02989	0.0423678	0.299967	Scd1
ENSMUSG00000046364	1219	0.929796	0.45843	2.02822	0.0425381	0.300464	Rpl27a
ENSMUSG00000020413	195.213	1.51579	0.747636	2.02744	0.0426169	0.300464	Hus1
ENSMUSG00000021877	207.133	-1.72092	0.848764	-2.02756	0.0426057	0.300464	Arf4
ENSMUSG00000050608	329.181	-1.26279	0.62342	-2.02558	0.0428079	0.300902	Micos10
ENSMUSG00000008348	2520.4	0.907291	0.448153	2.02451	0.0429177	0.300902	Ubc
ENSMUSG00000020132	314.134	1.34755	0.665438	2.02506	0.0428607	0.300902	Rab21
ENSMUSG00000022095	195.82	1.99387	0.984596	2.02506	0.0428612	0.300902	Fhip2b
ENSMUSG00000008140	622.495	1.01337	0.500715	2.02384	0.0429868	0.300967	Emc10
ENSMUSG00000021482	156.795	1.65898	0.819966	2.02324	0.0430488	0.300983	Prxl2c
ENSMUSG00000027547	1210.63	1.07031	0.529823	2.02013	0.0433696	0.302719	Sall4
ENSMUSG00000022307	304.252	1.25523	0.621502	2.01967	0.0434171	0.302719	Oxr1
ENSMUSG00000027367	195.35	-1.40457	0.696851	-2.01559	0.043843	0.304052	Stard7
ENSMUSG00000028082	298.944	1.31398	0.651887	2.01565	0.0438367	0.304052	Sh3d19
ENSMUSG00000005410	1284.14	0.910814	0.451527	2.01719	0.0436761	0.304052	Mcm5
ENSMUSG00000014313	2362.69	0.837955	0.41575	2.01553	0.0438496	0.304052	Cox6c
ENSMUSG00000041733	248.727	1.4186	0.704352	2.01405	0.0440045	0.304707	Coq5
ENSMUSG00000028609	354.34	-1.15373	0.573336	-2.01231	0.044187	0.305551	Magoh
ENSMUSG00000042737	543.403	1.0019	0.498353	2.01043	0.0443862	0.3062	Dpm3
ENSMUSG00000028673	259.139	1.34279	0.667989	2.0102	0.0444099	0.3062	Fuca1
ENSMUSG00000025393	2556.18	-0.781078	0.388765	-2.00912	0.0445239	0.3062	Atp5b
ENSMUSG00000021047	161.627	1.87084	0.930917	2.00968	0.0444652	0.3062	Nova1
ENSMUSG00000024862	156.008	-1.74469	0.868644	-2.00853	0.0445875	0.30622	Klc2
ENSMUSG00000039826	209.16	1.59356	0.794728	2.00517	0.0449451	0.308256	Trub2
ENSMUSG00000036030	736.219	-0.955053	0.476472	-2.00443	0.0450243	0.30838	Prtg
ENSMUSG00000030096	381.272	-1.16735	0.582792	-2.00304	0.0451733	0.30841	Slc6a6
ENSMUSG00000031590	1067.88	0.873663	0.436114	2.00329	0.0451461	0.30841	Frg1
ENSMUSG00000019794	374.327	1.87628	0.937153	2.0021	0.0452735	0.30841	Katna1
ENSMUSG00000022533	367.232	1.4072	0.702732	2.00247	0.0452342	0.30841	Atp13a3
ENSMUSG00000026095	193.064	-1.77236	0.88633	-1.99966	0.0455372	0.308417	Asnsd1
ENSMUSG00000042410	260.637	-1.42193	0.710987	-1.99993	0.0455076	0.308417	Agps
ENSMUSG00000035632	1381.53	0.815873	0.408014	1.99962	0.0455413	0.308417	Cnot3
ENSMUSG00000004070	155.895	-1.8751	0.937156	-2.00084	0.0454093	0.308417	Hmox2
ENSMUSG00000031231	438.188	-1.05548	0.527938	-1.99926	0.0455804	0.308417	Cox7b
ENSMUSG00000098104	341.261	1.37401	0.687461	1.99867	0.0456436	0.308431	NA
ENSMUSG00000020265	2633.42	0.855715	0.428301	1.99793	0.0457243	0.308562	Sumo3
ENSMUSG00000077450	155.743	1.64895	0.825646	1.99716	0.0458073	0.308709	Rab11b
ENSMUSG00000026921	478.668	1.09351	0.548089	1.99514	0.0460281	0.309783	Egfl7
ENSMUSG00000042305	448.241	-1.13672	0.57065	-1.99197	0.0463744	0.311244	Tmem183a
ENSMUSG00000032194	539.977	-1.08309	0.543869	-1.99146	0.0464304	0.311244	Kank2
ENSMUSG00000021929	656.573	0.956379	0.480045	1.99227	0.0463414	0.311244	Kpna3
ENSMUSG00000034220	134.984	1.76212	0.888839	1.9825	0.0474236	0.31373	Gpc1
ENSMUSG00000037111	170.22	1.71575	0.864785	1.98402	0.0472535	0.31373	Setd7
ENSMUSG00000038975	681.151	-0.950466	0.478288	-1.98723	0.0468972	0.31373	Rabggtb
ENSMUSG00000028692	841.688	-0.903679	0.455476	-1.98403	0.0472521	0.31373	Akr1a1
ENSMUSG00000031600	275.586	-1.27911	0.644159	-1.9857	0.0470664	0.31373	Vps37a
ENSMUSG00000019947	520.794	1.23719	0.624012	1.98265	0.047407	0.31373	Arid5b
ENSMUSG00000035614	126.853	-1.64334	0.828194	-1.98424	0.0472288	0.31373	Togaram1
ENSMUSG00000022178	382.457	-1.50476	0.758829	-1.983	0.0473672	0.31373	Ajuba
ENSMUSG00000053929	200.193	1.76863	0.891726	1.98338	0.0473247	0.31373	Cyhr1
ENSMUSG00000003541	562.852	1.33721	0.673134	1.98654	0.0469732	0.31373	Ier3
ENSMUSG00000029599	383.868	1.19585	0.603946	1.98006	0.0476967	0.314711	Ddx54
ENSMUSG00000047534	283.045	-1.3729	0.69324	-1.98041	0.047657	0.314711	Mis18bp1
ENSMUSG00000029833	524.968	-1.02633	0.518806	-1.97825	0.0479002	0.31564	Trim24
ENSMUSG00000062203	787.932	1.05502	0.533526	1.97746	0.0479899	0.315819	Gspt1
ENSMUSG00000002731	137.357	1.58488	0.80362	1.97217	0.0485899	0.317485	Prkra
ENSMUSG00000014077	241.655	1.85925	0.943377	1.97085	0.048741	0.317485	Chp1
ENSMUSG00000001403	561.389	-1.03204	0.522696	-1.97446	0.0483295	0.317485	Ube2c
ENSMUSG00000000568	442.275	-1.2534	0.636342	-1.9697	0.0488729	0.317485	Hnrnpd
ENSMUSG00000041147	371.047	-1.16405	0.58993	-1.9732	0.0484725	0.317485	Brca2
ENSMUSG00000031557	173.139	-1.51055	0.766852	-1.96981	0.0488607	0.317485	Plekha2
ENSMUSG00000043067	316.751	1.33405	0.676761	1.97122	0.0486987	0.317485	Dpy19l1
ENSMUSG00000088254	201.377	1.95145	0.989094	1.97296	0.0484999	0.317485	Gm24289
ENSMUSG00000020108	1636.68	-0.785495	0.398054	-1.97334	0.048457	0.317485	Ddit4
ENSMUSG00000051627	206.94	1.97494	1.00257	1.96987	0.048853	0.317485	H1f4
ENSMUSG00000029249	1568.38	0.833527	0.423665	1.96742	0.0491345	0.318774	Rest
ENSMUSG00000043962	591.597	1.01907	0.518763	1.96441	0.049482	0.318826	Thrap3
ENSMUSG00000040564	403.333	1.1339	0.577723	1.9627	0.0496809	0.318826	Apoc1
ENSMUSG00000030720	176.707	1.78023	0.90619	1.96452	0.0494693	0.318826	Cln3
ENSMUSG00000018593	2327.38	0.769825	0.392079	1.96344	0.0495949	0.318826	Sparc
ENSMUSG00000022635	509.496	1.24653	0.634658	1.9641	0.049519	0.318826	Zcrb1
ENSMUSG00000024384	291.134	-1.32349	0.67441	-1.96243	0.0497119	0.318826	Iws1
ENSMUSG00000014294	1297.25	0.828077	0.421759	1.96339	0.0496009	0.318826	Ndufa2
ENSMUSG00000024570	168.453	1.99579	1.01698	1.96248	0.049707	0.318826	Rbfa
ENSMUSG00000031059	293.145	-1.21247	0.617512	-1.96347	0.0495914	0.318826	Ndufb11
ENSMUSG00000026039	647.497	-1.04295	0.531983	-1.9605	0.0499372	0.319061	Sgo2a
ENSMUSG00000028898	134.334	-1.78579	0.911134	-1.95996	0.0500003	0.319061	Trnau1ap
ENSMUSG00000006517	666.806	0.980192	0.500111	1.95995	0.0500016	0.319061	Mvd
ENSMUSG00000031928	362.487	1.21915	0.621548	1.96148	0.0498236	0.319061	Mre11a
ENSMUSG00000026914	150.931	-1.64869	0.84182	-1.95848	0.0501742	0.319121	Psmd14
ENSMUSG00000027349	155.269	-1.50853	0.770219	-1.95858	0.0501622	0.319121	Fam98b
ENSMUSG00000007080	228.718	1.46884	0.750076	1.95825	0.050201	0.319121	Pole
ENSMUSG00000054612	212.242	1.41243	0.721482	1.95768	0.0502679	0.319144	Mgmt
ENSMUSG00000034708	1499.95	0.834759	0.426686	1.95638	0.0504206	0.319309	Grn
ENSMUSG00000016554	2192.9	0.773002	0.395111	1.95642	0.0504159	0.319309	Eif3d
ENSMUSG00000037434	291.663	1.35862	0.694716	1.95564	0.0505071	0.319456	Slc30a1
ENSMUSG00000026411	146.037	-1.54905	0.792418	-1.95483	0.0506026	0.319659	Tmem9
ENSMUSG00000027109	283.067	1.23827	0.633901	1.9534	0.0507717	0.320325	Sp3
ENSMUSG00000019795	218.515	-1.40814	0.722131	-1.94998	0.0511782	0.322486	Pcmt1
ENSMUSG00000066415	187.058	1.56828	0.805199	1.94769	0.0514519	0.323806	Msl2
ENSMUSG00000039725	123.312	-1.71672	0.882093	-1.94619	0.0516324	0.324537	Trp53rka
ENSMUSG00000059316	324.205	1.43588	0.738425	1.94452	0.0518334	0.324586	Slc27a4
ENSMUSG00000037337	151.57	-1.58368	0.814315	-1.9448	0.0517987	0.324586	Map4k1
ENSMUSG00000030714	128.685	-1.66061	0.853752	-1.94507	0.051766	0.324586	Sgf29
ENSMUSG00000028455	255.205	-1.40883	0.725354	-1.94227	0.0521049	0.324706	Stoml2
ENSMUSG00000014668	331.165	1.17046	0.602367	1.94311	0.0520031	0.324706	Chfr
ENSMUSG00000003808	1648.98	0.845419	0.435146	1.94284	0.0520354	0.324706	Farsa
ENSMUSG00000037149	509.344	-1.11033	0.571682	-1.94222	0.0521102	0.324706	Ddx1
ENSMUSG00000030138	553.89	-0.971762	0.500571	-1.94131	0.0522212	0.324996	Bms1
ENSMUSG00000069114	150.863	-1.60459	0.827127	-1.93996	0.0523847	0.325251	Zbtb10
ENSMUSG00000106037	964.418	-1.05175	0.542168	-1.93991	0.0523911	0.325251	Gm4332
ENSMUSG00000063511	1353.63	-0.847489	0.437325	-1.93789	0.0526361	0.326014	Snrnp70
ENSMUSG00000019989	122.558	-1.67581	0.864785	-1.93783	0.0526434	0.326014	Enpp3
ENSMUSG00000040407	509.423	-1.06233	0.548575	-1.93653	0.0528032	0.326603	Akap9
ENSMUSG00000024012	1571.65	1.05245	0.543875	1.93509	0.0529796	0.327292	Mtch1
ENSMUSG00000029730	5616	0.768195	0.39715	1.93427	0.0530802	0.327512	Mcm7
ENSMUSG00000016252	1467.31	0.787486	0.408004	1.93009	0.0535953	0.329823	Atp5e
ENSMUSG00000036768	522.938	-1.02063	0.528817	-1.93003	0.0536036	0.329823	Kif15
ENSMUSG00000021182	253.488	1.35212	0.700711	1.92964	0.0536511	0.329823	Ccdc88c
ENSMUSG00000027500	155.304	-1.79162	0.931244	-1.9239	0.0543676	0.332921	Stmn2
ENSMUSG00000038564	213.531	1.3079	0.679653	1.92436	0.0543094	0.332921	Ift172
ENSMUSG00000031812	469.749	-1.10916	0.576642	-1.92349	0.0544191	0.332921	Map1lc3b
ENSMUSG00000064437	401.516	1.32226	0.687151	1.92427	0.0543205	0.332921	Snord49b
ENSMUSG00000037197	560.748	-1.03393	0.538608	-1.91963	0.0549049	0.333698	Rbm17
ENSMUSG00000029145	473.667	-1.13621	0.591779	-1.91998	0.05486	0.333698	Eif2b4
ENSMUSG00000055302	519.965	-1.0733	0.558957	-1.92018	0.0548348	0.333698	Mrfap1
ENSMUSG00000052825	2295.13	0.752815	0.392101	1.91995	0.0548642	0.333698	NA
ENSMUSG00000020170	200.815	1.45551	0.758087	1.91998	0.054861	0.333698	Frs2
ENSMUSG00000031066	539.036	0.989344	0.515465	1.91932	0.0549434	0.333698	Usp11
ENSMUSG00000026788	199.598	-1.39012	0.724851	-1.9178	0.0551368	0.33447	Zbtb43
ENSMUSG00000026339	194.529	1.34431	0.701578	1.91612	0.0553498	0.334702	Ccdc93
ENSMUSG00000029221	176.305	-1.4545	0.759579	-1.91488	0.0555076	0.334702	Slc30a9
ENSMUSG00000038690	1209.62	0.847082	0.442487	1.91437	0.0555735	0.334702	Atp5j2
ENSMUSG00000025898	499.769	-1.12971	0.589428	-1.91662	0.0552867	0.334702	Cwf19l2
ENSMUSG00000062901	286.621	-1.29386	0.675675	-1.91492	0.055503	0.334702	Klhl24
ENSMUSG00000023906	213.945	-1.72061	0.898641	-1.91468	0.0555336	0.334702	Cldn6
ENSMUSG00000030083	267.073	1.40352	0.734465	1.91094	0.0560126	0.336543	Abtb1
ENSMUSG00000000384	442.137	1.61288	0.843968	1.91107	0.055996	0.336543	Tbrg4
ENSMUSG00000027206	292.076	1.46063	0.765333	1.90849	0.056328	0.337474	Cops2
ENSMUSG00000025495	359.434	-1.10695	0.58013	-1.90811	0.056377	0.337474	Ptdss2
ENSMUSG00000019139	537.786	1.07921	0.56542	1.90869	0.0563023	0.337474	Isyna1
ENSMUSG00000020925	209.105	-1.40228	0.735082	-1.90766	0.0564354	0.337474	Ccdc43
ENSMUSG00000034252	896.375	0.900261	0.472697	1.90452	0.0568425	0.339506	Senp6
ENSMUSG00000019923	177.121	-1.44048	0.756915	-1.90309	0.0570286	0.339812	Zwint
ENSMUSG00000001313	295.838	1.30116	0.683594	1.90341	0.0569874	0.339812	Rnd2
ENSMUSG00000038733	927.535	0.909024	0.478378	1.90022	0.0574043	0.340835	Wdr26
ENSMUSG00000041638	350.279	1.163	0.611965	1.90043	0.0573764	0.340835	Gcn1
ENSMUSG00000113198	668.132	0.983457	0.517687	1.89971	0.0574707	0.340835	Gm6988
ENSMUSG00000022412	160.334	-1.45235	0.764086	-1.90077	0.0573316	0.340835	Mief1
ENSMUSG00000069020	261.981	1.64828	0.868967	1.89683	0.0578509	0.340941	Urm1
ENSMUSG00000030754	363.487	1.16898	0.61597	1.89779	0.0577243	0.340941	Copb1
ENSMUSG00000037664	191.501	-1.32884	0.700701	-1.89644	0.0579021	0.340941	Cdkn1c
ENSMUSG00000000296	129.341	1.93857	1.022	1.89685	0.0578478	0.340941	Tpd52l1
ENSMUSG00000067870	1928.93	0.868974	0.45762	1.8989	0.057578	0.340941	NA
ENSMUSG00000099474	179.136	1.96455	1.03524	1.89767	0.0577398	0.340941	1700097N02Rik
ENSMUSG00000041225	394.325	-1.0912	0.575534	-1.89599	0.057962	0.340941	Arhgap12
ENSMUSG00000005732	1265.52	0.789312	0.416723	1.89409	0.0582128	0.342017	Ranbp1
ENSMUSG00000039737	194.326	-1.62403	0.858202	-1.89237	0.0584424	0.342405	Prkrip1
ENSMUSG00000047417	542.014	1.23023	0.650352	1.89164	0.058539	0.342405	Rexo1
ENSMUSG00000020235	428.172	-1.28063	0.6769	-1.89191	0.058503	0.342405	Fzr1
ENSMUSG00000051232	218.345	1.36756	0.722983	1.89155	0.0585506	0.342405	Tmem199
ENSMUSG00000038508	379.379	1.234	0.652729	1.89053	0.0586871	0.342806	Gdf15
ENSMUSG00000033411	254.79	1.20462	0.638452	1.88679	0.0591888	0.344754	Ctdspl2
ENSMUSG00000023118	260.357	-1.44175	0.76424	-1.88651	0.0592257	0.344754	Sympk
ENSMUSG00000021737	466.245	1.05732	0.560223	1.88731	0.059118	0.344754	Psmd6
ENSMUSG00000015092	943.891	0.92877	0.494927	1.87658	0.0605759	0.346091	Edf1
ENSMUSG00000028156	415.39	1.08941	0.579753	1.87909	0.0602324	0.346091	Eif4e
ENSMUSG00000028194	239.54	1.36416	0.725311	1.88079	0.0600004	0.346091	Ddah1
ENSMUSG00000061755	775.655	0.928691	0.494881	1.8766	0.0605734	0.346091	Bod1l
ENSMUSG00000029169	1146.87	0.842518	0.448252	1.87956	0.0601678	0.346091	Dhx15
ENSMUSG00000005442	322.45	1.19839	0.636569	1.88258	0.0597574	0.346091	Cic
ENSMUSG00000038650	193.226	1.3409	0.714352	1.87709	0.0605055	0.346091	Rnh1
ENSMUSG00000074305	351.671	1.47167	0.783042	1.87943	0.0601864	0.346091	Peak1
ENSMUSG00000001151	545.809	-1.21179	0.644446	-1.88036	0.0600587	0.346091	Pcnt
ENSMUSG00000020211	226.146	1.28274	0.681188	1.88309	0.0596882	0.346091	Sf3a2
ENSMUSG00000020124	202.405	1.49742	0.798095	1.87624	0.0606226	0.346091	Usp15
ENSMUSG00000046756	230.656	1.35655	0.722323	1.87803	0.0603764	0.346091	Mrps7
ENSMUSG00000020964	259.741	-1.20656	0.640958	-1.88243	0.0597779	0.346091	Sel1l
ENSMUSG00000038462	242.518	-1.63597	0.871897	-1.87633	0.0606097	0.346091	Uqcrfs1
ENSMUSG00000022519	130.406	1.75761	0.935977	1.87784	0.0604033	0.346091	Srl
ENSMUSG00000025078	261.786	-1.30444	0.693867	-1.87996	0.0601137	0.346091	Nhlrc2
ENSMUSG00000002014	676.764	0.975877	0.519462	1.87863	0.0602949	0.346091	Ssr4
ENSMUSG00000019948	140.498	1.84027	0.98134	1.87526	0.0607573	0.346468	Actr6
ENSMUSG00000018412	652.194	1.0961	0.584673	1.87472	0.0608311	0.346497	Kansl1
ENSMUSG00000027067	1263.47	-0.90593	0.483542	-1.87353	0.0609953	0.34704	Ssrp1
ENSMUSG00000044786	158.1	1.41086	0.753829	1.87159	0.061264	0.347392	Zfp36
ENSMUSG00000020903	137.828	-1.67879	0.896887	-1.8718	0.0612344	0.347392	Stx8
ENSMUSG00000021288	198.971	-1.49968	0.801185	-1.87183	0.0612304	0.347392	Klc1
ENSMUSG00000038736	162.762	1.52198	0.813823	1.87016	0.0614614	0.34812	Nudcd1
ENSMUSG00000035367	140.053	1.6882	0.9033	1.86893	0.0616328	0.348319	Rmi1
ENSMUSG00000006134	540.428	1.19874	0.64141	1.86891	0.0616347	0.348319	Crkl
ENSMUSG00000019297	351.876	-1.21543	0.650821	-1.86754	0.0618269	0.349014	Nop9
ENSMUSG00000018209	318.649	1.37445	0.736394	1.86646	0.0619776	0.349083	Stk4
ENSMUSG00000015837	1437.13	0.795792	0.426287	1.8668	0.0619298	0.349083	Sqstm1
ENSMUSG00000022009	453.996	1.02469	0.549203	1.86577	0.0620736	0.349233	Nufip1
ENSMUSG00000029614	765.913	1.05669	0.566735	1.86453	0.062247	0.349819	Rpl6
ENSMUSG00000034007	319.835	-1.34224	0.720645	-1.86255	0.0625257	0.350994	Scaper
ENSMUSG00000040488	223.572	-1.27057	0.682385	-1.86195	0.0626103	0.351077	Ltbp4
ENSMUSG00000020705	452.116	1.16648	0.627029	1.86032	0.06284	0.351974	Ddx42
ENSMUSG00000024642	351.629	-1.08979	0.585982	-1.85976	0.0629192	0.352026	Tle4
ENSMUSG00000004980	1070.67	-0.801625	0.431435	-1.85804	0.0631628	0.352217	Hnrnpa2b1
ENSMUSG00000031592	841.459	-0.904871	0.486822	-1.85873	0.0630653	0.352217	Pcm1
ENSMUSG00000031889	268.157	1.45168	0.781194	1.85828	0.0631289	0.352217	Phaf1
ENSMUSG00000006717	568.614	1.04803	0.564205	1.85753	0.0632359	0.352235	Acot13
ENSMUSG00000020869	903.855	0.892738	0.48107	1.85573	0.0634913	0.353267	Lrrc59
ENSMUSG00000038374	3758.72	0.675581	0.364437	1.85377	0.0637725	0.354193	Rbm8a
ENSMUSG00000020803	311.346	-1.09866	0.592879	-1.8531	0.0638687	0.354193	Txndc17
ENSMUSG00000079614	206.119	-1.47756	0.797203	-1.85343	0.0638202	0.354193	Seh1l
ENSMUSG00000023110	903.938	0.9406	0.508228	1.85075	0.064206	0.355673	Prmt5
ENSMUSG00000033732	1009.6	0.904869	0.489506	1.84853	0.0645253	0.356711	Sf3b3
ENSMUSG00000000740	5409.49	0.736008	0.398172	1.84847	0.0645349	0.356711	Rpl13
ENSMUSG00000009549	492.316	-1.09941	0.59529	-1.84684	0.0647699	0.3576	Srp14
ENSMUSG00000040084	354.608	-1.23185	0.667171	-1.84638	0.0648377	0.3576	Bub1b
ENSMUSG00000029466	485.323	1.32495	0.718259	1.84467	0.0650849	0.357722	Anapc7
ENSMUSG00000061028	165.225	1.4166	0.768312	1.84378	0.0652145	0.357722	Clasrp
ENSMUSG00000018286	1908.47	0.894312	0.484561	1.84561	0.0649488	0.357722	Psmb6
ENSMUSG00000008859	697.35	0.927735	0.503141	1.84388	0.0651999	0.357722	Rala
ENSMUSG00000024442	198.136	1.50569	0.816366	1.84439	0.0651268	0.357722	Dele1
ENSMUSG00000046841	515.786	1.11112	0.602802	1.84326	0.0652908	0.357751	Ckap4
ENSMUSG00000027933	297.435	-1.19215	0.647588	-1.84091	0.0656345	0.358465	Ints3
ENSMUSG00000028223	191.284	1.35449	0.735624	1.84128	0.0655805	0.358465	Decr1
ENSMUSG00000083621	479.723	-0.989745	0.537442	-1.84158	0.0655361	0.358465	Gm14586
ENSMUSG00000042032	315.166	-1.21999	0.662964	-1.8402	0.0657387	0.358646	Mat2b
ENSMUSG00000018858	404.199	1.02296	0.556156	1.83934	0.0658649	0.358946	Mrpl58
ENSMUSG00000025439	505.453	-1.04425	0.568031	-1.83837	0.0660085	0.358972	Clns1a
ENSMUSG00000032216	8218.3	0.649765	0.353545	1.83786	0.0660833	0.358972	Nedd4
ENSMUSG00000069769	747.844	-0.932756	0.507457	-1.8381	0.0660481	0.358972	Msi2
ENSMUSG00000020570	209.437	-1.2875	0.701085	-1.83645	0.0662917	0.359364	Sypl
ENSMUSG00000021645	539.159	-0.950611	0.517648	-1.8364	0.066298	0.359364	Smn1
ENSMUSG00000002948	221.146	-1.25696	0.685081	-1.83476	0.0665407	0.360292	Map2k7
ENSMUSG00000059981	379.096	1.29834	0.708809	1.83172	0.0669933	0.362353	Taok2
ENSMUSG00000027115	362.134	-1.21262	0.662809	-1.82952	0.0673224	0.363175	Kif18a
ENSMUSG00000033379	1610.9	0.838131	0.458136	1.82944	0.0673339	0.363175	Atp6v0b
ENSMUSG00000060143	325.079	1.42708	0.780145	1.82926	0.0673614	0.363175	Gm10076
ENSMUSG00000028955	558.159	0.938529	0.513959	1.82608	0.0678388	0.364677	Vamp3
ENSMUSG00000003812	209.978	1.29212	0.707291	1.82686	0.0677203	0.364677	Dnase2a
ENSMUSG00000112515	337.865	1.1029	0.604011	1.82595	0.0678571	0.364677	NA
ENSMUSG00000045594	142.805	-1.45159	0.795712	-1.82427	0.0681111	0.365653	Glb1
ENSMUSG00000026970	194.061	-1.63029	0.893998	-1.82359	0.0682134	0.365813	Rbms1
ENSMUSG00000038708	550.958	-0.937731	0.514366	-1.82308	0.0682909	0.365839	Golga4
ENSMUSG00000031708	1248.73	0.901556	0.495013	1.82128	0.0685649	0.366139	Tecr
ENSMUSG00000032383	348.594	-1.21775	0.668454	-1.82174	0.068494	0.366139	Ppib
ENSMUSG00000020277	555.212	0.968155	0.531312	1.8222	0.068425	0.366139	Pfkl
ENSMUSG00000029722	364.542	1.0972	0.603558	1.81788	0.0690824	0.368123	Agfg2
ENSMUSG00000024234	258.521	1.49742	0.823715	1.81788	0.069082	0.368123	Mtpap
ENSMUSG00000039640	494.507	0.945234	0.520441	1.81622	0.069337	0.368312	Mrpl12
ENSMUSG00000022791	378.772	1.06284	0.585098	1.81651	0.0692916	0.368312	Tnk2
ENSMUSG00000024527	224.37	-1.4302	0.787225	-1.81676	0.0692534	0.368312	Afg3l2
ENSMUSG00000061904	2446.06	-0.752215	0.414547	-1.81455	0.0695935	0.369285	Slc25a3
ENSMUSG00000027291	179.192	1.7693	0.97594	1.81291	0.0698452	0.370231	Vps39
ENSMUSG00000048000	590.661	0.88393	0.487914	1.81165	0.07004	0.370669	Gigyf2
ENSMUSG00000037062	315.892	-1.1709	0.646398	-1.81143	0.0700749	0.370669	Sh3glb1
ENSMUSG00000037904	127.567	1.6811	0.928901	1.80977	0.0703313	0.371636	Ankrd9
ENSMUSG00000021033	241.984	1.16907	0.646177	1.80921	0.0704177	0.371702	Gstz1
ENSMUSG00000021635	332.053	1.23774	0.685371	1.80594	0.0709274	0.374001	Rad17
ENSMUSG00000036167	139.956	-1.43263	0.794201	-1.80386	0.0712526	0.375323	Pphln1
ENSMUSG00000026991	417.497	-1.01765	0.565214	-1.80046	0.0717874	0.375972	Pkp4
ENSMUSG00000042626	206.115	1.4481	0.804818	1.79929	0.0719725	0.375972	Shc1
ENSMUSG00000029171	206.441	1.78023	0.987609	1.80256	0.071457	0.375972	Pgm2
ENSMUSG00000003131	230.977	-1.36772	0.760029	-1.79956	0.0719301	0.375972	Pafah1b2
ENSMUSG00000062014	529.831	-0.967717	0.537148	-1.80158	0.0716111	0.375972	Gmfb
ENSMUSG00000034321	236.562	1.19844	0.665877	1.79979	0.0718945	0.375972	Exosc1
ENSMUSG00000037369	292.635	1.08876	0.604725	1.80041	0.0717951	0.375972	Kdm6a
ENSMUSG00000095180	1512.72	-0.73529	0.408042	-1.802	0.0715458	0.375972	Rhox5
ENSMUSG00000048546	709.029	0.945642	0.525703	1.79881	0.0720483	0.375979	Tob2
ENSMUSG00000019564	184.027	1.53219	0.852347	1.79761	0.0722385	0.376323	Arid3a
ENSMUSG00000024206	222.594	1.32202	0.735494	1.79745	0.0722635	0.376323	Rfx2
ENSMUSG00000073702	920.491	1.04628	0.582386	1.79655	0.0724075	0.376413	Rpl31
ENSMUSG00000001380	238.764	-1.16883	0.650648	-1.7964	0.0724302	0.376413	Hars
ENSMUSG00000020228	175.847	1.40315	0.781686	1.79503	0.0726496	0.377164	Helb
ENSMUSG00000039001	1946.6	-0.774155	0.431544	-1.79392	0.0728262	0.377692	Rps21
ENSMUSG00000006024	282.647	-1.16165	0.648242	-1.792	0.073133	0.378894	Napa
ENSMUSG00000020267	2147.64	-0.701154	0.391521	-1.79085	0.073318	0.379462	Hint1
ENSMUSG00000004815	138.053	1.47411	0.823387	1.79031	0.0734048	0.379522	Dgkq
ENSMUSG00000033845	926.88	0.809258	0.452548	1.78822	0.0737397	0.380863	Mrpl15
ENSMUSG00000021413	908.642	0.796695	0.445824	1.78702	0.0739348	0.381479	Prpf4b
ENSMUSG00000035530	1223.61	-0.844906	0.473054	-1.78607	0.0740885	0.381881	Eif1
ENSMUSG00000002395	353.888	-1.25281	0.701747	-1.78527	0.074217	0.382153	Use1
ENSMUSG00000031585	259.767	-1.31396	0.736476	-1.78412	0.0744048	0.382344	Gtf2e2
ENSMUSG00000021714	200.738	-1.65899	0.929869	-1.78411	0.0744058	0.382344	Cenpk
ENSMUSG00000024581	286.783	1.11178	0.623629	1.78276	0.0746261	0.383086	Napg
ENSMUSG00000028470	170.836	-1.47501	0.827977	-1.78147	0.0748365	0.383385	Hint2
ENSMUSG00000032394	185.3	-1.35055	0.758024	-1.78168	0.0748019	0.383385	Igdcc3
ENSMUSG00000073705	207.767	-1.22372	0.687338	-1.78037	0.0750154	0.383631	Cenps
ENSMUSG00000030231	280.462	1.11545	0.627227	1.77838	0.0753411	0.383631	Plekha5
ENSMUSG00000032479	515.02	-0.926439	0.520761	-1.77901	0.0752379	0.383631	Map4
ENSMUSG00000061315	281.729	-1.23714	0.695095	-1.77981	0.0751063	0.383631	Naca
ENSMUSG00000041126	1431.47	-0.788954	0.443562	-1.77868	0.0752924	0.383631	H2az2
ENSMUSG00000031217	201.884	1.43979	0.809325	1.779	0.0752401	0.383631	Efnb1
ENSMUSG00000040435	360.835	-1.06195	0.597872	-1.77622	0.0756961	0.384661	Ppp1r15a
ENSMUSG00000030660	342.5	1.05861	0.595882	1.77655	0.0756422	0.384661	Pik3c2a
ENSMUSG00000020740	237.17	-1.15901	0.652702	-1.77572	0.0757797	0.384698	Gga3
ENSMUSG00000006418	137.866	-1.43478	0.80849	-1.77464	0.075957	0.384823	Rnf114
ENSMUSG00000018446	2429.33	-0.757246	0.426652	-1.77486	0.0759216	0.384823	C1qbp
ENSMUSG00000025337	204.304	1.30608	0.736329	1.77378	0.0761002	0.385162	Sbds
ENSMUSG00000010607	204.775	-1.28136	0.722671	-1.77309	0.0762145	0.385354	Pigyl
ENSMUSG00000001305	379.67	1.0029	0.566475	1.77042	0.0766574	0.385926	Rrp15
ENSMUSG00000038696	171.759	-1.63271	0.923056	-1.7688	0.0769266	0.385926	Mapkap1
ENSMUSG00000026827	1323.4	0.750328	0.423505	1.77171	0.0764429	0.385926	Gpd2
ENSMUSG00000045751	159.769	-1.60242	0.906356	-1.76798	0.0770647	0.385926	Mms22l
ENSMUSG00000002963	128.295	1.63226	0.923326	1.76781	0.0770933	0.385926	Pnkp
ENSMUSG00000031848	472.197	-1.08239	0.61145	-1.77021	0.0766921	0.385926	Lsm4
ENSMUSG00000037103	318.736	1.08863	0.614566	1.77139	0.0764964	0.385926	Dcaf15
ENSMUSG00000038697	161.748	-1.4539	0.822196	-1.76832	0.077008	0.385926	Taf5l
ENSMUSG00000002580	706.19	0.91255	0.515589	1.76992	0.0767408	0.385926	Mien1
ENSMUSG00000022421	232.967	1.35469	0.765848	1.76887	0.0769148	0.385926	Nptxr
ENSMUSG00000032966	3178.71	0.694526	0.393355	1.76565	0.0774552	0.386203	Fkbp1a
ENSMUSG00000033933	138.605	-1.66842	0.944707	-1.76607	0.0773835	0.386203	Vhl
ENSMUSG00000032562	1801.25	-0.742071	0.419965	-1.76698	0.077231	0.386203	Gnai2
ENSMUSG00000046791	186.232	1.27314	0.720842	1.76618	0.0773657	0.386203	Riox1
ENSMUSG00000045328	891.492	-0.791414	0.448546	-1.7644	0.077665	0.386425	Cenpe
ENSMUSG00000023106	472.326	-0.931601	0.52816	-1.76386	0.0777554	0.386425	Denr
ENSMUSG00000030309	285.351	-1.41978	0.805065	-1.76356	0.0778063	0.386425	Caprin2
ENSMUSG00000078440	874.03	1.01777	0.576997	1.76391	0.0777478	0.386425	Dohh
ENSMUSG00000057406	301.17	-1.13037	0.641955	-1.76082	0.0782691	0.38823	Nsd2
ENSMUSG00000022748	147.77	1.44907	0.823103	1.7605	0.0783238	0.38823	Cmss1
ENSMUSG00000004356	267.208	1.19706	0.680297	1.75962	0.0784728	0.388587	Utp20
ENSMUSG00000030451	416.144	-1.0269	0.584363	-1.75731	0.0788658	0.389791	Herc2
ENSMUSG00000003037	475.047	1.03213	0.587343	1.75728	0.0788706	0.389791	Rab8a
ENSMUSG00000034312	223.223	1.25706	0.71639	1.75472	0.0793069	0.391563	Iqsec1
ENSMUSG00000020677	553.04	0.868765	0.49543	1.75356	0.079506	0.391779	Ddx52
ENSMUSG00000022708	326.182	1.10404	0.62952	1.75378	0.0794685	0.391779	Zbtb20
ENSMUSG00000075324	206.474	-1.58296	0.903237	-1.75254	0.079681	0.391875	Fign
ENSMUSG00000001482	207.943	1.31313	0.749192	1.75272	0.0796495	0.391875	Def8
ENSMUSG00000034163	226.41	1.25973	0.719158	1.75167	0.0798306	0.392228	Zfc3h1
ENSMUSG00000029407	162.159	1.50881	0.861703	1.75096	0.0799533	0.392289	Uso1
ENSMUSG00000030934	172.361	-1.63674	0.93491	-1.75069	0.0799986	0.392289	Oat
ENSMUSG00000052296	218.506	1.51896	0.867946	1.75006	0.0801085	0.392446	Ppp6r1
ENSMUSG00000027981	191.865	1.5826	0.90612	1.74657	0.0807127	0.39358	Rnpc3
ENSMUSG00000061286	500.162	0.985925	0.564215	1.74743	0.080563	0.39358	Exosc5
ENSMUSG00000017765	274.186	1.15677	0.662455	1.74619	0.0807784	0.39358	Slc12a4
ENSMUSG00000039345	143.86	1.39329	0.797692	1.74664	0.080699	0.39358	Mettl22
ENSMUSG00000024548	229.076	1.20768	0.691677	1.74602	0.0808083	0.39358	Setbp1
ENSMUSG00000083912	137.328	1.57362	0.901213	1.74611	0.0807911	0.39358	NA
ENSMUSG00000039473	1039.56	0.840382	0.481949	1.74372	0.0812087	0.395148	Ubn1
ENSMUSG00000065990	362.281	-0.977405	0.561069	-1.74204	0.0815011	0.395177	Aurkaip1
ENSMUSG00000032400	279.147	1.14426	0.656726	1.74237	0.081443	0.395177	Zwilch
ENSMUSG00000025384	245.297	1.1582	0.664449	1.7431	0.0813162	0.395177	Faap100
ENSMUSG00000024597	250.612	1.15673	0.664067	1.74189	0.0815282	0.395177	Slc12a2
ENSMUSG00000006398	1180.68	-0.760991	0.43744	-1.73965	0.0819209	0.395306	Cdc20
ENSMUSG00000019433	229.106	-1.26825	0.729334	-1.73892	0.0820493	0.395306	Gipc1
ENSMUSG00000060038	334.683	1.2959	0.744565	1.74047	0.0817757	0.395306	Dhps
ENSMUSG00000037287	223.674	1.33957	0.769666	1.74046	0.0817781	0.395306	Tbcel
ENSMUSG00000019998	260.394	1.14524	0.658736	1.73854	0.0821151	0.395306	Stx7
ENSMUSG00000019978	425.438	-0.956229	0.550181	-1.73803	0.0822063	0.395306	Epb41l2
ENSMUSG00000020629	216.744	-1.17076	0.673906	-1.73727	0.0823391	0.395306	Adi1
ENSMUSG00000021595	1640.5	0.831645	0.47841	1.73835	0.082149	0.395306	Nsun2
ENSMUSG00000024691	251.544	-1.1947	0.687684	-1.73728	0.0823369	0.395306	Fam111a
ENSMUSG00000044345	190.035	1.70335	0.97953	1.73895	0.0820436	0.395306	Marveld1
ENSMUSG00000028614	344.602	1.13842	0.655773	1.73599	0.0825658	0.395439	Ndc1
ENSMUSG00000029922	1435.69	-0.706855	0.407225	-1.73578	0.0826022	0.395439	Mkrn1
ENSMUSG00000024007	159.435	-1.51964	0.875157	-1.73642	0.0824902	0.395439	Ppil1
ENSMUSG00000041328	366.4	-1.03442	0.596629	-1.73378	0.0829574	0.395637	Pcf11
ENSMUSG00000034993	244.443	1.1636	0.670966	1.73422	0.0828795	0.395637	Vat1
ENSMUSG00000022336	419.944	-1.27507	0.735217	-1.73428	0.0828676	0.395637	Eif3e
ENSMUSG00000022962	748.632	-0.822455	0.474275	-1.73413	0.0828949	0.395637	Gart
ENSMUSG00000073643	229.753	-1.22262	0.708544	-1.72554	0.0844297	0.397353	Wdfy1
ENSMUSG00000026385	1658.51	0.693755	0.401265	1.72892	0.0838236	0.397353	Dbi
ENSMUSG00000033161	1944.55	-0.761015	0.440843	-1.72627	0.0842983	0.397353	Atp1a1
ENSMUSG00000028035	160.43	1.48631	0.860008	1.72826	0.0839422	0.397353	Dnajb4
ENSMUSG00000029684	323.741	-1.11804	0.647368	-1.72706	0.0841565	0.397353	Wasl
ENSMUSG00000004568	298.924	-1.51554	0.876718	-1.72865	0.0838715	0.397353	Arhgef18
ENSMUSG00000057788	249.258	1.10427	0.639869	1.72578	0.0843873	0.397353	Ddx49
ENSMUSG00000039542	298.555	-1.30663	0.757349	-1.72527	0.0844792	0.397353	Ncam1
ENSMUSG00000009291	616.876	0.916091	0.529497	1.73012	0.0836095	0.397353	Pttg1ip
ENSMUSG00000002052	1801.85	0.699402	0.40536	1.72538	0.0844581	0.397353	Supt6
ENSMUSG00000021175	271.772	1.53437	0.888025	1.72784	0.0840167	0.397353	Cdca7l
ENSMUSG00000025280	212.108	1.20466	0.697226	1.7278	0.0840245	0.397353	Polr3a
ENSMUSG00000022119	1055.68	-0.750442	0.43482	-1.72587	0.0843712	0.397353	Rbm26
ENSMUSG00000005846	1134.25	-0.886219	0.513625	-1.72542	0.0844514	0.397353	Rsl1d1
ENSMUSG00000067150	164.817	-1.32169	0.766128	-1.72516	0.0844995	0.397353	Xpo5
ENSMUSG00000034867	145.997	-1.46419	0.849444	-1.7237	0.0847623	0.398217	Ankrd27
ENSMUSG00000026131	2534.57	0.691201	0.40144	1.72181	0.0851046	0.39866	Dst
ENSMUSG00000030835	553.829	1.16451	0.67678	1.72065	0.0853136	0.39866	Nomo1
ENSMUSG00000035401	510.798	0.952263	0.553462	1.72056	0.0853311	0.39866	Emsy
ENSMUSG00000038069	251.466	1.33738	0.777146	1.72089	0.0852709	0.39866	Cdkn2aip
ENSMUSG00000055762	810.917	0.820255	0.476399	1.72178	0.0851088	0.39866	Eef1d
ENSMUSG00000022816	826.554	0.858251	0.498633	1.72121	0.0852131	0.39866	Fstl1
ENSMUSG00000041654	340.502	1.07331	0.624052	1.7199	0.0854508	0.398849	Slc39a11
ENSMUSG00000014956	261.025	-1.18925	0.691763	-1.71916	0.085585	0.399106	Ppp1cb
ENSMUSG00000024014	833.393	-0.772685	0.450013	-1.71703	0.0859738	0.400549	Pim1
ENSMUSG00000017376	347.456	1.02755	0.5993	1.71459	0.086421	0.402261	Nlk
ENSMUSG00000029405	642.612	-0.929111	0.542169	-1.71369	0.0865854	0.402654	G3bp2
ENSMUSG00000024683	174.604	-1.40052	0.817485	-1.71321	0.0866747	0.402698	Mrpl16
ENSMUSG00000015994	540.993	-0.935023	0.545937	-1.71269	0.0867688	0.402764	Fnta
ENSMUSG00000029625	170.423	-1.25227	0.732134	-1.71043	0.0871859	0.403215	Cpsf4
ENSMUSG00000009090	641.334	1.0005	0.584873	1.71062	0.0871504	0.403215	Ap1b1
ENSMUSG00000018340	556.416	0.902207	0.527257	1.71113	0.0870566	0.403215	Anxa6
ENSMUSG00000021177	212.636	-1.19981	0.701139	-1.71122	0.0870397	0.403215	Tdp1
ENSMUSG00000026520	560.556	-1.26054	0.7373	-1.70967	0.0873273	0.403499	Pycr2
ENSMUSG00000069662	467.959	-0.891207	0.522338	-1.70619	0.0879726	0.406108	Marcks
ENSMUSG00000032737	717.872	-0.926785	0.543477	-1.70529	0.0881404	0.40651	Inppl1
ENSMUSG00000006360	326.594	-1.23366	0.723794	-1.70443	0.0883008	0.406878	Crip1
ENSMUSG00000020196	553.596	1.03497	0.607389	1.70397	0.0883869	0.406903	Cabin1
ENSMUSG00000117771	238.261	1.39952	0.821608	1.70339	0.0884949	0.407028	Gm25432
ENSMUSG00000022234	2524.28	0.654102	0.384224	1.7024	0.0886804	0.40751	Cct5
ENSMUSG00000041936	263.495	-1.40309	0.824802	-1.70113	0.0889195	0.408236	Agrn
ENSMUSG00000044155	166.621	-1.44775	0.851468	-1.7003	0.0890751	0.408578	Lsm8
ENSMUSG00000079658	162.871	-1.65034	0.971482	-1.69879	0.0893594	0.409138	Eloc
ENSMUSG00000035505	229.11	-1.2268	0.722126	-1.69887	0.0893444	0.409138	Cox18
ENSMUSG00000022897	336.041	-1.05384	0.620532	-1.69828	0.0894549	0.409204	Dyrk1a
ENSMUSG00000007880	691.662	-0.830232	0.489245	-1.69697	0.0897033	0.40956	Arid1a
ENSMUSG00000028959	231.158	-1.28148	0.755585	-1.69601	0.089884	0.40956	Fastk
ENSMUSG00000030879	361.842	-1.13319	0.668818	-1.69431	0.0902055	0.40956	Mrpl17
ENSMUSG00000031533	219.786	1.4514	0.855747	1.69606	0.0898741	0.40956	Mrps31
ENSMUSG00000034518	291.553	1.32876	0.784635	1.69347	0.0903657	0.40956	Hmgxb4
ENSMUSG00000019471	1456.07	0.764725	0.451172	1.69497	0.0900806	0.40956	Cdc37
ENSMUSG00000053453	293.638	-1.09045	0.643255	-1.69521	0.0900358	0.40956	Thoc7
ENSMUSG00000002625	669.032	1.05049	0.620126	1.694	0.0902651	0.40956	Akap8l
ENSMUSG00000038418	344.793	0.977473	0.576489	1.69556	0.0899688	0.40956	Egr1
ENSMUSG00000025203	819.221	-0.96784	0.571406	-1.69379	0.0903057	0.40956	Scd2
ENSMUSG00000057858	122.115	-1.49208	0.881244	-1.69315	0.0904267	0.40956	Fam204a
ENSMUSG00000006315	530.249	1.03307	0.610624	1.69183	0.0906792	0.410335	Tmem147
ENSMUSG00000072501	376.429	1.27308	0.753776	1.68893	0.0912328	0.412388	Phf20l1
ENSMUSG00000034243	501.409	0.879426	0.520803	1.6886	0.0912964	0.412388	Golgb1
ENSMUSG00000001017	521.299	-0.897171	0.531572	-1.68777	0.0914556	0.412738	Chtop
ENSMUSG00000030980	1253.62	0.785071	0.465675	1.68588	0.0918194	0.413269	Knop1
ENSMUSG00000021468	243.984	-1.36226	0.807957	-1.68606	0.0917847	0.413269	Sptlc1
ENSMUSG00000022285	1806.68	0.738505	0.437931	1.68635	0.0917285	0.413269	Ywhaz
ENSMUSG00000024067	273.121	-1.30172	0.772335	-1.68543	0.0919054	0.413287	Dpy30
ENSMUSG00000022749	245.641	-1.18424	0.703376	-1.68365	0.0922486	0.414461	Tbc1d23
ENSMUSG00000026202	818.33	0.990554	0.589309	1.68087	0.0927875	0.415156	Tuba4a
ENSMUSG00000041498	301.18	-1.42743	0.849668	-1.67999	0.0929594	0.415156	Kif14
ENSMUSG00000004880	783.345	-0.83486	0.4972	-1.67912	0.0931278	0.415156	Lbr
ENSMUSG00000015749	673	-0.804553	0.479175	-1.67904	0.0931445	0.415156	Anp32e
ENSMUSG00000030352	375.031	1.23495	0.734925	1.68038	0.0928834	0.415156	Tspan9
ENSMUSG00000000168	176.075	-1.29474	0.770228	-1.68098	0.092767	0.415156	Dlat
ENSMUSG00000032293	402.811	0.970115	0.577321	1.68038	0.0928844	0.415156	Ireb2
ENSMUSG00000042298	348.886	-1.07445	0.639802	-1.67934	0.0930856	0.415156	Ttc19
ENSMUSG00000021810	311.865	-1.0116	0.602295	-1.67958	0.0930393	0.415156	Ecd
ENSMUSG00000040423	120.991	-1.50481	0.896553	-1.67844	0.093262	0.415313	Rc3h1
ENSMUSG00000002768	128.249	1.5535	0.926265	1.67717	0.0935099	0.416049	Mea1
ENSMUSG00000007892	2689.11	-0.790537	0.471472	-1.67674	0.0935928	0.41605	Rplp1
ENSMUSG00000035941	369.729	1.08573	0.647982	1.67556	0.0938246	0.416713	Ibtk
ENSMUSG00000022561	300.871	1.11542	0.665946	1.67494	0.0939462	0.416886	Gpaa1
ENSMUSG00000027829	763.876	0.768082	0.458711	1.67444	0.094045	0.416958	Ccnl1
ENSMUSG00000038215	159.083	1.28594	0.768823	1.67261	0.0944034	0.418179	Cep44
ENSMUSG00000026189	197.448	-1.27857	0.765051	-1.67122	0.0946775	0.418748	Pecr
ENSMUSG00000073700	176.716	-1.23221	0.737358	-1.67112	0.094698	0.418748	Klhl21
ENSMUSG00000016257	346.453	0.95695	0.573133	1.66968	0.0949819	0.419635	Prelid3b
ENSMUSG00000024393	380.055	-1.0867	0.651064	-1.66911	0.0950948	0.419766	Prrc2a
ENSMUSG00000078515	376.426	1.07352	0.643557	1.6681	0.0952953	0.420046	Ddi2
ENSMUSG00000030374	190.185	-1.17962	0.707227	-1.66795	0.0953248	0.420046	Strn4
ENSMUSG00000030304	446.622	-0.913616	0.548163	-1.66669	0.095577	0.420554	Ergic2
ENSMUSG00000021969	350.248	0.954754	0.572898	1.66653	0.0956071	0.420554	Zdhhc20
ENSMUSG00000030058	236.08	-1.26717	0.760977	-1.66518	0.0958765	0.421372	Copg1
ENSMUSG00000042198	183.392	-1.23879	0.744742	-1.66338	0.0962367	0.422586	Chchd7
ENSMUSG00000022822	251.734	-1.15606	0.695212	-1.66289	0.0963339	0.422645	Abcc5
ENSMUSG00000071064	122.479	1.56789	0.94366	1.6615	0.0966134	0.423503	Zfp827
ENSMUSG00000052997	553.845	-0.865166	0.521516	-1.65894	0.0971269	0.425015	Uba2
ENSMUSG00000024392	665.932	-0.795918	0.479703	-1.65919	0.0970773	0.425015	Bag6
ENSMUSG00000006699	533.372	-0.853104	0.514648	-1.65765	0.0973889	0.425791	Cdc42
ENSMUSG00000035949	380.367	-0.927861	0.560237	-1.6562	0.0976823	0.426704	Fbxw2
ENSMUSG00000097790	434.191	-0.997601	0.602613	-1.65546	0.0978313	0.426909	NA
ENSMUSG00000039159	164.826	-1.31069	0.79219	-1.65451	0.0980236	0.426909	Ube2h
ENSMUSG00000033444	202.048	-1.59145	0.961712	-1.65481	0.0979622	0.426909	Specc1l
ENSMUSG00000016559	1579.69	-0.710223	0.429429	-1.65388	0.0981526	0.426909	H3f3b
ENSMUSG00000063410	196.387	-1.19525	0.722678	-1.65392	0.0981434	0.426909	Stk24
ENSMUSG00000040463	1587.14	0.79933	0.483574	1.65296	0.0983382	0.427347	Mybbp1a
ENSMUSG00000004626	371.968	0.979529	0.592923	1.65203	0.0985275	0.427433	Stxbp2
ENSMUSG00000053644	204.869	1.15181	0.697206	1.65204	0.098526	0.427433	Aldh7a1
ENSMUSG00000031783	631.607	-0.888533	0.538044	-1.65141	0.0986541	0.427614	Polr2c
ENSMUSG00000060938	5142.8	0.667238	0.404583	1.6492	0.0991072	0.429209	Rpl26
ENSMUSG00000022204	491.057	-0.957182	0.581431	-1.64625	0.0997121	0.431458	Ngdn
ENSMUSG00000027881	651.03	-0.799851	0.486522	-1.64402	0.100173	0.431986	Prpf38b
ENSMUSG00000014074	214.177	-1.12095	0.681842	-1.644	0.100177	0.431986	Rnf168
ENSMUSG00000024446	169.441	-1.33197	0.809821	-1.64477	0.100017	0.431986	Rpp21
ENSMUSG00000046324	412.495	1.00824	0.612923	1.64497	0.099977	0.431986	Ermp1
ENSMUSG00000072082	462.518	-0.858557	0.522422	-1.64342	0.100297	0.432133	Ccnf
ENSMUSG00000015748	526.097	-0.865921	0.527585	-1.64129	0.100737	0.433289	Prpf3
ENSMUSG00000024163	377.236	0.946779	0.576747	1.64158	0.100676	0.433289	Mapk8ip3
ENSMUSG00000030447	187.051	1.19218	0.7267	1.64053	0.100894	0.43339	Cyfip1
ENSMUSG00000055334	195.477	1.45739	0.888466	1.64035	0.100932	0.43339	Snupn
ENSMUSG00000060935	168.96	1.31937	0.80473	1.63953	0.101104	0.433757	Tmem263
ENSMUSG00000057147	324.74	1.02822	0.62747	1.63868	0.101279	0.43414	Dph6
ENSMUSG00000041817	158.31	1.25757	0.767796	1.6379	0.101443	0.434473	Fam169a
ENSMUSG00000032085	188.044	1.61875	0.988854	1.637	0.101631	0.434907	Tagln
ENSMUSG00000029202	280.728	-1.1445	0.701645	-1.63116	0.102856	0.438315	Pds5a
ENSMUSG00000000399	442.495	-0.859404	0.526732	-1.63158	0.102768	0.438315	Ndufa9
ENSMUSG00000066571	318.079	-1.16186	0.712186	-1.63139	0.102807	0.438315	Garre1
ENSMUSG00000023883	186.163	-1.39173	0.853225	-1.63113	0.102862	0.438315	Phf10
ENSMUSG00000036097	476.374	0.87549	0.536351	1.63231	0.102615	0.438315	Slf2
ENSMUSG00000021481	157.153	1.3163	0.807952	1.62918	0.103275	0.439702	Zfp346
ENSMUSG00000008489	668.684	0.853299	0.523904	1.62873	0.10337	0.439736	Elavl2
ENSMUSG00000022808	205.187	-1.25429	0.770661	-1.62755	0.103619	0.440426	Snx4
ENSMUSG00000036352	368.552	-0.99739	0.61314	-1.62669	0.103802	0.440731	Ubac1
ENSMUSG00000086841	2837.5	-0.61175	0.376139	-1.62639	0.103866	0.440731	2410006H16Rik
ENSMUSG00000027397	660.22	0.788217	0.485927	1.62209	0.104784	0.44165	Slc20a1
ENSMUSG00000028312	1112.36	-0.783571	0.48309	-1.622	0.104804	0.44165	Smc2
ENSMUSG00000056429	437.475	0.893466	0.550873	1.62191	0.104823	0.44165	Tgoln1
ENSMUSG00000061374	190.734	-1.2129	0.748867	-1.61964	0.105309	0.44165	Fiz1
ENSMUSG00000019818	688.9	-0.7964	0.490379	-1.62405	0.104365	0.44165	Cd164
ENSMUSG00000004937	767.465	0.890053	0.548488	1.62274	0.104645	0.44165	Sgta
ENSMUSG00000057113	5323.57	-0.628185	0.387375	-1.62165	0.104879	0.44165	Npm1
ENSMUSG00000083992	1023.57	-0.896319	0.55332	-1.61989	0.105255	0.44165	Gm11478
ENSMUSG00000021540	369.967	-0.970292	0.597849	-1.62297	0.104595	0.44165	Smad5
ENSMUSG00000062822	365.386	0.966123	0.595885	1.62132	0.104948	0.44165	4833420G17Rik
ENSMUSG00000040472	136.005	1.5694	0.968304	1.62077	0.105067	0.44165	Rabggta
ENSMUSG00000005370	1582.1	-0.750095	0.462794	-1.6208	0.105061	0.44165	Msh6
ENSMUSG00000049164	209.389	-1.11123	0.685797	-1.62035	0.105157	0.44165	Zfp518a
ENSMUSG00000042903	132.984	1.355	0.834633	1.62346	0.104491	0.44165	Foxo4
ENSMUSG00000034109	211.103	1.11275	0.687304	1.61901	0.105445	0.441854	Golim4
ENSMUSG00000073563	195.553	1.20726	0.746407	1.61743	0.105786	0.442912	Csnk1g3
ENSMUSG00000038495	191.109	1.19517	0.7392	1.61684	0.105913	0.443078	Otud7b
ENSMUSG00000037725	283.552	-1.10651	0.684823	-1.61576	0.106146	0.443682	Ckap2
ENSMUSG00000031004	678.105	-0.907816	0.562692	-1.61335	0.106669	0.444764	Mki67
ENSMUSG00000003033	162.695	-1.44414	0.895021	-1.61352	0.106631	0.444764	Ap1m1
ENSMUSG00000001229	136.4	-1.37585	0.852705	-1.61351	0.106633	0.444764	Dpp9
ENSMUSG00000027379	280.54	-1.00281	0.622285	-1.6115	0.10707	0.44558	Bub1
ENSMUSG00000039230	368.118	0.955075	0.592762	1.61123	0.10713	0.44558	Tbcd
ENSMUSG00000021782	435.831	0.865825	0.537322	1.61137	0.107099	0.44558	Dlg5
ENSMUSG00000020850	667.113	-0.775638	0.481596	-1.61056	0.107276	0.445819	Prpf8
ENSMUSG00000005233	998.539	-0.692776	0.432432	-1.60205	0.109146	0.447239	Spc25
ENSMUSG00000061455	174.814	1.55711	0.9688	1.60726	0.107998	0.447239	Stx17
ENSMUSG00000028772	152.213	1.54662	0.963802	1.60471	0.108558	0.447239	Zcchc17
ENSMUSG00000039130	661.266	0.932776	0.582066	1.60253	0.10904	0.447239	Zc3hc1
ENSMUSG00000035674	225.316	-1.07399	0.668888	-1.60563	0.108354	0.447239	Ndufa3
ENSMUSG00000032198	373.28	-0.891496	0.55613	-1.60303	0.108927	0.447239	Dock6
ENSMUSG00000013822	257.151	1.2368	0.772092	1.60188	0.109181	0.447239	Elof1
ENSMUSG00000032387	1108.43	-0.706189	0.440692	-1.60245	0.109055	0.447239	Rbpms2
ENSMUSG00000002129	685.325	0.834526	0.521015	1.60173	0.109215	0.447239	Sf3a1
ENSMUSG00000020431	120.33	1.46811	0.916561	1.60176	0.10921	0.447239	Adcy1
ENSMUSG00000025571	505.673	1.00349	0.625295	1.60483	0.108532	0.447239	Tnrc6c
ENSMUSG00000025140	443.797	1.12713	0.701738	1.6062	0.108229	0.447239	Pycr1
ENSMUSG00000021258	289.794	-1.08287	0.673754	-1.60722	0.108006	0.447239	Ccnk
ENSMUSG00000005312	644.711	-0.805086	0.502052	-1.60359	0.108804	0.447239	Ubqln1
ENSMUSG00000037013	249.199	-1.03674	0.645146	-1.60699	0.108057	0.447239	Ss18
ENSMUSG00000024622	193.736	1.21305	0.756947	1.60256	0.109031	0.447239	Hmgxb3
ENSMUSG00000024953	276.193	1.02041	0.636859	1.60226	0.109099	0.447239	Prdx5
ENSMUSG00000033863	1307.2	-0.858779	0.535383	-1.60405	0.108704	0.447239	Klf9
ENSMUSG00000002812	269.965	1.0974	0.685368	1.60119	0.109335	0.44737	Flii
ENSMUSG00000039967	692.268	0.957491	0.599159	1.59806	0.11003	0.449119	Zfp292
ENSMUSG00000021114	1080.47	-0.687057	0.429825	-1.59846	0.109942	0.449119	Atp6v1d
ENSMUSG00000024135	178.268	-1.30311	0.815399	-1.59813	0.110015	0.449119	Srbd1
ENSMUSG00000035139	232.38	1.22826	0.769207	1.59679	0.110313	0.449908	Secisbp2
ENSMUSG00000006442	711.122	0.814402	0.510833	1.59426	0.110878	0.450753	Srm
ENSMUSG00000037486	303.775	1.09032	0.683869	1.59434	0.11086	0.450753	Asxl2
ENSMUSG00000022378	641.686	-0.788605	0.494387	-1.59512	0.110686	0.450753	Cyrib
ENSMUSG00000079020	290.781	-1.10573	0.693295	-1.59488	0.110738	0.450753	Slc45a4
ENSMUSG00000031665	152.716	-1.32072	0.82876	-1.59361	0.111023	0.450979	Sall1
ENSMUSG00000031198	622.814	0.934053	0.586418	1.59281	0.111202	0.451345	Fundc2
ENSMUSG00000072966	236.769	1.11597	0.700812	1.59239	0.111297	0.451367	Gprasp2
ENSMUSG00000028639	4082.06	-0.584838	0.367555	-1.59116	0.111574	0.451901	Ybx1
ENSMUSG00000038954	196.535	1.14283	0.718305	1.59101	0.111608	0.451901	Supt3
ENSMUSG00000015575	434.121	-0.909788	0.57237	-1.58951	0.111945	0.452902	Atp6v0e
ENSMUSG00000003923	171.901	-1.70141	1.07164	-1.58767	0.11236	0.453267	Tfam
ENSMUSG00000025290	1279.63	-0.685244	0.431476	-1.58814	0.112255	0.453267	Rps24
ENSMUSG00000046201	128.632	1.58068	0.995132	1.58842	0.112192	0.453267	Scaf8
ENSMUSG00000024308	301.506	1.11	0.699379	1.58712	0.112485	0.453267	Tapbp
ENSMUSG00000071708	137.674	1.31486	0.828452	1.58713	0.112482	0.453267	Sms
ENSMUSG00000035437	206.12	1.09039	0.687431	1.58618	0.1127	0.453407	Rabgap1
ENSMUSG00000025381	215.664	-1.08106	0.68146	-1.58639	0.112651	0.453407	Cnpy2
ENSMUSG00000026374	2525.93	0.611569	0.386363	1.58289	0.113447	0.453864	Tsn
ENSMUSG00000062908	185.51	-1.33024	0.839282	-1.58497	0.112973	0.453864	Acadm
ENSMUSG00000105071	180.322	-1.71168	1.08106	-1.58334	0.113343	0.453864	NA
ENSMUSG00000030591	719.718	-0.742	0.468673	-1.5832	0.113377	0.453864	Psmd8
ENSMUSG00000066306	431.925	-0.870306	0.549682	-1.58329	0.113355	0.453864	Numa1
ENSMUSG00000021611	136.37	1.4509	0.915495	1.58483	0.113005	0.453864	Tert
ENSMUSG00000024287	703.014	-0.777541	0.490933	-1.5838	0.113238	0.453864	Thoc1
ENSMUSG00000024944	622.332	1.03215	0.652227	1.58251	0.113534	0.453864	Arl2
ENSMUSG00000026209	742.067	0.729765	0.461622	1.58087	0.113907	0.453919	Dnpep
ENSMUSG00000059939	227.539	-1.32273	0.836402	-1.58145	0.113775	0.453919	9430015G10Rik
ENSMUSG00000034520	413.392	1.0819	0.684317	1.581	0.113879	0.453919	Gjc1
ENSMUSG00000024120	461.699	-0.889026	0.562081	-1.58167	0.113725	0.453919	Lrpprc
ENSMUSG00000019132	172.759	-1.22975	0.77816	-1.58033	0.114032	0.454055	BC005537
ENSMUSG00000013736	368.886	0.981565	0.62188	1.57838	0.114478	0.455472	Trnt1
ENSMUSG00000063358	605.837	-0.825045	0.523129	-1.57714	0.114764	0.456252	Mapk1
ENSMUSG00000058318	239.287	-1.03699	0.657869	-1.57628	0.114961	0.456315	Phf21a
ENSMUSG00000021248	328.584	-0.925146	0.586804	-1.57658	0.114891	0.456315	Tmed10
ENSMUSG00000020537	187.858	1.21574	0.771495	1.57582	0.115067	0.456353	Drg2
ENSMUSG00000022982	5162.34	0.694927	0.441097	1.57545	0.115152	0.456353	Sod1
ENSMUSG00000015711	303.497	-1.09971	0.698389	-1.57463	0.115341	0.456371	Prune1
ENSMUSG00000025492	901.349	0.775268	0.492307	1.57476	0.115311	0.456371	Ifitm3
ENSMUSG00000020430	1310.87	0.746439	0.474153	1.57426	0.115428	0.456371	Pes1
ENSMUSG00000020400	476.923	1.13812	0.724062	1.57185	0.115986	0.458216	Tnip1
ENSMUSG00000015869	811.343	0.810645	0.516244	1.57028	0.116351	0.4593	Prpsap1
ENSMUSG00000028559	176.219	1.31872	0.841002	1.56803	0.116874	0.461001	Osbpl9
ENSMUSG00000061130	791.903	0.820904	0.523716	1.56746	0.117008	0.461169	Ppm1b
ENSMUSG00000025612	269.153	1.00949	0.644377	1.56662	0.117204	0.461222	Bach1
ENSMUSG00000025050	186.82	-1.16674	0.744607	-1.56691	0.117135	0.461222	Pcgf6
ENSMUSG00000009079	163.986	-1.44804	0.925857	-1.564	0.117817	0.463272	Ewsr1
ENSMUSG00000070697	893.842	0.730022	0.467025	1.56313	0.118022	0.463716	Utp3
ENSMUSG00000116348	370.284	0.873539	0.558991	1.56271	0.118122	0.463747	NA
ENSMUSG00000031731	324.813	-0.961634	0.61584	-1.5615	0.118406	0.464096	Ap1g1
ENSMUSG00000032294	1628.27	0.653642	0.418691	1.56116	0.118487	0.464096	Pkm
ENSMUSG00000036568	380.873	1.00141	0.64121	1.56175	0.118347	0.464096	Bicral
ENSMUSG00000036833	191.134	1.24095	0.795591	1.55978	0.118812	0.464289	Pnpla7
ENSMUSG00000033285	450.514	-0.818971	0.524884	-1.56029	0.118692	0.464289	Wdr3
ENSMUSG00000002307	510.423	0.951798	0.610073	1.56014	0.118727	0.464289	Daxx
ENSMUSG00000058056	413.221	0.962316	0.617202	1.55916	0.118959	0.464501	Palld
ENSMUSG00000025964	249.042	-1.00988	0.648214	-1.55795	0.119245	0.465259	Adam23
ENSMUSG00000027394	138.583	-1.42878	0.919241	-1.55431	0.120111	0.466083	Ttl
ENSMUSG00000005625	2749.8	0.619763	0.399098	1.55291	0.120445	0.466083	Psmd4
ENSMUSG00000003644	325.038	0.911051	0.585369	1.55637	0.11962	0.466083	Rps6ka1
ENSMUSG00000039852	573.012	0.887826	0.571028	1.55479	0.119997	0.466083	Rere
ENSMUSG00000040940	297.268	-0.952077	0.613009	-1.55312	0.120394	0.466083	Arhgef1
ENSMUSG00000030801	244.408	1.01053	0.650781	1.55279	0.120473	0.466083	Kat8
ENSMUSG00000031807	976.7	0.916305	0.58931	1.55488	0.119975	0.466083	Pgls
ENSMUSG00000018217	165.24	-1.28806	0.828608	-1.55449	0.120068	0.466083	Pmp22
ENSMUSG00000020721	774.176	-0.809295	0.521082	-1.5531	0.120398	0.466083	Helz
ENSMUSG00000022312	1794.73	0.66873	0.4297	1.55627	0.119643	0.466083	Eif3h
ENSMUSG00000023027	320.376	-0.918562	0.591196	-1.55374	0.120248	0.466083	Atf1
ENSMUSG00000069045	127.78	1.27427	0.821132	1.55185	0.120699	0.466598	Ddx3y
ENSMUSG00000025968	458.927	0.843896	0.544616	1.54952	0.121256	0.467604	Ndufs1
ENSMUSG00000021891	221.143	1.18602	0.765563	1.54921	0.12133	0.467604	Mettl6
ENSMUSG00000002835	352.612	1.00508	0.648735	1.54929	0.121311	0.467604	Chaf1a
ENSMUSG00000024962	581.057	0.884997	0.571176	1.54943	0.121278	0.467604	Vegfb
ENSMUSG00000014592	156.721	1.39012	0.897612	1.54869	0.121456	0.46773	Camta1
ENSMUSG00000030890	212.97	1.47229	0.950964	1.54821	0.121573	0.467824	Ilk
ENSMUSG00000018547	126.299	-1.37132	0.886065	-1.54765	0.121707	0.467983	Pip4k2b
ENSMUSG00000006299	627.75	-0.753555	0.487416	-1.54602	0.122099	0.468776	Aamp
ENSMUSG00000018509	223.649	-1.0913	0.70581	-1.54617	0.122064	0.468776	Cenpv
ENSMUSG00000038845	211.924	1.3582	0.879021	1.54513	0.122316	0.469249	Phb
ENSMUSG00000013858	276.618	1.28139	0.82974	1.54432	0.12251	0.469638	Tmem259
ENSMUSG00000035047	358.743	1.02016	0.661171	1.54297	0.122839	0.47054	Kri1
ENSMUSG00000107385	133.077	-1.7024	1.10441	-1.54146	0.123204	0.470938	C330024D21Rik
ENSMUSG00000052833	3281.93	0.61467	0.398777	1.54139	0.123223	0.470938	Sae1
ENSMUSG00000020640	394.965	-0.862757	0.559538	-1.54191	0.123095	0.470938	Itsn2
ENSMUSG00000047539	232.448	-1.17751	0.765169	-1.53889	0.123831	0.471832	Fbxo28
ENSMUSG00000030982	229.163	-1.09945	0.71395	-1.53995	0.123573	0.471832	Vps35l
ENSMUSG00000033577	697.184	0.889793	0.578113	1.53913	0.123772	0.471832	Myo6
ENSMUSG00000020156	326.278	-1.05617	0.686001	-1.53961	0.123656	0.471832	Pwwp3a
ENSMUSG00000109865	385.568	-0.902284	0.586676	-1.53796	0.124059	0.472341	Hspa14
ENSMUSG00000028221	210.154	-1.05884	0.689445	-1.53579	0.124589	0.473891	Pip4p2
ENSMUSG00000021814	203.95	-1.08167	0.704501	-1.53538	0.124691	0.473891	Anxa7
ENSMUSG00000024902	424.719	0.873424	0.568952	1.53515	0.124748	0.473891	Mrpl11
ENSMUSG00000031633	870.803	-0.687156	0.448062	-1.53362	0.125124	0.474604	Slc25a4
ENSMUSG00000063888	438.431	0.886693	0.578035	1.53398	0.125035	0.474604	Rpl7l1
ENSMUSG00000016526	165.987	1.13978	0.744198	1.53156	0.125632	0.474746	Dyrk3
ENSMUSG00000021939	505.669	0.936247	0.611037	1.53223	0.125466	0.474746	Ctsb
ENSMUSG00000022477	386.948	-0.921424	0.601461	-1.53198	0.125529	0.474746	Aco2
ENSMUSG00000045038	168.766	-1.16543	0.760295	-1.53287	0.125309	0.474746	Prkce
ENSMUSG00000068457	161.071	1.37101	0.89502	1.53182	0.125568	0.474746	Uty
ENSMUSG00000032802	201.211	-1.18278	0.77278	-1.53056	0.125879	0.474967	Srxn1
ENSMUSG00000039671	1417.47	0.67861	0.443273	1.53091	0.125793	0.474967	Zmynd8
ENSMUSG00000042699	629.345	0.79677	0.520986	1.52935	0.126178	0.475491	Dhx9
ENSMUSG00000030265	1448.82	0.667553	0.436608	1.52895	0.126276	0.475491	Kras
ENSMUSG00000031838	401.824	-0.853151	0.558033	-1.52885	0.126301	0.475491	Ifi30
ENSMUSG00000038005	153.356	-1.39324	0.912393	-1.52702	0.126756	0.476136	Hpf1
ENSMUSG00000020936	1401.81	0.670774	0.439145	1.52746	0.126648	0.476136	Nmt1
ENSMUSG00000023921	147.627	-1.19369	0.781677	-1.52709	0.126739	0.476136	Mmut
ENSMUSG00000002265	785.717	0.861171	0.564501	1.52554	0.127123	0.476715	Peg3
ENSMUSG00000004056	152.107	-1.34225	0.88001	-1.52526	0.127193	0.476715	Akt2
ENSMUSG00000056671	201.334	-1.16777	0.765389	-1.52573	0.127078	0.476715	Prelid2
ENSMUSG00000001473	228.979	-1.38338	0.907568	-1.52427	0.127441	0.477289	Tubb6
ENSMUSG00000090460	121.873	1.27699	0.83832	1.52327	0.127691	0.477869	NA
ENSMUSG00000037138	155.141	1.2293	0.807224	1.52287	0.127792	0.477891	Aff3
ENSMUSG00000041040	258.801	1.10125	0.723595	1.52192	0.128029	0.478322	Fam117b
ENSMUSG00000073207	140.977	1.21639	0.799392	1.52165	0.128097	0.478322	Ccdc160
ENSMUSG00000049516	206.717	-1.32503	0.872248	-1.5191	0.128738	0.479247	Spty2d1
ENSMUSG00000025408	686.25	0.864657	0.569454	1.5184	0.128915	0.479247	Ddit3
ENSMUSG00000020471	446.196	0.835487	0.550089	1.51882	0.128808	0.479247	Pold2
ENSMUSG00000049960	436.325	1.12806	0.742551	1.51917	0.128721	0.479247	Mrps16
ENSMUSG00000013787	389.69	0.94084	0.619528	1.51864	0.128853	0.479247	Ehmt2
ENSMUSG00000024097	1075.56	-0.733541	0.483066	-1.51851	0.128885	0.479247	Srsf7
ENSMUSG00000000827	345.327	-0.943026	0.621549	-1.51722	0.129211	0.479977	Tpd52l2
ENSMUSG00000025144	187.152	1.10972	0.731589	1.51686	0.129302	0.479977	Cenpx
ENSMUSG00000022110	440.172	-0.931314	0.614238	-1.51621	0.129466	0.480235	Sucla2
ENSMUSG00000017146	247.696	1.04445	0.689416	1.51498	0.129777	0.481034	Brca1
ENSMUSG00000028295	133.415	1.60803	1.06176	1.51449	0.129901	0.481138	Smim8
ENSMUSG00000060802	604.249	-0.821849	0.543787	-1.51134	0.130701	0.483748	B2m
ENSMUSG00000001525	11193.4	-0.526332	0.34869	-1.50946	0.131182	0.485172	Tubb5
ENSMUSG00000044308	174.458	-1.10552	0.733398	-1.5074	0.131709	0.485182	Ubr3
ENSMUSG00000053931	1678.72	0.685338	0.455022	1.50616	0.132025	0.485182	Cnn3
ENSMUSG00000029034	173.568	-1.28022	0.849697	-1.50668	0.131893	0.485182	Ints11
ENSMUSG00000041870	424.891	0.867737	0.576163	1.50606	0.132051	0.485182	Ankrd13a
ENSMUSG00000029598	264.788	1.15641	0.767055	1.50759	0.131659	0.485182	Plbd2
ENSMUSG00000030681	166.927	-1.12186	0.744527	-1.50681	0.13186	0.485182	Mvp
ENSMUSG00000021811	345.156	-1.09357	0.725785	-1.50674	0.131877	0.485182	Dnajc9
ENSMUSG00000048922	534.196	-0.780963	0.517607	-1.5088	0.131351	0.485182	Cdca2
ENSMUSG00000022205	8561.64	0.628365	0.416916	1.50717	0.131766	0.485182	Sub1
ENSMUSG00000031918	278.202	-0.924961	0.61448	-1.50527	0.132253	0.485572	Mtmr2
ENSMUSG00000033102	300.563	-0.971325	0.645549	-1.50465	0.132414	0.485807	Cdc14b
ENSMUSG00000030750	513.417	0.837702	0.556901	1.50422	0.132524	0.485858	Nsmce1
ENSMUSG00000080775	199.613	-1.24318	0.826712	-1.50377	0.132641	0.485934	Gm6368
ENSMUSG00000020523	397.354	-1.12213	0.746414	-1.50336	0.132747	0.485968	Fam114a2
ENSMUSG00000028826	443.39	0.813219	0.541522	1.50173	0.133167	0.486542	Maco1
ENSMUSG00000000439	234.989	-0.984106	0.655197	-1.502	0.133097	0.486542	Mkrn2
ENSMUSG00000003119	756.012	0.821446	0.547333	1.50082	0.133403	0.486542	Cdk12
ENSMUSG00000017802	123.568	1.25246	0.834668	1.50054	0.133474	0.486542	Retreg3
ENSMUSG00000022443	273.866	1.16617	0.776993	1.50088	0.133386	0.486542	Myh9
ENSMUSG00000041488	473.764	-0.821992	0.547809	-1.50051	0.133483	0.486542	Stx3
ENSMUSG00000022024	1056.71	0.722693	0.481961	1.49948	0.133748	0.486804	Sugt1
ENSMUSG00000024218	172.441	-1.12987	0.753461	-1.49957	0.133726	0.486804	Taf11
ENSMUSG00000024122	339.975	1.01588	0.677918	1.49854	0.133994	0.487348	Pdpk1
ENSMUSG00000020423	200.787	1.24186	0.831043	1.49434	0.135087	0.490263	Btg2
ENSMUSG00000017286	222.973	-1.29939	0.869122	-1.49506	0.134898	0.490263	Glod4
ENSMUSG00000021928	208.524	-1.20915	0.809104	-1.49443	0.135064	0.490263	Ebpl
ENSMUSG00000038533	143.296	-1.469	0.983497	-1.49365	0.135268	0.490565	Cbfa2t2
ENSMUSG00000002205	175.185	1.16924	0.783029	1.49322	0.135379	0.490615	Vrk3
ENSMUSG00000096544	312.268	0.936414	0.627309	1.49275	0.135503	0.490713	NA
ENSMUSG00000006412	498.601	0.814934	0.546524	1.49112	0.135929	0.490842	Pfdn2
ENSMUSG00000017299	165.258	1.32417	0.888459	1.49041	0.136117	0.490842	Dnttip1
ENSMUSG00000003402	831.446	0.770124	0.516819	1.49012	0.136192	0.490842	Prkcsh
ENSMUSG00000007656	1264.88	0.670128	0.449544	1.49068	0.136045	0.490842	Arpp19
ENSMUSG00000038160	168.076	-1.29605	0.869701	-1.49023	0.136163	0.490842	Atg5
ENSMUSG00000033287	126.6	1.40027	0.938963	1.4913	0.135884	0.490842	Kctd17
ENSMUSG00000072964	130.895	1.35646	0.910364	1.49001	0.13622	0.490842	Bhlhb9
ENSMUSG00000022432	330.406	-0.985886	0.661839	-1.48962	0.136325	0.490868	Smc1b
ENSMUSG00000027176	184.026	1.20375	0.808588	1.48871	0.136564	0.491376	Cstf3
ENSMUSG00000066705	716.482	-0.727612	0.489138	-1.48754	0.136873	0.491785	Fxyd6
ENSMUSG00000022023	269.128	1.0371	0.697169	1.48759	0.136859	0.491785	Wbp4
ENSMUSG00000062981	253.047	-1.14891	0.772594	-1.48708	0.136994	0.491872	Mrpl42
ENSMUSG00000029012	277.566	-0.911166	0.612935	-1.48656	0.137131	0.492011	Orc5
ENSMUSG00000116838	593.449	0.914226	0.615739	1.48476	0.137607	0.493368	NA
ENSMUSG00000030602	251.638	-1.27227	0.857158	-1.48429	0.137733	0.49347	Pak4
ENSMUSG00000030850	266.874	-1.08941	0.734844	-1.4825	0.138208	0.494818	Ate1
ENSMUSG00000038013	324.132	-0.930244	0.627827	-1.48169	0.138424	0.495056	Wipf2
ENSMUSG00000046727	315.089	0.934785	0.630967	1.48151	0.13847	0.495056	Cystm1
ENSMUSG00000034269	933.287	-0.718043	0.485291	-1.47961	0.138977	0.496209	Setd5
ENSMUSG00000032575	157.41	-1.42607	0.963845	-1.47956	0.13899	0.496209	Manf
ENSMUSG00000040857	177.186	-1.26621	0.856288	-1.47872	0.139216	0.496665	Erf
ENSMUSG00000038510	239.117	-1.08411	0.733388	-1.47823	0.139347	0.49678	Rpf2
ENSMUSG00000061186	301.526	1.11274	0.752966	1.4778	0.13946	0.496833	Sfmbt2
ENSMUSG00000051811	1070.05	0.723619	0.489912	1.47704	0.139665	0.497211	Cox6b2
ENSMUSG00000036323	1153.79	0.674794	0.457415	1.47524	0.140149	0.498059	Srp72
ENSMUSG00000006599	192.275	-1.08531	0.735682	-1.47524	0.140147	0.498059	Gtf2h1
ENSMUSG00000020163	503.52	0.794724	0.538778	1.47505	0.1402	0.498059	Uqcr11
ENSMUSG00000029036	601.719	0.761834	0.517067	1.47337	0.14065	0.498956	Atad3a
ENSMUSG00000036315	223.383	-0.991113	0.672562	-1.47364	0.140579	0.498956	Polr1h
ENSMUSG00000060510	228.659	1.1802	0.801221	1.473	0.140751	0.498963	Zfp266
ENSMUSG00000026288	278.478	-0.900586	0.611869	-1.47186	0.141059	0.499702	Inpp5d
ENSMUSG00000026864	3982.94	0.538357	0.366673	1.46822	0.142044	0.502488	Hspa5
ENSMUSG00000079426	1162.85	0.83912	0.571424	1.46847	0.141976	0.502488	Arpc4
ENSMUSG00000027520	267.73	0.964399	0.657574	1.4666	0.142484	0.502986	Zdbf2
ENSMUSG00000063972	684.631	-0.742575	0.506299	-1.46667	0.142466	0.502986	Nr6a1
ENSMUSG00000041445	158.643	-1.27562	0.869522	-1.46703	0.142367	0.502986	Mmrn2
ENSMUSG00000002949	403.249	-0.845782	0.577778	-1.46385	0.143234	0.50452	Timm44
ENSMUSG00000046718	297.036	0.966246	0.66036	1.46321	0.143409	0.50452	Bst2
ENSMUSG00000048752	135.425	1.19608	0.817455	1.46318	0.143419	0.50452	Prss50
ENSMUSG00000052298	203.074	-1.35059	0.922922	-1.46339	0.143361	0.50452	Cdc42se2
ENSMUSG00000032783	249.334	-1.11714	0.76315	-1.46385	0.143236	0.50452	Troap
ENSMUSG00000022774	280.458	0.972701	0.665102	1.46248	0.143609	0.504833	Ncbp2
ENSMUSG00000026309	236.503	-1.34355	0.91971	-1.46084	0.144059	0.505387	Ilkap
ENSMUSG00000099632	205.634	1.24333	0.851545	1.46009	0.144265	0.505387	2900093K20Rik
ENSMUSG00000011831	300.483	-0.91114	0.623747	-1.46075	0.144083	0.505387	Evi5
ENSMUSG00000029467	678.965	-0.753728	0.515798	-1.46128	0.143937	0.505387	Atp2a2
ENSMUSG00000038539	354.449	0.92631	0.634429	1.46007	0.144271	0.505387	Atf5
ENSMUSG00000000631	969.968	0.811656	0.556036	1.45972	0.144368	0.505387	Myo18a
ENSMUSG00000043154	123.251	1.36109	0.935473	1.45498	0.145675	0.509611	Ppp2r3a
ENSMUSG00000028591	301.279	1.25588	0.864048	1.45348	0.14609	0.510511	Pramel13
ENSMUSG00000051257	563.607	0.76401	0.5257	1.45332	0.146135	0.510511	Trap1a
ENSMUSG00000020611	741.829	0.988472	0.680458	1.45266	0.146319	0.5108	Gna13
ENSMUSG00000037474	511.697	-0.792117	0.545696	-1.45157	0.146621	0.511361	Dtl
ENSMUSG00000028412	148.763	-1.14314	0.787639	-1.45135	0.146683	0.511361	Slc44a1
ENSMUSG00000090553	202.968	-1.21664	0.839171	-1.44981	0.14711	0.512142	Snrpe
ENSMUSG00000028173	159.81	-1.10739	0.763811	-1.44982	0.14711	0.512142	Wls
ENSMUSG00000003099	291.512	0.883847	0.609842	1.4493	0.147252	0.512284	Ppp5c
ENSMUSG00000078429	231.247	-1.20327	0.830515	-1.44882	0.147388	0.512402	Ctdsp2
ENSMUSG00000026880	280.771	1.21051	0.835824	1.44829	0.147536	0.512565	Stom
ENSMUSG00000029767	360.312	-0.948063	0.655329	-1.4467	0.147981	0.51276	Calu
ENSMUSG00000030965	183.273	-1.10043	0.760875	-1.44627	0.148101	0.51276	Abraxas2
ENSMUSG00000031537	130.032	1.39551	0.964851	1.44634	0.14808	0.51276	Ikbkb
ENSMUSG00000049659	164.279	-1.12692	0.778827	-1.44695	0.147912	0.51276	Aftph
ENSMUSG00000015289	300.422	-0.895738	0.619042	-1.44698	0.147904	0.51276	Lage3
ENSMUSG00000034192	156.471	-1.22046	0.844104	-1.44587	0.148214	0.5128	Lsm3
ENSMUSG00000020477	260.725	-1.17102	0.810121	-1.44549	0.148321	0.51281	Mrps24
ENSMUSG00000021713	785.553	0.74503	0.515545	1.44513	0.148421	0.51281	Ppwd1
ENSMUSG00000042675	300.431	1.31494	0.910435	1.4443	0.148655	0.513268	Ypel3
ENSMUSG00000036114	287.379	1.36161	0.943516	1.44313	0.148985	0.513703	Rpp25l
ENSMUSG00000017548	2408.88	0.561759	0.38925	1.44318	0.148969	0.513703	Suz12
ENSMUSG00000021290	1387.59	0.592423	0.410687	1.44252	0.149156	0.513942	Atp5mpl
ENSMUSG00000040354	227.052	-1.17293	0.813982	-1.44098	0.149591	0.515089	Mars1
ENSMUSG00000041926	171.983	-1.18453	0.822796	-1.43964	0.149969	0.515658	Rnpep
ENSMUSG00000028069	336.757	-0.99241	0.689848	-1.43859	0.150266	0.515658	Gpatch4
ENSMUSG00000000561	192.719	-1.14252	0.794362	-1.43828	0.150354	0.515658	Wdr77
ENSMUSG00000042719	551.039	-0.77727	0.540363	-1.43842	0.150314	0.515658	Naa25
ENSMUSG00000029471	155.773	1.11931	0.778259	1.43822	0.150371	0.515658	Camkk2
ENSMUSG00000004771	310.142	-1.00775	0.700224	-1.43918	0.1501	0.515658	Rab11a
ENSMUSG00000038582	159.27	-1.19255	0.82997	-1.43686	0.150758	0.516284	Pptc7
ENSMUSG00000022779	881.218	0.776151	0.540044	1.4372	0.150661	0.516284	Top3b
ENSMUSG00000040225	3398.36	0.588346	0.409792	1.43572	0.151082	0.516407	Prrc2c
ENSMUSG00000039660	600.733	0.787954	0.549181	1.43478	0.151349	0.516407	Spout1
ENSMUSG00000053317	207.556	-1.09642	0.763459	-1.43613	0.150966	0.516407	Sec61b
ENSMUSG00000068328	154.384	1.18473	0.825841	1.43457	0.151408	0.516407	Aup1
ENSMUSG00000020397	143.434	-1.52538	1.06288	-1.43513	0.151249	0.516407	Med7
ENSMUSG00000006369	580.457	0.866073	0.603575	1.4349	0.151314	0.516407	Fbln1
ENSMUSG00000020894	140.391	1.39094	0.9711	1.43233	0.15205	0.518243	Vamp2
ENSMUSG00000022895	196.216	1.07747	0.752593	1.43168	0.152235	0.518524	Ets2
ENSMUSG00000016534	953.583	-0.697545	0.487609	-1.43054	0.152562	0.519286	Lamp2
ENSMUSG00000033318	367.646	0.859842	0.602037	1.42822	0.153228	0.521203	Gstt2
ENSMUSG00000026566	635.185	-0.763412	0.535226	-1.42634	0.153771	0.521385	Mpzl1
ENSMUSG00000005506	1115.81	-0.68602	0.480833	-1.42673	0.153657	0.521385	Celf1
ENSMUSG00000010755	579.98	-0.82544	0.578752	-1.42624	0.153799	0.521385	Cars
ENSMUSG00000078619	332.266	-1.03985	0.72905	-1.4263	0.153781	0.521385	Smarcd2
ENSMUSG00000021268	7734.65	0.540361	0.378737	1.42674	0.153654	0.521385	Meg3
ENSMUSG00000029636	145.476	1.30685	0.91668	1.42563	0.153975	0.52163	Wasf3
ENSMUSG00000074994	415.626	-0.873387	0.613297	-1.42408	0.154422	0.522444	Qser1
ENSMUSG00000053565	2473.7	0.61858	0.434306	1.4243	0.154361	0.522444	Eif3k
ENSMUSG00000008393	349.291	-1.08565	0.762587	-1.42364	0.154551	0.522528	Carhsp1
ENSMUSG00000003316	2014.7	0.556673	0.391213	1.42294	0.154753	0.522659	Glg1
ENSMUSG00000050299	1975.27	0.561785	0.394847	1.42279	0.154797	0.522659	NA
ENSMUSG00000025823	547.676	0.84868	0.59689	1.42184	0.155074	0.522916	Pdia4
ENSMUSG00000052146	196.953	-1.09202	0.768045	-1.42181	0.15508	0.522916	Rps10
ENSMUSG00000045078	287.079	1.08147	0.760895	1.42131	0.155226	0.523057	Rnf216
ENSMUSG00000037795	233.56	1.03249	0.72678	1.42063	0.155423	0.523299	N4bp2
ENSMUSG00000054309	351.303	-0.886308	0.624006	-1.42035	0.155505	0.523299	Cpsf3
ENSMUSG00000032939	285.923	-1.04147	0.733513	-1.41985	0.155653	0.523446	Nup93
ENSMUSG00000072694	197.151	0.98553	0.694492	1.41906	0.15588	0.523563	1500011B03Rik
ENSMUSG00000036948	298.143	-0.854598	0.602346	-1.41878	0.155962	0.523563	Trappc14
ENSMUSG00000051695	1004.48	-0.706257	0.497835	-1.41866	0.155999	0.523563	Pcbp1
ENSMUSG00000029714	336.846	0.947494	0.668223	1.41793	0.156211	0.523576	Gigyf1
ENSMUSG00000008892	212.483	-1.17897	0.831309	-1.41821	0.156129	0.523576	Vdac3
ENSMUSG00000067851	204.189	1.06793	0.753817	1.4167	0.15657	0.523617	Arfgef1
ENSMUSG00000070858	130.446	1.22875	0.867075	1.41712	0.156448	0.523617	Gm1673
ENSMUSG00000018481	324.574	-0.944633	0.666893	-1.41647	0.156638	0.523617	Appbp2
ENSMUSG00000049076	369.506	0.966617	0.6823	1.41671	0.156569	0.523617	Acap2
ENSMUSG00000055653	151.764	1.47673	1.04364	1.41498	0.157075	0.524728	Gpc3
ENSMUSG00000027111	1424.47	0.650027	0.45977	1.41381	0.157417	0.524968	Itga6
ENSMUSG00000017188	150.005	-1.39676	0.988038	-1.41367	0.157459	0.524968	Coa3
ENSMUSG00000002477	989.363	-0.642583	0.454388	-1.41417	0.157312	0.524968	Snrpd1
ENSMUSG00000059586	184.066	-1.09857	0.777672	-1.41264	0.157761	0.525628	Nsmce2
ENSMUSG00000019210	609.831	-0.717102	0.507768	-1.41226	0.157872	0.52565	Atp6v1e1
ENSMUSG00000039686	232.268	1.00305	0.710706	1.41134	0.158143	0.525858	Zer1
ENSMUSG00000028416	385.54	1.03267	0.731549	1.41162	0.158061	0.525858	Bag1
ENSMUSG00000024104	557.023	-0.760105	0.539174	-1.40976	0.158611	0.527066	Washc2
ENSMUSG00000015932	5475.57	0.59711	0.424082	1.408	0.15913	0.52828	Dstn
ENSMUSG00000033720	145.146	-1.23723	0.879052	-1.40746	0.159291	0.52828	Sfxn5
ENSMUSG00000056267	149.451	-1.21747	0.864819	-1.40778	0.159198	0.52828	Cep70
ENSMUSG00000096210	183.819	1.42425	1.01257	1.40657	0.159555	0.528808	H1f0
ENSMUSG00000035049	262.718	0.960227	0.683232	1.40542	0.159897	0.529592	Rrp12
ENSMUSG00000057236	2147.76	0.614699	0.43784	1.40393	0.160339	0.530656	Rbbp4
ENSMUSG00000099481	162.977	1.21398	0.864888	1.40363	0.160428	0.530656	Xndc1
ENSMUSG00000066000	447.987	0.760129	0.541935	1.40262	0.16073	0.530984	Zfp979
ENSMUSG00000029416	130.161	1.21593	0.867238	1.40207	0.160893	0.530984	Slc15a4
ENSMUSG00000029447	1671.05	-0.558794	0.398413	-1.40255	0.160751	0.530984	Cct6a
ENSMUSG00000032481	1705.69	0.663876	0.473582	1.40182	0.16097	0.530984	Smarcc1
ENSMUSG00000020766	1525.32	0.563299	0.402118	1.40083	0.161265	0.530984	Galk1
ENSMUSG00000021255	698.044	-0.672152	0.479642	-1.40136	0.161106	0.530984	Esrrb
ENSMUSG00000019432	1114.35	0.653065	0.466177	1.40089	0.161246	0.530984	Ddx39b
ENSMUSG00000028618	329.081	-0.820986	0.586704	-1.39932	0.161718	0.532127	Tmem59
ENSMUSG00000030056	150.57	-1.39373	0.996321	-1.39888	0.161849	0.532213	Isy1
ENSMUSG00000001783	633.34	-0.67147	0.480274	-1.3981	0.162084	0.532272	Rtcb
ENSMUSG00000022000	775.699	-0.649536	0.464696	-1.39776	0.162184	0.532272	Zc3h13
ENSMUSG00000031157	174.378	-1.14048	0.815872	-1.39787	0.162152	0.532272	Pqbp1
ENSMUSG00000038615	440.909	0.779781	0.558152	1.39708	0.162391	0.532603	Nfe2l1
ENSMUSG00000038838	139.016	1.14981	0.823473	1.3963	0.162625	0.533024	Vars2
ENSMUSG00000059436	261.054	-1.01529	0.728202	-1.39424	0.163246	0.534712	Max
ENSMUSG00000031799	201.346	-1.07481	0.771183	-1.39372	0.163403	0.53488	Tpm4
ENSMUSG00000029213	234.698	-1.0417	0.748259	-1.39216	0.163874	0.535725	Commd8
ENSMUSG00000054716	162.607	-1.30628	0.938137	-1.39242	0.163796	0.535725	Zfp771
ENSMUSG00000025575	202.336	1.17232	0.842346	1.39173	0.164004	0.535803	Cant1
ENSMUSG00000017707	418.057	-0.923993	0.666354	-1.38664	0.165552	0.537147	Serinc3
ENSMUSG00000027884	312.644	-0.972844	0.700486	-1.38881	0.16489	0.537147	Clcc1
ENSMUSG00000028678	159.158	-1.32194	0.952703	-1.38757	0.16527	0.537147	Kif2c
ENSMUSG00000029769	514.613	0.80132	0.577935	1.38652	0.165587	0.537147	Ccdc136
ENSMUSG00000003031	314.043	-1.17831	0.848475	-1.38874	0.164913	0.537147	Cdkn1b
ENSMUSG00000033938	402.836	0.841448	0.60544	1.38981	0.164586	0.537147	Ndufb7
ENSMUSG00000006519	274.393	0.891507	0.642862	1.38678	0.165509	0.537147	Cyba
ENSMUSG00000020149	362.282	-0.822817	0.592985	-1.38758	0.165264	0.537147	Rab1a
ENSMUSG00000020808	191.062	-1.2029	0.867472	-1.38668	0.165541	0.537147	Pimreg
ENSMUSG00000060147	139.917	1.39146	1.00231	1.38825	0.165062	0.537147	Serpinb6a
ENSMUSG00000118052	211.702	1.03963	0.74955	1.387	0.165442	0.537147	Gm50432
ENSMUSG00000032228	312.019	-1.01468	0.732308	-1.3856	0.16587	0.537371	Tcf12
ENSMUSG00000020918	249.359	1.05119	0.758599	1.3857	0.165838	0.537371	Kat2a
ENSMUSG00000068966	139.957	-1.1149	0.806436	-1.3825	0.166818	0.537768	Zbtb34
ENSMUSG00000035851	361.534	1.11054	0.802436	1.38397	0.166369	0.537768	Ythdc1
ENSMUSG00000058886	131.274	-1.15561	0.834746	-1.38439	0.166241	0.537768	Deaf1
ENSMUSG00000037148	244.496	-0.970482	0.702022	-1.38241	0.166846	0.537768	Arhgap10
ENSMUSG00000020534	260.329	-1.15045	0.831659	-1.38332	0.166568	0.537768	Shmt1
ENSMUSG00000021178	1529.52	0.571893	0.413379	1.38346	0.166524	0.537768	Psmc1
ENSMUSG00000115743	208.914	1.14935	0.831172	1.3828	0.166725	0.537768	NA
ENSMUSG00000058881	350.822	-0.795596	0.574545	-1.38474	0.166132	0.537768	Zfp516
ENSMUSG00000027828	171.365	-1.15914	0.840838	-1.37855	0.168032	0.538493	Ssr3
ENSMUSG00000028249	171.756	-1.0332	0.749046	-1.37935	0.167786	0.538493	Sdcbp
ENSMUSG00000028729	335.811	-0.870726	0.631312	-1.37923	0.167823	0.538493	Ebna1bp2
ENSMUSG00000032959	1494.64	0.64162	0.464612	1.38098	0.167285	0.538493	Pebp1
ENSMUSG00000033106	213.17	0.934575	0.677869	1.37869	0.167989	0.538493	Slc7a6os
ENSMUSG00000020029	632.312	-0.69993	0.506983	-1.38058	0.167408	0.538493	Nudt4
ENSMUSG00000034345	407.263	-0.94645	0.68533	-1.38101	0.167275	0.538493	Gtf2h5
ENSMUSG00000023932	351.2	-0.877997	0.636806	-1.37875	0.167971	0.538493	Cdc5l
ENSMUSG00000079641	742.806	-0.693636	0.502935	-1.37918	0.16784	0.538493	Rpl39
ENSMUSG00000025907	226.68	-0.99456	0.722522	-1.37651	0.168663	0.539867	Rb1cc1
ENSMUSG00000048078	156.575	-1.10619	0.803637	-1.37647	0.168675	0.539867	Tenm4
ENSMUSG00000056228	311.073	0.966859	0.703917	1.37354	0.169584	0.541569	Cars2
ENSMUSG00000031960	939.341	-0.642332	0.467576	-1.37375	0.16952	0.541569	Aars
ENSMUSG00000022571	126.757	1.2936	0.941914	1.37337	0.169636	0.541569	Pycrl
ENSMUSG00000015597	504.412	-0.72917	0.530876	-1.37352	0.16959	0.541569	Zfp318
ENSMUSG00000018583	909.131	-0.621722	0.452895	-1.37277	0.169823	0.541822	G3bp1
ENSMUSG00000000804	186.041	0.991906	0.723142	1.37166	0.170169	0.541973	Usp32
ENSMUSG00000022983	275.506	0.855374	0.62364	1.37158	0.170193	0.541973	Scaf4
ENSMUSG00000047423	311.979	1.09004	0.79454	1.37191	0.170092	0.541973	AI837181
ENSMUSG00000051285	328.189	-0.822261	0.600718	-1.3688	0.171062	0.542343	Pcmtd1
ENSMUSG00000029782	172.102	1.32996	0.971061	1.36959	0.170815	0.542343	Tmem209
ENSMUSG00000029781	540.737	-0.68618	0.500631	-1.37063	0.17049	0.542343	Fkbp9
ENSMUSG00000030091	367.59	0.909823	0.66457	1.36904	0.170987	0.542343	Nup210
ENSMUSG00000021149	1272.91	-0.574204	0.41943	-1.36901	0.170996	0.542343	Gtpbp4
ENSMUSG00000021606	1374.71	0.643517	0.469648	1.37021	0.170621	0.542343	Ndufs6
ENSMUSG00000023169	538.89	-0.72789	0.531374	-1.36983	0.170741	0.542343	Slc38a1
ENSMUSG00000014353	415.556	0.786443	0.575048	1.36761	0.171433	0.543177	Tmem87b
ENSMUSG00000021670	465.061	-0.749051	0.54824	-1.36628	0.17185	0.544155	Hmgcr
ENSMUSG00000092454	260.764	1.19097	0.871995	1.3658	0.172003	0.544298	NA
ENSMUSG00000083899	4625.79	0.563856	0.413106	1.36492	0.172279	0.544751	NA
ENSMUSG00000021072	537.799	-0.749667	0.549346	-1.36465	0.172362	0.544751	Tmx1
ENSMUSG00000061981	260.68	1.09751	0.804879	1.36358	0.172701	0.545481	Flot2
ENSMUSG00000026842	134.901	-1.40231	1.02952	-1.3621	0.173166	0.546607	Abl1
ENSMUSG00000028480	816.007	-0.648994	0.477443	-1.35931	0.174047	0.549009	Glipr2
ENSMUSG00000046707	890.546	-0.62247	0.45815	-1.35866	0.174254	0.549009	Csnk2a2
ENSMUSG00000022797	252.667	-0.966792	0.711524	-1.35876	0.174222	0.549009	Tfrc
ENSMUSG00000066798	149.515	1.29749	0.955764	1.35754	0.17461	0.549088	Zbtb6
ENSMUSG00000000275	840.284	0.688117	0.506753	1.35789	0.174497	0.549088	Trim25
ENSMUSG00000020962	284.791	-0.912674	0.672586	-1.35696	0.174793	0.549088	Gtf2a1
ENSMUSG00000071644	3432.98	0.509671	0.375623	1.35687	0.174824	0.549088	Eef1g
ENSMUSG00000031297	171.255	1.06463	0.784486	1.3571	0.174748	0.549088	Slc7a3
ENSMUSG00000019689	189.742	0.955126	0.704454	1.35584	0.17515	0.549601	Fmc1
ENSMUSG00000009647	258.682	-1.00339	0.740147	-1.35567	0.175205	0.549601	Mcu
ENSMUSG00000023067	1866.96	0.637672	0.470596	1.35503	0.175408	0.549894	Cdkn1a
ENSMUSG00000035275	149.447	1.1077	0.818348	1.35358	0.175872	0.551006	Raver2
ENSMUSG00000094483	387.307	-0.773679	0.572157	-1.35221	0.176307	0.551795	Purb
ENSMUSG00000007836	2080.79	-0.528119	0.390591	-1.3521	0.176342	0.551795	Hnrnpa0
ENSMUSG00000068036	1040.4	-0.649703	0.481025	-1.35066	0.176804	0.552895	Afdn
ENSMUSG00000028577	252.988	-0.980396	0.726749	-1.34902	0.177332	0.553389	Plaa
ENSMUSG00000063229	880.939	0.668879	0.495865	1.34891	0.177365	0.553389	Ldha
ENSMUSG00000020585	1175.2	-0.63904	0.47364	-1.34921	0.17727	0.553389	Laptm4a
ENSMUSG00000014075	135.315	-1.23306	0.91419	-1.3488	0.177401	0.553389	Dynlt2b
ENSMUSG00000021549	634.325	0.849208	0.630088	1.34776	0.177735	0.55409	Rasa1
ENSMUSG00000030269	170.715	-1.12466	0.834879	-1.3471	0.177949	0.554412	Mtmr14
ENSMUSG00000051934	719.867	0.706339	0.524736	1.34608	0.178275	0.555087	Spats2
ENSMUSG00000026740	380.467	0.783053	0.582298	1.34476	0.178701	0.555522	Dnajc1
ENSMUSG00000029591	864.557	0.603704	0.448975	1.34463	0.178745	0.555522	Ung
ENSMUSG00000025173	881.887	-0.828873	0.616184	-1.34517	0.17857	0.555522	Wdr45b
ENSMUSG00000068921	943.57	0.814993	0.606792	1.34312	0.179234	0.55649	Dap3
ENSMUSG00000028792	627.5	-0.674205	0.502062	-1.34287	0.179313	0.55649	Ak2
ENSMUSG00000044791	507.091	0.740899	0.551822	1.34264	0.179388	0.55649	Setd2
ENSMUSG00000068742	185.05	1.24113	0.925293	1.34133	0.179812	0.556777	Cry2
ENSMUSG00000105879	212.632	0.931564	0.694253	1.34182	0.179654	0.556777	Gm6204
ENSMUSG00000042709	145.009	1.1504	0.857522	1.34154	0.179746	0.556777	Atpaf2
ENSMUSG00000020166	235.503	-0.929179	0.693132	-1.34055	0.180066	0.557001	Cnot2
ENSMUSG00000042724	157.582	1.03762	0.774094	1.34043	0.180105	0.557001	Map3k9
ENSMUSG00000027452	128.953	-1.24914	0.933092	-1.33871	0.180665	0.557412	Acss1
ENSMUSG00000038902	210.409	-1.17814	0.879931	-1.3389	0.180603	0.557412	Pogz
ENSMUSG00000002190	174.801	0.980788	0.732849	1.33832	0.180791	0.557412	Clgn
ENSMUSG00000035781	547.691	0.893423	0.667145	1.33917	0.180514	0.557412	R3hdm4
ENSMUSG00000022464	490.479	-0.768809	0.574383	-1.3385	0.180735	0.557412	Slc38a4
ENSMUSG00000005374	326.48	0.867723	0.648668	1.3377	0.180995	0.557698	Tbl2
ENSMUSG00000030168	469.263	0.749053	0.560553	1.33628	0.181459	0.558788	Adipor2
ENSMUSG00000031652	729.447	0.637714	0.477452	1.33566	0.18166	0.559065	N4bp1
ENSMUSG00000045180	126.148	1.53714	1.15131	1.33512	0.181838	0.559271	Shroom2
ENSMUSG00000059995	573.797	0.709575	0.53161	1.33476	0.181953	0.559285	Atxn7l3
ENSMUSG00000045273	308.155	-0.941752	0.706599	-1.33279	0.182599	0.560928	Cenph
ENSMUSG00000038467	888.83	0.609557	0.457723	1.33172	0.182953	0.561673	Chmp4b
ENSMUSG00000006941	331.983	-0.80361	0.604	-1.33048	0.18336	0.562579	Eif1b
ENSMUSG00000058407	290.271	-0.854238	0.642358	-1.32985	0.183568	0.562876	Txndc9
ENSMUSG00000001627	639.258	-0.68834	0.517875	-1.32916	0.183794	0.563226	Ifrd1
ENSMUSG00000090000	507.849	0.740237	0.55778	1.32711	0.184471	0.564957	Ier3ip1
ENSMUSG00000029752	900.733	-0.62344	0.46997	-1.32655	0.184657	0.565183	Asns
ENSMUSG00000029701	448.436	-0.717965	0.541469	-1.32596	0.184854	0.565442	Rbm28
ENSMUSG00000115358	249.512	-1.07455	0.810706	-1.32545	0.185023	0.565617	NA
ENSMUSG00000048170	314.143	-0.780221	0.588887	-1.32491	0.185202	0.56582	Mcmbp
ENSMUSG00000110489	122.769	-1.40449	1.06106	-1.32367	0.185614	0.566734	NA
ENSMUSG00000016921	721.257	-0.652978	0.493549	-1.32303	0.185827	0.567042	Srsf6
ENSMUSG00000025868	355.207	0.76099	0.575724	1.3218	0.186236	0.567947	Higd2a
ENSMUSG00000024056	436.241	0.948468	0.718421	1.32021	0.186764	0.569213	Ndc80
ENSMUSG00000026254	1115.03	0.594513	0.450505	1.31966	0.186949	0.569257	Eif4e2
ENSMUSG00000022856	123.53	-1.43846	1.09016	-1.31949	0.187004	0.569257	Tmem41a
ENSMUSG00000027893	488.897	-0.691907	0.524701	-1.31867	0.187279	0.569633	Ahcyl1
ENSMUSG00000024038	701.628	0.708636	0.537478	1.31845	0.187354	0.569633	Ndufv3
ENSMUSG00000013593	492.767	0.752327	0.571491	1.31643	0.18803	0.570656	Ndufs2
ENSMUSG00000022570	178.415	0.950958	0.722066	1.317	0.18784	0.570656	Gfus
ENSMUSG00000058392	675.743	-0.695597	0.528263	-1.31676	0.187918	0.570656	Rrp1b
ENSMUSG00000028608	131.39	-1.12579	0.8568	-1.31394	0.188865	0.57091	Czib
ENSMUSG00000029815	247.744	0.944956	0.718684	1.31484	0.188563	0.57091	Malsu1
ENSMUSG00000001909	265.401	-0.896339	0.681936	-1.3144	0.188711	0.57091	Trmt1
ENSMUSG00000018931	194.758	-0.952747	0.725173	-1.31382	0.188907	0.57091	Natd1
ENSMUSG00000017428	379.641	-0.747802	0.568932	-1.3144	0.188713	0.57091	Psmd11
ENSMUSG00000020572	543.915	-0.655755	0.498691	-1.31495	0.188525	0.57091	Nampt
ENSMUSG00000022314	1228.04	-0.574128	0.436496	-1.31531	0.188406	0.57091	Rad21
ENSMUSG00000041483	312.176	-0.917758	0.700199	-1.31071	0.189956	0.571425	Zfp281
ENSMUSG00000026843	310.651	-0.781118	0.596481	-1.30955	0.19035	0.571425	Fubp3
ENSMUSG00000027201	153.19	-1.15722	0.885433	-1.30696	0.191227	0.571425	Myef2
ENSMUSG00000038172	149.447	-1.04428	0.798819	-1.30728	0.191117	0.571425	Ttc39b
ENSMUSG00000029007	282.386	0.838109	0.639909	1.30973	0.190287	0.571425	Agtrap
ENSMUSG00000051391	1777.21	-0.522926	0.400044	-1.30717	0.191155	0.571425	Ywhag
ENSMUSG00000058454	244.272	-0.939764	0.716792	-1.31107	0.189834	0.571425	Dhcr7
ENSMUSG00000031546	214.474	0.982212	0.749803	1.30996	0.19021	0.571425	Gins4
ENSMUSG00000004383	136.191	-1.10751	0.84542	-1.31001	0.190193	0.571425	Large1
ENSMUSG00000003824	395.248	0.729856	0.558159	1.30761	0.191004	0.571425	Syce2
ENSMUSG00000032557	160.786	-1.14974	0.875791	-1.3128	0.189251	0.571425	Uba5
ENSMUSG00000006932	1925.66	-0.538204	0.4115	-1.30791	0.190904	0.571425	Ctnnb1
ENSMUSG00000019920	170.04	-1.01944	0.780345	-1.3064	0.191417	0.571425	Lims1
ENSMUSG00000018585	671.942	0.665672	0.509458	1.30663	0.191339	0.571425	Atox1
ENSMUSG00000018677	2765.49	0.622143	0.476113	1.30671	0.19131	0.571425	Slc25a39
ENSMUSG00000021264	560.282	-0.712193	0.542799	-1.31207	0.189495	0.571425	Yy1
ENSMUSG00000022125	151.695	-1.23342	0.943091	-1.30785	0.190925	0.571425	Cln5
ENSMUSG00000022437	791.141	-0.669367	0.511383	-1.30893	0.190557	0.571425	Samm50
ENSMUSG00000014426	651.172	-0.699291	0.534255	-1.30891	0.190565	0.571425	Map3k4
ENSMUSG00000054611	725.488	0.752947	0.576406	1.30628	0.191457	0.571425	Kdm2a
ENSMUSG00000031370	392.522	-0.858928	0.65591	-1.30952	0.190358	0.571425	Zrsr2
ENSMUSG00000002379	693.971	0.697035	0.533771	1.30587	0.191597	0.571504	Ndufa11
ENSMUSG00000073792	234.198	1.22922	0.941831	1.30514	0.191846	0.571542	Alg6
ENSMUSG00000000282	230.594	0.87388	0.669614	1.30505	0.191876	0.571542	Mnt
ENSMUSG00000037572	238.988	-0.855419	0.655578	-1.30483	0.19195	0.571542	Wdhd1
ENSMUSG00000026728	650.337	0.731804	0.561978	1.30219	0.19285	0.572868	Vim
ENSMUSG00000027195	794.113	0.750832	0.576256	1.30295	0.192592	0.572868	Hsd17b12
ENSMUSG00000003032	617.467	0.705234	0.541491	1.30239	0.192782	0.572868	Klf4
ENSMUSG00000083700	704.811	-0.689584	0.529457	-1.30243	0.192768	0.572868	NA
ENSMUSG00000028766	637.616	0.702144	0.539722	1.30094	0.19328	0.573533	Alpl
ENSMUSG00000036928	288.273	0.963292	0.740496	1.30087	0.193302	0.573533	Stag3
ENSMUSG00000030102	316.108	-0.880299	0.676905	-1.30048	0.193438	0.573601	Itpr1
ENSMUSG00000040282	350.017	0.867445	0.667664	1.29922	0.193867	0.573857	Cdin1
ENSMUSG00000007415	201.798	-1.23696	0.952452	-1.29871	0.194045	0.573857	Gatad1
ENSMUSG00000030421	988.891	0.644385	0.496119	1.29885	0.193995	0.573857	Uri1
ENSMUSG00000041278	543.103	0.664655	0.511405	1.29967	0.193716	0.573857	Ttc1
ENSMUSG00000061848	16349.7	0.507252	0.390625	1.29856	0.194094	0.573857	Gm5805
ENSMUSG00000033909	561.992	0.673862	0.519341	1.29753	0.194448	0.574567	Usp36
ENSMUSG00000027427	166.886	-1.03685	0.799422	-1.297	0.194631	0.574682	Polr3f
ENSMUSG00000030894	464.519	-0.857465	0.661402	-1.29644	0.194826	0.574682	Tpp1
ENSMUSG00000031622	694.465	0.637911	0.492158	1.29615	0.194923	0.574682	Sin3b
ENSMUSG00000020482	220.749	-0.901806	0.695787	-1.2961	0.194943	0.574682	Ccdc117
ENSMUSG00000070493	4891.37	0.495031	0.382109	1.29552	0.19514	0.574929	Chchd2
ENSMUSG00000030825	130.677	1.28929	0.996243	1.29416	0.195612	0.575318	Hsd17b14
ENSMUSG00000049470	458.706	-0.751009	0.580197	-1.29441	0.195526	0.575318	Aff4
ENSMUSG00000036188	167.851	-1.05396	0.814407	-1.29415	0.195615	0.575318	Ankmy2
ENSMUSG00000022568	234.113	-0.880846	0.681088	-1.29329	0.19591	0.57585	Scrib
ENSMUSG00000036199	890.928	0.591027	0.457243	1.29259	0.196154	0.576122	Ndufa13
ENSMUSG00000021484	274.763	-0.811759	0.628119	-1.29236	0.196231	0.576122	Lman2
ENSMUSG00000058290	354.08	-0.919782	0.712159	-1.29154	0.196517	0.576289	Espl1
ENSMUSG00000024026	965.653	0.578995	0.448284	1.29158	0.196502	0.576289	Glo1
ENSMUSG00000027509	794.995	0.649438	0.503535	1.28976	0.197135	0.576426	Rae1
ENSMUSG00000029062	606.355	-0.739174	0.572997	-1.29001	0.197046	0.576426	Cdk11b
ENSMUSG00000061559	960.516	0.56215	0.43562	1.29046	0.196891	0.576426	Wdr61
ENSMUSG00000042148	500.392	0.781183	0.605646	1.28984	0.197108	0.576426	Cox10
ENSMUSG00000022185	1926.37	0.531929	0.412211	1.29043	0.196902	0.576426	Acin1
ENSMUSG00000081382	274.699	-0.957762	0.743206	-1.28869	0.197506	0.576841	Rpl18-ps1
ENSMUSG00000028530	693.783	0.753666	0.584801	1.28875	0.197483	0.576841	Jak1
ENSMUSG00000030861	226.328	0.946379	0.734778	1.28798	0.197754	0.577146	Acadsb
ENSMUSG00000020515	248.027	-1.00552	0.780843	-1.28773	0.197839	0.577146	Cnot8
ENSMUSG00000027620	2300.46	0.499294	0.387984	1.28689	0.198131	0.577577	Rbm39
ENSMUSG00000030763	322.605	-0.748833	0.582002	-1.28665	0.198216	0.577577	Lcmt1
ENSMUSG00000061136	1371.95	0.608378	0.472968	1.2863	0.198339	0.577601	Prpf40a
ENSMUSG00000005881	331.761	0.830015	0.645695	1.28546	0.198632	0.577785	Ergic3
ENSMUSG00000030888	177.13	1.03758	0.807033	1.28568	0.198556	0.577785	Rrp8
ENSMUSG00000037499	160.134	-1.23373	0.960098	-1.285	0.198793	0.57792	Nenf
ENSMUSG00000034024	1794.67	-0.531162	0.413495	-1.28457	0.198944	0.578027	Cct2
ENSMUSG00000039952	947.84	-0.576343	0.448888	-1.28394	0.199164	0.578333	Dag1
ENSMUSG00000061479	587.536	0.636759	0.496736	1.28189	0.199883	0.580081	Snrpa
ENSMUSG00000031667	138.968	-1.04182	0.812932	-1.28156	0.199996	0.580081	Aktip
ENSMUSG00000045210	244.814	0.880519	0.688144	1.27956	0.200701	0.581589	Vcpip1
ENSMUSG00000042548	536.285	0.79706	0.622982	1.27943	0.200747	0.581589	Asxl1
ENSMUSG00000014349	465.469	-0.70143	0.548404	-1.27904	0.200883	0.58165	Ube2z
ENSMUSG00000037058	541.046	0.730326	0.571567	1.27776	0.201334	0.582621	Paip2
ENSMUSG00000062580	362.408	0.872426	0.682954	1.27743	0.20145	0.582622	Timm17a
ENSMUSG00000078941	677.468	0.705456	0.552636	1.27653	0.201768	0.583207	Taf9
ENSMUSG00000024576	3603.9	0.46938	0.367799	1.27619	0.20189	0.583225	Csnk1a1
ENSMUSG00000025937	131.081	-1.21869	0.955726	-1.27515	0.202257	0.583388	Lactb2
ENSMUSG00000049232	334.719	0.740693	0.580766	1.27537	0.202177	0.583388	Tigd2
ENSMUSG00000021311	209.984	-0.944452	0.740721	-1.27504	0.202293	0.583388	Mtr
ENSMUSG00000055148	1266.08	-0.532395	0.417742	-1.27446	0.202501	0.583526	Klf2
ENSMUSG00000022013	161.255	1.01027	0.792834	1.27426	0.202573	0.583526	Dnajc15
ENSMUSG00000038235	198.651	0.900137	0.707175	1.27286	0.203066	0.584312	F11r
ENSMUSG00000111548	264.271	0.92597	0.727674	1.27251	0.203193	0.584312	Gm8162
ENSMUSG00000020817	671.796	0.649173	0.51008	1.27269	0.203129	0.584312	Rabep1
ENSMUSG00000035297	316.31	0.763087	0.600756	1.27021	0.20401	0.585211	Cops4
ENSMUSG00000034424	633.878	0.824527	0.64957	1.26934	0.204319	0.585211	Gcsh
ENSMUSG00000032606	128.737	1.28121	1.00915	1.26958	0.204233	0.585211	Nicn1
ENSMUSG00000056962	376.029	0.841701	0.662451	1.27059	0.203876	0.585211	Jmjd6
ENSMUSG00000038014	646.418	-0.659297	0.518954	-1.27043	0.20393	0.585211	Fam120a
ENSMUSG00000037712	242.716	-1.02215	0.805104	-1.26959	0.204231	0.585211	Fermt2
ENSMUSG00000023010	557.29	-0.705558	0.555095	-1.27106	0.203708	0.585211	Tmbim6
ENSMUSG00000005687	836.002	0.583951	0.460603	1.2678	0.20487	0.586418	Bcas2
ENSMUSG00000025027	428.577	0.889503	0.701889	1.2673	0.205049	0.586418	Xpnpep1
ENSMUSG00000031158	401.902	0.723113	0.570645	1.26718	0.205089	0.586418	Timm17b
ENSMUSG00000025268	164.032	1.0081	0.79579	1.26679	0.205229	0.586484	Maged2
ENSMUSG00000032112	281.002	-0.794684	0.62764	-1.26615	0.205461	0.586815	Trappc4
ENSMUSG00000029060	131.289	-1.20113	0.94914	-1.26549	0.205696	0.587153	Mib2
ENSMUSG00000034189	203.144	1.13644	0.899103	1.26397	0.206242	0.588379	Hsdl1
ENSMUSG00000030824	242.45	0.930209	0.736492	1.26303	0.206579	0.589008	Nucb1
ENSMUSG00000011960	473.47	0.696617	0.552217	1.26149	0.207132	0.59025	Ccnt1
ENSMUSG00000032673	409.258	0.714426	0.56665	1.26079	0.207385	0.590637	Prorsd1
ENSMUSG00000037706	628.525	-0.651315	0.516915	-1.26001	0.207667	0.591107	Cd81
ENSMUSG00000033735	658.459	0.721378	0.572981	1.25899	0.208033	0.5914	Spr
ENSMUSG00000031586	685.188	-0.71485	0.567711	-1.25918	0.207966	0.5914	Rbpms
ENSMUSG00000047989	151.691	1.04118	0.827156	1.25875	0.208122	0.5914	Ino80c
ENSMUSG00000029651	230.001	0.990071	0.786871	1.25824	0.208306	0.591589	Mtus2
ENSMUSG00000062169	304.404	0.868766	0.690754	1.25771	0.208498	0.591791	Cnih4
ENSMUSG00000024740	3268.14	-0.487916	0.388038	-1.25739	0.208612	0.591791	Ddb1
ENSMUSG00000053510	863.752	0.565515	0.44997	1.25678	0.208832	0.592084	Nrd1
ENSMUSG00000028914	129.821	-1.25964	1.00351	-1.25523	0.209397	0.592351	Casp9
ENSMUSG00000023456	523.35	-0.733271	0.584144	-1.25529	0.209373	0.592351	Tpi1
ENSMUSG00000097451	168.54	1.03788	0.826442	1.25584	0.209174	0.592351	NA
ENSMUSG00000023791	221.71	-0.863144	0.687225	-1.25598	0.209122	0.592351	Pigx
ENSMUSG00000000339	269.865	-0.791761	0.631295	-1.25418	0.209775	0.59244	Rtca
ENSMUSG00000028757	162.288	-1.06433	0.848632	-1.25417	0.209781	0.59244	Ddost
ENSMUSG00000009863	816.403	0.758502	0.604525	1.25471	0.209585	0.59244	Sdhb
ENSMUSG00000027751	432.901	0.823036	0.657313	1.25212	0.210525	0.593573	Supt20
ENSMUSG00000035873	164.643	1.15692	0.92399	1.2521	0.210535	0.593573	Pawr
ENSMUSG00000022197	129.322	1.06025	0.846615	1.25234	0.210444	0.593573	Pdzd2
ENSMUSG00000016181	276.683	0.878175	0.701915	1.25111	0.210894	0.593985	Utp25
ENSMUSG00000020372	9480.13	-0.434466	0.347372	-1.25072	0.211035	0.593985	Rack1
ENSMUSG00000022100	752.426	0.626291	0.500697	1.25084	0.210994	0.593985	Xpo7
ENSMUSG00000091337	194.22	1.0737	0.858853	1.25015	0.211244	0.594021	Eid1
ENSMUSG00000037710	538.227	-0.65238	0.52202	-1.24972	0.211401	0.594021	Cisd1
ENSMUSG00000024604	716.265	0.700915	0.560826	1.24979	0.211376	0.594021	Rbm22
ENSMUSG00000066037	261.262	0.963668	0.772441	1.24756	0.212192	0.59564	Hnrnpr
ENSMUSG00000047368	179.847	-0.945666	0.758048	-1.2475	0.212214	0.59564	Abhd17b
ENSMUSG00000017716	861.956	-0.574162	0.46039	-1.24712	0.212353	0.595699	Birc5
ENSMUSG00000012429	222.278	-0.993784	0.797754	-1.24573	0.212865	0.596803	Mplkip
ENSMUSG00000093930	1130.09	-0.607592	0.488038	-1.24497	0.213144	0.597252	Hmgcs1
ENSMUSG00000042772	2085.84	0.592782	0.476782	1.2433	0.213758	0.597829	Smg7
ENSMUSG00000037860	265.429	0.823718	0.662294	1.24374	0.213597	0.597829	Aim2
ENSMUSG00000042364	375.588	0.78396	0.630639	1.24312	0.213824	0.597829	Snx18
ENSMUSG00000025427	210.582	0.939593	0.755427	1.24379	0.213577	0.597829	Rnf165
ENSMUSG00000022415	719.297	0.668395	0.538101	1.24214	0.214186	0.597919	Syngr1
ENSMUSG00000036061	126.031	1.09582	0.882	1.24243	0.214078	0.597919	Smug1
ENSMUSG00000039568	143.935	-1.09825	0.88444	-1.24175	0.21433	0.597919	Ubald1
ENSMUSG00000055660	167.022	-0.917723	0.739002	-1.24184	0.214295	0.597919	Mettl4
ENSMUSG00000027752	469.746	-0.716759	0.577808	-1.24048	0.214799	0.598011	Exosc8
ENSMUSG00000036427	2805.85	0.561069	0.452383	1.24025	0.214882	0.598011	Gpi1
ENSMUSG00000031711	259.306	0.836529	0.674562	1.24011	0.214936	0.598011	Zfp330
ENSMUSG00000022300	191.915	-0.904424	0.729345	-1.24005	0.214957	0.598011	Dcaf13
ENSMUSG00000067148	892.028	-0.585675	0.471864	-1.2412	0.214534	0.598011	Polr1c
ENSMUSG00000062421	128.822	1.12379	0.907721	1.23803	0.215704	0.599759	Arf2
ENSMUSG00000028622	368.496	0.747359	0.603921	1.23751	0.215898	0.599968	Mrpl37
ENSMUSG00000025261	1576.68	0.499094	0.40344	1.2371	0.216051	0.600063	Huwe1
ENSMUSG00000034330	244.369	-1.01544	0.822255	-1.23494	0.216853	0.601957	Plcg2
ENSMUSG00000008200	592.509	0.714249	0.579683	1.23214	0.217898	0.604409	Fnbp4
ENSMUSG00000003299	319.317	-0.784162	0.636532	-1.23193	0.217976	0.604409	Mrpl4
ENSMUSG00000019996	197.055	-0.874945	0.710595	-1.23129	0.218216	0.604743	Map7
ENSMUSG00000026600	666.046	-0.664471	0.539939	-1.23064	0.218457	0.605078	Soat1
ENSMUSG00000044792	248.753	0.905572	0.736304	1.22989	0.218738	0.605524	Isca1
ENSMUSG00000057193	169.871	1.05547	0.858784	1.22903	0.219061	0.606086	Slc44a2
ENSMUSG00000050043	378.235	0.840595	0.684794	1.22752	0.219629	0.606344	Tmx2
ENSMUSG00000038459	328.3	0.838629	0.683203	1.2275	0.219636	0.606344	Abhd17c
ENSMUSG00000042487	184.609	1.16104	0.945422	1.22806	0.219424	0.606344	Leo1
ENSMUSG00000041417	219.731	1.00713	0.820088	1.22808	0.219417	0.606344	Pik3r1
ENSMUSG00000058006	1256.55	-0.531193	0.432955	-1.2269	0.21986	0.606509	Mdn1
ENSMUSG00000004661	883.096	0.556905	0.453987	1.2267	0.219936	0.606509	Arid3b
ENSMUSG00000032418	156.321	0.939705	0.766754	1.22556	0.220363	0.606869	Me1
ENSMUSG00000006673	387.076	0.885104	0.722403	1.22522	0.220491	0.606869	Qrich1
ENSMUSG00000055044	322.685	-0.738474	0.602801	-1.22507	0.220548	0.606869	Pdlim1
ENSMUSG00000031007	751.479	-0.671911	0.548308	-1.22542	0.220415	0.606869	Atp6ap2
ENSMUSG00000022401	164.214	-0.965032	0.789264	-1.2227	0.221443	0.608999	Xpnpep3
ENSMUSG00000068040	358.209	-0.782398	0.640439	-1.22166	0.221837	0.609431	Tm9sf4
ENSMUSG00000032299	335.562	0.833662	0.682409	1.22164	0.221842	0.609431	Commd4
ENSMUSG00000026223	132.444	-1.24165	1.01764	-1.22013	0.222414	0.609732	Itm2c
ENSMUSG00000027288	2912.48	0.461388	0.378404	1.2193	0.22273	0.609732	Zfp106
ENSMUSG00000029840	822.283	-0.638746	0.524345	-1.21818	0.223156	0.609732	Mtpn
ENSMUSG00000072940	222.693	-0.81593	0.668734	-1.22011	0.222422	0.609732	NA
ENSMUSG00000004264	1182.4	-0.595648	0.488193	-1.22011	0.222424	0.609732	Phb2
ENSMUSG00000047139	175.249	1.00364	0.824322	1.21753	0.223403	0.609732	Cd24a
ENSMUSG00000020368	3550.55	0.447172	0.366724	1.21937	0.222704	0.609732	Canx
ENSMUSG00000020697	213.474	-0.854298	0.700568	-1.21944	0.222679	0.609732	Lig3
ENSMUSG00000025134	342.594	0.725276	0.595256	1.21843	0.223062	0.609732	Alyref
ENSMUSG00000057649	541.93	0.637858	0.523744	1.21788	0.223269	0.609732	Brd9
ENSMUSG00000063787	384.03	-0.716074	0.588029	-1.21775	0.223318	0.609732	Chchd1
ENSMUSG00000019087	634.736	0.631895	0.518732	1.21815	0.223166	0.609732	Atp6ap1
ENSMUSG00000047126	1656.17	-0.506552	0.41643	-1.21642	0.223827	0.610558	Cltc
ENSMUSG00000030180	574.417	0.602997	0.49599	1.21574	0.224083	0.610926	Kdm5a
ENSMUSG00000068739	1968.98	0.500054	0.411777	1.21438	0.224602	0.611019	Sars
ENSMUSG00000013629	1134.31	0.51341	0.422686	1.21464	0.224505	0.611019	Cad
ENSMUSG00000041740	788.593	0.695571	0.572534	1.2149	0.224404	0.611019	Rnf10
ENSMUSG00000078652	354.538	0.894134	0.735975	1.2149	0.224405	0.611019	Psme3
ENSMUSG00000074884	364.121	0.714445	0.588867	1.21325	0.225033	0.611734	Serf2
ENSMUSG00000020849	3473.03	-0.486717	0.401231	-1.21306	0.225108	0.611734	Ywhae
ENSMUSG00000028207	265.97	0.769779	0.634808	1.21262	0.225276	0.611863	Asph
ENSMUSG00000025026	531.614	0.736821	0.608264	1.21135	0.225761	0.612849	Add3
ENSMUSG00000029250	264.617	-0.782625	0.646617	-1.21034	0.226149	0.612972	Polr2b
ENSMUSG00000059273	215.826	-0.889002	0.734438	-1.21045	0.226105	0.612972	Zc3h4
ENSMUSG00000030726	147.943	-0.974515	0.805408	-1.20996	0.226293	0.612972	Pold3
ENSMUSG00000024949	477.184	-0.814558	0.673063	-1.21023	0.226192	0.612972	Sf1
ENSMUSG00000023021	319.816	0.876624	0.724969	1.20919	0.22659	0.613449	Cers5
ENSMUSG00000020363	231.434	-0.864831	0.715936	-1.20797	0.227058	0.614158	Gfpt2
ENSMUSG00000022629	145.877	-1.17129	0.969715	-1.20787	0.227096	0.614158	Kif21a
ENSMUSG00000026116	152.516	-1.21735	1.00934	-1.20609	0.227784	0.615099	Tmem131
ENSMUSG00000053289	530.746	0.610033	0.505823	1.20602	0.22781	0.615099	Ddx10
ENSMUSG00000059208	1843.83	0.519446	0.430501	1.20661	0.227583	0.615099	Hnrnpm
ENSMUSG00000027404	907.7	-0.569274	0.472613	-1.20452	0.228387	0.616168	Snrpb
ENSMUSG00000022216	312.056	0.735178	0.61043	1.20436	0.22845	0.616168	Psme1
ENSMUSG00000008958	462.032	-0.778901	0.648279	-1.20149	0.229561	0.616208	Vps72
ENSMUSG00000028763	202.431	-1.09255	0.908915	-1.20204	0.229349	0.616208	Hspg2
ENSMUSG00000028932	303.706	-0.78836	0.655636	-1.20244	0.229195	0.616208	Psmc2
ENSMUSG00000056305	686.354	0.621118	0.516021	1.20367	0.228717	0.616208	Usp39
ENSMUSG00000030286	206.575	0.857724	0.712624	1.20361	0.228739	0.616208	Emc3
ENSMUSG00000025785	268.799	0.830412	0.691028	1.2017	0.229478	0.616208	Exosc7
ENSMUSG00000025404	252.011	-0.817399	0.680505	-1.20116	0.229687	0.616208	R3hdm2
ENSMUSG00000052812	474.036	-0.645236	0.536548	-1.20257	0.229143	0.616208	Atad2b
ENSMUSG00000021868	125.478	1.06505	0.885563	1.20268	0.229099	0.616208	Ppif
ENSMUSG00000041594	145.653	1.2006	0.999346	1.20138	0.229603	0.616208	Tmtc4
ENSMUSG00000026048	253.712	0.994109	0.827952	1.20068	0.229874	0.61638	Ercc5
ENSMUSG00000057531	206.15	0.913	0.760858	1.19996	0.230154	0.616804	Dtnbp1
ENSMUSG00000030638	162.964	0.895974	0.74767	1.19836	0.230779	0.618148	Sh3gl3
ENSMUSG00000042426	516.142	0.604022	0.50458	1.19708	0.231276	0.619153	Dhx29
ENSMUSG00000021816	286.669	-0.799196	0.667803	-1.19675	0.231402	0.619161	Ppp3cb
ENSMUSG00000027405	315.646	-0.761644	0.636961	-1.19575	0.231795	0.619225	Nop56
ENSMUSG00000063362	331.043	1.04017	0.869654	1.19607	0.231668	0.619225	Alg11
ENSMUSG00000047412	468.591	0.652865	0.545958	1.19582	0.231768	0.619225	Zbtb44
ENSMUSG00000023411	304.833	0.772057	0.646198	1.19477	0.232177	0.619918	Nfatc4
ENSMUSG00000029823	1295.52	-0.491261	0.411492	-1.19385	0.232535	0.620544	Luc7l2
ENSMUSG00000041359	185.175	-0.85742	0.719166	-1.19224	0.233166	0.621899	Tcl1
ENSMUSG00000027942	179.697	-0.908443	0.762256	-1.19178	0.233347	0.622052	4933434E20Rik
ENSMUSG00000026516	366.671	0.808398	0.678944	1.19067	0.233783	0.622558	Nvl
ENSMUSG00000022389	259.268	0.748211	0.628316	1.19082	0.233724	0.622558	Tef
ENSMUSG00000036698	1919.03	0.537835	0.451927	1.19009	0.23401	0.622834	Ago2
ENSMUSG00000073664	375.622	0.722633	0.607956	1.18863	0.234586	0.623049	Nbeal1
ENSMUSG00000034216	180.315	0.850773	0.715693	1.18874	0.234542	0.623049	Vps18
ENSMUSG00000020311	120.042	1.21362	1.02038	1.18938	0.23429	0.623049	Erlec1
ENSMUSG00000020949	2339.45	0.45806	0.385184	1.1892	0.234362	0.623049	Fkbp3
ENSMUSG00000027479	774.458	0.575243	0.485671	1.18443	0.236243	0.627121	Mapre1
ENSMUSG00000018377	663.28	-0.617154	0.521325	-1.18382	0.236485	0.627433	Vezf1
ENSMUSG00000015522	212.422	-0.939784	0.794431	-1.18297	0.236823	0.62791	Arnt
ENSMUSG00000068744	599.243	-0.69579	0.588289	-1.18274	0.236914	0.62791	Psrc1
ENSMUSG00000027598	276.303	0.804501	0.680994	1.18136	0.237458	0.628361	Itch
ENSMUSG00000028743	512.843	0.604744	0.511789	1.18163	0.237354	0.628361	Akr7a5
ENSMUSG00000022474	698.18	0.623527	0.527626	1.18176	0.237301	0.628361	Pmm1
ENSMUSG00000007833	130.988	-0.973579	0.824691	-1.18054	0.237786	0.62863	Aldh16a1
ENSMUSG00000023175	885.821	0.700377	0.593299	1.18048	0.23781	0.62863	Bsg
ENSMUSG00000028741	460.72	0.62261	0.528007	1.17917	0.23833	0.629558	Mrto4
ENSMUSG00000014551	274.858	0.773392	0.655989	1.17897	0.23841	0.629558	Mrps25
ENSMUSG00000034088	1057.98	0.555602	0.472622	1.17557	0.239766	0.630408	Hdlbp
ENSMUSG00000026883	417.624	0.733929	0.623953	1.17626	0.239492	0.630408	Dab2ip
ENSMUSG00000027193	207.7	-0.986898	0.840807	-1.17375	0.240495	0.630408	Api5
ENSMUSG00000028347	324.437	-0.864317	0.737921	-1.17129	0.241483	0.630408	Tmeff1
ENSMUSG00000029622	959.479	-0.567184	0.482344	-1.17589	0.239639	0.630408	Arpc1b
ENSMUSG00000004270	348.761	-0.814005	0.693013	-1.17459	0.24016	0.630408	Lpcat3
ENSMUSG00000038502	543.206	0.584999	0.498153	1.17433	0.240261	0.630408	Ptov1
ENSMUSG00000031029	1816.31	0.508201	0.433402	1.17259	0.240962	0.630408	Eif3f
ENSMUSG00000031683	511.706	0.672572	0.572701	1.17439	0.24024	0.630408	Lsm6
ENSMUSG00000036990	492.969	-0.688594	0.58783	-1.17142	0.241431	0.630408	Otud4
ENSMUSG00000003226	244.167	0.861737	0.734992	1.17244	0.241019	0.630408	Ranbp2
ENSMUSG00000020340	336.437	0.727497	0.619107	1.17507	0.239965	0.630408	Cyfip2
ENSMUSG00000049354	261.678	-0.831782	0.706926	-1.17662	0.239348	0.630408	Dcaf7
ENSMUSG00000021905	168.772	0.983686	0.839602	1.17161	0.241354	0.630408	Dph3
ENSMUSG00000036197	397.946	-0.7197	0.613432	-1.17323	0.240702	0.630408	Gxylt1
ENSMUSG00000009575	3074.67	0.43415	0.37005	1.17322	0.240708	0.630408	Cbx5
ENSMUSG00000055817	1175.95	0.549238	0.466354	1.17773	0.238904	0.630408	Mta3
ENSMUSG00000042211	182.815	-0.993621	0.848178	-1.17148	0.241407	0.630408	Fbxo38
ENSMUSG00000024959	132.289	1.14125	0.974124	1.17156	0.241372	0.630408	Bad
ENSMUSG00000071659	186.492	0.825957	0.705109	1.17139	0.241442	0.630408	Hnrnpul2
ENSMUSG00000025204	1173.36	0.509615	0.433151	1.17653	0.239383	0.630408	Ndufb8
ENSMUSG00000016319	217.27	-0.789712	0.670652	-1.17753	0.238985	0.630408	Slc25a5
ENSMUSG00000027490	626.488	0.613833	0.524394	1.17056	0.241777	0.630847	E2f1
ENSMUSG00000042208	126.413	1.02036	0.872559	1.16939	0.242247	0.63165	Sanbr
ENSMUSG00000033228	831.915	-0.645971	0.552504	-1.16917	0.242335	0.63165	Scaf11
ENSMUSG00000027180	410.998	0.710984	0.608957	1.16754	0.242991	0.633032	Fbxo3
ENSMUSG00000054091	159.473	-1.17347	1.00567	-1.16686	0.243267	0.633423	1810037I17Rik
ENSMUSG00000006494	465.736	-0.708848	0.608093	-1.16569	0.24374	0.633674	Pdk1
ENSMUSG00000029507	200.496	0.846055	0.725633	1.16595	0.243633	0.633674	Pus1
ENSMUSG00000065954	420.448	0.678139	0.581601	1.16599	0.243619	0.633674	Tacc1
ENSMUSG00000069495	414.176	0.662544	0.569613	1.16315	0.24477	0.633901	Epc2
ENSMUSG00000028680	136.569	1.05497	0.907117	1.16299	0.244833	0.633901	Plk3
ENSMUSG00000028581	233.414	0.826603	0.709709	1.16471	0.244138	0.633901	Laptm5
ENSMUSG00000029578	263.158	0.802142	0.688904	1.16438	0.244272	0.633901	Wipi2
ENSMUSG00000029649	730.732	-0.792569	0.681043	-1.16376	0.244522	0.633901	Pomp
ENSMUSG00000033790	157.187	1.19655	1.0277	1.16429	0.244306	0.633901	Tubgcp5
ENSMUSG00000050310	365.952	-0.701475	0.602621	-1.16404	0.244408	0.633901	Rictor
ENSMUSG00000002076	573.175	0.587763	0.505163	1.16351	0.244623	0.633901	Hsf2bp
ENSMUSG00000050017	204.382	-0.977745	0.841171	-1.16236	0.245089	0.634237	Pitpnb
ENSMUSG00000028840	174.15	-0.912626	0.786444	-1.16045	0.245867	0.634947	Zfp593
ENSMUSG00000029071	140.536	1.09931	0.947076	1.16074	0.245748	0.634947	Dvl1
ENSMUSG00000018666	3308.3	-0.449483	0.387101	-1.16115	0.245581	0.634947	Cbx1
ENSMUSG00000024791	419.025	0.783604	0.675114	1.1607	0.245764	0.634947	Cdca5
ENSMUSG00000055799	939.227	-0.549994	0.474241	-1.15974	0.246157	0.635369	Tcf7l1
ENSMUSG00000053477	606.901	-0.606529	0.523174	-1.15933	0.246323	0.635473	Tcf4
ENSMUSG00000052139	183.596	0.915526	0.790385	1.15833	0.24673	0.635852	Babam2
ENSMUSG00000029174	303.367	-0.900971	0.778033	-1.15801	0.246859	0.635852	Tbc1d1
ENSMUSG00000020250	1056.56	0.500069	0.432516	1.15619	0.247605	0.635852	Txnrd1
ENSMUSG00000020459	248.26	0.741155	0.640207	1.15768	0.246995	0.635852	Mtif2
ENSMUSG00000020790	204.441	-1.06785	0.923316	-1.15654	0.247459	0.635852	Ankfy1
ENSMUSG00000055670	268.051	1.23027	1.06381	1.15648	0.247485	0.635852	Zzef1
ENSMUSG00000085148	215.367	0.964035	0.833625	1.15644	0.247502	0.635852	Mir22hg
ENSMUSG00000021326	443.919	-0.62982	0.544523	-1.15665	0.247417	0.635852	Trim27
ENSMUSG00000024222	180.514	-0.928537	0.802027	-1.15774	0.246971	0.635852	Fkbp5
ENSMUSG00000037275	341.053	-0.77728	0.672548	-1.15572	0.247794	0.636012	Gemin5
ENSMUSG00000096403	364.017	0.915777	0.792789	1.15513	0.248036	0.63631	NA
ENSMUSG00000028517	242.201	-0.87318	0.756488	-1.15426	0.248396	0.636816	Plpp3
ENSMUSG00000021147	145.088	-0.903742	0.783115	-1.15404	0.248486	0.636816	Wdr37
ENSMUSG00000039209	180.158	-0.996904	0.864257	-1.15348	0.248713	0.637074	Rpl39l
ENSMUSG00000092341	14296.6	-0.429215	0.372562	-1.15206	0.249296	0.638242	Malat1
ENSMUSG00000020089	400.658	-0.651531	0.565717	-1.15169	0.249448	0.638309	Ppa1
ENSMUSG00000020456	463.261	0.670025	0.581956	1.15133	0.249596	0.638363	Ogdh
ENSMUSG00000044098	150.148	-0.909799	0.790588	-1.15079	0.249819	0.63861	Rsbn1
ENSMUSG00000024487	572.245	0.661408	0.574937	1.1504	0.249979	0.638695	Yipf5
ENSMUSG00000063663	199.7	-0.81335	0.708218	-1.14845	0.250785	0.640428	Brwd3
ENSMUSG00000074088	214.272	-0.795004	0.692439	-1.14812	0.250919	0.640446	Snrnp40
ENSMUSG00000028797	483.832	0.643962	0.561181	1.14751	0.25117	0.640513	Tmem234
ENSMUSG00000069089	125.827	-0.992222	0.864726	-1.14744	0.251199	0.640513	Cdk7
ENSMUSG00000079139	2371.78	0.503893	0.439724	1.14593	0.251824	0.641457	Gm4204
ENSMUSG00000021156	217.685	0.847317	0.739355	1.14602	0.251786	0.641457	Zmynd11
ENSMUSG00000019961	622.558	-0.581495	0.507848	-1.14502	0.252202	0.642096	Tmpo
ENSMUSG00000020522	256.609	0.800452	0.699365	1.14454	0.252399	0.642274	Mfap3
ENSMUSG00000007812	396.5	0.724602	0.633505	1.1438	0.252707	0.642732	Zfp655
ENSMUSG00000059495	360.615	0.789106	0.690155	1.14338	0.252883	0.642855	Arhgef12
ENSMUSG00000024491	718.71	-0.589332	0.515798	-1.14256	0.25322	0.643112	Rbm27
ENSMUSG00000071657	207.491	0.828421	0.725084	1.14252	0.253239	0.643112	Bscl2
ENSMUSG00000032604	564.931	-0.673479	0.590176	-1.14115	0.253808	0.644233	Qars
ENSMUSG00000020605	215.607	0.763145	0.6695	1.13987	0.254339	0.645255	Hs1bp3
ENSMUSG00000020444	326.34	0.680778	0.597917	1.13858	0.254877	0.646296	Guk1
ENSMUSG00000046434	210.968	0.88551	0.778695	1.13717	0.255466	0.647139	Hnrnpa1
ENSMUSG00000045103	307.414	0.789415	0.694156	1.13723	0.255442	0.647139	Dmd
ENSMUSG00000022820	157.489	-0.940947	0.827766	-1.13673	0.25565	0.64728	Ndufb4
ENSMUSG00000017861	963.178	0.500134	0.440105	1.1364	0.255791	0.64731	Mybl2
ENSMUSG00000058709	207.135	0.983421	0.86562	1.13609	0.25592	0.647311	Egln2
ENSMUSG00000029623	1896.05	0.593177	0.522353	1.13559	0.25613	0.64741	Pdap1
ENSMUSG00000031935	135.12	-0.912846	0.804	-1.13538	0.256216	0.64741	Med17
ENSMUSG00000028907	261.189	-0.718638	0.633575	-1.13426	0.256686	0.648275	Utp11
ENSMUSG00000025484	521.627	0.728346	0.642554	1.13352	0.256997	0.648734	Bet1l
ENSMUSG00000068882	2179.66	0.438177	0.386913	1.1325	0.257426	0.648842	Ssb
ENSMUSG00000061589	478.336	-0.595748	0.525854	-1.13291	0.25725	0.648842	Dot1l
[truncated: 4,108 more rows]

## Sheet: Ccne1SD mesoderm day 4
Ensembl_ID	baseMean	log2FoldChange	lfcSE	stat	pvalue	Benjamini-Hochberg adjusted pvalue (padj)	symbol
ENSMUSG00000032218	262.75	-4.2762	0.695423	-6.14906	7.79443e-10	3.66494e-06	Ccnb2
ENSMUSG00000027306	440.004	-3.996	0.695107	-5.74876	8.99015e-09	2.11358e-05	Nusap1
ENSMUSG00000030867	682.836	-2.648	0.518683	-5.10525	3.30362e-07	0.000517787	Plk1
ENSMUSG00000036985	165.228	4.04173	0.801018	5.04575	4.5175e-07	0.000531032	Zdhhc9
ENSMUSG00000019942	361.624	-3.31875	0.71148	-4.66457	3.09256e-06	0.00290824	Cdk1
ENSMUSG00000033306	285.732	2.9975	0.658205	4.55406	5.26206e-06	0.0041237	Lpp
ENSMUSG00000045078	217.137	3.22755	0.721603	4.47275	7.72199e-06	0.00518697	Rnf216
ENSMUSG00000006398	705.861	-2.32464	0.529814	-4.38766	1.14579e-05	0.00673437	Cdc20
ENSMUSG00000034673	252.157	3.13468	0.726919	4.31228	1.61578e-05	0.00844155	Pbx2
ENSMUSG00000025609	194.527	-3.08567	0.721088	-4.27918	1.8758e-05	0.00882001	Mkln1
ENSMUSG00000001403	296.219	-2.66891	0.627145	-4.25564	2.08451e-05	0.00889033	Ube2c
ENSMUSG00000116838	455.97	2.4491	0.578075	4.23664	2.26891e-05	0.00889033	NA
ENSMUSG00000032279	350.71	2.64994	0.631503	4.19624	2.71378e-05	0.00911444	Idh3a
ENSMUSG00000021713	547.885	2.29149	0.544606	4.2076	2.58093e-05	0.00911444	Ppwd1
ENSMUSG00000039354	142.298	3.28574	0.797272	4.12123	3.76854e-05	0.0118131	Smarcal1
ENSMUSG00000046338	108.245	3.47177	0.88755	3.91163	9.16761e-05	0.0269413	Gpat2
ENSMUSG00000029177	250.234	-2.8271	0.729607	-3.87482	0.000106705	0.0293766	Cenpa
ENSMUSG00000020737	164.495	-3.01979	0.781922	-3.86201	0.000112458	0.0293766	Jpt1
ENSMUSG00000038034	226.447	-2.79097	0.732014	-3.81272	0.000137444	0.0334085	Igsf8
ENSMUSG00000078184	779.18	2.21224	0.581483	3.80448	0.000142103	0.0334085	NA
ENSMUSG00000030374	206.634	-2.57103	0.691441	-3.71836	0.000200517	0.0448967	Strn4
ENSMUSG00000003421	283.874	-3.07913	0.831593	-3.70269	0.000213326	0.045242	Nosip
ENSMUSG00000039361	212.755	-3.07691	0.833092	-3.69337	0.000221303	0.045242	Picalm
ENSMUSG00000023286	145.307	-2.9743	0.810451	-3.66994	0.00024261	0.0475313	Ube2j2
ENSMUSG00000045411	265.718	2.56124	0.707437	3.62045	0.00029409	0.0542269	2410002F23Rik
ENSMUSG00000052906	171.163	3.02767	0.837431	3.61543	0.000299851	0.0542269	Ubxn8
ENSMUSG00000020198	740.8	2.22193	0.619472	3.58681	0.000334744	0.0569449	Ap3d1
ENSMUSG00000024083	275.686	2.93028	0.817728	3.58344	0.000339102	0.0569449	Pja2
ENSMUSG00000032078	249.501	2.51309	0.710933	3.53492	0.0004079	0.066136	Zpr1
ENSMUSG00000008668	158.783	-2.99176	0.85348	-3.50537	0.000455978	0.0714669	Rps18
ENSMUSG00000059316	271.839	2.85749	0.824477	3.46582	0.000528624	0.076663	Slc27a4
ENSMUSG00000030216	296.082	2.18172	0.63174	3.4535	0.000553355	0.076663	Wbp11
ENSMUSG00000030681	120.342	2.98055	0.863172	3.45302	0.000554348	0.076663	Mvp
ENSMUSG00000003208	196.118	2.98955	0.863497	3.46214	0.000535892	0.076663	Yju2
ENSMUSG00000008140	664.591	1.80903	0.528618	3.42219	0.000621197	0.0834534	Emc10
ENSMUSG00000052684	132.627	3.22277	0.946411	3.40526	0.000661021	0.0863367	Jun
ENSMUSG00000062198	168.095	-2.83154	0.835437	-3.38929	0.000700739	0.0890507	2700097O09Rik
ENSMUSG00000022378	602.874	-1.77894	0.527121	-3.37483	0.000738612	0.0913935	Cyrib
ENSMUSG00000001157	109.595	-2.93069	0.875577	-3.34715	0.000816477	0.0984378	Gmcl1
ENSMUSG00000027667	142.404	-2.7415	0.821065	-3.33896	0.000840935	0.0988519	Zfp639
ENSMUSG00000026249	179.323	2.51213	0.762826	3.29319	0.000990575	0.0991526	Serpine2
ENSMUSG00000037262	113.209	3.00601	0.912836	3.29304	0.000991105	0.0991526	Kin
ENSMUSG00000027496	320.834	-2.56488	0.774525	-3.31155	0.000927818	0.0991526	Aurka
ENSMUSG00000028923	155.271	2.62119	0.788331	3.32498	0.000884233	0.0991526	Necap2
ENSMUSG00000034083	168.116	2.57595	0.779654	3.30397	0.00095326	0.0991526	Ccdc174
ENSMUSG00000031711	373.769	-2.14212	0.646222	-3.31483	0.000916973	0.0991526	Zfp330
ENSMUSG00000061244	170.33	-2.71454	0.821947	-3.30258	0.000958011	0.0991526	Exoc5
ENSMUSG00000026605	839.414	-1.65716	0.506627	-3.27097	0.00107179	0.102848	Cenpf
ENSMUSG00000004099	374.31	2.0179	0.616364	3.27388	0.00106081	0.102848	Dnmt1
ENSMUSG00000060860	221.582	2.28579	0.704297	3.2455	0.00117246	0.110258	Ube2s
ENSMUSG00000028233	377.501	1.90054	0.58783	3.23314	0.00122436	0.112881	Tgs1
ENSMUSG00000026924	102.242	-3.06747	0.954656	-3.21317	0.0013128	0.115792	Sec16a
ENSMUSG00000027332	126.201	3.25639	1.01371	3.21236	0.00131647	0.115792	Ivd
ENSMUSG00000105742	194.527	3.31134	1.03174	3.20947	0.00132981	0.115792	NA
ENSMUSG00000053094	327.426	-2.54307	0.797019	-3.19073	0.00141915	0.121325	Tmem248
ENSMUSG00000027593	107.844	2.74348	0.876301	3.13075	0.00174361	0.141352	Raly
ENSMUSG00000030591	375.988	-1.93573	0.617959	-3.13246	0.0017335	0.141352	Psmd8
ENSMUSG00000097391	204.622	2.39712	0.765199	3.13267	0.00173223	0.141352	Mirg
ENSMUSG00000002948	248.343	-2.47925	0.795206	-3.11775	0.00182239	0.143039	Map2k7
ENSMUSG00000031706	211.396	-2.65946	0.854358	-3.11281	0.00185312	0.143039	Rfx1
ENSMUSG00000010095	666.984	-1.85856	0.597145	-3.11241	0.00185568	0.143039	Slc3a2
ENSMUSG00000020069	225.029	-2.12001	0.682812	-3.10482	0.00190397	0.143633	Hnrnph3
ENSMUSG00000000805	174.303	2.64554	0.852947	3.10165	0.00192447	0.143633	Car4
ENSMUSG00000002107	289.888	2.14384	0.692466	3.09596	0.0019618	0.144131	Celf2
ENSMUSG00000029613	218.507	2.60615	0.844376	3.08648	0.00202543	0.146517	Eif2ak1
ENSMUSG00000033039	88.9714	-3.00714	0.980623	-3.06656	0.00216539	0.154268	Micall1
ENSMUSG00000029430	605.139	-2.16274	0.708716	-3.05164	0.00227598	0.154506	Ran
ENSMUSG00000082872	238.401	2.12232	0.699554	3.03381	0.00241484	0.154506	NA
ENSMUSG00000035640	134.869	2.59008	0.853549	3.03448	0.00240951	0.154506	Cbarp
ENSMUSG00000006715	149.902	-2.44894	0.807771	-3.03172	0.00243161	0.154506	Gmnn
ENSMUSG00000058290	259.862	-2.08337	0.683432	-3.04839	0.00230068	0.154506	Espl1
ENSMUSG00000006818	199.051	-2.44323	0.799896	-3.05443	0.0022549	0.154506	Sod2
ENSMUSG00000117939	270.308	2.25064	0.736074	3.05763	0.00223097	0.154506	Gm9067
ENSMUSG00000025188	163.623	2.34068	0.771201	3.03511	0.00240444	0.154506	Hps1
ENSMUSG00000028959	166.917	-2.30236	0.761416	-3.02379	0.00249626	0.156499	Fastk
ENSMUSG00000027715	155.262	-2.61655	0.874482	-2.99212	0.00277049	0.162794	Ccna2
ENSMUSG00000083700	1066.49	1.53044	0.510153	2.99996	0.00270014	0.162794	NA
ENSMUSG00000039952	484.718	-1.75527	0.58736	-2.9884	0.00280441	0.162794	Dag1
ENSMUSG00000061393	462.034	1.7058	0.56952	2.99515	0.00274309	0.162794	Acvr2b
ENSMUSG00000037012	379.896	-2.06919	0.69167	-2.99159	0.00277531	0.162794	Hk1
ENSMUSG00000025041	154.908	2.36376	0.790519	2.99013	0.00278855	0.162794	Nt5c2
ENSMUSG00000040824	393.867	-1.85669	0.622527	-2.98251	0.00285896	0.163937	Snrpd2
ENSMUSG00000042203	316.886	1.84739	0.621871	2.97069	0.00297128	0.168325	Tbc1d22b
ENSMUSG00000046324	425.504	-1.93185	0.651762	-2.96404	0.0030363	0.169961	Ermp1
ENSMUSG00000044600	276.447	2.00915	0.680332	2.95319	0.00314508	0.173978	Smim7
ENSMUSG00000027187	405.54	-1.69043	0.574715	-2.94133	0.00326803	0.174158	Cat
ENSMUSG00000028101	160.265	-2.2162	0.75146	-2.94919	0.00318609	0.174158	Pias3
ENSMUSG00000072694	138.506	-2.45636	0.83588	-2.93865	0.00329649	0.174158	1500011B03Rik
ENSMUSG00000042029	114.438	-2.53743	0.862437	-2.94216	0.00325929	0.174158	Ncapg2
ENSMUSG00000074212	170.663	2.18658	0.746829	2.92782	0.00341351	0.175891	Dnajb14
ENSMUSG00000038943	505.445	-1.9309	0.659485	-2.92789	0.00341274	0.175891	Prc1
ENSMUSG00000018585	602.575	1.65643	0.566248	2.92528	0.0034415	0.175891	Atox1
ENSMUSG00000027109	219.757	-2.13707	0.733967	-2.91167	0.00359499	0.18176	Sp3
ENSMUSG00000047473	197.845	2.41965	0.832489	2.90653	0.00365462	0.181784	Zfp30
ENSMUSG00000017288	220.337	2.23451	0.769201	2.90498	0.00367279	0.181784	Vps53
ENSMUSG00000006699	253.461	-2.01402	0.700766	-2.87403	0.00405274	0.188673	Cdc42
ENSMUSG00000031878	135.198	-2.57234	0.89269	-2.88156	0.0039571	0.188673	Nae1
ENSMUSG00000020108	1797.2	-1.5725	0.544118	-2.89	0.00385247	0.188673	Ddit4
ENSMUSG00000047534	289.641	-1.99479	0.693313	-2.87718	0.00401251	0.188673	Mis18bp1
ENSMUSG00000024844	498.845	-1.96277	0.68145	-2.88028	0.00397323	0.188673	Banf1
ENSMUSG00000024949	169.796	-2.1326	0.741284	-2.8769	0.004016	0.188673	Sf1
ENSMUSG00000001467	405.457	-1.7752	0.61979	-2.8642	0.0041807	0.190851	Cyp51
ENSMUSG00000072582	97.1032	-2.68019	0.934842	-2.867	0.00414386	0.190851	Ptrh2
ENSMUSG00000083327	185.916	2.70157	0.956606	2.82411	0.00474115	0.214355	NA
ENSMUSG00000027881	636.499	1.48805	0.528653	2.81481	0.00488066	0.218561	Prpf38b
ENSMUSG00000026317	108.719	-2.54704	0.906149	-2.81084	0.00494127	0.219187	Cln8
ENSMUSG00000020328	210.363	-2.01828	0.719052	-2.80687	0.00500256	0.219832	Nudcd2
ENSMUSG00000044982	196.92	1.95888	0.699151	2.80179	0.00508196	0.221253	Sft2d3
ENSMUSG00000027500	101.769	-2.56003	0.922448	-2.77526	0.00551583	0.224874	Stmn2
ENSMUSG00000029769	310.725	2.15107	0.775614	2.77338	0.00554772	0.224874	Ccdc136
ENSMUSG00000030180	551.206	1.62513	0.582917	2.78792	0.00530481	0.224874	Kdm5a
ENSMUSG00000031529	224.534	-1.86325	0.671334	-2.77544	0.00551274	0.224874	Tnks
ENSMUSG00000044475	355.882	-1.97252	0.709978	-2.77829	0.0054646	0.224874	Ascc1
ENSMUSG00000023004	2324.9	-1.50197	0.538717	-2.78805	0.00530266	0.224874	Tuba1b
ENSMUSG00000024201	138.714	2.40963	0.866394	2.78121	0.00541562	0.224874	Kdm4b
ENSMUSG00000060675	169.204	-2.29636	0.82474	-2.78434	0.00536366	0.224874	Plaat3
ENSMUSG00000026202	638.344	1.47187	0.532096	2.76618	0.00567175	0.226191	Tuba4a
ENSMUSG00000074182	265.455	1.9074	0.69065	2.76175	0.00574922	0.226191	Znhit6
ENSMUSG00000029414	107.286	-2.42602	0.879723	-2.7577	0.00582088	0.226191	Kntc1
ENSMUSG00000047905	120.318	-2.41361	0.877772	-2.7497	0.00596505	0.226191	NA
ENSMUSG00000052593	146.229	2.17538	0.790418	2.75219	0.0059199	0.226191	Adam17
ENSMUSG00000006356	169.714	2.2917	0.828877	2.76483	0.00569524	0.226191	Crip2
ENSMUSG00000007038	164.903	-2.14833	0.779471	-2.75613	0.00584891	0.226191	Neu1
ENSMUSG00000024661	1388.16	-1.49293	0.542301	-2.75295	0.00590609	0.226191	Fth1
ENSMUSG00000093674	846.64	-1.39954	0.509867	-2.74491	0.00605272	0.227679	Rpl41
ENSMUSG00000062646	104.251	2.51751	0.920563	2.73475	0.00624275	0.229324	Ganc
ENSMUSG00000005469	172.202	-2.05856	0.752668	-2.73501	0.00623778	0.229324	Prkaca
ENSMUSG00000052752	124.216	-2.51041	0.916818	-2.73818	0.00617803	0.229324	Traf7
ENSMUSG00000030286	234.67	-2.01453	0.741778	-2.71581	0.0066113	0.235682	Emc3
ENSMUSG00000034656	341.1	1.77931	0.654726	2.71764	0.00657489	0.235682	Cacna1a
ENSMUSG00000020064	144.449	-2.17957	0.802622	-2.71556	0.00661634	0.235682	Herc4
ENSMUSG00000023411	621.222	1.54278	0.568057	2.71589	0.00660983	0.235682	Nfatc4
ENSMUSG00000024560	114.814	-2.37942	0.877097	-2.71283	0.00667104	0.235844	Cxxc1
ENSMUSG00000028952	97.2376	2.56834	0.949651	2.70451	0.00684049	0.236571	Zbtb48
ENSMUSG00000042032	184.716	-2.00843	0.741721	-2.7078	0.00677316	0.236571	Mat2b
ENSMUSG00000001380	217.474	-1.95293	0.722129	-2.70441	0.00684254	0.236571	Hars
ENSMUSG00000038143	241.794	2.28917	0.848051	2.69933	0.00694794	0.238461	Stox2
ENSMUSG00000044080	300.889	2.05231	0.763098	2.68944	0.00715711	0.238483	S100a1
ENSMUSG00000106205	197.863	1.96507	0.730049	2.69169	0.00710904	0.238483	NA
ENSMUSG00000037486	319.184	1.83981	0.682808	2.69448	0.00704986	0.238483	Asxl2
ENSMUSG00000001127	173.547	2.16392	0.805223	2.68735	0.00720217	0.238483	Araf
ENSMUSG00000041096	184.795	2.19253	0.814366	2.69232	0.00709572	0.238483	Tspyl2
ENSMUSG00000115358	162.794	-2.71726	1.01457	-2.67822	0.00740138	0.241676	NA
ENSMUSG00000053411	110.338	-2.6774	0.999669	-2.67828	0.00740007	0.241676	Cbx7
ENSMUSG00000026782	122.675	-2.44539	0.925698	-2.64167	0.00824985	0.243845	Abi2
ENSMUSG00000038576	106.428	3.0101	1.12872	2.66684	0.00765692	0.243845	Susd4
ENSMUSG00000036281	226.145	1.89825	0.714814	2.65559	0.00791699	0.243845	Snapc4
ENSMUSG00000104960	110.922	-2.90157	1.08778	-2.66741	0.00764383	0.243845	Snhg8
ENSMUSG00000029547	159.753	-2.25058	0.85206	-2.64134	0.00825784	0.243845	Ints1
ENSMUSG00000030654	1656.07	-1.25672	0.472323	-2.66073	0.00779722	0.243845	Arl6ip1
ENSMUSG00000005142	293.721	1.93197	0.728937	2.65039	0.00803993	0.243845	Man2b1
ENSMUSG00000004100	334.902	1.79487	0.674312	2.66178	0.00777291	0.243845	Ppan
ENSMUSG00000032185	206.514	-2.00468	0.757257	-2.6473	0.00811382	0.243845	Carm1
ENSMUSG00000032312	121.825	-2.17432	0.824356	-2.6376	0.00834944	0.243845	Csk
ENSMUSG00000004207	124.18	-2.64586	1.001	-2.64321	0.00821242	0.243845	Psap
ENSMUSG00000055670	93.7077	2.85442	1.07912	2.64514	0.00816569	0.243845	Zzef1
ENSMUSG00000041431	433.586	-1.60558	0.607161	-2.64441	0.00818331	0.243845	Ccnb1
ENSMUSG00000021866	165.93	2.1565	0.8108	2.65972	0.00782057	0.243845	Anxa11
ENSMUSG00000022438	144.402	-2.07845	0.786682	-2.64205	0.00824061	0.243845	Parvb
ENSMUSG00000002660	342.049	1.69149	0.641177	2.6381	0.00833713	0.243845	Clpp
ENSMUSG00000031197	236.049	-1.83171	0.691194	-2.65007	0.00804762	0.243845	Vbp1
ENSMUSG00000028367	319.83	-1.6636	0.633784	-2.62486	0.00866834	0.250052	Txn1
ENSMUSG00000049124	117.258	-2.73299	1.04091	-2.62558	0.00865025	0.250052	NA
ENSMUSG00000029404	403.13	1.60498	0.612216	2.6216	0.00875188	0.250923	Arl6ip4
ENSMUSG00000024581	159.387	1.98418	0.759802	2.61145	0.00901596	0.256927	Napg
ENSMUSG00000029253	130.668	-2.32105	0.890847	-2.60545	0.00917548	0.259898	Cenpc1
ENSMUSG00000026667	178.297	2.12905	0.831423	2.56073	0.0104453	0.269433	Uhmk1
ENSMUSG00000027706	300.385	-1.64462	0.638513	-2.57571	0.0100036	0.269433	Sec62
ENSMUSG00000040183	104.218	2.46105	0.960286	2.56283	0.0103823	0.269433	Ankrd6
ENSMUSG00000066150	122.277	-2.34856	0.911034	-2.57791	0.00994004	0.269433	Slc31a1
ENSMUSG00000066148	551.689	1.4236	0.55213	2.57838	0.00992646	0.269433	Prpf4
ENSMUSG00000029462	176.93	-2.06627	0.804677	-2.56783	0.0102337	0.269433	Vps29
ENSMUSG00000031902	174.287	-2.35305	0.909983	-2.58581	0.00971498	0.269433	Nfatc3
ENSMUSG00000020153	318.273	-1.71882	0.664985	-2.58475	0.00974495	0.269433	Ndufs7
ENSMUSG00000000751	702.52	-1.35093	0.527646	-2.5603	0.0104583	0.269433	Rpa1
ENSMUSG00000017390	164.858	-2.03555	0.788927	-2.58015	0.00987583	0.269433	Aldoc
ENSMUSG00000021182	483.018	1.49007	0.581431	2.56277	0.0103841	0.269433	Ccdc88c
ENSMUSG00000048922	264.859	-2.28659	0.89465	-2.55584	0.0105931	0.269433	Cdca2
ENSMUSG00000022246	417.336	1.53373	0.598707	2.56174	0.0104149	0.269433	Rai14
ENSMUSG00000022561	399.822	1.54353	0.599727	2.57373	0.0100609	0.269433	Gpaa1
ENSMUSG00000023007	507.84	-1.63518	0.639157	-2.55834	0.0105173	0.269433	Prpf40b
ENSMUSG00000049076	165.767	2.07489	0.811903	2.55559	0.0106008	0.269433	Acap2
ENSMUSG00000024474	388.509	-1.5027	0.585973	-2.56445	0.0103341	0.269433	Ik
ENSMUSG00000024594	267.668	-1.75355	0.681409	-2.57341	0.0100702	0.269433	Prrc1
ENSMUSG00000024712	112.15	-2.32357	0.904359	-2.5693	0.0101904	0.269433	Rfk
ENSMUSG00000035401	268.837	1.71984	0.674895	2.5483	0.0108248	0.273646	Emsy
ENSMUSG00000027404	446.989	-1.50758	0.594088	-2.53763	0.0111606	0.274227	Snrpb
ENSMUSG00000096544	272.199	1.65973	0.65264	2.54311	0.0109872	0.274227	NA
ENSMUSG00000072692	902.493	-1.58509	0.62537	-2.53465	0.011256	0.274227	Rpl37rt
ENSMUSG00000059775	249.089	-2.01249	0.793361	-2.53667	0.0111912	0.274227	Rps26-ps1
ENSMUSG00000032232	531.914	1.44406	0.569022	2.5378	0.0111551	0.274227	Cgnl1
ENSMUSG00000017188	173.374	2.00606	0.791034	2.53599	0.0112129	0.274227	Coa3
ENSMUSG00000037369	278.354	1.86415	0.735037	2.53613	0.0112084	0.274227	Kdm6a
ENSMUSG00000028737	235.027	1.82316	0.721349	2.52743	0.01149	0.274408	Aldh4a1
ENSMUSG00000060733	92.339	-2.39603	0.947852	-2.52785	0.0114764	0.274408	Ipmk
ENSMUSG00000022205	9107.42	1.09708	0.434107	2.52722	0.0114969	0.274408	Sub1
ENSMUSG00000058064	1124.75	-1.56763	0.619251	-2.53149	0.0113578	0.274408	Gm10036
ENSMUSG00000027498	96.291	-2.44447	0.973193	-2.5118	0.0120117	0.283813	Cstf1
ENSMUSG00000020381	102.696	-2.98703	1.18881	-2.51262	0.0119837	0.283813	Mrnip
ENSMUSG00000058407	149.897	-2.07792	0.828359	-2.50848	0.0121251	0.285031	Txndc9
ENSMUSG00000011877	301.343	1.64585	0.656841	2.50571	0.0122206	0.285031	Git1
ENSMUSG00000016940	376.135	1.45513	0.581294	2.50326	0.0123057	0.285031	Kctd2
ENSMUSG00000019558	117.825	2.12514	0.848427	2.5048	0.0122519	0.285031	Slc6a8
ENSMUSG00000021905	110.086	-2.30225	0.920686	-2.50058	0.0123989	0.285783	Dph3
ENSMUSG00000015176	426.392	1.72574	0.691292	2.4964	0.012546	0.287763	Nolc1
ENSMUSG00000032525	1326.38	1.17323	0.471537	2.4881	0.0128427	0.289493	Nktr
ENSMUSG00000036499	207.566	2.22815	0.895378	2.4885	0.0128284	0.289493	Eea1
ENSMUSG00000036223	233.323	-1.75978	0.706974	-2.48917	0.0128042	0.289493	Ska1
ENSMUSG00000083112	141.104	2.41152	0.969489	2.48741	0.0128677	0.289493	Gm14620
ENSMUSG00000068742	201.688	1.94115	0.78214	2.48185	0.0130703	0.291263	Cry2
ENSMUSG00000048546	653.425	1.48605	0.598436	2.48322	0.0130201	0.291263	Tob2
ENSMUSG00000023015	436.81	-1.46803	0.594402	-2.46976	0.0135205	0.299874	Racgap1
ENSMUSG00000063605	103.82	2.18432	0.885871	2.46573	0.0136733	0.301839	Ccdc102a
ENSMUSG00000041075	91.8143	-2.2701	0.92206	-2.46198	0.0138172	0.30208	Fzd7
ENSMUSG00000020407	1177.55	-1.38347	0.561685	-2.46308	0.013775	0.30208	Upp1
ENSMUSG00000020363	206.72	-1.78593	0.725858	-2.46043	0.0138769	0.30208	Gfpt2
ENSMUSG00000035168	181.188	-2.14004	0.872996	-2.45138	0.0142311	0.30462	Tanc1
ENSMUSG00000029545	629.925	1.31429	0.536298	2.45066	0.0142594	0.30462	Acads
ENSMUSG00000031004	445.987	-1.4898	0.60828	-2.4492	0.0143175	0.30462	Mki67
ENSMUSG00000033287	261.457	1.74959	0.713862	2.45088	0.0142508	0.30462	Kctd17
ENSMUSG00000022774	175.043	1.80352	0.735033	2.45365	0.0141413	0.30462	Ncbp2
ENSMUSG00000013858	365.801	1.67927	0.686899	2.44471	0.0144971	0.30705	Tmem259
ENSMUSG00000028763	150.307	-2.14653	0.879476	-2.44069	0.0146592	0.308076	Hspg2
ENSMUSG00000024911	224.642	1.90545	0.780839	2.44026	0.0146765	0.308076	Fibp
ENSMUSG00000032898	278.875	1.60933	0.660687	2.43584	0.0148572	0.310483	Fbxo21
ENSMUSG00000026127	230.245	-1.84476	0.760338	-2.42624	0.0152562	0.31199	Imp4
ENSMUSG00000029397	154.193	-1.87689	0.774386	-2.42371	0.0153627	0.31199	Rchy1
ENSMUSG00000031700	224.815	-1.62161	0.668252	-2.42665	0.015239	0.31199	Gpt2
ENSMUSG00000032560	235.813	-1.63587	0.675146	-2.42298	0.0153938	0.31199	Dnajc13
ENSMUSG00000007815	636.859	-1.26812	0.522166	-2.42858	0.0151579	0.31199	Rhoa
ENSMUSG00000020431	151.028	1.87731	0.773488	2.42707	0.0152212	0.31199	Adcy1
ENSMUSG00000007739	405.17	-1.60877	0.66347	-2.42478	0.0153177	0.31199	Cct4
ENSMUSG00000037808	127.961	-2.23837	0.924428	-2.42136	0.0154625	0.312037	Fam76b
ENSMUSG00000064600	132.562	2.27409	0.941	2.41668	0.0156629	0.313392	Gm25636
ENSMUSG00000020228	168.722	1.86442	0.771415	2.41688	0.0156541	0.313392	Helb
ENSMUSG00000035828	510.018	-1.61773	0.669976	-2.4146	0.0157523	0.313845	Pim3
ENSMUSG00000103317	146.267	2.05617	0.852585	2.41169	0.0158789	0.315032	NA
ENSMUSG00000005198	518.196	-1.39612	0.580226	-2.40617	0.0161206	0.318483	Polr2a
ENSMUSG00000026080	130.057	-2.5468	1.06021	-2.40216	0.0162984	0.319314	Chst10
ENSMUSG00000041084	280.566	-1.62459	0.67616	-2.40267	0.0162757	0.319314	Ostc
ENSMUSG00000081382	131.985	-1.9307	0.80653	-2.39384	0.0166732	0.323957	Rpl18-ps1
ENSMUSG00000022364	180.951	-1.98852	0.830367	-2.39475	0.0166316	0.323957	Tbc1d31
ENSMUSG00000028096	142.99	-1.8889	0.790814	-2.38855	0.0169152	0.324668	Gpr89
ENSMUSG00000040722	159.44	2.11731	0.886457	2.38851	0.016917	0.324668	Scamp5
ENSMUSG00000063236	567.834	1.34781	0.563642	2.39124	0.0167914	0.324668	1110038F14Rik
ENSMUSG00000024007	101.389	-2.20164	0.922614	-2.38631	0.0170185	0.325289	Ppil1
ENSMUSG00000038766	107.94	-2.34449	0.984558	-2.38126	0.0172535	0.328445	Gabpb2
ENSMUSG00000021635	186.42	-1.79051	0.752638	-2.37898	0.0173605	0.32915	Rad17
ENSMUSG00000030750	449.843	1.43077	0.60193	2.37697	0.0174554	0.32962	Nsmce1
ENSMUSG00000030825	176.68	-1.7417	0.735003	-2.36964	0.0178053	0.334882	Hsd17b14
ENSMUSG00000034317	139.962	-1.98364	0.837656	-2.36808	0.0178807	0.334961	Trim59
ENSMUSG00000037519	186.68	-1.81425	0.77002	-2.35611	0.0184674	0.344578	Ppfia1
ENSMUSG00000031762	3553.08	-1.03915	0.442207	-2.34992	0.0187773	0.348017	Mt2
ENSMUSG00000048756	209.396	-2.14205	0.911714	-2.34948	0.0187997	0.348017	Foxo3
ENSMUSG00000030824	213.011	1.70512	0.727227	2.34468	0.0190433	0.348411	Nucb1
ENSMUSG00000030741	199.772	1.6441	0.700559	2.34684	0.0189334	0.348411	Spns1
ENSMUSG00000083899	4686.6	1.13421	0.483595	2.34537	0.0190082	0.348411	NA
ENSMUSG00000003299	179.716	-1.92965	0.828274	-2.32972	0.0198207	0.361229	Mrpl4
ENSMUSG00000025747	140.673	1.94882	0.83962	2.32108	0.0202827	0.368221	Tyms
ENSMUSG00000068917	166.5	1.78264	0.771463	2.31072	0.0208482	0.375228	Clk2
ENSMUSG00000062785	153.105	2.04844	0.886909	2.30964	0.0209081	0.375228	Kcnc3
ENSMUSG00000022982	4432.48	1.03108	0.446167	2.31096	0.0208349	0.375228	Sod1
ENSMUSG00000073702	1018.71	1.17898	0.511283	2.30592	0.0211149	0.376641	Rpl31
ENSMUSG00000097119	264.384	1.84544	0.800504	2.30535	0.021147	0.376641	B230354K17Rik
ENSMUSG00000019731	98.1337	-2.17246	0.944346	-2.30049	0.0214205	0.378643	Slc35e1
ENSMUSG00000020914	5933.83	-0.999767	0.434563	-2.30063	0.0214128	0.378643	Top2a
ENSMUSG00000042207	1095.12	-1.11938	0.488145	-2.29313	0.0218406	0.383189	Kdm5b
ENSMUSG00000025203	542.607	-1.76713	0.770603	-2.29318	0.0218376	0.383189	Scd2
ENSMUSG00000039682	207.204	-1.62861	0.71329	-2.28324	0.0224164	0.390377	Lap3
ENSMUSG00000022507	92.0005	-2.1386	0.936408	-2.28383	0.0223816	0.390377	1810013L24Rik
ENSMUSG00000078773	301.42	1.55739	0.683177	2.27963	0.0226298	0.392179	Rad54b
ENSMUSG00000039000	163.766	-2.0125	0.883192	-2.27867	0.0226867	0.392179	Ube3c
ENSMUSG00000058638	265.46	1.97328	0.866569	2.27712	0.0227792	0.392335	Zfp110
ENSMUSG00000038545	238.329	1.73557	0.764782	2.26936	0.0232465	0.398923	Cul7
ENSMUSG00000039450	255.806	1.60426	0.707542	2.26736	0.023368	0.39955	Dcxr
ENSMUSG00000048874	737.264	1.14797	0.508473	2.25768	0.0239654	0.399593	Phf3
ENSMUSG00000072324	371.732	-1.89921	0.840009	-2.26094	0.0237631	0.399593	Gm8420
ENSMUSG00000014353	240.875	1.54854	0.685618	2.25861	0.0239077	0.399593	Tmem87b
ENSMUSG00000040945	1302.46	-1.26764	0.559505	-2.26565	0.0234731	0.399593	Rcc2
ENSMUSG00000054808	512.642	-1.42086	0.628798	-2.25965	0.0238433	0.399593	Actn4
ENSMUSG00000037361	109.778	-2.00381	0.886516	-2.26032	0.0238011	0.399593	Sf3b6
ENSMUSG00000043681	276.173	1.76371	0.780533	2.25962	0.0238445	0.399593	Fam25c
ENSMUSG00000034154	271.467	-1.76331	0.783839	-2.24958	0.0244754	0.401829	Ino80
ENSMUSG00000060261	391.134	-1.81277	0.806115	-2.24878	0.0245268	0.401829	Gtf2i
ENSMUSG00000030805	91.6029	2.06828	0.91853	2.25172	0.0243398	0.401829	Stx4a
ENSMUSG00000064442	355.762	1.42126	0.631943	2.24903	0.0245104	0.401829	Gm26225
ENSMUSG00000041720	151.128	-2.14967	0.954459	-2.25224	0.0243073	0.401829	Pi4ka
ENSMUSG00000028248	777.492	1.166	0.520012	2.24225	0.0249452	0.404348	Pnisr
ENSMUSG00000019857	238.579	1.61659	0.721362	2.24102	0.0250245	0.404348	Asf1a
ENSMUSG00000057134	142.579	-2.02639	0.904018	-2.24154	0.0249912	0.404348	Ado
ENSMUSG00000040618	215.466	-1.74132	0.775948	-2.24412	0.0248244	0.404348	Pck2
ENSMUSG00000029141	187.184	1.82138	0.814907	2.23507	0.0254126	0.405501	Slc4a1ap
ENSMUSG00000038388	476.813	1.24056	0.55528	2.23411	0.0254757	0.405501	Pals2
ENSMUSG00000007891	2152.12	1.08729	0.487239	2.23153	0.0256462	0.405501	Ctsd
ENSMUSG00000035024	406.035	1.28882	0.575976	2.23764	0.0252448	0.405501	Ncapd3
ENSMUSG00000000276	152.441	1.79303	0.803589	2.23128	0.0256629	0.405501	Dgke
ENSMUSG00000022200	88.9416	-2.13552	0.955364	-2.2353	0.025398	0.405501	Golph3
ENSMUSG00000024422	195.687	-1.83672	0.823375	-2.23072	0.0256995	0.405501	Dhx16
ENSMUSG00000017707	278.65	-1.43518	0.645818	-2.22226	0.0262655	0.407891	Serinc3
ENSMUSG00000028282	340.787	1.39998	0.629017	2.22566	0.0260368	0.407891	Casp8ap2
ENSMUSG00000028937	167.497	-1.80525	0.812061	-2.22304	0.0262129	0.407891	Acot7
ENSMUSG00000033444	216.706	1.62181	0.728228	2.22707	0.0259428	0.407891	Specc1l
ENSMUSG00000014349	252.231	1.7618	0.792895	2.22198	0.0262847	0.407891	Ube2z
ENSMUSG00000025986	217.315	-1.96695	0.888892	-2.21282	0.0269104	0.408176	Slc39a10
ENSMUSG00000027469	761.406	-1.15666	0.522834	-2.21229	0.0269465	0.408176	Tpx2
ENSMUSG00000027540	160.622	1.72746	0.782848	2.20663	0.0273399	0.408176	Ptpn1
ENSMUSG00000039221	143.902	-2.27815	1.03041	-2.21091	0.0270419	0.408176	Rpl22l1
ENSMUSG00000038902	100.204	-2.53793	1.14397	-2.21852	0.0265192	0.408176	Pogz
ENSMUSG00000029922	1731.43	-1.06903	0.484472	-2.20658	0.0273435	0.408176	Mkrn1
ENSMUSG00000049553	380.577	-1.33109	0.602385	-2.2097	0.0271257	0.408176	Polr1a
ENSMUSG00000006276	137.722	1.78522	0.808048	2.20929	0.0271542	0.408176	Eps15l1
ENSMUSG00000038039	321.335	1.6446	0.745321	2.20656	0.0273449	0.408176	Gcc2
ENSMUSG00000020085	197.638	1.66168	0.749114	2.2182	0.0265411	0.408176	Aifm2
ENSMUSG00000018347	169.594	2.05704	0.92771	2.21733	0.0266003	0.408176	Zkscan6
ENSMUSG00000024908	382.975	-1.426	0.644569	-2.21233	0.0269441	0.408176	Ppp6r3
ENSMUSG00000028691	2096.93	-1.47853	0.672194	-2.19956	0.0278383	0.412921	Prdx1
ENSMUSG00000002205	157.603	-2.17629	0.988877	-2.20077	0.0277521	0.412921	Vrk3
ENSMUSG00000020230	92.2985	2.14293	0.975022	2.19782	0.0279617	0.413447	Prmt2
ENSMUSG00000024472	188.746	-1.91562	0.872955	-2.1944	0.0282064	0.415757	Dcp2
ENSMUSG00000003464	206.777	1.51439	0.691303	2.19063	0.0284786	0.418457	Pex19
ENSMUSG00000033075	301.934	-1.80096	0.82259	-2.18938	0.0285693	0.418482	Senp1
ENSMUSG00000079036	261.944	1.5733	0.720176	2.1846	0.0289182	0.420972	Alkbh1
ENSMUSG00000048490	117.073	-1.90553	0.872257	-2.1846	0.0289183	0.420972	Nrip1
ENSMUSG00000018932	97.2005	-2.24953	1.03103	-2.18184	0.0291214	0.42262	Map2k3
ENSMUSG00000037313	304.953	-1.48604	0.682427	-2.17758	0.029437	0.424579	Tacc3
ENSMUSG00000021493	445.999	-1.75494	0.80577	-2.17797	0.0294083	0.424579	Pdlim7
ENSMUSG00000008036	443.381	1.46784	0.675404	2.17328	0.0297595	0.427401	Ap2s1
ENSMUSG00000060657	850.355	1.25574	0.578003	2.17255	0.0298145	0.427401	Marf1
ENSMUSG00000045216	268.808	1.72581	0.796065	2.16792	0.0301646	0.42999	Hs6st1
ENSMUSG00000022114	169.574	-1.6851	0.777351	-2.16775	0.030178	0.42999	Spry2
ENSMUSG00000029687	676.439	1.14871	0.530252	2.16636	0.0302839	0.430196	Ezh2
ENSMUSG00000041703	131.798	-1.84766	0.853463	-2.16489	0.030396	0.430487	Zic5
ENSMUSG00000078584	536.884	1.45292	0.672047	2.16193	0.0306232	0.432403	AU022252
ENSMUSG00000078440	626.446	1.25311	0.580043	2.16038	0.0307436	0.432804	Dohh
ENSMUSG00000053801	307.531	1.61277	0.747055	2.15883	0.030863	0.433187	Grwd1
ENSMUSG00000000738	211.068	-1.50349	0.696894	-2.15742	0.0309731	0.433439	Spg7
ENSMUSG00000078521	179.031	1.77134	0.8215	2.15622	0.0310662	0.433452	Aunip
ENSMUSG00000006392	194.234	-1.5065	0.701136	-2.14865	0.0316618	0.439156	Med8
ENSMUSG00000023951	191.555	1.81382	0.844107	2.1488	0.0316502	0.439156	Vegfa
ENSMUSG00000003778	656.915	-1.14526	0.533473	-2.14679	0.0318096	0.439908	Brd8
ENSMUSG00000022472	325.321	1.44947	0.675825	2.14474	0.0319737	0.44088	Desi1
ENSMUSG00000034518	304.175	-1.5324	0.715831	-2.14073	0.0322962	0.444025	Hmgxb4
ENSMUSG00000029723	309.074	1.55847	0.72869	2.13873	0.0324575	0.444943	Tsc22d4
ENSMUSG00000028779	113.985	-1.93105	0.907696	-2.12742	0.0333851	0.44979	Pef1
ENSMUSG00000004268	104.69	-1.84671	0.866071	-2.13229	0.0329833	0.44979	Emg1
ENSMUSG00000057649	290.137	-1.36625	0.641862	-2.12858	0.0332891	0.44979	Brd9
ENSMUSG00000022641	264.021	-1.38079	0.648816	-2.12817	0.0333232	0.44979	Bbx
ENSMUSG00000025228	234.918	1.57473	0.739061	2.13071	0.0331128	0.44979	Actr1a
ENSMUSG00000031262	153.889	1.75774	0.824485	2.13192	0.0330134	0.44979	Cenpi
ENSMUSG00000028640	185.767	-1.64462	0.775011	-2.12206	0.033833	0.453227	Tfap2c
ENSMUSG00000021621	195.004	1.74389	0.821646	2.12244	0.033801	0.453227	Zcchc9
ENSMUSG00000026554	654.843	1.19488	0.564496	2.11671	0.0342841	0.457965	Dcaf8
ENSMUSG00000056758	111.489	-1.88406	0.891877	-2.11246	0.0346467	0.460461	Hmga2
ENSMUSG00000025579	184.85	1.74156	0.824514	2.11223	0.0346668	0.460461	Gaa
ENSMUSG00000027637	165.272	-1.72803	0.818619	-2.11091	0.0347803	0.460668	Rab5if
ENSMUSG00000031714	182.299	1.57213	0.745581	2.10859	0.0349799	0.46201	Gab1
ENSMUSG00000028291	315.032	1.32684	0.630794	2.10344	0.0354277	0.466314	Akirin2
ENSMUSG00000023169	557.394	-1.21762	0.579113	-2.10256	0.0355041	0.466314	Slc38a1
ENSMUSG00000004929	239.752	-1.7163	0.817082	-2.10052	0.0356828	0.467355	Thop1
ENSMUSG00000073207	95.9899	1.89565	0.904129	2.09666	0.036024	0.470514	Ccdc160
ENSMUSG00000026812	300.168	1.83392	0.877095	2.0909	0.0365373	0.47219	Tsc1
ENSMUSG00000028410	131.487	1.97829	0.946229	2.09071	0.036554	0.47219	Dnaja1
ENSMUSG00000062234	160.079	1.56945	0.750589	2.09096	0.0365319	0.47219	Gak
ENSMUSG00000022052	710.692	1.11387	0.532305	2.09254	0.0363904	0.47219	Ppp2r2a
ENSMUSG00000021748	224.363	-1.46982	0.703427	-2.08951	0.0366619	0.472286	Pdhb
ENSMUSG00000046337	235.291	-1.54438	0.740399	-2.08588	0.0369895	0.475204	Fam178b
ENSMUSG00000027203	292.176	-1.37997	0.663465	-2.07994	0.0375306	0.477737	Dut
ENSMUSG00000031960	770.289	-1.08177	0.520268	-2.07925	0.0375939	0.477737	Aars
ENSMUSG00000034342	316.445	-1.26699	0.609668	-2.07816	0.0376947	0.477737	Cbl
ENSMUSG00000056167	321.362	1.3424	0.645559	2.07944	0.0375773	0.477737	Cnot10
ENSMUSG00000018509	133.14	-1.79368	0.862457	-2.07973	0.03755	0.477737	Cenpv
ENSMUSG00000033352	181.958	1.65561	0.797188	2.07681	0.0378194	0.478029	Map2k4
ENSMUSG00000031691	1386.76	0.975339	0.471449	2.06881	0.0385639	0.485871	Tnpo2
ENSMUSG00000022195	187.688	1.61891	0.782865	2.06793	0.0386465	0.485871	6030458C11Rik
ENSMUSG00000005204	214.249	1.44961	0.701595	2.06617	0.0388127	0.486659	Senp3
ENSMUSG00000063524	290.953	1.46382	0.710369	2.06065	0.0393366	0.490612	Eno1
ENSMUSG00000020743	155.611	-1.86042	0.902644	-2.06108	0.0392954	0.490612	Mif4gd
ENSMUSG00000025823	253	1.3404	0.651779	2.05653	0.0397314	0.494054	Pdia4
ENSMUSG00000031938	124.267	1.92207	0.935048	2.05558	0.0398227	0.494054	4931406C07Rik
ENSMUSG00000043794	117.454	1.77477	0.864173	2.05372	0.0400032	0.494987	NA
ENSMUSG00000021061	185.012	-1.45838	0.710537	-2.05251	0.0401203	0.495133	Sptb
ENSMUSG00000075415	259.984	-1.37001	0.670148	-2.04434	0.0409203	0.498995	Fnbp1
ENSMUSG00000074796	185.133	1.51287	0.742266	2.03818	0.0415323	0.498995	Slc4a11
ENSMUSG00000068566	113.887	1.81218	0.889879	2.03643	0.0417067	0.498995	Myadm
ENSMUSG00000061028	212.981	1.4863	0.729811	2.03655	0.041695	0.498995	Clasrp
ENSMUSG00000005481	445.325	-1.24119	0.606205	-2.04747	0.040612	0.498995	Ddx39a
ENSMUSG00000047417	306.375	1.30094	0.638761	2.03665	0.0416848	0.498995	Rexo1
ENSMUSG00000021814	98.7987	-1.88022	0.920821	-2.0419	0.0411615	0.498995	Anxa7
ENSMUSG00000000365	171.24	-1.78591	0.876304	-2.038	0.0415498	0.498995	Rnf17
ENSMUSG00000092203	123.482	-1.77584	0.869086	-2.04334	0.0410184	0.498995	1110038B12Rik
ENSMUSG00000024644	303.286	1.57033	0.769683	2.04023	0.0413277	0.498995	Cndp2
ENSMUSG00000031314	465.453	1.4644	0.717189	2.04185	0.041166	0.498995	Taf1
ENSMUSG00000031327	138.152	1.75798	0.86028	2.0435	0.0410033	0.498995	Chic1
ENSMUSG00000038374	2293.08	0.937649	0.460888	2.03444	0.0419073	0.500123	Rbm8a
ENSMUSG00000014074	308.168	1.47033	0.723409	2.03251	0.0421024	0.501179	Rnf168
ENSMUSG00000028692	779.901	-1.15449	0.568888	-2.02938	0.0424201	0.502431	Akr1a1
ENSMUSG00000021810	185.794	-1.50339	0.740919	-2.02909	0.0424495	0.502431	Ecd
ENSMUSG00000000346	236.007	-1.40605	0.693209	-2.02831	0.0425282	0.502431	Dazap2
ENSMUSG00000013698	102.136	-1.9411	0.9605	-2.02093	0.0432875	0.50531	Pea15a
ENSMUSG00000027581	148.695	1.79275	0.886828	2.02153	0.0432245	0.50531	Stmn3
ENSMUSG00000002233	656.966	1.2172	0.602433	2.02047	0.0433345	0.50531	Rhoc
ENSMUSG00000003345	138.325	1.69558	0.837454	2.02468	0.0429	0.50531	Csnk1g2
ENSMUSG00000001783	339.346	-1.26527	0.62647	-2.01968	0.0434167	0.50531	Rtcb
ENSMUSG00000037331	297.043	-1.26756	0.626495	-2.02325	0.0430472	0.50531	Larp1
ENSMUSG00000026458	298.351	1.45581	0.722509	2.01494	0.0439109	0.508823	Ppfia4
ENSMUSG00000036644	116.656	1.8249	0.905787	2.01471	0.043935	0.508823	Tbc1d9b
ENSMUSG00000019659	234.915	1.69473	0.841951	2.01286	0.0441297	0.509822	Ccdc12
ENSMUSG00000054079	137.4	-1.61023	0.800398	-2.01179	0.044242	0.509868	Utp18
ENSMUSG00000027122	201.478	-1.74868	0.87169	-2.00608	0.0448472	0.514321	Arl14ep
ENSMUSG00000002870	329.477	-1.41813	0.706834	-2.00632	0.0448225	0.514321	Mcm2
ENSMUSG00000002227	199.986	-1.82254	0.910436	-2.00183	0.0453027	0.515782	Mov10
ENSMUSG00000059991	135.31	1.62225	0.810792	2.00082	0.045412	0.515782	Nptx2
ENSMUSG00000021288	112.185	-2.06953	1.03435	-2.00081	0.0454134	0.515782	Klc1
ENSMUSG00000021670	401.969	1.20479	0.601374	2.00339	0.0451353	0.515782	Hmgcr
ENSMUSG00000025903	128.166	-1.64509	0.826735	-1.98986	0.0466063	0.516308	Lypla1
ENSMUSG00000026353	415.1	1.19777	0.600197	1.99563	0.0459742	0.516308	Ubxn4
ENSMUSG00000026895	97.9179	-2.02259	1.01534	-1.99204	0.0463664	0.516308	Ndufa8
ENSMUSG00000027326	230.261	-1.4461	0.724673	-1.99552	0.0459863	0.516308	Knl1
ENSMUSG00000036825	154.347	-1.77263	0.887084	-1.99827	0.0456874	0.516308	Ssx2ip
ENSMUSG00000029101	151.795	-1.56396	0.784787	-1.99285	0.046278	0.516308	Rgs12
ENSMUSG00000029994	112.377	1.80293	0.906763	1.98831	0.0467773	0.516308	Anxa4
ENSMUSG00000013076	138.8	-1.59746	0.800424	-1.99577	0.0459591	0.516308	Amotl1
ENSMUSG00000078812	613.015	-1.10457	0.554577	-1.99174	0.0463997	0.516308	Eif5a
ENSMUSG00000021771	753.359	-1.04603	0.525536	-1.9904	0.0465468	0.516308	Vdac2
ENSMUSG00000022771	134.763	2.13022	1.06956	1.99167	0.0464074	0.516308	Ppil2
ENSMUSG00000024785	326.114	-1.21698	0.611791	-1.98921	0.0466783	0.516308	Rcl1
ENSMUSG00000025484	421.166	1.24049	0.626771	1.97918	0.0477955	0.516757	Bet1l
ENSMUSG00000019977	210.675	-1.44854	0.730534	-1.98285	0.047384	0.516757	Hbs1l
ENSMUSG00000020894	195.565	1.7612	0.889598	1.97977	0.0477295	0.516757	Vamp2
ENSMUSG00000001105	162.168	-1.46917	0.740232	-1.98475	0.0471725	0.516757	Ift20
ENSMUSG00000025575	149.836	1.71278	0.862875	1.98497	0.0471481	0.516757	Cant1
ENSMUSG00000021009	121.065	2.04855	1.0351	1.97908	0.0478071	0.516757	Ptpn21
ENSMUSG00000021193	247.53	-1.29571	0.654658	-1.97922	0.0477918	0.516757	Pitrm1
ENSMUSG00000046139	400.671	1.16166	0.585024	1.98566	0.0470709	0.516757	Patl1
ENSMUSG00000025086	140.24	1.94816	0.984008	1.97982	0.0477239	0.516757	Trub1
ENSMUSG00000029616	437.319	1.3051	0.660097	1.97714	0.0480258	0.517929	Erp29
ENSMUSG00000002981	440.644	-1.32146	0.669381	-1.97415	0.0483644	0.520387	Clptm1
ENSMUSG00000022354	1016.9	0.9917	0.50332	1.97032	0.0488022	0.523899	Ndufb9
ENSMUSG00000014077	117.64	2.00622	1.01888	1.96904	0.0489485	0.524273	Chp1
ENSMUSG00000004319	894.413	-1.16538	0.592311	-1.96751	0.0491243	0.52496	Clcn3
ENSMUSG00000027488	134.177	-1.75537	0.895477	-1.96026	0.0499657	0.52624	Snta1
ENSMUSG00000038932	236.191	1.51958	0.775144	1.96038	0.0499509	0.52624	Tcfl5
ENSMUSG00000023104	548.733	1.08111	0.551906	1.95887	0.0501284	0.52624	Rfc2
ENSMUSG00000030513	120.569	-1.8049	0.920805	-1.96014	0.0499798	0.52624	Pcsk6
ENSMUSG00000030682	151.578	-1.775	0.906178	-1.95877	0.0501394	0.52624	Cdipt
ENSMUSG00000031967	818.686	1.14941	0.585812	1.96208	0.0497532	0.52624	Afg3l1
ENSMUSG00000048755	156.303	1.68037	0.857653	1.95927	0.0500812	0.52624	Mcat
ENSMUSG00000025218	175.131	1.85466	0.945373	1.96183	0.0497819	0.52624	Poll
ENSMUSG00000025995	194.97	-1.43789	0.744486	-1.93139	0.0534346	0.529861	Wdr75
ENSMUSG00000025962	102.035	1.93683	0.996765	1.94312	0.0520019	0.529861	Fastkd2
ENSMUSG00000090553	197.012	-1.48087	0.761696	-1.94418	0.051874	0.529861	Snrpe
ENSMUSG00000026803	137.993	1.53305	0.79104	1.93802	0.0526213	0.529861	Ttf1
ENSMUSG00000017009	756.5	0.985749	0.507748	1.94142	0.0522079	0.529861	Sdc4
ENSMUSG00000033222	360.956	1.24628	0.638752	1.95112	0.0510432	0.529861	Ttf2
ENSMUSG00000040044	320.375	1.292	0.661583	1.95289	0.0508327	0.529861	Orc3
ENSMUSG00000028608	283.752	1.97563	1.01529	1.94588	0.0516697	0.529861	Czib
ENSMUSG00000028884	894.38	0.987001	0.51065	1.93283	0.0532567	0.529861	Rpa2
ENSMUSG00000028954	356.744	1.23079	0.63221	1.94681	0.0515579	0.529861	Nub1
ENSMUSG00000056305	348.966	-1.25806	0.64607	-1.94725	0.0515043	0.529861	Usp39
ENSMUSG00000016487	126.46	1.564	0.808137	1.93531	0.0529519	0.529861	Ppfibp1
ENSMUSG00000052833	2774.65	0.949149	0.491728	1.93023	0.0535781	0.529861	Sae1
ENSMUSG00000102252	387.989	-1.24549	0.644312	-1.93306	0.0532292	0.529861	Snrpn
ENSMUSG00000039067	1397.16	1.01882	0.524687	1.94176	0.0521662	0.529861	Psmd7
ENSMUSG00000034560	236.754	1.2978	0.665811	1.9492	0.0512716	0.529861	Washc4
ENSMUSG00000020610	189.964	1.41027	0.729042	1.93442	0.0530616	0.529861	Amz2
ENSMUSG00000052812	201.807	1.42718	0.732163	1.94927	0.0512636	0.529861	Atad2b
ENSMUSG00000021279	124.598	1.68603	0.863665	1.95218	0.0509171	0.529861	Cdc42bpb
ENSMUSG00000060147	118.067	-1.61658	0.837399	-1.93048	0.0535478	0.529861	Serpinb6a
ENSMUSG00000021392	313.898	-1.49005	0.769731	-1.9358	0.0528917	0.529861	Nol8
ENSMUSG00000074886	133.551	1.90925	0.989383	1.92973	0.0536397	0.529861	Grk6
ENSMUSG00000044792	201.387	1.44407	0.743868	1.94129	0.0522228	0.529861	Isca1
ENSMUSG00000033487	198.731	-1.34997	0.695523	-1.94095	0.0522645	0.529861	Fndc3a
ENSMUSG00000116564	133.337	1.6975	0.878948	1.93129	0.0534474	0.529861	Riok2
ENSMUSG00000024045	168.704	1.45027	0.748364	1.93792	0.052633	0.529861	Akap8
ENSMUSG00000024406	98.7701	1.97806	1.02396	1.93178	0.053387	0.529861	Pou5f1
ENSMUSG00000024073	728.426	1.09905	0.565004	1.9452	0.0517503	0.529861	Birc6
ENSMUSG00000036087	176.553	-1.68413	0.874993	-1.92474	0.0542621	0.533074	Slain2
ENSMUSG00000029467	293.394	-1.4541	0.755655	-1.92429	0.0543187	0.533074	Atp2a2
ENSMUSG00000041203	459.3	-1.10299	0.57263	-1.92618	0.0540815	0.533074	Trir
ENSMUSG00000035284	198.866	1.77314	0.921834	1.92349	0.0544184	0.533074	Vps13c
ENSMUSG00000051586	113.753	1.72362	0.898791	1.91772	0.0551471	0.534276	Mical3
ENSMUSG00000031532	151.723	-1.53593	0.800881	-1.91781	0.0551356	0.534276	Saraf
ENSMUSG00000014444	251.66	-1.2938	0.67381	-1.92012	0.0548429	0.534276	Piezo1
ENSMUSG00000019820	591.526	-1.11113	0.578921	-1.91932	0.054944	0.534276	Utrn
ENSMUSG00000035161	319.067	1.16374	0.60668	1.91821	0.0550845	0.534276	Ints6
ENSMUSG00000013236	256.999	1.27438	0.664736	1.91712	0.0552229	0.534276	Ptprs
ENSMUSG00000016526	136.716	-1.92768	1.00674	-1.91478	0.0555204	0.534953	Dyrk3
ENSMUSG00000056692	551.633	1.06472	0.556008	1.91493	0.0555017	0.534953	Ilrun
ENSMUSG00000028766	354.229	1.16266	0.609356	1.90801	0.0563899	0.535647	Alpl
ENSMUSG00000002781	89.5396	1.78753	0.934956	1.91188	0.0558912	0.535647	Tmem143
ENSMUSG00000005054	220.147	-1.71809	0.899143	-1.91081	0.0560288	0.535647	Cstb
ENSMUSG00000041126	882.226	-0.955991	0.500974	-1.90826	0.0563572	0.535647	H2az2
ENSMUSG00000061458	206.508	-1.31334	0.687787	-1.90951	0.0561959	0.535647	Nol10
ENSMUSG00000024259	192.516	1.48573	0.778648	1.90809	0.0563801	0.535647	Slc25a46
ENSMUSG00000039148	310.724	1.24238	0.649822	1.91187	0.0558926	0.535647	Sart1
ENSMUSG00000043872	113.958	-1.77001	0.929924	-1.90339	0.0569894	0.537002	Zmym1
ENSMUSG00000032459	90.6728	-1.87276	0.983791	-1.90362	0.0569599	0.537002	Mrps22
ENSMUSG00000020330	432.384	-1.37709	0.723461	-1.90347	0.0569786	0.537002	Hmmr
ENSMUSG00000022956	776.783	-1.01356	0.53216	-1.90461	0.0568302	0.537002	Atp5o
ENSMUSG00000026915	2569.29	0.84955	0.446976	1.90066	0.0573463	0.539226	Strbp
ENSMUSG00000029190	143.937	1.83631	0.966626	1.89971	0.0574716	0.539226	D5Ertd579e
ENSMUSG00000030852	177.134	1.41458	0.744925	1.89896	0.0575695	0.539226	Tacc2
ENSMUSG00000104164	97.7003	1.81783	0.958071	1.89738	0.0577774	0.540098	NA
ENSMUSG00000023902	242.221	-1.67351	0.882488	-1.89635	0.0579132	0.540294	Zscan10
ENSMUSG00000028053	349.504	1.1717	0.618801	1.89349	0.0582921	0.542751	Ash1l
ENSMUSG00000031776	124.01	1.81215	0.95786	1.89187	0.0585078	0.543279	Arl2bp
ENSMUSG00000032249	276.297	-1.57616	0.833739	-1.89047	0.0586953	0.543279	Anp32a
ENSMUSG00000022000	660.325	1.19666	0.632752	1.89119	0.0585983	0.543279	Zc3h13
ENSMUSG00000068079	242.188	-1.26985	0.672939	-1.88702	0.0591573	0.544348	Tcf15
ENSMUSG00000001774	127.261	-1.57258	0.832898	-1.88808	0.0590148	0.544348	Chordc1
ENSMUSG00000084957	192.679	-1.86518	0.988428	-1.88702	0.0591582	0.544348	Bbip1
ENSMUSG00000041406	179.523	-1.47978	0.785618	-1.88358	0.0596212	0.544468	BC055324
ENSMUSG00000030934	166.462	1.40348	0.744172	1.88596	0.0592999	0.544468	Oat
ENSMUSG00000032097	510.377	-1.08326	0.574717	-1.88486	0.0594489	0.544468	Ddx6
ENSMUSG00000086841	1396.04	-1.10962	0.589398	-1.88263	0.0597502	0.544468	2410006H16Rik
ENSMUSG00000043483	143.079	-2.04464	1.08604	-1.88265	0.0597481	0.544468	Gm6863
ENSMUSG00000113061	592.118	-1.15994	0.616935	-1.88016	0.0600859	0.544834	Rps18-ps5
ENSMUSG00000005370	726.89	-0.968768	0.515099	-1.88074	0.0600074	0.544834	Msh6
ENSMUSG00000035885	653.276	-1.118	0.594751	-1.87978	0.060138	0.544834	Cox8a
ENSMUSG00000042446	130.897	-1.50188	0.800404	-1.8764	0.0605997	0.544951	Zmym4
ENSMUSG00000029048	416.336	1.09476	0.584475	1.87307	0.0610584	0.544951	Rer1
ENSMUSG00000029730	5679.27	0.871244	0.464291	1.8765	0.0605863	0.544951	Mcm7
ENSMUSG00000062300	576.597	-1.02457	0.546366	-1.87525	0.0607579	0.544951	Nectin2
ENSMUSG00000025410	1082.01	1.09077	0.582389	1.87293	0.0610781	0.544951	Dctn2
ENSMUSG00000034460	157.073	-1.50122	0.799474	-1.87776	0.0604137	0.544951	Six4
ENSMUSG00000022477	334.909	-1.47159	0.784402	-1.87606	0.0606466	0.544951	Aco2
ENSMUSG00000024370	97.7464	-1.77952	0.950057	-1.87307	0.0610587	0.544951	Cdc23
ENSMUSG00000021255	471.278	-1.23875	0.662188	-1.87069	0.0613886	0.546684	Esrrb
ENSMUSG00000049295	686.919	1.08272	0.579478	1.86845	0.0616999	0.548417	Zfp219
ENSMUSG00000002083	294.683	-1.17391	0.629802	-1.86393	0.0623312	0.55126	Bbc3
ENSMUSG00000039016	114.473	-1.80602	0.968597	-1.86457	0.0622411	0.55126	Timm8b
ENSMUSG00000048752	238.223	-1.48972	0.799717	-1.86281	0.0624886	0.55126	Prss50
ENSMUSG00000024335	1400.85	0.951749	0.510716	1.86356	0.0623837	0.55126	Brd2
ENSMUSG00000071180	289.387	1.53077	0.823135	1.85969	0.06293	0.554114	Smim15
ENSMUSG00000039230	252.444	1.40076	0.75397	1.85784	0.0631917	0.555378	Tbcd
ENSMUSG00000046111	285.542	1.41925	0.764598	1.85621	0.0634239	0.555699	Cep295
ENSMUSG00000018160	258.052	-1.31962	0.711034	-1.85592	0.0634646	0.555699	Med1
ENSMUSG00000039831	141.731	1.54062	0.832012	1.85169	0.0640709	0.555827	Arhgap29
ENSMUSG00000056429	403.134	1.30927	0.706665	1.85274	0.0639197	0.555827	Tgoln1
ENSMUSG00000039585	128.042	-2.02411	1.09255	-1.85264	0.063934	0.555827	Myo9a
ENSMUSG00000032410	306.802	1.15366	0.623583	1.85005	0.0643067	0.555827	Xrn1
ENSMUSG00000019818	404.876	-1.16802	0.630648	-1.85209	0.0640125	0.555827	Cd164
ENSMUSG00000014850	260.304	1.37793	0.744584	1.85061	0.0642257	0.555827	Msh3
ENSMUSG00000014496	114.182	-1.62588	0.877175	-1.85355	0.0638042	0.555827	Ankrd28
ENSMUSG00000028869	357.659	1.47174	0.795934	1.84907	0.0644474	0.556021	Gnl2
ENSMUSG00000002731	122.113	1.52701	0.826396	1.84779	0.0646321	0.556594	Prkra
ENSMUSG00000032531	172.638	1.55545	0.845208	1.84031	0.0657222	0.560845	Amotl2
ENSMUSG00000049764	98.5494	1.71677	0.932128	1.84177	0.0655086	0.560845	Zfp280b
ENSMUSG00000018846	150.742	1.6389	0.889065	1.8434	0.0652711	0.560845	Pank3
ENSMUSG00000018559	93.0158	-1.8509	1.00557	-1.84064	0.0656739	0.560845	Ctdnep1
ENSMUSG00000020863	750.942	0.986397	0.535532	1.8419	0.0654895	0.560845	Luc7l3
ENSMUSG00000002812	156.543	-1.37148	0.747572	-1.83458	0.0665674	0.567029	Flii
ENSMUSG00000026596	393.155	1.13742	0.621108	1.83128	0.0670595	0.570187	Abl2
ENSMUSG00000029014	524.109	1.0347	0.565374	1.83011	0.0672341	0.57064	Dnajc2
ENSMUSG00000020180	4067.41	0.904617	0.494966	1.82763	0.0676046	0.572751	Snrpd3
ENSMUSG00000055943	161.631	1.38836	0.760511	1.82556	0.0679161	0.574355	Emc7
ENSMUSG00000051257	427.348	1.13369	0.621366	1.82452	0.0680733	0.574651	Trap1a
ENSMUSG00000019878	254.214	-1.18388	0.64958	-1.82253	0.0683748	0.576162	Hsf2
ENSMUSG00000115743	227.135	1.45924	0.801178	1.82136	0.0685518	0.57662	NA
ENSMUSG00000052934	190.5	-1.30275	0.715958	-1.81959	0.0688213	0.577854	Fbxo31
ENSMUSG00000022360	1056.17	0.997378	0.549506	1.81504	0.0695171	0.582655	Atad2
ENSMUSG00000057110	108.377	1.85448	1.02454	1.81007	0.0702843	0.584125	Cntrl
ENSMUSG00000005813	283.491	1.17624	0.649773	1.81023	0.0702597	0.584125	Metap1
ENSMUSG00000015143	507.852	-1.03267	0.570573	-1.80988	0.0703137	0.584125	Actn1
ENSMUSG00000021377	764.508	1.01778	0.562291	1.81006	0.0702867	0.584125	Dek
ENSMUSG00000024590	1802.47	-0.903157	0.498217	-1.81278	0.0698662	0.584125	Lmnb1
ENSMUSG00000015087	418.634	-1.11138	0.61485	-1.80757	0.0706738	0.584769	Rabl6
ENSMUSG00000005907	115.224	1.66495	0.921145	1.80748	0.0706871	0.584769	Pex1
ENSMUSG00000038014	379.165	-1.05087	0.581562	-1.80699	0.0707642	0.584769	Fam120a
ENSMUSG00000021027	177.423	1.30659	0.723817	1.80514	0.0710529	0.586124	Ralgapa1
ENSMUSG00000003235	502.907	-1.08368	0.601574	-1.8014	0.0716392	0.588894	Eif2b5
ENSMUSG00000034480	231.289	1.38096	0.766343	1.80201	0.071544	0.588894	Diaph2
ENSMUSG00000038542	131.498	-1.50102	0.833646	-1.80055	0.0717732	0.588966	Pcid2
ENSMUSG00000010453	216.292	-1.26986	0.706089	-1.79844	0.072107	0.589647	Kansl3
ENSMUSG00000049354	146.125	1.53713	0.854562	1.79874	0.0720606	0.589647	Dcaf7
ENSMUSG00000051285	462.047	1.01978	0.568393	1.79414	0.072791	0.590252	Pcmtd1
ENSMUSG00000026854	137.376	1.6009	0.893737	1.79124	0.0732543	0.590252	Usp20
ENSMUSG00000055436	1893.73	0.905013	0.50483	1.79271	0.0730195	0.590252	Srsf11
ENSMUSG00000029104	110.447	-1.73076	0.966276	-1.79117	0.0732663	0.590252	Htt
ENSMUSG00000025591	175.422	-1.2911	0.720708	-1.79143	0.0732247	0.590252	Tma16
ENSMUSG00000020097	212.431	1.45934	0.814415	1.79189	0.0731503	0.590252	Sgpl1
ENSMUSG00000049811	120.912	1.61253	0.900408	1.79089	0.0733108	0.590252	Fam161a
ENSMUSG00000021870	171.211	1.33083	0.742954	1.79126	0.0732508	0.590252	Slmap
ENSMUSG00000032796	161.61	1.36046	0.757435	1.79613	0.0724731	0.590252	Lama1
ENSMUSG00000026775	505.592	0.999384	0.558592	1.78911	0.0735965	0.590383	Yme1l1
ENSMUSG00000041220	422.301	1.07303	0.599867	1.78879	0.0736492	0.590383	Elovl6
ENSMUSG00000038611	655.178	0.981	0.54852	1.78845	0.0737037	0.590383	Phrf1
ENSMUSG00000018189	364.601	1.14065	0.638192	1.78732	0.0738861	0.590837	Uchl5
ENSMUSG00000026566	284.626	-1.1904	0.666931	-1.78489	0.0742791	0.590965	Mpzl1
ENSMUSG00000092558	216.333	-1.32265	0.740429	-1.78633	0.0740458	0.590965	Med20
ENSMUSG00000054850	167.552	1.73784	0.973229	1.78564	0.0741569	0.590965	Smim10l2a
ENSMUSG00000035390	122.335	-1.62509	0.911311	-1.78324	0.0745465	0.591473	Brsk1
ENSMUSG00000030677	380.932	-1.11072	0.622968	-1.78295	0.0745945	0.591473	Kif22
ENSMUSG00000025935	345.356	1.26984	0.716353	1.77265	0.076287	0.59222	Tram1
ENSMUSG00000040225	1704.51	0.841089	0.473411	1.77666	0.0756247	0.59222	Prrc2c
ENSMUSG00000017999	415.96	1.10162	0.62082	1.77446	0.0759878	0.59222	Ddx27
ENSMUSG00000047945	286.492	1.15804	0.65338	1.77239	0.0763301	0.59222	Marcksl1
ENSMUSG00000028797	262.079	1.13908	0.642054	1.77411	0.0760446	0.59222	Tmem234
ENSMUSG00000028988	324.354	1.11449	0.627975	1.77474	0.0759407	0.59222	Ctnnbip1
ENSMUSG00000005514	556.52	0.960075	0.540063	1.77771	0.0754518	0.59222	Por
ENSMUSG00000041264	166.903	-1.56192	0.882748	-1.76938	0.0768299	0.59222	Uspl1
ENSMUSG00000000743	507.726	1.05773	0.593718	1.78153	0.0748251	0.59222	Chmp1a
ENSMUSG00000049659	135.435	-1.46127	0.823481	-1.7745	0.0759805	0.59222	Aftph
ENSMUSG00000051378	248.9	-1.42806	0.804351	-1.77542	0.0758293	0.59222	Kif18b
ENSMUSG00000022607	132.689	1.41694	0.799799	1.77162	0.0764579	0.59222	Ptk2
ENSMUSG00000055065	599.676	-0.989049	0.558574	-1.77067	0.0766163	0.59222	Ddx17
ENSMUSG00000007564	521.85	-1.0459	0.587666	-1.77975	0.0751174	0.59222	Ppp2r1a
ENSMUSG00000061613	175.996	-1.31509	0.743021	-1.76992	0.0767407	0.59222	U2af1
ENSMUSG00000057561	276.369	1.15608	0.650261	1.77786	0.0754264	0.59222	Eif1a
ENSMUSG00000024613	696.181	0.952427	0.538073	1.77007	0.0767158	0.59222	Tcof1
ENSMUSG00000075376	354.923	1.21657	0.687963	1.76837	0.0769992	0.592321	Rc3h2
ENSMUSG00000006273	344.677	-1.102	0.623374	-1.7678	0.077095	0.592321	Atp6v1b2
ENSMUSG00000059923	229.6	1.44111	0.815592	1.76695	0.0772372	0.59238	Grb2
ENSMUSG00000036572	320.508	-1.25049	0.707992	-1.76625	0.0773546	0.59238	Upf3b
ENSMUSG00000028138	125.34	-1.58476	0.898279	-1.76422	0.0776948	0.594018	Adh5
ENSMUSG00000020076	163.096	1.51732	0.860927	1.76243	0.0779964	0.595356	Ddx50
ENSMUSG00000037376	124.474	-1.74782	0.992832	-1.76044	0.078333	0.596956	Trmt6
ENSMUSG00000024902	293.94	-1.28191	0.730964	-1.75372	0.079478	0.604701	Mrpl11
ENSMUSG00000058318	253.523	-1.50533	0.860248	-1.74988	0.0801394	0.608161	Phf21a
ENSMUSG00000036928	330.396	-1.08591	0.620782	-1.74926	0.0802453	0.608161	Stag3
ENSMUSG00000030763	198.96	1.30163	0.744476	1.74839	0.0803965	0.608161	Lcmt1
ENSMUSG00000047407	224.586	-1.39686	0.799084	-1.74808	0.08045	0.608161	Tgif1
ENSMUSG00000020922	94.3889	1.93279	1.11074	1.74009	0.0818433	0.613832	Lsm12
ENSMUSG00000015671	349.451	-1.18638	0.680876	-1.74244	0.0814316	0.613832	Psma2
ENSMUSG00000034064	266.219	-1.3336	0.766419	-1.74003	0.0818529	0.613832	Poglut1
ENSMUSG00000056124	195.123	1.55034	0.890848	1.7403	0.0818071	0.613832	B4galt6
ENSMUSG00000025261	1143.79	0.856856	0.492041	1.74143	0.0816079	0.613832	Huwe1
ENSMUSG00000029598	204.979	-1.25776	0.72359	-1.73822	0.0821719	0.615242	Plbd2
ENSMUSG00000041997	232.648	-1.22776	0.707962	-1.73421	0.0828808	0.61664	Tlk1
ENSMUSG00000105987	151.678	1.59906	0.922467	1.73346	0.0830142	0.61664	AI506816
ENSMUSG00000038252	1290.99	-0.824731	0.475222	-1.73547	0.0826584	0.61664	Ncapd2
ENSMUSG00000020257	555.569	-1.04528	0.602906	-1.73373	0.0829657	0.61664	Wdr82
ENSMUSG00000044252	714.269	0.975704	0.561931	1.73634	0.0825032	0.61664	Osbpl1a
ENSMUSG00000086583	103.632	-1.59175	0.91868	-1.73265	0.0831583	0.616736	Gm15500
ENSMUSG00000002546	223.257	1.18626	0.685513	1.73047	0.0835459	0.618385	Golga2
ENSMUSG00000019470	261.498	1.23694	0.715023	1.72992	0.0836438	0.618385	Xab2
ENSMUSG00000034557	91.5376	-1.78122	1.0309	-1.72783	0.0840195	0.619216	Zfyve9
ENSMUSG00000032905	317.243	-1.04647	0.605521	-1.72822	0.0839495	0.619216	Atg12
ENSMUSG00000026991	221.834	-1.40787	0.815368	-1.72667	0.0842268	0.619772	Pkp4
ENSMUSG00000029571	207.503	1.22241	0.708267	1.72591	0.0843636	0.619809	Tmem106b
ENSMUSG00000020219	338.547	-1.30627	0.758611	-1.72192	0.0850837	0.621554	Timm13
ENSMUSG00000034175	98.9017	1.6704	0.97022	1.72167	0.0851299	0.621554	Rhbdd3
ENSMUSG00000005958	266.449	1.18089	0.685359	1.72302	0.0848849	0.621554	Ephb3
ENSMUSG00000031176	164.733	-1.50495	0.873716	-1.72247	0.0849837	0.621554	Dynlt3
ENSMUSG00000030816	172.676	1.26764	0.736953	1.72011	0.0854124	0.62265	Rnf40
ENSMUSG00000084416	90.1528	-1.73213	1.00785	-1.71864	0.0856799	0.623633	Rpl10a-ps1
ENSMUSG00000027132	152.945	1.3626	0.796749	1.7102	0.0872295	0.624125	Katnbl1
ENSMUSG00000017764	257.319	1.11255	0.64993	1.7118	0.0869343	0.624125	Zswim1
ENSMUSG00000000827	148.941	1.53727	0.899908	1.70825	0.0875897	0.624125	Tpd52l2
ENSMUSG00000062908	277.644	1.19763	0.700639	1.70934	0.0873873	0.624125	Acadm
ENSMUSG00000043733	254.9	1.1936	0.698104	1.70977	0.0873077	0.624125	Ptpn11
ENSMUSG00000060419	125.594	-1.87881	1.09597	-1.71429	0.0864751	0.624125	NA
ENSMUSG00000029833	309.572	-1.06527	0.622355	-1.71168	0.0869555	0.624125	Trim24
ENSMUSG00000030342	131.428	-1.40954	0.821673	-1.71545	0.0862636	0.624125	Cd9
ENSMUSG00000007892	1760.85	-1.04633	0.611181	-1.71198	0.0868995	0.624125	Rplp1
ENSMUSG00000059439	94.4388	1.68278	0.981674	1.7142	0.0864924	0.624125	Bcas3
ENSMUSG00000021891	141.596	1.4326	0.834256	1.71722	0.0859385	0.624125	Mettl6
ENSMUSG00000015759	298.813	-1.15498	0.675625	-1.7095	0.0873581	0.624125	Cnih1
ENSMUSG00000024137	154.624	1.66618	0.972368	1.71353	0.0866146	0.624125	E4f1
ENSMUSG00000047423	260.923	-1.34989	0.790256	-1.70816	0.0876058	0.624125	AI837181
ENSMUSG00000029622	346.934	-1.15152	0.675617	-1.7044	0.0883066	0.625573	Arpc1b
ENSMUSG00000071662	181.531	-1.3687	0.803127	-1.70421	0.0883413	0.625573	Polr2g
ENSMUSG00000024982	116.804	-1.60415	0.940835	-1.70503	0.0881884	0.625573	Zdhhc6
ENSMUSG00000031161	265.327	1.19981	0.70359	1.70527	0.0881437	0.625573	Hdac6
ENSMUSG00000045438	106.289	1.61236	0.946905	1.70277	0.088612	0.625895	Cox19
ENSMUSG00000031861	145.056	1.57295	0.923879	1.70255	0.0886529	0.625895	Lpar2
ENSMUSG00000040865	340.608	1.08494	0.639236	1.69725	0.0896488	0.631977	Ino80d
ENSMUSG00000025907	191.792	1.55572	0.917198	1.69617	0.089854	0.632061	Rb1cc1
ENSMUSG00000093565	190.896	1.38386	0.816067	1.69577	0.0899295	0.632061	Rab26os
ENSMUSG00000019897	373.54	1.02058	0.603285	1.69171	0.0907013	0.634639	Ccdc59
ENSMUSG00000018593	2003.48	0.770416	0.455261	1.69225	0.0905981	0.634639	Sparc
ENSMUSG00000022429	121.261	-1.71411	1.01322	-1.69175	0.0906945	0.634639	Dmc1
ENSMUSG00000032046	135.597	1.3582	0.804049	1.68921	0.0911799	0.635793	Abhd12
ENSMUSG00000038116	240.376	-1.2487	0.740015	-1.6874	0.0915265	0.635793	Phf20
ENSMUSG00000002718	222.468	-1.32173	0.784314	-1.68521	0.0919479	0.635793	Cse1l
ENSMUSG00000066037	120.598	1.87952	1.11445	1.6865	0.0916999	0.635793	Hnrnpr
ENSMUSG00000001569	240.231	1.52587	0.903877	1.68814	0.0913844	0.635793	Nom1
ENSMUSG00000041046	153.426	1.39852	0.829702	1.68557	0.0918795	0.635793	Ramp3
ENSMUSG00000001100	347.91	1.01438	0.601776	1.68564	0.0918645	0.635793	Poldip2
ENSMUSG00000040658	298.937	1.19151	0.706356	1.68683	0.0916352	0.635793	Dnph1
ENSMUSG00000085438	421.151	1.01294	0.602264	1.68188	0.0925916	0.6365	Oip5os1
ENSMUSG00000042298	151.384	1.29804	0.771585	1.68231	0.0925088	0.6365	Ttc19
ENSMUSG00000051934	837.16	0.935094	0.555607	1.68301	0.0923724	0.6365	Spats2
ENSMUSG00000095180	113.755	-1.5184	0.902401	-1.68262	0.0924494	0.6365	Rhox5
ENSMUSG00000018541	101.308	1.6455	0.979104	1.68062	0.0928374	0.636711	Cwc25
ENSMUSG00000021591	96.0481	1.83478	1.09192	1.68033	0.0928932	0.636711	Glrx
ENSMUSG00000036779	206.474	1.18309	0.704816	1.67858	0.0932332	0.638066	Tent4b
ENSMUSG00000040675	368.813	0.991322	0.591293	1.67653	0.0936337	0.638066	Mthfd1l
ENSMUSG00000021996	127.102	1.52176	0.907471	1.67693	0.093557	0.638066	Esd
ENSMUSG00000022536	336.919	1.03415	0.616634	1.67709	0.0935253	0.638066	Glyr1
ENSMUSG00000043467	89.3961	1.65217	0.988849	1.6708	0.0947604	0.640476	Zbtb37
ENSMUSG00000028179	236.341	-1.41669	0.849659	-1.66736	0.0954421	0.640476	Cth
ENSMUSG00000028284	149.312	-1.38524	0.829938	-1.66909	0.0950997	0.640476	Map3k7
ENSMUSG00000028382	174.494	-1.42038	0.850844	-1.66938	0.0950431	0.640476	Ptbp3
ENSMUSG00000032340	203.206	-1.67424	1.00351	-1.66838	0.0952413	0.640476	Neo1
ENSMUSG00000045594	138.894	-1.57504	0.941927	-1.67215	0.0944945	0.640476	Glb1
ENSMUSG00000020167	233.545	1.12203	0.673027	1.66714	0.0954857	0.640476	Tcf3
ENSMUSG00000021226	135.636	1.46278	0.876817	1.66829	0.0952584	0.640476	Acot2
ENSMUSG00000021520	273.039	-1.09553	0.656331	-1.66917	0.0950839	0.640476	Uqcrb
ENSMUSG00000021650	91.7704	-1.59302	0.954547	-1.66887	0.0951423	0.640476	Ptcd2
ENSMUSG00000042348	106.771	1.56274	0.934887	1.67158	0.094607	0.640476	Arl15
ENSMUSG00000073678	296.91	1.06555	0.639867	1.66526	0.09586	0.642071	Pgap1
ENSMUSG00000027291	129.015	-1.3713	0.824563	-1.66306	0.0962999	0.643185	Vps39
ENSMUSG00000052456	669.638	0.912127	0.548409	1.66323	0.0962672	0.643185	Get3
ENSMUSG00000038418	188.588	-1.21959	0.734677	-1.66004	0.0969066	0.646319	Egr1
ENSMUSG00000041415	533.119	0.917039	0.55269	1.65923	0.0970696	0.646489	Dicer1
ENSMUSG00000013593	341.893	-1.00498	0.606935	-1.65582	0.097758	0.650062	Ndufs2
ENSMUSG00000030045	179.152	1.58258	0.956346	1.65482	0.0979615	0.650062	Mrpl19
ENSMUSG00000030869	96.733	-1.518	0.917483	-1.65453	0.0980208	0.650062	Ndufab1
ENSMUSG00000026439	124.556	-1.69287	1.02435	-1.65263	0.0984068	0.650103	Rbbp5
ENSMUSG00000025413	205.062	1.37193	0.829691	1.65354	0.0982214	0.650103	Ttc4
ENSMUSG00000019087	776.344	0.905658	0.548068	1.65245	0.0984418	0.650103	Atp6ap1
ENSMUSG00000029313	258.47	1.1293	0.683692	1.65176	0.098583	0.650122	Aff1
ENSMUSG00000057147	170.13	-1.33296	0.81786	-1.62982	0.10314	0.650573	Dph6
ENSMUSG00000049940	328.116	1.17163	0.719632	1.6281	0.103504	0.650573	Pgrmc2
ENSMUSG00000027808	301.52	-1.04539	0.64519	-1.62028	0.105172	0.650573	Serp1
ENSMUSG00000034610	667.688	1.02224	0.620858	1.64649	0.0996623	0.650573	Tut4
ENSMUSG00000028809	2543.18	0.732688	0.446913	1.63944	0.101121	0.650573	Srrm1
ENSMUSG00000028932	124.907	-1.62516	1.00101	-1.62352	0.104479	0.650573	Psmc2
ENSMUSG00000039841	287.88	1.24694	0.760711	1.63918	0.101176	0.650573	Zfp800
ENSMUSG00000107610	212.794	1.21829	0.744914	1.63548	0.101948	0.650573	NA
ENSMUSG00000005362	130.322	1.36836	0.843874	1.62152	0.104906	0.650573	Crbn
ENSMUSG00000030172	244.407	1.05582	0.650225	1.62378	0.104423	0.650573	Erc1
ENSMUSG00000023505	207.156	-1.13441	0.690724	-1.64235	0.100517	0.650573	Cdca3
ENSMUSG00000072244	316.583	-1.30605	0.795394	-1.64201	0.100588	0.650573	Trim6
ENSMUSG00000030980	717.811	0.980493	0.59998	1.63421	0.102215	0.650573	Knop1
ENSMUSG00000101609	594.822	0.901995	0.54955	1.64133	0.100728	0.650573	Kcnq1ot1
ENSMUSG00000003039	660.386	0.898158	0.554045	1.62109	0.104998	0.650573	Fam32a
ENSMUSG00000000088	1079.82	-0.86746	0.534561	-1.62275	0.104642	0.650573	Cox5a
ENSMUSG00000069682	743.384	-0.889346	0.541351	-1.64283	0.100419	0.650573	Gm10275
ENSMUSG00000037171	135.572	-1.55122	0.941099	-1.64831	0.0992901	0.650573	Nodal
ENSMUSG00000037710	256.499	-1.09615	0.666496	-1.64465	0.100042	0.650573	Cisd1
ENSMUSG00000020329	96.1346	1.50518	0.92158	1.63326	0.102413	0.650573	Polrmt
ENSMUSG00000034024	802.618	-0.851694	0.519809	-1.63847	0.101323	0.650573	Cct2
ENSMUSG00000060938	3836.78	0.764594	0.464405	1.64639	0.0996826	0.650573	Rpl26
ENSMUSG00000020680	296.982	-1.21713	0.738773	-1.64751	0.0994538	0.650573	Taf15
ENSMUSG00000034341	275.411	-1.27389	0.783656	-1.62557	0.104041	0.650573	Wbp2
ENSMUSG00000050628	188.728	-1.36589	0.840408	-1.62527	0.104104	0.650573	Ubald2
ENSMUSG00000025384	408.047	1.00811	0.621518	1.62202	0.1048	0.650573	Faap100
ENSMUSG00000005656	632.272	0.854489	0.527066	1.62122	0.104971	0.650573	Snx6
ENSMUSG00000021051	478.758	0.907586	0.552942	1.64138	0.100719	0.650573	Ppp2r5e
ENSMUSG00000037851	296.37	-1.06265	0.650203	-1.63433	0.10219	0.650573	Iars
ENSMUSG00000025872	365.023	-0.965428	0.596147	-1.61945	0.105351	0.650573	Thoc3
ENSMUSG00000041773	201.871	-1.29078	0.78317	-1.64815	0.099322	0.650573	Enc1
ENSMUSG00000060373	1756.35	-0.925283	0.567386	-1.63078	0.102936	0.650573	Hnrnpc
ENSMUSG00000021952	286.399	1.17366	0.724946	1.61896	0.105457	0.650573	Xpo4
ENSMUSG00000050310	301.602	-1.05874	0.651196	-1.62583	0.103985	0.650573	Rictor
ENSMUSG00000022142	242.207	-1.37501	0.84232	-1.6324	0.102595	0.650573	Nup155
ENSMUSG00000045763	2469.13	-0.732328	0.449362	-1.62971	0.103164	0.650573	Basp1
ENSMUSG00000034259	278.707	1.17799	0.7216	1.63246	0.102582	0.650573	Exosc4
ENSMUSG00000068206	265.225	1.12484	0.69521	1.61799	0.105665	0.650573	Pick1
ENSMUSG00000009733	105.543	-1.68387	1.04085	-1.61779	0.105708	0.650573	Tfcp2
ENSMUSG00000036966	151.682	-1.45879	0.895981	-1.62815	0.103493	0.650573	Spryd3
ENSMUSG00000022822	215.003	-1.29922	0.80041	-1.6232	0.104547	0.650573	Abcc5
ENSMUSG00000022781	550.822	0.972784	0.590203	1.64822	0.0993076	0.650573	Pak2
ENSMUSG00000022983	151.831	1.3355	0.813295	1.64208	0.100573	0.650573	Scaf4
ENSMUSG00000071172	383.517	-0.952624	0.581731	-1.63757	0.101512	0.650573	Srsf3
ENSMUSG00000024369	210.018	-1.1113	0.679451	-1.63559	0.101926	0.650573	Nelfe
ENSMUSG00000023942	407.134	-1.13696	0.696837	-1.6316	0.102763	0.650573	Slc29a1
ENSMUSG00000024096	386.148	0.987414	0.602503	1.63885	0.101244	0.650573	Ralbp1
ENSMUSG00000117771	189.611	1.2403	0.758102	1.63605	0.101828	0.650573	Gm25432
ENSMUSG00000054874	163.551	-1.20819	0.738426	-1.63617	0.101804	0.650573	Pcnx3
ENSMUSG00000047731	101.649	1.43049	0.877524	1.63014	0.103071	0.650573	Wbp1l
ENSMUSG00000031231	253.228	-1.21531	0.750965	-1.61833	0.105591	0.650573	Cox7b
ENSMUSG00000039087	133.507	-1.5597	0.965418	-1.61557	0.106187	0.651946	Rreb1
ENSMUSG00000051579	215.529	1.11535	0.69042	1.61547	0.106208	0.651946	Tceal8
ENSMUSG00000021374	231.732	-1.07924	0.668346	-1.61479	0.106355	0.651998	Nup153
ENSMUSG00000085241	805.644	0.838474	0.519571	1.61378	0.106575	0.652492	Snhg3
ENSMUSG00000062997	306.724	1.18852	0.737537	1.61147	0.107078	0.653051	Rpl35
ENSMUSG00000091780	149.229	-1.55642	0.965855	-1.61145	0.107083	0.653051	Sco2
ENSMUSG00000024837	719.178	0.96036	0.595846	1.61176	0.107015	0.653051	Dmrt1
ENSMUSG00000017421	425.315	0.945563	0.587302	1.61001	0.107395	0.653461	Zfp207
ENSMUSG00000020994	652.476	0.982542	0.610389	1.6097	0.107464	0.653461	Pnn
ENSMUSG00000032501	162.081	-1.21928	0.757681	-1.60923	0.107567	0.653461	Trib1
ENSMUSG00000032579	90.7391	-1.54579	0.961839	-1.60712	0.108028	0.654571	Hemk1
ENSMUSG00000044894	554.595	-0.991646	0.616836	-1.60763	0.107916	0.654571	Uqcrq
ENSMUSG00000041966	167.966	1.40735	0.878803	1.60144	0.109279	0.655715	Dcaf17
ENSMUSG00000035069	172.271	1.57065	0.979372	1.60373	0.108774	0.655715	Oma1
ENSMUSG00000029106	250.731	1.0727	0.669822	1.60146	0.109274	0.655715	Add1
ENSMUSG00000029152	362.685	0.954907	0.59654	1.60074	0.109434	0.655715	Ociad1
ENSMUSG00000058355	202.076	-1.11026	0.692496	-1.60328	0.108874	0.655715	Abce1
ENSMUSG00000032050	825.419	0.800844	0.500545	1.59994	0.109611	0.655715	Rdx
ENSMUSG00000040699	312.887	-1.05154	0.655798	-1.60346	0.108834	0.655715	Limd2
ENSMUSG00000078622	154.249	1.5266	0.953392	1.60123	0.109326	0.655715	Ccdc47
ENSMUSG00000063480	124.401	-1.41185	0.882248	-1.60029	0.109535	0.655715	Snu13
ENSMUSG00000024603	281.616	-1.54015	0.961639	-1.60159	0.109246	0.655715	Dctn4
ENSMUSG00000071660	204.939	1.26756	0.792674	1.59909	0.109801	0.656015	Ttc9c
ENSMUSG00000047539	172.597	1.30668	0.817461	1.59846	0.109941	0.65602	Fbxo28
ENSMUSG00000033059	127.556	1.39189	0.874294	1.59202	0.11138	0.659172	Pygb
ENSMUSG00000028436	140.826	-1.37313	0.860773	-1.59523	0.110662	0.659172	Dcaf12
ENSMUSG00000034021	262.079	1.34697	0.84633	1.59154	0.111488	0.659172	Pds5b
ENSMUSG00000030016	357.22	0.970991	0.609617	1.59279	0.111208	0.659172	Zfp638
ENSMUSG00000040488	164.163	-1.31737	0.827263	-1.59245	0.111284	0.659172	Ltbp4
ENSMUSG00000040204	149.505	1.47614	0.927757	1.59108	0.111591	0.659172	Pclaf
ENSMUSG00000020840	530.762	-1.13907	0.715844	-1.59123	0.111557	0.659172	Blmh
ENSMUSG00000005078	157.513	-1.33624	0.83803	-1.5945	0.110825	0.659172	Jkamp
ENSMUSG00000031016	370.342	-1.20802	0.760453	-1.58855	0.112163	0.66006	Wee1
ENSMUSG00000015757	222.542	1.42918	0.89957	1.58873	0.112121	0.66006	Ppil4
ENSMUSG00000019467	149.936	1.23476	0.777036	1.58907	0.112045	0.66006	Arhgef25
ENSMUSG00000061559	676.792	1.19531	0.753244	1.58688	0.11254	0.661453	Wdr61
ENSMUSG00000004393	149.545	-1.36804	0.862491	-1.58615	0.112706	0.661604	Ddx56
ENSMUSG00000028098	202.313	1.10978	0.700332	1.58464	0.113048	0.661958	Rnf115
ENSMUSG00000020802	188.166	-1.21068	0.76401	-1.58464	0.113048	0.661958	Ube2o
ENSMUSG00000027864	139.451	-1.3234	0.837426	-1.58032	0.114033	0.662246	Ptgfrn
ENSMUSG00000006586	128.899	1.27929	0.807992	1.5833	0.113354	0.662246	Runx1t1
ENSMUSG00000029676	121.41	-1.38858	0.87778	-1.58193	0.113666	0.662246	Pot1a
ENSMUSG00000059495	233.339	1.11803	0.708022	1.57908	0.114317	0.662246	Arhgef12
ENSMUSG00000020196	440.304	0.922854	0.583141	1.58256	0.113522	0.662246	Cabin1
ENSMUSG00000074748	303.211	1.05375	0.665837	1.5826	0.113514	0.662246	Atxn7l3b
ENSMUSG00000112515	259.941	1.3258	0.839469	1.57933	0.114259	0.662246	NA
ENSMUSG00000068245	157.281	-1.27196	0.805697	-1.57871	0.114402	0.662246	Phf11d
ENSMUSG00000034243	337.715	0.992075	0.628248	1.57911	0.11431	0.662246	Golgb1
ENSMUSG00000023944	26408.2	0.667224	0.422759	1.57826	0.114506	0.662246	Hsp90ab1
ENSMUSG00000041763	187.282	-1.1312	0.717239	-1.57716	0.114758	0.662767	Tpp2
ENSMUSG00000027455	207.854	-1.0743	0.684145	-1.57028	0.116349	0.662767	Nsfl1c
ENSMUSG00000028683	420.462	0.975574	0.619252	1.57541	0.115162	0.662767	Eif2b3
ENSMUSG00000039633	236.197	-1.16444	0.741191	-1.57104	0.116173	0.662767	Lonrf1
ENSMUSG00000042496	112.387	1.45913	0.925507	1.57658	0.114893	0.662767	Prdm10
ENSMUSG00000007656	937.622	0.799785	0.508445	1.573	0.115718	0.662767	Arpp19
ENSMUSG00000020048	969.713	0.845737	0.536735	1.57571	0.115093	0.662767	Hsp90b1
ENSMUSG00000025351	636.863	-0.912966	0.582425	-1.56752	0.116992	0.662767	Cd63
ENSMUSG00000016984	112.362	1.50477	0.95972	1.56792	0.1169	0.662767	Etaa1
ENSMUSG00000035293	418.289	-0.93201	0.593874	-1.56937	0.116561	0.662767	G2e3
ENSMUSG00000022314	1498.61	-0.737714	0.469223	-1.57221	0.115903	0.662767	Rad21
ENSMUSG00000022332	152.44	-1.32767	0.84596	-1.56943	0.116548	0.662767	Khdrbs3
ENSMUSG00000022800	156.451	-1.53046	0.97434	-1.57077	0.116237	0.662767	Fyttd1
ENSMUSG00000022957	375.588	0.976943	0.620914	1.5734	0.115627	0.662767	Itsn1
ENSMUSG00000036036	248.382	-1.13673	0.724456	-1.56908	0.116629	0.662767	Zfp57
ENSMUSG00000002477	490.405	-1.0397	0.663022	-1.56812	0.116853	0.662767	Snrpd1
ENSMUSG00000036022	556.512	0.938708	0.597073	1.57218	0.115908	0.662767	Fam122b
ENSMUSG00000025949	150.044	1.27938	0.816901	1.56614	0.117317	0.663254	Pikfyve
ENSMUSG00000026309	100.1	1.44183	0.936088	1.54028	0.123493	0.663254	Ilkap
ENSMUSG00000026767	88.1617	-1.49273	0.9592	-1.55622	0.119656	0.663254	Mindy3
ENSMUSG00000026974	191.304	1.14833	0.74377	1.54393	0.122606	0.663254	Zmynd19
ENSMUSG00000026927	104.422	1.62469	1.04314	1.55751	0.119351	0.663254	Entr1
ENSMUSG00000027379	120.354	-1.77791	1.15345	-1.54139	0.123223	0.663254	Bub1
ENSMUSG00000027634	110.344	1.45419	0.937265	1.55152	0.120777	0.663254	Ndrg3
ENSMUSG00000047213	180.171	-1.18158	0.768825	-1.53686	0.124326	0.663254	Ythdf3
ENSMUSG00000004896	186.019	1.29137	0.829846	1.55615	0.119672	0.663254	Rrnad1
ENSMUSG00000047824	164.567	-1.25238	0.809829	-1.54647	0.12199	0.663254	Pygo2
ENSMUSG00000008763	159.782	1.25618	0.816975	1.5376	0.124147	0.663254	Man1a2
ENSMUSG00000028034	1446.21	0.749468	0.487136	1.53852	0.123922	0.663254	Fubp1
ENSMUSG00000039852	624.795	1.06789	0.686039	1.55661	0.119563	0.663254	Rere
ENSMUSG00000040274	91.8195	-1.57583	1.02543	-1.53675	0.124356	0.663254	Cdk6
ENSMUSG00000037210	417.106	0.987387	0.632714	1.56056	0.118628	0.663254	Fam193a
ENSMUSG00000029238	190.59	1.22143	0.79268	1.54088	0.123345	0.663254	Clock
ENSMUSG00000004951	339.935	-1.02954	0.670322	-1.53589	0.124565	0.663254	Hspb1
ENSMUSG00000001844	149.311	-1.24592	0.805392	-1.54697	0.12187	0.663254	Zdhhc4
ENSMUSG00000033940	528.744	0.93629	0.606822	1.54294	0.122845	0.663254	Brk1
ENSMUSG00000030309	174.475	-1.19143	0.773295	-1.54072	0.123385	0.663254	Caprin2
ENSMUSG00000033916	413.652	-0.939456	0.606266	-1.54958	0.121243	0.663254	Chmp2a
ENSMUSG00000030689	427.8	1.01558	0.658052	1.54332	0.122754	0.663254	Ino80e
ENSMUSG00000037706	724.343	-0.890693	0.571577	-1.55831	0.11916	0.663254	Cd81
ENSMUSG00000031485	195.481	1.27743	0.832229	1.53495	0.124797	0.663254	Plpbp
ENSMUSG00000031807	1332.16	0.927709	0.600065	1.54601	0.122101	0.663254	Pgls
ENSMUSG00000050079	132.603	1.3517	0.869906	1.55385	0.12022	0.663254	Rspry1
ENSMUSG00000031671	237.702	-1.02534	0.656816	-1.56107	0.118507	0.663254	Setd6
ENSMUSG00000038000	167.151	1.55994	0.996404	1.56557	0.117449	0.663254	Acd
ENSMUSG00000011958	348.309	0.923001	0.601502	1.53449	0.124908	0.663254	Bnip2
ENSMUSG00000032607	151.731	-1.25199	0.816049	-1.53421	0.124977	0.663254	Amt
ENSMUSG00000020451	138.736	1.42804	0.918562	1.55465	0.12003	0.663254	Limk2
ENSMUSG00000020321	214.551	1.08909	0.702611	1.55006	0.121126	0.663254	Mdh1
ENSMUSG00000018761	721.877	0.97854	0.634769	1.54157	0.123179	0.663254	Mpdu1
ENSMUSG00000020817	203.859	1.12036	0.718043	1.56029	0.118691	0.663254	Rabep1
ENSMUSG00000021022	226.565	1.157	0.747632	1.54755	0.12173	0.663254	Ppp2r3c
ENSMUSG00000034574	140.586	-1.39241	0.906533	-1.53597	0.124546	0.663254	Daam1
ENSMUSG00000072825	227.251	1.05197	0.685605	1.53437	0.12494	0.663254	Cep170b
ENSMUSG00000041297	270.749	1.665	1.07298	1.55175	0.120722	0.663254	Cdk13
ENSMUSG00000021555	290.135	1.2305	0.794762	1.54826	0.121559	0.663254	Naa35
ENSMUSG00000062014	252.963	-1.0002	0.647084	-1.5457	0.122176	0.663254	Gmfb
ENSMUSG00000022456	165.063	-1.43145	0.920715	-1.55472	0.120014	0.663254	Septin3
ENSMUSG00000023027	370.295	1.0612	0.689269	1.5396	0.123659	0.663254	Atf1
ENSMUSG00000022946	116.706	-1.55217	1.00476	-1.54482	0.122391	0.663254	Dop1b
ENSMUSG00000061544	138.885	1.32341	0.850085	1.55679	0.11952	0.663254	Zfp229
ENSMUSG00000024122	337.558	-1.28931	0.824854	-1.56308	0.118034	0.663254	Pdpk1
ENSMUSG00000002625	623.427	0.966142	0.628112	1.53817	0.124007	0.663254	Akap8l
ENSMUSG00000024309	111.66	-1.77874	1.15762	-1.53655	0.124403	0.663254	Pfdn6
ENSMUSG00000023939	209.963	1.08633	0.703365	1.54447	0.122474	0.663254	Mrpl14
ENSMUSG00000003199	154.417	-1.35906	0.875814	-1.55177	0.120717	0.663254	Mpnd
ENSMUSG00000024056	218.077	-1.05861	0.686276	-1.54254	0.122943	0.663254	Ndc80
ENSMUSG00000038299	309.024	-1.05833	0.67706	-1.56313	0.118022	0.663254	Wdr36
ENSMUSG00000024515	309.517	0.999813	0.650806	1.53627	0.124473	0.663254	Smad4
ENSMUSG00000035765	252.245	-1.1345	0.731271	-1.55141	0.120804	0.663254	Dym
ENSMUSG00000024855	163.754	1.22248	0.783317	1.56064	0.118608	0.663254	Pacs1
ENSMUSG00000000134	186.567	-1.46021	0.937802	-1.55706	0.119456	0.663254	Tfe3
ENSMUSG00000046873	89.3364	-1.46947	0.951828	-1.54384	0.122627	0.663254	Mbtps2
ENSMUSG00000007783	121.854	-1.44719	0.944063	-1.53294	0.125291	0.663503	Cpt1c
ENSMUSG00000031490	985.319	-0.860011	0.561044	-1.53288	0.125306	0.663503	Eif4ebp1
ENSMUSG00000026082	110.433	1.43655	0.938623	1.53049	0.125895	0.664376	Rev1
ENSMUSG00000027660	156.932	-1.38678	0.90602	-1.53063	0.125862	0.664376	Skil
ENSMUSG00000015711	89.0664	-1.63983	1.07136	-1.5306	0.125869	0.664376	Prune1
ENSMUSG00000031781	954.273	-0.748868	0.4896	-1.52955	0.126128	0.664859	Ciapin1
ENSMUSG00000021000	92.8126	-1.43932	0.942869	-1.52653	0.126877	0.668057	Mia2
ENSMUSG00000032267	350.298	-0.943264	0.618239	-1.52573	0.127078	0.668265	Usp28
ENSMUSG00000071379	219.219	1.2739	0.835219	1.52523	0.127201	0.668265	Hpcal1
ENSMUSG00000068966	88.9167	-1.53093	1.0052	-1.52301	0.127756	0.668538	Zbtb34
ENSMUSG00000044308	176.601	-1.48168	0.971953	-1.52444	0.127399	0.668538	Ubr3
ENSMUSG00000025439	262.441	-1.03288	0.678116	-1.52316	0.127718	0.668538	Clns1a
ENSMUSG00000079003	132.071	-1.29961	0.853461	-1.52275	0.127821	0.668538	Samd1
ENSMUSG00000041890	225.27	-1.08576	0.714067	-1.52053	0.128377	0.669914	Git2
ENSMUSG00000022023	142.063	-1.36245	0.896353	-1.52	0.128512	0.669914	Wbp4
ENSMUSG00000023147	137.557	-1.48932	0.979393	-1.52066	0.128345	0.669914	Get1
ENSMUSG00000032788	189.44	-1.10537	0.728438	-1.51745	0.129153	0.672511	Pdxk
ENSMUSG00000033809	138.692	-1.51589	1.0004	-1.51528	0.129702	0.674624	Alg3
ENSMUSG00000034032	305.297	1.0975	0.726109	1.51148	0.130665	0.67575	Rpap1
ENSMUSG00000016921	442.119	-0.937394	0.622452	-1.50597	0.132075	0.67575	Srsf6
ENSMUSG00000040209	296.532	-0.99855	0.66278	-1.50661	0.131911	0.67575	Zfp704
ENSMUSG00000028583	327.523	1.23592	0.818763	1.5095	0.131172	0.67575	Pdpn
ENSMUSG00000029438	104.697	1.46017	0.965564	1.51225	0.130471	0.67575	Bcl7a
ENSMUSG00000030630	107.002	-1.3195	0.873664	-1.5103	0.130967	0.67575	Fah
ENSMUSG00000035086	257.174	1.26642	0.837642	1.51189	0.130562	0.67575	Becn1
ENSMUSG00000021037	119.487	1.40423	0.929061	1.51145	0.130673	0.67575	Ahsa1
ENSMUSG00000009470	216.85	-1.09213	0.7249	-1.50659	0.131915	0.67575	Tnpo1
ENSMUSG00000040760	407.372	-0.903717	0.600004	-1.50618	0.13202	0.67575	Appl1
ENSMUSG00000033589	157.006	-1.17994	0.782224	-1.50844	0.131443	0.67575	Reep4
ENSMUSG00000022556	88.2153	1.68866	1.12121	1.5061	0.132042	0.67575	Hsf1
ENSMUSG00000002767	298.337	-0.942116	0.624472	-1.50866	0.131386	0.67575	Mrpl2
ENSMUSG00000041057	2653.2	0.692436	0.458839	1.5091	0.131272	0.67575	Wdr43
ENSMUSG00000031403	5814.51	0.711646	0.471904	1.50803	0.131547	0.67575	Dkc1
ENSMUSG00000021250	181.287	1.11499	0.740785	1.50515	0.132287	0.675758	Fos
ENSMUSG00000037071	501.538	0.849487	0.564575	1.50465	0.132414	0.675758	Scd1
ENSMUSG00000035173	118.697	-1.45957	0.970272	-1.50429	0.132507	0.675758	Ccdc186
ENSMUSG00000021666	164.439	1.48445	0.98755	1.50317	0.132796	0.676499	Gfm2
ENSMUSG00000001138	176.438	-1.08908	0.726975	-1.4981	0.134109	0.678041	Cnnm3
ENSMUSG00000039536	240.461	1.15355	0.768677	1.5007	0.133434	0.678041	Stau1
ENSMUSG00000028522	871.716	0.796368	0.53087	1.50012	0.133584	0.678041	Mier1
ENSMUSG00000014329	100.785	1.44798	0.965473	1.49976	0.133676	0.678041	Bicc1
ENSMUSG00000022884	89.2125	-1.63407	1.09028	-1.49876	0.133935	0.678041	Eif4a2
ENSMUSG00000022833	115.114	-1.49095	0.993457	-1.50077	0.133415	0.678041	Ccdc14
ENSMUSG00000024091	229.17	-1.22974	0.820772	-1.49827	0.134062	0.678041	Vapa
ENSMUSG00000024042	220.622	-1.23999	0.828301	-1.49702	0.134387	0.678719	Sik1
ENSMUSG00000041777	124.8	1.46694	0.980698	1.49581	0.134702	0.67958	Cir1
ENSMUSG00000063802	205.268	-1.16871	0.782793	-1.493	0.135438	0.681831	Hspbp1
ENSMUSG00000023967	104.668	-1.44288	0.966215	-1.49333	0.13535	0.681831	Mrps18a
ENSMUSG00000026883	296.725	1.16689	0.792666	1.4721	0.140993	0.68286	Dab2ip
ENSMUSG00000038241	144.949	-1.41713	0.952424	-1.48792	0.136773	0.68286	Cep250
ENSMUSG00000005779	612.14	-0.799458	0.542699	-1.47312	0.14072	0.68286	Psmb4
ENSMUSG00000042198	116.979	1.40095	0.942234	1.48684	0.137056	0.68286	Chchd7
ENSMUSG00000054428	1326.18	0.715307	0.485318	1.47389	0.140511	0.68286	Atpif1
ENSMUSG00000029130	109.32	1.30811	0.880365	1.48588	0.137312	0.68286	Rnf32
ENSMUSG00000015880	266.676	-1.20485	0.814435	-1.47936	0.139044	0.68286	Ncapg
ENSMUSG00000029472	1386.04	0.784598	0.531515	1.47615	0.139902	0.68286	Anapc5
ENSMUSG00000029560	471.001	0.941017	0.63944	1.47163	0.141122	0.68286	Snx8
ENSMUSG00000041313	364.803	0.929861	0.627797	1.48115	0.138567	0.68286	Slc7a1
ENSMUSG00000031865	114.167	1.52027	1.0247	1.48363	0.137908	0.68286	Dctn1
ENSMUSG00000044562	98.8606	-1.44648	0.980777	-1.47483	0.140257	0.68286	Rasip1
ENSMUSG00000066232	135.195	-1.45389	0.982926	-1.47915	0.139101	0.68286	Ipo7
ENSMUSG00000031617	133.117	1.34487	0.914061	1.47131	0.141207	0.68286	Tmem184c
ENSMUSG00000005698	960.244	0.769359	0.522767	1.47171	0.1411	0.68286	Ctcf
ENSMUSG00000031948	625.373	-0.85458	0.573535	-1.49002	0.136219	0.68286	Kars
ENSMUSG00000034007	105.567	1.44853	0.980974	1.47662	0.139778	0.68286	Scaper
ENSMUSG00000032413	199.053	1.19995	0.812737	1.47643	0.139828	0.68286	Rasa2
ENSMUSG00000054452	401.95	0.850462	0.577159	1.47353	0.140608	0.68286	Tle5
ENSMUSG00000034667	132.449	1.3862	0.931096	1.48878	0.136545	0.68286	Xpot
ENSMUSG00000037533	259.273	1.04637	0.702306	1.48991	0.136247	0.68286	Rapgef6
ENSMUSG00000035198	417.984	0.94669	0.639465	1.48044	0.138756	0.68286	Tubg1
ENSMUSG00000004789	294.752	-1.00958	0.682874	-1.47843	0.139292	0.68286	Dlst
ENSMUSG00000049658	234.827	0.972291	0.659383	1.47455	0.140335	0.68286	Bdp1
ENSMUSG00000022204	246.565	-1.0659	0.721478	-1.47738	0.139573	0.68286	Ngdn
ENSMUSG00000068220	417.847	-0.86621	0.58514	-1.48035	0.138781	0.68286	Lgals1
ENSMUSG00000069135	103.695	1.47326	0.995988	1.47919	0.139089	0.68286	Cep43
ENSMUSG00000040097	116.677	-1.50584	1.01099	-1.48948	0.136361	0.68286	Flywch1
ENSMUSG00000025730	437.563	0.919638	0.61966	1.4841	0.137782	0.68286	Rab40c
ENSMUSG00000044857	256.428	1.05754	0.709828	1.48985	0.136265	0.68286	Lemd2
ENSMUSG00000038762	940.982	0.784449	0.533297	1.47094	0.141307	0.68286	Abcf1
ENSMUSG00000006740	1161.88	0.724122	0.491206	1.47417	0.140436	0.68286	Kif5b
ENSMUSG00000008301	365.007	0.970899	0.659125	1.47301	0.140748	0.68286	Phax
ENSMUSG00000006456	219.936	-1.11379	0.75128	-1.48253	0.1382	0.68286	Rbm14
ENSMUSG00000024968	152.109	-1.14283	0.768314	-1.48745	0.136896	0.68286	Rcor2
ENSMUSG00000033863	722.384	-0.958213	0.65137	-1.47107	0.141271	0.68286	Klf9
ENSMUSG00000031154	136.498	1.20934	0.815234	1.48343	0.13796	0.68286	Otud5
ENSMUSG00000031349	187.721	-1.37874	0.936233	-1.47264	0.140847	0.68286	Nsdhl
ENSMUSG00000045103	177.594	1.08579	0.732189	1.48294	0.13809	0.68286	Dmd
ENSMUSG00000022257	2128.18	0.716876	0.48766	1.47003	0.141553	0.683348	Laptm4b
ENSMUSG00000027342	105.578	-1.34496	0.916485	-1.46752	0.142234	0.683816	Pcna
ENSMUSG00000005374	296.968	-1.25218	0.856155	-1.46257	0.143586	0.683816	Tbl2
ENSMUSG00000002748	874.861	0.926122	0.633352	1.46226	0.143671	0.683816	Baz1b
ENSMUSG00000033735	1049.42	0.975942	0.667377	1.46236	0.143644	0.683816	Spr
ENSMUSG00000025503	989.542	-0.748967	0.511433	-1.46445	0.143071	0.683816	Taldo1
ENSMUSG00000031950	167.427	-1.27819	0.874154	-1.4622	0.143686	0.683816	Gabarapl2
ENSMUSG00000033953	117.976	-1.34783	0.921767	-1.46222	0.143681	0.683816	Ppp3r1
ENSMUSG00000042148	321.703	0.956014	0.651923	1.46645	0.142525	0.683816	Cox10
ENSMUSG00000041359	217.523	-1.04308	0.71216	-1.46467	0.143012	0.683816	Tcl1
ENSMUSG00000021811	213.607	-1.06334	0.726341	-1.46396	0.143204	0.683816	Dnajc9
ENSMUSG00000015461	133.53	-1.49031	1.01745	-1.46475	0.142989	0.683816	Atf6b
ENSMUSG00000071054	620.342	0.947774	0.646505	1.466	0.142649	0.683816	Safb
ENSMUSG00000024048	130.216	-1.17937	0.803811	-1.46723	0.142314	0.683816	Myl12a
ENSMUSG00000024858	253.023	1.03092	0.702713	1.46705	0.142362	0.683816	Grk2
ENSMUSG00000033703	112.719	1.29058	0.883157	1.46133	0.143926	0.684267	Fcsk
ENSMUSG00000042506	567.612	0.854096	0.585608	1.45848	0.144709	0.687295	Usp22
ENSMUSG00000066979	335.725	-0.948071	0.650892	-1.45657	0.145235	0.689095	Bub3
ENSMUSG00000050621	296.889	1.08236	0.743488	1.45579	0.145451	0.689428	Rps27rt
ENSMUSG00000031548	652.932	0.837811	0.576081	1.45433	0.145855	0.690646	Sfrp1
ENSMUSG00000029998	204.843	1.15277	0.794368	1.45117	0.146731	0.692701	Pcyox1
ENSMUSG00000022711	144.453	1.17119	0.80674	1.45175	0.14657	0.692701	Pmm2
ENSMUSG00000025616	142.361	1.14479	0.78886	1.4512	0.146725	0.692701	Usp16
ENSMUSG00000028082	243.92	1.01553	0.701114	1.44845	0.147491	0.695589	Sh3d19
ENSMUSG00000027746	102.651	1.56717	1.08422	1.44543	0.148337	0.698878	Ufm1
ENSMUSG00000030796	306.331	0.992215	0.687609	1.44299	0.149023	0.700004	Tead2
ENSMUSG00000021559	99.8583	-1.50919	1.04527	-1.44383	0.148788	0.700004	Dapk1
ENSMUSG00000050299	1447.55	0.674022	0.467032	1.4432	0.148963	0.700004	NA
ENSMUSG00000040648	128.88	1.19436	0.835706	1.42916	0.152959	0.70042	Ppip5k2
ENSMUSG00000050565	186.386	-1.02591	0.717692	-1.42946	0.152872	0.70042	Tor1aip2
ENSMUSG00000036752	416.4	-0.831401	0.578583	-1.43696	0.150729	0.70042	Tubb4b
ENSMUSG00000027351	110.75	-1.24426	0.869154	-1.43157	0.152266	0.70042	Spred1
ENSMUSG00000033161	1175.72	-0.845744	0.591093	-1.43081	0.152484	0.70042	Atp1a1
ENSMUSG00000028161	209.084	1.10337	0.768588	1.43558	0.151123	0.70042	Ppp3ca
ENSMUSG00000028581	217.114	1.03983	0.727623	1.42907	0.152983	0.70042	Laptm5
ENSMUSG00000028961	291.813	0.894158	0.623432	1.43425	0.151501	0.70042	Pgd
ENSMUSG00000029068	533.419	0.95764	0.664161	1.44188	0.149336	0.70042	Ccnl2
ENSMUSG00000039883	124.154	-1.39909	0.971834	-1.43964	0.149969	0.70042	Lrrc17
ENSMUSG00000029761	557.291	0.856806	0.596563	1.43624	0.150935	0.70042	Cald1
ENSMUSG00000013736	185.525	1.06246	0.743634	1.42874	0.15308	0.70042	Trnt1
ENSMUSG00000100876	102.28	-1.26792	0.880188	-1.44051	0.149722	0.70042	2810454H06Rik
ENSMUSG00000041375	204.245	1.01247	0.704252	1.43765	0.150532	0.70042	Ccdc9
ENSMUSG00000007833	222.417	-1.21813	0.853321	-1.42752	0.153431	0.70042	Aldh16a1
ENSMUSG00000031729	530.594	0.912284	0.638469	1.42886	0.153044	0.70042	Ist1
ENSMUSG00000042557	364.026	1.09013	0.763413	1.42797	0.1533	0.70042	Sin3a
ENSMUSG00000032411	493.351	-0.790854	0.553871	-1.42787	0.15333	0.70042	Tfdp2
ENSMUSG00000006941	331.184	0.863948	0.602793	1.43324	0.151789	0.70042	Eif1b
ENSMUSG00000025374	175.933	-1.21682	0.84569	-1.43885	0.150193	0.70042	Nabp2
ENSMUSG00000020152	129.105	-1.20481	0.842713	-1.42968	0.15281	0.70042	Actr2
ENSMUSG00000018340	704.291	0.804226	0.56193	1.43118	0.152377	0.70042	Anxa6
ENSMUSG00000063632	565.76	0.839104	0.58611	1.43165	0.152244	0.70042	Sox11
ENSMUSG00000035133	378.222	-1.0428	0.725898	-1.43657	0.150841	0.70042	Arhgap5
ENSMUSG00000021025	561.731	-0.7732	0.536723	-1.44059	0.1497	0.70042	Nfkbia
ENSMUSG00000036721	130.886	-1.31903	0.919891	-1.4339	0.151601	0.70042	Zscan12
ENSMUSG00000035762	213.056	-1.04036	0.724618	-1.43574	0.151077	0.70042	Tmem161b
ENSMUSG00000041028	1321.44	-0.709702	0.496229	-1.43019	0.152662	0.70042	Ghitm
ENSMUSG00000041718	143.381	-1.19802	0.839202	-1.42758	0.153414	0.70042	Alg13
ENSMUSG00000032251	120.704	1.45363	1.0188	1.4268	0.153637	0.70068	Irak1bp1
ENSMUSG00000020134	191.197	1.00099	0.702105	1.4257	0.153954	0.701446	Peli1
ENSMUSG00000026473	469.212	-0.826182	0.580329	-1.42364	0.15455	0.702184	Glul
ENSMUSG00000002984	106.097	-1.29013	0.906358	-1.42342	0.154613	0.702184	Tomm40
ENSMUSG00000020415	777.908	-0.772333	0.542506	-1.42364	0.15455	0.702184	Pttg1
ENSMUSG00000031387	431.07	0.966293	0.679016	1.42308	0.154713	0.702184	Renbp
ENSMUSG00000025132	456.838	-0.91901	0.646064	-1.42248	0.154888	0.702299	Arhgdia
ENSMUSG00000039205	134.554	1.43119	1.00961	1.41757	0.156318	0.704128	Ciz1
ENSMUSG00000105199	212.083	-1.17052	0.824423	-1.41981	0.155663	0.704128	NA
ENSMUSG00000040532	129.289	1.28133	0.904267	1.41698	0.15649	0.704128	Abhd11
ENSMUSG00000003429	159.479	-1.21695	0.858695	-1.41722	0.15642	0.704128	Rps11
ENSMUSG00000070436	163.628	-1.19147	0.839576	-1.41913	0.15586	0.704128	Serpinh1
ENSMUSG00000025144	173.545	1.06136	0.747738	1.41943	0.155774	0.704128	Cenpx
ENSMUSG00000025173	499.869	0.807971	0.569675	1.4183	0.156102	0.704128	Wdr45b
ENSMUSG00000004945	171.508	-1.14027	0.804551	-1.41728	0.156401	0.704128	Tmem242
ENSMUSG00000040888	353.695	-0.976157	0.689972	-1.41478	0.157134	0.706351	Gfer
ENSMUSG00000024622	239.365	1.00307	0.70986	1.41305	0.157642	0.707957	Hmgxb3
ENSMUSG00000006304	1181.85	0.671593	0.478412	1.4038	0.160379	0.711164	Arpc2
ENSMUSG00000026313	197.911	1.00949	0.717192	1.40756	0.159262	0.711164	Hdac4
ENSMUSG00000033952	417.139	-0.806178	0.572059	-1.40926	0.158759	0.711164	Aspm
ENSMUSG00000013465	152.992	1.39071	0.990802	1.40362	0.160431	0.711164	Nelfb
ENSMUSG00000027195	261.486	1.16747	0.831534	1.404	0.16032	0.711164	Hsd17b12
ENSMUSG00000016253	411.527	0.908472	0.64588	1.40656	0.159556	0.711164	Nelfcd
ENSMUSG00000028843	730.315	0.760687	0.54059	1.40714	0.159386	0.711164	Sh3bgrl3
ENSMUSG00000031939	458.485	-0.874221	0.622122	-1.40522	0.159955	0.711164	Taf1d
ENSMUSG00000038615	307.18	0.913211	0.649269	1.40652	0.159569	0.711164	Nfe2l1
ENSMUSG00000041645	1243.24	0.689772	0.491472	1.40348	0.160473	0.711164	Ddx24
ENSMUSG00000021149	1216.87	0.76433	0.542155	1.4098	0.158598	0.711164	Gtpbp4
ENSMUSG00000005148	603.02	-0.887453	0.631094	-1.40621	0.159661	0.711164	Klf5
ENSMUSG00000024525	389.474	-0.815619	0.581048	-1.4037	0.160408	0.711164	Impa2
ENSMUSG00000079641	407.253	-0.95583	0.680054	-1.40552	0.159866	0.711164	Rpl39
ENSMUSG00000022749	156.872	1.34168	0.957324	1.40149	0.161068	0.712577	Tbc1d23
ENSMUSG00000023973	260.648	1.00933	0.72023	1.4014	0.161095	0.712577	Cnpy3
ENSMUSG00000047459	112.233	-1.38333	0.991155	-1.39567	0.162813	0.71338	Dynlrb1
ENSMUSG00000014601	145.048	-1.2392	0.887464	-1.39634	0.162613	0.71338	Strip1
ENSMUSG00000051278	142.504	1.20577	0.86335	1.39662	0.162529	0.71338	Zgrf1
ENSMUSG00000063800	159.293	1.15641	0.827881	1.39683	0.162465	0.71338	Prpf38a
ENSMUSG00000040725	651.402	-0.820982	0.588109	-1.39597	0.162724	0.71338	Hnrnpul1
ENSMUSG00000038292	127.993	1.27082	0.910297	1.39605	0.1627	0.71338	Kash5
ENSMUSG00000046721	872.276	0.697798	0.499774	1.39623	0.162646	0.71338	Rpl14-ps1
ENSMUSG00000071064	144.419	-1.14107	0.817751	-1.39538	0.162902	0.71338	Zfp827
ENSMUSG00000031696	543.99	0.790624	0.564644	1.40022	0.161448	0.71338	Vps35
ENSMUSG00000021715	155.39	-1.20328	0.862733	-1.39473	0.163097	0.71338	Cwc27
ENSMUSG00000024483	425.106	-0.880487	0.631024	-1.39533	0.162916	0.71338	Ankhd1
ENSMUSG00000025427	211.033	-1.28104	0.918473	-1.39475	0.163091	0.71338	Rnf165
ENSMUSG00000082491	117.3	1.31651	0.944438	1.39397	0.163328	0.713724	NA
ENSMUSG00000029767	158.758	-1.37824	0.989557	-1.39278	0.163685	0.714144	Calu
ENSMUSG00000006651	236.155	-1.01835	0.731266	-1.39259	0.163743	0.714144	Aplp1
ENSMUSG00000052997	285.848	-0.974923	0.700304	-1.39214	0.163879	0.714144	Uba2
ENSMUSG00000025584	121.365	-1.34836	0.970913	-1.38876	0.164907	0.714648	Pde8a
ENSMUSG00000025477	210.684	-0.979949	0.705528	-1.38896	0.164845	0.714648	Inpp5a
ENSMUSG00000032193	603.475	0.760908	0.547097	1.39081	0.164284	0.714648	Ldlr
ENSMUSG00000020444	300.889	-1.03095	0.741345	-1.39065	0.164333	0.714648	Guk1
ENSMUSG00000020671	391.005	-0.980099	0.705161	-1.38989	0.164561	0.714648	Rab10
ENSMUSG00000000838	202.559	0.982567	0.707206	1.38936	0.164722	0.714648	Fmr1
ENSMUSG00000042035	233.25	-1.04266	0.751117	-1.38815	0.165092	0.71479	Igsf3
ENSMUSG00000030603	441.417	-1.0324	0.744	-1.38763	0.165249	0.714811	Psmc4
ENSMUSG00000033769	241.327	1.10808	0.798896	1.38702	0.165437	0.714966	Exoc6b
ENSMUSG00000032387	1200.09	-0.663392	0.478588	-1.38614	0.165703	0.71546	Rbpms2
ENSMUSG00000060038	282.566	-0.879247	0.634945	-1.38476	0.166126	0.715793	Dhps
ENSMUSG00000048076	216.138	0.987106	0.712866	1.3847	0.166144	0.715793	Arf1
ENSMUSG00000001525	8236.93	-0.615849	0.44485	-1.3844	0.166237	0.715793	Tubb5
ENSMUSG00000024829	168.073	-1.3507	0.976129	-1.38373	0.166441	0.716017	Mrpl21
ENSMUSG00000079575	209.777	-1.11715	0.808248	-1.38219	0.166913	0.717389	Rbpj-ps3
ENSMUSG00000020899	454.909	-0.804349	0.582806	-1.38013	0.167546	0.718545	Pfas
ENSMUSG00000037601	674.903	0.836043	0.605905	1.37983	0.16764	0.718545	Nme1
ENSMUSG00000022791	124.342	-1.13874	0.825069	-1.38017	0.167534	0.718545	Tnk2
ENSMUSG00000018322	147.75	1.05314	0.765091	1.37649	0.16867	0.718875	Tomm34
ENSMUSG00000028833	117.249	1.46431	1.06233	1.37839	0.168083	0.718875	Ncdn
ENSMUSG00000019689	329.319	-0.951552	0.692955	-1.37318	0.169696	0.718875	Fmc1
ENSMUSG00000002413	545.887	0.794829	0.578096	1.37491	0.169159	0.718875	Braf
ENSMUSG00000030096	123.61	-1.19825	0.870832	-1.37598	0.168829	0.718875	Slc6a6
ENSMUSG00000074024	284.756	0.865569	0.629822	1.37431	0.169346	0.718875	4632427E13Rik
ENSMUSG00000030766	174.054	1.14865	0.835327	1.37509	0.169105	0.718875	Arhgap17
ENSMUSG00000055148	471.949	-0.879573	0.640424	-1.37342	0.169621	0.718875	Klf2
ENSMUSG00000032435	310.878	-0.914653	0.664164	-1.37715	0.168466	0.718875	Dync1li1
ENSMUSG00000019998	144.03	-1.31151	0.951606	-1.37821	0.168139	0.718875	Stx7
ENSMUSG00000021816	114.716	-1.42459	1.0338	-1.37801	0.1682	0.718875	Ppp3cb
ENSMUSG00000033128	237.318	0.955014	0.693981	1.37614	0.168778	0.718875	Gga1
ENSMUSG00000049916	108.865	-1.20302	0.876096	-1.37315	0.169705	0.718875	2610318N02Rik
ENSMUSG00000040767	222.573	-1.08359	0.789713	-1.37213	0.170022	0.718923	Snrnp25
ENSMUSG00000022701	120.243	1.37192	0.999525	1.37257	0.169885	0.718923	Ccdc191
ENSMUSG00000023025	548.143	0.801887	0.584816	1.37118	0.17032	0.719535	Larp4
ENSMUSG00000027242	314.691	-0.936704	0.683707	-1.37004	0.170675	0.720012	Wdr76
ENSMUSG00000027981	244.338	0.898827	0.656158	1.36983	0.170739	0.720012	Rnpc3
ENSMUSG00000045767	372.859	0.880246	0.642969	1.36903	0.170989	0.720423	B230219D22Rik
ENSMUSG00000029512	166.011	-1.13552	0.830733	-1.36689	0.171661	0.720845	Ulk1
ENSMUSG00000029422	1053.55	0.663917	0.485762	1.36675	0.171703	0.720845	Rsrc2
ENSMUSG00000037742	1696.82	0.672131	0.491574	1.3673	0.17153	0.720845	Eef1a1
ENSMUSG00000021012	166.679	1.00396	0.733923	1.36794	0.171332	0.720845	Zc3h14
ENSMUSG00000024423	353.302	-0.831923	0.609578	-1.36475	0.172331	0.722838	Impact
ENSMUSG00000019996	286.835	0.899	0.659375	1.36341	0.172753	0.723961	Map7
ENSMUSG00000034023	213.388	-1.01871	0.748122	-1.36169	0.173297	0.725593	Fancd2
ENSMUSG00000027162	207.534	0.976198	0.71804	1.35953	0.173978	0.725922	Lin7c
ENSMUSG00000028060	103.972	-1.25328	0.922873	-1.35802	0.174456	0.725922	Khdc4
ENSMUSG00000029004	536.759	0.819038	0.603107	1.35803	0.174454	0.725922	Kmt2e
ENSMUSG00000030397	131.139	1.09365	0.805223	1.3582	0.174401	0.725922	Mark4
ENSMUSG00000032349	152.463	-1.09972	0.808793	-1.3597	0.173924	0.725922	Elovl5
ENSMUSG00000041712	180.201	-1.09432	0.805338	-1.35883	0.174202	0.725922	Ubr7
ENSMUSG00000038880	117.762	1.2108	0.889698	1.36091	0.173542	0.725922	Mrps34
ENSMUSG00000071711	266.176	1.11541	0.821728	1.35739	0.174657	0.726117	Mpst
ENSMUSG00000014177	213.632	0.981928	0.725042	1.3543	0.175639	0.727658	Tvp23b
ENSMUSG00000048826	299.012	0.853098	0.629927	1.35428	0.175647	0.727658	Dact2
ENSMUSG00000040451	124.277	1.29317	0.954058	1.35544	0.175278	0.727658	Sgms1
ENSMUSG00000034765	124.929	1.22065	0.901204	1.35447	0.175586	0.727658	Dusp5
ENSMUSG00000026153	151.542	1.12496	0.83414	1.34865	0.17745	0.728463	Fam135a
ENSMUSG00000045005	107.987	1.2412	0.919404	1.35001	0.177014	0.728463	Fzd5
ENSMUSG00000004880	421.303	-0.926825	0.687847	-1.34743	0.177842	0.728463	Lbr
ENSMUSG00000118665	89.4922	1.4025	1.03799	1.35116	0.176643	0.728463	Lin54
ENSMUSG00000014551	233.082	0.997288	0.738267	1.35085	0.176743	0.728463	Mrps25
ENSMUSG00000030105	218.863	-1.17792	0.874848	-1.34643	0.178165	0.728463	Arl8b
ENSMUSG00000110282	154.317	-1.23213	0.915033	-1.34654	0.178129	0.728463	NA
ENSMUSG00000078566	460.713	-0.756954	0.562026	-1.34683	0.178034	0.728463	Bnip3
ENSMUSG00000006589	1136.48	0.683736	0.505673	1.35213	0.176333	0.728463	Aprt
ENSMUSG00000032177	144.463	-1.27643	0.947129	-1.34768	0.177761	0.728463	Pde4a
ENSMUSG00000023175	742.515	-0.728878	0.540062	-1.34962	0.177138	0.728463	Bsg
ENSMUSG00000034247	192.505	1.15212	0.855005	1.34751	0.177817	0.728463	Plekhm1
ENSMUSG00000021470	111.666	-1.27684	0.94822	-1.34657	0.17812	0.728463	Ercc6l2
ENSMUSG00000001285	216.385	1.06439	0.79033	1.34677	0.178054	0.728463	Myg1
ENSMUSG00000031297	133.659	-1.0836	0.804388	-1.34711	0.177944	0.728463	Slc7a3
ENSMUSG00000027602	375.477	-0.838322	0.623088	-1.34543	0.178486	0.729141	Map1lc3a
ENSMUSG00000026427	121.715	1.10784	0.824691	1.34334	0.179162	0.731266	Eif2d
ENSMUSG00000079426	1668.01	0.846917	0.632078	1.33989	0.180281	0.731583	Arpc4
ENSMUSG00000052707	552.169	0.773936	0.576939	1.34145	0.179774	0.731583	Tnrc6a
ENSMUSG00000034275	432.755	0.914066	0.682617	1.33906	0.180551	0.731583	Igsf9b
ENSMUSG00000032479	289.73	-0.922402	0.687649	-1.34138	0.179796	0.731583	Map4
ENSMUSG00000004356	130.163	1.17492	0.877363	1.33915	0.180522	0.731583	Utp20
ENSMUSG00000021495	358.434	0.811477	0.606128	1.33879	0.18064	0.731583	Fam193b
ENSMUSG00000022377	185.364	-0.99392	0.74083	-1.34163	0.179716	0.731583	Asap1
ENSMUSG00000118353	182.645	-1.10982	0.827747	-1.34077	0.179994	0.731583	NA
ENSMUSG00000062949	178.936	-1.03511	0.772774	-1.33947	0.180418	0.731583	Atp11c
ENSMUSG00000033285	198.467	-0.929575	0.695093	-1.33734	0.181112	0.732235	Wdr3
ENSMUSG00000021111	676.476	-0.707214	0.528693	-1.33767	0.181006	0.732235	Papola
ENSMUSG00000025280	354.771	1.05488	0.789092	1.33682	0.181281	0.732286	Polr3a
ENSMUSG00000032076	412.844	0.842223	0.630244	1.33634	0.181437	0.732289	Cadm1
ENSMUSG00000028527	105.162	-1.27578	0.956586	-1.33368	0.182307	0.734137	Ak4
ENSMUSG00000003099	174.615	1.30621	0.979001	1.33423	0.182128	0.734137	Ppp5c
ENSMUSG00000098112	122.849	1.31038	0.98265	1.33351	0.182363	0.734137	Bin2
ENSMUSG00000022412	206.34	1.15677	0.868806	1.33145	0.183042	0.73624	Mief1
ENSMUSG00000026377	447.274	-0.773394	0.581095	-1.33092	0.183214	0.7363	Nifk
ENSMUSG00000030986	163.611	1.05634	0.794297	1.32991	0.183549	0.737018	Dhx32
ENSMUSG00000031575	631.052	-0.770486	0.579618	-1.3293	0.183749	0.737192	Ash2l
ENSMUSG00000036282	100.555	-1.1789	0.887229	-1.32874	0.183933	0.7373	Naa30
ENSMUSG00000026615	2826.01	0.600384	0.45217	1.32778	0.18425	0.737312	Eprs
ENSMUSG00000074129	909.29	-0.710869	0.53537	-1.32781	0.184241	0.737312	Rpl13a
ENSMUSG00000002455	370.891	0.796852	0.600759	1.32641	0.184705	0.737408	Prpf6
ENSMUSG00000060152	132.485	1.38323	1.04235	1.32704	0.184497	0.737408	Pop5
ENSMUSG00000030091	97.5991	1.21678	0.917775	1.3258	0.184906	0.737408	Nup210
ENSMUSG00000009927	825.333	0.692168	0.522256	1.32534	0.185058	0.737408	Rps25
ENSMUSG00000039278	114.838	1.3637	1.02838	1.32607	0.184817	0.737408	Pcsk1n
ENSMUSG00000024477	105.698	1.15748	0.873834	1.32459	0.185306	0.737772	Pggt1b
ENSMUSG00000024486	193.144	-1.01437	0.766199	-1.32389	0.185539	0.738073	Hbegf
ENSMUSG00000038515	181.971	-0.971075	0.734724	-1.32169	0.186272	0.738253	Grtp1
ENSMUSG00000053110	149.722	-1.28434	0.97128	-1.32232	0.186063	0.738253	Yap1
ENSMUSG00000049313	282.649	-0.92712	0.701621	-1.3214	0.186369	0.738253	Sorl1
ENSMUSG00000020361	1259.2	0.643548	0.486952	1.32158	0.186307	0.738253	Hspa4
ENSMUSG00000038683	312.519	-0.888574	0.671604	-1.32306	0.185815	0.738253	Pak1ip1
ENSMUSG00000029064	465.84	-0.737998	0.559275	-1.31956	0.186981	0.738812	Gnb1
ENSMUSG00000047710	102.286	1.34991	1.02288	1.31972	0.186929	0.738812	Champ1
ENSMUSG00000032336	202.958	1.24397	0.942206	1.32028	0.186743	0.738812	Nptn
ENSMUSG00000020307	322.07	0.797975	0.605791	1.31724	0.187757	0.741255	Cdc34
ENSMUSG00000028126	745.145	-0.743946	0.565207	-1.31624	0.188095	0.741964	Pip5k1a
ENSMUSG00000006678	1469.87	0.632378	0.480854	1.31511	0.188472	0.742828	Pola1
ENSMUSG00000040282	223.447	-0.928084	0.706945	-1.31281	0.189247	0.744637	Cdin1
ENSMUSG00000022337	613.729	0.862976	0.65718	1.31315	0.189133	0.744637	Emc2
ENSMUSG00000031434	102.419	-1.15167	0.878532	-1.3109	0.189892	0.746549	Morc4
ENSMUSG00000052533	268.38	-0.883038	0.679659	-1.29924	0.193863	0.746677	Nup188
ENSMUSG00000027433	536.986	0.826792	0.635907	1.30018	0.19354	0.746677	Xrn2
ENSMUSG00000099632	98.3182	1.25625	0.963532	1.3038	0.192301	0.746677	2900093K20Rik
ENSMUSG00000074582	287.653	-0.98804	0.760234	-1.29965	0.19372	0.746677	Arfgef2
ENSMUSG00000015749	258.583	-0.942769	0.724621	-1.30105	0.193241	0.746677	Anp32e
ENSMUSG00000046671	156.856	-1.17319	0.902269	-1.30026	0.193511	0.746677	Mtfr1l
ENSMUSG00000040761	1226.53	0.71714	0.54842	1.30765	0.190993	0.746677	Spen
ENSMUSG00000038690	1023.65	0.661447	0.507823	1.30251	0.192741	0.746677	Atp5j2
ENSMUSG00000030102	331.469	0.922416	0.708743	1.30148	0.193093	0.746677	Itpr1
ENSMUSG00000003153	2255.78	-0.627281	0.482235	-1.30078	0.193334	0.746677	Slc2a3
ENSMUSG00000037234	233.017	-0.879867	0.672014	-1.3093	0.190434	0.746677	Hook3
ENSMUSG00000031578	224.517	-0.967422	0.741015	-1.30554	0.19171	0.746677	Mak16
ENSMUSG00000058833	96.82	-1.19921	0.922593	-1.29983	0.193659	0.746677	Rex1bd
ENSMUSG00000031839	419.213	-0.774389	0.594076	-1.30352	0.192398	0.746677	Hsbp1
ENSMUSG00000057098	91.1858	-1.21052	0.929592	-1.30221	0.192844	0.746677	Ebf1
ENSMUSG00000020496	796.756	0.710083	0.545167	1.30251	0.192744	0.746677	Rnf187
ENSMUSG00000018446	982.771	-0.68792	0.525973	-1.3079	0.190907	0.746677	C1qbp
ENSMUSG00000021112	301.381	0.852433	0.653118	1.30517	0.191834	0.746677	Pals1
ENSMUSG00000021243	328.877	0.81724	0.627967	1.30141	0.193119	0.746677	Fcf1
ENSMUSG00000021326	130.076	-1.0426	0.800554	-1.30235	0.192796	0.746677	Trim27
ENSMUSG00000076431	276.21	-0.91377	0.701634	-1.30234	0.192799	0.746677	Sox4
ENSMUSG00000021488	829.761	0.688944	0.530306	1.29914	0.193895	0.746677	Nsd1
ENSMUSG00000058392	845.322	0.698273	0.533851	1.30799	0.190876	0.746677	Rrp1b
ENSMUSG00000079614	156.479	-1.01748	0.778041	-1.30774	0.19096	0.746677	Seh1l
ENSMUSG00000025742	254.158	0.859246	0.660852	1.30021	0.193529	0.746677	Prps2
ENSMUSG00000032827	202.262	-0.996419	0.76797	-1.29747	0.194469	0.748276	Ppp1r9a
ENSMUSG00000029363	1171.1	0.806317	0.622655	1.29497	0.195332	0.750982	Rfc5
ENSMUSG00000026229	587.627	0.694272	0.537878	1.29076	0.196787	0.75207	Psmd1
ENSMUSG00000027423	601.59	-0.688451	0.533117	-1.29137	0.196576	0.75207	Snx5
ENSMUSG00000029036	620.642	0.714432	0.55363	1.29045	0.196895	0.75207	Atad3a
ENSMUSG00000038095	1392.46	0.625021	0.483908	1.29161	0.196492	0.75207	Sbno1
ENSMUSG00000004994	138.288	-1.098	0.849279	-1.29286	0.19606	0.75207	Ccdc130
ENSMUSG00000017485	243.57	-0.908897	0.703963	-1.29112	0.196664	0.75207	Top2b
ENSMUSG00000025423	307.417	-0.856418	0.663347	-1.29106	0.196684	0.75207	Pias2
ENSMUSG00000067873	164.588	-1.0324	0.799417	-1.29144	0.19655	0.75207	Htatsf1
ENSMUSG00000019916	166.309	-1.04152	0.807672	-1.28953	0.197213	0.752673	P4ha1
ENSMUSG00000028494	426.309	1.08233	0.841591	1.28605	0.198425	0.754665	Plin2
ENSMUSG00000028614	253.884	-0.856538	0.666187	-1.28573	0.198537	0.754665	Ndc1
ENSMUSG00000022185	1910.28	0.601097	0.467428	1.28597	0.198455	0.754665	Acin1
ENSMUSG00000008393	151.892	-1.05803	0.821943	-1.28723	0.198014	0.754665	Carhsp1
ENSMUSG00000023906	130.188	-1.03547	0.80466	-1.28684	0.198149	0.754665	Cldn6
ENSMUSG00000031838	268.057	-0.908353	0.707311	-1.28423	0.19906	0.755433	Ifi30
ENSMUSG00000031256	694.785	-0.746282	0.580921	-1.28465	0.198913	0.755433	Cstf2
ENSMUSG00000036751	366.563	-0.860106	0.670013	-1.28371	0.199242	0.755512	Cox6b1
ENSMUSG00000027669	264.783	0.946694	0.738101	1.28261	0.199629	0.756372	Gnb4
ENSMUSG00000028773	1859.89	0.634195	0.495493	1.27993	0.20057	0.756676	Fabp3
ENSMUSG00000029714	393.123	0.745275	0.581935	1.28068	0.200305	0.756676	Gigyf1
ENSMUSG00000020173	998.211	0.674424	0.526626	1.28065	0.200316	0.756676	Cobl
ENSMUSG00000018572	658.205	-0.719087	0.561949	-1.27963	0.200675	0.756676	Phf23
ENSMUSG00000021270	8812.93	0.560098	0.437637	1.27982	0.200608	0.756676	Hsp90aa1
ENSMUSG00000053477	410.393	0.824141	0.64306	1.28159	0.199985	0.756676	Tcf4
ENSMUSG00000038503	225.143	-0.879384	0.687937	-1.27829	0.201147	0.757846	Mesd
ENSMUSG00000026087	411.344	-0.72154	0.568379	-1.26947	0.204273	0.758105	Mrpl30
ENSMUSG00000026187	200.489	1.24258	0.978581	1.26978	0.204164	0.758105	Xrcc5
ENSMUSG00000026672	188.54	-0.896305	0.707208	-1.26738	0.205018	0.758105	Optn
ENSMUSG00000097790	290.517	-1.03956	0.820948	-1.2663	0.205407	0.758105	NA
ENSMUSG00000028266	418.516	-0.83549	0.658501	-1.26878	0.204521	0.758105	Lmo4
ENSMUSG00000039967	528.797	0.944327	0.745497	1.26671	0.20526	0.758105	Zfp292
ENSMUSG00000028345	367.784	0.750016	0.588869	1.27366	0.202785	0.758105	Tex10
ENSMUSG00000030588	385.643	-0.762226	0.599019	-1.27246	0.203211	0.758105	Yif1b
ENSMUSG00000035623	602.369	0.672786	0.527978	1.27427	0.202568	0.758105	Rsf1
ENSMUSG00000040268	924.07	0.630089	0.495688	1.27114	0.203679	0.758105	Plekha1
ENSMUSG00000031479	131.725	-1.13474	0.892138	-1.27193	0.203398	0.758105	Vps36
ENSMUSG00000034807	433.635	0.778408	0.611691	1.27255	0.203177	0.758105	Colgalt1
ENSMUSG00000031683	653.057	0.697889	0.548634	1.27205	0.203356	0.758105	Lsm6
ENSMUSG00000032216	7066.07	0.57576	0.451692	1.27467	0.202424	0.758105	Nedd4
ENSMUSG00000045176	147.736	-1.28115	1.00978	-1.26874	0.204534	0.758105	Borcs6
ENSMUSG00000017386	238.859	-0.852609	0.673102	-1.26669	0.205267	0.758105	Traf4
ENSMUSG00000020740	152.066	-1.13946	0.89775	-1.26924	0.204354	0.758105	Gga3
ENSMUSG00000002900	226.207	-0.893783	0.704281	-1.26907	0.204416	0.758105	Lamb1
ENSMUSG00000021290	908.81	-0.672023	0.529406	-1.26939	0.204301	0.758105	Atp5mpl
ENSMUSG00000022336	226.024	-1.06592	0.839877	-1.26914	0.204392	0.758105	Eif3e
ENSMUSG00000092454	218.812	1.01341	0.799884	1.26694	0.205176	0.758105	NA
ENSMUSG00000022961	789.009	0.71993	0.564328	1.27573	0.202051	0.758105	Son
ENSMUSG00000024583	429.809	-0.72329	0.569577	-1.26987	0.20413	0.758105	Txnl1
ENSMUSG00000024792	104.136	-1.11002	0.870187	-1.27561	0.202095	0.758105	Zfpl1
ENSMUSG00000024991	2125.65	0.609012	0.480195	1.26826	0.204705	0.758105	Eif3a
ENSMUSG00000080811	578.981	-1.04158	0.820842	-1.26892	0.20447	0.758105	NA
ENSMUSG00000011179	95.6223	1.29327	1.02202	1.26541	0.205723	0.758674	Odc1
ENSMUSG00000039686	134.227	-1.33983	1.05923	-1.2649	0.205907	0.758756	Zer1
ENSMUSG00000019039	103.184	1.20594	0.954622	1.26326	0.206494	0.760325	Dalrd3
ENSMUSG00000029538	124.912	-1.07372	0.850736	-1.2621	0.206912	0.761269	Srsf9
ENSMUSG00000106864	275.159	-0.963154	0.763826	-1.26096	0.207323	0.762184	Gtf3c2
ENSMUSG00000041459	588.382	0.688568	0.546604	1.25972	0.207771	0.763233	Tardbp
ENSMUSG00000048578	157.364	0.961424	0.763695	1.25891	0.208062	0.763708	Mlec
ENSMUSG00000026663	126.845	1.03778	0.825104	1.25776	0.208478	0.764088	Atf6
ENSMUSG00000038759	116.211	-1.08062	0.860414	-1.25593	0.209141	0.764088	Nup205
ENSMUSG00000020038	428.906	0.740616	0.589436	1.25648	0.208941	0.764088	Cry1
ENSMUSG00000020340	156.624	1.16809	0.92881	1.25762	0.208528	0.764088	Cyfip2
ENSMUSG00000002052	1352.19	0.647684	0.515303	1.2569	0.20879	0.764088	Supt6
ENSMUSG00000024660	475.478	-0.755331	0.601261	-1.25624	0.209027	0.764088	Incenp
ENSMUSG00000026034	391.493	0.766297	0.611743	1.25265	0.210335	0.764887	Clk1
ENSMUSG00000084106	1699.45	0.622448	0.496797	1.25292	0.210234	0.764887	Gm6136
ENSMUSG00000044167	309.617	-0.813822	0.650379	-1.2513	0.210824	0.764887	Foxo1
ENSMUSG00000027937	97.5384	1.26439	1.01012	1.25172	0.210672	0.764887	Jtb
ENSMUSG00000028465	837.511	0.751322	0.600421	1.25132	0.210816	0.764887	Tln1
ENSMUSG00000039768	320.45	-0.938893	0.749843	-1.25212	0.210526	0.764887	Dnajc11
ENSMUSG00000038722	111.573	1.06339	0.848299	1.25356	0.210002	0.764887	Bud31
ENSMUSG00000063870	2138.92	0.569681	0.45439	1.25373	0.209941	0.764887	Chd4
ENSMUSG00000045394	253.175	-0.839481	0.670077	-1.25281	0.210274	0.764887	Epcam
ENSMUSG00000026585	465.693	-0.694384	0.555762	-1.24943	0.211509	0.765847	Kifap3
ENSMUSG00000068267	93.9267	1.22771	0.982768	1.24924	0.211577	0.765847	Cenpb
ENSMUSG00000028234	32337.5	0.60894	0.487316	1.24958	0.211453	0.765847	Rps20
ENSMUSG00000009549	250.136	1.04431	0.836661	1.24819	0.211963	0.766102	Srp14
ENSMUSG00000053931	1373.18	0.604484	0.484301	1.24816	0.211973	0.766102	Cnn3
ENSMUSG00000027522	227.073	-0.860815	0.691282	-1.24524	0.213042	0.766508	Stx16
ENSMUSG00000035649	343.742	0.744805	0.597729	1.24606	0.212743	0.766508	Zcchc7
ENSMUSG00000005299	113.728	-1.13844	0.912766	-1.24724	0.212309	0.766508	Letm1
ENSMUSG00000067702	220.484	0.997035	0.800578	1.2454	0.212987	0.766508	Tuba3a
ENSMUSG00000033751	91.1558	1.43773	1.15463	1.24519	0.213064	0.766508	Gadd45gip1
ENSMUSG00000047044	131.831	-1.14081	0.916071	-1.24533	0.21301	0.766508	D030056L22Rik
ENSMUSG00000069662	275.509	-0.852669	0.685219	-1.24438	0.213361	0.766992	Marcks
ENSMUSG00000023938	91.9872	1.16922	0.941723	1.24157	0.214395	0.770119	Aars2
ENSMUSG00000078784	376.466	0.851631	0.686311	1.24088	0.214649	0.77023	Rbis
ENSMUSG00000029050	398.62	0.777167	0.626445	1.2406	0.214754	0.77023	Ski
ENSMUSG00000020142	340.947	-0.749681	0.604712	-1.23973	0.215074	0.770282	Slc1a4
ENSMUSG00000020390	285.697	-0.794657	0.641021	-1.23967	0.215096	0.770282	Ube2b
ENSMUSG00000035770	353.474	-0.811675	0.655332	-1.23857	0.215504	0.770571	Dync1li2
ENSMUSG00000042694	192.847	1.02063	0.823773	1.23897	0.215356	0.770571	Stn1
ENSMUSG00000021792	90.3642	1.23573	0.99935	1.23653	0.21626	0.772687	Prxl2a
ENSMUSG00000061175	101.762	1.26097	1.02013	1.23608	0.216429	0.772702	Fnip2
ENSMUSG00000037300	185.21	-1.21492	0.983705	-1.23505	0.216814	0.773489	Ttc13
ENSMUSG00000029522	229.003	0.845517	0.685243	1.23389	0.217242	0.774429	Pla2g1b
ENSMUSG00000036352	176.048	-0.974868	0.791373	-1.23187	0.217998	0.775897	Ubac1
ENSMUSG00000107176	555.516	-0.7972	0.646965	-1.23221	0.217869	0.775897	Gm9794
ENSMUSG00000021754	175.176	1.01438	0.824017	1.23102	0.218314	0.775897	Map3k1
ENSMUSG00000006134	479.331	0.742692	0.60316	1.23134	0.218198	0.775897	Crkl
ENSMUSG00000030663	354.265	0.78444	0.63763	1.23024	0.218606	0.776348	1110004F10Rik
ENSMUSG00000001576	471.169	0.67904	0.552351	1.22937	0.218935	0.77693	Ergic1
ENSMUSG00000038174	117.558	1.16847	0.95094	1.22876	0.219163	0.777153	Fam126b
ENSMUSG00000028607	127.563	1.11484	0.907963	1.22785	0.219503	0.777771	Cpt2
ENSMUSG00000069094	186.271	-0.953598	0.77817	-1.22544	0.220411	0.778642	Pde7a
ENSMUSG00000025495	199.234	-0.988175	0.806349	-1.22549	0.22039	0.778642	Ptdss2
ENSMUSG00000025404	107.913	-1.14596	0.934829	-1.22585	0.220255	0.778642	R3hdm2
ENSMUSG00000043384	641.942	0.655633	0.534832	1.22587	0.220249	0.778642	Gprasp1
ENSMUSG00000019188	116.742	1.27081	1.03783	1.22448	0.22077	0.778741	H13
ENSMUSG00000022414	142.779	1.18815	0.970181	1.22467	0.220699	0.778741	Tab1
ENSMUSG00000028955	410.922	0.797069	0.651259	1.22389	0.220994	0.778946	Vamp3
ENSMUSG00000004897	874.434	-0.68244	0.560474	-1.21761	0.223372	0.779923	Hdgf
ENSMUSG00000027940	168.252	-0.995257	0.815596	-1.22028	0.222358	0.779923	Tpm3
ENSMUSG00000029103	443.988	0.751078	0.616452	1.21839	0.223077	0.779923	Lrpap1
ENSMUSG00000040811	347.329	-0.72132	0.592055	-1.21833	0.223097	0.779923	Eml2
ENSMUSG00000005610	1538.5	-0.631441	0.517974	-1.21906	0.222822	0.779923	Eif4g2
ENSMUSG00000036875	122.829	1.128	0.926815	1.21707	0.223578	0.779923	Dna2
ENSMUSG00000025408	1173.14	0.715186	0.586803	1.21878	0.222926	0.779923	Ddit3
ENSMUSG00000083992	533.096	-0.777607	0.637212	-1.22033	0.222341	0.779923	Gm11478
ENSMUSG00000034931	432.591	-0.714372	0.585118	-1.2209	0.222123	0.779923	Dhx8
ENSMUSG00000025153	640.017	0.828606	0.680067	1.21842	0.223065	0.779923	Fasn
ENSMUSG00000021040	135.359	-1.02645	0.842702	-1.21805	0.223204	0.779923	Slirp
ENSMUSG00000043004	262.826	0.930446	0.764523	1.21703	0.223593	0.779923	Gng2
ENSMUSG00000022216	201.925	-1.25172	1.02625	-1.2197	0.222579	0.779923	Psme1
ENSMUSG00000081603	333.605	0.892379	0.732277	1.21864	0.222983	0.779923	NA
ENSMUSG00000027852	402.673	-0.949248	0.780992	-1.21544	0.224199	0.780922	Nras
ENSMUSG00000020368	1799.22	0.566771	0.466323	1.2154	0.224212	0.780922	Canx
ENSMUSG00000039953	369.657	0.731132	0.602673	1.21315	0.225073	0.782761	Clstn1
ENSMUSG00000001054	141.425	-1.24784	1.02823	-1.21358	0.224909	0.782761	Rmnd5b
ENSMUSG00000074093	118.622	1.01929	0.84382	1.20795	0.227067	0.783381	Svip
ENSMUSG00000038459	340.164	0.81444	0.673871	1.2086	0.226817	0.783381	Abhd17c
ENSMUSG00000030967	168.18	0.97526	0.804654	1.21202	0.225503	0.783381	Zranb1
ENSMUSG00000031669	114.817	-1.16359	0.962963	-1.20835	0.226915	0.783381	Gins3
ENSMUSG00000019873	101.648	1.31634	1.08806	1.20981	0.226352	0.783381	Reep3
ENSMUSG00000037876	596.935	0.664375	0.549002	1.21015	0.226221	0.783381	Jmjd1c
ENSMUSG00000020439	156.012	0.910713	0.75157	1.21175	0.225609	0.783381	Smtn
ENSMUSG00000040850	369.988	-0.704171	0.582402	-1.20908	0.226632	0.783381	Psme4
ENSMUSG00000022557	199.256	-0.887458	0.733157	-1.21046	0.226102	0.783381	Bop1
ENSMUSG00000003352	234.557	0.868124	0.718703	1.2079	0.227084	0.783381	Cacnb3
ENSMUSG00000054604	363.817	-0.948108	0.783777	-1.20966	0.226408	0.783381	Cggbp1
ENSMUSG00000029802	184.013	-1.02614	0.850068	-1.20713	0.227382	0.783833	Abcg2
ENSMUSG00000036459	164.53	-0.901731	0.747475	-1.20637	0.227676	0.784271	Wtip
ENSMUSG00000029247	521.91	-0.796132	0.661133	-1.20419	0.228515	0.784863	Paics
ENSMUSG00000019254	224.592	-1.0521	0.872997	-1.20516	0.228142	0.784863	Ppp1r12c
ENSMUSG00000030970	134.247	-1.18212	0.981369	-1.20456	0.228374	0.784863	Ctbp2
ENSMUSG00000114282	135.406	0.948777	0.787522	1.20476	0.228295	0.784863	NA
ENSMUSG00000044433	352.696	0.812523	0.67547	1.2029	0.229015	0.785432	Camsap3
ENSMUSG00000025268	97.2656	1.13494	0.943451	1.20297	0.228989	0.785432	Maged2
ENSMUSG00000043940	115.775	-1.05051	0.874363	-1.20146	0.229573	0.785931	Wdfy3
ENSMUSG00000112825	402.148	1.04456	0.870198	1.20037	0.229996	0.785931	NA
ENSMUSG00000010342	165.168	1.10384	0.918648	1.2016	0.22952	0.785931	Tex14
ENSMUSG00000035726	861.623	0.707573	0.58918	1.20095	0.229773	0.785931	Supt16
ENSMUSG00000024231	108.161	-1.2058	1.00434	-1.20059	0.229911	0.785931	Cul2
ENSMUSG00000021143	114.08	-1.15833	0.965518	-1.1997	0.230257	0.786253	Pacs2
ENSMUSG00000021494	383.624	0.692947	0.577846	1.19919	0.230454	0.786354	Ddx41
ENSMUSG00000039515	780.979	-0.92423	0.772989	-1.19566	0.23183	0.787619	Ptpa
ENSMUSG00000028759	130.194	-1.21082	1.01177	-1.19673	0.231412	0.787619	Hp1bp3
ENSMUSG00000021707	129.977	1.02252	0.854977	1.19596	0.231712	0.787619	Dhfr
ENSMUSG00000021973	112.767	1.15331	0.963784	1.19665	0.231444	0.787619	Micu2
ENSMUSG00000057130	134.904	1.22831	1.02666	1.19641	0.231535	0.787619	Txnl4a
ENSMUSG00000053799	91.1395	-1.35719	1.13429	-1.19651	0.231498	0.787619	Exoc6
ENSMUSG00000037572	201.335	0.896647	0.751058	1.19385	0.232539	0.789456	Wdhd1
ENSMUSG00000026219	2440.98	0.566416	0.476093	1.18972	0.234158	0.789634	Trip12
ENSMUSG00000016181	190.146	1.14052	0.957151	1.19157	0.233428	0.789634	Utp25
ENSMUSG00000071014	251.365	-0.824527	0.692307	-1.19098	0.233659	0.789634	Ndufb6
ENSMUSG00000087166	897.699	0.624484	0.523792	1.19224	0.233168	0.789634	L1td1
ENSMUSG00000054099	301.036	0.851231	0.71592	1.189	0.234438	0.789634	Slc25a40
ENSMUSG00000035674	209.082	-0.96365	0.810372	-1.18915	0.234382	0.789634	Ndufa3
ENSMUSG00000032777	153.127	0.932138	0.783211	1.19015	0.233988	0.789634	Gtf3c1
ENSMUSG00000031622	560	-0.747068	0.626581	-1.19229	0.233147	0.789634	Sin3b
ENSMUSG00000034773	110.282	1.14194	0.956982	1.19328	0.232761	0.789634	Hrob
ENSMUSG00000023791	143.827	1.08179	0.908725	1.19045	0.233869	0.789634	Pigx
ENSMUSG00000042419	125.494	1.15956	0.974955	1.18934	0.234304	0.789634	Nfkbil1
ENSMUSG00000027381	202.077	-1.01562	0.854965	-1.18791	0.23487	0.790103	Bcl2l11
ENSMUSG00000081344	1161.75	-0.723954	0.609494	-1.1878	0.234914	0.790103	NA
ENSMUSG00000060679	263.181	-0.823555	0.695019	-1.18494	0.236041	0.791134	Mrps9
ENSMUSG00000040713	312.91	0.781834	0.659762	1.18502	0.236008	0.791134	Creg1
ENSMUSG00000027671	801.313	0.706251	0.596043	1.1849	0.236057	0.791134	Actl6a
ENSMUSG00000028041	266.229	1.13845	0.963285	1.18184	0.23727	0.791134	Adam15
ENSMUSG00000078503	140.244	1.12931	0.955985	1.1813	0.237483	0.791134	Zfp990
ENSMUSG00000056531	185.171	0.895519	0.757719	1.18186	0.237261	0.791134	Ccdc18
ENSMUSG00000001158	807.739	0.610507	0.516126	1.18287	0.236863	0.791134	Snrnp27
ENSMUSG00000031652	902.925	0.619347	0.52388	1.18223	0.237114	0.791134	N4bp1
ENSMUSG00000031954	835.18	0.706779	0.598696	1.18053	0.237789	0.791134	Cfdp1
ENSMUSG00000035048	201.273	0.889034	0.752997	1.18066	0.237738	0.791134	Anapc13
ENSMUSG00000040054	1731.3	0.607198	0.514287	1.18066	0.237738	0.791134	Baz2a
ENSMUSG00000020149	285.189	-0.858997	0.724806	-1.18514	0.235962	0.791134	Rab1a
ENSMUSG00000020708	1025.38	0.589495	0.499224	1.18082	0.237673	0.791134	Psmc5
ENSMUSG00000021248	209.504	0.921035	0.777597	1.18446	0.23623	0.791134	Tmed10
ENSMUSG00000079242	104.035	1.18064	0.999788	1.18089	0.237646	0.791134	NA
ENSMUSG00000001288	1304.66	-0.644956	0.546471	-1.18022	0.237912	0.791134	Rarg
ENSMUSG00000052428	254.629	-0.769403	0.654573	-1.17543	0.239824	0.795802	Tmco1
ENSMUSG00000046447	341.742	0.707899	0.601826	1.17625	0.239495	0.795802	Camk2n1
ENSMUSG00000018433	506.391	-0.684437	0.582268	-1.17547	0.239808	0.795802	Nol11
ENSMUSG00000044786	115.569	1.11294	0.948831	1.17296	0.240812	0.797498	Zfp36
ENSMUSG00000003873	235.987	-0.960671	0.818968	-1.17303	0.240785	0.797498	Bax
ENSMUSG00000030744	3210.04	-0.565302	0.481977	-1.17288	0.240844	0.797498	Rps3
ENSMUSG00000041040	173.28	0.956829	0.816226	1.17226	0.241093	0.797761	Fam117b
ENSMUSG00000026037	189.088	0.8637	0.737704	1.1708	0.241681	0.79907	Orc2
ENSMUSG00000063229	808.097	0.681927	0.58263	1.17043	0.241828	0.79907	Ldha
ENSMUSG00000033909	571.838	0.722341	0.61771	1.16939	0.242248	0.799896	Usp36
ENSMUSG00000000563	265.054	-0.884374	0.757008	-1.16825	0.242706	0.800846	Atp5pb
ENSMUSG00000040365	109.377	-1.0616	0.909149	-1.16768	0.242934	0.801035	Trim41
ENSMUSG00000024099	147.463	-0.954382	0.81801	-1.16671	0.243327	0.801768	Ndufv2
ENSMUSG00000026355	339.812	-0.704981	0.604752	-1.16574	0.243722	0.802012	Mcm6
ENSMUSG00000053332	652.797	-0.710485	0.610383	-1.164	0.244424	0.802012	Gas5
ENSMUSG00000056050	200.917	1.02769	0.882563	1.16443	0.244249	0.802012	Mia3
ENSMUSG00000027680	1550.52	-0.555371	0.47702	-1.16425	0.244322	0.802012	Fxr1
ENSMUSG00000034349	1077.95	-0.563046	0.483241	-1.16515	0.24396	0.802012	Smc4
ENSMUSG00000021953	122.081	-1.04474	0.897301	-1.16431	0.244299	0.802012	Tdh
ENSMUSG00000061518	306.873	-0.798995	0.686797	-1.16337	0.244681	0.802296	Cox5b
ENSMUSG00000068921	657.972	0.615874	0.530254	1.16147	0.245451	0.803139	Dap3
ENSMUSG00000020917	896.959	0.682102	0.586927	1.16216	0.245171	0.803139	Acly
ENSMUSG00000031393	197.74	1.08346	0.932592	1.16178	0.245326	0.803139	Mecp2
ENSMUSG00000056671	88.5177	-1.26585	1.09062	-1.16067	0.245776	0.803644	Prelid2
ENSMUSG00000019889	197.919	-0.824268	0.710773	-1.15968	0.24618	0.804405	Ptprk
ENSMUSG00000037938	174.079	0.850034	0.734261	1.15767	0.246998	0.804693	Chchd5
ENSMUSG00000029651	166.275	0.962889	0.83107	1.15861	0.246614	0.804693	Mtus2
ENSMUSG00000033706	143.793	1.18174	1.02213	1.15615	0.247621	0.804693	Smyd5
ENSMUSG00000063171	373.722	-0.833192	0.720262	-1.15679	0.247358	0.804693	Rps4l
ENSMUSG00000050953	348.328	-0.694263	0.599305	-1.15845	0.246682	0.804693	Gja1
ENSMUSG00000021806	160.785	0.917367	0.792306	1.15784	0.246928	0.804693	Nid2
ENSMUSG00000063354	310.374	-0.841636	0.727991	-1.15611	0.247637	0.804693	Slc39a4
ENSMUSG00000023827	111.385	0.986299	0.852824	1.15651	0.247473	0.804693	Agpat4
ENSMUSG00000074513	94.7324	-1.08937	0.943402	-1.15472	0.248205	0.805979	Arfip1
ENSMUSG00000114797	281.428	-0.761599	0.660451	-1.15315	0.248849	0.807514	Nupl1
ENSMUSG00000045751	98.9242	1.03501	0.899775	1.1503	0.25002	0.808906	Mms22l
ENSMUSG00000029610	159.494	-1.16518	1.01201	-1.15136	0.249586	0.808906	Aimp2
ENSMUSG00000030316	188.462	0.939666	0.817861	1.14893	0.250584	0.808906	Tamm41
ENSMUSG00000030451	520.269	0.712108	0.61939	1.14969	0.250271	0.808906	Herc2
ENSMUSG00000025393	1552.32	-0.626274	0.545173	-1.14876	0.250654	0.808906	Atp5b
ENSMUSG00000062397	898.383	0.772948	0.672496	1.14937	0.250403	0.808906	Zfp706
ENSMUSG00000053414	101.942	-1.04306	0.907694	-1.14913	0.250502	0.808906	Hunk
ENSMUSG00000045409	118.573	1.04331	0.906686	1.15068	0.249864	0.808906	Trim39
ENSMUSG00000022972	115.492	-1.11647	0.972336	-1.14824	0.250871	0.809052	Cfap298
ENSMUSG00000064427	477.939	0.78468	0.684331	1.14664	0.251532	0.809515	Gm22748
ENSMUSG00000018707	3671.26	0.655684	0.571688	1.14693	0.251413	0.809515	Dync1h1
ENSMUSG00000023755	332.538	-0.903307	0.787468	-1.1471	0.251339	0.809515	Rhebl1
ENSMUSG00000021585	159.94	1.31616	1.14827	1.14621	0.251709	0.809531	Cast
ENSMUSG00000026496	1047.64	-0.57066	0.498225	-1.14539	0.252049	0.810071	Parp1
ENSMUSG00000026608	203.597	0.832161	0.728619	1.14211	0.253409	0.810924	Kctd3
ENSMUSG00000026960	407.542	-0.942137	0.824458	-1.14273	0.253149	0.810924	Arl6ip6
ENSMUSG00000027630	208.3	-0.844673	0.738975	-1.14303	0.253024	0.810924	Tbl1xr1
ENSMUSG00000074238	99.2616	1.13488	0.99498	1.14061	0.254034	0.810924	Ap1ar
ENSMUSG00000039068	249.103	0.848038	0.741254	1.14406	0.2526	0.810924	Zzz3
ENSMUSG00000057841	3573.46	-0.506328	0.444339	-1.13951	0.254491	0.810924	Rpl32
ENSMUSG00000045128	138.848	-0.913572	0.803193	-1.13743	0.25536	0.810924	Rpl18a
ENSMUSG00000090112	109.583	1.35002	1.18706	1.13729	0.255419	0.810924	Shprh
ENSMUSG00000020315	1743.98	0.52735	0.462279	1.14076	0.25397	0.810924	Sptbn1
ENSMUSG00000037712	106.624	-1.07248	0.940734	-1.14005	0.254267	0.810924	Fermt2
ENSMUSG00000022553	317.721	0.863461	0.756906	1.14078	0.253962	0.810924	Maf1
ENSMUSG00000037525	88.8014	-1.25133	1.09951	-1.13808	0.255087	0.810924	Bcdin3d
ENSMUSG00000022540	88.6619	-1.32594	1.16409	-1.13903	0.254689	0.810924	Rogdi
ENSMUSG00000116858	126.94	1.02677	0.899483	1.14151	0.253659	0.810924	NA
ENSMUSG00000005936	121.857	-1.2095	1.06115	-1.13981	0.254367	0.810924	Kctd20
ENSMUSG00000024101	149.385	1.1345	0.997029	1.13788	0.255173	0.810924	Washc1
ENSMUSG00000031226	159.111	0.989704	0.867282	1.14116	0.253805	0.810924	Pbdc1
ENSMUSG00000025260	319.612	-0.702823	0.617096	-1.13892	0.254737	0.810924	Hsd17b10
ENSMUSG00000026155	111.523	-0.971875	0.857364	-1.13356	0.256979	0.810948	Smap1
ENSMUSG00000038936	131.907	0.936787	0.824542	1.13613	0.255902	0.810948	Sccpdh
ENSMUSG00000038398	246.365	-0.805495	0.709741	-1.13491	0.256411	0.810948	Upf3a
ENSMUSG00000031591	285.995	0.796454	0.70102	1.13613	0.2559	0.810948	Asah1
ENSMUSG00000032477	459.498	0.661202	0.582793	1.13454	0.256569	0.810948	Cdc25a
ENSMUSG00000086859	329.732	0.774967	0.683203	1.13431	0.256663	0.810948	Snhg20
ENSMUSG00000020982	511.64	0.62146	0.547703	1.13467	0.256515	0.810948	Nemf
ENSMUSG00000057789	113.916	1.12075	0.988603	1.13367	0.256933	0.810948	Bak1
ENSMUSG00000024732	197.694	-0.920546	0.810661	-1.13555	0.256145	0.810948	Ccdc86
ENSMUSG00000022432	247.694	0.772845	0.682319	1.13267	0.257351	0.811581	Smc1b
ENSMUSG00000056268	307.182	-0.803179	0.711251	-1.12925	0.258793	0.81198	Dennd1b
ENSMUSG00000005233	1145.03	-0.707511	0.628024	-1.12657	0.259926	0.81198	Spc25
ENSMUSG00000099370	299.323	-0.808593	0.716649	-1.1283	0.259194	0.81198	Platr10
ENSMUSG00000037295	410.263	-0.860836	0.764253	-1.12638	0.260007	0.81198	Ldlrap1
ENSMUSG00000038279	143.821	0.978911	0.866307	1.12998	0.258484	0.81198	Nop2
ENSMUSG00000030352	182.702	0.942232	0.832503	1.13181	0.257716	0.81198	Tspan9
ENSMUSG00000038618	248.68	1.08157	0.957425	1.12967	0.258617	0.81198	Rassf7
ENSMUSG00000032397	286.884	-0.717135	0.636808	-1.12614	0.260106	0.81198	Tipin
ENSMUSG00000020287	102.704	1.05415	0.934624	1.12789	0.259367	0.81198	Mpg
ENSMUSG00000000275	545.864	0.665889	0.590755	1.12718	0.259665	0.81198	Trim25
ENSMUSG00000020780	458.581	-0.717478	0.634744	-1.13034	0.258332	0.81198	Srp68
ENSMUSG00000020572	577.922	0.69016	0.609935	1.13153	0.257832	0.81198	Nampt
ENSMUSG00000064326	189.379	-1.06368	0.944805	-1.12582	0.260241	0.81198	Siva1
ENSMUSG00000011960	603.265	0.648649	0.575708	1.1267	0.25987	0.81198	Ccnt1
ENSMUSG00000039220	209.024	0.896063	0.795503	1.12641	0.259992	0.81198	Ppp1r10
ENSMUSG00000024853	3427.2	0.499282	0.441785	1.13015	0.258414	0.81198	Sf3b2
ENSMUSG00000041859	1446.45	0.610544	0.543938	1.12245	0.261671	0.812675	Mcm3
ENSMUSG00000038733	1184.63	0.55389	0.495434	1.11799	0.263572	0.812675	Wdr26
ENSMUSG00000026864	3490.38	0.514705	0.45989	1.11919	0.263058	0.812675	Hspa5
ENSMUSG00000026880	209.042	0.799789	0.714702	1.11905	0.263118	0.812675	Stom
ENSMUSG00000027115	129.841	-0.964903	0.862561	-1.11865	0.26329	0.812675	Kif18a
ENSMUSG00000005625	2427.6	0.531936	0.473618	1.12313	0.261381	0.812675	Psmd4
ENSMUSG00000027879	166.514	0.914024	0.817447	1.11815	0.263505	0.812675	Sec22b
ENSMUSG00000029752	708.216	-0.660426	0.587754	-1.12364	0.261164	0.812675	Asns
ENSMUSG00000049232	253.011	-0.750149	0.669454	-1.12054	0.262485	0.812675	Tigd2
ENSMUSG00000005566	3208.02	-0.517657	0.461305	-1.12216	0.261795	0.812675	Trim28
ENSMUSG00000014633	193.351	0.928151	0.827729	1.12132	0.262151	0.812675	Cmc2
ENSMUSG00000070319	1018.66	-0.570634	0.50902	-1.12104	0.262269	0.812675	Eif3g
ENSMUSG00000032293	253.362	-0.952674	0.85195	-1.11823	0.26347	0.812675	Ireb2
ENSMUSG00000032575	119.177	-1.18398	1.05904	-1.11798	0.263575	0.812675	Manf
ENSMUSG00000014606	107.82	1.02302	0.914054	1.11922	0.263048	0.812675	Slc25a11
ENSMUSG00000038437	254.016	0.846477	0.757033	1.11815	0.263503	0.812675	Mllt6
ENSMUSG00000078652	140.254	-0.948575	0.844261	-1.12356	0.261201	0.812675	Psme3
ENSMUSG00000067148	541.464	-0.676516	0.603313	-1.12133	0.262146	0.812675	Polr1c
ENSMUSG00000049504	160.118	-0.845435	0.758139	-1.11515	0.264788	0.815347	Proser1
ENSMUSG00000059278	237.547	-0.752478	0.674764	-1.11517	0.264777	0.815347	Naa38
ENSMUSG00000055013	263.357	-0.827129	0.759864	-1.08852	0.276365	0.815464	Agap1
ENSMUSG00000026455	140.092	-0.890031	0.805139	-1.10544	0.26897	0.815464	Klhl12
ENSMUSG00000026933	109.553	-1.06655	0.957215	-1.11422	0.265186	0.815464	Camsap1
ENSMUSG00000039660	534.209	0.667085	0.620726	1.07468	0.282516	0.815464	Spout1
ENSMUSG00000026914	249.354	0.800494	0.730512	1.0958	0.273167	0.815464	Psmd14
ENSMUSG00000027331	138.39	-0.864002	0.791811	-1.09117	0.275197	0.815464	Knstrn
ENSMUSG00000074884	185.249	-0.997884	0.916144	-1.08922	0.276056	0.815464	Serf2
ENSMUSG00000027245	110.485	-1.04045	0.95348	-1.09121	0.27518	0.815464	Hypk
ENSMUSG00000074656	6785.7	0.503285	0.451809	1.11393	0.265308	0.815464	Eif2s2
ENSMUSG00000016344	144.487	1.13584	1.0222	1.11117	0.266497	0.815464	Ppdpf
ENSMUSG00000048106	127.371	-1.36732	1.25058	-1.09334	0.274243	0.815464	NA
ENSMUSG00000027668	180.467	0.799314	0.732674	1.09095	0.275293	0.815464	Mfn1
ENSMUSG00000025758	131.315	0.94345	0.862736	1.09356	0.27415	0.815464	Plk4
ENSMUSG00000063273	488.205	0.614274	0.558304	1.10025	0.271223	0.815464	Naa15
ENSMUSG00000059743	200.998	0.77549	0.720528	1.07628	0.281802	0.815464	Fdps
ENSMUSG00000015943	140.594	-0.85274	0.791583	-1.07726	0.281365	0.815464	Bola1
ENSMUSG00000048109	147.507	0.967892	0.894931	1.08153	0.279463	0.815464	Rbm15
ENSMUSG00000058135	350.274	-0.688151	0.631868	-1.08907	0.276121	0.815464	Gstm1
ENSMUSG00000028127	116.458	-1.01819	0.94239	-1.08043	0.279951	0.815464	Abcd3
ENSMUSG00000005034	477.536	0.66866	0.621472	1.07593	0.281958	0.815464	Prkacb
ENSMUSG00000028261	277.156	0.698753	0.634358	1.10151	0.270674	0.815464	Ndufaf4
ENSMUSG00000028416	508.566	-0.637964	0.583943	-1.09251	0.274609	0.815464	Bag1
ENSMUSG00000036114	105.704	-1.08969	0.987264	-1.10375	0.269702	0.815464	Rpp25l
ENSMUSG00000028559	191.633	-0.950887	0.868644	-1.09468	0.273657	0.815464	Osbpl9
ENSMUSG00000003644	367.462	-0.681025	0.613944	-1.10926	0.267317	0.815464	Rps6ka1
ENSMUSG00000036693	275.849	0.714029	0.659207	1.08316	0.278736	0.815464	Nop14
ENSMUSG00000029198	214.859	0.861954	0.795767	1.08317	0.278732	0.815464	Grpel1
ENSMUSG00000005672	159.531	-0.923169	0.841972	-1.09644	0.272888	0.815464	Kit
ENSMUSG00000063015	418.152	-0.754253	0.696188	-1.0834	0.278629	0.815464	Ccni
ENSMUSG00000029446	152.937	-0.913038	0.841785	-1.08464	0.278079	0.815464	Psph
ENSMUSG00000036948	197.722	-0.838776	0.775411	-1.08172	0.279378	0.815464	Trappc14
ENSMUSG00000030357	2949.73	-0.550781	0.512357	-1.07499	0.282378	0.815464	Fkbp4
ENSMUSG00000035642	100.539	-0.974749	0.891365	-1.09355	0.274154	0.815464	Aamdc
ENSMUSG00000008683	1483.78	-0.522773	0.477206	-1.09549	0.273303	0.815464	Rps15a
ENSMUSG00000030846	131.523	-1.00055	0.92523	-1.0814	0.279518	0.815464	Tial1
ENSMUSG00000030983	91.1362	-1.03395	0.939458	-1.10059	0.271077	0.815464	Bccip
ENSMUSG00000058454	323.187	-0.983178	0.891016	-1.10343	0.269838	0.815464	Dhcr7
ENSMUSG00000040028	156.283	-0.93251	0.840278	-1.10976	0.267101	0.815464	Elavl1
ENSMUSG00000031523	894.92	-0.572697	0.524072	-1.09278	0.274489	0.815464	Dlc1
ENSMUSG00000018796	139.778	1.01103	0.914444	1.10562	0.268891	0.815464	Acsl1
ENSMUSG00000063049	229.163	0.862754	0.774676	1.1137	0.265409	0.815464	Ing2
ENSMUSG00000019139	673.91	0.657482	0.60662	1.08385	0.278433	0.815464	Isyna1
ENSMUSG00000001909	331.738	0.736942	0.667008	1.10485	0.269226	0.815464	Trmt1
ENSMUSG00000033624	127.048	-0.964208	0.873426	-1.10394	0.26962	0.815464	Pdpr
ENSMUSG00000031819	401.153	0.690381	0.636751	1.08422	0.278265	0.815464	Emc8
ENSMUSG00000006585	751.927	-0.566006	0.522827	-1.08259	0.278992	0.815464	Cdt1
ENSMUSG00000001482	315	-0.806319	0.725683	-1.11112	0.266518	0.815464	Def8
ENSMUSG00000031984	994.919	0.600024	0.551871	1.08726	0.276924	0.815464	2810004N23Rik
ENSMUSG00000013822	185.484	0.770431	0.713136	1.08034	0.27999	0.815464	Elof1
ENSMUSG00000032113	212.2	0.837503	0.770244	1.08732	0.276894	0.815464	Chek1
ENSMUSG00000032301	430.121	0.695127	0.629546	1.10417	0.269518	0.815464	Psma4
ENSMUSG00000032383	166.659	-1.04988	0.948935	-1.10638	0.268563	0.815464	Ppib
ENSMUSG00000038664	377.913	-0.708764	0.658088	-1.077	0.281478	0.815464	Herc1
ENSMUSG00000020075	1433.56	0.528038	0.476971	1.10706	0.268266	0.815464	Ddx21
ENSMUSG00000020063	334.822	0.769471	0.699787	1.09958	0.271516	0.815464	Sirt1
ENSMUSG00000063457	3317.48	0.48492	0.447944	1.08255	0.27901	0.815464	Rps15
ENSMUSG00000035278	151.604	-0.858446	0.79589	-1.0786	0.280767	0.815464	Plekhj1
ENSMUSG00000020022	397.952	0.797768	0.739893	1.07822	0.280935	0.815464	Ndufa12
ENSMUSG00000062981	224.738	0.87179	0.783904	1.11211	0.266089	0.815464	Mrpl42
ENSMUSG00000039994	475.989	0.598347	0.552568	1.08285	0.278876	0.815464	Timeless
ENSMUSG00000075702	162.155	0.874889	0.80786	1.08297	0.278821	0.815464	Selenom
ENSMUSG00000059534	1256.58	0.557916	0.504707	1.10543	0.268975	0.815464	Uqcr10
ENSMUSG00000049800	363.314	-0.713681	0.643912	-1.10835	0.26771	0.815464	Sertad2
ENSMUSG00000020523	248.235	-0.733038	0.671711	-1.0913	0.275141	0.815464	Fam114a2
ENSMUSG00000001036	370.03	0.642974	0.598205	1.07484	0.282447	0.815464	Epn2
ENSMUSG00000064437	155.82	0.922819	0.850627	1.08487	0.27798	0.815464	Snord49b
ENSMUSG00000060216	131.304	-1.08097	0.977691	-1.10563	0.268886	0.815464	Arrb2
ENSMUSG00000020821	180.291	-1.29389	1.16326	-1.11229	0.266012	0.815464	Kif1c
ENSMUSG00000000631	735.431	0.580258	0.536894	1.08077	0.2798	0.815464	Myo18a
ENSMUSG00000003119	475.912	-0.706898	0.653559	-1.08161	0.279424	0.815464	Cdk12
ENSMUSG00000034520	357.43	0.714963	0.657025	1.08818	0.276515	0.815464	Gjc1
ENSMUSG00000017715	194.543	0.898641	0.817105	1.09979	0.271425	0.815464	Pgs1
ENSMUSG00000017466	105.831	1.14707	1.06718	1.07486	0.282438	0.815464	Timp2
ENSMUSG00000025793	100.368	-0.966919	0.880468	-1.09819	0.272123	0.815464	Hgs
ENSMUSG00000049960	364.819	0.683912	0.630556	1.08462	0.278091	0.815464	Mrps16
ENSMUSG00000034235	114.996	0.929929	0.853308	1.08979	0.275805	0.815464	Usp54
ENSMUSG00000041841	4341.01	-0.510878	0.465633	-1.09717	0.272568	0.815464	Rpl37
ENSMUSG00000101892	286.225	0.732643	0.669164	1.09486	0.273576	0.815464	9130401M01Rik
ENSMUSG00000116298	197.177	-1.01052	0.92209	-1.09591	0.273119	0.815464	NA
ENSMUSG00000042535	760.629	-0.615551	0.557025	-1.10507	0.26913	0.815464	Gtpbp1
ENSMUSG00000022389	278.143	0.798826	0.73114	1.09258	0.27458	0.815464	Tef
ENSMUSG00000003360	172.14	-0.821712	0.746559	-1.10067	0.271042	0.815464	Ddx23
ENSMUSG00000023050	115.327	1.00432	0.921758	1.08958	0.2759	0.815464	Map3k12
ENSMUSG00000022841	168.479	1.01786	0.947057	1.07476	0.282481	0.815464	Ap2m1
ENSMUSG00000022528	144.248	-0.842071	0.776681	-1.08419	0.27828	0.815464	Hes1
ENSMUSG00000023830	265.667	0.823492	0.749198	1.09916	0.271696	0.815464	Igf2r
ENSMUSG00000059142	533.575	0.667477	0.618976	1.07836	0.280874	0.815464	Zfp945
ENSMUSG00000044477	134.699	-0.897279	0.811635	-1.10552	0.268934	0.815464	Zfand3
ENSMUSG00000024026	1212.88	0.516772	0.475933	1.08581	0.277564	0.815464	Glo1
ENSMUSG00000024392	536.55	-0.619187	0.561869	-1.10201	0.270456	0.815464	Bag6
ENSMUSG00000034165	536.132	0.691063	0.623445	1.10846	0.267664	0.815464	Ccnd3
ENSMUSG00000023988	179.845	0.892799	0.828339	1.07782	0.281114	0.815464	Bysl
ENSMUSG00000024054	754.479	0.579088	0.534233	1.08396	0.278382	0.815464	Smchd1
ENSMUSG00000042834	113.12	1.12952	1.02554	1.10139	0.270725	0.815464	Nrep
ENSMUSG00000024359	1463.34	-0.598165	0.544587	-1.09838	0.272037	0.815464	Hspa9
ENSMUSG00000024487	566.96	0.629068	0.584522	1.07621	0.281834	0.815464	Yipf5
ENSMUSG00000058881	439.082	0.660597	0.594454	1.11127	0.266454	0.815464	Zfp516
ENSMUSG00000056201	293.101	-0.698465	0.648374	-1.07726	0.281366	0.815464	Cfl1
ENSMUSG00000010663	264.756	-0.687822	0.636139	-1.08124	0.279588	0.815464	Fads1
ENSMUSG00000024812	729.111	-0.572457	0.528707	-1.08275	0.27892	0.815464	Tjp2
ENSMUSG00000025220	1644.68	0.523714	0.474125	1.10459	0.269337	0.815464	Oga
ENSMUSG00000031095	1141.19	0.580215	0.527902	1.0991	0.271726	0.815464	Cul4b
ENSMUSG00000079139	1149.7	0.578726	0.539192	1.07332	0.283127	0.815715	Gm4204
ENSMUSG00000063972	265.533	-0.807945	0.752854	-1.07318	0.283192	0.815715	Nr6a1
ENSMUSG00000056076	704.802	0.577463	0.538625	1.07211	0.283672	0.815715	Eif3b
ENSMUSG00000053119	234.705	1.06957	0.996317	1.07352	0.283036	0.815715	Chmp3
ENSMUSG00000020232	159.806	-1.08743	1.01457	-1.07182	0.283803	0.815715	Hmg20b
ENSMUSG00000020611	586.979	-0.988013	0.921706	-1.07194	0.283747	0.815715	Gna13
ENSMUSG00000020547	779.269	0.625824	0.58412	1.0714	0.283991	0.815715	Bzw2
ENSMUSG00000024589	313.334	0.815232	0.760871	1.07145	0.283969	0.815715	Nedd4l
ENSMUSG00000039697	150.981	-0.810367	0.757519	-1.06976	0.284726	0.817326	Ncoa7
ENSMUSG00000032913	108.503	-0.929533	0.870024	-1.0684	0.285341	0.817389	Lrig2
ENSMUSG00000031921	239.944	0.744624	0.696885	1.0685	0.285293	0.817389	Terf2
ENSMUSG00000038510	179.303	-0.826062	0.773187	-1.06839	0.285347	0.817389	Rpf2
ENSMUSG00000036197	540.865	0.7552	0.707002	1.06817	0.285443	0.817389	Gxylt1
ENSMUSG00000013663	202.715	1.03609	0.9706	1.06748	0.285756	0.817787	Pten
ENSMUSG00000018604	687.029	0.62074	0.581771	1.06698	0.285979	0.817852	Tbx3
ENSMUSG00000045257	117.472	0.9434	0.884446	1.06666	0.286127	0.817852	Morn2
ENSMUSG00000062083	97.7414	-1.21314	1.1384	-1.06565	0.286583	0.818658	Rpl13a-ps1
ENSMUSG00000029416	123.198	1.14914	1.07904	1.06497	0.28689	0.81867	Slc15a4
ENSMUSG00000031996	1920.5	0.510839	0.480169	1.06387	0.287386	0.81867	Aplp2
ENSMUSG00000045273	513.599	0.622943	0.585629	1.06372	0.287457	0.81867	Cenph
ENSMUSG00000036698	1677.03	0.516477	0.485195	1.06447	0.287114	0.81867	Ago2
ENSMUSG00000039770	238.178	0.709181	0.666566	1.06393	0.28736	0.81867	Ypel5
ENSMUSG00000005354	917.576	-0.705735	0.663771	-1.06322	0.287682	0.818814	Txn2
ENSMUSG00000054091	94.9634	-1.10192	1.03742	-1.06217	0.288159	0.819534	1810037I17Rik
ENSMUSG00000040435	195.383	-0.827251	0.779033	-1.06189	0.288283	0.819534	Ppp1r15a
ENSMUSG00000041215	286.289	0.765505	0.721548	1.06092	0.288726	0.819801	Yeats2
ENSMUSG00000024925	126.173	-0.999406	0.941765	-1.06121	0.288597	0.819801	Rnaseh2c
ENSMUSG00000034203	88.5488	-1.02132	0.963275	-1.06026	0.289027	0.820161	Chchd4
ENSMUSG00000035027	179.78	-0.834104	0.787402	-1.05931	0.289458	0.820888	Map2k2
ENSMUSG00000055239	456.361	0.655667	0.619772	1.05792	0.290094	0.821398	Kcmf1
ENSMUSG00000032239	202.006	0.903238	0.85422	1.05738	0.290337	0.821398	Rp9
ENSMUSG00000023723	201.627	-0.730196	0.690479	-1.05752	0.290274	0.821398	Mrps23
ENSMUSG00000052459	1034.38	0.654155	0.618454	1.05773	0.29018	0.821398	Atp6v1a
ENSMUSG00000048612	150.557	0.905732	0.857573	1.05616	0.290896	0.822486	Myof
ENSMUSG00000037286	172.403	-1.01741	0.963793	-1.05563	0.291139	0.822677	Stag1
ENSMUSG00000026743	705.126	0.541351	0.513492	1.05425	0.291767	0.822988	Mllt10
ENSMUSG00000027782	277.847	-0.697643	0.661513	-1.05462	0.2916	0.822988	Kpna4
ENSMUSG00000035242	290.61	0.661837	0.627787	1.05424	0.291774	0.822988	Oaz1
ENSMUSG00000033439	153.977	0.939015	0.893949	1.05041	0.293528	0.824847	Trmt13
ENSMUSG00000030204	172.673	-0.846964	0.807756	-1.04854	0.29439	0.824847	Ddx47
ENSMUSG00000031590	995.79	0.536155	0.510392	1.05048	0.293498	0.824847	Frg1
ENSMUSG00000032384	215.595	0.767275	0.73162	1.04873	0.294301	0.824847	Csnk1g1
ENSMUSG00000045193	150.845	1.0786	1.02898	1.04822	0.294538	0.824847	Cirbp
ENSMUSG00000061533	144.738	-0.808839	0.770017	-1.05042	0.293527	0.824847	Cep128
ENSMUSG00000054263	204.585	0.869067	0.828796	1.04859	0.294367	0.824847	Lifr
ENSMUSG00000055024	652.41	0.590819	0.562872	1.04965	0.293879	0.824847	Ep300
ENSMUSG00000024516	92.4602	1.0536	1.00167	1.05184	0.292872	0.824847	Sec11c
ENSMUSG00000047368	143.301	0.942897	0.896046	1.05229	0.292668	0.824847	Abhd17b
ENSMUSG00000055044	413.83	-0.685257	0.652366	-1.05042	0.293527	0.824847	Pdlim1
ENSMUSG00000025151	279.801	-0.688698	0.656684	-1.04875	0.294293	0.824847	Maged1
ENSMUSG00000001847	114.078	-0.890257	0.849758	-1.04766	0.294796	0.825077	Rac1
ENSMUSG00000031169	124.014	1.03828	0.99141	1.04727	0.294974	0.825085	Porcn
ENSMUSG00000028907	118.983	-0.862476	0.824904	-1.04555	0.295771	0.826821	Utp11
ENSMUSG00000002881	93.5433	1.01776	0.974767	1.04411	0.296435	0.827545	Nab1
ENSMUSG00000037664	131.616	1.09629	1.0516	1.04249	0.297183	0.827545	Cdkn1c
ENSMUSG00000025316	348.174	-0.669854	0.64253	-1.04253	0.297168	0.827545	Banp
ENSMUSG00000015755	224.352	1.05739	1.01315	1.04366	0.296644	0.827545	Tab2
ENSMUSG00000017221	501.716	-0.681176	0.653323	-1.04263	0.297119	0.827545	Psmd3
ENSMUSG00000020705	226.242	0.817977	0.784763	1.04232	0.297262	0.827545	Ddx42
ENSMUSG00000022100	624.2	0.597554	0.572317	1.0441	0.296441	0.827545	Xpo7
ENSMUSG00000019715	179.393	0.872641	0.83774	1.04166	0.297569	0.827911	Gle1
ENSMUSG00000068739	2934.77	0.511493	0.49183	1.03998	0.298349	0.828611	Sars
ENSMUSG00000025894	114.119	-1.16585	1.12043	-1.04054	0.298091	0.828611	Aasdhppt
ENSMUSG00000006435	237.415	0.869645	0.835993	1.04025	0.298222	0.828611	Neurl1a
ENSMUSG00000034220	133.723	-1.06575	1.0264	-1.03833	0.299116	0.829538	Gpc1
ENSMUSG00000026618	645.374	0.610201	0.58824	1.03733	0.29958	0.829538	Iars2
ENSMUSG00000039157	182.015	0.879021	0.848906	1.03547	0.300447	0.829538	Fam102a
ENSMUSG00000000823	226.202	-0.850911	0.820291	-1.03733	0.299582	0.829538	Zfp512b
ENSMUSG00000074480	328.639	-0.690723	0.665608	-1.03773	0.299395	0.829538	Mex3a
ENSMUSG00000029603	105.371	-1.08565	1.04837	-1.03556	0.300408	0.829538	Dtx1
ENSMUSG00000034303	237.329	-0.711962	0.686796	-1.03664	0.299902	0.829538	Ccdc15
ENSMUSG00000032244	563.364	0.602897	0.582207	1.03554	0.300418	0.829538	Fem1b
ENSMUSG00000041852	314.348	0.71258	0.687823	1.03599	0.300205	0.829538	Tcf20
ENSMUSG00000031381	189.425	-0.742757	0.716278	-1.03697	0.299752	0.829538	Piga
ENSMUSG00000038736	192.595	0.91135	0.882006	1.03327	0.301478	0.831895	Nudcd1
ENSMUSG00000046330	513.468	0.558014	0.541456	1.03058	0.302737	0.832175	Rpl37a
ENSMUSG00000026209	430.043	-0.615314	0.596255	-1.03196	0.302089	0.832175	Dnpep
ENSMUSG00000044783	1118.03	-0.56314	0.548402	-1.02687	0.304479	0.832175	A730008H23Rik
ENSMUSG00000084098	127.979	0.883799	0.865166	1.02154	0.307	0.832175	Gm13422
ENSMUSG00000059005	108.769	1.00829	0.982592	1.02615	0.304819	0.832175	Hnrnpa3
ENSMUSG00000027087	102.72	-1.00317	0.979557	-1.0241	0.305787	0.832175	Itgav
ENSMUSG00000033943	985.637	0.545795	0.535393	1.01943	0.307999	0.832175	Mga
ENSMUSG00000027651	172.371	-0.80802	0.783927	-1.03073	0.302666	0.832175	Rprd1b
ENSMUSG00000000826	444.104	-0.604122	0.589067	-1.02556	0.305101	0.832175	Dnajc5
ENSMUSG00000027699	154.507	-0.852745	0.838026	-1.01756	0.308885	0.832175	Ect2
ENSMUSG00000027993	217.387	-0.82036	0.804827	-1.0193	0.308061	0.832175	Trim2
ENSMUSG00000027968	342.119	0.634958	0.623428	1.01849	0.308443	0.832175	Larp7
ENSMUSG00000038544	210.817	-0.943484	0.919525	-1.02606	0.304865	0.832175	Inip
ENSMUSG00000028385	146.772	-0.901127	0.87803	-1.02631	0.304747	0.832175	Snx30
ENSMUSG00000040025	157.866	-0.889713	0.867965	-1.02506	0.305337	0.832175	Ythdf2
ENSMUSG00000057637	91.8936	0.988731	0.966263	1.02325	0.306189	0.832175	Prdm2
ENSMUSG00000029146	118.464	0.973523	0.954671	1.01975	0.307848	0.832175	Snx17
ENSMUSG00000029629	90.5231	1.03658	1.01852	1.01773	0.308806	0.832175	Phf14
ENSMUSG00000004535	205.238	0.734267	0.721239	1.01806	0.308648	0.832175	Tax1bp1
ENSMUSG00000030120	438.287	-0.843502	0.825387	-1.02195	0.306806	0.832175	Mlf2
ENSMUSG00000025724	181.754	-0.779393	0.761777	-1.02313	0.306249	0.832175	Sec11a
ENSMUSG00000030879	409.596	-0.689562	0.675014	-1.02155	0.306993	0.832175	Mrpl17
ENSMUSG00000031985	167.914	-0.993853	0.975333	-1.01899	0.308209	0.832175	Gnpat
ENSMUSG00000019797	124.197	0.908387	0.892917	1.01733	0.308999	0.832175	Mtres1
ENSMUSG00000020250	981.927	0.509501	0.495592	1.02807	0.303919	0.832175	Txnrd1
ENSMUSG00000000384	194.352	0.734811	0.721134	1.01897	0.308219	0.832175	Tbrg4
ENSMUSG00000044068	224.937	-0.775847	0.756118	-1.02609	0.304848	0.832175	Zrsr1
ENSMUSG00000070394	369.047	0.655314	0.635597	1.03102	0.302531	0.832175	Tmem256
ENSMUSG00000075595	197.435	-0.718675	0.697783	-1.02994	0.303038	0.832175	Zfp652
ENSMUSG00000008855	117.673	-0.906533	0.888023	-1.02084	0.307329	0.832175	Hdac5
ENSMUSG00000034708	1847.68	0.691803	0.674091	1.02628	0.304762	0.832175	Grn
ENSMUSG00000020954	607.364	0.648156	0.631816	1.02586	0.304957	0.832175	Strn3
ENSMUSG00000021252	197.11	0.811482	0.789431	1.02793	0.303981	0.832175	Erg28
ENSMUSG00000034168	469.874	-0.564304	0.553917	-1.01875	0.30832	0.832175	Irf2bpl
ENSMUSG00000021468	147.998	-0.801696	0.784951	-1.02133	0.307097	0.832175	Sptlc1
ENSMUSG00000006289	163.767	-0.799464	0.776273	-1.02987	0.303069	0.832175	Osgep
ENSMUSG00000022570	233.726	-0.746507	0.729479	-1.02334	0.306146	0.832175	Gfus
ENSMUSG00000044216	89.1466	1.03616	1.0113	1.02458	0.305562	0.832175	Kcnj4
ENSMUSG00000022519	127.43	-0.851206	0.835943	-1.01826	0.308555	0.832175	Srl
ENSMUSG00000023991	135.439	0.824734	0.810712	1.0173	0.309013	0.832175	Foxp4
ENSMUSG00000024640	1072.58	-0.513294	0.498339	-1.03001	0.303006	0.832175	Psat1
ENSMUSG00000064646	123.627	1.08338	1.06188	1.02025	0.307612	0.832175	Gm23300
ENSMUSG00000008859	535.396	0.642	0.631785	1.01617	0.30955	0.833144	Rala
ENSMUSG00000020859	144.185	0.856043	0.843136	1.01531	0.309959	0.833769	Spag9
ENSMUSG00000047676	318.632	-0.688479	0.678834	-1.01421	0.310483	0.833817	Rpsa-ps10
ENSMUSG00000025159	327.131	0.676594	0.667139	1.01417	0.310501	0.833817	Mms19
ENSMUSG00000024974	1038.18	0.513869	0.506697	1.01415	0.310509	0.833817	Smc3
ENSMUSG00000004085	88.4188	-1.05697	1.04345	-1.01296	0.31108	0.834873	Map3k20
ENSMUSG00000029705	288.344	0.723146	0.714347	1.01232	0.311386	0.835218	Cux1
ENSMUSG00000039145	190.083	-0.815847	0.808062	-1.00963	0.312671	0.837942	Camk1d
ENSMUSG00000059323	153.081	-0.7899	0.782504	-1.00945	0.312758	0.837942	Tonsl
ENSMUSG00000025967	4479.13	0.446363	0.442535	1.00865	0.313143	0.838495	Eef1b2
ENSMUSG00000026687	200.188	-0.719434	0.716128	-1.00462	0.315082	0.839761	Aldh9a1
ENSMUSG00000026626	194.167	-0.791512	0.786247	-1.0067	0.314081	0.839761	Ppp2r5a
ENSMUSG00000026857	141.436	-1.01908	1.02432	-0.99488	0.319794	0.839761	Ntmt1
ENSMUSG00000026848	479.975	0.614656	0.611426	1.00528	0.314761	0.839761	Tor1b
ENSMUSG00000016252	746.511	-0.583562	0.586741	-0.994582	0.31994	0.839761	Atp5e
ENSMUSG00000027712	99.5637	0.998552	1.00135	0.997201	0.318667	0.839761	Anxa5
ENSMUSG00000027752	290.716	-0.667305	0.663964	-1.00503	0.314881	0.839761	Exosc8
ENSMUSG00000034640	307.023	-0.641865	0.643102	-0.998077	0.318242	0.839761	Tiparp
ENSMUSG00000028044	398.847	-0.65634	0.6595	-0.995208	0.319635	0.839761	Cks1b
ENSMUSG00000028411	99.6883	0.997335	0.993376	1.00399	0.315385	0.839761	Aptx
ENSMUSG00000008575	137.548	-0.813376	0.811273	-1.00259	0.316058	0.839761	Nfib
ENSMUSG00000033379	1299.37	0.484815	0.484762	1.00011	0.317257	0.839761	Atp6v0b
ENSMUSG00000046572	138.4	-0.826423	0.826964	-0.999345	0.317628	0.839761	Zfp518b
ENSMUSG00000029578	445.291	0.658533	0.659886	0.99795	0.318304	0.839761	Wipi2
ENSMUSG00000059182	127.238	-0.812476	0.814896	-0.997031	0.31875	0.839761	Skap2
ENSMUSG00000059070	587.056	-0.551117	0.552108	-0.998205	0.31818	0.839761	Rpl18
ENSMUSG00000048078	159.246	1.10425	1.10202	1.00203	0.316331	0.839761	Tenm4
ENSMUSG00000005609	838.456	0.56621	0.563115	1.0055	0.314658	0.839761	Ctr9
ENSMUSG00000019428	441.453	-0.565632	0.568921	-0.99422	0.320116	0.839761	Fkbp8
ENSMUSG00000005483	340.452	0.616352	0.61674	0.999371	0.317615	0.839761	Dnajb1
ENSMUSG00000013033	869.778	0.523976	0.52242	1.00298	0.315871	0.839761	Adgrl1
ENSMUSG00000031832	113.56	1.07133	1.06636	1.00466	0.315063	0.839761	Taf1c
ENSMUSG00000004937	582.488	0.574072	0.574265	0.999664	0.317473	0.839761	Sgta
ENSMUSG00000018537	753.136	0.624282	0.625414	0.99819	0.318187	0.839761	Pcgf2
ENSMUSG00000020717	627.215	-0.597676	0.600541	-0.995229	0.319625	0.839761	Pecam1
ENSMUSG00000021268	8076.12	0.473811	0.476672	0.993999	0.320223	0.839761	Meg3
ENSMUSG00000022136	103.703	-0.979694	0.985593	-0.994015	0.320216	0.839761	Dnajc3
ENSMUSG00000025545	734.382	0.508443	0.507935	1.001	0.316827	0.839761	Clybl
ENSMUSG00000022283	24725.3	0.442449	0.440883	1.00355	0.315594	0.839761	Pabpc1
ENSMUSG00000022635	419.425	0.621249	0.620907	1.00055	0.317044	0.839761	Zcrb1
ENSMUSG00000036473	178.884	0.832549	0.834027	0.998228	0.318169	0.839761	Tbc1d24
ENSMUSG00000062202	134.098	0.971152	0.970898	1.00026	0.317184	0.839761	Btbd9
ENSMUSG00000096910	92.4078	-0.975166	0.979564	-0.99551	0.319488	0.839761	Zfp955b
ENSMUSG00000038954	214.736	0.816476	0.818847	0.997104	0.318714	0.839761	Supt3
ENSMUSG00000060450	103.434	-1.02077	1.01692	-1.00379	0.315482	0.839761	Rnf14
ENSMUSG00000054611	542.608	-0.568019	0.569658	-0.997123	0.318705	0.839761	Kdm2a
ENSMUSG00000025862	278.83	0.692903	0.697045	0.994058	0.320194	0.839761	Stag2
ENSMUSG00000018417	189.026	-0.845666	0.855193	-0.98886	0.322732	0.84013	Myo1b
ENSMUSG00000037270	737.689	0.522924	0.528207	0.989997	0.322176	0.84013	4932438A13Rik
ENSMUSG00000041355	433.093	-0.602668	0.60742	-0.992177	0.321111	0.84013	Ssr2
ENSMUSG00000066621	110.069	1.02877	1.03823	0.990894	0.321737	0.84013	Tecpr1
ENSMUSG00000029649	553.907	-0.668926	0.675535	-0.990217	0.322068	0.84013	Pomp
ENSMUSG00000032712	1241.41	0.490537	0.495729	0.989526	0.322406	0.84013	Resf1
ENSMUSG00000044452	139.954	0.880436	0.890601	0.988586	0.322866	0.84013	Zfp507
ENSMUSG00000031467	211.249	0.769334	0.777371	0.989661	0.32234	0.84013	Agpat5
ENSMUSG00000032119	267.55	0.757161	0.76227	0.993298	0.320565	0.84013	Hinfp
ENSMUSG00000032555	333.071	-0.723711	0.731176	-0.989791	0.322276	0.84013	Topbp1
ENSMUSG00000034994	16543.2	0.439416	0.443093	0.991701	0.321344	0.84013	Eef2
ENSMUSG00000039828	135.364	0.942603	0.952979	0.989112	0.322609	0.84013	Wdr70
ENSMUSG00000002076	629.74	-0.552796	0.557063	-0.992341	0.321031	0.84013	Hsf2bp
ENSMUSG00000024576	2770.59	0.456521	0.461402	0.989422	0.322457	0.84013	Csnk1a1
ENSMUSG00000027239	1302.45	-0.567561	0.574771	-0.987456	0.323419	0.840196	Mdk
ENSMUSG00000037720	106.414	1.14109	1.15564	0.987405	0.323444	0.840196	Tmem33
ENSMUSG00000040669	1913.45	-0.451984	0.457903	-0.987075	0.323606	0.840196	Phc1
ENSMUSG00000030929	128.37	-1.1306	1.14527	-0.987193	0.323548	0.840196	Eri2
ENSMUSG00000020537	125.928	-0.81732	0.828619	-0.986364	0.323955	0.840637	Drg2
ENSMUSG00000037894	197.084	0.918037	0.931215	0.985849	0.324207	0.840829	H2az1
ENSMUSG00000027860	715.813	-0.528436	0.53657	-0.984841	0.324702	0.841185	Vangl1
ENSMUSG00000040952	1309.37	-0.491666	0.499152	-0.985002	0.324623	0.841185	Rps19
ENSMUSG00000023079	247.984	-0.796207	0.808855	-0.984363	0.324937	0.841329	Gtf2ird1
ENSMUSG00000036990	417.439	-0.579118	0.588861	-0.983455	0.325383	0.842022	Otud4
ENSMUSG00000038324	117.246	0.980381	0.998816	0.981544	0.326325	0.842254	Trpc4ap
ENSMUSG00000027751	484.063	-0.551675	0.561563	-0.982393	0.325906	0.842254	Supt20
ENSMUSG00000028464	125.646	0.996588	1.01393	0.982891	0.325661	0.842254	Tpm2
ENSMUSG00000031487	171.219	-0.847912	0.864478	-0.980836	0.326673	0.842254	Brf2
ENSMUSG00000049422	9166.99	-0.430746	0.439159	-0.980843	0.32667	0.842254	Chchd10
ENSMUSG00000020577	116.28	0.841288	0.858138	0.980364	0.326906	0.842254	Tspan13
ENSMUSG00000021242	4511.06	0.460528	0.469696	0.980482	0.326848	0.842254	Npc2
ENSMUSG00000021963	147.58	0.825462	0.840558	0.982041	0.32608	0.842254	Sap18
ENSMUSG00000024037	216.918	-0.71162	0.726171	-0.979962	0.327105	0.842304	Wdr4
ENSMUSG00000104315	241.853	-0.667374	0.681458	-0.979333	0.327416	0.842643	NA
ENSMUSG00000026740	193.797	-0.744741	0.762971	-0.976107	0.329011	0.842655	Dnajc1
ENSMUSG00000068744	432.493	-0.591539	0.604934	-0.977857	0.328145	0.842655	Psrc1
ENSMUSG00000031546	191.591	-0.694103	0.711733	-0.975229	0.329447	0.842655	Gins4
ENSMUSG00000032536	155.439	0.871859	0.894168	0.975051	0.329535	0.842655	Trak1
ENSMUSG00000002741	207.126	0.68767	0.704983	0.975442	0.329341	0.842655	Ykt6
ENSMUSG00000025134	163.443	-0.95506	0.976831	-0.977713	0.328216	0.842655	Alyref
ENSMUSG00000037669	96.1518	-0.881807	0.902222	-0.977372	0.328385	0.842655	Ldah
ENSMUSG00000034928	532.548	-0.615785	0.63026	-0.977033	0.328553	0.842655	Rnf44
ENSMUSG00000033020	479.069	0.607734	0.622731	0.975917	0.329105	0.842655	Polr2f
ENSMUSG00000036529	258.275	-0.649781	0.666138	-0.975445	0.32934	0.842655	Sbf1
ENSMUSG00000024081	540.62	0.588123	0.603038	0.975267	0.329428	0.842655	Cebpz
ENSMUSG00000024735	112.468	1.05306	1.08008	0.974978	0.329571	0.842655	Prpf19
ENSMUSG00000019710	227.613	0.677672	0.695774	0.973982	0.330065	0.843002	Mrpl24
ENSMUSG00000006442	633.172	0.547586	0.562168	0.974062	0.330026	0.843002	Srm
ENSMUSG00000080893	297.292	0.629876	0.646949	0.973611	0.33025	0.843016	Ndufa12-ps
ENSMUSG00000062169	192.682	0.771116	0.794986	0.969975	0.332059	0.843582	Cnih4
ENSMUSG00000067847	393.129	0.575705	0.592883	0.971027	0.331535	0.843582	Romo1
ENSMUSG00000036898	109.865	-0.974707	1.00635	-0.968552	0.332769	0.843582	Zfp157
ENSMUSG00000040242	183.1	0.687148	0.709331	0.968728	0.332681	0.843582	Fgfr1op2
ENSMUSG00000059273	172.676	-0.829661	0.856776	-0.968353	0.332868	0.843582	Zc3h4
ENSMUSG00000051176	232.643	0.661021	0.683227	0.967498	0.333295	0.843582	Zfp42
ENSMUSG00000032026	273.082	0.798518	0.824341	0.968674	0.332708	0.843582	Rexo2
ENSMUSG00000052911	203.855	-0.747279	0.772459	-0.967403	0.333342	0.843582	Lamb2
ENSMUSG00000018583	432.895	-0.579451	0.596993	-0.970616	0.33174	0.843582	G3bp1
ENSMUSG00000018931	209.682	0.797982	0.82482	0.967462	0.333313	0.843582	Natd1
ENSMUSG00000021546	726.854	-0.549087	0.564666	-0.972411	0.330846	0.843582	Hnrnpk
ENSMUSG00000022074	134.172	-0.792666	0.818716	-0.968182	0.332954	0.843582	Tnfrsf10b
ENSMUSG00000001289	587.818	-0.554853	0.572965	-0.968389	0.33285	0.843582	Pfdn5
ENSMUSG00000116348	382.015	0.757327	0.779398	0.971682	0.331209	0.843582	NA
ENSMUSG00000024767	373.257	0.626058	0.646858	0.967845	0.333122	0.843582	Otub1
ENSMUSG00000034659	188.089	1.01175	1.04198	0.97099	0.331553	0.843582	Tmem109
ENSMUSG00000065990	182.089	0.689024	0.713102	0.966235	0.333927	0.844607	Aurkaip1
ENSMUSG00000067869	181.728	0.900758	0.932649	0.965807	0.334141	0.844694	NA
ENSMUSG00000025968	319.592	0.605432	0.629704	0.961455	0.336323	0.847181	Ndufs1
ENSMUSG00000067071	292.608	-0.619358	0.64385	-0.96196	0.33607	0.847181	Hes6
ENSMUSG00000028577	90.3563	-1.02852	1.0682	-0.962853	0.335621	0.847181	Plaa
ENSMUSG00000042810	139.505	0.810952	0.842426	0.962639	0.335729	0.847181	Krba1
ENSMUSG00000025795	141.224	0.888996	0.924192	0.961917	0.336091	0.847181	Rassf3
ENSMUSG00000018377	312.65	0.628657	0.652946	0.962802	0.335647	0.847181	Vezf1
ENSMUSG00000033918	383.236	0.659665	0.6862	0.961331	0.336386	0.847181	Parl
ENSMUSG00000055067	116.685	-0.833427	0.86871	-0.959384	0.337365	0.847265	Smyd3
ENSMUSG00000026970	98.8648	0.869275	0.906789	0.95863	0.337745	0.847265	Rbms1
ENSMUSG00000028901	114.761	-0.881244	0.919379	-0.958521	0.3378	0.847265	Gmeb1
ENSMUSG00000063077	230.303	0.739658	0.771375	0.958881	0.337618	0.847265	Kif1b
ENSMUSG00000055723	88.5349	0.891842	0.930306	0.958654	0.337733	0.847265	Rras2
ENSMUSG00000031843	346.524	-0.798712	0.83338	-0.9584	0.337861	0.847265	Mphosph6
ENSMUSG00000061904	1155.15	-0.483938	0.504467	-0.959306	0.337405	0.847265	Slc25a3
ENSMUSG00000024604	484.677	0.632374	0.658466	0.960374	0.336867	0.847265	Rbm22
ENSMUSG00000020372	5921.86	-0.446457	0.466801	-0.956418	0.338861	0.84932	Rack1
ENSMUSG00000026131	1231.68	-0.478346	0.501155	-0.954487	0.339837	0.849502	Dst
ENSMUSG00000027550	121.939	-0.878453	0.920125	-0.954711	0.339724	0.849502	Lrrcc1
ENSMUSG00000007080	397.127	0.566704	0.593236	0.955276	0.339438	0.849502	Pole
ENSMUSG00000041147	320.887	-0.878942	0.920746	-0.954597	0.339781	0.849502	Brca2
ENSMUSG00000055053	118.516	0.821972	0.860735	0.954966	0.339595	0.849502	Nfic
ENSMUSG00000020516	230.143	0.717332	0.751993	0.953908	0.34013	0.849783	Rps6kb1
ENSMUSG00000042650	106.42	-0.933452	0.979263	-0.953219	0.340479	0.850204	Alkbh5
ENSMUSG00000027642	637.962	0.578566	0.608465	0.950862	0.341674	0.851102	Rpn2
ENSMUSG00000028798	370.252	-0.564099	0.593723	-0.950104	0.342059	0.851102	Eif3i
ENSMUSG00000030042	259.555	0.731048	0.768856	0.950826	0.341693	0.851102	Pole4
ENSMUSG00000031633	567.505	0.65646	0.691079	0.949906	0.34216	0.851102	Slc25a4
ENSMUSG00000025809	417.927	0.586732	0.616511	0.951697	0.341251	0.851102	Itgb1
ENSMUSG00000035890	110.73	-0.842076	0.885495	-0.950966	0.341622	0.851102	Rnf126
ENSMUSG00000034707	489.184	0.593254	0.624337	0.950213	0.342004	0.851102	Gns
ENSMUSG00000017756	133.054	-0.908873	0.957414	-0.9493	0.342468	0.851102	Slc12a7
ENSMUSG00000053644	120.692	-0.777372	0.818707	-0.949512	0.34236	0.851102	Aldh7a1
ENSMUSG00000025794	6234.24	0.46961	0.494935	0.948831	0.342706	0.851244	Rpl14
ENSMUSG00000000194	351.88	0.558906	0.589386	0.948285	0.342984	0.851393	Gpr107
ENSMUSG00000024346	684.278	-0.566928	0.598024	-0.948002	0.343128	0.851393	Pfdn1
ENSMUSG00000035199	104.86	1.10375	1.16567	0.946877	0.343702	0.851916	Arl6ip5
ENSMUSG00000003814	1761.74	0.453019	0.478306	0.947132	0.343571	0.851916	Calr
ENSMUSG00000027520	211.211	0.667916	0.708218	0.943094	0.345633	0.852211	Zdbf2
ENSMUSG00000007097	99.4549	-0.866316	0.917146	-0.944577	0.344875	0.852211	Atp1a2
ENSMUSG00000018326	778.165	0.507775	0.537344	0.944972	0.344673	0.852211	Ywhab
ENSMUSG00000029550	429.15	0.639528	0.677266	0.944279	0.345027	0.852211	Sppl3
ENSMUSG00000029466	316.869	0.839016	0.88932	0.943436	0.345458	0.852211	Anapc7
ENSMUSG00000044950	245.151	0.62564	0.661624	0.945613	0.344346	0.852211	Pwwp2a
ENSMUSG00000017776	202.991	0.83714	0.886521	0.944298	0.345018	0.852211	Crk
ENSMUSG00000038366	132.791	-0.83559	0.883748	-0.945507	0.3444	0.852211	Lasp1
ENSMUSG00000010362	196.209	-0.684614	0.725188	-0.944051	0.345144	0.852211	Rdm1
ENSMUSG00000007338	117.03	-0.848366	0.899273	-0.943391	0.345481	0.852211	Mrpl49
ENSMUSG00000037351	173.302	-0.783949	0.83577	-0.937996	0.348246	0.852385	Actr1b
ENSMUSG00000026039	495.653	-0.638352	0.677634	-0.942031	0.346177	0.852385	Sgo2a
ENSMUSG00000025959	92.9055	0.9476	1.02806	0.921733	0.356668	0.852385	Klf7
ENSMUSG00000041498	304.683	0.79517	0.843603	0.942588	0.345892	0.852385	Kif14
ENSMUSG00000057738	185.437	-0.895597	0.963685	-0.929346	0.35271	0.852385	Sptan1
ENSMUSG00000027180	338.785	0.674648	0.735172	0.917673	0.35879	0.852385	Fbxo3
ENSMUSG00000040084	291.827	-0.631928	0.67347	-0.938316	0.348082	0.852385	Bub1b
ENSMUSG00000027288	1666.58	0.475435	0.514904	0.923347	0.355826	0.852385	Zfp106
ENSMUSG00000005881	495.319	0.555872	0.59162	0.939577	0.347434	0.852385	Ergic3
ENSMUSG00000027536	112.401	0.85681	0.910091	0.941455	0.346472	0.852385	Chmp4c
ENSMUSG00000027775	193.706	-0.746872	0.810143	-0.921901	0.35658	0.852385	Mfsd1
ENSMUSG00000015748	282.46	-0.588147	0.624553	-0.941709	0.346342	0.852385	Prpf3
ENSMUSG00000058006	600.699	0.555165	0.598837	0.927072	0.353889	0.852385	Mdn1
ENSMUSG00000028430	286.248	-0.734821	0.798734	-0.919983	0.357582	0.852385	Nol6
ENSMUSG00000039298	159.234	-0.733833	0.79961	-0.917739	0.358755	0.852385	Cdk5rap2
ENSMUSG00000028680	168.408	-0.819761	0.887684	-0.923483	0.355755	0.852385	Plk3
ENSMUSG00000101013	97.8617	-0.936598	1.00129	-0.93539	0.349587	0.852385	A630072M18Rik
ENSMUSG00000029304	106.171	-0.807481	0.877876	-0.919812	0.357671	0.852385	Spp1
ENSMUSG00000029600	159.525	0.873472	0.945381	0.923937	0.355519	0.852385	Rita1
ENSMUSG00000029427	177.432	-0.669622	0.722923	-0.92627	0.354306	0.852385	Zcchc8
ENSMUSG00000039917	145.859	-0.857526	0.932837	-0.919267	0.357956	0.852385	Rhbdd2
ENSMUSG00000039477	162.742	-0.793747	0.860132	-0.92282	0.356101	0.852385	Tnrc18
ENSMUSG00000019124	120.777	0.879774	0.95627	0.920005	0.35757	0.852385	Scrn1
ENSMUSG00000030269	124.372	-0.851771	0.916587	-0.929285	0.352742	0.852385	Mtmr14
ENSMUSG00000060032	218.218	0.694014	0.738832	0.939339	0.347557	0.852385	H2aj
ENSMUSG00000030231	325.81	0.568793	0.619515	0.918126	0.358553	0.852385	Plekha5
ENSMUSG00000064264	461.777	0.563266	0.611082	0.921751	0.356658	0.852385	Zfp428
ENSMUSG00000045948	310.335	0.69821	0.753867	0.92617	0.354357	0.852385	Mrps12
ENSMUSG00000030447	159.796	0.773536	0.823896	0.938875	0.347795	0.852385	Cyfip1
ENSMUSG00000100826	188.506	-0.69417	0.754414	-0.920145	0.357497	0.852385	Ipw
ENSMUSG00000045659	337.554	0.650991	0.699485	0.930671	0.352024	0.852385	Plekha7
ENSMUSG00000042675	355.05	-0.569485	0.615685	-0.924963	0.354985	0.852385	Ypel3
ENSMUSG00000004626	225.814	-0.624174	0.677904	-0.920741	0.357186	0.852385	Stxbp2
ENSMUSG00000031536	185.924	-0.686334	0.739848	-0.927668	0.35358	0.852385	Polb
ENSMUSG00000002345	89.2059	-1.1141	1.21172	-0.919433	0.357869	0.852385	Borcs8
ENSMUSG00000004383	93.1536	-0.96027	1.04462	-0.919251	0.357964	0.852385	Large1
ENSMUSG00000033106	176.443	-0.818424	0.876783	-0.933439	0.350593	0.852385	Slc7a6os
ENSMUSG00000031812	302.681	-0.612652	0.661361	-0.926351	0.354263	0.852385	Map1lc3b
ENSMUSG00000001472	677.844	0.60516	0.645297	0.937802	0.348346	0.852385	Tcf25
ENSMUSG00000031931	180.948	0.773087	0.8423	0.917829	0.358709	0.852385	Ankrd49
ENSMUSG00000036777	294.993	-0.634205	0.682789	-0.928844	0.35297	0.852385	Anln
ENSMUSG00000063382	401.944	0.574483	0.624584	0.919785	0.357685	0.852385	Bcl9l
ENSMUSG00000055334	150.848	-0.853195	0.912339	-0.935173	0.349699	0.852385	Snupn
ENSMUSG00000032388	109.373	-0.995427	1.08296	-0.919173	0.358005	0.852385	Spg21
ENSMUSG00000032586	162.736	-0.804115	0.862769	-0.932017	0.351328	0.852385	Traip
ENSMUSG00000020255	600.703	-0.534459	0.568752	-0.939705	0.347369	0.852385	Nopchap1
ENSMUSG00000025362	4189.07	-0.422332	0.455639	-0.926901	0.353978	0.852385	Rps26
ENSMUSG00000020519	244.869	0.658658	0.709966	0.927732	0.353546	0.852385	Sap30l
ENSMUSG00000040746	116.3	0.880921	0.937642	0.939506	0.347471	0.852385	Rnf167
ENSMUSG00000020783	389.557	0.621805	0.671192	0.926419	0.354228	0.852385	Ncbp3
ENSMUSG00000038290	190.083	0.707529	0.771239	0.917392	0.358937	0.852385	Smg6
ENSMUSG00000020850	478.115	-0.605581	0.65434	-0.925484	0.354714	0.852385	Prpf8
ENSMUSG00000020612	244.058	-0.672401	0.725485	-0.92683	0.354015	0.852385	Prkar1a
ENSMUSG00000021156	126.286	-0.828599	0.884452	-0.93685	0.348836	0.852385	Zmynd11
ENSMUSG00000021686	283.737	0.669604	0.721447	0.928139	0.353335	0.852385	Ap3b1
ENSMUSG00000041417	280.325	0.631681	0.677423	0.932476	0.351091	0.852385	Pik3r1
ENSMUSG00000062822	516.525	0.567398	0.613183	0.925332	0.354793	0.852385	4833420G17Rik
ENSMUSG00000022174	242.256	0.61183	0.664997	0.920049	0.357547	0.852385	Dad1
ENSMUSG00000021939	309.863	0.577676	0.61916	0.932999	0.35082	0.852385	Ctsb
ENSMUSG00000022255	3523.35	0.420592	0.455941	0.92247	0.356283	0.852385	Mtdh
ENSMUSG00000003970	17564.8	0.451853	0.488371	0.925226	0.354848	0.852385	Rpl8
ENSMUSG00000015363	91.0642	1.05914	1.15407	0.917743	0.358753	0.852385	Trabd
ENSMUSG00000036678	1027.43	-0.561499	0.598434	-0.938281	0.3481	0.852385	Aaas
ENSMUSG00000060992	1097.07	0.458363	0.499486	0.917668	0.358793	0.852385	Copz1
ENSMUSG00000050240	286.61	-0.613394	0.668267	-0.917888	0.358678	0.852385	Hic2
ENSMUSG00000022770	295.954	0.92901	0.997923	0.930944	0.351882	0.852385	Dlg1
ENSMUSG00000022811	280.072	0.693803	0.743764	0.932827	0.350909	0.852385	Zfp148
ENSMUSG00000052299	110.612	-0.807105	0.86072	-0.937709	0.348394	0.852385	Ltn1
ENSMUSG00000034681	549.189	0.6088	0.659708	0.922833	0.356094	0.852385	Rnps1
ENSMUSG00000089764	100.719	-0.815402	0.877575	-0.929153	0.35281	0.852385	Gm16580
ENSMUSG00000015575	179.508	-0.699197	0.760277	-0.919661	0.35775	0.852385	Atp6v0e
ENSMUSG00000024014	528.496	-0.545533	0.583312	-0.935233	0.349668	0.852385	Pim1
ENSMUSG00000090083	258.11	0.642708	0.692827	0.927659	0.353584	0.852385	Rnf8
ENSMUSG00000022033	98.3956	-0.939058	1.02433	-0.916756	0.359271	0.852746	Pbk
ENSMUSG00000038429	269.595	0.687497	0.751123	0.915293	0.360038	0.854136	Usp5
ENSMUSG00000047187	190.778	-0.867875	0.948977	-0.914538	0.360434	0.854646	Rab2a
ENSMUSG00000018286	1149.21	0.497319	0.544313	0.913664	0.360893	0.855303	Psmb6
ENSMUSG00000033065	423.373	0.520976	0.570723	0.912836	0.361329	0.855903	Pfkm
ENSMUSG00000097797	100.935	-0.90218	0.989674	-0.911593	0.361983	0.856553	NA
ENSMUSG00000041483	278.364	0.61345	0.677467	0.905505	0.365198	0.856553	Zfp281
ENSMUSG00000028030	168.079	0.843244	0.92906	0.907631	0.364073	0.856553	Tbck
ENSMUSG00000089832	328.11	-0.588992	0.650441	-0.905528	0.365186	0.856553	Shkbp1
ENSMUSG00000046058	159.357	0.695782	0.765875	0.908481	0.363624	0.856553	Eid2
ENSMUSG00000003824	281.784	0.603344	0.663941	0.908732	0.363492	0.856553	Syce2
ENSMUSG00000041528	148.933	0.782255	0.862601	0.906856	0.364483	0.856553	Rnf123
ENSMUSG00000079259	436.73	0.61018	0.669874	0.910888	0.362354	0.856553	Trim71
ENSMUSG00000019951	198.938	-0.702119	0.775679	-0.905167	0.365377	0.856553	Uhrf1bp1l
ENSMUSG00000020267	1148.13	-0.477536	0.526601	-0.906827	0.364498	0.856553	Hint1
ENSMUSG00000037275	93.4274	-0.863622	0.953556	-0.905686	0.365102	0.856553	Gemin5
ENSMUSG00000018548	510.728	0.526477	0.578443	0.910163	0.362737	0.856553	Trim37
ENSMUSG00000004044	238.486	-0.750564	0.825926	-0.908754	0.36348	0.856553	Cavin1
ENSMUSG00000025873	165.042	0.683709	0.750597	0.910887	0.362355	0.856553	Faf2
[truncated: 3,442 more rows]
