# Supplementary material for: G1/S restriction point coordinates phasic gene expression and cell differentiation
Source: Nat Commun. 2022 Jun 27;13:3696. doi: 10.1038/s41467-022-31101-0 (PMC9237072; doi:10.1038/s41467-022-31101-0)
Supplement: Supplementary file 12 — Source Data [file 41467_2022_31101_MOESM12_ESM.zip]

Archive with 8 entries (5 files):
- Source Data Combined/
- Source Data Combined/Supplementary Source Data.xlsx
- __MACOSX/
- __MACOSX/Source Data Combined/
- __MACOSX/Source Data Combined/._Supplementary Source Data.xlsx
- Source Data Combined/Source Data.xlsx
- __MACOSX/Source Data Combined/._Source Data.xlsx
- __MACOSX/._Source Data Combined
