# Supplementary material for: G1/S restriction point coordinates phasic gene expression and cell differentiation
Source: Nat Commun. 2022 Jun 27;13:3696. doi: 10.1038/s41467-022-31101-0 (PMC9237072; doi:10.1038/s41467-022-31101-0)
Supplement: Supplementary file 12 — Source Data [file 41467_2022_31101_MOESM12_ESM.zip › Source Data Combined/Supplementary Source Data.xlsx]

## Sheet: Figure S1E
			CPM
Stage	Phase	Sample	Tpbpa	Runx1
E7.5	G1	1	0	0
E7.5	G1	2	0	0
E7.5	G2M	1	0	0
E7.5	G2M	2	0	0
E8.5	G1	1	0	0
E8.5	G1	2	0	0
E8.5	G2M	1	0	0
E8.5	G2M	2	0	0
E9.5	G1	1	0	0
E9.5	G1	2	0	0
E9.5	G2M	1	0	0
E9.5	G2M	2	0	0

## Sheet: Figure S1G
Ensembl	symbol	E7.5_1	E7.5_2	E8.5_1	E8.5_2	E9.5_1	E9.5_2
ENSMUSG00000028256	Odf2l	-1.02338	-0.156505	0.347801	-1.88708	-4.46446	-1.93411
ENSMUSG00000018362	Kpna2	-0.742206	-0.351844	-0.792347	0	-4.11337	-3.75835
ENSMUSG00000041119	Pde9a	2.74223	-0.0785066	0.831003	-0.566424	-4.07598	-2.42434
ENSMUSG00000035365	Parpbp	-0.341308	-0.983019	-1.76381	0.193892	-3.96608	-4.18016
ENSMUSG00000038112	AW551984	-4.15529	-0.980008	0.203389	-0.265208	-3.53619	-2.0897
ENSMUSG00000027654	Fam83d	-2.97976	-1.80661	-1.66462	-0.304374	-3.50792	-1.07145
ENSMUSG00000020897	Aurkb	-1.92663	-1.8398	-2.63506	-0.263586	-3.50554	-0.968481
ENSMUSG00000020650	Bcap29	-3.39282	-0.258595	-0.443709	-0.647854	-3.42092	-1.44156
ENSMUSG00000023984	Gm20517	-3.18155	-1.72916	-0.152815	2.56566	-3.42069	-3.61565
ENSMUSG00000041064	Pif1	0.012623	-1.86384	-1.79681	-2.67297	-3.41837	-2.36658
ENSMUSG00000051517	Arhgef39	-4.23346	-0.636112	-2.04966	-2.20824	-3.15936	-2.25626
ENSMUSG00000039257	Vstm2b	-4.26031	-1.11589	-2.7541	0.509174	-2.92001	-4.23691
ENSMUSG00000034601	2700049A03Rik	0.205318	-0.784586	-0.560362	-0.209993	-2.87466	-0.976555
ENSMUSG00000033952	Aspm	-0.20883	-1.0772	-1.69885	-0.600022	-2.81355	-1.89771
ENSMUSG00000027115	Kif18a	-0.702753	-0.310948	-1.6594	-1.03854	-2.80657	-2.40229
ENSMUSG00000047534	Mis18bp1	-1.51141	-1.01519	-2.17338	-1.46694	-2.70057	-1.76046
ENSMUSG00000026605	Cenpf	-1.4967	-1.49812	-1.99318	-0.829739	-2.67231	-2.61987
ENSMUSG00000027699	Ect2	-1.60532	-1.03249	-1.89614	-1.01396	-2.62177	-2.51182
ENSMUSG00000035293	G2e3	0.201625	-0.136398	-1.25101	-0.753287	-2.61353	0.0607094
ENSMUSG00000034902	Pip5k1c	0.678497	-0.52471	-0.15377	0.930092	-2.5909	-1.62441
ENSMUSG00000041431	Ccnb1	-1.22514	-1.26491	-1.91329	-1.64663	-2.58779	-2.76304
ENSMUSG00000031004	Mki67	-0.414734	-0.860302	-1.11667	-0.106999	-2.58261	-1.54908
ENSMUSG00000024795	Kif20b	-0.495307	-0.820217	-1.41825	-0.520137	-2.57684	-1.94637
ENSMUSG00000032254	Kif23	-1.07078	-1.2229	-1.96444	-0.728292	-2.55701	-2.15052
ENSMUSG00000027326	Knl1	0.371743	-1.16359	-1.20964	-0.568374	-2.54202	-1.83823
ENSMUSG00000073664	Nbeal1	0.769093	-0.430297	0.476838	-0.342442	-2.5215	-1.55602
ENSMUSG00000037725	Ckap2	-1.56442	-0.682476	-1.69415	-0.541909	-2.5154	-0.652897
ENSMUSG00000045328	Cenpe	-0.7848	-1.2807	-1.5882	-0.525907	-2.5017	-2.41626
ENSMUSG00000061533	Cep128	1.35058	-1.36126	0.136712	-0.165521	-2.48332	-2.1583
ENSMUSG00000048327	Ckap2l	-2.63988	-1.862	-1.73787	-0.82976	-2.45637	-3.76298
ENSMUSG00000093726	NA	-1.52204	-0.355567	-1.56002	0.342653	-2.45281	-3.43932
ENSMUSG00000005371	Fbxo11	0.174962	-0.504506	-0.0266883	0.251868	-2.43859	-1.16376
ENSMUSG00000044424	NA	-2.75035	-1.58992	-2.49352	1.67403	-2.42871	-3.0681
ENSMUSG00000033530	Ttc7b	-1.99493	-0.980008	-1.54454	0.297774	-2.39216	-1.50296
ENSMUSG00000020330	Hmmr	-0.717811	-1.1012	-1.5346	-0.755878	-2.3756	-1.57602
ENSMUSG00000022070	Bora	-0.887878	-0.888924	-1.63935	0.0680364	-2.31753	-0.768538
ENSMUSG00000018923	Med11	-1.26588	-0.976655	-1.10145	-0.26154	-2.2841	-2.00267
ENSMUSG00000037544	Dlgap5	0.353959	0.0355124	-0.684086	-0.0249815	-2.22928	-2.54211
ENSMUSG00000001403	Ube2c	-2.27419	-2.37812	-2.41977	-1.52178	-2.20736	-2.33146
ENSMUSG00000038943	Prc1	-1.32352	-1.61214	-2.26994	-1.31028	-2.20151	-2.42202
ENSMUSG00000025154	Arhgap19	-1.30013	-1.14836	-2.75643	-0.18894	-2.13174	-1.42266
ENSMUSG00000027469	Tpx2	-0.275196	-0.944153	-1.20602	-0.236436	-2.07938	-2.12649
ENSMUSG00000040025	Ythdf2	-0.502682	0.26541	-0.398752	0.00368774	-2.07288	-1.3941
ENSMUSG00000034317	Trim59	-1.10868	-0.512073	-1.6158	-0.0511168	-2.04238	-0.409023
ENSMUSG00000030924	Rexo5	1.15644	-1.09141	-1.17987	0.935247	-2.03621	-2.56394
ENSMUSG00000055760	Gemin6	-0.871691	0.0970641	-1.32107	-0.49735	-2.03195	-0.965587
ENSMUSG00000024989	Cep55	-2.16025	-1.55452	-1.73894	-0.45024	-1.99719	-1.54336
ENSMUSG00000039585	Myo9a	0.856633	-0.268599	0.0599048	0.00580621	-1.99586	-0.992998
ENSMUSG00000079553	Kifc1	0.097336	-0.384659	-1.04163	-0.933321	-1.99342	-1.16108
ENSMUSG00000046753	Ccdc66	-0.38755	-0.671526	-0.155147	-0.121177	-1.9804	-1.64106
ENSMUSG00000048047	Zbtb33	0.572446	0.324029	-1.04214	0.471331	-1.95688	-1.41805
ENSMUSG00000030264	Thumpd3	-1.68459	0.0238366	-1.10233	0.107353	-1.93243	-1.12814
ENSMUSG00000022385	Gtse1	-1.15757	-1.91523	-2.09071	-0.0993383	-1.93222	-1.43735
ENSMUSG00000073838	Tufm	-0.626219	-0.990412	0.566833	0.269686	-1.91116	-2.53817
ENSMUSG00000027854	Sike1	-1.7537	-0.510752	-1.78826	0.0566648	-1.90589	-1.81511
ENSMUSG00000034349	Smc4	-1.0708	-1.09991	-1.01842	-0.315245	-1.90153	-1.91234
ENSMUSG00000046311	Zfp62	-0.892287	-0.619741	-0.615577	0.0398174	-1.8944	-1.6004
ENSMUSG00000098234	Snhg6	-4.57182	-1.33124	-2.48556	-0.957019	-1.88879	0.498161
ENSMUSG00000035133	Arhgap5	0.580592	0.488061	0.553469	-0.0653923	-1.86248	-1.0406
ENSMUSG00000091512	Lamtor3	-2.05119	-0.283842	-0.602586	0.810339	-1.83439	-2.22626
ENSMUSG00000036777	Anln	-0.602352	-1.42721	-1.73969	-1.26508	-1.80711	-0.91394
ENSMUSG00000028221	Pip4p2	-0.159349	-0.361067	-0.215523	0.38929	-1.80625	-1.1486
ENSMUSG00000026955	Sapcd2	0.172404	-1.10007	-1.82422	-1.60669	-1.78888	-2.46291
ENSMUSG00000042659	Arrdc4	1.66699	-0.454514	-0.416682	-0.319054	-1.77781	-2.44815
ENSMUSG00000026039	Sgo2a	-0.880883	-0.974096	-1.81682	-1.03501	-1.77266	-1.37804
ENSMUSG00000036523	Greb1	0.709615	0.174303	-0.158155	0.201498	-1.75884	-0.515586
ENSMUSG00000063334	Krr1	-0.752945	-0.49742	-0.961599	0.589247	-1.74939	-0.988761
ENSMUSG00000035234	Abraxas1	-0.571565	-1.13049	-0.229748	1.10297	-1.74902	-2.00747
ENSMUSG00000030654	Arl6ip1	-0.805686	-0.796951	-1.39361	-0.758247	-1.747	-1.96386
ENSMUSG00000005233	Spc25	-1.0917	-0.625165	-0.99024	-0.866633	-1.7457	-1.11257
ENSMUSG00000052812	Atad2b	1.29507	0.365255	0.172493	-0.353554	-1.7379	-1.71608
ENSMUSG00000029804	Herc3	-3.20214	-0.237914	-1.49907	0.131738	-1.73428	-4.08166
ENSMUSG00000072082	Ccnf	-3.24714	-1.77571	-1.61519	-0.937037	-1.68398	-1.95852
ENSMUSG00000024782	Ak3	-1.04818	-0.888809	0.332826	-0.116226	-1.68277	-2.64825
ENSMUSG00000027379	Bub1	-0.846731	-0.674655	-1.25726	0.794628	-1.67281	-1.38105
ENSMUSG00000035357	Pdzrn3	-0.180068	-0.147097	-0.199145	0.13217	-1.66666	-0.839104
ENSMUSG00000031644	Nek1	1.14233	-0.517493	-1.10457	0.0395922	-1.65197	-1.59337
ENSMUSG00000002428	Hltf	0.225431	-0.362904	-0.321769	0.127567	-1.6478	-2.05201
ENSMUSG00000067825	Pex26	-1.00644	-1.32875	-0.326917	-0.121177	-1.64455	-2.19574
ENSMUSG00000025995	Wdr75	-0.588204	-0.323324	-0.911096	0.426512	-1.61143	-1.26707
ENSMUSG00000022178	Ajuba	-1.22875	-0.589376	-0.671554	0.229639	-1.59941	-0.992131
ENSMUSG00000037313	Tacc3	-0.0386522	-0.706809	-1.13763	-0.0193886	-1.59098	-2.25118
ENSMUSG00000024056	Ndc80	-2.02153	-0.579324	-1.09023	-0.174203	-1.58926	-1.91795
ENSMUSG00000027597	Ahcy	-0.0202749	-0.730888	-0.171825	0.324958	-1.58701	-1.55705
ENSMUSG00000025816	Sec61a2	-0.247516	0.178332	-0.266997	1.02195	-1.57807	-1.25018
ENSMUSG00000057329	Bcl2	-0.0905392	-0.929638	-0.283421	0.665645	-1.56496	-2.59705
ENSMUSG00000036022	Fam122b	-1.01459	-0.135289	-0.521241	-0.366788	-1.54223	-1.37452
ENSMUSG00000033031	Cip2a	-1.26331	-0.649757	-0.348664	-0.0465793	-1.5383	-0.979989
ENSMUSG00000034311	Kif4	-0.848584	-0.368908	-1.02953	-0.000237836	-1.53671	-1.25958
ENSMUSG00000024660	Incenp	-1.04468	-1.00437	-0.976441	-0.920419	-1.50046	-2.03141
ENSMUSG00000074994	Qser1	-0.270441	-0.142785	-0.482071	0.348308	-1.49018	-1.07379
ENSMUSG00000023015	Racgap1	-0.654512	-1.26	-1.51761	0.185955	-1.48558	-1.64433
ENSMUSG00000027496	Aurka	-1.29942	-1.54091	-1.67042	-1.13475	-1.47772	-2.01929
ENSMUSG00000030059	Tmf1	1.00345	0.197351	0.557216	0.207925	-1.47521	-2.1011
ENSMUSG00000068744	Psrc1	-0.687491	-1.12252	-1.70043	-0.842273	-1.47322	-2.0351
ENSMUSG00000003778	Brd8	0.155967	-0.734188	-0.545299	-0.29419	-1.46835	-1.68421
ENSMUSG00000038369	Ncoa6	0.746513	-0.135835	-0.121808	0.0813996	-1.46613	-1.03653
ENSMUSG00000032309	Fbxo22	-0.446287	-0.952853	-0.886906	0.404758	-1.44955	-1.10927
ENSMUSG00000034321	Exosc1	-0.168109	-0.337367	0.1442	0.0285029	-1.44625	-1.49885
ENSMUSG00000016409	Nkap	-0.562447	-1.14353	-0.146965	0.436647	-1.44382	-0.858634
ENSMUSG00000025200	Cwf19l1	0.548307	-1.16349	-0.477215	0.248205	-1.43395	-1.92256
ENSMUSG00000034324	Tmem132c	-0.670137	-0.361477	-0.663657	-0.203707	-1.43301	-1.38335
ENSMUSG00000032740	Ccdc88a	-0.342347	0.0618627	0.00797984	-0.628223	-1.42664	-1.01475
ENSMUSG00000034610	Tut4	0.445637	0.156867	-0.296463	-0.197464	-1.41313	-1.68083
ENSMUSG00000075229	Ccdc58	-0.774345	-0.467396	-1.64805	-0.696373	-1.41078	-1.2156
ENSMUSG00000041498	Kif14	0.304634	-1.16983	-0.51677	-1.18669	-1.40789	-1.51547
ENSMUSG00000023940	Sgo1	0.429665	-0.617863	-0.603596	-0.352265	-1.40039	-1.5391
ENSMUSG00000019907	Ppp1r12a	0.175976	-0.567932	-0.127219	-0.155313	-1.38983	-1.19381
ENSMUSG00000046314	Stxbp6	-0.797769	-0.524743	-0.941387	-0.773751	-1.38774	-1.40582
ENSMUSG00000031229	Atrx	-0.163311	-0.230911	-0.400153	0.0526604	-1.37924	-1.46235
ENSMUSG00000047368	Abhd17b	-0.691491	-0.0870428	-0.680117	0.0130693	-1.37339	-1.63896
ENSMUSG00000021392	Nol8	-0.504682	-0.590445	-0.723339	0.844073	-1.37246	-1.85232
ENSMUSG00000048922	Cdca2	-1.41462	-1.80431	-1.47217	-0.457999	-1.37177	-1.59482
ENSMUSG00000079555	Haus3	-0.873159	-0.0632035	-0.727148	0.19181	-1.35924	-1.90529
ENSMUSG00000034647	Ankrd12	-1.04759	-0.595889	-0.195289	-0.440868	-1.35918	-1.3671
ENSMUSG00000032827	Ppp1r9a	0.0718989	-0.656187	-0.568734	-0.577123	-1.34913	-1.16106
ENSMUSG00000027306	Nusap1	-1.07055	-1.22273	-1.92944	-1.96548	-1.34363	-1.24374
ENSMUSG00000040549	Ckap5	0.633501	-0.491495	-0.871791	-0.139447	-1.34209	-1.73614
ENSMUSG00000045962	Wnk1	0.37738	0.347259	-0.374126	-0.143835	-1.34016	-0.883291
ENSMUSG00000020516	Rps6kb1	-0.222472	-0.732644	-0.414865	-0.123283	-1.33084	-0.914765
ENSMUSG00000064339	NA	1.35781	0.30405	-0.0782752	-0.725801	-1.32948	-1.07012
ENSMUSG00000055320	Tead1	-0.771318	-0.25302	-0.311202	0.865343	-1.32466	-0.919633
ENSMUSG00000030016	Zfp638	-0.147668	-0.278255	-0.9014	0.200959	-1.32266	-1.75503
ENSMUSG00000037475	Thoc2	0.634959	-0.0838548	-0.181411	-0.14908	-1.32161	-1.18013
ENSMUSG00000003226	Ranbp2	0.775715	-0.328516	-0.716381	0.508221	-1.32105	-1.33168
ENSMUSG00000064061	Dzip3	0.339451	-0.205739	-0.532862	0.253375	-1.30084	-0.993059
ENSMUSG00000028312	Smc2	-0.127601	-0.167312	-0.651247	0.130054	-1.29537	-1.16382
ENSMUSG00000040225	Prrc2c	1.09291	-0.461082	0.170817	-0.125559	-1.29106	-1.15664
ENSMUSG00000071533	Pcnp	-1.10341	-0.324868	-0.102331	-0.0792549	-1.29085	-1.72166
ENSMUSG00000092341	Malat1	0.952573	-0.679002	-0.0976921	-0.656704	-1.28737	-1.77981
ENSMUSG00000036752	Tubb4b	-0.341997	-0.398234	-0.27948	-0.224817	-1.28644	-1.08322
ENSMUSG00000040738	Ints8	-0.993481	-0.451205	-0.500168	0.561859	-1.28197	-1.79048
ENSMUSG00000033628	Pik3c3	-0.497856	-0.191993	-0.0916156	0.551716	-1.28124	-2.49965
ENSMUSG00000042133	Ppig	0.156229	-0.283623	-0.404149	-0.289369	-1.27234	-1.8452
ENSMUSG00000031232	Magt1	-0.51985	-0.563085	-0.33637	-0.251323	-1.25179	-1.39272
ENSMUSG00000040720	Virma	-0.623914	-0.534474	-0.567001	0.309844	-1.24177	-1.41443
ENSMUSG00000024483	Ankhd1	0.262228	-0.0266377	-0.293946	-0.472747	-1.2333	-1.41791
ENSMUSG00000027523	Gnas	-1.29112	-0.817138	-0.765008	0.0267923	-1.23155	-0.960906
ENSMUSG00000027429	Sec23b	-0.105814	-1.11345	-0.316407	0.199985	-1.23053	-1.24876
ENSMUSG00000022770	Dlg1	1.26156	-0.430909	-0.615562	0.392552	-1.22135	-1.50971
ENSMUSG00000038765	Lmx1b	-2.13404	-2.05	-0.807936	-1.99374	-1.21843	-4.00018
ENSMUSG00000030677	Kif22	-0.743635	-1.17935	-0.73763	-0.588539	-1.20408	-1.98002
ENSMUSG00000043091	Tuba1c	0.200463	-0.0762762	0.234955	-0.158817	-1.18836	-1.39016
ENSMUSG00000031922	Cep57	-0.437341	-0.538112	0.103599	-0.205554	-1.17765	-1.44134
ENSMUSG00000038708	Golga4	0.690366	-0.388231	-0.140586	0.0477403	-1.1722	-1.23849
ENSMUSG00000017548	Suz12	1.18113	-0.231046	-0.206554	0.360784	-1.16612	-1.50875
ENSMUSG00000022141	Nipbl	0.0704779	-0.165039	-0.16932	-0.0273059	-1.16483	-1.60594
ENSMUSG00000028587	Orc1	0.13005	0.601597	0.512097	0.194915	-1.15851	-1.86793
ENSMUSG00000036693	Nop14	0.0471683	-0.540473	-0.182905	0.353423	-1.15371	-1.45582
ENSMUSG00000038126	Mphosph9	1.04694	0.362811	-0.196711	-0.381508	-1.12797	-1.70651
ENSMUSG00000030177	Ccdc77	-0.563273	-0.497087	-0.53384	0.273604	-1.12266	-2.18274
ENSMUSG00000074746	Pdzd8	1.02847	-0.0946845	-0.033252	1.05114	-1.11359	-1.69896
ENSMUSG00000058290	Espl1	-0.0856546	-0.799823	-0.651901	-0.461726	-1.1043	-1.84455
ENSMUSG00000037608	Bclaf1	1.08293	-0.141631	-0.17451	0.00429673	-1.09983	-1.18642
ENSMUSG00000035696	Rnf38	-0.193673	-0.0794162	-1.0779	0.798167	-1.09736	-1.69701
ENSMUSG00000020914	Top2a	-0.42666	-0.570033	-0.52985	-0.992546	-1.06623	-1.12891
ENSMUSG00000037210	Fam193a	1.14483	-0.684591	-0.331978	0.120799	-1.06446	-2.22354
ENSMUSG00000030754	Copb1	-0.526216	-0.207343	-0.974157	0.149679	-1.06105	-1.14611
ENSMUSG00000036768	Kif15	0.678706	-0.143737	-0.428524	-0.0171897	-1.0476	-1.72922
ENSMUSG00000023505	Cdca3	-0.762393	-0.564328	-0.810961	-0.53809	-1.04103	-1.06065
ENSMUSG00000052214	Opa3	-0.270352	-0.496447	-0.072876	-0.157942	-1.03731	-1.25574
ENSMUSG00000041846	Ppp4r3a	-1.35548	-0.427987	-0.080156	0.0586016	-1.025	-1.66154
ENSMUSG00000040054	Baz2a	1.47019	-0.692743	-0.162249	-0.256853	-1.02144	-2.23317
ENSMUSG00000048118	Arid4a	-0.125739	-0.363733	0.134645	0.037801	-1.00929	-1.62527
ENSMUSG00000027433	Xrn2	0.0151029	-0.216009	-0.053658	0.00777221	-1.0005	-1.11106
ENSMUSG00000044783	A730008H23Rik	-1.27412	-0.579518	-0.333371	-0.286277	-0.990123	-1.04227
ENSMUSG00000028678	Kif2c	-0.414647	-0.759685	-1.42887	-0.437387	-0.987676	-1.6649
ENSMUSG00000032253	Phip	0.278556	-0.559787	-0.468669	0.436043	-0.982114	-1.07272
ENSMUSG00000029516	Cit	-0.206428	-0.608914	-0.108908	-0.315518	-0.972951	-1.71135
ENSMUSG00000030867	Plk1	-0.779653	-0.38474	-1.00087	-0.977053	-0.971997	-1.20154
ENSMUSG00000041235	Chd7	0.406122	-0.352564	-0.181078	-0.0929711	-0.97138	-1.32043
ENSMUSG00000030265	Kras	0.532849	0.112463	-0.693888	-0.52753	-0.958296	-0.915636
ENSMUSG00000020982	Nemf	-0.847964	-0.529545	-0.268859	0.318403	-0.956297	-0.984852
ENSMUSG00000058230	Arhgap35	-0.0464771	0.241989	-0.0743324	0.442772	-0.953529	-1.10777
ENSMUSG00000041219	Arhgap11a	-1.12246	-0.855727	-1.09642	-0.47552	-0.949353	-1.31492
ENSMUSG00000038510	Rpf2	0.346798	-0.0771198	-0.22513	-0.163138	-0.949283	-1.75761
ENSMUSG00000033257	Ttll4	0.485078	-0.0648628	0.0613761	0.075291	-0.944758	-0.843149
ENSMUSG00000025862	Stag2	0.50885	0.418006	-0.0589745	-0.496601	-0.93688	-1.51677
ENSMUSG00000006005	Tpr	0.368078	0.141158	-0.267765	0.319266	-0.933396	-0.847375
ENSMUSG00000002297	Dbf4	-0.220819	-0.0814289	-0.879974	-0.0519482	-0.932673	-1.14498
ENSMUSG00000018501	Ncor1	-0.656691	-0.156331	-0.381165	-0.0678723	-0.925829	-1.21055
ENSMUSG00000028248	Pnisr	0.50493	-0.515219	-0.117597	-0.0477026	-0.922548	-1.17672
ENSMUSG00000021488	Nsd1	0.243576	-0.435715	-0.541903	-0.100594	-0.912329	-0.902921
ENSMUSG00000037958	Nsrp1	-0.108399	-0.632496	-0.0907396	-0.264488	-0.898102	-1.30565
ENSMUSG00000024150	Mcfd2	-0.615692	-0.900995	-0.377128	0.367262	-0.867736	-1.33256
ENSMUSG00000023923	Tbc1d5	0.267703	-0.43774	-0.0150439	-0.130862	-0.856826	-2.3428
ENSMUSG00000021765	Fst	-3.63508	-1.28117	-2.3566	0.417496	-0.851624	-0.205576
ENSMUSG00000041133	Smc1a	0.582374	-0.274204	-0.114954	0.0625927	-0.824897	-1.40989
ENSMUSG00000022201	Zfr	0.674233	0.264374	-0.132046	0.445632	-0.820777	-1.56879
ENSMUSG00000034109	Golim4	0.155243	-0.588732	0.00672592	0.0731455	-0.793825	-1.54475
ENSMUSG00000033102	Cdc14b	-0.417518	0.000523489	-0.181187	0.746516	-0.785061	-1.62796
ENSMUSG00000020124	Usp15	-0.669398	-0.0705232	-0.531294	0.236173	-0.762043	-1.7737
ENSMUSG00000032621	Srek1	0.709476	-0.104198	-0.0884438	-0.0147641	-0.760303	-1.52457
ENSMUSG00000055204	Ankrd17	-0.468279	-0.714667	-0.310738	0.00561189	-0.750397	-0.865469
ENSMUSG00000006398	Cdc20	-0.237814	-0.44213	-0.716791	-0.346391	-0.74577	-1.39045
ENSMUSG00000003779	Kif20a	-0.452993	-0.448276	-0.638114	-0.476165	-0.741027	-1.93685
ENSMUSG00000017843	Ppp2r5c	-0.616042	-0.907908	-0.429599	-0.184944	-0.721251	-1.41574
ENSMUSG00000026279	Thap4	-0.0621869	-0.409721	-0.23412	-0.448744	-0.685428	-2.21121
ENSMUSG00000061315	Naca	-0.0436296	-0.713782	-0.436458	-0.294768	-0.673564	-1.87641
ENSMUSG00000024498	Tcerg1	0.331952	-0.353071	-0.26345	0.227837	-0.670071	-1.34192
ENSMUSG00000036438	Calm2	-0.104812	-0.446182	-0.46415	-0.555052	-0.660807	-0.950601
ENSMUSG00000029505	Ep400	0.157647	-0.727319	-0.0942166	0.40135	-0.656546	-1.1918
ENSMUSG00000031168	Ebp	-0.0905044	-0.596501	-0.349677	-0.0508827	-0.626277	-1.58241
ENSMUSG00000056201	Cfl1	-0.186196	-0.871255	-0.149474	-0.105117	-0.614175	-1.97912
ENSMUSG00000053411	Cbx7	1.05235	-1.155	-0.602586	-0.445076	-0.57785	-3.10537
ENSMUSG00000041779	Tram2	-0.0437172	-0.377529	0.244542	0.187223	-0.562709	-2.81427
ENSMUSG00000030647	Ndufc2	-2.35236	-1.0044	-1.41077	0.108691	-0.375499	-0.0808236
ENSMUSG00000058550	Dppa4	-1.92224	-1.13895	-0.811732	0.895352	-0.0169018	-4.7963
ENSMUSG00000089768	Tmsb15b1	0.562625	-1.71231	0.957849	1.98264	2.55351e-15	-4.7511
ENSMUSG00000071713	Csf2rb	0	1.08625	1.52643	0.325116	2.55351e-15	4.0851
ENSMUSG00000066652	Lefty2	0.867794	0.132602	-1.56868	0.620453	0.139349	-4.57495
ENSMUSG00000037742	Eef1a1	-3.06356	-1.28447	-2.20071	0.211974	0.212461	0.792081
ENSMUSG00000038717	Atp5l	-0.351404	0.336483	-1.05009	0.0721751	0.235352	4.39916
ENSMUSG00000078440	Dohh	-0.246852	0.804161	0.672138	-0.139051	0.29672	2.26441
ENSMUSG00000059291	Rpl11	-3.67865	-0.584937	-0.643754	-0.531648	0.321638	0.932709
ENSMUSG00000037894	H2afz	-3.4508	-0.710587	0.253335	0.163088	0.326392	1.04876
ENSMUSG00000065226	NA	0.00634138	0.310045	-0.336228	-2.54631	0.359871	4.58146
ENSMUSG00000068220	Lgals1	-1.08903	-0.351296	-0.42324	-0.108325	0.412672	4.09962
ENSMUSG00000025487	Psmd13	0.33173	0.441465	0.260179	-0.889353	0.426118	1.53971
ENSMUSG00000086841	2410006H16Rik	-1.0722	0.415726	-1.00891	0.239758	0.441271	2.26857
ENSMUSG00000039328	Rnf122	1.681	0.974216	0.256186	-0.287258	0.462499	0.27428
ENSMUSG00000024378	Stard4	-0.612102	-0.538563	-0.810163	-0.529879	0.497774	2.15228
ENSMUSG00000060019	NA	0.135893	0.00473172	-0.0997254	0.136764	0.501202	2.19166
ENSMUSG00000005370	Msh6	1.46243	1.31789	0.287855	0.73643	0.513846	0.947228
ENSMUSG00000036639	Nudt1	0.287718	0.511554	0.364364	-0.266262	0.516808	1.66074
ENSMUSG00000024083	Pja2	0.342486	0.475186	0.510051	-0.110356	0.538707	1.71319
ENSMUSG00000062070	Pgk1	-0.80333	-0.25952	-0.622372	1.36467	0.561771	2.36856
ENSMUSG00000090862	Rps13	-3.75362	-0.952986	-4.19164	0.809731	0.563902	3.3226
ENSMUSG00000000399	Ndufa9	-0.458678	0.373053	0.0186114	0.265891	0.565325	1.7729
ENSMUSG00000029066	Mrpl20	-0.755276	0.0100232	-0.38875	0.0502858	0.570889	1.62045
ENSMUSG00000044894	Uqcrq	-1.02047	0.328331	-0.218468	0.106067	0.57723	2.02715
ENSMUSG00000015143	Actn1	0.360157	0.328494	0.155691	0.395879	0.596205	1.41069
ENSMUSG00000045896	Paip2b	-0.0450635	0.121738	-0.113955	0.157383	0.599956	2.39401
ENSMUSG00000021737	Psmd6	-0.236448	0.433251	-0.112707	0.304595	0.604695	1.82258
ENSMUSG00000004451	Ralb	-0.0052812	-0.0822668	0.518853	0.750713	0.613583	2.34078
ENSMUSG00000020163	Uqcr11	-0.0914716	-0.118646	0.400678	-0.56388	0.615675	1.44794
ENSMUSG00000032501	Trib1	0.572628	0.140764	0.328819	0.392286	0.625614	1.34051
ENSMUSG00000022551	Cyc1	-0.277134	0.00047231	-0.369583	0.0236282	0.647485	1.2217
ENSMUSG00000021361	Tmem14c	0.0214323	0.364675	0.364796	-0.0502816	0.651325	1.21814
ENSMUSG00000062077	Trim54	0.767824	-0.0298342	1.11534	2.30341	0.654418	3.04616
ENSMUSG00000037772	Mrpl23	-3.65128	-0.595889	-3.46712	-0.472387	0.654418	3.27978
ENSMUSG00000022840	Adcy5	1.33392	-1.59457	-0.302526	-0.79696	0.654418	3.36358
ENSMUSG00000064637	NA	0.348285	-1.21382	0.653696	0.19719	0.654418	2.82751
ENSMUSG00000024287	Thoc1	0.591826	0.54039	-0.288384	-0.126489	0.658352	1.71217
ENSMUSG00000023175	Bsg	-0.497613	0.207723	0.0943293	0.0715879	0.686418	1.0911
ENSMUSG00000024608	Rps14	-1.02864	0.0598244	-0.354359	-0.0472255	0.692869	1.42597
ENSMUSG00000016933	Plcg1	-0.0651913	0.75525	0.461642	-0.344505	0.709309	2.20486
ENSMUSG00000028986	Klhl7	1.20862	0.661524	0.67537	-0.300154	0.711307	2.35409
ENSMUSG00000042737	Dpm3	-0.0202843	0.0259234	0.260924	-0.376767	0.713204	2.11498
ENSMUSG00000028889	Yrdc	-0.591976	0.541285	-0.607844	0.137175	0.732738	1.5443
ENSMUSG00000026974	Zmynd19	1.04759	1.01539	0.534052	0.603599	0.740259	0.650373
ENSMUSG00000028757	Ddost	0.399503	0.0153245	0.547325	0.429554	0.743407	1.34759
ENSMUSG00000030042	Pole4	-0.242617	0.222725	-0.325986	0.75507	0.74895	1.70478
ENSMUSG00000003346	Abhd17a	0.353065	0.331362	0.322768	-0.116471	0.76021	2.38075
ENSMUSG00000026074	Map4k4	0.865201	1.15715	0.0358267	-0.370039	0.77886	1.07522
ENSMUSG00000038914	Dido1	-0.588368	-0.335033	-0.0602205	-0.804102	0.781606	1.53017
ENSMUSG00000015023	Ddx19a	0.739548	0.241841	0.992082	0.123106	0.786727	2.15564
ENSMUSG00000037072	Selenof	-2.42449	-0.722133	-1.05603	-0.0793407	0.78956	3.05224
ENSMUSG00000006360	Crip1	-0.00347883	0.020889	0.827102	-0.810486	0.792818	5.67099
ENSMUSG00000002379	Ndufa11	-0.805016	0.11175	0.246529	-0.546283	0.797654	1.64158
ENSMUSG00000039476	Prrx2	0.433467	0.838456	0.43529	0.0700992	0.800608	1.00397
ENSMUSG00000054871	Tmem158	0.461288	0.998829	0.715214	0.0534077	0.81092	2.70695
ENSMUSG00000031807	Pgls	0.0516131	-0.031352	0.592038	-0.596422	0.82132	1.84119
ENSMUSG00000027455	Nsfl1c	0.806305	0.363176	0.640447	-0.314354	0.834551	1.91536
ENSMUSG00000020186	Csrp2	-0.370111	0.3259	0.546787	-0.023345	0.839544	1.36988
ENSMUSG00000045160	Bola3	-0.261502	0.178835	-0.42219	0.382908	0.858395	1.75435
ENSMUSG00000041841	Rpl37	-0.29922	0.495561	0.255476	0.0298003	0.858953	0.857898
ENSMUSG00000040711	Sh3pxd2b	1.90964	0.873827	0.260633	-0.0291661	0.860398	-0.0497077
ENSMUSG00000021453	Gadd45g	-0.116681	0.311857	0.922892	0.422491	0.869874	1.1958
ENSMUSG00000024220	Zfp523	0.258861	0.792299	0.747064	-0.147836	0.877492	2.14614
ENSMUSG00000026755	Arpc5l	0.402491	0.255849	0.393014	-0.136351	0.881915	0.986476
ENSMUSG00000024048	Myl12a	0.351636	0.180216	0.0117539	0.717273	0.911645	1.54793
ENSMUSG00000014349	Ube2z	0.239031	0.584925	0.169036	0.217194	0.918297	1.67581
ENSMUSG00000024590	Lmnb1	0.81843	0.952621	0.637611	-0.0534718	0.919306	0.84963
ENSMUSG00000025351	Cd63	0.774386	-0.0191972	0.46219	-0.158714	0.920086	0.990911
ENSMUSG00000031697	Orc6	0.0492738	0.632894	0.0793363	0.335244	0.926125	1.02779
ENSMUSG00000033295	Ptprf	0.421605	0.0638509	0.256696	-0.0722868	0.929461	0.960073
ENSMUSG00000020156	Pwwp3a	0.419704	0.579994	0.12656	0.164298	0.930434	0.79011
ENSMUSG00000024151	Msh2	0.856179	0.555123	0.909226	0.160701	0.942002	1.45293
ENSMUSG00000091931	Gon7	-0.926628	0.497777	0.616192	0.126863	0.953968	1.40872
ENSMUSG00000033931	Rbm34	0.212883	0.428544	-0.247145	1.10808	0.975537	2.32479
ENSMUSG00000041740	Rnf10	0.644413	0.512313	1.06683	0.249287	0.992391	1.05031
ENSMUSG00000029535	Triap1	-0.409781	0.283535	0.277525	-0.00731997	1.0018	1.41675
ENSMUSG00000026309	Ilkap	0.890696	0.93145	0.387292	-0.160947	1.03223	1.38051
ENSMUSG00000027248	Pdia3	1.24748	0.586065	0.545184	-0.185554	1.03244	1.34031
ENSMUSG00000057363	Uxs1	-0.0387084	0.786734	0.837953	0.23317	1.0353	1.42532
ENSMUSG00000040666	Sh3bgr	-0.035493	0.936714	1.07076	1.85531	1.03695	3.25843
ENSMUSG00000029767	Calu	0.911775	0.893969	0.790001	0.111179	1.04198	1.04385
ENSMUSG00000024966	Stip1	-0.244418	0.362587	0.559517	-0.139533	1.04542	0.919882
ENSMUSG00000047459	Dynlrb1	-0.0916252	-0.194628	-0.237218	-0.585265	1.04596	0.912443
ENSMUSG00000052429	NA	0.823521	0.970221	0.453212	-0.324513	1.05893	1.22691
ENSMUSG00000070436	Serpinh1	0.118346	0.603872	0.40211	-0.0448322	1.06699	1.30909
ENSMUSG00000029427	Zcchc8	1.5745	0.509292	-0.139187	0.700627	1.0698	1.03093
ENSMUSG00000028964	Park7	-0.409901	-0.196737	0.0865837	-0.462593	1.08575	0.933289
ENSMUSG00000020483	Dynll2	0.111768	1.06318	0.448467	-0.085645	1.0936	1.75382
ENSMUSG00000059534	Uqcr10	-0.541132	0.320505	0.378135	-0.239904	1.09688	1.22796
ENSMUSG00000031283	Chrdl1	-3.28474	-0.0899303	-0.331205	0.145036	1.10297	2.76725
ENSMUSG00000038086	Hspb2	0.0737238	0.891533	1.26998	1.40551	1.10297	3.14419
ENSMUSG00000020857	Nme2	-3.44515	-1.4667	-4.15477	1.51554	1.10297	3.09601
ENSMUSG00000091243	Vgll3	0.562625	0.208986	0.901894	0.952863	1.10297	2.6386
ENSMUSG00000054640	Slc8a1	0	0.195564	0.230575	1.50494	1.10297	3.92882
ENSMUSG00000010290	AI597479	-0.326197	-0.510215	-0.40989	0.810654	1.10441	1.45936
ENSMUSG00000033379	Atp6v0b	-0.816613	0.00690048	-0.0576261	-0.28501	1.11486	1.9755
ENSMUSG00000031816	Mthfsd	1.04139	-0.356187	0.0462516	0.588427	1.11793	2.26585
ENSMUSG00000036875	Dna2	0.648809	0.1466	-0.235263	0.455455	1.14159	1.14782
ENSMUSG00000035828	Pim3	0.311306	0.673832	0.115662	-0.0309473	1.14231	1.61194
ENSMUSG00000031458	Coprs	-0.0347739	0.489052	0.560236	-0.433689	1.15321	1.89953
ENSMUSG00000036372	Tmem258	-0.828776	0.717568	0.263395	-0.269399	1.15377	1.95041
ENSMUSG00000028745	Capzb	-0.505712	0.168001	0.281612	0.0571275	1.15597	1.76053
ENSMUSG00000037295	Ldlrap1	1.41571	1.20638	0.498224	-0.726092	1.16979	1.929
ENSMUSG00000020923	Ubtf	0.330258	0.318939	-0.0506523	-0.31175	1.18365	1.11209
ENSMUSG00000090137	Uba52	-1.04946	0.513459	-0.909002	0.289035	1.19244	2.45785
ENSMUSG00000009927	Rps25	-0.442016	0.311567	-0.0266888	-0.411305	1.19293	1.65083
ENSMUSG00000054034	Tceal5	-0.725609	-0.0453971	1.05263	-0.431897	1.19566	2.16888
ENSMUSG00000062691	Cebpzos	-1.88803	-0.682282	0.167216	0.186373	1.19651	2.97747
ENSMUSG00000028410	Dnaja1	-0.294776	0.606835	0.355798	0.105242	1.20203	1.63278
ENSMUSG00000031827	Cotl1	0.24747	-0.301304	0.409355	-1.04738	1.20843	1.20174
ENSMUSG00000057789	Bak1	0.372836	0.452238	1.29505	-0.785913	1.21328	2.24063
ENSMUSG00000033953	Ppp3r1	0.244907	1.1245	0.847131	0.0834009	1.24403	1.45454
ENSMUSG00000002870	Mcm2	0.50627	0.805032	0.0339824	0.654782	1.27009	1.34565
ENSMUSG00000027932	Slc27a3	1.02544	0.336232	0.487121	0.303346	1.29045	1.89339
ENSMUSG00000020108	Ddit4	0.366998	0.887313	0.916087	-0.222486	1.29694	2.02167
ENSMUSG00000024959	Bad	-0.205279	0.0896557	0.645527	-0.222676	1.29713	1.03564
ENSMUSG00000061613	U2af1	0.58903	1.0595	0.740682	-0.0381622	1.30128	1.15534
ENSMUSG00000052911	Lamb2	0.386372	-0.218086	0.461568	-1.16703	1.3063	2.03944
ENSMUSG00000086859	Snhg20	-0.0498363	-0.132209	0.191997	-0.127543	1.32737	1.29286
ENSMUSG00000042535	Gtpbp1	0.485388	-0.147296	-0.15431	0.432844	1.3351	2.03705
ENSMUSG00000015461	Atf6b	0.227235	0.0475279	0.163619	-0.646841	1.34961	1.62057
ENSMUSG00000028466	Creb3	-0.0153774	0.0164205	-0.397895	0.032508	1.34984	3.11933
ENSMUSG00000021022	Ppp2r3c	0.964602	1.12469	0.898404	-0.0409169	1.35023	1.54884
ENSMUSG00000020680	Taf15	1.28735	1.69847	0.687583	0.241689	1.36871	1.5745
ENSMUSG00000006517	Mvd	0.356794	0.0185045	0.26581	-0.444131	1.36931	1.13511
ENSMUSG00000044393	Dsg2	-0.2617	0.208976	0.00455093	0.576624	1.3736	1.97555
ENSMUSG00000023286	Ube2j2	0.110176	1.04642	-0.179974	0.0476106	1.37702	1.16439
ENSMUSG00000043008	Klhl6	-0.284372	0.920048	0.78776	0.461258	1.38226	3.78427
ENSMUSG00000004642	Slbp	-1.0322	-0.336591	-0.25446	0.524107	1.39314	1.87401
ENSMUSG00000022151	Ttc33	0.235882	0.0716647	0.120088	-0.277813	1.39998	1.2688
ENSMUSG00000030805	Stx4a	0.276528	-0.116675	0.32109	-0.105451	1.40236	1.87866
ENSMUSG00000000378	Ccm2	-0.277638	-0.0524674	-0.344636	0.383705	1.41586	1.57092
ENSMUSG00000021288	Klc1	0.743047	0.513004	0.178482	0.272606	1.4193	1.41007
ENSMUSG00000019173	Rab5c	0.74706	0.579282	0.793553	-0.572927	1.41996	1.35734
ENSMUSG00000062352	Itgb1bp1	-0.146407	0.00601432	0.591366	0.252257	1.42855	5.24341
ENSMUSG00000064317	NA	-0.976513	0.390006	-0.387296	0.186354	1.42884	2.31392
ENSMUSG00000017724	Etv4	0.31231	0.605113	0.501336	-0.0289314	1.43507	1.40772
ENSMUSG00000019158	Tmem160	0.253724	-0.0239904	0.645828	-0.786076	1.43822	1.49357
ENSMUSG00000005447	Pafah1b3	-0.248727	-0.155748	0.262523	-0.453969	1.43893	1.04322
ENSMUSG00000004455	Ppp1cc	-0.895656	-0.717331	-2.00835	0.883297	1.44189	3.93527
ENSMUSG00000038412	Higd1a	-0.449397	-0.11239	-1.43388	0.306099	1.44216	3.12777
ENSMUSG00000031170	Slc38a5	3.10506	-0.412632	1.79813	3.38158	1.44464	2.88535
ENSMUSG00000052305	Hbb-b1	0	-0.705934	3.4546	0.525018	1.44464	4.24831
ENSMUSG00000034949	Zfr2	-2.33239	-0.879306	1.20815	0.803086	1.44464	3.4808
ENSMUSG00000097545	Mir124a-1hg	0	0.357619	-1.34668	-2.62241	1.44464	3.87273
ENSMUSG00000032285	Dnaja4	-2.56511	-0.121087	0.84126	0.340744	1.44464	2.76725
ENSMUSG00000066057	Gm1976	-2.33239	1.12398	-0.086621	-0.726682	1.44464	3.51785
ENSMUSG00000032939	Nup93	0.633137	0.955632	0.271882	0.294074	1.45695	0.949557
ENSMUSG00000004056	Akt2	-0.129176	0.375604	0.432039	-0.246012	1.4616	2.91771
ENSMUSG00000027244	Atg13	0.997501	0.139411	0.434204	0.19377	1.4644	2.34188
ENSMUSG00000037012	Hk1	-0.221197	0.0196727	0.357697	0.28294	1.47223	1.69843
ENSMUSG00000042558	Adprhl2	-0.306139	-0.180919	0.417321	-0.300092	1.47725	1.79711
ENSMUSG00000061086	Myl4	-0.126804	0.177557	1.34766	0.874744	1.49161	2.71837
ENSMUSG00000001248	Gramd1a	-1.18779	-0.0339561	0.487396	0.0701653	1.49272	1.12062
ENSMUSG00000003070	Efna2	0.953546	-0.0982617	0.57988	-0.648831	1.50615	0.889629
ENSMUSG00000025102	3110040N11Rik	-1.51957	0.453011	-1.23638	-0.319054	1.5078	3.73439
ENSMUSG00000073700	Klhl21	-0.612509	0.436318	0.0383829	1.1762	1.51291	1.78896
ENSMUSG00000002068	Ccne1	0.747359	0.5344	0.339872	0.198838	1.52365	0.683776
ENSMUSG00000021311	Mtr	0.978031	0.942612	0.65011	0.0490542	1.53486	1.72738
ENSMUSG00000048826	Dact2	0.84196	-0.216835	0.347131	0.270023	1.53777	3.76168
ENSMUSG00000008958	Vps72	1.25808	0.525919	0.449663	-0.371417	1.53916	0.873125
ENSMUSG00000063802	Hspbp1	1.32773	0.172381	0.384507	-0.5225	1.54125	2.92475
ENSMUSG00000017817	Jph2	1.05554	1.25962	1.88598	-0.686717	1.56572	2.9424
ENSMUSG00000034729	Mrps10	-2.03042	0.115441	-0.201954	0.375524	1.5769	5.11631
ENSMUSG00000034271	Jdp2	1.15942	0.975416	0.119614	-0.267671	1.58498	4.511
ENSMUSG00000032977	Fam207a	0.135064	0.60347	0.382005	-0.0503303	1.59392	1.51302
ENSMUSG00000028847	Trappc3	-0.0918779	0.624522	0.796714	-0.251992	1.59692	1.66541
ENSMUSG00000033684	Qsox1	-0.175026	0.0995675	1.36154	-1.49702	1.60085	2.63528
ENSMUSG00000051747	Ttn	1.1383	0.297371	1.58252	0.894885	1.60211	2.58271
ENSMUSG00000028032	Papss1	-1.22684	-0.684395	-0.444245	-0.141416	1.61505	1.39278
ENSMUSG00000078570	1110065P20Rik	-0.832785	0.233038	0.28657	-0.200627	1.61584	1.95801
ENSMUSG00000040749	Siah1b	-0.057944	0.894441	0.0524301	-0.116279	1.61672	1.65651
ENSMUSG00000022765	Snap29	-0.581442	-0.257515	-0.478317	0.675988	1.61895	1.89215
ENSMUSG00000068614	Actc1	0.675897	0.846785	1.19428	1.05471	1.62686	1.97045
ENSMUSG00000042079	Hnrnpf	-1.44174	0.448939	-0.0472031	0.464548	1.62795	3.17984
ENSMUSG00000017499	Cdc6	0.704023	1.34948	1.18721	0.831314	1.62993	1.52905
ENSMUSG00000032231	Anxa2	0.664589	-0.0750259	0.617601	-0.0704852	1.63058	0.852908
ENSMUSG00000036026	Tmem63b	0.745209	0.861135	-0.0206069	0.836039	1.63596	0.995712
ENSMUSG00000035226	Rims4	1.39585	0.477425	-0.221118	-0.279059	1.63723	4.06328
ENSMUSG00000005125	Ndrg1	1.30976	-0.42126	0.00680489	0.622425	1.64108	4.58146
ENSMUSG00000003545	Fosb	-1.01403	0.490455	-1.23429	-0.529057	1.64111	4.22609
ENSMUSG00000007815	Rhoa	0.533174	1.07583	0.661939	-0.18881	1.6434	1.02843
ENSMUSG00000055435	Maf	0.404495	0.984762	0.614342	-0.181187	1.64674	1.80798
ENSMUSG00000017664	Slc35c2	-3.24338	-0.935098	0.0816608	-0.310352	1.6626	4.20103
ENSMUSG00000040782	Cop1	-0.203839	-0.472295	-0.176025	0.524859	1.66914	2.48983
ENSMUSG00000006576	Slc4a3	1.82383	-0.264525	0.427393	-0.877248	1.67247	5.20984
ENSMUSG00000044349	Snhg11	0.675904	-0.212541	0.311733	-0.393362	1.67401	2.95817
ENSMUSG00000029844	Hoxa1	-3.07709	-0.606992	-0.198904	0.186127	1.67905	3.69003
ENSMUSG00000030259	Rassf8	2.00802	1.06599	-1.15553	0.586754	1.69375	3.44277
ENSMUSG00000020265	Sumo3	0.718809	0.672841	0.524506	-0.417794	1.69631	0.444877
ENSMUSG00000038949	Cnst	-0.841636	0.411436	0.524426	0.45127	1.71404	3.52876
ENSMUSG00000017697	Ada	-2.89657	-0.502495	-0.306784	1.53695	1.72068	3.51785
ENSMUSG00000043410	Hfm1	0.578634	-0.259732	0.061163	-2.15262	1.72068	3.14419
ENSMUSG00000096010	Hist4h4	-3.7125	1.47417	0.887856	-0.566424	1.72068	3.78427
ENSMUSG00000080461	NA	-3.7125	0.573337	0.52344	-1.95606	1.72068	4.10958
ENSMUSG00000039200	Atf7ip2	1.33429	0.954353	-0.679605	-1.53073	1.72068	2.25557
ENSMUSG00000005251	Ripk4	1.20013	0.212298	-0.846509	-0.0232047	1.72068	3.09601
ENSMUSG00000079662	NA	-1.9639	0.276206	0.369495	-1.27528	1.73222	4.7901
ENSMUSG00000028970	Abcb1b	0.393097	-0.401855	0.465446	2.75828	1.74144	3.17184
ENSMUSG00000031149	Praf2	0.512717	-0.410652	-0.0807851	-0.401849	1.74186	4.66641
ENSMUSG00000033400	Agl	-0.129548	-0.0957608	-0.255001	0.476057	1.74193	4.63489
ENSMUSG00000040811	Eml2	1.56711	1.11816	1.20613	-0.0867519	1.75863	1.64167
ENSMUSG00000029651	Mtus2	-3.24338	0.195564	0.602076	0.357366	1.76973	4.80774
ENSMUSG00000055200	Sertad3	0.390333	0.946869	0.922857	-0.391269	1.77073	1.98566
ENSMUSG00000041959	S100a10	-0.323142	-0.278602	-0.310926	0.247608	1.77229	1.88747
ENSMUSG00000030795	Fus	1.26918	1.04967	1.44616	-0.332221	1.77269	1.49018
ENSMUSG00000021285	Ppp1r13b	0.431086	-0.174294	0.388676	0.331254	1.77807	3.51668
ENSMUSG00000005087	Cd44	-0.684161	0.606797	-0.364068	0.130903	1.78804	3.75353
ENSMUSG00000037822	Smim14	1.43222	1.52545	-0.213952	0.420728	1.78962	1.12663
ENSMUSG00000029622	Arpc1b	-0.561367	0.292563	1.49119	-0.380403	1.79353	1.00865
ENSMUSG00000044080	S100a1	1.32462	-0.259732	-0.0619031	-0.115147	1.82216	3.1955
ENSMUSG00000026921	Egfl7	-0.169539	0.649059	0.888466	0.309155	1.83002	1.12341
ENSMUSG00000032946	Rasgrp2	0.968378	0.155384	0.904213	-0.142185	1.85041	3.73439
ENSMUSG00000037999	Arap2	0.458301	0.208986	-0.990827	-1.08274	1.85727	2.94097
ENSMUSG00000020474	Polm	2.44814	-1.53391	0.158055	0.315366	1.85727	3.02668
ENSMUSG00000041958	Pigs	1.34249	-1.05592	0.170779	0.248205	1.86032	3.54722
ENSMUSG00000046768	Rhoj	0.680509	0.772142	0.391716	-0.0860917	1.86269	4.95007
ENSMUSG00000073627	C130036L24Rik	2.54525	0.559897	1.23714	0.209901	1.87043	4.72215
ENSMUSG00000027811	4930579G24Rik	-3.61749	-1.15666	-0.511813	-1.4642	1.87626	2.54413
ENSMUSG00000021501	Caml	-4.35132	-0.425003	-0.529869	0.428803	1.91547	4.2652
ENSMUSG00000069806	Cacng7	1.42581	0.447701	0.65966	-0.329119	1.91589	1.17706
ENSMUSG00000051344	Plekhm3	-0.15168	0.142276	-0.664881	1.2539	1.93747	3.81436
ENSMUSG00000028334	Nans	-0.0595991	0.787339	1.09719	-0.371857	1.94633	1.87354
ENSMUSG00000034903	Cobll1	-4.76747	-1.09028	-0.203846	0.178075	1.9523	2.82751
ENSMUSG00000062393	Dgkk	0.12971	0.722709	0.494417	0.858835	1.9523	2.7178
ENSMUSG00000031162	Gata1	4.42839	0.857065	1.67217	-0.145926	1.9523	3.32229
ENSMUSG00000020154	Ptprb	-3.18155	1.21981	-0.807936	1.4165	1.9523	2.88535
ENSMUSG00000033016	Nfatc1	-0.742206	-0.717331	0.855106	0.898168	1.9523	3.32229
ENSMUSG00000042210	Abhd14a	1.19642	-0.233302	0.108561	-0.0491937	1.97234	2.6273
ENSMUSG00000093314	Mir5136	-0.0289536	0.895657	-0.0176517	-0.364148	1.97968	1.24749
ENSMUSG00000026196	Bard1	0.551791	0.906909	-0.0248316	0.466961	1.99529	0.849794
ENSMUSG00000092564	BC051226	0.484837	0.338429	-0.386897	-0.498496	1.99826	1.24691
ENSMUSG00000039018	Mtg1	-0.960588	0.920317	0.179139	0.11543	2.00164	3.28197
ENSMUSG00000027882	Stxbp3	-2.19082	-1.76654	-2.50599	0.128726	2.00468	3.38286
ENSMUSG00000097222	1010001N08Rik	-0.275978	0.0293389	0.436119	0.210659	2.00468	3.51785
ENSMUSG00000059316	Slc27a4	0.537301	-0.298502	0.0787255	-0.210496	2.01831	1.78896
ENSMUSG00000069266	Hist1h4b	2.5544	1.22161	-0.226107	-0.127647	2.03253	4.22609
ENSMUSG00000097537	NA	1.13827	0.908486	-1.45888	1.39205	2.03253	3.86351
ENSMUSG00000022664	Slc35a5	0.538005	0.660561	-1.34668	0.769008	2.03253	3.04616
ENSMUSG00000015944	Castor2	-2.07044	-0.336964	0.0430392	-0.115147	2.03814	4.18061
ENSMUSG00000026414	Tnnt2	0.00273634	-0.101492	1.51564	1.15832	2.08155	1.05405
ENSMUSG00000026879	Gsn	-0.636583	-0.355267	1.86643	0.225536	2.08526	3.75353
ENSMUSG00000078670	Fam174b	-2.33239	0.582338	0.871128	0.341345	2.10805	4.48183
ENSMUSG00000023094	Msrb2	0.687624	0.616441	1.06276	0.321647	2.11125	3.15069
ENSMUSG00000027546	Atp9a	1.11001	-0.125666	-0.122649	-0.0596839	2.1362	2.07024
ENSMUSG00000027230	Creb3l1	-3.47131	-0.351844	-0.378764	2.03673	2.15182	2.5697
ENSMUSG00000045573	Penk	0.805526	0.920048	-0.317242	0.66462	2.15182	2.06848
ENSMUSG00000063430	Wscd2	0	-1.50376	-0.317242	-2.05965	2.15182	3.84384
ENSMUSG00000006311	Etv2	0.0461464	0.337007	0.1218	0.968228	2.15182	3.35454
ENSMUSG00000032017	Grik4	4.37652	-0.818985	0.887856	0.638013	2.15182	2.94097
ENSMUSG00000089255	Snora78	0	-0.0852769	-0.114768	-1.88255	2.15182	3.51668
ENSMUSG00000021203	Otub2	-0.366252	0.0703405	-0.224515	-0.393656	2.17176	2.92459
ENSMUSG00000037161	Mgarp	-1.79551	-0.0338822	0.905329	0.112248	2.17488	1.92901
ENSMUSG00000021057	Akap5	-1.12819	0.324327	0.601822	1.29795	2.18101	4.68029
ENSMUSG00000027840	Wnt2b	0.435577	1.08625	0.629203	-0.711637	2.18878	2.99452
ENSMUSG00000026274	Pask	0.371743	0.0132156	1.04622	0.413497	2.20197	0.810345
ENSMUSG00000039683	Sdk1	-2.33239	-0.945467	-0.0370143	-0.46417	2.21367	3.6572
ENSMUSG00000038208	Pgap3	1.74619	-0.919115	-0.0143	-0.466537	2.21367	3.17184
ENSMUSG00000036820	Amdhd2	0.351589	-0.0233937	0.759356	-0.591328	2.22554	4.23141
ENSMUSG00000034121	Mks1	-0.730489	-0.496655	-0.618721	-0.5513	2.23418	1.91388
ENSMUSG00000037003	Tns2	-0.408904	0.0323128	1.92578	1.00906	2.26176	3.97302
ENSMUSG00000054874	Pcnx3	-0.129176	0.537247	0.171998	-0.447133	2.2903	1.18745
ENSMUSG00000070858	Gm1673	-0.494418	0.649934	-0.258584	-0.225137	2.31168	1.50317
ENSMUSG00000034041	Lyl1	3.63302	1.3898	0.680923	0.977662	2.32707	3.07102
ENSMUSG00000000739	Sult5a1	0.0873445	-0.3546	1.02022	-0.90777	2.32707	2.25557
ENSMUSG00000021587	Pcsk1	2.14972	1.70817	0.0441707	0.669619	2.32707	2.6386
ENSMUSG00000036412	Arsi	0.0216021	0.534059	1.24397	1.06147	2.32707	4.00908
ENSMUSG00000020469	Myl7	-0.526829	1.02862	1.33402	1.21076	2.32827	3.97503
ENSMUSG00000028328	Tmod1	-2.67398	-0.0561412	1.3962	0.557602	2.32975	2.99452
ENSMUSG00000021200	Asb2	4.42839	0.263591	1.71016	5.22535	2.32975	4.58146
ENSMUSG00000019982	Myb	1.89307	0.378441	-0.563368	2.56566	2.33292	3.51785
ENSMUSG00000060402	Chst8	-1.26977	-0.962519	-0.471436	-2.79716	2.33839	3.47622
ENSMUSG00000022055	Nefl	0.0531409	-1.34292	-0.693963	-0.388108	2.34081	1.11873
ENSMUSG00000064427	NA	0.51745	1.33381	-0.101995	-1.25939	2.35503	6.45173
ENSMUSG00000042453	Reln	-0.409471	-0.845874	0.347434	1.06586	2.43414	2.24077
ENSMUSG00000051721	Wdcp	-1.431	-0.401855	-1.00681	-0.566424	2.44058	3.40372
ENSMUSG00000064602	Snora41	1.37539	-0.640746	-0.18406	-1.0452	2.45816	3.55397
ENSMUSG00000010307	Tmem86a	-0.959709	-0.0263198	0.823098	-0.53763	2.45816	2.7178
ENSMUSG00000024121	Atp6v0c	0.900285	-0.803863	-1.14587	-0.0769158	2.45816	2.65533
ENSMUSG00000063145	Bbs5	-2.46735	-0.987621	-0.371212	0.19719	2.48332	2.5697
ENSMUSG00000027570	Col9a3	1.75245	-0.355848	-0.488763	0.638013	2.48332	2.49734
ENSMUSG00000022236	Ropn1l	-3.18155	-1.12193	0.0380657	0.406906	2.48332	2.99452
ENSMUSG00000090957	NA	-3.03753	-1.50376	-0.669433	-0.466537	2.48332	2.25557
ENSMUSG00000065952	C330021F23Rik	0.12058	0.471328	-0.153006	-0.817154	2.5147	3.31398
ENSMUSG00000037722	Gnpnat1	-3.50201	-0.848826	-0.0571402	0.263231	2.51646	2.8041
ENSMUSG00000024451	Arap3	0.402685	0.144024	0.669807	-0.254004	2.52209	1.55881
ENSMUSG00000033126	Ybey	-4.32605	0.720149	0.191337	0.332512	2.53028	3.40372
ENSMUSG00000028007	Snx7	-0.31094	0.798735	-0.192062	0.669619	2.54192	3.36358
ENSMUSG00000090101	Snhg9	0.477528	1.33625	0.787976	-0.365296	2.5479	1.89995
ENSMUSG00000064343	NA	-0.305046	1.31097	0.572646	-0.42955	2.5612	1.46514
ENSMUSG00000021033	Gstz1	3.84474	0.0334427	1.11954	0.468175	2.56671	3.17545
ENSMUSG00000037190	Cyb561d2	-3.39282	0.891552	-0.014889	-0.42073	2.57174	2.61921
ENSMUSG00000000167	Pih1d2	-1.84763	1.22279	-0.317242	0.586754	2.57607	3.6572
ENSMUSG00000040875	Osbpl10	-4.6564	-0.829881	-0.471436	-1.5343	2.57607	2.67263
ENSMUSG00000035551	Igfbpl1	0.904535	0.821811	0.467873	-0.959135	2.60978	4.4621
ENSMUSG00000069272	Hist1h2ae	-0.865352	-0.239681	-0.886809	1.42525	2.61061	3.43789
ENSMUSG00000049100	Pcdh10	2.78882	3.64868	0.347801	-2.15816	2.62429	2.24906
ENSMUSG00000039167	Adgrl4	0.81593	-1.06661	0.955556	0.30052	2.62429	3.78427
ENSMUSG00000074093	Svip	-0.816431	0.286674	-1.63794	0.713998	2.62429	3.93527
ENSMUSG00000070424	Art5	2.89082	-1.28078	-0.0991405	-0.618281	2.62429	2.72496
ENSMUSG00000022037	Clu	1.85067	0.0334427	0.901041	0.21432	2.62429	2.70435
ENSMUSG00000099167	NA	0	-3.28629	-1.83502	-0.380839	2.62429	3.81436
ENSMUSG00000000317	Bcl6b	0.240043	-0.463313	-1.03085	2.12036	2.62429	2.94097
ENSMUSG00000032842	Abcc10	-4.09976	-1.12193	-0.6623	0.638013	2.62429	2.42117
ENSMUSG00000023473	Celsr3	0.0767518	-0.259732	-0.760853	-1.3371	2.64963	3.46463
ENSMUSG00000034883	Lrr1	-0.167361	-0.277947	-0.457538	0.184563	2.65505	4.03487
ENSMUSG00000026437	Cdk18	-1.58978	-1.00912	0.80391	1.79921	2.68507	2.7178
ENSMUSG00000034586	Hid1	-2.33239	-0.829881	0.493308	-1.03101	2.68507	3.93527
ENSMUSG00000026972	Arrdc1	-0.731025	-0.884795	0.722867	-1.23437	2.7028	1.87246
ENSMUSG00000025219	Fgf8	-0.882006	2.54494	-0.788846	0.302962	2.7028	1.67798
ENSMUSG00000028212	Ccne2	1.96863	0.751816	2.06838	-0.0414604	2.70461	1.43242
ENSMUSG00000043015	Nemp2	-1.33822	0.27227	-0.220376	0.367404	2.71095	2.8549
ENSMUSG00000055900	Tmem69	0.923931	0.0813624	0.446973	1.48026	2.72069	1.86974
ENSMUSG00000041559	Fmod	0	-0.837443	0.680923	-0.976552	2.75271	2.76725
ENSMUSG00000045746	NA	0	0.783305	-0.963735	-2.53716	2.75271	3.14419
ENSMUSG00000032359	Ctsh	0.719288	-0.237914	-0.72327	3.97827	2.75271	2.88535
ENSMUSG00000053574	4930563E22Rik	-1.5061	0.108151	0.478611	-1.00659	2.75271	3.04616
ENSMUSG00000039208	Metrnl	3.54177	3.00959	1.27582	0.369391	2.75271	3.4808
ENSMUSG00000011148	Adssl1	2.89082	0.981396	-0.365803	-0.995062	2.75271	2.16506
ENSMUSG00000094724	Rnaset2b	-2.94997	-0.3546	-0.298763	-0.548179	2.75271	2.34075
ENSMUSG00000023236	Scg5	2.06539	-1.04853	-1.11522	-1.26559	2.75566	3.55397
ENSMUSG00000027490	E2f1	0.932153	0.263858	0.920821	-0.0549574	2.78422	2.03448
ENSMUSG00000006435	Neurl1a	1.36328	-0.293275	1.25369	-0.33181	2.80877	2.78031
ENSMUSG00000078580	E430018J23Rik	-3.7847	-1.74449	-1.29247	0.329056	2.80915	2.94097
ENSMUSG00000046876	Atxn1	0.591713	1.69034	-0.800224	-0.228401	2.80915	3.32565
ENSMUSG00000055692	Tmem191c	-4.20875	-0.211759	-0.161773	-0.207797	2.80915	4.50971
ENSMUSG00000048731	Ggnbp1	-3.7125	-0.829881	-0.210812	1.52316	2.81696	3.78417
ENSMUSG00000045374	Wdr81	0.605898	-1.47229	-0.114768	-0.140737	2.82554	3.98282
ENSMUSG00000020926	Adam11	-2.67398	-1.00912	0.422273	-1.11086	2.82554	3.4808
ENSMUSG00000074457	S100a16	1.74904	-0.710232	-0.226448	0.35965	2.83382	3.98282
ENSMUSG00000042460	C1galt1	2.7093	2.09599	-1.87565	0.731467	2.83791	3.38286
ENSMUSG00000002781	Tmem143	1.39213	-0.489778	-0.399691	-0.728143	2.83791	2.32254
ENSMUSG00000009145	Dqx1	-0.478164	1.77397	0.654113	-0.671939	2.84439	2.68982
ENSMUSG00000018809	Smyd4	1.00749	-0.987621	-0.433017	-0.0895326	2.84758	2.04233
ENSMUSG00000022054	Nefm	0.768364	-0.630998	0.22195	-1.65983	2.84837	1.18517
ENSMUSG00000069305	Hist1h4n	-3.03753	-0.22473	-1.06683	0.556048	2.87062	3.27978
ENSMUSG00000095432	Zfp748	-2.9205	-0.166178	0.388676	-0.860298	2.88109	2.76725
ENSMUSG00000064342	NA	-0.131374	1.4762	0.72863	1.09363	2.88826	4.37486
ENSMUSG00000005089	Slc1a2	1.24589	-0.898507	-0.0336653	-0.901803	2.88884	4.63303
ENSMUSG00000023913	Pla2g7	1.2416	-0.0488334	-1.44614	1.32808	2.89347	1.11211
ENSMUSG00000069301	Hist1h2ag	-1.69759	0.528445	0.141498	-0.1333	2.90832	3.81436
ENSMUSG00000032352	Lrrc1	0.0104427	-0.180921	0.019238	-0.58652	2.91326	1.19612
ENSMUSG00000021257	Angel1	1.75355	0.293849	-0.378764	-1.36842	2.95459	3.4808
ENSMUSG00000038239	Hrc	3.27649	1.09481	1.00652	0.497012	2.96325	3.70791
ENSMUSG00000022422	Dscc1	0.603227	-1.87612	-0.0336653	1.98992	2.96325	4.16463
ENSMUSG00000095681	NA	-0.742206	0.399367	1.29506	3.2272	2.97962	3.5892
ENSMUSG00000088108	Snora47	-4.49361	-1.27608	-0.204562	-0.561475	2.97962	5.95384
ENSMUSG00000021904	Sema3g	-3.55627	0.981396	1.24397	0.225682	3.02008	4.20353
ENSMUSG00000030725	Lipt2	0.568328	-0.0878009	-0.00316867	0.499536	3.02043	2.70435
ENSMUSG00000040883	Tmem205	-4.45732	-0.0670342	-0.775632	-0.947856	3.02043	2.55412
ENSMUSG00000059040	Eno1b	-0.244073	0.303047	-0.331205	-0.295744	3.03454	1.45545
ENSMUSG00000025372	Baiap2	-3.01712	-0.232327	0.448835	-0.768562	3.0449	4.37758
ENSMUSG00000018845	Unc45b	-1.21662	0.143826	1.64644	2.18418	3.04907	5.27621
ENSMUSG00000070709	Zfp974	0.648448	-0.463313	0.347657	0.369391	3.05364	2.42117
ENSMUSG00000030659	Nucb2	0.534465	0.263428	0.573336	-0.605766	3.05579	2.27727
ENSMUSG00000029162	Khk	-1.64947	0.214653	0.478352	-1.04357	3.06254	3.72213
ENSMUSG00000033590	Myo5c	1.55795	0.357619	0.615623	1.02437	3.06254	2.8041
ENSMUSG00000094595	Fsbp	-2.12554	-0.670473	0.230575	2.09497	3.08096	2.92459
ENSMUSG00000030110	Ret	0	0.332281	0.52344	-0.18895	3.08096	3.27978
ENSMUSG00000046204	Pnma2	-0.199206	-0.671671	-0.0740166	1.01135	3.08096	2.57782
ENSMUSG00000069227	Gprin1	-2.12554	1.39427	-1.56011	0.650595	3.08096	2.70435
ENSMUSG00000024678	Ms4a4d	1.26841	-0.974658	1.27582	1.10844	3.08096	2.16506
ENSMUSG00000020333	Acsl6	-3.58883	0.0533685	-0.407616	1.34594	3.09486	2.7616
ENSMUSG00000064380	NA	2.11341	1.3898	0.0707873	-1.05651	3.10247	3.68534
ENSMUSG00000071658	Gng3	-2.09452	-1.48727	-0.158485	-1.9261	3.11363	1.94478
ENSMUSG00000060376	Bckdha	-0.349106	0.197703	-0.303716	1.01353	3.11968	5.36741
ENSMUSG00000028073	Pear1	0	-1.73853	1.00281	-2.74728	3.13275	4.50971
ENSMUSG00000025473	Adam8	0	-0.12534	-0.900843	-1.25023	3.13275	3.32229
ENSMUSG00000062380	Tubb3	0.174397	0.307264	0.766181	-1.04936	3.15597	3.22453
ENSMUSG00000034748	Sirt6	2.65585	-0.22473	1.35973	-0.543846	3.17564	2.30932
ENSMUSG00000086067	NA	-1.59369	0.462818	0.478611	-0.738107	3.17564	3.4808
ENSMUSG00000097467	NA	-4.26031	0.808397	0.297581	-0.392297	3.19209	4.27019
ENSMUSG00000029291	Rufy3	1.03797	-0.73588	-0.324694	-0.565486	3.21445	2.44204
ENSMUSG00000074890	Lcmt2	-1.09171	-0.515259	-0.431972	0.762211	3.22942	2.42365
ENSMUSG00000020042	Btbd11	-2.45078	-1.65153	0.00270881	0.808061	3.22942	2.96261
ENSMUSG00000027419	Pcsk2	-3.85346	1.83384	-0.17832	-3.39752	3.26449	2.82751
ENSMUSG00000013495	Tmem175	1.4433	-0.489778	0.901041	3.17296	3.26449	4.15732
ENSMUSG00000073002	Vamp5	-1.58978	0.364354	-0.331205	-0.744169	3.26449	4.00908
ENSMUSG00000044258	Ctla2a	-3.0704	1.37854	0.840578	0.900509	3.26449	2.52797
ENSMUSG00000030008	Pradc1	-1.85805	-0.458224	-0.793813	2.79726	3.27903	3.27978
ENSMUSG00000014245	Pigl	1.42655	0.00549453	0.422273	-0.335498	3.28894	2.25557
ENSMUSG00000057554	Lgals8	-1.62153	0.303047	-0.633253	-0.14327	3.28894	2.92459
ENSMUSG00000038181	Chpf2	0.625001	1.22514	1.09416	-0.458465	3.34341	4.97693
ENSMUSG00000097729	NA	0.81593	1.06599	0.181952	-0.772639	3.3461	3.85667
ENSMUSG00000010311	Optc	-2.81856	-0.983281	0.542187	-1.65755	3.34695	4.31297
ENSMUSG00000051839	Gypa	-0.742206	0.417502	1.26245	0.0710192	3.34695	3.32745
ENSMUSG00000045954	Cavin2	-3.18155	-0.166178	0.378073	0.406906	3.34819	4.22609
ENSMUSG00000036833	Pnpla7	-3.6365	-0.658208	1.35534	-0.0237239	3.34819	3.69003
ENSMUSG00000049999	Ppp1r3d	0.97206	-1.16252	0.410291	-1.079	3.34819	1.45545
ENSMUSG00000030159	Clec1b	-3.18155	0.791098	1.20815	0.2795	3.34819	3.78427
ENSMUSG00000030742	Lat	-2.67398	1.19057	2.09406	1.79083	3.34819	3.04616
ENSMUSG00000015341	Golga7	-2.93432	-1.25152	-1.13931	1.05553	3.34819	2.8041
ENSMUSG00000021363	Mak	1.63481	1.14589	0.957849	1.56954	3.34819	2.92459
ENSMUSG00000086629	2810403D21Rik	-2.65538	0.630825	0.464596	-0.787882	3.39319	3.08418
ENSMUSG00000020150	Gamt	-3.55627	-1.09097	0.374567	-1.4174	3.40109	4.0098
ENSMUSG00000024993	Fam45a	-0.259767	-0.0635219	-0.0519181	1.13937	3.41183	4.03487
ENSMUSG00000056592	Zfp658	2.04413	-0.0263198	-0.407299	-0.447163	3.42729	1.29397
ENSMUSG00000048807	Slc35e4	0.81593	-0.688448	0.163936	-1.54747	3.42729	4.68281
ENSMUSG00000047090	Tmem198b	-1.2609	-0.175724	-0.407787	0.763782	3.43573	2.50508
ENSMUSG00000006021	Kptn	-3.7847	1.09481	0.284697	0.315366	3.43937	3.38205
ENSMUSG00000026475	Rgs16	1.89315	-0.855494	-0.372728	-0.681328	3.45629	1.86745
ENSMUSG00000029591	Ung	1.25309	1.39211	2.39018	0.908239	3.46404	2.61802
ENSMUSG00000074649	BC029722	0.294621	0.423329	0.859773	-0.319518	3.48688	4.47199
ENSMUSG00000001948	Spa17	2.61441	-0.32804	-0.0145886	-0.431567	3.49375	3.61107
ENSMUSG00000031295	Phka2	-1.1043	-0.584705	0.831003	0.576706	3.50229	3.17184
ENSMUSG00000028339	Col15a1	0	0.399367	1.38439	2.56566	3.50229	3.5892
ENSMUSG00000039661	Dusp26	3.87655	0.398881	1.54462	-0.87846	3.50229	3.32565
ENSMUSG00000045532	C1ql1	-0.777756	-0.131853	0.231172	0.916003	3.50229	3.27978
ENSMUSG00000086050	NA	1.20938	1.19057	-0.884937	-2.85158	3.50229	1.85345
ENSMUSG00000020231	Dip2a	1.94808	0.362386	-0.0930102	0.920752	3.50514	3.6236
ENSMUSG00000043013	Onecut1	-1.88398	0.517027	1.20815	-1.94611	3.51759	4.85193
ENSMUSG00000020911	Krt19	-2.9205	1.15765	0.98991	1.14041	3.54436	4.4342
ENSMUSG00000027500	Stmn2	-0.612922	-0.436424	-0.227706	-0.158562	3.54701	0.993844
ENSMUSG00000027377	Mall	-3.10316	2.27377	1.57637	0.143004	3.57357	3.54202
ENSMUSG00000038560	Sp6	-3.85346	0.582338	0.319113	1.10297	3.59059	3.99153
ENSMUSG00000062619	2310039H08Rik	0.59182	-0.0542875	0.0356248	-0.371086	3.61908	2.25168
ENSMUSG00000029333	NA	0	-0.498801	-0.295415	0.752534	3.6415	3.38286
ENSMUSG00000001999	Blvra	4.93554	-0.435644	0.422273	-0.241363	3.64557	2.62601
ENSMUSG00000067931	Zfp948	1.22563	0.66128	0.319734	0.564134	3.64557	3.69003
ENSMUSG00000028717	Tal1	-0.177164	-0.221057	0.852138	1.77926	3.64837	3.8004
ENSMUSG00000025193	Cutc	0.896122	1.39571	-0.387225	0.153439	3.69854	2.18617
ENSMUSG00000033722	BC034090	0	1.21678	0.745588	1.12941	3.70638	4.27019
ENSMUSG00000041445	Mmrn2	0.104046	0.00595176	0.562263	-0.378923	3.72688	3.43526
ENSMUSG00000006574	Slc4a1	-0.742206	-0.208091	1.62546	0.436597	3.72688	5.87036
ENSMUSG00000069917	Hba-a2	-1.06805	-0.833948	0.736941	-0.657667	3.73652	5.78776
ENSMUSG00000029193	Cckar	2.97157	1.19057	0.823098	-0.589493	3.76846	2.16506
ENSMUSG00000075706	Gpx4	-3.28316	1.484	-0.451839	-0.212776	3.76846	4.40965
ENSMUSG00000032583	Mon1a	2.46022	1.21057	-1.31058	-0.111106	3.76846	2.99452
ENSMUSG00000032554	Trf	0.715884	0.357619	0.0707873	-1.28543	3.79897	3.78427
ENSMUSG00000034413	Neurl1b	0.155094	0.438538	0.0661267	0.921527	3.79897	2.2958
ENSMUSG00000068327	Tlx2	1.19083	-0.316174	0.590389	-1.04357	3.82798	3.56691
ENSMUSG00000074452	Pate2	4.32271	1.50045	1.42314	1.06586	3.82798	4.88066
ENSMUSG00000039345	Mettl22	-1.08051	1.62182	-0.0789658	0.790974	3.82798	2.6386
ENSMUSG00000097416	Gm26670	0	-0.908223	-0.918522	0.157042	3.88514	1.29397
ENSMUSG00000038742	Angptl6	0	-0.3546	0.0091318	-0.744169	3.88514	2.88553
ENSMUSG00000042985	Upk3b	0.81593	1.21057	0.816821	-0.993032	3.89286	3.75353
ENSMUSG00000025854	Fam20c	-3.55627	-0.160371	-0.192062	-0.239514	3.94012	3.56691
ENSMUSG00000030785	Cox6a2	0	0.783305	1.12472	1.12208	3.94012	4.4342
ENSMUSG00000038580	Sct	1.20938	0.133274	1.03936	2.10701	3.94012	5.28699
ENSMUSG00000064945	Rny3	0.929979	1.18753	0.270566	-0.866218	3.9524	1.92188
ENSMUSG00000034247	Plekhm1	0.294621	0.0334427	0.530048	-0.188953	3.9665	3.03578
ENSMUSG00000027009	Itga4	-0.64686	-0.333336	0.549251	-0.916286	3.99309	4.58146
ENSMUSG00000027078	Ube2l6	-2.94997	-1.03881	-0.804871	-0.85004	3.99309	4.7901
ENSMUSG00000054065	Pkp3	3.27649	0.975416	0.629203	-0.484142	4.04348	2.93423
ENSMUSG00000077575	NA	0.0151459	-0.396403	-0.473532	-0.188989	4.04417	3.70791
ENSMUSG00000034664	Itga2b	0	0.286674	0.0349232	-0.319518	4.04417	4.13364
ENSMUSG00000015027	Galns	-1.48464	-1.3205	1.28694	-0.851198	4.06408	2.52797
ENSMUSG00000020684	Rasl10b	-2.67398	-1.91522	0.183815	-1.21551	4.09352	2.96261
ENSMUSG00000041046	Ramp3	-3.03753	-0.561714	0.293922	-0.242538	4.12008	3.68282
ENSMUSG00000033721	Vav3	-0.742206	-0.32187	-0.855523	-0.754151	4.14122	3.4808
ENSMUSG00000033788	Dysf	-4.6564	-0.705934	1.46393	1.43975	4.14263	4.41469
ENSMUSG00000023232	Serinc2	-2.33239	-0.3546	-0.17832	0.669619	4.18741	3.55397
ENSMUSG00000041115	Iqsec2	-2.13404	0.188747	1.52699	-1.02939	4.25298	3.44277
ENSMUSG00000092837	Rpph1	0.987849	1.34223	0.0122978	-1.25755	4.2627	5.96058
ENSMUSG00000005968	Tuft1	-1.2609	0.428585	-0.372728	0.564134	4.26714	2.8549
ENSMUSG00000020908	Myh3	0	-1.2365	0.410291	-0.939199	4.27556	5.02919
ENSMUSG00000027350	Chgb	0	-0.482537	-0.792347	-1.66512	4.32212	4.18061
ENSMUSG00000018143	Mafk	-0.618124	-0.535776	-0.4077	-0.0895326	4.35863	4.92271
ENSMUSG00000050410	Tcf19	2.3119	1.12251	1.24493	-1.03266	4.35863	3.32565
ENSMUSG00000000253	Gmpr	-2.14108	0.878641	0.374567	2.17377	4.38809	3.63913
ENSMUSG00000039908	Slc26a11	-1.2357	-1.33528	0.091923	0.501522	4.39844	3.26608
ENSMUSG00000071516	Hist1h2ai	5.47069	-1.16333	0.598264	0.632573	4.43718	3.95607
ENSMUSG00000022044	Stmn4	-0.413943	-0.218086	0.654044	-2.57427	4.45249	5.2636
ENSMUSG00000049643	2310022A10Rik	-0.608818	-0.461855	-0.436437	-0.383732	4.45892	0.878499
ENSMUSG00000069309	Hist1h2an	1.13827	0.462178	1.35468	1.87473	4.57808	0.595896
ENSMUSG00000021071	Trim9	4.52685	0.160737	-1.22089	-2.12693	4.58251	3.09601
ENSMUSG00000001566	Mnx1	1.37092	0.677625	0.101775	0.843664	4.60823	4.37663
ENSMUSG00000034898	Filip1	0	0.188747	0.410291	-0.321119	4.68264	3.49962
ENSMUSG00000053024	Cntn2	-0.777756	0.675414	-0.188407	-1.15473	4.76493	6.21863
ENSMUSG00000029189	Sel1l3	0.715884	1.3306	0.163196	0.0857111	4.80617	2.99452
ENSMUSG00000010505	Myt1	-1.22987	1.54966	0.347559	-2.03739	4.86419	4.80774
ENSMUSG00000086746	NA	0	0.517027	1.36428	1.05553	4.86419	3.92882
ENSMUSG00000020178	Adora2a	0.492064	1.02874	1.88775	-0.238544	5.02543	5.42015
ENSMUSG00000034336	Ina	0.201744	0.331786	-0.314067	-0.654845	5.07664	5.48964
ENSMUSG00000051243	Islr2	2.22936	-0.823873	1.00281	-2.22309	5.53012	4.69228
ENSMUSG00000026860	Sh3glb2	-0.882006	0.268467	0.678668	0.104701	5.98925	2.59883

## Sheet: Figure S2A-C
miRNA	E7.5_1	E7.5_2	E7.5_3	E8.5_1	E8.5_2	E8.5_3	E9.5_1	E9.5_2	E9.5_3	E9.5_4	E9.5_5	E9.5_6	E9.5_7	E9.5_8	E9.5_9
hiv1-miR-H1	0	0	0	0	0	0	0	0	0	0	0	0	0	0	0
hiv1-miR-N367	0	0	0	0	0	0	0	0	0	0	0	0	0	0	0
hiv1-miR-TAR-3p	0	0	0	0	0	0	0	0	0	0	0	0	0	0	0
hiv1-miR-TAR-5p	0	0	0	0	0	0	0	0	0	0	0	0	0	0	0
mmu-let-7a-1-3p	0	0	0	0	0	0	0	0	0	0	0	0	0	0	0
mmu-let-7a-2-3p	0	0	0	0	0	0	0	0	0	0	0	0	0	0	0
mmu-let-7a-5p	2221.2	10896.1	2083.33	13109.5	574.036	5690.31	1526.44	2924.52	1214.84	757.582	5972.89	759.691	5718.52	859.715	3722.84
mmu-let-7b-3p	0	0	0	37.3278	0	16.8518	0	0	0	0	0	0	0	0	0
mmu-let-7b-5p	3753.06	16700.6	1488.1	4330.02	93.2809	2898.52	149.651	1121.26	245.423	59.2522	1093.96	45.4516	1600.18	23.881	764.968
mmu-let-7c-1-3p	0	0	0	0	0	0	0	0	0	0	0	0	0	0	0
mmu-let-7c-2-3p	0	0	0	0	0	0	0	0	0	0	0	0	0	0	0
mmu-let-7c-5p	229.779	610.998	198.413	253.829	530.984	213.457	1212.18	335.221	552.201	723.724	778.055	753.198	1002.21	278.611	535.478
mmu-let-7d-3p	76.5931	203.666	99.2063	421.804	35.8773	162.901	14.9651	69.3561	49.0846	12.6969	163.801	64.9308	16.8439	15.9207	195.492
mmu-let-7d-5p	1072.3	1629.33	2083.33	3456.55	222.439	1623.39	389.093	959.427	220.881	110.04	1936.36	64.9308	1398.05	31.8413	1266.45
mmu-let-7e-3p	0	0	0	0	0	22.4691	0	0	0	8.46461	23.4002	0	0	0	0
mmu-let-7e-5p	306.373	305.499	198.413	638.305	409.001	325.802	1885.61	1387.12	1128.95	1654.83	1316.26	857.087	1962.32	827.874	1079.45
mmu-let-7f-1-3p	0	0	0	7.46556	0	0	0	0	0	0	0	0	0	0	0
mmu-let-7f-2-3p	0	0	0	0	0	0	0	0	0	0	0	0	0	0	0
mmu-let-7f-5p	382.966	6720.98	694.444	6674.21	330.071	3213.09	344.198	1121.26	331.321	93.1107	3340.37	136.355	1886.52	175.127	1674.43
mmu-let-7g-3p	0	0	0	0	0	0	0	0	0	0	0	0	0	0	0
mmu-let-7g-5p	995.711	4276.99	396.825	6062.03	129.158	1848.09	119.721	762.918	441.761	80.4137	2287.37	71.4239	1482.27	206.968	1079.45
mmu-let-7i-3p	0	0	99.2063	0	0	28.0864	0	0	0	0	0	0	0	0	0
mmu-let-7i-5p	995.711	9775.97	892.857	9656.7	64.5791	2595.18	74.8257	1098.14	269.965	198.918	2024.11	84.4101	2341.31	79.6033	1274.95
mmu-let-7j	0	0	0	0	0	5.61728	0	0	0	0	0	0	0	0	0
mmu-let-7k	0	0	0	0	0	0	0	0	0	0	0	0	0	0	8.49964
mmu-miR-100-3p	0	0	0	0	0	0	0	34.6781	0	4.2323	11.7001	45.4516	0	0	0
mmu-miR-100-5p	229.779	101.833	396.825	7.46556	50.2282	44.9383	658.466	924.749	417.219	1532.09	690.305	610.35	328.457	819.914	594.975
mmu-miR-101a-3p	612.745	814.664	0	220.234	21.5264	202.222	0	57.7968	0	12.6969	64.3504	110.382	101.064	23.881	33.9986
mmu-miR-101a-5p	0	0	0	7.46556	7.17545	0	0	0	0	0	0	0	0	0	0
mmu-miR-101b-3p	76.5931	0	396.825	358.347	322.895	494.321	314.268	127.153	282.236	258.17	122.851	201.286	261.081	398.016	118.995
mmu-miR-101b-5p	0	0	0	0	0	0	0	0	0	0	0	0	0	0	0
mmu-miR-101c	0	0	0	0	0	0	0	0	0	0	0	0	0	0	0
mmu-miR-103-1-5p	0	0	0	0	0	0	0	0	0	0	0	0	0	0	0
mmu-miR-103-2-5p	0	0	0	0	0	0	0	0	0	0	0	0	0	0	0
mmu-miR-103-3p	3140.32	9877.8	2678.57	9313.28	8000.63	6639.63	12421.1	7120.56	6638.69	6526.21	8897.91	8622.82	11841.3	6328.46	6561.72
mmu-miR-105	0	0	0	0	0	0	0	0	0	0	0	0	0	0	0
mmu-miR-106a-3p	0	0	0	11.1983	0	11.2346	74.8257	0	0	0	64.3504	0	16.8439	55.7223	0
mmu-miR-106a-5p	1991.42	1527.49	5952.38	4031.4	8294.83	4263.52	2454.28	3178.82	4147.65	2916.06	3223.37	3499.77	3335.1	4330.42	3595.35
mmu-miR-106b-3p	382.966	610.998	99.2063	634.572	279.843	342.654	389.093	970.986	601.286	402.069	567.454	545.419	437.943	366.175	620.474
mmu-miR-106b-5p	382.966	2443.99	1686.51	3680.52	4656.87	4847.72	3367.15	1525.84	4270.36	3893.72	2743.67	5441.21	1920.21	3916.48	3051.37
mmu-miR-107-3p	76.5931	0	0	197.837	165.035	140.432	134.686	115.594	233.152	313.19	122.851	90.9032	84.2197	103.484	254.989
mmu-miR-107-5p	0	0	0	0	0	0	0	0	0	0	0	0	0	0	0
mmu-miR-10a-3p	0	0	0	29.8622	43.0527	89.8765	224.477	219.628	0	59.2522	234.002	71.4239	168.439	254.73	59.4975
mmu-miR-10a-5p	382.966	101.833	892.857	7674.59	9378.32	8173.15	12451	9640.5	10442.7	11469.5	14800.6	14362.7	15530.1	12203.2	10403.6
mmu-miR-10b-3p	0	0	0	33.595	78.93	39.321	194.547	161.831	49.0846	169.292	157.951	259.723	126.33	151.246	101.996
mmu-miR-10b-5p	76.5931	509.165	1488.1	6517.43	8832.98	6723.89	10610.3	9420.88	9448.78	11660	14297.5	14232.8	14081.5	12951.4	10148.6
mmu-miR-1187	0	0	297.619	41.0606	21.5264	28.0864	44.8954	57.7968	12.2711	29.6261	29.2502	32.4654	0	31.8413	93.4961
mmu-miR-1188-3p	0	0	0	0	0	11.2346	0	0	12.2711	0	0	0	8.42197	47.762	0
mmu-miR-1188-5p	0	0	0	93.3194	114.807	129.198	44.8954	57.7968	85.898	110.04	52.6504	71.4239	168.439	183.087	118.995
mmu-miR-1190	0	0	0	0	0	0	0	0	0	0	0	0	0	0	0
mmu-miR-1191a	0	0	0	11.1983	7.17545	0	59.8605	0	0	33.8584	0	0	25.2659	0	8.49964
mmu-miR-1191b-3p	0	0	0	0	0	0	0	0	0	0	0	0	0	0	0
mmu-miR-1191b-5p	0	0	0	3.73278	0	0	0	0	0	0	0	0	0	0	0
mmu-miR-1192	0	0	0	0	0	0	0	0	0	0	0	0	0	0	0
mmu-miR-1193-3p	536.152	101.833	198.413	455.399	344.422	561.728	1316.93	531.73	404.948	749.118	292.502	792.156	134.752	827.874	586.475
mmu-miR-1193-5p	0	0	0	11.1983	7.17545	0	0	0	12.2711	12.6969	17.5501	25.9723	0	15.9207	25.4989
mmu-miR-1194	0	0	0	0	0	5.61728	14.9651	11.5594	12.2711	4.2323	11.7001	90.9032	0	0	16.9993
mmu-miR-1195	12178.3	8452.14	14484.1	4240.44	12105	6487.96	12525.8	1352.44	1705.69	4972.96	2106.01	3843.91	2922.43	2332.38	2430.9
mmu-miR-1197-3p	0	0	0	0	43.0527	11.2346	0	0	0	25.3938	0	25.9723	0	119.405	0
mmu-miR-1197-5p	0	0	0	3.73278	0	0	0	0	0	0	0	0	0	0	0
mmu-miR-1198-3p	0	0	0	0	0	0	0	0	0	0	0	12.9862	0	0	0
mmu-miR-1198-5p	306.373	0	496.032	615.908	818.002	735.864	1301.97	1225.29	1300.74	1286.62	1304.56	1279.14	1229.61	851.755	1198.45
mmu-miR-1199-3p	0	0	0	0	0	0	0	0	0	0	0	0	0	0	0
mmu-miR-1199-5p	0	0	0	0	0	0	0	0	0	0	0	0	0	0	0
mmu-miR-12178-3p	0	0	0	0	0	0	0	0	0	0	0	0	0	0	0
mmu-miR-12178-5p	0	0	0	0	0	0	0	0	0	0	0	0	0	0	0
mmu-miR-12179-5p	0	0	0	0	0	0	0	0	0	0	0	0	0	0	0
mmu-miR-12180-3p	0	0	0	0	0	0	0	0	0	0	0	0	0	0	0
mmu-miR-12181-3p	0	0	0	0	0	0	0	0	0	0	0	0	0	0	0
mmu-miR-12181-5p	0	0	0	0	0	0	0	0	0	0	0	0	0	0	0
mmu-miR-12182-3p	0	0	0	0	0	0	0	0	0	0	0	0	0	0	0
mmu-miR-12182-5p	0	0	0	0	0	0	0	0	0	0	0	0	0	0	0
mmu-miR-12183-5p	0	0	0	0	0	0	0	0	0	0	0	0	0	0	0
mmu-miR-12184-3p	0	0	0	0	0	0	0	0	0	0	0	0	0	0	0
mmu-miR-12184-5p	0	0	0	0	0	0	0	0	0	0	0	0	0	0	0
mmu-miR-12185-3p	0	0	0	0	0	0	0	0	0	0	5.85004	0	0	7.96033	8.49964
mmu-miR-12185-5p	0	0	0	0	0	0	0	0	0	12.6969	0	32.4654	0	0	0
mmu-miR-12186-3p	0	0	0	0	0	0	0	0	0	0	0	0	0	0	0
mmu-miR-12186-5p	0	0	0	0	0	0	0	0	0	0	0	0	0	0	0
mmu-miR-12187-3p	0	0	0	0	0	0	0	0	0	0	0	0	0	0	0
mmu-miR-12187-5p	0	0	0	0	14.3509	0	0	0	0	0	17.5501	0	0	0	0
mmu-miR-12188-3p	0	0	0	0	0	0	0	0	0	0	0	0	0	0	0
mmu-miR-12188-5p	0	0	0	0	0	0	0	0	0	0	0	0	0	0	0
mmu-miR-12189-3p	0	0	0	0	0	0	0	0	0	0	0	0	0	0	0
mmu-miR-12190-3p	0	0	0	0	0	0	0	0	0	0	0	0	0	0	0
mmu-miR-12191-3p	0	0	0	0	0	0	0	0	12.2711	0	0	0	0	0	0
mmu-miR-12191-5p	0	0	0	0	0	0	0	0	0	0	0	0	0	0	0
mmu-miR-12192-5p	0	0	0	0	0	0	0	0	0	0	0	0	0	0	0
mmu-miR-12193-3p	0	0	0	0	0	0	0	0	0	0	0	0	0	0	0
mmu-miR-12193-5p	0	0	0	0	0	0	0	0	0	0	0	0	0	0	0
mmu-miR-12194-3p	0	0	0	0	0	0	0	0	0	0	0	0	0	0	0
mmu-miR-12195-3p	0	0	0	0	0	0	0	0	0	0	0	0	0	0	0
mmu-miR-12195-5p	0	0	0	0	0	0	0	0	0	0	0	0	0	0	0
mmu-miR-12196-3p	0	0	0	0	0	0	0	0	0	0	0	0	0	0	0
mmu-miR-12196-5p	0	0	0	0	0	0	0	0	0	0	0	0	0	0	0
mmu-miR-12197-3p	0	0	0	0	0	0	0	0	0	0	0	0	0	0	0
mmu-miR-12198-3p	0	0	0	0	0	0	0	0	0	0	0	0	0	0	0
mmu-miR-12199-3p	0	0	0	0	0	0	0	0	0	0	0	0	0	0	0
mmu-miR-122-3p	0	0	0	0	0	0	0	0	0	0	0	0	0	0	0
mmu-miR-122-5p	0	0	0	14.9311	0	11.2346	0	0	0	4.2323	0	0	0	7.96033	0
mmu-miR-12200-3p	0	0	0	0	0	0	0	0	0	0	0	0	0	0	0
mmu-miR-12200-5p	0	0	0	0	0	0	0	0	0	0	0	0	0	0	0
mmu-miR-12201-3p	0	0	0	0	0	0	0	0	0	0	0	0	0	0	0
mmu-miR-12201-5p	0	0	0	0	0	0	0	0	0	0	0	0	0	0	0
mmu-miR-12202-3p	0	0	0	0	0	0	0	0	0	0	0	0	0	0	0
mmu-miR-12202-5p	0	0	0	0	0	0	0	0	0	0	0	0	0	0	0
mmu-miR-12203-3p	0	0	0	0	0	0	0	0	0	0	0	0	0	0	0
mmu-miR-12203-5p	0	0	0	0	0	0	0	0	0	0	0	0	0	0	0
mmu-miR-12204-5p	0	0	0	0	0	0	0	0	0	0	0	0	0	0	0
mmu-miR-12205-3p	0	0	0	0	0	0	0	0	0	0	0	0	0	0	0
mmu-miR-12205-5p	0	0	0	0	0	0	0	0	0	0	0	0	0	0	0
mmu-miR-12206-5p	0	0	0	0	0	0	0	0	0	0	0	32.4654	0	0	0
mmu-miR-1224-3p	0	0	0	0	0	0	0	0	0	0	0	0	0	0	8.49964
mmu-miR-1224-5p	0	0	0	3.73278	0	0	0	0	0	21.1615	0	0	0	0	0
mmu-miR-122b-3p	0	0	0	0	0	0	0	0	0	0	0	0	0	0	0
mmu-miR-122b-5p	0	0	0	0	0	0	0	0	0	0	0	0	0	0	0
mmu-miR-1231-3p	0	0	0	11.1983	0	0	0	0	0	0	0	0	0	15.9207	0
mmu-miR-1231-5p	0	0	0	0	0	0	0	34.6781	0	0	0	0	16.8439	0	25.4989
mmu-miR-124-3p	0	0	99.2063	134.38	222.439	971.79	673.431	450.815	613.557	588.29	345.152	350.627	117.908	652.747	407.983
mmu-miR-124-5p	0	0	0	0	0	0	0	0	0	0	0	0	0	0	0
mmu-miR-1247-3p	0	0	0	0	0	0	0	0	0	0	0	0	0	0	0
mmu-miR-1247-5p	0	0	0	41.0606	21.5264	61.7901	149.651	404.578	368.134	198.918	146.251	110.382	84.2197	191.048	118.995
mmu-miR-1249-3p	459.559	0	1289.68	291.157	100.456	466.235	688.396	1468.04	417.219	681.401	561.604	493.474	303.191	1289.57	934.961
mmu-miR-1249-5p	0	0	0	0	0	0	0	0	0	0	0	0	0	0	0
mmu-miR-124b-3p	0	0	0	0	0	0	0	0	0	0	0	0	0	0	0
mmu-miR-1251-3p	0	0	0	0	0	0	0	0	0	4.2323	0	0	0	0	0
mmu-miR-1251-5p	0	0	0	0	0	0	0	34.6781	0	25.3938	11.7001	58.4378	16.8439	63.6826	25.4989
mmu-miR-1258-3p	0	0	0	0	0	0	0	0	0	0	0	0	0	0	0
mmu-miR-1258-5p	0	0	0	0	0	0	0	0	0	0	0	0	0	0	0
mmu-miR-125a-3p	0	0	0	3.73278	28.7018	0	344.198	80.9155	98.1691	80.4137	76.0505	162.327	210.549	103.484	101.996
mmu-miR-125a-5p	1531.86	1629.33	2281.75	1310.21	918.458	999.876	4309.96	3167.26	2417.42	3944.51	2965.97	3084.22	3907.8	2849.8	2762.38
mmu-miR-125b-1-3p	0	0	0	7.46556	0	5.61728	44.8954	0	24.5423	59.2522	5.85004	84.4101	75.7978	39.8016	110.495
mmu-miR-125b-2-3p	0	0	0	0	7.17545	0	0	0	12.2711	4.2323	0	45.4516	0	0	0
mmu-miR-125b-5p	2144.61	1018.33	1488.1	488.994	287.018	308.951	10595.3	4982.08	9227.9	9277.21	7008.35	9395.49	6122.78	8016.05	6493.73
mmu-miR-1264-3p	0	0	0	0	0	0	0	0	0	0	0	0	0	0	0
mmu-miR-1264-5p	0	0	0	0	0	0	0	0	0	0	0	0	0	0	0
mmu-miR-126a-3p	1914.83	1629.33	1984.13	13139.4	6651.65	7032.84	4354.85	4369.44	2196.53	2822.95	4943.28	2318.03	11487.6	2738.35	3969.33
mmu-miR-126a-5p	0	0	0	0	0	0	0	0	0	0	0	0	0	0	0
mmu-miR-126b-3p	0	0	0	0	0	0	0	0	0	0	0	0	0	0	0
mmu-miR-126b-5p	0	0	0	0	0	0	0	0	0	0	0	0	0	0	0
mmu-miR-127-3p	1914.83	712.831	2777.78	5797	6622.94	9892.04	7931.52	3537.16	4785.75	7927.1	4375.83	4752.94	4253.1	5627.95	5329.28
mmu-miR-127-5p	0	101.833	892.857	89.5867	243.965	241.543	254.407	80.9155	233.152	67.7168	35.1002	123.369	151.596	63.6826	67.9971
mmu-miR-1271-3p	0	0	0	0	0	0	0	0	0	0	0	0	0	0	0
mmu-miR-1271-5p	0	0	0	0	0	0	0	0	0	0	0	0	0	0	0
mmu-miR-128-1-5p	0	0	0	0	0	0	0	0	0	8.46461	0	0	0	0	0
mmu-miR-128-2-5p	0	0	0	0	0	0	0	0	0	0	0	0	0	0	0
mmu-miR-128-3p	536.152	203.666	297.619	455.399	229.615	471.852	314.268	543.29	576.744	664.472	444.603	486.981	311.613	780.112	594.975
mmu-miR-129-1-3p	0	0	0	11.1983	0	0	0	0	0	0	0	6.49308	0	47.762	0
mmu-miR-129-2-3p	765.931	101.833	1984.13	242.631	107.632	275.247	269.372	196.509	159.525	165.06	234.002	220.765	160.018	230.849	229.49
mmu-miR-129-5p	0	0	0	0	0	0	0	0	0	0	0	0	0	0	0
mmu-miR-1291	0	0	0	11.1983	0	0	0	0	0	0	11.7001	0	8.42197	0	59.4975
mmu-miR-1298-3p	0	0	0	0	0	0	0	0	0	0	0	0	0	0	0
mmu-miR-1298-5p	0	0	0	0	0	0	0	0	0	0	0	0	0	0	0
mmu-miR-129b-3p	0	0	0	0	0	0	0	0	0	0	0	0	0	0	0
mmu-miR-129b-5p	0	0	0	0	0	0	0	0	0	0	0	0	0	0	0
mmu-miR-1306-3p	0	0	694.444	108.251	107.632	157.284	239.442	11.5594	134.983	169.292	105.301	142.848	210.549	191.048	50.9979
mmu-miR-1306-5p	382.966	305.499	99.2063	548.718	509.457	792.037	927.838	1953.53	1055.32	960.733	889.206	1051.88	766.4	1568.18	1835.92
mmu-miR-130a-3p	1148.9	509.165	4861.11	2967.56	4039.78	5218.46	8126.07	3086.35	4834.83	4189.98	3574.37	3324.46	2391.84	4776.2	3289.36
mmu-miR-130a-5p	0	0	0	3.73278	35.8773	11.2346	0	0	12.2711	4.2323	5.85004	6.49308	0	0	16.9993
mmu-miR-130b-3p	1608.46	610.998	2777.78	2986.22	5101.75	3123.21	6405.08	2751.13	4822.56	3618.62	3305.27	4532.17	3495.12	3470.7	3535.85
mmu-miR-130b-5p	306.373	0	1289.68	709.228	739.072	808.889	1227.14	1468.04	1865.21	1790.26	1801.81	1383.03	1330.67	1663.71	2388.4
mmu-miR-130c	0	0	0	0	0	0	0	0	0	0	0	0	0	0	0
mmu-miR-132-3p	76.5931	610.998	0	250.096	322.895	241.543	374.128	288.984	331.321	165.06	204.751	259.723	614.804	214.929	186.992
mmu-miR-132-5p	0	203.666	0	7.46556	14.3509	16.8518	89.7908	0	0	0	0	0	0	0	0
mmu-miR-133a-3p	0	0	0	0	0	0	0	0	0	0	0	0	0	0	0
mmu-miR-133a-5p	0	0	99.2063	52.2589	0	22.4691	0	0	24.5423	0	0	0	0	0	0
mmu-miR-133b-3p	0	0	0	0	0	0	0	0	0	0	0	0	0	0	0
mmu-miR-133b-5p	0	0	0	0	0	0	0	0	0	0	0	0	0	0	0
mmu-miR-133c	0	0	0	0	0	0	0	0	0	0	0	0	0	0	0
mmu-miR-134-3p	0	0	0	14.9311	0	0	14.9651	0	0	0	0	0	0	0	0
mmu-miR-134-5p	689.338	509.165	1190.48	1903.72	2676.44	1657.1	2229.8	2358.11	1816.13	2539.38	2375.12	2694.63	4749.99	1870.68	2048.41
mmu-miR-135a-1-3p	0	0	0	41.0606	57.4036	56.1728	44.8954	80.9155	0	59.2522	17.5501	129.862	50.5318	71.6429	59.4975
mmu-miR-135a-2-3p	0	0	0	3.73278	0	16.8518	0	0	24.5423	50.7876	0	12.9862	0	23.881	16.9993
mmu-miR-135a-5p	0	0	0	26.1294	21.5264	123.58	284.337	173.39	208.609	503.644	140.401	266.216	143.174	350.254	152.994
mmu-miR-135b-3p	0	0	0	22.3967	0	0	0	0	61.3557	25.3938	0	12.9862	16.8439	7.96033	42.4982
mmu-miR-135b-5p	229.779	0	694.444	836.142	1284.41	949.321	493.849	485.493	662.642	596.755	614.254	590.871	336.879	485.58	577.976
mmu-miR-136-3p	0	0	0	41.0606	35.8773	50.5555	44.8954	0	49.0846	21.1615	23.4002	0	33.6879	7.96033	8.49964
mmu-miR-136-5p	1838.24	916.497	1984.13	265.027	251.141	359.506	1915.54	901.63	797.624	215.847	274.952	519.447	682.18	716.429	628.974
mmu-miR-137-3p	0	0	0	0	0	0	0	0	61.3557	29.6261	0	0	0	0	0
mmu-miR-137-5p	0	0	0	0	0	0	0	0	0	0	0	0	0	0	0
mmu-miR-138-1-3p	0	0	0	0	0	0	14.9651	0	0	4.2323	0	0	0	31.8413	0
mmu-miR-138-2-3p	0	0	99.2063	11.1983	50.2282	22.4691	14.9651	46.2374	85.898	25.3938	0	38.9585	8.42197	15.9207	0
mmu-miR-138-5p	0	0	0	175.441	222.439	67.4074	44.8954	46.2374	147.254	80.4137	40.9503	0	75.7978	0	33.9986
mmu-miR-139-3p	76.5931	0	0	37.3278	0	67.4074	0	0	36.8134	50.7876	5.85004	0	58.9538	39.8016	0
mmu-miR-139-5p	153.186	0	198.413	492.727	351.597	337.037	598.605	404.578	503.117	368.21	368.553	538.926	437.943	390.056	543.977
mmu-miR-140-3p	689.338	1120.16	892.857	720.426	509.457	893.148	733.291	705.121	441.761	516.341	351.002	603.857	842.197	987.08	747.969
mmu-miR-140-5p	306.373	1425.66	892.857	466.597	358.773	320.185	404.059	369.899	319.05	203.151	473.853	233.751	412.677	222.889	152.994
mmu-miR-141-3p	459.559	1731.16	1091.27	126.914	186.562	202.222	59.8605	69.3561	159.525	42.323	70.2005	19.4793	50.5318	143.286	67.9971
mmu-miR-141-5p	0	0	0	3.73278	0	0	0	23.1187	0	0	0	0	0	0	25.4989
mmu-miR-142a-3p	765.931	39307.5	2380.95	1015.32	7.17545	567.346	209.512	277.425	331.321	4.2323	590.854	0	303.191	119.405	101.996
mmu-miR-142a-5p	995.711	18940.9	1388.89	903.332	50.2282	224.691	404.059	265.865	441.761	21.1615	286.652	32.4654	202.127	111.445	280.488
mmu-miR-142b	0	0	0	0	0	0	0	0	0	0	0	0	0	0	0
mmu-miR-143-3p	842.525	4684.32	595.238	3568.54	3530.32	2128.95	2484.21	2427.47	1852.94	1434.75	1322.11	1519.38	2669.77	1480.62	1317.44
mmu-miR-143-5p	0	0	0	0	0	5.61728	0	0	0	0	0	0	8.42197	0	0
mmu-miR-144-3p	0	2851.32	0	63.4572	0	16.8518	14.9651	23.1187	12.2711	0	0	0	25.2659	0	0
mmu-miR-144-5p	76.5931	1222	0	67.19	0	0	104.756	46.2374	61.3557	0	11.7001	0	16.8439	0	16.9993
mmu-miR-145a-3p	0	0	0	156.777	129.158	89.8765	44.8954	80.9155	134.983	76.1814	70.2005	71.4239	109.486	79.6033	50.9979
mmu-miR-145a-5p	1455.27	2138.49	1587.3	11049	3939.32	8729.26	8036.28	7895.04	7350.41	5984.48	5434.69	4311.41	3191.93	6997.13	6417.23
mmu-miR-145b	0	0	0	0	0	0	0	0	0	0	0	0	0	0	0
mmu-miR-146a-3p	0	0	0	0	0	0	0	0	0	0	0	0	0	0	0
mmu-miR-146a-5p	0	3360.49	0	6420.38	64.5791	1718.89	29.9303	427.696	24.5423	42.323	1310.41	12.9862	1153.81	7.96033	526.978
mmu-miR-146b-3p	0	0	0	0	0	0	0	0	0	0	0	0	0	0	0
mmu-miR-146b-5p	229.779	1018.33	0	231.432	14.3509	33.7037	0	0	0	4.2323	5.85004	19.4793	8.42197	0	8.49964
mmu-miR-147-3p	0	0	0	7.46556	0	0	0	0	0	0	0	0	0	0	0
mmu-miR-147-5p	0	0	0	0	0	0	0	0	0	0	0	0	0	0	0
mmu-miR-148a-3p	995.711	5498.98	1289.68	1769.34	1786.69	1084.14	1287	1109.7	944.878	723.724	965.257	1038.89	1280.14	811.953	790.467
mmu-miR-148a-5p	0	0	0	44.7933	0	0	0	0	0	12.6969	11.7001	25.9723	0	0	0
mmu-miR-148b-3p	306.373	1934.83	297.619	1429.65	1571.42	1651.48	1765.89	1340.89	1521.62	888.784	1398.16	1136.29	1271.72	835.834	1257.95
mmu-miR-148b-5p	0	0	0	0	7.17545	0	14.9651	0	12.2711	0	5.85004	0	0	0	25.4989
mmu-miR-149-3p	0	0	0	0	0	11.2346	104.756	23.1187	73.6269	4.2323	0	12.9862	8.42197	15.9207	0
mmu-miR-149-5p	0	203.666	1091.27	1336.33	896.932	1544.75	1885.61	2577.74	2650.57	2640.96	1924.66	2207.65	1499.11	1926.4	1861.42
mmu-miR-150-3p	0	0	0	22.3967	0	5.61728	0	0	0	0	0	0	0	0	0
mmu-miR-150-5p	2068.01	1120.16	1785.71	593.512	7.17545	325.802	74.8257	127.153	147.254	16.9292	17.5501	38.9585	109.486	31.8413	76.4968
mmu-miR-151-3p	1072.3	0	1091.27	1075.04	1901.5	1145.93	1990.36	1595.19	2086.09	1303.55	1480.06	1506.4	3132.97	1600.03	1538.44
mmu-miR-151-5p	1838.24	1018.33	1289.68	4796.62	3078.27	3623.15	2993.03	2855.16	3313.21	2332	3615.32	2753.07	4606.82	2865.72	2651.89
mmu-miR-152-3p	306.373	712.831	99.2063	746.556	832.353	393.21	643.501	682.002	515.388	418.998	567.454	344.133	976.949	477.62	620.474
mmu-miR-152-5p	0	0	0	0	0	0	0	0	0	0	0	0	0	0	0
mmu-miR-153-3p	0	0	0	3.73278	21.5264	0	0	46.2374	0	67.7168	23.4002	45.4516	16.8439	39.8016	25.4989
mmu-miR-153-5p	0	0	0	3.73278	0	0	29.9303	0	110.44	0	5.85004	12.9862	8.42197	63.6826	25.4989
mmu-miR-154-3p	0	407.332	1686.51	593.512	767.774	645.988	942.803	150.272	466.303	224.312	280.802	344.133	185.283	676.628	297.488
mmu-miR-154-5p	0	0	0	59.7244	107.632	112.346	179.582	138.712	73.6269	126.969	0	58.4378	286.347	119.405	25.4989
mmu-miR-155-3p	0	0	0	0	0	0	0	0	0	0	0	0	0	0	0
mmu-miR-155-5p	306.373	0	0	212.768	157.86	95.4938	134.686	92.4749	24.5423	152.363	175.501	116.876	67.3758	222.889	76.4968
mmu-miR-15a-3p	0	0	0	14.9311	0	0	0	0	24.5423	0	0	0	0	0	0
mmu-miR-15a-5p	4672.18	30549.9	3174.6	3885.82	2741.02	2314.32	3217.5	3109.47	3092.33	1709.85	2813.87	2331.02	3208.77	1934.36	2889.88
mmu-miR-15b-3p	0	0	0	190.372	107.632	264.012	0	277.425	110.44	207.383	99.4507	58.4378	84.2197	238.81	127.495
mmu-miR-15b-5p	5514.71	7739.31	4563.49	9847.07	16144.8	11318.8	28239.2	20853.1	25266.3	20416.6	14619.3	23264.7	19008.4	19447.1	21283.1
mmu-miR-16-1-3p	0	0	0	0	0	0	0	11.5594	0	0	17.5501	0	0	0	0
mmu-miR-16-2-3p	0	0	99.2063	7.46556	0	0	0	23.1187	0	8.46461	0	0	0	15.9207	0
mmu-miR-16-5p	72916.7	81466.4	20238.1	35285.9	29053.4	22323.1	28807.9	29198.9	21756.7	18012.7	26565	26725.5	48207.4	24095.9	23722.5
mmu-miR-1668	0	0	0	0	0	0	0	0	0	0	0	0	0	0	0
mmu-miR-17-3p	0	101.833	297.619	720.426	1119.37	1095.37	1346.86	762.918	1092.13	1489.77	801.455	681.774	757.978	803.993	875.463
mmu-miR-17-5p	11948.5	6720.98	20138.9	27264.2	43770.3	26154.1	38176	46780.7	34396	40092.6	39470.2	43490.7	36425	43336	38418.4
mmu-miR-181a-1-3p	0	0	0	3.73278	0	5.61728	29.9303	92.4749	0	16.9292	5.85004	0	16.8439	7.96033	33.9986
mmu-miR-181a-2-3p	0	0	0	26.1294	0	0	134.686	104.034	36.8134	215.847	181.351	129.862	244.237	127.365	101.996
mmu-miR-181a-5p	1148.9	5600.81	396.825	1396.06	78.93	376.358	1720.99	1051.9	883.522	943.803	1117.36	1019.41	2063.38	620.905	611.974
mmu-miR-181b-1-3p	0	0	0	0	0	0	0	0	0	0	0	0	0	0	0
mmu-miR-181b-2-3p	0	0	0	0	0	0	0	0	0	0	0	0	0	0	0
mmu-miR-181b-5p	153.186	712.831	496.032	238.898	229.615	106.728	1720.99	728.24	1104.4	1100.4	976.957	1162.26	1667.55	732.35	832.965
mmu-miR-181c-3p	0	0	0	0	0	0	0	0	0	25.3938	5.85004	6.49308	8.42197	0	25.4989
mmu-miR-181c-5p	0	101.833	0	41.0606	14.3509	22.4691	0	11.5594	0	29.6261	23.4002	12.9862	42.1099	31.8413	67.9971
mmu-miR-181d-3p	0	0	0	3.73278	0	0	0	0	0	0	0	25.9723	0	0	0
mmu-miR-181d-5p	0	0	99.2063	89.5867	86.1055	22.4691	299.303	161.831	331.321	156.595	134.551	285.696	286.347	214.929	203.991
mmu-miR-182-3p	0	0	0	0	0	0	0	0	0	0	0	0	0	0	0
mmu-miR-182-5p	689.338	101.833	595.238	503.925	803.651	455	254.407	104.034	245.423	67.7168	81.9006	207.779	143.174	119.405	101.996
mmu-miR-183-3p	0	0	198.413	63.4572	57.4036	73.0247	149.651	57.7968	98.1691	131.201	111.151	51.9447	58.9538	127.365	101.996
mmu-miR-183-5p	995.711	1222	2976.19	1683.48	2791.25	1381.85	5417.38	3016.99	2883.72	2137.31	1643.86	2240.11	4017.28	1958.24	1963.42
mmu-miR-1839-3p	0	305.499	0	33.595	28.7018	56.1728	0	23.1187	0	12.6969	23.4002	25.9723	50.5318	7.96033	0
mmu-miR-1839-5p	76.5931	407.332	0	74.6556	28.7018	67.4074	14.9651	80.9155	0	50.7876	40.9503	32.4654	8.42197	23.881	16.9993
mmu-miR-184-3p	0	0	0	0	0	5.61728	0	0	0	0	0	0	67.3758	7.96033	0
mmu-miR-184-5p	0	0	0	0	0	0	0	0	0	0	0	0	0	0	0
mmu-miR-1843a-3p	0	0	0	0	0	0	0	0	0	4.2323	0	0	0	0	0
mmu-miR-1843a-5p	0	0	0	52.2589	0	0	0	0	0	0	11.7001	0	0	0	8.49964
mmu-miR-1843b-3p	0	0	0	37.3278	0	5.61728	0	34.6781	24.5423	4.2323	0	0	0	79.6033	50.9979
mmu-miR-1843b-5p	0	0	0	0	0	0	0	0	0	0	0	0	0	7.96033	0
mmu-miR-185-3p	0	509.165	0	52.2589	0	16.8518	0	23.1187	12.2711	0	23.4002	19.4793	0	0	33.9986
mmu-miR-185-5p	1302.08	4276.99	694.444	3068.34	121.983	1061.67	119.721	427.696	245.423	139.666	380.253	155.834	724.29	206.968	407.983
mmu-miR-186-3p	382.966	101.833	0	7.46556	28.7018	28.0864	0	0	0	25.3938	11.7001	12.9862	0	31.8413	0
mmu-miR-186-5p	1072.3	4073.32	1388.89	2105.29	1499.67	1280.74	1167.28	1075.02	1006.23	689.865	1134.91	694.76	1094.86	843.795	849.964
mmu-miR-187-3p	0	0	0	0	14.3509	5.61728	0	23.1187	0	0	0	0	0	0	0
mmu-miR-187-5p	0	0	0	11.1983	0	5.61728	0	23.1187	0	4.2323	0	6.49308	0	7.96033	0
mmu-miR-188-3p	0	0	0	0	0	0	0	0	0	0	0	25.9723	0	0	0
mmu-miR-188-5p	0	0	0	26.1294	78.93	67.4074	0	46.2374	0	50.7876	35.1002	19.4793	25.2659	23.881	25.4989
mmu-miR-1892	0	0	0	0	0	0	0	0	0	0	0	0	0	0	0
mmu-miR-1893	0	0	0	0	0	0	0	0	0	0	0	0	0	0	0
mmu-miR-1894-3p	0	0	0	0	0	0	0	0	0	0	0	0	0	0	0
mmu-miR-1894-5p	0	0	0	0	0	0	0	0	0	0	0	0	0	0	0
mmu-miR-1895	0	0	0	3.73278	0	22.4691	0	0	0	4.2323	0	0	33.6879	0	0
mmu-miR-1896	0	0	0	0	0	0	0	0	0	0	0	0	0	0	0
mmu-miR-1897-3p	0	0	0	0	0	0	0	0	0	0	0	0	0	0	0
mmu-miR-1897-5p	0	0	0	0	0	0	0	0	0	0	0	0	0	0	0
mmu-miR-1898	0	0	0	0	0	0	0	0	0	0	0	0	0	0	0
mmu-miR-1899	0	0	0	0	0	0	0	0	0	0	0	0	0	0	0
mmu-miR-18a-3p	1148.9	305.499	892.857	2105.29	2654.92	2505.31	3950.79	3467.81	3926.77	2844.11	2474.57	3778.98	2560.28	3160.25	3807.84
mmu-miR-18a-5p	2910.54	2036.66	6051.59	6872.04	8876.04	9605.55	4369.82	3109.47	7779.9	6369.62	5943.64	5746.38	5769.05	6384.18	5133.78
mmu-miR-18b-3p	536.152	407.332	2579.37	750.288	818.002	803.272	598.605	866.952	785.353	711.027	772.205	1071.36	749.556	1552.26	1283.45
mmu-miR-18b-5p	0	0	198.413	104.518	43.0527	162.901	0	0	110.44	135.434	58.5004	32.4654	50.5318	71.6429	8.49964
mmu-miR-1900	0	0	0	0	0	0	0	0	0	0	0	0	0	0	0
mmu-miR-1901	0	0	0	0	0	0	0	0	0	0	0	0	0	0	0
mmu-miR-1902	0	0	0	0	0	0	0	0	0	0	0	0	0	0	0
mmu-miR-1903	0	0	0	0	0	0	0	0	0	0	0	0	0	0	0
mmu-miR-1904	0	0	0	0	0	0	0	0	0	0	0	0	0	0	0
mmu-miR-1905	0	0	0	0	0	0	0	0	0	0	0	0	0	0	0
mmu-miR-1906	0	0	0	0	0	0	0	0	0	0	0	0	0	0	0
mmu-miR-1907	0	0	0	0	0	0	0	0	0	0	0	0	0	0	0
mmu-miR-190a-3p	0	0	0	0	0	0	0	0	0	0	0	0	0	0	0
mmu-miR-190a-5p	0	305.499	0	26.1294	0	5.61728	0	0	12.2711	29.6261	0	0	0	0	16.9993
mmu-miR-190b-3p	0	0	0	0	0	0	0	0	0	0	0	0	0	0	0
mmu-miR-190b-5p	0	0	0	7.46556	0	0	0	0	0	0	0	6.49308	0	0	0
mmu-miR-191-3p	76.5931	0	0	48.5261	100.456	11.2346	59.8605	23.1187	0	21.1615	29.2502	19.4793	126.33	31.8413	101.996
mmu-miR-191-5p	4442.4	18533.6	2678.57	8828.02	6170.89	5083.64	7093.47	5964.63	3951.31	4422.76	5972.89	4610.09	11352.8	4513.5	5048.79
mmu-miR-1911-3p	0	0	0	0	0	0	0	0	0	0	0	0	0	0	8.49964
mmu-miR-1911-5p	0	0	0	0	0	0	0	0	0	0	0	0	0	0	0
mmu-miR-1912-3p	0	0	0	0	0	0	0	0	0	0	0	0	0	0	0
mmu-miR-1912-5p	0	0	0	0	0	0	0	0	0	0	0	0	0	0	0
mmu-miR-192-3p	0	0	0	0	0	0	0	0	0	0	0	25.9723	0	0	0
mmu-miR-192-5p	0	814.664	0	134.38	14.3509	39.321	0	80.9155	196.338	0	52.6504	90.9032	75.7978	23.881	0
mmu-miR-1927	0	0	0	0	0	11.2346	0	0	0	0	0	0	0	0	0
mmu-miR-1928	0	0	0	0	0	0	0	0	0	0	0	0	0	0	0
mmu-miR-1929-3p	0	0	0	11.1983	0	0	0	0	0	0	0	0	25.2659	0	0
mmu-miR-1929-5p	0	0	0	0	0	0	0	0	0	0	0	0	0	0	0
mmu-miR-1930-3p	0	0	0	0	0	0	0	0	0	0	0	0	0	0	0
mmu-miR-1930-5p	76.5931	101.833	0	67.19	28.7018	44.9383	14.9651	0	208.609	97.343	64.3504	136.355	16.8439	167.167	84.9964
mmu-miR-1931	0	0	0	0	0	0	0	0	24.5423	0	0	0	0	0	0
mmu-miR-1932	0	0	0	0	0	0	0	0	0	0	0	0	0	0	0
mmu-miR-1933-3p	0	0	0	0	0	33.7037	0	11.5594	0	0	0	0	0	0	0
mmu-miR-1933-5p	0	0	0	0	0	0	0	69.3561	0	0	11.7001	0	0	0	0
mmu-miR-1934-3p	0	0	0	18.6639	50.2282	0	14.9651	69.3561	0	4.2323	17.5501	25.9723	33.6879	7.96033	50.9979
mmu-miR-1934-5p	0	0	0	55.9917	7.17545	0	59.8605	0	24.5423	59.2522	64.3504	25.9723	0	15.9207	25.4989
mmu-miR-1936	0	0	0	0	0	0	0	0	0	0	0	0	0	0	0
mmu-miR-1938	0	0	0	0	0	0	14.9651	0	0	0	0	0	0	0	0
mmu-miR-193a-3p	153.186	0	595.238	141.846	43.0527	140.432	0	69.3561	61.3557	25.3938	0	71.4239	42.1099	151.246	50.9979
mmu-miR-193a-5p	0	101.833	0	41.0606	236.79	28.0864	14.9651	138.712	0	46.5553	99.4507	45.4516	67.3758	31.8413	42.4982
mmu-miR-193b-3p	0	0	0	89.5867	64.5791	56.1728	14.9651	520.171	269.965	46.5553	87.7506	110.382	143.174	191.048	101.996
mmu-miR-193b-5p	0	0	0	85.8539	0	0	44.8954	104.034	85.898	4.2323	0	25.9723	0	39.8016	25.4989
mmu-miR-194-1-3p	0	0	0	0	0	0	0	0	0	0	0	0	0	0	0
mmu-miR-194-2-3p	0	0	0	11.1983	7.17545	0	44.8954	0	24.5423	0	0	0	0	0	42.4982
mmu-miR-194-5p	153.186	203.666	0	179.173	71.7545	50.5555	224.477	23.1187	61.3557	42.323	35.1002	25.9723	67.3758	79.6033	25.4989
mmu-miR-1941-3p	0	0	0	0	0	0	0	0	0	0	0	0	0	0	0
mmu-miR-1941-5p	0	0	0	0	0	16.8518	0	0	0	4.2323	0	32.4654	0	0	0
mmu-miR-1942	0	0	0	0	0	0	0	0	0	0	0	0	0	0	0
mmu-miR-1943-3p	0	0	0	0	0	0	0	0	0	0	0	0	0	0	0
mmu-miR-1943-5p	0	0	0	22.3967	35.8773	22.4691	0	0	0	0	0	19.4793	0	0	0
mmu-miR-1945	0	0	0	0	14.3509	16.8518	0	0	0	12.6969	0	0	0	0	0
mmu-miR-1946a	229.779	0	0	0	0	22.4691	59.8605	23.1187	0	0	0	6.49308	16.8439	0	0
mmu-miR-1946b	0	0	0	22.3967	35.8773	16.8518	0	0	12.2711	0	0	0	0	0	0
mmu-miR-1947-3p	0	0	0	0	0	0	0	0	0	0	17.5501	0	0	31.8413	0
mmu-miR-1947-5p	0	0	0	11.1983	43.0527	0	59.8605	0	0	4.2323	0	0	0	7.96033	8.49964
mmu-miR-1948-3p	0	0	0	0	0	0	74.8257	0	0	0	0	0	0	0	0
mmu-miR-1948-5p	0	0	0	0	0	0	0	0	0	0	0	0	0	0	0
mmu-miR-1949	229.779	916.497	396.825	89.5867	208.088	151.667	284.337	184.95	159.525	135.434	122.851	220.765	446.365	214.929	144.494
mmu-miR-1950	0	0	0	0	0	0	0	0	0	0	0	0	0	0	0
mmu-miR-1951	0	0	0	0	0	0	0	0	0	4.2323	0	0	0	0	0
mmu-miR-1952	0	0	0	0	0	0	0	0	0	0	0	0	0	0	0
mmu-miR-1953	0	0	0	0	0	0	0	0	0	0	0	0	0	0	0
mmu-miR-1954	0	0	0	0	0	0	0	0	0	0	0	0	0	0	0
mmu-miR-1955-3p	0	0	0	26.1294	14.3509	16.8518	0	0	0	12.6969	0	6.49308	0	0	0
mmu-miR-1955-5p	76.5931	0	0	11.1983	71.7545	33.7037	0	69.3561	0	42.323	11.7001	6.49308	42.1099	7.96033	0
mmu-miR-1956	0	0	0	0	0	0	0	0	0	0	0	0	0	0	0
mmu-miR-1958	0	0	0	0	0	0	0	0	0	0	0	0	0	0	0
mmu-miR-195a-3p	0	0	0	0	0	22.4691	0	0	0	0	5.85004	0	0	0	0
mmu-miR-195a-5p	0	101.833	99.2063	156.777	157.86	95.4938	0	11.5594	0	33.8584	0	25.9723	50.5318	7.96033	25.4989
mmu-miR-195b	0	0	0	0	0	0	0	0	0	0	0	0	0	0	0
mmu-miR-1960	0	0	0	0	0	0	0	0	0	0	0	0	0	0	0
mmu-miR-1961	0	0	0	0	0	0	0	0	0	0	0	0	0	0	0
mmu-miR-1962	0	0	0	0	0	0	0	0	0	0	0	0	0	0	0
mmu-miR-1963	0	0	0	0	0	0	0	0	0	0	0	0	0	0	0
mmu-miR-1964-3p	0	0	0	55.9917	7.17545	73.0247	0	11.5594	49.0846	80.4137	0	38.9585	33.6879	0	59.4975
mmu-miR-1964-5p	0	0	0	0	0	0	0	0	0	0	0	0	0	0	0
mmu-miR-1966-3p	0	0	0	0	0	0	0	0	0	0	0	0	0	0	0
mmu-miR-1966-5p	0	0	0	0	0	0	0	0	0	0	0	0	0	0	0
mmu-miR-1967	0	0	0	0	0	0	0	23.1187	0	0	0	0	0	0	33.9986
mmu-miR-1968-3p	0	0	0	0	7.17545	0	0	0	0	0	0	0	0	0	0
mmu-miR-1968-5p	0	0	0	11.1983	7.17545	0	0	0	24.5423	12.6969	58.5004	71.4239	0	0	0
mmu-miR-1969	0	0	0	0	0	11.2346	0	69.3561	0	0	0	0	16.8439	7.96033	0
mmu-miR-196a-1-3p	0	0	0	26.1294	50.2282	11.2346	89.7908	34.6781	0	67.7168	46.8003	51.9447	25.2659	7.96033	42.4982
mmu-miR-196a-2-3p	0	0	0	0	0	0	0	0	0	0	0	0	0	0	0
mmu-miR-196a-5p	0	0	99.2063	257.562	724.721	247.16	3232.47	2982.31	2920.53	4875.61	4937.43	4480.23	6510.19	4481.66	3280.86
mmu-miR-196b-3p	0	0	0	0	0	0	44.8954	0	0	0	0	0	0	0	0
mmu-miR-196b-5p	0	916.497	1190.48	253.829	179.386	241.543	2125.05	1491.16	1398.91	2023.04	1948.06	2350.5	3116.13	2021.92	1699.93
mmu-miR-1970	0	0	0	0	0	0	0	0	0	0	0	0	0	0	0
mmu-miR-1970b-5p	0	0	0	0	0	0	0	0	0	0	0	0	0	0	0
mmu-miR-1970c-3p	0	0	0	0	0	0	0	0	0	0	0	0	0	0	0
mmu-miR-1970c-5p	0	0	0	0	0	0	0	0	0	0	0	0	0	0	0
mmu-miR-1971	0	0	0	0	0	0	0	0	0	0	0	0	0	0	0
mmu-miR-1981-3p	0	0	0	0	0	28.0864	0	46.2374	0	4.2323	11.7001	25.9723	8.42197	0	0
mmu-miR-1981-5p	0	0	99.2063	7.46556	78.93	61.7901	119.721	127.153	85.898	139.666	46.8003	155.834	185.283	206.968	76.4968
mmu-miR-1982-3p	0	0	0	7.46556	0	5.61728	44.8954	80.9155	49.0846	0	0	0	0	0	76.4968
mmu-miR-1982-5p	0	0	0	0	0	0	0	0	0	0	0	0	0	0	0
mmu-miR-1983	919.118	1018.33	2579.37	4180.71	3071.09	3589.44	5746.61	6218.93	4245.82	5370.79	5194.84	4817.87	3916.22	5516.51	4504.81
mmu-miR-199a-3p	0	0	0	0	0	0	0	0	0	0	0	0	0	0	0
mmu-miR-199a-5p	0	1120.16	99.2063	153.044	0	89.8765	838.047	1421.8	785.353	1180.81	859.956	655.802	623.226	939.318	679.971
mmu-miR-199b-3p	0	0	0	0	0	0	0	0	0	0	0	0	0	0	0
mmu-miR-199b-5p	0	0	0	0	0	0	0	23.1187	0	50.7876	0	19.4793	16.8439	111.445	0
mmu-miR-19a-3p	995.711	101.833	297.619	996.652	731.896	1921.11	523.78	739.799	1276.2	706.795	713.705	590.871	564.272	1194.05	560.976
mmu-miR-19a-5p	0	0	0	0	0	16.8518	0	11.5594	0	0	0	0	0	0	0
mmu-miR-19b-1-5p	0	0	0	18.6639	0	56.1728	74.8257	138.712	0	55.0199	64.3504	12.9862	0	159.207	50.9979
mmu-miR-19b-2-5p	0	0	0	0	0	5.61728	0	0	0	0	0	0	0	0	0
mmu-miR-19b-3p	4748.77	2647.66	3571.43	3971.68	3989.55	7746.23	1960.43	3132.59	6074.22	3364.68	3890.28	4149.08	1987.59	5007.04	2966.38
mmu-miR-1a-1-5p	0	0	0	0	0	0	0	0	0	0	0	0	0	0	0
mmu-miR-1a-2-5p	0	0	0	0	0	0	0	0	0	0	0	0	0	0	0
mmu-miR-1a-3p	0	0	0	3.73278	0	0	0	0	0	0	0	0	0	0	0
mmu-miR-1b-3p	0	0	0	7.46556	43.0527	0	0	0	0	12.6969	0	6.49308	0	0	25.4989
mmu-miR-1b-5p	0	0	0	0	0	0	0	0	0	0	0	0	0	0	0
mmu-miR-200a-3p	0	0	0	74.6556	50.2282	67.4074	29.9303	127.153	134.983	63.4845	70.2005	84.4101	8.42197	111.445	127.495
mmu-miR-200a-5p	0	0	0	0	0	0	0	0	24.5423	0	0	0	0	0	0
mmu-miR-200b-3p	306.373	0	1388.89	1313.94	1399.21	893.148	1391.76	1364	957.149	1506.7	1357.21	1149.28	2703.45	1209.97	968.959
mmu-miR-200b-5p	0	0	0	22.3967	129.158	5.61728	89.7908	23.1187	49.0846	80.4137	35.1002	32.4654	117.908	103.484	59.4975
mmu-miR-200c-3p	3063.73	2138.49	6250	2008.23	2956.29	1713.27	2080.15	1548.95	2282.43	1540.56	1216.81	1779.11	2097.07	1536.34	1419.44
mmu-miR-200c-5p	0	0	0	0	0	0	0	0	0	0	0	0	0	0	0
mmu-miR-201-3p	0	0	0	0	0	0	0	0	0	0	0	0	0	0	0
mmu-miR-201-5p	0	0	0	0	0	0	0	0	0	0	0	0	0	0	0
mmu-miR-202-3p	0	0	0	0	0	0	0	0	0	0	0	0	0	0	0
mmu-miR-202-5p	0	0	0	0	0	0	0	0	0	0	0	0	0	0	0
mmu-miR-203-3p	0	1527.49	0	74.6556	114.807	95.4938	44.8954	115.594	24.5423	76.1814	128.701	77.917	42.1099	47.762	42.4982
mmu-miR-203-5p	0	0	0	0	0	0	0	0	0	0	0	0	0	0	0
mmu-miR-203b-3p	0	0	0	0	0	0	0	0	0	8.46461	0	0	0	15.9207	0
mmu-miR-203b-5p	0	0	0	0	0	0	0	0	0	0	0	0	0	0	0
mmu-miR-204-3p	0	0	0	0	0	0	59.8605	0	0	0	52.6504	0	0	0	0
mmu-miR-204-5p	0	0	396.825	93.3194	14.3509	39.321	853.012	381.459	417.219	516.341	351.002	629.829	555.85	748.271	569.476
mmu-miR-205-3p	0	0	0	0	0	0	0	0	0	0	0	0	0	0	0
mmu-miR-205-5p	1608.46	4887.98	496.032	675.633	416.176	1353.77	2753.58	3132.59	3030.97	4621.67	2679.32	2915.4	1659.13	3001.04	3535.85
mmu-miR-206-3p	0	0	297.619	11.1983	7.17545	11.2346	1152.32	485.493	736.269	245.474	222.302	103.889	690.602	95.5239	135.994
mmu-miR-206-5p	0	0	0	0	0	0	0	0	0	0	0	0	0	0	0
mmu-miR-207	0	0	0	0	0	0	0	0	0	0	0	0	0	0	0
mmu-miR-208a-3p	0	0	0	59.7244	57.4036	50.5555	149.651	138.712	85.898	0	52.6504	12.9862	25.2659	15.9207	59.4975
mmu-miR-208a-5p	0	0	0	78.3883	172.211	84.2592	59.8605	0	98.1691	4.2323	52.6504	0	25.2659	39.8016	8.49964
mmu-miR-208b-3p	0	0	0	97.0522	165.035	44.9383	134.686	34.6781	110.44	8.46461	0	0	33.6879	39.8016	33.9986
mmu-miR-208b-5p	0	0	0	0	0	0	0	0	0	0	0	0	0	0	0
mmu-miR-20a-3p	0	0	99.2063	100.785	495.106	129.198	419.024	196.509	269.965	245.474	257.402	396.078	378.989	214.929	67.9971
mmu-miR-20a-5p	842.525	1222	2281.75	6054.57	7957.58	8970.8	3651.49	6623.51	6736.86	8329.17	6353.14	4519.19	8615.68	5190.13	5023.29
mmu-miR-20b-3p	0	0	0	67.19	129.158	84.2592	44.8954	69.3561	73.6269	165.06	111.151	32.4654	50.5318	63.6826	33.9986
mmu-miR-20b-5p	3293.5	916.497	5158.73	4703.3	8266.12	7274.38	1272.04	1861.06	3767.24	3474.72	2626.67	2584.25	2492.9	3295.57	2328.9
mmu-miR-210-3p	76.5931	1629.33	396.825	604.71	688.844	780.802	1137.35	890.071	773.082	550.199	555.754	571.391	572.694	628.866	424.982
mmu-miR-210-5p	0	0	0	26.1294	0	5.61728	0	23.1187	12.2711	8.46461	5.85004	12.9862	33.6879	7.96033	16.9993
mmu-miR-211-3p	0	0	0	0	0	0	0	0	0	0	0	0	0	0	0
mmu-miR-211-5p	0	0	0	29.8622	50.2282	134.815	14.9651	46.2374	85.898	84.6461	23.4002	19.4793	67.3758	47.762	84.9964
mmu-miR-212-3p	0	0	0	26.1294	7.17545	0	0	0	12.2711	8.46461	5.85004	0	0	0	0
mmu-miR-212-5p	0	0	0	0	35.8773	11.2346	0	0	0	0	0	0	0	0	0
mmu-miR-2136	0	0	0	0	0	0	0	0	0	0	0	0	0	0	0
mmu-miR-2137	0	0	0	3.73278	0	0	0	0	0	0	5.85004	0	0	7.96033	0
mmu-miR-2139	0	0	0	0	0	0	0	0	0	0	0	0	0	0	0
mmu-miR-214-3p	306.373	407.332	496.032	41.0606	35.8773	0	5492.2	4612.18	2552.4	3593.22	2340.02	2986.82	8186.16	2308.49	3051.37
mmu-miR-214-5p	0	0	0	7.46556	0	0	89.7908	23.1187	98.1691	152.363	146.251	64.9308	33.6879	39.8016	50.9979
mmu-miR-215-3p	0	0	0	0	0	0	0	0	0	0	0	0	0	0	0
mmu-miR-215-5p	0	0	0	3.73278	0	0	0	0	0	0	0	0	0	0	0
mmu-miR-216a-3p	0	0	0	0	0	0	0	0	0	0	5.85004	0	0	0	0
mmu-miR-216a-5p	0	0	0	0	0	0	14.9651	0	0	0	0	6.49308	0	0	0
mmu-miR-216b-3p	0	0	0	0	0	0	0	0	0	0	0	0	0	0	0
mmu-miR-216b-5p	0	0	0	11.1983	14.3509	0	104.756	69.3561	134.983	50.7876	46.8003	45.4516	16.8439	63.6826	25.4989
mmu-miR-216c-3p	0	0	0	0	0	0	0	0	0	0	0	0	0	0	0
mmu-miR-216c-5p	0	0	0	0	0	0	0	0	0	0	0	0	0	0	0
mmu-miR-217-3p	0	0	0	3.73278	0	11.2346	0	0	73.6269	0	0	0	0	7.96033	8.49964
mmu-miR-217-5p	0	0	0	0	0	16.8518	104.756	0	61.3557	25.3938	40.9503	77.917	33.6879	0	0
mmu-miR-218-1-3p	0	0	0	0	100.456	28.0864	0	0	0	4.2323	0	19.4793	0	0	16.9993
mmu-miR-218-2-3p	0	0	0	0	0	0	44.8954	34.6781	0	12.6969	11.7001	0	50.5318	23.881	0
mmu-miR-218-5p	0	0	694.444	500.192	480.755	623.518	643.501	335.221	883.522	787.208	432.903	551.912	320.035	549.262	212.491
mmu-miR-2183	0	203.666	0	0	0	0	0	0	0	0	0	0	0	0	0
mmu-miR-219a-1-3p	0	0	0	11.1983	28.7018	73.0247	254.407	242.747	85.898	122.737	111.151	188.299	261.081	191.048	93.4961
mmu-miR-219a-2-3p	0	0	0	421.804	609.914	494.321	2708.69	843.833	3055.51	2001.88	1854.46	2830.99	3048.75	1854.76	1861.42
mmu-miR-219a-5p	0	0	0	0	0	0	0	0	0	0	0	0	0	0	0
mmu-miR-219b-3p	0	0	0	0	0	0	0	0	0	0	0	0	0	0	0
mmu-miR-219b-5p	0	0	0	0	0	0	0	11.5594	0	0	0	0	0	0	0
mmu-miR-219c-3p	0	0	0	0	0	0	0	0	0	0	0	0	0	0	0
mmu-miR-219c-5p	0	0	0	0	0	11.2346	0	0	0	0	0	0	0	47.762	16.9993
mmu-miR-21a-3p	0	101.833	0	0	0	0	0	46.2374	0	0	0	0	0	0	0
mmu-miR-21a-5p	1991.42	47454.2	4761.9	8652.58	1686.23	4106.23	1795.82	2392.79	2024.74	977.662	4703.43	772.677	4665.77	1186.09	2983.37
mmu-miR-21b	0	0	0	0	0	0	0	0	0	0	0	0	0	0	0
mmu-miR-21c	0	0	0	0	0	5.61728	0	0	0	0	0	0	0	0	8.49964
mmu-miR-22-3p	6280.64	51833	3769.84	5927.65	1305.93	2348.02	1945.47	2589.3	2049.28	782.976	2492.12	753.198	2981.38	732.35	2405.4
mmu-miR-22-5p	0	101.833	198.413	70.9228	14.3509	22.4691	0	69.3561	134.983	50.7876	52.6504	0	117.908	0	33.9986
mmu-miR-221-3p	689.338	916.497	297.619	2295.66	35.8773	544.876	89.7908	173.39	184.067	71.9491	702.005	136.355	395.833	47.762	220.991
mmu-miR-221-5p	0	0	0	7.46556	0	0	0	46.2374	0	0	17.5501	0	8.42197	0	16.9993
mmu-miR-222-3p	612.745	2240.33	198.413	1649.89	287.018	415.679	299.303	485.493	454.032	592.522	602.554	337.64	395.833	270.651	492.979
mmu-miR-222-5p	0	0	0	0	7.17545	0	59.8605	46.2374	0	0	0	6.49308	0	15.9207	8.49964
mmu-miR-223-3p	1838.24	19959.3	2182.54	6890.71	100.456	2864.81	314.268	947.867	12.2711	16.9292	2942.57	32.4654	1313.83	79.6033	1946.42
mmu-miR-223-5p	0	0	0	52.2589	0	16.8518	0	0	0	0	29.2502	0	8.42197	0	0
mmu-miR-224-3p	0	0	0	3.73278	0	0	0	0	0	0	0	0	0	0	0
mmu-miR-224-5p	76.5931	0	198.413	126.914	215.264	84.2592	74.8257	69.3561	110.44	71.9491	23.4002	58.4378	117.908	31.8413	76.4968
mmu-miR-23a-3p	1302.08	8655.8	1488.1	3512.54	208.088	1769.44	1691.06	1190.61	1411.18	897.248	2117.71	1116.81	1381.2	851.755	2235.41
mmu-miR-23a-5p	0	305.499	0	52.2589	0	0	0	34.6781	0	0	23.4002	0	0	0	0
mmu-miR-23b-3p	1838.24	712.831	3174.6	1328.87	810.826	1471.73	3576.67	1733.9	2895.99	2293.91	1749.16	3266.02	1785.46	2929.4	3110.87
mmu-miR-23b-5p	0	0	0	11.1983	21.5264	0	0	0	24.5423	16.9292	35.1002	12.9862	0	0	8.49964
mmu-miR-24-1-5p	0	0	0	22.3967	14.3509	0	29.9303	0	24.5423	0	0	0	0	0	0
mmu-miR-24-2-5p	0	0	0	7.46556	0	0	0	11.5594	12.2711	0	11.7001	12.9862	33.6879	0	0
mmu-miR-24-3p	2297.79	16089.6	2976.19	9115.44	1930.2	4274.75	4444.64	3352.21	2159.72	1697.15	4188.63	2324.52	8076.67	1663.71	3314.86
mmu-miR-25-3p	9727.33	3971.49	5257.94	12411.5	9981.06	20138	9323.28	14345.2	18676.7	20150	12630.2	23634.8	8295.64	20442.1	17934.2
mmu-miR-25-5p	0	0	0	48.5261	272.667	140.432	389.093	520.171	184.067	418.998	362.702	422.051	311.613	374.135	399.483
mmu-miR-26a-1-3p	0	0	0	3.73278	28.7018	0	0	0	0	4.2323	0	0	0	7.96033	0
mmu-miR-26a-2-3p	0	0	0	0	0	0	0	0	0	0	17.5501	0	0	0	0
mmu-miR-26a-5p	3599.88	44806.5	7638.89	19417.9	12413.5	10206.6	15578.7	12299.2	8921.12	9260.28	14660.2	11862.9	24836.4	10006.1	11355.5
mmu-miR-26b-3p	0	0	0	14.9311	57.4036	0	0	11.5594	0	0	0	19.4793	16.8439	7.96033	0
mmu-miR-26b-5p	1685.05	42158.9	2281.75	5300.54	4176.11	3145.68	4040.59	3271.3	2294.7	2310.84	4627.38	2460.88	6080.67	2618.95	3204.37
mmu-miR-27a-3p	612.745	8859.47	1587.3	3060.88	107.632	1179.63	493.849	890.071	1018.5	368.21	1070.56	298.682	1355.94	350.254	764.968
mmu-miR-27a-5p	0	0	0	0	0	0	0	0	0	0	0	0	0	0	0
mmu-miR-27b-3p	689.338	2749.49	496.032	1399.79	279.843	589.815	1421.69	936.308	1288.47	1163.88	1181.71	1350.56	1650.71	1066.68	1113.45
mmu-miR-27b-5p	0	0	0	26.1294	0	0	0	11.5594	12.2711	0	0	25.9723	42.1099	0	0
mmu-miR-2861	0	0	0	0	0	0	0	0	0	0	0	0	0	0	0
mmu-miR-28a-3p	76.5931	0	793.651	2049.3	925.634	730.247	748.257	612.646	687.184	567.129	900.906	616.843	1499.11	796.033	815.966
mmu-miR-28a-5p	382.966	916.497	198.413	854.806	1413.56	1016.73	1331.9	531.73	957.149	550.199	655.204	616.843	1221.19	716.429	773.468
mmu-miR-28b	0	0	0	0	0	0	0	0	0	0	0	0	0	0	0
mmu-miR-28c	0	0	0	0	0	0	0	0	0	0	0	0	0	0	0
mmu-miR-290a-3p	0	0	0	7.46556	0	22.4691	0	0	0	0	0	0	0	0	0
mmu-miR-290a-5p	0	0	0	0	0	0	0	0	0	0	0	0	0	0	0
mmu-miR-290b-3p	0	0	0	0	0	0	0	0	0	0	0	0	0	0	0
mmu-miR-290b-5p	0	0	0	0	0	0	0	0	0	0	0	0	0	0	0
mmu-miR-291a-3p	3753.06	1731.16	7837.3	1705.88	1607.3	2713.15	134.686	959.427	319.05	105.808	175.501	77.917	58.9538	119.405	288.988
mmu-miR-291a-5p	7889.09	2138.49	10813.5	1440.85	2339.2	988.642	44.8954	161.831	184.067	97.343	87.7506	38.9585	75.7978	47.762	110.495
mmu-miR-291b-3p	1991.42	305.499	4563.49	279.958	480.755	556.111	0	231.187	36.8134	80.4137	17.5501	0	16.8439	79.6033	84.9964
mmu-miR-291b-5p	5284.93	2749.49	6547.62	470.33	782.125	359.506	14.9651	115.594	0	21.1615	11.7001	84.4101	16.8439	0	42.4982
mmu-miR-292a-3p	2757.35	203.666	6547.62	1661.09	1736.46	2241.3	0	127.153	294.507	160.827	146.251	51.9447	84.2197	206.968	144.494
mmu-miR-292a-5p	4212.62	407.332	7341.27	3661.86	2045	2342.41	44.8954	369.899	220.881	101.575	157.951	201.286	58.9538	246.77	271.989
mmu-miR-292b-3p	0	0	0	0	0	0	0	0	0	0	0	0	0	0	0
mmu-miR-292b-5p	0	0	0	0	0	0	0	0	0	0	0	0	0	0	0
mmu-miR-293-3p	2297.79	407.332	6448.41	1004.12	1162.42	2398.58	29.9303	1017.22	527.659	211.615	152.101	25.9723	58.9538	87.5636	348.485
mmu-miR-293-5p	153.186	101.833	1289.68	141.846	114.807	101.111	0	127.153	0	4.2323	0	0	0	39.8016	25.4989
mmu-miR-294-3p	9880.51	1425.66	20833.3	4718.23	4018.25	5364.51	359.163	670.443	539.93	469.786	555.754	564.898	143.174	469.659	892.463
mmu-miR-294-5p	382.966	203.666	2480.16	253.829	358.773	308.951	0	0	85.898	21.1615	0	6.49308	0	15.9207	16.9993
mmu-miR-295-3p	1991.42	1934.83	5853.17	1425.92	954.335	1589.69	59.8605	219.628	417.219	258.17	222.302	116.876	126.33	238.81	569.476
mmu-miR-295-5p	229.779	101.833	396.825	41.0606	28.7018	67.4074	0	34.6781	0	8.46461	0	0	0	0	8.49964
mmu-miR-296-3p	765.931	0	1190.48	1526.71	1908.67	1926.73	1765.89	1733.9	1865.21	2539.38	1521.01	1551.85	1364.36	1799.03	1444.94
mmu-miR-296-5p	153.186	610.998	496.032	2247.13	932.809	3977.04	1556.37	3040.11	1349.83	4071.48	2228.87	1551.85	917.995	4624.95	1138.95
mmu-miR-297a-3p	0	0	0	0	0	0	0	0	0	0	0	0	0	0	0
mmu-miR-297a-5p	0	0	0	22.3967	0	11.2346	0	0	36.8134	4.2323	0	0	0	0	0
mmu-miR-297b-3p	0	0	0	0	0	0	0	0	0	0	0	0	0	0	0
mmu-miR-297b-5p	0	0	0	11.1983	0	11.2346	0	0	0	0	0	0	0	0	0
mmu-miR-297c-3p	0	0	0	0	0	0	0	0	0	0	0	0	0	0	0
mmu-miR-297c-5p	0	0	0	0	0	0	0	0	0	0	0	0	0	0	0
mmu-miR-298-3p	0	0	0	0	0	0	0	0	0	0	0	0	0	0	0
mmu-miR-298-5p	689.338	1629.33	1686.51	899.599	1384.86	1061.67	2154.98	1861.06	1227.11	1261.23	1000.36	1857.02	1701.24	1432.86	1266.45
mmu-miR-299a-3p	612.745	610.998	694.444	186.639	165.035	174.136	0	150.272	147.254	101.575	52.6504	51.9447	50.5318	71.6429	16.9993
mmu-miR-299a-5p	0	0	0	0	0	0	0	0	0	0	0	0	0	0	0
mmu-miR-299b-3p	0	0	0	0	0	0	0	0	0	0	0	0	0	0	0
mmu-miR-299b-5p	0	0	0	0	0	0	0	0	0	0	0	0	0	0	0
mmu-miR-29a-3p	306.373	6720.98	99.2063	231.432	43.0527	235.926	104.756	80.9155	429.49	16.9292	99.4507	0	67.3758	7.96033	8.49964
mmu-miR-29a-5p	0	0	0	33.595	0	0	0	0	0	0	0	0	33.6879	0	0
mmu-miR-29b-1-5p	0	0	0	0	0	0	0	0	0	0	0	0	0	0	0
mmu-miR-29b-2-5p	0	0	0	0	0	0	0	34.6781	24.5423	0	5.85004	0	8.42197	0	0
mmu-miR-29b-3p	0	6720.98	0	126.914	28.7018	67.4074	0	46.2374	343.592	29.6261	58.5004	0	0	0	0
mmu-miR-29c-3p	76.5931	1222	0	26.1294	28.7018	22.4691	44.8954	0	122.711	4.2323	17.5501	0	0	31.8413	42.4982
mmu-miR-29c-5p	0	101.833	0	14.9311	21.5264	5.61728	0	0	36.8134	21.1615	0	0	0	0	0
mmu-miR-300-3p	689.338	101.833	198.413	750.288	631.44	690.926	748.257	520.171	773.082	431.695	432.903	506.461	623.226	549.262	484.48
mmu-miR-300-5p	0	101.833	198.413	7.46556	50.2282	73.0247	0	0	0	55.0199	0	19.4793	0	0	0
mmu-miR-301a-3p	0	0	0	134.38	71.7545	241.543	224.477	161.831	233.152	71.9491	76.0505	51.9447	75.7978	127.365	161.493
mmu-miR-301a-5p	0	0	0	14.9311	0	28.0864	0	0	24.5423	4.2323	0	0	0	0	0
mmu-miR-301b-3p	306.373	0	0	97.0522	193.737	224.691	404.059	358.34	134.983	67.7168	140.401	220.765	513.74	111.445	220.991
mmu-miR-301b-5p	0	0	0	3.73278	7.17545	0	44.8954	0	0	0	29.2502	12.9862	67.3758	23.881	0
mmu-miR-302a-3p	53538.6	19755.6	110615	30231.8	42514.6	33091.4	2169.94	3930.18	4184.46	2196.57	3281.87	2915.4	2796.1	3916.48	2949.38
mmu-miR-302a-5p	1148.9	0	2777.78	1698.41	681.668	1718.89	44.8954	0	49.0846	38.0907	76.0505	0	33.6879	95.5239	25.4989
mmu-miR-302b-3p	91145.8	22810.6	122024	47055.4	61952.9	53330.5	2499.18	4485.03	5301.13	3817.54	5165.59	4707.49	2821.36	6161.29	3841.84
mmu-miR-302b-5p	0	0	0	37.3278	78.93	50.5555	0	0	0	0	0	0	0	39.8016	8.49964
mmu-miR-302c-3p	19837.6	5702.65	43750	7334.91	13217.2	8616.91	748.257	924.749	969.42	554.432	1012.06	1175.25	1019.06	1257.73	1045.46
mmu-miR-302c-5p	76.5931	203.666	0	167.975	222.439	174.136	0	0	24.5423	4.2323	46.8003	12.9862	0	95.5239	25.4989
mmu-miR-302d-3p	33547.8	7433.81	28273.8	11750.8	11129.1	16138.5	553.71	1167.5	1582.98	1299.32	1638.01	1889.49	774.822	1512.46	1223.95
mmu-miR-302d-5p	1148.9	0	694.444	537.52	1262.88	662.839	0	115.594	73.6269	38.0907	29.2502	19.4793	117.908	95.5239	8.49964
mmu-miR-3057-3p	0	0	0	37.3278	14.3509	67.4074	179.582	57.7968	98.1691	42.323	11.7001	32.4654	109.486	63.6826	25.4989
mmu-miR-3057-5p	0	0	0	22.3967	21.5264	5.61728	0	80.9155	24.5423	16.9292	11.7001	0	0	0	0
mmu-miR-3058-3p	0	0	0	0	0	0	0	0	0	0	0	0	0	0	25.4989
mmu-miR-3058-5p	0	0	0	0	28.7018	33.7037	0	0	0	42.323	0	64.9308	33.6879	0	0
mmu-miR-3059-3p	0	0	0	0	0	0	0	0	0	0	0	0	0	0	0
mmu-miR-3059-5p	0	0	0	0	0	0	0	0	0	0	0	0	0	0	0
mmu-miR-3060-3p	0	0	0	18.6639	35.8773	39.321	0	0	24.5423	16.9292	5.85004	0	33.6879	31.8413	25.4989
mmu-miR-3060-5p	0	0	0	0	0	0	0	0	0	0	0	0	0	0	0
mmu-miR-3061-3p	0	0	0	7.46556	0	0	0	0	0	12.6969	0	0	0	0	8.49964
mmu-miR-3061-5p	0	0	0	0	7.17545	0	0	0	0	25.3938	0	0	0	15.9207	0
mmu-miR-3062-3p	0	0	0	0	0	0	0	0	0	4.2323	0	0	0	0	0
mmu-miR-3062-5p	0	0	0	0	50.2282	0	0	0	0	21.1615	5.85004	6.49308	0	47.762	0
mmu-miR-3063-3p	0	0	0	0	0	0	0	0	0	0	29.2502	0	0	0	0
mmu-miR-3063-5p	0	0	0	0	0	0	0	0	0	0	0	0	0	0	0
mmu-miR-3064-3p	0	0	0	0	0	0	0	0	0	0	0	0	25.2659	39.8016	0
mmu-miR-3064-5p	0	0	0	0	0	0	0	0	0	0	0	19.4793	0	0	0
mmu-miR-3065-3p	0	0	0	0	0	0	0	0	0	12.6969	0	0	0	0	0
mmu-miR-3065-5p	0	0	0	0	0	0	0	0	0	0	0	0	0	0	0
mmu-miR-3066-3p	0	0	0	0	0	0	0	23.1187	0	0	5.85004	0	0	31.8413	0
mmu-miR-3066-5p	0	0	0	0	0	0	0	0	0	0	0	0	0	0	0
mmu-miR-3067-3p	0	0	0	0	57.4036	0	0	0	0	0	23.4002	0	0	0	33.9986
mmu-miR-3067-5p	0	0	0	18.6639	0	33.7037	0	0	0	8.46461	46.8003	0	0	0	0
mmu-miR-3068-3p	76.5931	0	0	3.73278	0	33.7037	0	127.153	0	21.1615	17.5501	0	33.6879	31.8413	0
mmu-miR-3068-5p	0	0	0	0	0	0	0	0	0	0	0	12.9862	0	0	0
mmu-miR-3069-3p	0	0	0	0	0	0	0	0	0	0	0	0	0	23.881	67.9971
mmu-miR-3069-5p	0	0	0	0	0	0	0	0	0	0	0	0	0	0	0
mmu-miR-3070-2-3p	0	0	0	0	0	0	0	0	0	0	0	0	8.42197	0	0
mmu-miR-3070-3p	0	0	0	0	0	0	0	0	0	0	0	0	0	0	8.49964
mmu-miR-3070-5p	0	0	0	0	0	0	0	0	0	0	0	0	8.42197	0	0
mmu-miR-3071-3p	153.186	0	0	52.2589	28.7018	28.0864	44.8954	92.4749	24.5423	21.1615	5.85004	58.4378	33.6879	0	50.9979
mmu-miR-3071-5p	0	0	0	0	0	0	0	0	0	4.2323	0	0	0	0	0
mmu-miR-3072-3p	0	203.666	99.2063	197.837	86.1055	140.432	299.303	970.986	257.694	440.159	415.353	344.133	336.879	557.223	399.483
mmu-miR-3072-5p	0	0	0	0	114.807	33.7037	74.8257	34.6781	159.525	42.323	35.1002	25.9723	67.3758	191.048	16.9993
mmu-miR-3073a-3p	0	0	0	0	0	0	0	0	0	0	0	0	0	0	0
mmu-miR-3073a-5p	0	0	0	0	0	0	0	0	0	0	0	0	0	0	0
mmu-miR-3073b-3p	0	0	0	0	0	0	0	0	0	0	0	0	0	0	0
mmu-miR-3073b-5p	0	0	0	0	0	0	0	0	0	0	0	0	0	0	0
mmu-miR-3074-1-3p	0	0	0	18.6639	7.17545	5.61728	0	11.5594	0	16.9292	17.5501	25.9723	33.6879	0	16.9993
mmu-miR-3074-2-3p	0	0	0	0	0	0	0	0	0	0	0	0	0	0	0
mmu-miR-3074-5p	0	0	0	0	0	5.61728	44.8954	0	0	12.6969	52.6504	12.9862	0	23.881	50.9979
mmu-miR-3075-3p	0	0	0	0	0	0	0	0	0	0	0	0	0	0	0
mmu-miR-3075-5p	0	0	0	0	0	0	0	0	0	0	0	0	0	0	0
mmu-miR-3076-3p	0	0	0	3.73278	0	0	0	0	0	0	0	0	0	0	0
mmu-miR-3076-5p	0	0	0	0	28.7018	0	0	11.5594	0	0	0	0	0	0	0
mmu-miR-3077-3p	76.5931	0	0	0	0	5.61728	0	0	0	0	40.9503	6.49308	8.42197	63.6826	0
mmu-miR-3077-5p	0	0	0	0	0	0	0	0	0	0	0	0	0	0	0
mmu-miR-3078-3p	0	0	0	0	0	0	0	0	0	0	0	0	0	0	0
mmu-miR-3078-5p	0	0	0	0	0	0	0	0	0	0	40.9503	0	0	0	0
mmu-miR-3079-3p	0	0	0	0	0	0	0	0	0	0	0	0	0	0	0
mmu-miR-3079-5p	0	0	0	0	0	0	0	0	0	0	0	0	0	0	0
mmu-miR-3080-3p	0	0	0	11.1983	0	0	0	0	0	0	0	0	0	0	0
mmu-miR-3080-5p	0	0	0	11.1983	0	0	0	0	0	0	0	0	0	7.96033	0
mmu-miR-3081-3p	0	0	0	0	0	0	0	0	0	0	0	0	0	0	0
mmu-miR-3081-5p	0	0	0	0	0	0	0	0	0	12.6969	0	0	0	0	0
mmu-miR-3082-3p	0	0	0	0	0	16.8518	0	0	0	0	0	0	0	0	0
mmu-miR-3082-5p	0	0	0	0	0	0	0	0	0	0	0	0	0	0	0
mmu-miR-3083-3p	0	0	0	0	0	0	0	0	0	0	0	0	0	0	0
mmu-miR-3083-5p	0	0	0	0	0	0	0	0	0	0	0	0	0	0	0
mmu-miR-3083b-3p	0	0	0	0	0	0	0	0	0	0	0	0	0	0	0
mmu-miR-3083b-5p	0	0	0	0	0	0	0	0	0	0	0	0	0	0	0
mmu-miR-3084-3p	0	0	0	0	0	0	0	0	0	0	0	0	0	0	0
mmu-miR-3084-5p	0	0	198.413	3.73278	0	0	0	0	0	0	0	0	0	0	0
mmu-miR-3085-3p	0	0	0	0	0	0	0	0	0	0	0	0	0	0	0
mmu-miR-3085-5p	0	0	0	0	0	0	0	0	0	0	0	0	0	0	0
mmu-miR-3086-3p	0	0	0	11.1983	0	0	0	0	0	0	0	0	0	0	0
mmu-miR-3086-5p	0	0	0	7.46556	21.5264	0	14.9651	0	0	0	0	0	0	0	0
mmu-miR-3087-3p	0	0	0	0	0	0	0	0	0	0	0	0	0	0	0
mmu-miR-3087-5p	0	0	0	0	0	0	0	0	0	0	0	0	0	0	0
mmu-miR-3088-3p	0	0	0	0	0	0	0	0	0	0	0	0	0	0	0
mmu-miR-3088-5p	0	0	0	0	0	0	0	0	0	0	0	0	0	0	0
mmu-miR-3089-3p	0	0	0	0	0	0	0	0	0	0	0	0	0	0	0
mmu-miR-3089-5p	0	0	0	0	0	0	0	0	0	0	0	0	0	0	0
mmu-miR-3090-3p	0	0	0	0	0	0	0	0	0	0	0	0	0	0	0
mmu-miR-3090-5p	0	0	0	0	0	0	0	0	0	0	0	0	0	0	0
mmu-miR-3091-3p	0	0	0	0	7.17545	0	0	0	0	4.2323	0	0	0	0	0
mmu-miR-3091-5p	0	0	0	0	0	0	0	0	0	8.46461	0	0	0	0	0
mmu-miR-3092-3p	0	0	0	0	0	0	0	46.2374	0	0	0	0	0	0	0
mmu-miR-3092-5p	0	0	0	0	0	0	0	0	0	0	0	0	0	0	0
mmu-miR-3093-3p	0	0	0	0	0	0	0	0	0	0	0	0	33.6879	0	0
mmu-miR-3093-5p	0	0	0	0	0	0	0	0	0	0	0	0	0	0	0
mmu-miR-3094-3p	0	0	0	0	0	0	0	0	0	0	0	0	0	0	0
mmu-miR-3094-5p	0	0	0	0	0	0	0	0	0	0	0	0	0	0	0
mmu-miR-3095-3p	0	0	0	37.3278	57.4036	11.2346	104.756	11.5594	49.0846	59.2522	17.5501	116.876	84.2197	15.9207	42.4982
mmu-miR-3095-5p	0	0	0	0	0	0	0	0	0	0	0	0	0	0	0
mmu-miR-3097-3p	0	0	0	0	0	0	0	0	0	0	0	0	0	0	0
mmu-miR-3097-5p	0	0	0	0	0	0	0	0	0	4.2323	0	0	0	0	0
mmu-miR-3098-3p	0	0	0	0	0	0	0	0	24.5423	0	0	0	0	0	0
mmu-miR-3098-5p	0	0	0	0	0	0	0	0	0	0	0	0	0	0	0
mmu-miR-3099-3p	0	0	0	97.0522	86.1055	129.198	419.024	161.831	257.694	241.241	146.251	272.71	437.943	206.968	161.493
mmu-miR-3099-5p	0	0	0	0	0	0	0	0	0	0	0	0	0	0	0
mmu-miR-30a-3p	76.5931	0	0	358.347	688.844	365.123	1316.93	369.899	920.336	867.622	678.605	837.608	1019.06	756.231	781.967
mmu-miR-30a-5p	76.5931	0	0	134.38	107.632	117.963	179.582	231.187	208.609	156.595	122.851	64.9308	328.457	127.365	93.4961
mmu-miR-30b-3p	0	0	0	0	7.17545	0	44.8954	11.5594	12.2711	29.6261	23.4002	64.9308	67.3758	0	25.4989
mmu-miR-30b-5p	0	712.831	0	705.495	258.316	544.876	179.582	173.39	319.05	249.706	514.804	344.133	143.174	1066.68	1096.45
mmu-miR-30c-1-3p	0	0	0	29.8622	14.3509	5.61728	59.8605	57.7968	0	0	23.4002	25.9723	8.42197	31.8413	25.4989
mmu-miR-30c-2-3p	0	0	0	37.3278	35.8773	33.7037	179.582	46.2374	98.1691	67.7168	23.4002	77.917	117.908	39.8016	59.4975
mmu-miR-30c-5p	76.5931	1731.16	595.238	578.581	566.861	505.555	598.605	462.374	220.881	249.706	491.403	389.585	530.584	811.953	1138.95
mmu-miR-30d-3p	0	0	0	0	0	0	0	0	0	4.2323	5.85004	0	25.2659	0	0
mmu-miR-30d-5p	2144.61	2036.66	694.444	1948.51	1018.91	1072.9	613.57	1028.78	785.353	672.936	836.556	662.295	1979.16	708.469	900.962
mmu-miR-30e-3p	76.5931	1222	694.444	712.961	516.633	533.642	703.361	439.256	650.371	613.684	520.654	422.051	1078.01	286.572	450.481
mmu-miR-30e-5p	229.779	203.666	297.619	369.545	50.2282	252.778	134.686	219.628	171.796	55.0199	117.001	6.49308	109.486	79.6033	169.993
mmu-miR-30f	0	0	0	0	0	0	0	0	0	0	0	0	0	0	0
mmu-miR-31-3p	0	0	0	0	0	0	29.9303	0	12.2711	8.46461	0	12.9862	0	0	0
mmu-miR-31-5p	765.931	610.998	198.413	265.027	1076.32	651.605	404.059	878.511	638.099	355.513	473.853	506.461	791.666	485.58	501.479
mmu-miR-3100-3p	0	0	0	0	0	0	0	0	0	0	0	0	0	0	0
mmu-miR-3100-5p	0	0	0	0	0	0	0	0	0	0	0	0	0	15.9207	0
mmu-miR-3101-3p	0	0	0	0	0	0	0	0	0	0	5.85004	0	0	0	0
mmu-miR-3101-5p	0	0	0	0	7.17545	11.2346	0	0	0	0	0	0	0	0	0
mmu-miR-3102-3p	459.559	305.499	0	123.182	136.334	207.839	194.547	208.068	184.067	122.737	99.4507	181.806	286.347	143.286	67.9971
mmu-miR-3102-3p.2-3p	0	0	0	153.044	222.439	44.9383	209.512	208.068	343.592	156.595	193.051	51.9447	218.971	143.286	271.989
mmu-miR-3102-5p	0	0	0	7.46556	0	0	59.8605	0	0	8.46461	29.2502	0	0	0	0
mmu-miR-3102-5p.2-5p	76.5931	0	0	130.647	294.194	106.728	89.7908	300.543	208.609	135.434	175.501	175.313	185.283	71.6429	101.996
mmu-miR-3103-3p	0	0	0	0	0	0	0	0	0	0	0	0	0	7.96033	0
mmu-miR-3103-5p	0	0	0	0	0	0	0	0	0	0	0	0	0	0	0
mmu-miR-3104-3p	0	0	0	0	0	0	0	0	0	0	0	0	16.8439	0	0
mmu-miR-3104-5p	0	0	0	0	0	0	0	0	0	0	0	0	0	0	0
mmu-miR-3105-3p	0	0	0	0	0	0	0	0	0	0	0	0	0	0	0
mmu-miR-3105-5p	0	0	0	11.1983	0	0	0	0	0	0	0	0	0	0	0
mmu-miR-3106-3p	0	0	0	0	0	0	0	0	0	0	0	0	0	0	0
mmu-miR-3106-5p	0	0	0	0	0	0	0	0	0	0	0	0	0	0	0
mmu-miR-3108-3p	0	0	0	0	0	0	0	0	0	0	0	0	0	0	0
mmu-miR-3108-5p	0	0	0	0	0	0	0	0	0	0	0	0	0	0	0
mmu-miR-3109-3p	0	0	0	0	0	0	0	0	0	0	0	0	0	0	0
mmu-miR-3109-5p	0	0	0	0	0	0	0	0	0	0	0	0	0	0	0
mmu-miR-3110-3p	0	0	0	0	0	0	0	0	0	0	0	0	0	0	0
mmu-miR-3110-5p	0	0	0	0	0	0	0	0	0	0	0	0	0	0	0
mmu-miR-3112-3p	0	0	0	0	0	0	0	0	0	0	0	0	0	0	0
mmu-miR-3112-5p	0	0	0	0	0	0	0	0	0	0	0	0	0	0	0
mmu-miR-3113-3p	0	0	0	0	0	0	0	0	0	0	0	0	0	0	0
mmu-miR-3113-5p	0	0	0	0	0	0	0	0	0	8.46461	0	0	8.42197	31.8413	8.49964
mmu-miR-3154	0	0	0	0	7.17545	0	0	0	0	8.46461	0	38.9585	0	0	0
mmu-miR-32-3p	0	0	0	14.9311	50.2282	0	0	0	0	4.2323	23.4002	12.9862	16.8439	39.8016	16.9993
mmu-miR-32-5p	306.373	0	892.857	238.898	243.965	269.63	29.9303	219.628	134.983	76.1814	70.2005	25.9723	92.6417	175.127	178.493
mmu-miR-320-3p	9650.74	16802.4	5456.35	9208.76	6364.63	5639.75	5821.44	5236.39	6196.93	5214.2	6938.15	6109.99	9702.11	4975.2	6272.74
mmu-miR-320-5p	0	0	0	0	0	11.2346	0	0	0	8.46461	0	0	0	0	0
mmu-miR-322-3p	306.373	0	496.032	608.443	409.001	297.716	463.919	832.274	294.507	241.241	310.052	363.613	707.446	238.81	144.494
mmu-miR-322-5p	1455.27	6415.48	2380.95	1769.34	2511.41	1702.04	2050.22	1202.17	1128.95	1011.52	783.905	863.58	1482.27	1138.33	934.961
mmu-miR-323-3p	2144.61	814.664	3869.05	3971.68	3645.13	4465.74	4414.71	5259.51	4638.49	2928.75	4147.68	7506.01	3436.17	7100.61	7046.2
mmu-miR-323-5p	306.373	0	396.825	548.718	480.755	269.63	1062.52	878.511	1128.95	787.208	585.004	824.622	631.648	947.279	645.973
mmu-miR-324-3p	229.779	1120.16	396.825	1004.12	696.019	904.383	1391.76	2046.01	1165.76	1663.29	1345.51	1844.04	2130.76	1814.95	1563.93
mmu-miR-324-5p	306.373	407.332	0	250.096	93.2809	314.568	329.233	173.39	98.1691	118.504	169.651	110.382	261.081	103.484	263.489
mmu-miR-325-3p	0	0	0	111.983	200.913	235.926	134.686	104.034	454.032	330.12	117.001	357.12	8.42197	533.342	212.491
mmu-miR-325-5p	0	0	0	0	43.0527	0	0	11.5594	0	4.2323	23.4002	0	50.5318	0	0
mmu-miR-326-3p	0	101.833	0	175.441	14.3509	28.0864	134.686	92.4749	85.898	181.989	46.8003	25.9723	227.393	79.6033	16.9993
mmu-miR-326-5p	0	0	0	3.73278	0	0	0	0	0	0	0	0	0	0	0
mmu-miR-327	0	0	0	0	0	0	0	0	0	0	0	0	0	0	0
mmu-miR-328-3p	0	0	198.413	634.572	279.843	207.839	314.268	335.221	245.423	482.482	286.652	435.037	437.943	350.254	467.48
mmu-miR-328-5p	0	0	0	0	0	16.8518	0	0	12.2711	0	0	0	0	0	25.4989
mmu-miR-329-3p	1608.46	1425.66	5158.73	1317.67	774.949	1449.26	2993.03	5051.44	3521.82	1252.76	2620.82	4181.55	631.648	3494.58	4946.79
mmu-miR-329-5p	0	0	0	67.19	0	44.9383	29.9303	0	24.5423	4.2323	29.2502	0	16.8439	0	0
mmu-miR-33-3p	0	0	0	3.73278	0	5.61728	0	46.2374	0	25.3938	0	0	0	0	0
mmu-miR-33-5p	0	1018.33	0	29.8622	28.7018	50.5555	433.989	92.4749	36.8134	46.5553	87.7506	25.9723	8.42197	63.6826	101.996
mmu-miR-330-3p	0	0	496.032	253.829	416.176	207.839	149.651	288.984	319.05	198.918	122.851	136.355	277.925	199.008	161.493
mmu-miR-330-5p	76.5931	0	0	123.182	50.2282	78.642	44.8954	161.831	61.3557	38.0907	58.5004	25.9723	58.9538	87.5636	33.9986
mmu-miR-331-3p	0	305.499	297.619	250.096	107.632	286.481	89.7908	173.39	122.711	448.624	169.651	168.82	143.174	533.342	186.992
mmu-miR-331-5p	0	305.499	0	0	35.8773	11.2346	29.9303	46.2374	0	12.6969	0	0	25.2659	0	16.9993
mmu-miR-335-3p	153.186	0	1488.1	6118.02	6206.77	6173.39	5611.92	3953.3	3779.51	5849.04	8628.81	13109.5	6720.74	6209.05	4326.32
mmu-miR-335-5p	919.118	407.332	3075.4	4218.04	6257	3999.51	7976.41	3722.11	3669.07	2492.83	3820.08	3136.16	6644.94	4362.26	3331.86
mmu-miR-337-3p	0	0	0	0	0	0	0	0	0	0	0	0	0	0	0
mmu-miR-337-5p	536.152	101.833	198.413	746.556	1054.79	943.704	987.699	1548.95	993.963	694.098	1041.31	772.677	2273.93	939.318	713.97
mmu-miR-338-3p	0	101.833	0	0	0	0	0	0	0	0	0	0	0	0	0
mmu-miR-338-5p	0	509.165	0	33.595	7.17545	22.4691	0	11.5594	0	21.1615	46.8003	0	0	0	0
mmu-miR-339-3p	76.5931	0	0	41.0606	143.509	16.8518	74.8257	23.1187	61.3557	84.6461	64.3504	84.4101	117.908	135.326	42.4982
mmu-miR-339-5p	689.338	0	0	552.451	430.527	359.506	284.337	358.34	134.983	321.655	397.803	253.23	1305.41	405.977	144.494
mmu-miR-340-3p	0	0	0	74.6556	21.5264	95.4938	74.8257	231.187	85.898	114.272	122.851	116.876	42.1099	191.048	67.9971
mmu-miR-340-5p	153.186	1731.16	496.032	265.027	301.369	190.988	523.78	242.747	343.592	135.434	304.202	259.723	311.613	238.81	314.487
mmu-miR-341-3p	0	101.833	198.413	134.38	279.843	213.457	14.9651	104.034	147.254	76.1814	163.801	97.3963	58.9538	127.365	59.4975
mmu-miR-341-5p	0	0	0	0	0	0	0	0	0	0	11.7001	0	0	0	0
mmu-miR-342-3p	995.711	610.998	297.619	1399.79	1571.42	1578.46	2648.83	947.867	1816.13	1836.82	1292.86	1454.45	1541.22	1544.3	1971.92
mmu-miR-342-5p	689.338	0	0	380.743	602.738	438.148	808.117	439.256	490.846	423.23	620.104	714.239	623.226	573.143	331.486
mmu-miR-343	0	0	0	0	0	0	0	0	0	0	0	0	0	0	0
mmu-miR-344-3p	0	0	99.2063	0	0	0	14.9651	0	0	0	0	0	0	0	0
mmu-miR-344-5p	0	0	0	0	0	0	0	0	0	0	0	0	0	0	0
mmu-miR-344b-3p	0	0	0	0	0	0	0	0	0	0	0	0	0	0	0
mmu-miR-344b-5p	0	0	0	0	0	0	0	0	0	0	0	0	0	0	0
mmu-miR-344c-3p	0	0	0	0	0	0	0	0	0	0	0	0	0	0	0
mmu-miR-344c-5p	0	0	0	0	0	0	0	0	0	0	0	0	0	0	0
mmu-miR-344d-1-5p	0	0	0	0	0	0	0	0	0	0	0	0	0	0	0
mmu-miR-344d-2-5p	0	0	0	0	0	0	0	0	0	0	0	0	0	0	0
mmu-miR-344d-3-5p	0	0	0	0	0	0	0	0	0	0	0	0	0	0	0
mmu-miR-344d-3p	76.5931	0	0	37.3278	43.0527	11.2346	14.9651	11.5594	24.5423	29.6261	0	25.9723	16.8439	0	0
mmu-miR-344e-3p	0	0	0	0	0	0	0	0	0	4.2323	0	0	0	0	0
mmu-miR-344e-5p	0	0	0	0	0	0	0	0	0	0	0	0	0	0	0
mmu-miR-344f-3p	0	0	0	0	0	0	0	0	0	0	0	0	0	0	0
mmu-miR-344f-5p	0	0	0	0	0	0	0	0	0	0	0	0	0	0	0
mmu-miR-344g-3p	0	0	0	0	0	0	0	0	0	0	0	0	0	0	0
mmu-miR-344g-5p	0	0	0	0	0	0	0	0	0	0	0	0	0	0	0
mmu-miR-344h-3p	0	0	0	0	0	0	0	0	0	0	0	0	0	0	0
mmu-miR-344h-5p	0	0	0	0	0	0	0	0	0	0	0	0	0	0	0
mmu-miR-344i	0	0	0	0	0	0	0	0	0	0	0	0	0	0	0
mmu-miR-345-3p	0	0	0	194.104	200.913	269.63	119.721	242.747	98.1691	211.615	222.302	142.848	404.255	135.326	118.995
mmu-miR-345-5p	0	101.833	0	377.011	86.1055	365.123	553.71	254.306	368.134	512.109	257.402	409.064	151.596	493.54	305.987
mmu-miR-346-3p	0	0	0	0	0	0	0	0	0	8.46461	0	0	0	0	0
mmu-miR-346-5p	0	0	0	52.2589	28.7018	22.4691	0	11.5594	110.44	21.1615	29.2502	97.3963	42.1099	111.445	16.9993
mmu-miR-3470a	0	0	0	0	0	16.8518	0	57.7968	0	0	0	12.9862	8.42197	0	42.4982
mmu-miR-3470b	0	0	396.825	14.9311	0	0	0	0	0	0	11.7001	0	0	0	0
mmu-miR-3471	0	0	0	0	0	0	0	0	0	4.2323	0	0	0	0	0
mmu-miR-3472	0	0	0	0	0	0	0	0	0	0	0	0	0	0	0
mmu-miR-3473a	76.5931	509.165	0	63.4572	64.5791	11.2346	59.8605	46.2374	0	33.8584	5.85004	0	0	7.96033	50.9979
mmu-miR-3473b	76.5931	203.666	892.857	205.303	552.51	443.765	568.675	427.696	110.44	414.766	391.953	344.133	732.712	461.699	1912.42
mmu-miR-3473c	0	0	0	0	0	0	0	0	0	0	0	0	0	0	0
mmu-miR-3473d	0	0	0	7.46556	0	0	0	0	0	0	23.4002	0	0	0	0
mmu-miR-3473e	0	0	0	0	0	0	0	0	0	0	0	0	0	0	0
mmu-miR-3473f	0	0	0	0	0	0	0	0	0	0	0	0	0	0	0
mmu-miR-3473g	0	0	0	18.6639	50.2282	61.7901	44.8954	0	0	0	0	71.4239	42.1099	0	0
mmu-miR-3473h-5p	0	0	0	0	0	0	0	0	0	0	0	0	0	0	0
mmu-miR-3474	0	0	0	0	0	0	14.9651	0	0	0	0	25.9723	16.8439	0	0
mmu-miR-3475-3p	0	0	0	22.3967	186.562	78.642	89.7908	69.3561	24.5423	25.3938	40.9503	149.341	126.33	15.9207	152.994
mmu-miR-3475-5p	0	0	0	0	0	0	0	0	0	0	0	0	0	0	0
mmu-miR-34a-3p	0	0	0	0	0	0	0	0	0	0	0	0	0	0	0
mmu-miR-34a-5p	0	0	0	11.1983	21.5264	33.7037	0	57.7968	12.2711	25.3938	0	6.49308	8.42197	0	16.9993
mmu-miR-34b-3p	76.5931	0	396.825	52.2589	114.807	84.2592	194.547	115.594	306.779	126.969	93.6006	168.82	126.33	318.413	348.485
mmu-miR-34b-5p	0	0	0	0	0	0	0	0	0	0	5.85004	0	0	0	0
mmu-miR-34c-3p	0	0	0	14.9311	114.807	11.2346	44.8954	46.2374	85.898	84.6461	40.9503	51.9447	42.1099	55.7223	50.9979
mmu-miR-34c-5p	229.779	0	0	63.4572	251.141	0	119.721	184.95	282.236	76.1814	157.951	136.355	160.018	143.286	178.493
mmu-miR-350-3p	0	0	99.2063	108.251	21.5264	134.815	59.8605	92.4749	61.3557	84.6461	23.4002	0	0	47.762	110.495
mmu-miR-350-5p	0	0	0	41.0606	71.7545	11.2346	74.8257	69.3561	98.1691	97.343	64.3504	32.4654	25.2659	39.8016	161.493
mmu-miR-351-3p	0	203.666	297.619	171.708	315.72	117.963	419.024	393.018	355.863	126.969	128.701	240.244	446.365	119.405	271.989
mmu-miR-351-5p	1302.08	203.666	99.2063	750.288	731.896	651.605	164.616	485.493	294.507	258.17	245.702	298.682	151.596	119.405	93.4961
mmu-miR-3535	0	0	0	0	14.3509	5.61728	0	23.1187	0	12.6969	17.5501	0	0	0	0
mmu-miR-3544-3p	0	0	0	0	0	11.2346	74.8257	69.3561	85.898	33.8584	23.4002	71.4239	42.1099	7.96033	25.4989
mmu-miR-3544-5p	0	0	0	0	0	0	0	0	0	0	0	0	0	0	0
mmu-miR-3547-3p	0	0	0	0	0	0	0	11.5594	0	0	29.2502	0	33.6879	23.881	0
mmu-miR-3547-5p	0	0	0	0	0	0	0	0	0	0	0	0	0	0	0
mmu-miR-3552	0	0	0	0	0	0	0	0	0	0	0	0	0	0	0
mmu-miR-3569-3p	0	0	0	0	0	0	0	0	0	16.9292	0	0	0	0	0
mmu-miR-3569-5p	0	0	0	0	0	5.61728	0	0	0	0	0	0	0	0	0
mmu-miR-3572-3p	0	0	0	0	0	0	0	0	0	0	0	0	0	0	0
mmu-miR-3572-5p	0	0	0	3.73278	0	0	0	0	0	0	23.4002	0	0	0	0
mmu-miR-361-3p	0	916.497	0	22.3967	0	22.4691	0	0	49.0846	4.2323	0	0	42.1099	0	50.9979
mmu-miR-361-5p	1225.49	305.499	1388.89	1802.93	1636	1555.99	2514.14	1283.09	1681.15	1235.83	1468.36	1584.31	2223.4	1488.58	1793.42
mmu-miR-3618-3p	0	0	0	0	0	0	0	0	0	0	0	0	0	0	0
mmu-miR-3618-5p	0	0	0	0	0	0	0	0	0	0	0	0	0	0	0
mmu-miR-362-3p	0	0	0	11.1983	0	39.321	14.9651	23.1187	12.2711	0	5.85004	0	33.6879	7.96033	25.4989
mmu-miR-362-5p	0	0	0	11.1983	0	0	29.9303	0	0	0	0	0	0	0	0
mmu-miR-3620-3p	0	0	0	0	0	0	0	0	0	0	0	0	0	0	0
mmu-miR-3620-5p	0	0	0	0	0	0	0	0	0	0	0	0	0	0	0
mmu-miR-363-3p	1761.64	1629.33	2083.33	1664.82	2841.48	2235.68	1047.56	1456.48	2196.53	1371.27	1784.26	1908.97	1246.45	1799.03	1563.93
mmu-miR-363-5p	0	407.332	198.413	276.226	724.721	280.864	269.372	300.543	269.965	110.04	204.751	376.599	345.301	286.572	169.993
mmu-miR-365-1-5p	0	0	0	0	0	0	74.8257	0	0	0	0	0	0	0	0
mmu-miR-365-2-5p	0	0	0	7.46556	100.456	67.4074	29.9303	0	73.6269	42.323	11.7001	77.917	50.5318	23.881	8.49964
mmu-miR-365-3p	1455.27	101.833	1686.51	1145.96	538.159	1533.52	1975.4	2647.09	1840.67	1773.33	1281.16	1486.92	581.116	4083.65	3034.37
mmu-miR-367-3p	3293.5	1018.33	5257.94	824.944	1399.21	2460.37	29.9303	80.9155	98.1691	67.7168	46.8003	71.4239	16.8439	95.5239	42.4982
mmu-miR-367-5p	0	0	0	0	0	0	0	0	0	0	0	0	0	0	0
mmu-miR-369-3p	1148.9	203.666	1488.1	1743.21	1628.83	1600.93	1002.66	890.071	1693.42	1455.91	1620.46	1272.64	917.995	2356.26	1801.92
mmu-miR-369-5p	689.338	101.833	992.063	948.126	1679.06	1084.14	1376.79	1271.53	1742.5	613.684	836.556	1272.64	1844.41	1225.89	1096.45
mmu-miR-370-3p	459.559	712.831	1686.51	1888.79	2267.44	1600.93	3621.56	2855.16	2147.45	2530.92	1895.41	2116.75	3276.15	2212.97	1912.42
mmu-miR-370-5p	153.186	0	0	33.595	86.1055	50.5555	179.582	34.6781	61.3557	110.04	58.5004	45.4516	75.7978	55.7223	118.995
mmu-miR-374b-3p	0	0	0	0	0	0	0	0	0	0	0	0	0	0	0
mmu-miR-374b-5p	3140.32	2036.66	2281.75	3038.48	3867.57	2179.51	3531.77	2728.01	3116.87	2289.68	3305.27	3266.02	4665.77	3327.42	2821.88
mmu-miR-374c-3p	0	0	0	0	0	0	0	0	0	0	0	0	0	0	0
mmu-miR-374c-5p	0	0	0	0	0	0	0	0	0	0	0	0	0	0	0
mmu-miR-375-3p	1531.86	814.664	1091.27	1328.87	1722.11	752.716	882.943	878.511	1828.4	1024.22	526.504	1045.39	336.879	899.517	892.463
mmu-miR-375-5p	0	0	0	0	0	0	0	0	0	0	0	0	0	0	0
mmu-miR-376a-3p	0	0	0	59.7244	64.5791	39.321	29.9303	104.034	12.2711	33.8584	181.351	45.4516	25.2659	23.881	59.4975
mmu-miR-376a-5p	0	0	0	85.8539	43.0527	16.8518	0	23.1187	12.2711	55.0199	0	12.9862	8.42197	0	0
mmu-miR-376b-3p	536.152	610.998	1289.68	1332.6	1305.93	1640.25	1451.62	1086.58	957.149	1125.79	836.556	642.815	589.538	1122.41	730.969
mmu-miR-376b-5p	0	0	198.413	74.6556	78.93	123.58	104.756	138.712	36.8134	93.1107	35.1002	97.3963	75.7978	95.5239	42.4982
mmu-miR-376c-3p	76.5931	0	496.032	395.674	796.475	241.543	344.198	184.95	306.779	207.383	280.802	175.313	294.769	358.215	144.494
mmu-miR-376c-5p	0	0	0	0	0	0	0	0	0	0	0	0	0	0	0
mmu-miR-377-3p	382.966	610.998	595.238	828.677	1463.79	1056.05	1391.76	843.833	613.557	537.502	432.903	454.516	715.868	764.191	552.477
mmu-miR-377-5p	0	0	0	55.9917	21.5264	33.7037	29.9303	34.6781	36.8134	25.3938	23.4002	51.9447	16.8439	39.8016	0
mmu-miR-378a-3p	0	0	0	0	0	0	0	0	0	0	0	0	0	0	0
mmu-miR-378a-5p	0	0	0	0	0	0	0	0	0	21.1615	23.4002	0	0	39.8016	0
mmu-miR-378b	0	0	0	0	0	0	0	0	0	0	0	0	0	0	0
mmu-miR-378c	0	0	0	0	0	0	0	0	0	0	0	0	0	0	0
mmu-miR-378d	0	0	0	0	0	0	0	0	0	0	0	0	0	0	0
mmu-miR-379-3p	153.186	0	297.619	653.236	810.826	589.815	688.396	531.73	613.557	761.814	491.403	668.788	429.521	1289.57	773.468
mmu-miR-379-5p	0	101.833	892.857	720.426	1298.76	747.099	942.803	416.137	503.117	533.27	772.205	642.815	1069.59	541.302	263.489
mmu-miR-380-3p	306.373	0	595.238	500.192	896.932	528.025	433.989	589.527	515.388	507.876	356.852	486.981	437.943	342.294	441.981
mmu-miR-380-5p	0	0	0	29.8622	28.7018	56.1728	0	46.2374	24.5423	50.7876	58.5004	116.876	58.9538	23.881	25.4989
mmu-miR-381-3p	306.373	0	496.032	948.126	882.581	572.963	404.059	1028.78	846.709	402.069	567.454	512.954	345.301	557.223	441.981
mmu-miR-381-5p	0	0	0	0	0	5.61728	44.8954	0	0	46.5553	29.2502	6.49308	0	0	0
mmu-miR-382-3p	0	0	0	242.631	552.51	314.568	179.582	57.7968	24.5423	88.8784	128.701	363.613	67.3758	167.167	195.492
mmu-miR-382-5p	306.373	916.497	1587.3	3751.44	5754.71	2909.75	5581.99	4172.93	3619.99	5252.29	4592.28	3246.54	9205.22	4720.47	3476.35
mmu-miR-383-3p	0	0	0	0	0	0	0	0	0	0	0	0	0	0	0
mmu-miR-383-5p	0	0	0	0	0	0	0	0	0	67.7168	35.1002	19.4793	8.42197	0	0
mmu-miR-384-3p	0	0	198.413	67.19	143.509	123.58	14.9651	57.7968	49.0846	46.5553	29.2502	45.4516	16.8439	79.6033	16.9993
mmu-miR-384-5p	0	0	0	55.9917	93.2809	78.642	44.8954	34.6781	61.3557	59.2522	99.4507	129.862	67.3758	23.881	212.491
mmu-miR-3960	0	0	0	0	0	0	0	0	0	0	0	0	0	15.9207	8.49964
mmu-miR-3961	0	0	0	0	0	0	0	0	0	0	0	0	0	0	0
mmu-miR-3962	0	0	0	0	0	0	0	0	0	0	0	0	0	0	0
mmu-miR-3963	459.559	203.666	892.857	832.409	1069.14	1449.26	2813.44	2265.63	1447.99	1946.86	1439.11	1421.99	1760.19	1926.4	1895.42
mmu-miR-3964	0	0	0	0	0	0	0	0	0	0	0	0	0	0	0
mmu-miR-3965	0	0	0	0	0	0	0	0	0	0	5.85004	0	0	0	0
mmu-miR-3966	0	0	0	0	0	0	0	0	0	0	0	0	0	0	0
mmu-miR-3967	0	0	0	0	0	0	0	0	0	0	0	0	0	0	0
mmu-miR-3968	0	0	0	0	0	0	0	0	0	0	0	0	0	15.9207	0
mmu-miR-3969	0	0	0	0	7.17545	0	14.9651	0	0	0	0	0	0	0	0
mmu-miR-3970	0	0	0	0	0	0	0	0	0	0	0	0	0	0	0
mmu-miR-3971	0	0	0	0	0	0	0	0	0	0	0	0	0	0	0
mmu-miR-409-3p	689.338	407.332	3273.81	4998.19	6013.03	4763.46	1661.13	2369.67	3178.23	5184.57	4943.28	3188.1	2568.7	5007.04	3773.84
mmu-miR-409-5p	0	101.833	595.238	134.38	78.93	252.778	553.71	219.628	343.592	266.635	128.701	220.765	92.6417	405.977	144.494
mmu-miR-410-3p	153.186	407.332	1884.92	1332.6	2080.88	1511.05	2349.53	1271.53	1386.64	1197.74	1146.61	1629.76	1911.79	1528.38	1334.44
mmu-miR-410-5p	0	0	0	0	0	0	0	0	0	8.46461	0	0	0	0	59.4975
mmu-miR-411-3p	459.559	509.165	496.032	1855.19	2253.09	1207.72	1870.64	1271.53	1497.08	1367.03	1357.21	1292.12	1810.72	1663.71	1130.45
mmu-miR-411-5p	382.966	0	694.444	899.599	1341.81	634.753	1212.18	913.189	944.878	888.784	620.104	960.977	1322.25	740.31	807.466
mmu-miR-412-3p	0	101.833	0	145.578	86.1055	95.4938	448.954	242.747	208.609	131.201	140.401	279.203	202.127	254.73	127.495
mmu-miR-412-5p	0	101.833	0	425.537	581.212	410.062	628.536	173.39	441.761	507.876	263.252	227.258	252.659	302.492	297.488
mmu-miR-421-3p	306.373	203.666	496.032	418.071	832.353	460.617	763.222	393.018	257.694	241.241	468.003	461.009	480.053	517.421	433.482
mmu-miR-421-5p	0	0	0	0	0	0	0	0	0	0	0	0	0	0	0
mmu-miR-423-3p	2604.17	7331.98	2777.78	4180.71	3228.95	3038.95	4878.63	4161.37	3546.36	3114.97	3170.72	3519.25	6038.56	3152.29	3926.84
mmu-miR-423-5p	7506.13	7433.81	4662.7	5479.72	6278.52	4218.58	8844.39	9813.89	6798.21	5887.13	5569.24	6694.37	13727.8	5476.7	5592.77
mmu-miR-425-3p	0	305.499	99.2063	111.983	86.1055	95.4938	59.8605	23.1187	24.5423	59.2522	70.2005	19.4793	16.8439	39.8016	59.4975
mmu-miR-425-5p	1838.24	7331.98	2678.57	2079.16	896.932	797.654	419.024	682.002	601.286	380.907	754.655	629.829	1010.64	445.778	705.47
mmu-miR-429-3p	612.745	305.499	595.238	294.889	265.492	151.667	89.7908	369.899	269.965	321.655	315.902	97.3963	244.237	262.691	254.989
mmu-miR-429-5p	0	0	0	0	0	0	0	0	0	0	0	0	0	0	0
mmu-miR-431-3p	0	0	0	14.9311	0	61.7901	14.9651	0	49.0846	148.131	87.7506	25.9723	42.1099	47.762	110.495
mmu-miR-431-5p	2144.61	1018.33	3273.81	2504.69	4075.66	2589.57	3950.79	2936.08	3018.7	2831.41	2696.87	3330.95	3941.48	3080.65	2507.39
mmu-miR-432	0	0	0	0	0	0	0	0	0	0	0	0	0	0	0
mmu-miR-433-3p	3676.47	407.332	2182.54	6554.76	9313.74	7965.31	10625.2	6531.04	10528.6	12341.4	9038.31	10057.8	5929.07	10053.9	10888
mmu-miR-433-5p	0	0	0	29.8622	21.5264	123.58	59.8605	23.1187	85.898	50.7876	52.6504	32.4654	50.5318	31.8413	16.9993
mmu-miR-434-3p	76.5931	203.666	2083.33	821.211	1033.27	938.086	1631.2	1051.9	858.98	1561.72	1017.91	1149.28	1777.04	4656.79	2481.9
mmu-miR-434-5p	0	0	297.619	414.338	516.633	567.346	239.442	462.374	552.201	152.363	245.702	266.216	252.659	374.135	263.489
mmu-miR-448-3p	0	0	0	0	0	0	0	0	0	0	0	0	0	0	0
mmu-miR-448-5p	0	0	0	0	0	0	0	0	0	0	0	0	0	0	0
mmu-miR-449a-3p	0	0	0	0	0	0	0	0	0	0	0	0	0	0	0
mmu-miR-449a-5p	0	0	0	7.46556	0	0	0	0	0	0	0	0	0	0	0
mmu-miR-449b	0	0	0	0	0	0	0	0	0	0	0	0	0	0	0
mmu-miR-449c-3p	0	0	0	0	0	0	0	0	0	0	0	0	0	0	0
mmu-miR-449c-5p	0	0	0	7.46556	0	0	0	0	0	0	0	0	0	0	0
mmu-miR-450a-1-3p	0	0	0	14.9311	21.5264	22.4691	0	0	0	12.6969	0	0	33.6879	0	0
mmu-miR-450a-2-3p	0	0	0	0	0	22.4691	0	0	0	0	0	0	0	0	0
mmu-miR-450a-5p	229.779	1425.66	0	160.509	157.86	511.173	44.8954	46.2374	208.609	207.383	117.001	38.9585	50.5318	119.405	144.494
mmu-miR-450b-3p	0	0	0	242.631	473.58	213.457	478.884	231.187	380.405	296.261	333.452	383.092	151.596	191.048	322.986
mmu-miR-450b-5p	153.186	0	0	70.9228	43.0527	73.0247	0	0	24.5423	0	5.85004	0	25.2659	23.881	76.4968
mmu-miR-451a	187653	124440	28670.6	26607.2	1219.83	11610.9	1765.89	5976.19	4896.19	905.713	5212.39	2272.58	12203.4	1520.42	5677.76
mmu-miR-451b	0	0	0	0	0	0	0	0	0	0	0	0	0	0	0
mmu-miR-452-3p	0	0	0	3.73278	0	0	44.8954	0	0	8.46461	0	0	33.6879	0	0
mmu-miR-452-5p	0	0	0	55.9917	14.3509	11.2346	14.9651	0	0	0	5.85004	0	0	0	0
mmu-miR-453	0	0	0	0	0	0	0	0	0	0	0	0	0	0	0
mmu-miR-455-3p	0	0	496.032	1026.51	1793.86	1387.47	3277.36	3063.23	2736.46	2581.7	1848.61	2973.83	3832	2435.86	3068.37
mmu-miR-455-5p	0	0	496.032	22.3967	71.7545	16.8518	0	11.5594	36.8134	4.2323	11.7001	0	25.2659	31.8413	25.4989
mmu-miR-463-3p	0	0	0	0	0	0	0	0	0	0	0	0	0	0	0
mmu-miR-463-5p	0	0	0	0	0	0	0	0	0	0	0	0	0	0	0
mmu-miR-465a-3p	0	0	0	0	0	0	0	0	0	0	0	0	0	0	0
mmu-miR-465a-5p	0	0	0	0	0	0	0	0	0	0	0	0	0	0	0
mmu-miR-465b-3p	0	0	0	0	0	0	0	0	0	0	0	0	0	0	0
mmu-miR-465b-5p	0	0	0	3.73278	0	0	0	0	0	0	0	0	0	0	0
mmu-miR-465c-3p	0	0	0	0	0	0	0	0	0	0	0	0	0	0	0
mmu-miR-465c-5p	0	0	0	11.1983	0	0	0	0	0	0	0	0	0	7.96033	0
mmu-miR-465d-3p	0	0	0	0	0	0	0	0	0	0	0	0	0	0	0
mmu-miR-465d-5p	0	0	0	0	0	0	0	0	0	0	0	0	0	0	0
mmu-miR-466a-3p	0	0	0	0	0	0	0	0	0	0	0	0	0	0	0
mmu-miR-466a-5p	0	0	0	0	0	0	0	0	0	0	0	0	0	0	0
mmu-miR-466b-3p	0	0	0	0	0	0	0	0	0	0	0	0	0	0	0
mmu-miR-466b-5p	0	0	0	0	0	0	0	0	0	0	0	0	0	0	0
mmu-miR-466c-3p	0	0	0	0	0	0	0	0	0	0	0	0	0	0	0
mmu-miR-466c-5p	0	0	0	0	14.3509	5.61728	59.8605	0	61.3557	12.6969	5.85004	38.9585	8.42197	23.881	16.9993
mmu-miR-466d-3p	0	0	0	0	7.17545	0	0	0	171.796	0	0	19.4793	8.42197	23.881	0
mmu-miR-466d-5p	0	0	0	0	0	0	0	0	0	0	0	0	0	0	0
mmu-miR-466e-3p	0	0	0	0	0	0	0	0	0	0	0	0	0	0	0
mmu-miR-466e-5p	0	0	0	0	0	0	0	0	0	0	0	0	0	0	0
mmu-miR-466f	0	0	0	0	0	0	0	0	0	0	0	0	0	0	0
mmu-miR-466f-3p	0	0	0	0	0	0	0	0	0	0	0	0	0	0	0
mmu-miR-466f-5p	0	0	0	0	0	0	0	0	0	0	0	0	0	0	0
mmu-miR-466g	153.186	0	694.444	97.0522	14.3509	61.7901	119.721	0	0	148.131	46.8003	25.9723	160.018	119.405	135.994
mmu-miR-466h-3p	0	0	0	111.983	93.2809	16.8518	254.407	173.39	184.067	50.7876	111.151	149.341	33.6879	31.8413	220.991
mmu-miR-466h-5p	0	0	0	3.73278	0	16.8518	0	0	0	21.1615	5.85004	0	0	0	0
mmu-miR-466i-3p	0	0	0	0	0	0	0	0	0	0	0	0	0	39.8016	0
mmu-miR-466i-5p	0	203.666	0	3.73278	57.4036	56.1728	0	11.5594	159.525	42.323	0	32.4654	0	7.96033	76.4968
mmu-miR-466j	0	0	0	0	0	0	0	0	0	0	0	0	0	0	0
mmu-miR-466k	0	0	0	18.6639	14.3509	11.2346	0	57.7968	49.0846	0	23.4002	12.9862	0	0	0
mmu-miR-466l-3p	0	0	0	0	0	0	0	0	0	0	0	0	0	0	0
mmu-miR-466l-5p	0	0	0	0	0	0	0	0	0	0	0	0	0	0	0
mmu-miR-466m-3p	0	0	0	48.5261	43.0527	11.2346	29.9303	0	24.5423	0	11.7001	0	0	7.96033	8.49964
mmu-miR-466m-5p	0	0	0	0	0	0	0	0	0	0	0	0	0	0	0
mmu-miR-466n-3p	0	0	0	7.46556	7.17545	0	0	0	24.5423	0	0	0	0	0	0
mmu-miR-466n-5p	0	0	0	0	0	0	0	0	0	0	0	0	0	0	0
mmu-miR-466o-3p	0	0	0	3.73278	0	0	0	0	0	8.46461	0	0	0	0	8.49964
mmu-miR-466o-5p	0	0	0	0	0	0	0	0	0	0	0	0	0	0	0
mmu-miR-466p-3p	0	0	0	0	0	0	0	0	0	0	0	0	0	0	0
mmu-miR-466p-5p	0	0	0	0	0	0	0	0	0	0	0	0	0	0	0
mmu-miR-466q	0	0	0	0	0	0	0	0	0	0	0	0	0	0	0
mmu-miR-467a-3p	0	0	0	0	0	0	0	0	0	0	0	0	0	0	0
mmu-miR-467a-5p	229.779	0	694.444	783.883	997.388	601.049	987.699	728.24	981.691	689.865	625.954	798.649	1044.32	668.667	713.97
mmu-miR-467b-3p	0	0	0	0	0	0	0	0	0	0	0	0	0	0	0
mmu-miR-467b-5p	0	0	0	0	0	0	0	0	0	0	0	0	0	0	0
mmu-miR-467c-3p	0	0	0	0	0	0	0	0	0	0	0	0	0	0	0
mmu-miR-467c-5p	0	0	0	201.57	236.79	213.457	164.616	184.95	404.948	194.686	280.802	285.696	328.457	405.977	237.99
mmu-miR-467d-3p	0	0	0	0	0	0	0	0	0	0	0	0	0	0	0
mmu-miR-467d-5p	536.152	203.666	99.2063	380.743	236.79	308.951	568.675	335.221	711.726	355.513	245.702	402.571	614.804	318.413	492.979
mmu-miR-467e-3p	0	0	0	0	0	0	0	0	0	0	0	0	0	0	0
mmu-miR-467e-5p	0	0	0	123.182	200.913	61.7901	14.9651	80.9155	134.983	84.6461	140.401	58.4378	126.33	55.7223	42.4982
mmu-miR-467f	0	0	0	0	0	0	0	0	0	0	0	0	0	0	0
mmu-miR-467g	0	0	0	0	0	0	0	0	0	0	0	0	0	0	0
mmu-miR-467h	0	0	0	0	0	0	0	0	0	0	0	0	0	0	0
mmu-miR-468-3p	0	0	0	0	0	0	0	0	0	0	0	0	0	0	0
mmu-miR-468-5p	0	0	0	0	0	0	0	0	0	0	0	0	0	0	0
mmu-miR-470-3p	0	0	0	0	0	0	0	0	0	0	0	0	0	0	0
mmu-miR-470-5p	0	0	0	29.8622	0	0	0	0	0	0	0	0	0	0	0
mmu-miR-471-3p	0	0	0	0	0	0	0	0	0	0	0	0	0	0	0
mmu-miR-471-5p	0	0	0	0	0	0	0	0	0	0	0	0	0	0	0
mmu-miR-483-3p	3523.28	610.998	3174.6	4221.77	3745.59	5707.16	6764.24	9917.93	8135.77	5104.16	5159.74	3798.45	5213.2	8207.1	9239.11
mmu-miR-483-5p	1302.08	101.833	2976.19	4225.5	3860.39	2291.85	10266.1	9628.94	5620.18	3978.36	6171.79	7233.3	17265	5214.01	4878.8
mmu-miR-484	6587.01	1018.33	4960.32	2803.32	1205.48	2909.75	1885.61	2069.12	1717.96	1561.72	1474.21	954.483	1490.69	1934.36	2090.91
mmu-miR-485-3p	1531.86	814.664	1388.89	1179.56	1865.62	1775.06	4354.85	1849.5	2797.82	1946.86	1989.01	2889.42	1861.26	3112.49	2915.38
mmu-miR-485-5p	153.186	610.998	99.2063	414.338	487.931	325.802	1152.32	762.918	760.811	727.956	672.755	720.732	1330.67	573.143	696.971
mmu-miR-486a-3p	0	0	0	0	0	0	0	0	0	0	0	0	0	0	0
mmu-miR-486a-5p	0	0	0	0	0	0	0	0	0	0	0	0	0	0	0
mmu-miR-486b-3p	0	0	0	0	0	0	0	0	0	0	0	0	0	0	0
mmu-miR-486b-5p	0	0	0	0	0	0	0	0	0	0	0	0	0	0	0
mmu-miR-487b-3p	689.338	407.332	198.413	1213.15	1872.79	1297.59	1870.64	1190.61	1178.03	1278.16	1257.76	1214.21	1103.28	1607.99	951.96
mmu-miR-487b-5p	0	0	0	0	0	0	0	0	0	0	0	0	0	0	0
mmu-miR-488-3p	0	0	0	0	28.7018	33.7037	0	80.9155	0	0	0	6.49308	0	0	8.49964
mmu-miR-488-5p	0	0	0	0	0	11.2346	0	0	0	0	0	0	0	0	0
mmu-miR-489-3p	0	0	0	0	0	0	0	0	0	12.6969	0	0	0	0	0
mmu-miR-489-5p	0	0	0	0	0	0	0	0	0	0	0	0	0	0	0
mmu-miR-490-3p	0	0	0	0	0	0	0	0	0	0	0	0	0	0	0
mmu-miR-490-5p	0	0	0	3.73278	0	0	0	0	0	0	0	0	0	0	0
mmu-miR-491-3p	0	0	0	0	0	0	0	0	0	0	0	0	0	0	0
mmu-miR-491-5p	0	0	0	85.8539	14.3509	16.8518	0	11.5594	49.0846	0	11.7001	19.4793	67.3758	0	0
mmu-miR-493-3p	0	0	0	44.7933	0	16.8518	0	0	49.0846	42.323	29.2502	25.9723	67.3758	15.9207	67.9971
mmu-miR-493-5p	0	0	396.825	283.691	416.176	353.889	224.477	80.9155	220.881	681.401	251.552	344.133	202.127	477.62	331.486
mmu-miR-494-3p	2450.98	305.499	3273.81	1929.85	3250.48	2106.48	2319.6	1317.77	1619.79	1934.16	1953.91	2331.02	2071.81	2149.29	2124.91
mmu-miR-494-5p	0	0	0	0	57.4036	33.7037	0	0	24.5423	25.3938	46.8003	12.9862	0	31.8413	0
mmu-miR-495-3p	1761.64	712.831	6150.79	2792.12	2834.3	2842.35	2110.08	2288.75	3030.97	2039.97	1872.01	2902.41	1751.77	2889.6	2396.9
mmu-miR-495-5p	0	0	0	26.1294	28.7018	5.61728	0	0	0	63.4845	46.8003	6.49308	25.2659	15.9207	42.4982
mmu-miR-496a-3p	229.779	0	198.413	332.217	222.439	235.926	493.849	208.068	196.338	313.19	274.952	396.078	303.191	405.977	237.99
mmu-miR-496a-5p	0	0	0	3.73278	0	11.2346	0	0	0	4.2323	58.5004	0	8.42197	0	0
mmu-miR-496b	0	0	0	0	0	0	0	0	0	0	0	0	0	0	0
mmu-miR-497a-3p	0	0	0	0	0	0	0	0	0	0	0	0	0	0	0
mmu-miR-497a-5p	229.779	0	0	67.19	86.1055	39.321	0	0	0	42.323	46.8003	0	0	0	42.4982
mmu-miR-497b	0	0	0	0	0	0	0	0	0	8.46461	0	0	0	0	0
mmu-miR-499-3p	0	0	0	0	0	0	0	0	0	0	0	0	0	0	0
mmu-miR-499-5p	0	0	0	14.9311	28.7018	16.8518	29.9303	23.1187	0	21.1615	23.4002	6.49308	0	0	0
mmu-miR-500-3p	76.5931	305.499	0	70.9228	114.807	95.4938	29.9303	104.034	12.2711	71.9491	52.6504	116.876	8.42197	47.762	101.996
mmu-miR-500-5p	0	0	0	0	0	0	0	0	0	0	0	0	0	0	0
mmu-miR-501-3p	459.559	203.666	595.238	656.969	1169.6	606.667	1795.82	1306.21	1288.47	1134.26	1210.96	1207.71	2046.54	1273.65	1206.95
mmu-miR-501-5p	0	0	0	22.3967	0	0	0	0	36.8134	0	0	58.4378	0	63.6826	0
mmu-miR-503-3p	0	101.833	0	126.914	129.158	157.284	134.686	127.153	147.254	152.363	111.151	32.4654	84.2197	103.484	76.4968
mmu-miR-503-5p	0	610.998	496.032	761.487	1183.95	1095.37	194.547	150.272	196.338	321.655	204.751	181.806	202.127	628.866	331.486
mmu-miR-504-3p	0	0	0	3.73278	71.7545	28.0864	89.7908	46.2374	61.3557	50.7876	40.9503	38.9585	151.596	7.96033	8.49964
mmu-miR-504-5p	0	0	0	123.182	150.685	174.136	179.582	138.712	36.8134	181.989	234.002	175.313	50.5318	238.81	76.4968
mmu-miR-5046	0	0	0	0	0	0	0	0	0	0	0	0	0	0	0
mmu-miR-505-3p	0	101.833	0	48.5261	43.0527	56.1728	0	0	0	21.1615	29.2502	6.49308	8.42197	23.881	110.495
mmu-miR-505-5p	0	0	198.413	253.829	365.948	320.185	404.059	728.24	392.677	423.23	345.152	337.64	699.024	294.532	467.48
mmu-miR-509-3p	0	0	0	0	0	0	0	0	0	0	0	0	0	0	0
mmu-miR-509-5p	0	0	0	0	0	0	0	0	0	0	0	0	0	0	0
mmu-miR-5098	0	0	0	0	0	0	0	0	0	0	0	0	0	0	0
mmu-miR-5099	2757.35	1731.16	7043.65	5453.59	11681.6	6645.25	4100.45	2392.79	2945.07	3690.57	2919.17	2610.22	3427.74	3064.73	4445.31
mmu-miR-5100	536.152	509.165	496.032	537.52	480.755	1494.2	1346.86	947.867	1730.23	1045.38	520.654	714.239	774.822	1241.81	1019.96
mmu-miR-5101	0	0	0	0	0	0	0	0	0	0	0	0	0	0	0
mmu-miR-5103	0	0	0	0	0	0	0	0	0	4.2323	0	0	0	0	0
mmu-miR-5104	0	0	0	0	0	0	0	0	0	0	0	0	0	0	0
mmu-miR-5104b-5p	0	0	0	0	0	0	0	0	0	0	0	0	0	0	0
mmu-miR-5106	0	203.666	198.413	0	0	0	0	0	12.2711	0	0	0	8.42197	0	8.49964
mmu-miR-5107-3p	0	0	0	0	0	0	0	0	0	0	0	0	0	0	0
mmu-miR-5107-5p	0	0	0	0	0	0	0	0	0	0	0	0	0	0	0
mmu-miR-5108	0	1629.33	198.413	0	57.4036	28.0864	0	0	12.2711	0	17.5501	0	0	0	0
mmu-miR-511-3p	0	0	0	11.1983	0	39.321	0	0	0	0	0	0	8.42197	0	0
mmu-miR-511-5p	0	0	0	0	0	0	0	0	0	0	0	0	0	0	0
mmu-miR-5110	0	2953.16	1190.48	7.46556	0	0	0	0	0	12.6969	0	25.9723	8.42197	7.96033	0
mmu-miR-5112	76.5931	2953.16	992.063	0	21.5264	39.321	0	0	0	38.0907	0	0	75.7978	31.8413	0
mmu-miR-5113	0	0	0	0	0	0	0	0	0	0	0	0	0	0	0
mmu-miR-5114	0	0	0	0	0	0	0	0	0	0	0	0	0	0	0
mmu-miR-5116	0	0	0	0	0	0	0	0	0	0	0	0	0	0	0
mmu-miR-5118	0	0	0	0	0	0	0	0	0	4.2323	0	0	0	0	0
mmu-miR-5119	0	0	0	7.46556	7.17545	39.321	44.8954	34.6781	0	0	0	0	42.1099	0	0
mmu-miR-5120	0	0	0	0	0	0	0	0	0	0	0	0	0	0	0
mmu-miR-5121	0	0	0	3.73278	0	0	0	34.6781	24.5423	93.1107	5.85004	6.49308	0	47.762	144.494
mmu-miR-5122	0	0	0	0	0	0	0	0	0	0	0	0	0	0	0
mmu-miR-5123	0	0	0	14.9311	7.17545	0	74.8257	0	0	0	0	0	0	0	33.9986
mmu-miR-5124a	0	0	0	0	0	0	0	0	0	0	0	0	0	0	0
mmu-miR-5124b	0	0	0	0	0	0	0	0	0	0	0	0	0	0	0
mmu-miR-5125	0	0	0	0	0	0	0	0	0	0	0	0	0	0	0
mmu-miR-5126	8961.4	7942.97	12500	1866.39	2941.94	1836.85	1032.59	566.409	564.473	474.018	368.553	435.037	597.96	421.897	467.48
mmu-miR-5127	0	0	0	0	0	0	0	0	0	0	0	0	0	0	0
mmu-miR-5128	0	0	198.413	59.7244	93.2809	101.111	134.686	46.2374	110.44	181.989	11.7001	90.9032	193.705	55.7223	76.4968
mmu-miR-5129-3p	0	0	0	0	0	0	0	0	0	0	0	0	0	0	0
mmu-miR-5129-5p	0	0	0	0	0	0	0	34.6781	0	0	0	0	0	0	0
mmu-miR-5130	0	0	0	0	0	0	0	0	0	0	0	0	25.2659	0	0
mmu-miR-5131	0	0	0	0	0	0	0	0	0	0	0	0	0	0	0
mmu-miR-5132-3p	0	0	0	0	0	0	0	0	0	0	0	0	0	0	0
mmu-miR-5132-5p	0	0	0	11.1983	28.7018	5.61728	29.9303	0	0	0	23.4002	0	0	0	0
mmu-miR-5133	0	0	0	0	0	0	0	0	0	0	0	0	0	0	0
mmu-miR-5134-3p	0	0	0	3.73278	0	0	0	0	0	0	58.5004	0	0	0	0
mmu-miR-5134-5p	0	0	0	0	0	0	0	0	24.5423	0	0	6.49308	50.5318	0	0
mmu-miR-5135	0	0	0	0	0	0	0	0	0	0	0	0	0	0	0
mmu-miR-5136	0	0	0	0	0	0	0	0	0	0	0	0	0	0	0
mmu-miR-532-3p	76.5931	203.666	793.651	212.768	315.72	348.272	643.501	809.155	306.779	334.352	286.652	435.037	530.584	302.492	552.477
mmu-miR-532-5p	76.5931	0	0	97.0522	129.158	123.58	74.8257	92.4749	147.254	177.757	269.102	51.9447	75.7978	79.6033	67.9971
mmu-miR-539-3p	0	0	0	3.73278	0	16.8518	44.8954	0	24.5423	12.6969	5.85004	0	0	0	0
mmu-miR-539-5p	76.5931	101.833	297.619	410.606	473.58	393.21	359.163	323.662	159.525	313.19	239.852	240.244	320.035	294.532	322.986
mmu-miR-540-3p	2144.61	101.833	892.857	1216.89	1994.78	1415.56	1825.75	832.274	1374.37	1345.87	1041.31	1227.19	2324.46	1202.01	1147.45
mmu-miR-540-5p	0	0	0	0	0	5.61728	0	0	0	4.2323	0	0	0	0	0
mmu-miR-541-3p	0	0	0	0	21.5264	0	0	0	24.5423	0	23.4002	0	0	7.96033	0
mmu-miR-541-5p	2068.01	1731.16	2777.78	2056.76	3408.34	2359.26	2663.79	1433.36	1607.52	1443.22	1187.56	1740.15	1423.31	1584.1	900.962
mmu-miR-542-3p	0	0	0	74.6556	78.93	174.136	0	11.5594	24.5423	46.5553	0	136.355	58.9538	55.7223	50.9979
mmu-miR-542-5p	0	203.666	99.2063	59.7244	179.386	28.0864	119.721	184.95	73.6269	80.4137	128.701	32.4654	84.2197	39.8016	25.4989
mmu-miR-543-3p	1685.05	101.833	1686.51	1291.54	2023.48	3909.63	808.117	2092.24	1693.42	1438.98	1134.91	1480.42	791.666	3446.82	4470.81
mmu-miR-543-5p	0	0	496.032	149.311	165.035	280.864	29.9303	138.712	343.592	249.706	169.651	246.737	134.752	167.167	101.996
mmu-miR-544-3p	0	0	0	0	0	0	0	0	0	0	0	0	0	0	0
mmu-miR-544-5p	0	0	0	0	0	0	0	0	0	0	0	0	0	0	0
mmu-miR-546	0	0	0	0	0	0	0	0	0	0	0	0	0	0	0
mmu-miR-547-3p	0	0	0	0	0	0	0	0	0	0	17.5501	0	0	0	0
mmu-miR-547-5p	0	0	0	0	0	0	0	0	0	0	0	0	0	0	0
mmu-miR-551b-3p	0	0	0	0	0	16.8518	29.9303	0	12.2711	0	0	19.4793	8.42197	15.9207	25.4989
mmu-miR-551b-5p	0	0	0	0	0	0	0	0	0	21.1615	0	0	0	0	0
mmu-miR-5615-3p	0	0	0	0	0	0	0	0	0	0	0	0	0	0	0
mmu-miR-5615-5p	0	0	0	0	0	0	0	0	0	0	0	0	0	0	0
mmu-miR-5616-3p	0	0	0	0	0	11.2346	0	0	0	0	0	0	0	0	16.9993
mmu-miR-5616-5p	0	0	0	0	0	0	14.9651	0	0	0	0	0	0	0	0
mmu-miR-5617-3p	0	0	0	0	0	0	0	0	0	0	0	0	0	0	0
mmu-miR-5617-5p	0	0	0	0	0	0	0	0	0	0	0	0	0	0	0
mmu-miR-5618-3p	0	0	0	0	0	0	0	0	0	0	0	0	0	0	0
mmu-miR-5618-5p	0	0	0	18.6639	0	0	0	0	0	0	0	0	0	0	0
mmu-miR-5619-3p	0	0	0	0	0	0	0	0	0	0	0	0	0	0	0
mmu-miR-5619-5p	0	0	0	0	0	0	0	0	0	0	0	0	0	0	0
mmu-miR-5620-3p	0	0	0	0	0	0	0	0	0	16.9292	0	25.9723	0	0	16.9993
mmu-miR-5620-5p	0	0	0	3.73278	0	0	0	23.1187	0	0	0	0	0	0	0
mmu-miR-5621-3p	0	0	0	0	0	0	0	0	0	0	0	0	0	0	0
mmu-miR-5621-5p	0	0	0	0	0	0	0	0	0	0	0	0	0	0	0
mmu-miR-5622-3p	0	0	0	0	14.3509	5.61728	59.8605	0	0	8.46461	52.6504	0	0	0	42.4982
mmu-miR-5622-5p	0	0	0	3.73278	28.7018	0	0	0	0	16.9292	11.7001	0	0	7.96033	8.49964
mmu-miR-5623-3p	0	0	0	0	7.17545	0	0	0	0	0	0	0	0	0	0
mmu-miR-5623-5p	0	0	0	0	0	0	0	0	0	0	0	0	0	0	0
mmu-miR-5624-3p	0	0	0	0	0	0	0	0	0	0	0	0	0	0	0
mmu-miR-5624-5p	0	0	0	0	0	0	0	0	0	0	0	0	0	0	0
mmu-miR-5625-3p	0	0	0	0	0	0	0	0	0	0	0	0	0	0	0
mmu-miR-5625-5p	0	0	0	0	0	0	0	0	0	0	0	0	0	0	0
mmu-miR-5626-3p	0	0	0	0	0	0	0	0	0	0	0	0	33.6879	0	0
mmu-miR-5626-5p	0	0	0	0	0	0	0	23.1187	12.2711	0	5.85004	0	0	0	0
mmu-miR-5627-3p	0	0	0	0	0	0	0	0	0	0	0	0	0	0	0
mmu-miR-5627-5p	0	0	0	0	0	0	0	0	0	0	0	0	0	0	0
mmu-miR-568	0	0	0	0	0	0	0	0	0	0	0	0	0	0	0
mmu-miR-5709-3p	0	0	0	0	0	0	0	0	0	0	0	0	0	0	0
mmu-miR-5709-5p	0	0	0	0	0	0	0	0	0	0	0	0	0	0	0
mmu-miR-5710	0	0	0	0	0	0	0	0	0	0	0	0	0	0	0
mmu-miR-574-3p	0	0	0	41.0606	78.93	117.963	119.721	404.578	196.338	84.6461	58.5004	370.106	84.2197	350.254	254.989
mmu-miR-574-5p	229.779	0	0	268.76	287.018	264.012	134.686	231.187	503.117	325.887	157.951	272.71	303.191	278.611	152.994
mmu-miR-582-3p	0	0	0	14.9311	0	11.2346	0	11.5594	0	12.6969	35.1002	25.9723	8.42197	23.881	0
mmu-miR-582-5p	0	0	0	14.9311	14.3509	61.7901	104.756	127.153	98.1691	50.7876	76.0505	90.9032	109.486	31.8413	8.49964
mmu-miR-590-3p	0	203.666	0	14.9311	0	5.61728	0	0	0	0	5.85004	0	0	0	0
mmu-miR-590-5p	0	407.332	0	0	0	5.61728	0	0	0	0	0	0	0	0	8.49964
mmu-miR-592-3p	0	0	0	0	0	50.5555	0	0	0	0	0	0	0	0	0
mmu-miR-592-5p	0	0	0	37.3278	121.983	61.7901	0	0	36.8134	4.2323	0	0	16.8439	0	0
mmu-miR-598-3p	0	0	0	7.46556	0	0	14.9651	0	0	38.0907	0	0	25.2659	0	0
mmu-miR-598-5p	0	0	0	0	0	16.8518	44.8954	0	0	0	0	0	0	0	0
mmu-miR-599	0	0	0	0	0	0	0	0	0	0	0	0	0	0	0
mmu-miR-615-3p	0	203.666	198.413	1119.83	1126.55	1718.89	2618.9	2496.82	2429.69	4439.69	3568.52	3136.16	2349.73	3367.22	3314.86
mmu-miR-615-5p	0	0	0	26.1294	0	44.9383	14.9651	34.6781	61.3557	93.1107	35.1002	38.9585	84.2197	0	25.4989
mmu-miR-6236	2757.35	6619.14	1686.51	276.226	538.159	337.037	867.978	381.459	638.099	372.443	292.502	344.133	1642.29	612.945	2541.39
mmu-miR-6237	0	0	0	0	0	0	0	0	0	0	0	0	0	0	0
mmu-miR-6238	0	0	0	0	0	0	0	0	0	0	0	6.49308	0	0	25.4989
mmu-miR-6239	0	0	0	0	7.17545	11.2346	0	0	0	4.2323	0	0	8.42197	0	0
mmu-miR-6240	2068.01	5397.15	4464.29	272.493	179.386	443.765	748.257	196.509	711.726	558.664	356.852	298.682	1928.63	947.279	3000.37
mmu-miR-6241	0	0	0	0	0	0	0	0	0	0	0	0	0	0	0
mmu-miR-6244	0	0	0	0	0	0	0	0	0	0	0	0	0	0	0
mmu-miR-6335	0	0	0	0	0	0	0	0	0	0	0	0	0	0	0
mmu-miR-6336	0	0	0	0	0	0	0	0	0	0	0	0	0	0	0
mmu-miR-6337	0	0	0	0	0	0	0	0	0	0	0	0	0	0	0
mmu-miR-6338	0	0	0	0	0	0	0	0	0	0	0	0	0	0	0
mmu-miR-6339	0	0	0	0	0	0	0	0	0	0	0	0	0	0	0
mmu-miR-6340	0	0	0	0	0	0	0	0	0	0	0	0	0	0	0
mmu-miR-6341	0	0	0	7.46556	0	0	0	11.5594	0	0	11.7001	0	0	0	0
mmu-miR-6342	0	0	0	0	0	0	0	0	0	0	0	0	0	0	0
mmu-miR-6343	0	0	0	0	0	0	0	0	0	0	0	0	0	0	0
mmu-miR-6344	0	0	0	0	0	0	0	0	0	0	0	0	0	0	0
mmu-miR-6345	0	0	0	0	0	0	0	0	0	0	0	0	0	0	0
mmu-miR-6346	0	0	0	0	0	0	0	0	0	0	0	0	0	0	0
mmu-miR-6347	0	0	0	0	0	0	0	0	0	0	0	0	0	0	0
mmu-miR-6348	0	0	0	0	0	0	0	0	0	0	0	0	0	0	0
mmu-miR-6349	0	0	0	0	0	0	0	0	0	0	0	0	0	0	0
mmu-miR-6350	0	0	0	0	0	0	0	0	0	0	0	0	0	0	0
mmu-miR-6351	0	0	0	0	0	0	0	0	0	0	0	0	0	0	0
mmu-miR-6352	0	0	0	0	0	0	0	0	0	0	0	0	0	0	0
mmu-miR-6353	0	0	0	0	0	0	0	0	0	0	0	0	0	0	0
mmu-miR-6354	0	0	0	0	0	0	0	0	0	0	0	0	0	0	0
mmu-miR-6355	0	0	0	0	0	0	0	0	0	0	0	0	0	0	0
mmu-miR-6356	0	0	0	0	0	0	0	0	0	0	0	0	0	0	0
mmu-miR-6357	0	0	0	0	0	0	0	0	0	0	0	0	0	0	0
mmu-miR-6358	0	0	0	0	0	0	0	0	0	0	0	0	0	0	0
mmu-miR-6359	0	0	0	0	0	0	0	0	0	0	0	0	0	0	0
mmu-miR-6360	0	0	0	0	0	0	0	0	0	0	0	0	0	0	0
mmu-miR-6361	0	0	0	0	0	0	0	0	0	0	0	0	0	0	0
mmu-miR-6362	0	0	0	0	0	0	0	0	0	0	0	0	0	0	0
mmu-miR-6363	0	0	0	0	0	0	0	0	0	0	0	0	0	0	0
mmu-miR-6364	0	0	0	0	0	0	0	0	0	0	0	0	0	0	0
mmu-miR-6365	0	0	0	0	0	0	0	0	0	0	0	0	0	0	0
mmu-miR-6366	0	0	0	0	0	0	0	0	0	0	0	0	0	0	0
mmu-miR-6367	0	0	0	0	0	0	0	0	0	0	0	0	0	0	0
mmu-miR-6368	0	0	0	0	0	0	0	0	0	0	0	0	0	0	0
mmu-miR-6369	0	0	0	0	0	0	0	0	0	0	0	0	0	0	0
mmu-miR-6370	0	0	0	0	0	0	0	0	0	0	0	0	0	0	0
mmu-miR-6371	0	0	0	0	0	0	0	0	0	0	0	0	0	0	0
mmu-miR-6372	0	0	0	0	0	0	0	0	0	0	0	0	0	0	0
mmu-miR-6373	0	0	0	0	0	0	0	0	0	0	0	0	0	0	0
mmu-miR-6374	0	0	0	0	0	0	0	0	0	0	0	0	0	0	0
mmu-miR-6375	0	0	0	0	0	0	0	0	0	0	0	0	0	0	0
mmu-miR-6376	0	0	0	0	0	0	0	0	0	0	0	0	0	0	0
mmu-miR-6377	0	0	0	0	0	0	0	0	0	0	0	0	0	0	0
mmu-miR-6378	0	0	0	0	0	0	0	0	0	0	0	0	0	0	0
mmu-miR-6379	0	0	0	0	0	0	0	0	0	0	0	0	0	0	0
mmu-miR-6380	0	0	0	0	0	0	0	0	0	0	0	0	0	0	0
mmu-miR-6381	0	0	0	0	0	0	0	0	0	0	0	0	0	0	0
mmu-miR-6382	0	0	0	0	0	0	0	0	0	0	0	0	0	0	0
mmu-miR-6383	0	0	0	0	0	0	0	0	0	0	0	0	0	0	0
mmu-miR-6384	0	0	0	0	0	0	0	0	0	0	0	0	0	0	0
mmu-miR-6385	0	0	0	0	0	0	0	0	0	0	0	0	0	0	0
mmu-miR-6386	0	0	0	0	0	0	0	0	0	0	0	0	0	0	0
mmu-miR-6387	0	0	0	0	0	0	0	0	0	0	0	0	0	0	0
mmu-miR-6388	0	0	0	0	0	0	0	0	0	0	0	0	0	0	0
mmu-miR-6389	0	0	0	0	0	0	0	0	0	0	0	0	0	0	0
mmu-miR-6390	0	0	0	0	0	0	0	0	0	0	0	0	0	0	0
mmu-miR-6391	0	0	0	0	0	0	0	0	0	0	0	0	0	0	0
mmu-miR-6392-3p	0	0	0	0	0	0	0	0	0	0	0	0	0	0	0
mmu-miR-6392-5p	0	0	0	0	0	0	0	0	0	0	0	0	0	0	0
mmu-miR-6393	0	0	0	0	0	0	0	0	0	0	0	0	0	0	0
mmu-miR-6394	0	0	0	0	0	0	0	0	0	0	0	0	0	0	0
mmu-miR-6395	0	0	0	0	0	0	0	0	0	0	0	0	0	0	0
mmu-miR-6396	0	0	0	0	0	0	0	0	0	0	0	0	0	0	0
mmu-miR-6397	0	0	0	0	0	0	0	0	0	0	0	0	0	0	0
mmu-miR-6398	0	0	0	0	0	0	0	0	0	0	0	0	0	0	0
mmu-miR-6399	0	0	0	11.1983	28.7018	5.61728	0	34.6781	0	12.6969	0	25.9723	92.6417	15.9207	0
mmu-miR-6400	0	0	0	0	0	0	0	0	0	0	0	0	0	0	0
mmu-miR-6401	0	0	0	0	0	0	0	0	0	0	0	0	0	0	0
mmu-miR-6402	0	0	0	0	0	0	0	0	0	0	0	0	0	0	0
mmu-miR-6403	0	0	0	0	0	0	0	0	0	0	0	0	0	0	0
mmu-miR-6404	0	0	0	0	0	0	0	0	0	0	0	0	0	0	0
mmu-miR-6405	0	0	0	0	0	0	0	0	0	0	0	0	0	0	0
mmu-miR-6406	0	0	0	0	0	0	0	0	0	0	0	0	0	0	0
mmu-miR-6407	0	0	0	0	0	0	0	0	0	0	0	0	0	0	0
mmu-miR-6408	0	0	0	0	0	0	0	0	0	0	0	0	0	0	0
mmu-miR-6409	0	0	0	0	0	0	0	0	0	0	0	0	0	0	0
mmu-miR-6410	0	0	0	0	0	0	0	0	0	0	0	0	0	0	0
mmu-miR-6411	0	0	0	0	0	0	0	0	0	0	0	0	0	0	0
mmu-miR-6412	0	0	0	0	0	0	0	0	0	0	0	0	0	0	0
mmu-miR-6413	0	0	0	0	0	0	0	0	0	0	0	0	0	0	0
mmu-miR-6414	0	0	0	0	0	0	0	0	0	0	0	0	0	0	0
mmu-miR-6415	0	0	0	0	0	0	0	0	0	0	0	0	0	0	0
mmu-miR-6416-3p	0	0	0	0	0	0	0	0	0	0	0	0	0	0	0
mmu-miR-6416-5p	0	0	0	0	0	0	0	0	0	0	0	0	0	0	0
mmu-miR-6417	0	0	0	0	0	0	0	0	0	0	0	0	0	0	0
mmu-miR-6418-3p	0	0	0	0	0	0	0	34.6781	12.2711	8.46461	29.2502	32.4654	16.8439	0	0
mmu-miR-6418-5p	0	0	0	0	0	0	0	0	0	0	0	0	0	0	0
mmu-miR-6419	0	0	0	0	0	0	0	0	0	0	0	0	0	0	0
mmu-miR-6420	0	0	0	0	0	0	0	0	0	0	0	0	0	0	0
mmu-miR-6481	306.373	101.833	0	18.6639	0	0	0	0	0	8.46461	0	0	0	31.8413	93.4961
mmu-miR-6516-3p	0	0	0	33.595	14.3509	0	0	0	0	21.1615	0	0	84.2197	0	42.4982
mmu-miR-6516-5p	0	0	0	11.1983	0	0	0	0	0	0	0	0	0	0	0
mmu-miR-652-3p	1302.08	1222	892.857	5214.69	3645.13	3948.95	5791.51	4531.27	5141.61	5565.48	4995.93	6343.74	4387.85	4083.65	5779.76
mmu-miR-652-5p	0	0	0	0	0	0	0	0	0	0	11.7001	0	0	0	0
mmu-miR-653-3p	0	0	0	0	0	0	0	0	0	0	0	0	0	0	0
mmu-miR-653-5p	0	0	0	0	0	0	0	0	0	0	0	0	0	0	0
mmu-miR-6537-3p	0	0	0	0	0	0	0	0	0	0	0	0	0	0	0
mmu-miR-6537-5p	0	0	0	0	0	0	0	0	0	0	0	0	0	0	0
mmu-miR-6538	459.559	509.165	1289.68	44.7933	86.1055	101.111	344.198	242.747	294.507	613.684	140.401	155.834	774.822	222.889	297.488
mmu-miR-6539	0	0	0	3.73278	0	0	0	11.5594	0	16.9292	17.5501	6.49308	33.6879	0	0
mmu-miR-654-3p	0	0	0	3.73278	0	0	0	0	0	0	0	0	0	0	0
mmu-miR-654-5p	0	0	0	0	0	0	0	0	0	0	0	0	0	0	0
mmu-miR-6540-3p	0	0	0	7.46556	28.7018	0	0	0	0	8.46461	11.7001	0	0	31.8413	0
mmu-miR-6540-5p	76.5931	0	198.413	93.3194	222.439	101.111	269.372	127.153	368.134	253.938	157.951	389.585	294.769	159.207	186.992
mmu-miR-6541	0	0	0	0	0	0	0	0	0	0	0	0	0	0	0
mmu-miR-6546-3p	229.779	0	0	7.46556	0	0	0	0	12.2711	16.9292	0	0	16.8439	7.96033	33.9986
mmu-miR-6546-5p	0	0	0	0	0	0	0	0	0	0	0	0	0	0	0
mmu-miR-664-3p	0	0	0	41.0606	7.17545	16.8518	0	11.5594	24.5423	46.5553	0	0	0	0	0
mmu-miR-664-5p	0	0	0	0	0	11.2346	0	0	0	0	0	25.9723	33.6879	0	0
mmu-miR-665-3p	153.186	407.332	198.413	291.157	452.054	668.457	284.337	427.696	282.236	596.755	286.652	207.779	193.705	326.373	356.985
mmu-miR-665-5p	0	0	0	0	0	0	0	0	0	0	0	0	0	0	0
mmu-miR-666-3p	0	0	0	29.8622	28.7018	0	29.9303	57.7968	24.5423	42.323	105.301	19.4793	42.1099	39.8016	0
mmu-miR-666-5p	76.5931	0	0	85.8539	294.194	33.7037	89.7908	277.425	220.881	29.6261	140.401	116.876	269.503	111.445	33.9986
mmu-miR-667-3p	1225.49	1018.33	2380.95	1791.73	1865.62	2112.1	3786.18	3456.25	3423.65	3208.09	2609.12	4188.04	2375	3637.87	3892.84
mmu-miR-667-5p	0	0	0	11.1983	14.3509	5.61728	89.7908	0	0	0	23.4002	0	0	0	0
mmu-miR-668-3p	0	0	198.413	0	64.5791	84.2592	0	0	0	8.46461	0	0	0	47.762	8.49964
mmu-miR-668-5p	0	0	0	0	0	0	0	0	0	0	0	0	0	0	0
mmu-miR-669a-3-3p	0	0	0	3.73278	0	0	0	0	61.3557	0	0	32.4654	109.486	7.96033	16.9993
mmu-miR-669a-3p	0	0	0	0	0	0	0	0	0	0	0	0	0	0	0
mmu-miR-669a-5p	0	0	0	0	0	0	0	0	0	0	0	0	0	0	0
mmu-miR-669b-3p	0	0	0	7.46556	28.7018	0	0	34.6781	0	4.2323	0	0	0	0	0
mmu-miR-669b-5p	0	0	0	48.5261	35.8773	50.5555	89.7908	23.1187	12.2711	33.8584	0	19.4793	33.6879	0	8.49964
mmu-miR-669c-3p	0	0	0	0	0	0	0	0	24.5423	0	0	0	0	0	8.49964
mmu-miR-669c-5p	0	0	198.413	104.518	143.509	117.963	44.8954	0	147.254	59.2522	35.1002	110.382	33.6879	47.762	84.9964
mmu-miR-669d-2-3p	0	0	0	0	0	0	0	0	0	0	0	0	0	0	0
mmu-miR-669d-3p	0	0	0	0	0	0	0	0	0	0	0	0	0	0	0
mmu-miR-669d-5p	0	0	0	18.6639	0	11.2346	0	0	36.8134	8.46461	23.4002	0	0	47.762	8.49964
mmu-miR-669e-3p	0	0	0	0	0	0	0	0	0	0	0	6.49308	0	0	0
mmu-miR-669e-5p	0	0	0	0	0	0	0	0	0	4.2323	0	0	0	0	0
mmu-miR-669f-3p	0	0	0	37.3278	93.2809	11.2346	0	57.7968	110.44	25.3938	11.7001	0	8.42197	7.96033	50.9979
mmu-miR-669f-5p	0	0	0	0	14.3509	0	44.8954	0	0	8.46461	0	0	0	0	16.9993
mmu-miR-669g	0	0	0	0	0	0	0	0	0	0	0	0	0	0	0
mmu-miR-669h-3p	0	0	0	0	0	0	0	0	0	0	0	0	0	7.96033	0
mmu-miR-669h-5p	76.5931	0	0	0	0	0	0	0	0	0	0	0	0	0	0
mmu-miR-669i	0	0	0	0	0	0	0	0	0	0	0	0	0	0	0
mmu-miR-669j	0	0	0	0	0	0	0	0	0	0	0	0	0	0	0
mmu-miR-669k-3p	0	0	0	0	0	0	0	0	0	0	0	0	0	0	0
mmu-miR-669k-5p	0	0	0	0	0	0	0	0	0	0	0	0	0	0	0
mmu-miR-669l-3p	0	0	0	0	0	0	0	0	0	0	0	6.49308	0	0	0
mmu-miR-669l-5p	0	0	0	7.46556	43.0527	73.0247	179.582	11.5594	12.2711	88.8784	76.0505	32.4654	8.42197	79.6033	42.4982
mmu-miR-669m-3p	0	0	0	0	0	5.61728	0	0	0	0	0	0	0	0	0
mmu-miR-669m-5p	0	0	0	0	0	0	0	0	0	0	0	0	0	0	0
mmu-miR-669n	0	0	0	0	0	0	0	0	0	0	0	0	0	0	0
mmu-miR-669o-3p	0	0	0	0	0	0	0	0	0	0	0	0	0	0	0
mmu-miR-669o-5p	0	0	0	18.6639	35.8773	22.4691	0	23.1187	24.5423	25.3938	58.5004	12.9862	0	7.96033	16.9993
mmu-miR-669p-3p	0	0	0	18.6639	0	22.4691	0	0	0	0	0	12.9862	33.6879	0	0
mmu-miR-669p-5p	0	0	0	0	0	0	0	0	0	0	0	0	0	0	0
mmu-miR-670-3p	0	0	0	0	0	0	0	0	0	4.2323	0	0	0	0	0
mmu-miR-670-5p	0	0	0	0	0	0	0	0	0	0	0	0	42.1099	0	0
mmu-miR-671-3p	0	0	0	0	0	11.2346	44.8954	92.4749	0	8.46461	23.4002	25.9723	8.42197	159.207	16.9993
mmu-miR-671-5p	0	0	99.2063	126.914	193.737	106.728	0	23.1187	208.609	165.06	46.8003	77.917	16.8439	87.5636	33.9986
mmu-miR-6715-3p	0	0	0	0	0	0	0	0	0	0	0	0	0	0	8.49964
mmu-miR-6715-5p	0	0	0	0	0	0	0	0	0	0	0	0	0	0	0
mmu-miR-672-3p	0	0	0	0	0	0	0	34.6781	0	0	0	0	0	0	0
mmu-miR-672-5p	0	0	0	130.647	150.685	95.4938	433.989	173.39	134.983	342.817	269.102	370.106	261.081	350.254	263.489
mmu-miR-673-3p	0	0	0	29.8622	57.4036	28.0864	149.651	57.7968	73.6269	59.2522	5.85004	103.889	185.283	39.8016	59.4975
mmu-miR-673-5p	842.525	101.833	297.619	675.633	731.896	685.309	733.291	1075.02	797.624	981.894	707.855	967.47	640.07	1050.76	1104.95
mmu-miR-674-3p	689.338	305.499	396.825	921.996	696.019	1134.69	882.943	1352.44	1423.45	994.591	748.805	1084.35	1061.17	1106.49	1342.94
mmu-miR-674-5p	1225.49	203.666	892.857	787.616	1750.81	735.864	1077.49	705.121	1043.05	1083.47	947.706	1090.84	724.29	1345.3	892.463
mmu-miR-675-3p	0	0	0	29.8622	7.17545	39.321	29.9303	23.1187	0	12.6969	52.6504	0	0	23.881	93.4961
mmu-miR-675-5p	0	0	0	33.595	0	117.963	0	34.6781	12.2711	25.3938	0	38.9585	0	0	0
mmu-miR-676-3p	306.373	101.833	198.413	474.063	387.475	707.778	867.978	1028.78	1276.2	1388.2	1205.11	662.295	480.053	1066.68	645.973
mmu-miR-676-5p	0	0	0	0	14.3509	0	0	0	0	0	0	0	0	0	0
mmu-miR-6769b-3p	0	0	0	0	0	0	0	0	0	0	0	0	0	0	0
mmu-miR-6769b-5p	0	0	0	0	0	0	0	0	0	0	0	0	0	0	0
mmu-miR-677-3p	0	0	0	0	0	0	0	0	49.0846	0	23.4002	19.4793	0	0	0
mmu-miR-677-5p	0	0	0	3.73278	0	0	0	0	0	0	0	0	0	0	0
mmu-miR-678	0	0	0	0	0	0	0	0	0	0	0	0	0	0	0
mmu-miR-679-3p	306.373	0	595.238	37.3278	107.632	16.8518	119.721	127.153	73.6269	80.4137	76.0505	149.341	25.2659	55.7223	25.4989
mmu-miR-679-5p	0	0	0	100.785	121.983	213.457	14.9651	57.7968	61.3557	50.7876	52.6504	103.889	227.393	111.445	59.4975
mmu-miR-680	0	0	0	0	0	0	0	0	0	0	0	0	0	0	0
mmu-miR-681	0	0	0	0	0	0	0	0	0	0	0	0	0	0	0
mmu-miR-682	0	0	0	0	0	0	0	0	0	0	0	0	0	0	0
mmu-miR-683	0	0	0	0	0	0	0	0	0	0	0	0	0	0	0
mmu-miR-684	0	0	0	0	0	0	0	0	0	0	0	0	0	0	0
mmu-miR-686	0	0	0	0	0	0	0	0	0	0	0	0	0	0	0
mmu-miR-687	0	0	0	0	0	0	0	0	0	0	0	0	0	0	0
mmu-miR-688	0	0	0	0	0	0	0	0	0	0	0	0	0	0	0
mmu-miR-6896-3p	0	0	0	0	0	0	0	0	0	0	0	0	0	0	0
mmu-miR-6896-5p	0	0	0	0	0	0	0	0	0	0	0	0	0	0	0
mmu-miR-6897-3p	0	0	0	0	0	0	0	0	0	0	0	0	0	0	0
mmu-miR-6897-5p	0	0	0	0	0	0	0	0	0	0	0	0	25.2659	0	0
mmu-miR-6898-3p	0	0	0	0	0	0	0	0	0	0	0	0	0	0	0
mmu-miR-6898-5p	0	0	0	0	0	22.4691	0	0	0	0	0	0	0	23.881	50.9979
mmu-miR-6899-3p	0	0	0	0	0	0	0	0	0	0	0	0	0	0	0
mmu-miR-6899-5p	0	0	0	0	0	0	0	0	0	0	0	0	25.2659	0	0
mmu-miR-690	153.186	712.831	396.825	11.1983	43.0527	106.728	59.8605	80.9155	294.507	495.179	169.651	168.82	665.336	374.135	7139.7
mmu-miR-6900-3p	0	0	0	0	0	0	0	0	0	0	0	19.4793	0	0	0
mmu-miR-6900-5p	0	0	0	0	0	0	0	0	0	0	0	0	0	0	0
mmu-miR-6901-3p	0	0	0	0	0	0	0	0	0	0	0	0	0	0	0
mmu-miR-6901-5p	0	0	0	0	0	0	0	0	0	0	0	0	0	0	0
mmu-miR-6902-3p	0	0	0	0	0	0	0	0	0	0	0	0	0	0	0
mmu-miR-6902-5p	0	0	0	0	0	0	0	0	0	0	0	0	0	0	0
mmu-miR-6903-3p	0	0	0	0	0	0	0	0	0	0	0	0	0	0	0
mmu-miR-6903-5p	0	0	0	0	0	0	0	0	0	0	0	0	0	0	0
mmu-miR-6904-3p	0	0	0	0	0	0	0	0	0	0	0	0	0	0	0
mmu-miR-6904-5p	0	0	0	0	28.7018	0	0	0	0	21.1615	0	0	0	0	0
mmu-miR-6905-3p	0	0	0	0	0	0	0	0	0	0	0	0	0	0	0
mmu-miR-6905-5p	0	0	0	0	0	0	0	0	24.5423	0	0	0	0	0	25.4989
mmu-miR-6906-3p	0	0	0	0	0	0	0	0	0	0	0	0	0	0	0
mmu-miR-6906-5p	0	0	0	0	0	0	0	0	0	0	0	0	0	0	0
mmu-miR-6907-3p	0	0	0	0	0	0	0	0	0	0	0	0	0	0	50.9979
mmu-miR-6907-5p	0	0	0	0	0	0	0	0	0	0	0	0	0	0	0
mmu-miR-6908-3p	0	0	0	0	0	0	0	0	0	0	0	0	0	0	0
mmu-miR-6908-5p	0	0	0	0	0	0	0	0	0	0	0	0	0	0	0
mmu-miR-6909-3p	0	0	0	0	0	0	0	0	0	0	0	0	0	0	0
mmu-miR-6909-5p	0	0	0	0	0	0	0	0	0	0	0	0	0	0	0
mmu-miR-691	0	0	0	0	0	0	0	0	0	0	0	0	0	0	0
mmu-miR-6910-3p	0	0	0	0	0	0	0	0	0	0	0	0	0	0	0
mmu-miR-6910-5p	0	0	0	0	0	0	0	0	0	0	0	0	0	0	0
mmu-miR-6911-3p	0	0	0	0	7.17545	0	0	0	0	16.9292	0	0	0	0	0
mmu-miR-6911-5p	0	0	0	0	0	0	0	23.1187	0	0	0	6.49308	0	0	0
mmu-miR-6912-3p	0	0	0	0	0	0	0	0	0	0	0	0	0	0	0
mmu-miR-6912-5p	0	0	0	14.9311	0	0	0	34.6781	24.5423	0	0	6.49308	0	0	0
mmu-miR-6913-3p	0	0	0	0	0	0	0	0	0	0	11.7001	0	16.8439	0	8.49964
mmu-miR-6913-5p	0	0	0	0	0	0	0	0	0	0	17.5501	0	0	0	0
mmu-miR-6914-3p	0	0	0	0	0	0	0	0	24.5423	0	0	19.4793	0	55.7223	8.49964
mmu-miR-6914-5p	0	0	0	0	0	0	0	0	0	0	0	0	0	0	0
mmu-miR-6915-3p	0	0	0	3.73278	0	0	29.9303	0	0	0	0	0	0	31.8413	0
mmu-miR-6915-5p	0	0	0	0	0	0	0	0	0	0	0	0	0	0	0
mmu-miR-6916-3p	0	0	0	0	0	0	0	0	0	0	0	0	0	0	0
mmu-miR-6916-5p	0	0	0	0	14.3509	0	0	0	0	0	0	0	0	0	0
mmu-miR-6917-3p	0	0	0	0	0	0	0	0	0	0	0	0	0	0	0
mmu-miR-6917-5p	0	0	0	0	0	0	0	0	0	0	0	0	0	0	0
mmu-miR-6918-3p	0	0	0	0	0	0	0	0	0	0	0	0	0	0	0
mmu-miR-6918-5p	0	0	0	0	0	0	0	0	0	8.46461	0	0	0	0	0
mmu-miR-6919-3p	0	0	0	0	0	0	0	0	24.5423	0	0	0	0	0	0
mmu-miR-6919-5p	0	0	0	0	0	0	0	0	0	0	0	0	0	0	0
mmu-miR-692	0	0	0	0	0	0	0	0	0	0	0	0	0	0	16.9993
mmu-miR-6920-3p	0	0	0	0	0	0	0	0	0	0	0	0	0	7.96033	0
mmu-miR-6920-5p	0	0	0	0	0	0	0	0	0	0	0	0	0	0	0
mmu-miR-6921-3p	0	0	0	0	0	0	0	0	0	0	17.5501	0	0	0	0
mmu-miR-6921-5p	0	0	0	0	0	0	0	0	0	0	0	0	0	0	0
mmu-miR-6922-3p	0	0	0	0	0	0	0	0	0	0	0	0	0	0	0
mmu-miR-6922-5p	0	0	0	0	0	0	0	0	0	0	0	0	0	0	0
mmu-miR-6923-3p	0	0	0	0	0	0	0	0	0	0	0	0	0	0	0
mmu-miR-6923-5p	0	0	0	0	0	0	0	0	0	0	0	0	0	0	0
mmu-miR-6924-3p	0	0	0	0	0	0	0	0	0	0	0	0	0	0	0
mmu-miR-6924-5p	0	0	0	0	0	0	0	0	0	0	0	0	0	0	0
mmu-miR-6925-3p	0	0	0	0	0	0	14.9651	0	0	4.2323	0	0	0	0	0
mmu-miR-6925-5p	0	0	0	0	0	0	0	0	0	0	0	0	0	0	0
mmu-miR-6926-3p	0	0	0	0	0	0	0	0	0	0	0	0	0	0	33.9986
mmu-miR-6926-5p	0	0	0	0	0	0	0	69.3561	12.2711	16.9292	0	0	0	0	0
mmu-miR-6927-3p	0	0	0	0	0	0	0	0	0	4.2323	0	0	0	0	0
mmu-miR-6927-5p	0	0	0	0	0	0	0	0	36.8134	8.46461	0	0	0	0	0
mmu-miR-6928-3p	0	0	0	0	0	0	0	0	0	0	0	0	0	0	0
mmu-miR-6928-5p	0	0	0	0	0	0	0	0	0	0	0	0	0	0	0
mmu-miR-6929-3p	0	0	0	0	0	0	0	0	0	12.6969	0	0	0	0	0
mmu-miR-6929-5p	0	0	0	0	0	0	0	0	0	0	0	0	0	0	0
mmu-miR-693-3p	0	0	0	0	0	0	0	0	0	0	0	0	0	0	0
mmu-miR-693-5p	0	0	0	3.73278	0	0	14.9651	0	0	0	5.85004	0	0	0	0
mmu-miR-6930-3p	0	0	0	0	0	0	0	0	0	0	0	0	0	0	0
mmu-miR-6930-5p	0	0	0	0	35.8773	0	0	0	0	0	0	0	0	0	0
mmu-miR-6931-3p	0	0	0	0	0	0	0	0	0	0	0	0	0	0	0
mmu-miR-6931-5p	0	0	0	0	0	0	0	0	0	0	0	0	0	0	0
mmu-miR-6932-3p	0	0	0	0	0	0	0	0	0	0	0	0	0	0	0
mmu-miR-6932-5p	0	0	0	0	0	0	0	0	0	0	0	0	0	0	0
mmu-miR-6933-3p	0	0	0	0	0	0	0	0	0	0	0	25.9723	0	0	0
mmu-miR-6933-5p	0	0	0	0	0	0	0	0	0	0	0	0	0	0	0
mmu-miR-6934-3p	0	0	0	0	0	0	0	0	0	0	0	19.4793	0	0	0
mmu-miR-6934-5p	0	0	0	0	0	0	0	0	24.5423	29.6261	0	0	25.2659	0	0
mmu-miR-6935-3p	0	0	0	0	0	0	0	0	0	0	0	0	0	0	0
mmu-miR-6935-5p	0	0	0	0	0	0	0	0	0	0	0	0	0	0	0
mmu-miR-6936-3p	0	0	99.2063	0	0	0	29.9303	0	0	0	0	0	0	0	0
mmu-miR-6936-5p	0	0	0	0	0	0	0	0	0	0	0	0	0	0	0
mmu-miR-6937-3p	0	0	0	0	0	0	0	0	0	0	0	0	0	0	0
mmu-miR-6937-5p	0	0	0	0	0	0	0	0	0	0	0	0	0	7.96033	0
mmu-miR-6938-3p	0	0	0	0	0	0	0	0	0	0	0	0	0	0	0
mmu-miR-6938-5p	0	0	0	0	0	0	0	0	0	0	0	0	0	0	0
mmu-miR-6939-3p	0	0	0	0	0	0	0	0	0	4.2323	0	0	0	15.9207	0
mmu-miR-6939-5p	0	0	0	0	0	0	0	0	0	0	0	0	0	0	0
mmu-miR-694	0	0	0	0	0	0	0	0	0	0	0	0	0	0	0
mmu-miR-6940-3p	0	0	0	0	0	0	0	0	12.2711	0	40.9503	0	0	0	0
mmu-miR-6940-5p	0	0	0	0	0	0	0	0	0	0	0	0	0	0	0
mmu-miR-6941-3p	0	0	0	0	0	0	0	0	0	4.2323	0	0	0	0	0
mmu-miR-6941-5p	0	0	0	0	0	0	0	0	0	0	0	0	0	0	0
mmu-miR-6942-3p	0	0	0	0	0	0	0	0	0	0	0	0	0	0	0
mmu-miR-6942-5p	0	0	0	0	0	0	0	0	0	0	52.6504	0	0	0	0
mmu-miR-6943-3p	0	0	0	11.1983	0	11.2346	14.9651	0	36.8134	0	0	0	0	15.9207	0
mmu-miR-6943-5p	0	0	0	0	0	0	0	0	0	0	0	0	0	0	0
mmu-miR-6944-3p	0	0	0	115.716	86.1055	134.815	134.686	115.594	85.898	148.131	46.8003	84.4101	42.1099	175.127	288.988
mmu-miR-6944-5p	0	0	0	14.9311	0	0	0	0	0	8.46461	0	0	0	0	0
mmu-miR-6945-3p	0	0	0	3.73278	0	0	0	0	0	0	0	0	0	0	0
mmu-miR-6945-5p	0	0	0	0	0	0	0	0	0	0	0	0	0	0	0
mmu-miR-6946-3p	0	0	0	0	0	0	0	0	0	4.2323	0	0	0	0	0
mmu-miR-6946-5p	0	0	0	0	0	0	0	0	0	0	0	0	0	15.9207	0
mmu-miR-6947-3p	0	0	0	0	0	0	0	0	0	0	0	0	0	0	0
mmu-miR-6947-5p	0	0	0	0	0	0	0	0	0	0	0	0	0	0	0
mmu-miR-6948-3p	0	0	0	0	7.17545	0	14.9651	0	0	0	0	0	0	23.881	0
mmu-miR-6948-5p	0	0	0	0	0	0	0	0	0	0	0	0	0	0	0
mmu-miR-6949-3p	0	0	0	0	0	0	0	0	0	0	0	0	0	0	0
mmu-miR-6949-5p	0	0	0	0	0	0	0	0	0	0	0	0	0	0	0
mmu-miR-695	0	0	0	0	0	0	0	0	0	0	0	0	0	0	0
mmu-miR-6950-3p	0	0	0	0	0	0	0	0	0	0	0	0	0	0	0
mmu-miR-6950-5p	0	0	0	0	0	0	0	0	0	0	0	0	16.8439	0	0
mmu-miR-6951-3p	0	0	0	0	0	0	0	0	0	0	0	0	0	0	0
mmu-miR-6951-5p	0	0	0	0	0	0	0	0	0	0	0	0	0	0	0
mmu-miR-6952-3p	0	0	0	11.1983	0	0	0	34.6781	12.2711	12.6969	0	0	0	15.9207	0
mmu-miR-6952-5p	0	0	0	18.6639	0	0	0	0	0	0	0	0	0	0	0
mmu-miR-6953-3p	0	0	0	0	0	0	0	0	0	0	0	0	0	0	0
mmu-miR-6953-5p	0	0	0	0	0	0	0	0	0	0	0	0	0	0	0
mmu-miR-6954-3p	0	0	0	0	0	16.8518	0	0	0	0	11.7001	0	0	0	0
mmu-miR-6954-5p	0	0	0	0	0	0	0	0	0	0	0	0	0	0	0
mmu-miR-6955-3p	0	0	0	0	0	0	0	0	0	12.6969	0	0	0	0	0
mmu-miR-6955-5p	0	0	0	0	0	0	0	0	0	0	0	0	0	0	0
mmu-miR-6956-3p	0	0	0	0	0	0	0	0	0	0	0	0	0	0	0
mmu-miR-6956-5p	0	0	0	0	0	0	0	0	24.5423	0	0	0	0	0	0
mmu-miR-6957-3p	0	0	0	0	0	0	0	0	0	0	0	0	0	0	0
mmu-miR-6957-5p	0	0	0	0	0	0	0	0	0	0	0	0	0	0	0
mmu-miR-6958-3p	0	0	0	0	64.5791	0	59.8605	11.5594	0	4.2323	17.5501	0	33.6879	0	0
mmu-miR-6958-5p	0	0	0	0	0	0	0	0	0	29.6261	0	0	0	0	8.49964
mmu-miR-6959-3p	0	0	0	0	0	0	0	0	0	0	0	0	0	23.881	0
mmu-miR-6959-5p	0	0	0	0	0	0	0	0	0	0	0	0	0	0	0
mmu-miR-696	0	0	0	0	0	0	0	0	0	0	0	0	0	0	0
mmu-miR-6960-3p	0	0	0	0	0	0	0	0	0	0	0	0	0	0	0
mmu-miR-6960-5p	0	0	0	7.46556	0	0	14.9651	0	0	25.3938	0	0	0	39.8016	0
mmu-miR-6961-3p	0	0	0	0	0	0	0	0	0	0	0	0	0	0	0
mmu-miR-6961-5p	0	0	0	0	0	0	0	0	0	0	0	0	0	0	0
mmu-miR-6962-3p	0	0	0	0	0	22.4691	0	0	24.5423	0	0	0	0	0	0
mmu-miR-6962-5p	0	0	0	0	0	0	0	0	0	0	0	0	0	0	0
mmu-miR-6963-3p	0	0	0	0	0	0	0	0	0	0	0	0	0	7.96033	0
mmu-miR-6963-5p	0	0	0	0	0	0	0	0	0	0	0	0	0	0	0
mmu-miR-6964-3p	0	0	0	0	0	0	0	0	0	0	0	0	0	0	0
mmu-miR-6964-5p	0	0	0	0	0	0	0	0	0	0	0	0	0	0	0
mmu-miR-6965-3p	0	0	0	0	0	0	0	0	0	0	0	0	0	0	0
mmu-miR-6965-5p	0	0	0	0	0	0	0	0	0	0	0	0	33.6879	0	0
mmu-miR-6966-3p	0	0	0	0	0	11.2346	0	0	0	0	0	0	0	0	0
mmu-miR-6966-5p	0	0	0	0	0	0	0	0	0	0	0	0	8.42197	0	0
mmu-miR-6967-3p	0	0	0	14.9311	21.5264	0	0	11.5594	61.3557	29.6261	0	19.4793	16.8439	15.9207	50.9979
mmu-miR-6967-5p	0	0	0	14.9311	0	0	0	0	0	0	5.85004	0	0	15.9207	0
mmu-miR-6968-3p	0	0	0	0	0	0	0	0	0	0	0	0	0	0	0
mmu-miR-6968-5p	0	0	0	0	0	0	0	0	0	0	0	0	0	0	0
mmu-miR-6969-3p	0	0	0	0	0	0	0	0	0	0	0	0	0	0	0
mmu-miR-6969-5p	0	0	0	0	0	0	0	0	0	0	0	0	0	0	0
mmu-miR-697	0	0	0	0	0	0	0	0	0	0	0	0	0	0	0
mmu-miR-6970-3p	0	0	0	0	0	0	0	0	0	0	0	6.49308	0	0	0
mmu-miR-6970-5p	0	0	0	0	0	0	89.7908	0	0	0	0	0	0	0	0
mmu-miR-6971-3p	0	0	0	0	0	0	0	0	0	0	0	0	0	0	0
mmu-miR-6971-5p	0	0	0	0	0	0	0	0	0	0	0	0	0	0	0
mmu-miR-6972-3p	0	0	0	0	0	0	0	0	0	0	0	0	0	0	0
mmu-miR-6972-5p	0	0	0	0	0	0	0	0	0	0	0	0	0	0	0
mmu-miR-6973a-3p	0	0	0	0	0	0	0	0	0	0	0	0	0	0	0
mmu-miR-6973a-5p	0	0	0	0	0	0	0	0	0	0	0	0	0	0	0
mmu-miR-6973b-3p	0	0	0	0	0	0	0	0	0	0	0	0	0	0	0
mmu-miR-6973b-5p	0	0	0	0	0	0	0	0	0	0	0	0	0	0	0
mmu-miR-6974-3p	0	0	0	0	0	0	0	0	0	0	0	0	0	0	0
mmu-miR-6974-5p	0	0	0	0	0	0	0	0	0	0	0	0	0	0	0
mmu-miR-6975-3p	0	0	0	7.46556	14.3509	16.8518	14.9651	23.1187	24.5423	8.46461	0	45.4516	92.6417	31.8413	33.9986
mmu-miR-6975-5p	0	0	0	0	0	0	0	0	0	0	5.85004	0	0	0	0
mmu-miR-6976-3p	0	0	0	0	0	0	0	0	0	12.6969	0	0	16.8439	7.96033	0
mmu-miR-6976-5p	0	0	0	0	0	0	0	0	0	0	0	0	0	0	0
mmu-miR-6977-3p	0	0	0	0	0	0	0	0	0	0	0	0	0	0	0
mmu-miR-6977-5p	0	0	0	0	0	0	0	0	0	16.9292	0	0	0	0	0
mmu-miR-6978-3p	0	0	0	0	0	0	0	0	0	0	0	0	0	0	0
mmu-miR-6978-5p	0	0	0	0	0	0	0	0	0	0	0	0	0	0	0
mmu-miR-6979-3p	0	0	0	0	0	0	0	0	0	0	0	0	0	0	0
mmu-miR-6979-5p	0	0	0	0	0	0	0	0	0	0	0	0	0	0	0
mmu-miR-698-3p	0	0	0	0	0	0	0	0	0	0	0	0	0	0	0
mmu-miR-698-5p	0	0	0	0	0	0	0	0	0	0	0	0	0	0	0
mmu-miR-6980-3p	0	0	0	0	0	0	0	0	0	0	0	0	0	0	0
mmu-miR-6980-5p	0	0	0	0	0	0	0	0	0	0	0	0	0	0	0
mmu-miR-6981-3p	0	0	0	0	14.3509	0	0	0	0	0	0	0	0	0	0
mmu-miR-6981-5p	0	0	0	0	0	0	0	0	0	0	0	0	0	0	0
mmu-miR-6982-3p	0	0	0	0	0	0	0	0	0	0	0	0	0	0	0
mmu-miR-6982-5p	0	0	0	0	0	0	0	0	0	0	0	0	0	0	0
mmu-miR-6983-3p	0	0	0	0	0	0	0	0	0	0	0	0	0	0	0
mmu-miR-6983-5p	0	0	0	0	0	0	0	0	0	0	0	0	0	0	0
mmu-miR-6984-3p	0	0	0	0	0	0	0	0	0	0	0	0	0	0	0
mmu-miR-6984-5p	0	0	0	0	0	0	0	0	0	0	0	0	0	0	0
mmu-miR-6985-3p	0	0	0	0	0	0	0	0	85.898	0	0	0	0	0	0
mmu-miR-6985-5p	0	0	0	0	0	0	0	0	0	0	0	0	0	0	0
mmu-miR-6986-3p	0	0	0	3.73278	0	0	0	0	0	0	0	0	0	0	0
mmu-miR-6986-5p	0	0	0	0	0	0	0	0	0	12.6969	0	0	0	0	0
mmu-miR-6987-3p	0	0	0	0	0	0	0	0	0	0	0	0	0	0	0
mmu-miR-6987-5p	0	0	0	0	0	0	0	0	0	21.1615	0	0	0	0	25.4989
mmu-miR-6988-3p	0	0	0	0	35.8773	5.61728	0	23.1187	0	0	0	0	0	0	16.9993
mmu-miR-6988-5p	0	0	0	0	0	0	0	0	0	0	0	0	0	0	0
mmu-miR-6989-3p	0	0	0	0	0	0	0	0	0	0	17.5501	0	0	0	0
mmu-miR-6989-5p	0	0	0	0	0	0	0	0	0	0	0	0	0	0	0
mmu-miR-6990-3p	0	0	0	0	0	0	0	0	0	0	0	0	0	0	0
mmu-miR-6990-5p	0	0	0	0	0	0	0	0	0	0	0	0	0	0	0
mmu-miR-6991-3p	0	0	0	0	0	11.2346	29.9303	0	0	29.6261	29.2502	0	16.8439	0	25.4989
mmu-miR-6991-5p	0	0	0	0	0	0	0	0	0	0	0	0	0	0	0
mmu-miR-6992-3p	0	0	0	0	0	0	0	0	0	0	0	0	0	0	0
mmu-miR-6992-5p	0	0	0	0	0	0	0	0	0	0	0	0	0	0	0
mmu-miR-6993-3p	0	0	0	0	0	0	0	0	0	0	0	0	0	0	0
mmu-miR-6993-5p	0	0	0	0	0	0	0	0	0	0	0	0	0	0	0
mmu-miR-6994-3p	0	0	0	0	0	0	0	0	0	0	0	0	0	0	0
mmu-miR-6994-5p	0	0	0	0	0	0	0	0	0	0	0	0	0	0	0
mmu-miR-6995-3p	0	0	0	0	0	0	0	0	0	4.2323	0	0	0	0	0
mmu-miR-6995-5p	0	0	0	0	0	0	0	0	0	0	0	0	0	0	0
mmu-miR-6996-3p	0	0	0	0	0	0	0	0	0	0	0	0	0	0	0
mmu-miR-6996-5p	0	0	0	0	0	0	0	0	0	0	0	0	0	0	0
mmu-miR-6997-3p	0	0	0	0	0	0	0	0	0	0	0	0	0	0	0
mmu-miR-6997-5p	0	0	0	0	0	0	0	0	0	0	0	0	0	0	0
mmu-miR-6998-3p	0	0	0	0	0	0	0	0	0	0	0	0	0	0	0
mmu-miR-6998-5p	0	0	0	0	0	0	0	0	0	4.2323	0	0	0	0	0
mmu-miR-6999-3p	0	0	0	0	0	0	0	0	0	0	0	0	0	0	0
mmu-miR-6999-5p	0	0	0	0	0	0	0	0	0	0	0	0	0	0	0
mmu-miR-700-3p	0	0	0	37.3278	0	22.4691	0	57.7968	0	25.3938	0	84.4101	33.6879	47.762	8.49964
mmu-miR-700-5p	0	0	0	0	0	0	0	0	0	0	0	0	50.5318	15.9207	0
mmu-miR-7000-3p	0	0	0	0	0	0	0	0	0	0	17.5501	0	0	0	0
mmu-miR-7000-5p	0	0	0	0	0	0	0	0	0	0	0	0	0	0	0
mmu-miR-7001-3p	0	0	0	0	0	0	0	0	0	0	0	0	0	0	0
mmu-miR-7001-5p	0	0	0	0	0	0	0	0	0	0	0	0	0	0	0
mmu-miR-7002-3p	0	0	0	0	7.17545	0	0	0	0	0	0	0	0	0	0
mmu-miR-7002-5p	0	0	0	0	0	0	0	0	0	0	0	0	0	0	8.49964
mmu-miR-7003-3p	0	0	0	0	0	0	0	0	0	0	0	0	0	0	0
mmu-miR-7003-5p	0	0	0	0	28.7018	0	29.9303	0	0	4.2323	0	6.49308	16.8439	0	8.49964
mmu-miR-7004-3p	0	0	0	0	0	0	0	0	0	0	0	0	0	0	0
mmu-miR-7004-5p	0	0	0	0	0	0	0	0	0	0	0	0	0	0	0
mmu-miR-7005-3p	0	0	0	0	0	0	0	0	0	0	0	0	0	0	0
mmu-miR-7005-5p	0	0	0	0	0	0	0	0	0	0	0	0	0	0	0
mmu-miR-7006-3p	0	0	0	7.46556	0	0	0	0	0	0	0	0	0	0	0
mmu-miR-7006-5p	0	0	0	0	0	0	0	0	0	0	0	0	0	0	0
mmu-miR-7007-3p	0	0	0	0	0	0	0	0	0	0	0	0	0	0	0
mmu-miR-7007-5p	0	0	0	0	0	0	0	0	0	0	0	0	0	0	0
mmu-miR-7008-3p	0	0	0	0	0	0	0	0	0	0	0	0	0	0	0
mmu-miR-7008-5p	0	0	0	0	0	0	59.8605	0	0	0	0	0	0	0	0
mmu-miR-7009-3p	0	0	0	0	0	0	0	0	0	0	0	0	0	0	0
mmu-miR-7009-5p	0	0	0	0	0	0	0	0	0	0	0	0	0	0	0
mmu-miR-701-3p	0	0	0	0	0	5.61728	0	0	0	0	0	45.4516	0	0	0
mmu-miR-701-5p	0	0	0	0	0	0	14.9651	0	0	0	0	0	0	0	16.9993
mmu-miR-7010-3p	0	0	0	0	0	0	0	0	0	0	0	0	0	0	0
mmu-miR-7010-5p	0	0	0	0	0	0	0	0	0	0	0	0	0	0	0
mmu-miR-7011-3p	0	0	0	0	0	0	0	0	0	0	0	0	0	0	0
mmu-miR-7011-5p	0	0	0	0	0	0	0	0	0	0	0	0	0	0	0
mmu-miR-7012-3p	0	0	0	0	0	0	0	0	0	0	0	0	0	0	0
mmu-miR-7012-5p	0	0	0	0	0	0	0	0	0	0	0	0	0	0	0
mmu-miR-7013-3p	0	0	0	0	0	0	0	0	0	0	0	0	0	0	0
mmu-miR-7013-5p	0	0	0	0	0	0	0	0	0	0	0	0	0	0	0
mmu-miR-7014-3p	0	0	0	0	0	0	0	0	0	0	0	0	0	0	0
mmu-miR-7014-5p	0	0	0	0	0	0	0	0	0	0	0	0	0	0	0
mmu-miR-7015-3p	0	0	0	3.73278	0	0	0	0	0	0	0	0	25.2659	0	8.49964
mmu-miR-7015-5p	0	0	0	0	0	0	0	0	0	0	0	0	0	0	0
mmu-miR-7016-3p	0	0	0	14.9311	0	11.2346	0	11.5594	24.5423	12.6969	0	0	8.42197	0	0
mmu-miR-7016-5p	0	0	0	0	0	0	0	0	0	0	11.7001	0	0	0	0
mmu-miR-7017-3p	0	0	0	0	0	0	0	0	0	16.9292	0	0	0	0	0
mmu-miR-7017-5p	0	0	0	0	0	0	0	0	0	0	0	0	0	0	0
mmu-miR-7018-3p	0	0	0	3.73278	7.17545	16.8518	29.9303	11.5594	0	8.46461	0	45.4516	0	31.8413	59.4975
mmu-miR-7018-5p	0	0	0	0	0	0	0	0	0	0	0	0	0	0	0
mmu-miR-7019-3p	0	0	0	0	0	0	0	0	0	0	0	0	0	0	0
mmu-miR-7019-5p	0	0	0	0	21.5264	0	0	0	0	0	0	0	0	0	0
mmu-miR-702-3p	0	0	0	70.9228	14.3509	101.111	14.9651	46.2374	36.8134	38.0907	70.2005	19.4793	8.42197	7.96033	25.4989
mmu-miR-702-5p	0	0	0	22.3967	0	5.61728	0	0	0	0	23.4002	32.4654	8.42197	31.8413	0
mmu-miR-7020-3p	0	0	0	0	0	0	0	0	0	0	0	0	0	0	0
mmu-miR-7020-5p	0	0	0	0	0	0	0	0	0	0	0	0	0	0	0
mmu-miR-7021-3p	0	0	0	0	0	0	0	0	0	0	0	0	0	0	0
mmu-miR-7021-5p	0	0	0	0	0	0	0	0	0	0	0	0	0	0	0
mmu-miR-7022-3p	0	0	0	0	0	0	0	0	0	0	0	0	0	0	0
mmu-miR-7022-5p	0	0	0	0	0	0	0	0	0	0	0	0	0	0	0
mmu-miR-7023-3p	0	0	0	0	0	0	0	0	0	0	0	19.4793	0	0	0
mmu-miR-7023-5p	0	0	0	0	0	0	0	0	0	0	0	0	0	0	0
mmu-miR-7024-3p	0	0	0	0	0	0	0	0	0	0	0	0	0	0	0
mmu-miR-7024-5p	0	0	0	29.8622	21.5264	0	0	0	49.0846	0	0	12.9862	75.7978	0	25.4989
mmu-miR-7025-3p	0	0	0	0	0	0	29.9303	0	0	0	0	0	8.42197	7.96033	0
mmu-miR-7025-5p	0	0	0	0	0	0	0	0	0	0	0	0	0	0	0
mmu-miR-7026-3p	0	0	0	0	0	0	0	0	0	0	0	0	0	0	0
mmu-miR-7026-5p	0	0	0	18.6639	0	0	0	0	0	0	0	0	0	0	0
mmu-miR-7027-3p	0	0	0	0	0	0	0	0	0	0	0	0	0	0	0
mmu-miR-7027-5p	0	0	0	0	0	0	0	0	0	0	0	0	0	0	0
mmu-miR-7028-3p	0	0	0	0	0	0	0	0	0	0	0	0	0	0	0
mmu-miR-7028-5p	0	0	0	0	0	0	0	0	0	0	0	0	16.8439	23.881	0
mmu-miR-7029-3p	0	0	0	0	0	0	0	0	0	0	0	0	0	0	0
mmu-miR-7029-5p	0	0	0	0	0	0	0	0	0	0	0	0	0	0	0
mmu-miR-703	0	0	0	0	0	0	0	0	0	0	0	0	0	0	0
mmu-miR-7030-3p	0	0	0	0	0	0	0	23.1187	0	0	0	0	0	0	0
mmu-miR-7030-5p	0	0	0	0	0	0	0	0	0	4.2323	0	0	33.6879	0	0
mmu-miR-7031-3p	0	0	0	0	0	0	0	46.2374	0	0	0	12.9862	0	0	0
mmu-miR-7031-5p	0	0	0	0	0	0	0	0	0	0	0	0	0	0	0
mmu-miR-7032-3p	0	0	0	0	0	0	0	0	0	0	0	0	0	0	0
mmu-miR-7032-5p	0	0	0	14.9311	0	0	0	0	0	0	0	0	0	0	0
mmu-miR-7033-3p	0	0	0	0	0	0	0	0	0	0	0	0	0	0	0
mmu-miR-7033-5p	0	0	0	7.46556	50.2282	22.4691	29.9303	0	61.3557	4.2323	35.1002	116.876	33.6879	39.8016	110.495
mmu-miR-7034-3p	0	0	0	0	0	0	0	0	0	0	0	0	0	0	0
mmu-miR-7034-5p	0	0	0	0	0	0	0	0	0	0	0	0	0	0	0
mmu-miR-7035-3p	0	0	0	0	0	0	0	0	0	0	0	0	0	0	0
mmu-miR-7035-5p	0	0	0	0	0	0	0	0	0	0	0	0	0	0	0
mmu-miR-7036a-3p	0	0	0	0	0	0	0	0	0	0	23.4002	0	0	0	0
mmu-miR-7036a-5p	0	0	0	0	0	0	0	0	0	0	0	0	16.8439	0	0
mmu-miR-7036b-3p	0	0	0	0	0	0	0	0	0	0	0	0	0	0	0
mmu-miR-7036b-5p	0	0	0	0	0	0	0	0	0	0	0	0	0	0	0
mmu-miR-7037-3p	0	0	0	0	0	0	0	0	0	0	0	0	0	0	0
mmu-miR-7037-5p	0	0	0	0	0	0	0	0	0	0	0	0	0	0	0
mmu-miR-7038-3p	0	0	0	0	0	5.61728	0	0	0	0	0	0	0	0	0
mmu-miR-7038-5p	0	0	0	0	0	0	0	0	0	0	0	0	0	0	0
mmu-miR-7039-3p	0	0	0	0	0	0	0	0	0	0	0	0	0	0	0
mmu-miR-7039-5p	0	0	0	0	0	0	0	0	0	0	0	0	0	0	0
mmu-miR-704	0	0	0	0	0	0	0	0	0	0	5.85004	0	8.42197	0	0
mmu-miR-7040-3p	0	0	0	0	0	0	0	0	0	0	0	0	0	0	0
mmu-miR-7040-5p	0	0	0	0	0	0	0	0	0	0	0	0	0	0	0
mmu-miR-7041-3p	0	0	0	0	0	0	0	0	0	0	0	0	0	15.9207	0
mmu-miR-7041-5p	0	0	0	0	0	0	0	0	0	0	0	0	0	0	0
mmu-miR-7042-3p	0	0	0	0	0	0	0	0	0	0	0	0	8.42197	0	0
mmu-miR-7042-5p	0	0	0	0	0	0	0	0	0	0	0	0	0	0	0
mmu-miR-7043-3p	0	0	0	0	0	0	0	0	0	0	0	0	0	0	0
mmu-miR-7043-5p	0	0	0	0	0	0	0	0	0	0	0	0	0	0	0
mmu-miR-7044-3p	0	0	0	0	0	0	0	0	0	0	0	0	0	0	0
mmu-miR-7044-5p	0	0	0	0	0	5.61728	0	0	0	0	0	12.9862	0	0	33.9986
mmu-miR-7045-3p	0	0	0	0	0	0	44.8954	34.6781	24.5423	16.9292	0	25.9723	0	0	25.4989
mmu-miR-7045-5p	0	0	0	0	0	0	0	0	0	0	0	0	0	0	0
mmu-miR-7046-3p	0	0	0	0	0	0	0	0	0	0	0	0	8.42197	7.96033	0
mmu-miR-7046-5p	0	0	0	0	0	0	0	0	0	0	0	0	0	0	0
mmu-miR-7047-3p	0	0	0	0	0	0	0	0	0	0	0	0	0	0	0
mmu-miR-7047-5p	0	0	0	0	0	0	0	0	0	0	0	0	0	0	0
mmu-miR-7048-3p	0	0	0	3.73278	0	0	0	0	0	0	0	0	0	0	0
mmu-miR-7048-5p	0	0	0	0	0	0	0	0	0	0	0	0	0	0	0
mmu-miR-7049-3p	0	0	0	0	0	0	0	0	0	0	0	0	0	0	0
mmu-miR-7049-5p	0	0	0	0	0	0	0	0	0	0	0	19.4793	0	0	0
mmu-miR-705	0	0	0	0	0	0	0	0	0	0	0	0	0	0	0
mmu-miR-7050-3p	0	0	0	0	0	0	0	0	0	0	0	0	0	0	0
mmu-miR-7050-5p	0	0	0	0	0	0	0	0	0	0	0	0	0	0	0
mmu-miR-7051-3p	0	0	0	0	0	0	0	0	0	0	0	0	0	0	0
mmu-miR-7051-5p	0	0	0	0	0	0	0	0	0	0	0	0	0	0	0
mmu-miR-7052-3p	0	0	0	14.9311	28.7018	0	0	0	24.5423	0	5.85004	25.9723	0	0	25.4989
mmu-miR-7052-5p	0	0	0	0	0	0	0	0	0	0	0	0	0	0	0
mmu-miR-7053-3p	153.186	0	0	11.1983	0	0	0	0	0	0	0	0	0	0	0
mmu-miR-7053-5p	0	0	0	0	0	0	0	0	0	0	0	0	0	0	0
mmu-miR-7054-3p	0	0	0	0	14.3509	0	0	0	0	0	0	6.49308	0	0	0
mmu-miR-7054-5p	0	0	0	3.73278	0	0	0	0	0	0	0	0	0	0	0
mmu-miR-7055-3p	0	0	0	0	0	0	0	0	0	0	0	0	0	0	0
mmu-miR-7055-5p	0	0	0	0	0	0	0	0	0	0	0	0	0	0	0
mmu-miR-7056-3p	0	0	0	0	0	0	0	0	0	0	0	0	0	0	0
mmu-miR-7056-5p	0	0	0	0	0	0	0	0	12.2711	0	0	0	0	0	0
mmu-miR-7057-3p	0	0	0	0	0	0	0	0	0	0	0	0	0	0	0
mmu-miR-7057-5p	0	0	0	0	0	0	0	0	0	0	0	0	0	0	0
mmu-miR-7058-3p	0	0	0	3.73278	0	0	0	0	0	0	0	0	0	0	0
mmu-miR-7058-5p	0	0	0	0	0	0	0	0	0	0	0	0	0	0	0
mmu-miR-7059-3p	0	0	0	0	0	0	0	0	0	0	0	0	0	0	0
mmu-miR-7059-5p	0	0	0	0	0	0	0	0	0	0	0	0	0	0	0
mmu-miR-706	0	0	0	0	21.5264	0	0	0	0	0	0	0	0	0	25.4989
mmu-miR-7060-3p	0	0	0	0	0	0	0	0	0	0	0	0	0	0	0
mmu-miR-7060-5p	0	0	0	0	0	0	0	0	0	0	0	0	0	0	0
mmu-miR-7061-3p	0	0	0	0	0	0	0	0	0	0	0	0	0	0	0
mmu-miR-7061-5p	0	0	0	0	21.5264	5.61728	0	0	0	0	0	0	0	0	0
mmu-miR-7062-3p	0	0	0	0	0	0	0	0	0	0	0	0	0	0	0
mmu-miR-7062-5p	0	0	0	0	0	0	0	0	0	0	0	0	0	0	0
mmu-miR-7063-3p	0	0	0	0	0	5.61728	0	0	0	8.46461	5.85004	0	0	0	0
mmu-miR-7063-5p	0	0	0	0	0	0	0	0	0	0	0	0	0	0	0
mmu-miR-7064-3p	0	0	0	0	0	0	0	0	0	0	0	0	0	0	0
mmu-miR-7064-5p	0	0	0	0	0	0	0	0	0	0	0	0	0	0	0
mmu-miR-7065-3p	0	0	0	0	0	0	0	0	0	0	0	0	0	0	0
mmu-miR-7065-5p	0	0	0	0	0	0	0	0	0	0	0	0	0	0	0
mmu-miR-7066-3p	0	0	0	0	0	0	0	0	0	0	0	0	0	0	0
mmu-miR-7066-5p	0	0	0	0	0	0	0	0	0	0	0	0	0	0	0
mmu-miR-7067-3p	0	0	0	0	7.17545	11.2346	14.9651	0	12.2711	33.8584	17.5501	0	0	7.96033	0
mmu-miR-7067-5p	0	0	0	0	0	0	0	0	0	0	0	25.9723	0	0	0
mmu-miR-7068-3p	0	0	0	0	0	11.2346	29.9303	0	36.8134	12.6969	5.85004	0	0	0	0
mmu-miR-7068-5p	0	0	0	0	0	11.2346	14.9651	0	0	0	0	0	0	0	0
mmu-miR-7069-3p	0	0	0	0	0	0	0	0	0	0	0	0	0	0	0
mmu-miR-7069-5p	0	0	0	0	0	5.61728	0	0	0	4.2323	0	0	0	0	0
mmu-miR-707	0	0	0	0	0	0	0	0	0	0	0	0	0	0	0
mmu-miR-7070-3p	0	0	0	3.73278	0	28.0864	0	23.1187	0	33.8584	40.9503	25.9723	42.1099	0	33.9986
mmu-miR-7070-5p	0	0	0	0	0	0	74.8257	0	24.5423	59.2522	0	25.9723	75.7978	23.881	33.9986
mmu-miR-7071-3p	0	0	0	11.1983	0	0	0	0	0	0	0	0	0	0	0
mmu-miR-7071-5p	0	0	0	0	0	0	0	0	0	0	0	0	0	0	0
mmu-miR-7072-3p	0	0	0	0	0	0	0	0	0	0	0	0	0	0	0
mmu-miR-7072-5p	0	0	0	0	0	0	0	0	0	0	0	0	0	0	0
mmu-miR-7073-3p	0	0	0	0	0	0	14.9651	0	0	0	0	0	0	0	0
mmu-miR-7073-5p	0	0	0	0	35.8773	0	0	0	0	4.2323	23.4002	25.9723	8.42197	0	0
mmu-miR-7074-3p	0	0	0	0	0	0	0	0	0	0	0	0	0	0	0
mmu-miR-7074-5p	0	0	0	0	0	0	0	0	0	0	0	0	0	0	0
mmu-miR-7075-3p	0	0	0	7.46556	0	22.4691	0	0	0	12.6969	17.5501	6.49308	42.1099	0	0
mmu-miR-7075-5p	0	0	0	0	0	0	0	0	0	0	0	0	0	0	0
mmu-miR-7076-3p	0	0	0	0	0	0	0	0	0	0	0	0	0	0	0
mmu-miR-7076-5p	0	0	0	0	0	0	0	0	0	0	0	0	0	0	0
mmu-miR-7077-3p	0	0	0	0	0	0	0	0	0	0	0	0	0	0	0
mmu-miR-7077-5p	0	0	0	0	0	0	0	0	0	0	0	0	0	0	0
mmu-miR-7078-3p	0	0	0	0	0	0	0	0	0	0	0	0	0	0	0
mmu-miR-7078-5p	0	0	0	0	0	0	0	0	0	4.2323	0	0	0	0	0
mmu-miR-7079-3p	0	0	0	0	0	11.2346	0	34.6781	0	8.46461	52.6504	0	0	0	0
mmu-miR-7079-5p	0	0	0	0	0	0	0	0	0	0	0	0	25.2659	0	0
mmu-miR-708-3p	0	0	0	29.8622	21.5264	5.61728	0	46.2374	0	16.9292	29.2502	0	50.5318	7.96033	0
mmu-miR-708-5p	536.152	101.833	0	828.677	1829.74	1185.25	598.605	705.121	871.251	575.593	766.355	688.267	926.417	955.239	849.964
mmu-miR-7080-3p	0	0	0	0	0	0	0	0	0	0	0	19.4793	16.8439	0	0
mmu-miR-7080-5p	0	0	0	0	0	0	14.9651	0	24.5423	0	0	0	0	0	0
mmu-miR-7081-3p	0	0	0	18.6639	0	0	0	0	36.8134	4.2323	0	0	0	0	33.9986
mmu-miR-7081-5p	0	0	0	0	0	0	0	0	0	0	0	0	0	0	0
mmu-miR-7082-3p	0	305.499	0	22.3967	14.3509	39.321	29.9303	11.5594	36.8134	84.6461	35.1002	51.9447	0	79.6033	42.4982
mmu-miR-7082-5p	0	0	0	0	0	0	0	11.5594	0	0	0	0	0	0	0
mmu-miR-7083-3p	0	0	0	0	0	5.61728	0	0	0	0	0	0	0	0	0
mmu-miR-7083-5p	0	0	0	0	0	0	0	0	0	0	0	0	0	0	0
mmu-miR-7084-3p	0	0	0	0	0	0	0	0	0	0	0	0	0	0	0
mmu-miR-7084-5p	0	0	0	0	0	0	0	0	0	0	0	0	0	0	0
mmu-miR-7085-3p	0	0	0	0	0	0	0	0	0	0	0	0	0	0	0
mmu-miR-7085-5p	0	0	0	7.46556	0	0	0	0	0	0	0	0	0	0	0
mmu-miR-7086-3p	0	0	0	0	0	0	0	0	0	0	0	0	0	0	0
mmu-miR-7086-5p	0	0	0	0	0	0	0	0	0	0	0	0	0	0	0
mmu-miR-7087-3p	0	0	0	0	0	0	0	0	0	0	0	0	0	0	0
mmu-miR-7087-5p	0	0	0	0	0	0	0	0	0	0	0	0	0	0	0
mmu-miR-7088-3p	0	0	0	0	0	0	0	0	0	0	0	0	0	0	0
mmu-miR-7088-5p	0	0	0	0	0	0	0	0	0	0	0	0	0	0	0
mmu-miR-7089-3p	0	0	0	0	0	0	0	0	0	0	0	0	0	0	0
mmu-miR-7089-5p	0	0	0	0	0	0	0	0	0	0	0	0	0	0	0
mmu-miR-709	306.373	101.833	2182.54	1291.54	1061.97	1280.74	3157.64	404.578	846.709	1908.77	819.006	935.004	1120.12	843.795	849.964
mmu-miR-7090-3p	0	0	0	0	0	0	0	0	0	0	0	0	0	0	0
mmu-miR-7090-5p	0	0	0	0	0	0	0	0	0	0	0	0	0	0	0
mmu-miR-7091-3p	0	0	0	0	0	0	0	0	0	0	0	0	0	0	0
mmu-miR-7091-5p	0	0	0	0	0	0	0	0	0	0	0	0	0	0	0
mmu-miR-7092-3p	0	0	0	0	0	0	0	0	0	0	0	0	0	0	0
mmu-miR-7092-5p	0	0	0	0	0	0	0	0	0	0	0	0	0	0	0
mmu-miR-7093-3p	0	0	0	0	0	0	0	0	0	0	0	0	0	0	0
mmu-miR-7093-5p	0	0	0	0	0	0	0	0	0	0	0	0	0	0	0
mmu-miR-7094-1-5p	0	0	0	0	0	0	0	0	0	0	0	0	0	0	0
mmu-miR-7094-3p	0	0	0	0	0	0	0	0	0	0	0	0	0	0	0
mmu-miR-7094b-2-5p	0	0	0	0	0	0	0	0	0	0	0	0	0	0	0
mmu-miR-710	0	0	0	0	0	0	0	0	0	0	0	0	0	0	0
mmu-miR-711	0	0	0	0	0	0	0	0	0	0	0	0	0	0	0
mmu-miR-7115-3p	0	0	0	0	0	0	0	0	0	0	0	0	0	0	0
mmu-miR-7115-5p	0	0	0	0	0	0	0	0	0	0	0	0	0	0	0
mmu-miR-7116-3p	0	0	0	0	0	0	0	0	0	0	0	0	0	0	0
mmu-miR-7116-5p	0	0	0	0	0	0	0	0	0	0	0	0	0	0	0
mmu-miR-7117-3p	0	0	0	14.9311	0	0	0	0	0	0	0	0	0	0	0
mmu-miR-7117-5p	0	0	0	0	0	0	0	0	0	0	0	0	0	0	0
mmu-miR-7118-3p	0	0	0	0	0	0	0	0	0	0	0	0	0	0	0
mmu-miR-7118-5p	0	0	0	0	28.7018	0	0	0	0	0	0	0	0	0	0
mmu-miR-7119-3p	0	0	0	0	0	0	0	11.5594	24.5423	0	0	0	0	0	0
mmu-miR-7119-5p	0	0	0	0	0	0	0	0	0	0	0	0	0	0	0
mmu-miR-712-3p	0	0	0	0	0	11.2346	0	0	0	29.6261	0	0	50.5318	0	0
mmu-miR-712-5p	0	0	0	0	0	0	0	23.1187	0	4.2323	17.5501	0	0	23.881	0
mmu-miR-713	0	0	0	0	0	0	0	0	0	0	0	0	0	0	0
mmu-miR-714	0	305.499	0	0	0	0	0	0	0	0	0	25.9723	8.42197	47.762	0
mmu-miR-717	0	0	0	0	0	0	0	0	0	0	0	0	0	0	0
mmu-miR-718	0	0	0	0	0	0	0	0	0	0	0	0	0	0	0
mmu-miR-719	0	0	0	0	0	0	0	0	0	0	0	0	0	0	0
mmu-miR-721	0	0	0	0	0	0	0	0	0	0	0	0	0	0	0
mmu-miR-7210-3p	0	0	0	0	0	0	0	0	0	0	0	0	0	0	0
mmu-miR-7210-5p	0	0	0	0	0	0	0	0	0	0	0	0	0	0	0
mmu-miR-7211-3p	0	0	0	0	0	0	0	0	0	0	0	0	0	0	0
mmu-miR-7211-5p	0	0	0	11.1983	0	0	0	11.5594	0	0	0	0	0	0	0
mmu-miR-7212-3p	0	0	0	0	0	0	0	0	0	0	0	0	0	0	0
mmu-miR-7212-5p	0	0	0	0	0	0	0	0	0	0	0	0	0	0	0
mmu-miR-7213-3p	0	0	0	0	0	0	0	0	0	0	0	0	0	0	0
mmu-miR-7213-5p	0	0	0	0	0	0	0	0	0	0	0	0	0	0	0
mmu-miR-7214-3p	0	0	0	0	0	0	0	0	0	0	0	0	0	0	0
mmu-miR-7214-5p	0	0	0	0	0	0	0	0	0	0	0	0	0	0	0
mmu-miR-7215-3p	0	0	0	0	0	0	0	0	0	0	0	0	0	0	0
mmu-miR-7215-5p	0	0	0	0	0	0	0	0	0	0	0	0	0	0	0
mmu-miR-7216-3p	0	0	0	0	0	0	0	0	0	0	0	0	0	0	0
mmu-miR-7216-5p	0	0	0	0	0	0	0	0	0	0	0	0	0	0	0
mmu-miR-7217-3p	0	0	0	0	0	0	0	0	0	0	0	0	0	0	0
mmu-miR-7217-5p	0	0	0	0	0	0	0	0	0	0	0	0	0	0	0
mmu-miR-7218-3p	0	0	0	0	0	0	0	0	0	0	0	0	0	0	0
mmu-miR-7218-5p	0	0	0	0	0	0	0	0	0	0	0	0	0	0	0
mmu-miR-7219-3p	0	0	0	0	0	0	0	0	0	0	0	0	0	0	0
mmu-miR-7219-5p	0	0	0	0	0	0	0	0	0	0	0	0	0	0	0
mmu-miR-7220-3p	0	0	0	0	0	0	0	0	0	0	0	0	0	0	0
mmu-miR-7220-5p	0	0	0	0	0	0	0	0	0	0	0	0	0	0	0
mmu-miR-7221-3p	0	0	0	0	0	0	0	0	0	0	0	0	0	0	0
mmu-miR-7221-5p	0	0	0	0	0	0	0	0	0	0	0	0	0	0	0
mmu-miR-7222-3p	0	0	0	0	0	0	0	0	0	0	0	0	0	0	0
mmu-miR-7222-5p	0	0	0	0	0	0	0	0	0	0	0	0	0	0	0
mmu-miR-7223-3p	0	0	0	0	0	0	0	0	0	0	0	0	0	0	0
mmu-miR-7223-5p	0	0	0	0	0	0	0	0	0	0	0	0	0	0	0
mmu-miR-7224-3p	0	0	0	0	28.7018	11.2346	0	0	0	21.1615	35.1002	25.9723	0	0	0
mmu-miR-7224-5p	0	0	0	0	0	0	0	0	0	0	0	0	8.42197	0	0
mmu-miR-7225-3p	0	0	0	0	0	0	0	0	0	0	0	0	0	0	0
mmu-miR-7225-5p	0	0	0	0	0	0	0	0	0	0	0	0	0	0	0
mmu-miR-7226-3p	0	0	0	0	0	0	0	0	0	0	0	0	0	0	0
mmu-miR-7226-5p	0	0	0	0	0	0	0	0	0	0	0	0	0	0	0
mmu-miR-7227-3p	0	0	0	0	0	0	0	0	0	0	0	0	0	0	0
mmu-miR-7227-5p	0	0	0	0	0	0	0	0	0	0	0	0	0	0	0
mmu-miR-7228-3p	0	0	0	0	0	0	0	0	0	0	0	0	0	0	0
mmu-miR-7228-5p	0	0	0	0	0	0	0	0	0	0	0	0	0	0	0
mmu-miR-7229-3p	0	0	0	0	0	0	0	0	0	0	0	0	0	0	0
mmu-miR-7229-5p	0	0	0	0	0	0	0	0	0	0	0	0	0	0	0
mmu-miR-7230-3p	0	0	0	0	0	0	0	0	0	0	0	0	0	0	0
mmu-miR-7230-5p	0	0	0	0	0	0	0	0	0	0	0	0	0	0	0
mmu-miR-7231-3p	0	0	0	0	0	0	0	0	0	0	0	0	0	0	0
mmu-miR-7231-5p	0	0	0	0	0	0	0	0	0	0	0	0	0	0	0
mmu-miR-7232-3p	0	0	0	0	0	0	0	0	0	0	0	0	0	0	0
mmu-miR-7232-5p	0	0	0	0	0	0	0	0	0	0	0	0	0	0	0
mmu-miR-7233-3p	0	0	0	0	0	0	0	0	0	0	0	0	0	0	0
mmu-miR-7233-5p	0	0	0	0	0	0	0	0	0	0	0	0	0	0	0
mmu-miR-7234-3p	0	0	0	0	0	0	0	0	0	0	0	0	0	0	0
mmu-miR-7234-5p	0	0	0	0	0	0	0	0	0	0	0	0	0	0	0
mmu-miR-7235-3p	0	0	0	0	0	28.0864	0	0	0	0	0	0	0	0	0
mmu-miR-7235-5p	0	0	0	0	0	0	0	0	0	0	0	0	0	0	0
mmu-miR-7236-3p	0	0	0	0	0	0	0	0	0	0	0	0	0	0	0
mmu-miR-7236-5p	0	0	0	0	0	0	0	0	0	0	0	0	0	0	0
mmu-miR-7237-3p	0	0	0	0	0	0	0	0	0	0	0	0	0	0	0
mmu-miR-7237-5p	0	0	0	0	0	0	0	0	0	0	0	0	0	0	0
mmu-miR-7238-3p	0	0	0	0	0	0	0	0	0	0	0	0	0	0	0
mmu-miR-7238-5p	0	0	0	0	0	0	0	0	0	0	0	0	0	0	0
mmu-miR-7239-3p	0	0	0	0	0	0	0	0	0	0	0	0	0	0	0
mmu-miR-7239-5p	0	0	0	0	0	0	0	0	0	0	0	0	0	0	0
mmu-miR-7240-3p	0	0	0	0	0	0	0	0	0	0	0	0	0	0	0
mmu-miR-7240-5p	0	0	0	0	0	0	0	0	0	0	0	0	0	0	0
mmu-miR-7241-3p	0	0	0	0	0	0	0	0	0	0	0	0	0	0	0
mmu-miR-7241-5p	0	0	0	0	0	0	0	0	0	0	0	0	0	0	0
mmu-miR-7242-3p	0	0	0	0	0	0	0	0	0	0	0	0	0	0	0
mmu-miR-7242-5p	0	0	0	0	0	0	0	0	0	0	0	0	0	0	0
mmu-miR-7243-3p	0	0	0	0	0	0	0	0	0	0	0	0	0	0	0
mmu-miR-7243-5p	0	0	0	0	0	0	0	0	0	0	0	0	0	0	0
mmu-miR-741-3p	0	0	0	0	0	0	0	0	0	0	0	0	0	0	0
mmu-miR-741-5p	0	0	0	0	0	0	0	0	0	0	0	0	0	0	0
mmu-miR-742-3p	0	0	0	0	0	0	0	0	0	0	0	0	0	0	0
mmu-miR-742-5p	0	0	0	0	0	0	0	0	0	0	0	0	0	0	0
mmu-miR-743a-3p	0	0	0	0	0	0	0	0	0	0	0	12.9862	0	0	0
mmu-miR-743a-5p	0	0	0	0	0	0	0	0	0	0	0	0	0	0	0
mmu-miR-743b-3p	0	0	0	0	0	0	0	0	0	0	0	0	0	0	0
mmu-miR-743b-5p	0	0	0	0	0	0	0	0	0	0	0	0	0	0	0
mmu-miR-744-3p	0	0	99.2063	7.46556	7.17545	5.61728	0	0	0	0	5.85004	12.9862	0	39.8016	16.9993
mmu-miR-744-5p	689.338	1527.49	2083.33	3561.07	3207.43	3684.94	4070.52	3352.21	3730.43	3542.44	3258.47	3181.61	3975.17	3016.96	3374.36
mmu-miR-7578	0	0	0	0	0	0	0	0	0	0	0	0	0	0	0
mmu-miR-758-3p	153.186	101.833	0	970.522	365.948	881.913	508.814	288.984	306.779	1426.29	795.605	909.032	277.925	827.874	450.481
mmu-miR-758-5p	0	0	0	11.1983	0	0	0	0	0	8.46461	0	0	16.8439	0	0
mmu-miR-759	0	0	0	0	0	0	0	0	0	0	0	0	0	0	0
mmu-miR-760-3p	76.5931	0	0	59.7244	86.1055	44.9383	119.721	127.153	429.49	241.241	210.601	162.327	311.613	302.492	237.99
mmu-miR-760-5p	0	0	0	0	14.3509	0	0	0	0	4.2323	0	0	0	0	0
mmu-miR-761	0	0	0	0	0	0	0	0	0	0	0	0	0	0	0
mmu-miR-762	0	0	0	0	0	0	0	0	0	0	0	0	0	0	0
mmu-miR-763	0	0	0	0	0	0	0	0	0	0	0	0	0	0	0
mmu-miR-764-3p	0	0	0	0	0	0	0	0	0	0	0	0	0	0	0
mmu-miR-764-5p	0	0	0	0	0	0	0	0	0	0	0	0	0	0	0
mmu-miR-7646-3p	0	0	0	0	0	0	0	0	0	0	0	0	0	0	0
mmu-miR-7646-5p	0	0	0	0	0	0	0	0	0	0	0	0	0	0	0
mmu-miR-7647-3p	0	0	0	0	0	0	0	0	0	0	0	0	0	0	0
mmu-miR-7647-5p	0	0	0	0	0	0	0	0	0	0	0	0	0	0	0
mmu-miR-7648-3p	0	0	0	0	0	5.61728	0	0	49.0846	0	0	0	25.2659	7.96033	16.9993
mmu-miR-7648-5p	0	0	0	0	0	0	0	0	0	0	0	0	0	0	0
mmu-miR-7649-3p	0	0	0	0	0	0	0	0	0	0	0	0	0	0	0
mmu-miR-7649-5p	0	0	0	0	0	0	0	0	0	0	0	0	0	0	0
mmu-miR-7650-3p	0	0	0	0	0	0	0	0	0	0	0	0	0	0	0
mmu-miR-7650-5p	0	0	0	0	0	11.2346	0	0	0	0	0	19.4793	0	0	0
mmu-miR-7651-3p	0	0	0	0	0	0	0	0	0	0	0	0	0	0	0
mmu-miR-7651-5p	0	0	0	0	0	0	0	0	0	0	0	0	0	0	0
mmu-miR-7652-3p	0	0	0	0	0	0	0	0	0	0	0	0	0	0	0
mmu-miR-7652-5p	0	0	0	0	0	0	0	34.6781	0	0	0	0	0	23.881	0
mmu-miR-7653-3p	0	0	0	0	21.5264	0	0	0	0	0	0	0	0	15.9207	0
mmu-miR-7653-5p	0	0	99.2063	0	7.17545	22.4691	0	0	0	0	0	0	0	0	0
mmu-miR-7654-3p	0	0	0	0	0	5.61728	29.9303	11.5594	0	8.46461	0	0	16.8439	0	0
mmu-miR-7654-5p	0	0	0	0	0	5.61728	29.9303	0	0	46.5553	0	0	8.42197	15.9207	8.49964
mmu-miR-7655-3p	0	0	0	0	0	0	44.8954	0	0	0	0	0	0	0	0
mmu-miR-7655-5p	0	0	0	0	0	0	0	0	0	8.46461	0	0	0	0	0
mmu-miR-7656-3p	0	0	0	0	0	0	0	0	0	0	0	0	0	0	0
mmu-miR-7656-5p	0	0	0	3.73278	0	0	0	0	0	0	0	0	0	0	0
mmu-miR-7657-3p	0	0	0	0	0	0	0	0	0	0	0	0	0	0	0
mmu-miR-7657-5p	0	0	0	0	0	0	0	0	0	0	0	0	0	0	0
mmu-miR-7658-3p	0	0	297.619	7.46556	21.5264	28.0864	0	0	0	25.3938	29.2502	12.9862	0	23.881	0
mmu-miR-7658-5p	0	712.831	198.413	26.1294	50.2282	22.4691	104.756	69.3561	98.1691	101.575	99.4507	58.4378	176.861	103.484	59.4975
mmu-miR-7659-3p	0	0	0	0	0	0	0	0	0	0	0	0	0	0	0
mmu-miR-7659-5p	0	0	0	11.1983	0	0	0	0	0	0	0	6.49308	0	0	0
mmu-miR-7660-3p	0	0	0	0	0	0	0	0	0	0	0	0	0	0	0
mmu-miR-7660-5p	0	0	0	0	0	0	0	0	36.8134	12.6969	0	0	0	0	0
mmu-miR-7661-3p	0	0	0	7.46556	0	0	0	34.6781	0	0	23.4002	51.9447	0	39.8016	8.49964
mmu-miR-7661-5p	0	0	0	0	0	0	0	0	0	0	0	0	0	0	0
mmu-miR-7662-3p	0	0	0	0	0	0	0	0	0	0	0	0	0	0	0
mmu-miR-7662-5p	0	0	0	0	0	0	0	0	0	0	0	0	0	0	0
mmu-miR-7663-3p	0	0	0	0	7.17545	0	0	0	0	0	0	0	0	0	0
mmu-miR-7663-5p	0	0	0	0	0	0	0	0	0	0	0	0	0	0	0
mmu-miR-7664-3p	0	0	0	0	0	0	0	0	0	0	0	0	0	0	0
mmu-miR-7664-5p	0	0	0	0	0	0	0	0	0	0	0	0	0	0	0
mmu-miR-7665-3p	0	0	0	0	0	0	0	0	0	0	0	0	0	0	0
mmu-miR-7665-5p	0	0	0	0	0	0	0	0	0	0	0	0	0	0	0
mmu-miR-7666-3p	0	0	99.2063	0	0	5.61728	14.9651	0	0	8.46461	17.5501	6.49308	0	15.9207	0
mmu-miR-7666-5p	0	0	0	0	0	0	0	0	0	0	0	0	0	0	0
mmu-miR-7667-3p	0	0	0	0	0	0	0	0	0	0	0	0	0	0	0
mmu-miR-7667-5p	0	0	0	22.3967	78.93	28.0864	0	0	36.8134	46.5553	5.85004	0	0	143.286	0
mmu-miR-7668-3p	0	0	0	0	14.3509	16.8518	14.9651	0	0	0	11.7001	0	109.486	39.8016	8.49964
mmu-miR-7668-5p	0	0	0	0	0	0	0	0	0	0	0	0	0	0	0
mmu-miR-7669-3p	0	101.833	0	41.0606	0	95.4938	0	46.2374	0	16.9292	5.85004	0	33.6879	7.96033	16.9993
mmu-miR-7669-5p	0	0	396.825	0	0	16.8518	29.9303	0	0	4.2323	23.4002	64.9308	0	15.9207	0
mmu-miR-767	0	0	0	0	0	0	0	0	0	0	0	0	0	0	0
mmu-miR-7670-3p	0	0	0	0	0	0	0	0	0	0	0	0	0	0	0
mmu-miR-7670-5p	0	0	0	0	0	0	0	0	0	0	0	0	0	0	0
mmu-miR-7671-3p	0	0	0	0	0	0	0	0	0	0	0	0	0	0	0
mmu-miR-7671-5p	0	0	0	0	0	0	0	0	0	0	0	0	0	0	0
mmu-miR-7672-3p	0	0	0	18.6639	0	0	0	34.6781	0	0	0	6.49308	16.8439	0	0
mmu-miR-7672-5p	0	0	0	0	0	28.0864	0	0	0	0	0	0	0	0	0
mmu-miR-7673-3p	0	0	0	0	0	0	0	0	0	0	0	0	0	0	0
mmu-miR-7673-5p	0	0	0	0	0	0	0	0	0	0	0	0	0	0	0
mmu-miR-7674-3p	0	0	0	0	0	0	0	0	0	0	0	0	0	0	0
mmu-miR-7674-5p	0	0	0	0	0	0	0	0	0	0	0	0	16.8439	0	0
mmu-miR-7675-3p	0	0	0	0	0	0	0	0	0	0	0	0	0	0	0
mmu-miR-7675-5p	0	0	0	0	0	0	0	0	0	0	0	0	0	0	0
mmu-miR-7676-3p	0	0	0	0	0	0	0	0	0	0	0	0	0	0	0
mmu-miR-7676-5p	0	0	0	0	0	0	0	0	0	0	0	0	0	0	0
mmu-miR-7677-3p	0	0	0	0	0	0	0	0	0	0	0	0	0	0	0
mmu-miR-7677-5p	0	0	0	0	0	0	0	0	0	0	0	0	0	0	0
mmu-miR-7678-3p	0	0	0	0	0	0	0	0	0	0	0	0	0	0	0
mmu-miR-7678-5p	0	0	0	0	0	0	0	0	0	0	0	0	0	0	0
mmu-miR-7679-3p	0	0	0	0	0	0	0	0	0	0	0	0	0	0	0
mmu-miR-7679-5p	0	0	0	0	0	0	0	0	0	0	0	0	0	0	0
mmu-miR-7680-3p	0	0	0	0	0	0	0	0	0	0	0	0	0	0	0
mmu-miR-7680-5p	0	0	0	0	0	0	0	0	0	0	0	0	0	0	0
mmu-miR-7681-3p	0	0	0	0	0	0	0	0	0	0	0	0	0	0	0
mmu-miR-7681-5p	0	0	0	0	0	0	0	0	0	0	0	0	0	0	0
mmu-miR-7682-3p	0	0	0	11.1983	0	22.4691	0	0	24.5423	8.46461	0	19.4793	0	31.8413	0
mmu-miR-7682-5p	0	0	0	0	0	0	0	0	0	0	0	0	0	0	0
mmu-miR-7683-3p	0	0	0	0	0	0	0	0	0	0	0	0	0	0	0
mmu-miR-7683-5p	0	0	0	0	0	0	0	0	0	0	0	0	0	0	0
mmu-miR-7684-3p	0	0	0	0	0	0	0	0	0	0	0	0	0	0	0
mmu-miR-7684-5p	0	0	0	0	0	0	0	0	0	0	0	0	0	0	0
mmu-miR-7685-3p	0	0	0	0	0	0	0	46.2374	0	0	0	0	0	0	0
mmu-miR-7685-5p	0	0	0	0	0	0	0	0	0	0	0	0	0	0	0
mmu-miR-7686-3p	0	0	0	0	0	0	0	0	0	0	0	0	0	0	0
mmu-miR-7686-5p	0	0	0	3.73278	0	0	0	0	0	0	0	0	0	0	0
mmu-miR-7687-3p	0	0	0	0	0	0	0	11.5594	0	8.46461	0	12.9862	0	0	0
mmu-miR-7687-5p	0	0	0	3.73278	21.5264	0	14.9651	0	0	0	0	0	0	0	16.9993
mmu-miR-7688-3p	0	0	0	0	0	0	0	0	0	0	0	0	0	0	0
mmu-miR-7688-5p	0	0	0	14.9311	21.5264	89.8765	344.198	127.153	85.898	71.9491	23.4002	227.258	92.6417	87.5636	118.995
mmu-miR-7689-3p	0	0	0	0	0	0	14.9651	0	0	16.9292	0	0	0	0	0
mmu-miR-7689-5p	0	0	0	0	0	0	0	0	0	0	0	0	0	0	0
mmu-miR-770-3p	0	0	0	276.226	337.246	286.481	239.442	208.068	368.134	292.029	263.252	142.848	185.283	294.532	229.49
mmu-miR-770-5p	0	509.165	496.032	93.3194	330.071	185.37	508.814	242.747	392.677	224.312	187.201	357.12	362.145	262.691	237.99
mmu-miR-7a-1-3p	0	0	0	33.595	14.3509	22.4691	254.407	11.5594	61.3557	29.6261	11.7001	0	8.42197	15.9207	84.9964
mmu-miR-7a-2-3p	0	0	0	0	21.5264	5.61728	0	11.5594	0	42.323	46.8003	25.9723	42.1099	7.96033	16.9993
mmu-miR-7a-5p	842.525	814.664	892.857	276.226	437.703	308.951	284.337	219.628	134.983	93.1107	210.601	142.848	320.035	167.167	42.4982
mmu-miR-7b-3p	0	0	0	0	0	0	0	0	0	0	0	0	0	0	0
mmu-miR-7b-5p	0	0	0	14.9311	0	0	0	0	0	0	0	0	0	0	0
mmu-miR-802-3p	0	0	0	0	0	0	0	0	0	0	0	0	0	0	0
mmu-miR-802-5p	0	0	0	0	0	0	0	0	0	0	0	0	0	0	0
mmu-miR-804	0	0	0	0	0	0	0	0	0	0	0	0	0	0	0
mmu-miR-8090	0	0	0	0	0	0	0	0	0	0	0	0	0	0	0
mmu-miR-8091	0	0	0	0	0	0	0	0	0	0	0	0	0	0	0
mmu-miR-8092	0	0	0	0	0	0	0	0	0	0	0	0	0	0	0
mmu-miR-8093	0	0	0	0	0	0	0	0	0	0	0	0	0	0	0
mmu-miR-8094	0	0	0	0	0	0	0	0	0	0	0	0	0	0	0
mmu-miR-8095	0	0	0	0	0	0	0	0	0	0	0	0	0	0	0
mmu-miR-8096	0	0	0	0	0	0	0	0	0	0	0	0	0	0	0
mmu-miR-8097	0	0	0	0	0	0	0	0	0	0	0	0	0	0	0
mmu-miR-8098	0	0	0	0	0	0	0	0	0	0	0	0	0	0	0
mmu-miR-8099	0	0	0	0	0	0	0	0	0	0	0	0	0	0	0
mmu-miR-8100	0	0	0	0	0	0	0	0	0	0	0	0	0	0	0
mmu-miR-8101	0	0	0	0	0	0	0	0	0	0	0	0	0	0	0
mmu-miR-8102	0	0	0	0	0	0	0	0	0	0	0	0	0	0	0
mmu-miR-8103	0	0	0	7.46556	0	0	0	0	0	8.46461	17.5501	0	50.5318	0	0
mmu-miR-8104	0	0	0	0	0	0	0	0	0	0	0	0	0	0	0
mmu-miR-8105	0	0	0	0	0	5.61728	0	0	0	0	0	0	0	0	0
mmu-miR-8106	0	0	0	0	0	0	0	0	0	0	0	0	0	0	0
mmu-miR-8107	0	0	0	0	0	0	0	0	0	0	0	0	0	0	0
mmu-miR-8108	0	0	0	0	0	0	0	0	24.5423	0	0	0	0	0	0
mmu-miR-8109	0	407.332	0	0	0	0	0	57.7968	12.2711	12.6969	0	0	0	0	0
mmu-miR-8110	0	203.666	297.619	0	0	0	0	0	0	0	0	0	0	0	0
mmu-miR-8111	0	0	0	0	0	0	0	0	0	0	0	0	0	0	0
mmu-miR-8112	0	0	0	0	0	5.61728	104.756	23.1187	36.8134	50.7876	122.851	84.4101	16.8439	127.365	110.495
mmu-miR-8113	0	0	0	0	0	0	0	0	0	0	0	0	0	0	0
mmu-miR-8114	0	0	297.619	33.595	43.0527	61.7901	374.128	323.662	196.338	177.757	204.751	97.3963	269.503	246.77	229.49
mmu-miR-8115	0	0	0	0	0	0	0	0	0	0	0	0	0	0	0
mmu-miR-8116	0	0	0	0	0	0	0	0	0	0	0	0	0	31.8413	0
mmu-miR-8117	0	509.165	0	0	0	0	0	0	0	0	0	0	0	0	0
mmu-miR-8118	0	0	0	0	0	0	0	0	0	0	0	0	0	0	0
mmu-miR-8119	0	0	0	0	0	0	0	0	0	0	0	0	0	0	0
mmu-miR-8120	0	0	0	0	0	0	0	0	0	0	0	0	0	0	0
mmu-miR-871-3p	229.779	0	0	0	0	0	0	0	0	0	0	0	0	0	0
mmu-miR-871-5p	0	0	0	7.46556	0	0	0	0	0	0	0	0	0	0	0
mmu-miR-872-3p	0	0	0	22.3967	50.2282	67.4074	0	0	0	110.04	35.1002	0	42.1099	199.008	229.49
mmu-miR-872-5p	76.5931	0	396.825	138.113	344.422	117.963	239.442	92.4749	306.779	173.524	222.302	168.82	244.237	175.127	348.485
mmu-miR-873a-3p	0	0	0	0	0	0	0	0	0	0	0	0	0	0	0
mmu-miR-873a-5p	0	0	0	0	0	0	0	0	0	0	0	0	0	0	0
mmu-miR-873b	0	0	0	0	0	0	0	0	0	0	0	0	0	0	0
mmu-miR-874-3p	0	0	0	48.5261	0	0	0	11.5594	0	16.9292	0	6.49308	0	0	8.49964
mmu-miR-874-5p	0	0	0	0	0	0	0	0	0	0	0	0	0	0	0
mmu-miR-875-3p	0	0	0	0	0	0	0	0	0	0	0	0	0	0	0
mmu-miR-875-5p	0	0	0	0	0	0	0	0	0	0	0	0	0	0	0
mmu-miR-876-3p	0	0	0	0	0	0	0	0	0	0	0	0	0	0	0
mmu-miR-876-5p	0	0	0	0	0	0	0	0	0	0	0	0	0	0	0
mmu-miR-877-3p	765.931	305.499	992.063	313.553	265.492	393.21	239.442	277.425	331.321	249.706	198.901	259.723	235.815	318.413	501.479
mmu-miR-877-5p	76.5931	0	0	167.975	107.632	73.0247	314.268	508.612	306.779	186.221	216.451	266.216	395.833	238.81	288.988
mmu-miR-878-3p	0	0	0	0	0	0	0	0	0	0	0	0	0	0	0
mmu-miR-878-5p	0	0	0	0	0	0	0	0	0	0	0	0	0	0	0
mmu-miR-879-3p	0	0	0	0	0	0	0	0	0	0	0	0	0	0	0
mmu-miR-879-5p	0	0	0	0	0	0	14.9651	11.5594	0	0	17.5501	0	16.8439	0	33.9986
mmu-miR-880-3p	0	0	0	0	0	0	0	0	0	0	0	0	0	0	0
mmu-miR-880-5p	0	0	0	0	0	0	0	0	0	0	0	0	0	0	0
mmu-miR-881-3p	0	0	0	0	0	0	0	0	0	0	0	0	0	0	0
mmu-miR-881-5p	0	0	0	0	0	0	0	0	0	0	0	0	0	0	0
mmu-miR-882	0	0	0	0	0	0	0	0	0	0	0	0	0	0	0
mmu-miR-883a-3p	0	0	0	0	0	0	0	0	0	0	0	0	0	0	0
mmu-miR-883a-5p	0	0	0	0	0	0	0	0	0	0	0	0	0	0	0
mmu-miR-883b-3p	0	0	0	0	0	0	0	0	0	0	0	0	0	0	0
mmu-miR-883b-5p	0	0	0	0	0	0	0	0	0	0	0	0	0	0	0
mmu-miR-9-3p	0	610.998	0	3.73278	14.3509	0	329.233	46.2374	159.525	181.989	140.401	136.355	151.596	79.6033	50.9979
mmu-miR-9-5p	0	0	0	48.5261	64.5791	11.2346	538.745	300.543	245.423	922.642	216.451	402.571	875.885	262.691	144.494
mmu-miR-92a-1-5p	0	0	0	85.8539	57.4036	190.988	74.8257	161.831	61.3557	258.17	245.702	64.9308	168.439	95.5239	84.9964
mmu-miR-92a-2-5p	0	0	198.413	100.785	136.334	134.815	149.651	265.865	294.507	63.4845	87.7506	110.382	168.439	270.651	101.996
mmu-miR-92a-3p	209635	40936.9	174603	292168	333924	353468	371435	432424	433036	460699	447633	438679	321703	430057	428577
mmu-miR-92b-3p	5208.33	2545.82	5456.35	5248.29	6048.91	10128	23480.3	23731.4	25671.2	22321.2	21703.6	20264.9	23867.9	27845.2	25643.4
mmu-miR-92b-5p	0	0	694.444	134.38	279.843	117.963	823.082	589.527	748.54	376.675	567.454	473.995	1010.64	461.699	798.966
mmu-miR-93-3p	459.559	0	0	134.38	121.983	376.358	284.337	115.594	159.525	457.089	269.102	402.571	252.659	238.81	305.987
mmu-miR-93-5p	8808.21	2749.49	14484.1	15879.2	17802.3	17834.9	7542.43	15570.5	21548.1	17073.1	12279.2	12012.2	11453.9	13492.8	14797.9
mmu-miR-935	153.186	101.833	297.619	26.1294	57.4036	78.642	89.7908	80.9155	73.6269	16.9292	35.1002	90.9032	25.2659	15.9207	67.9971
mmu-miR-96-3p	0	0	0	0	0	0	0	0	0	0	0	0	0	0	0
mmu-miR-96-5p	842.525	1120.16	1488.1	593.512	868.23	623.518	1765.89	1005.66	993.963	842.228	666.905	915.525	741.134	740.31	611.974
mmu-miR-9718	0	0	0	0	0	0	0	0	0	0	0	0	0	0	0
mmu-miR-9768-3p	0	0	0	0	0	0	0	0	0	0	0	0	0	0	0
mmu-miR-9768-5p	0	0	0	0	0	0	0	0	0	0	0	0	0	0	0
mmu-miR-9769-3p	0	0	0	0	0	0	0	0	0	0	0	0	0	0	0
mmu-miR-9769-5p	0	0	0	0	0	0	0	0	0	0	0	0	0	0	0
mmu-miR-98-3p	0	0	0	0	7.17545	0	0	0	0	0	0	0	0	15.9207	0
mmu-miR-98-5p	459.559	101.833	0	1187.02	35.8773	477.469	14.9651	173.39	0	8.46461	468.003	0	109.486	47.762	271.989
mmu-miR-99a-3p	0	0	0	0	0	0	0	0	0	0	0	0	0	0	0
mmu-miR-99a-5p	0	407.332	595.238	74.6556	0	22.4691	2199.87	1572.07	1251.66	2285.44	1591.21	1298.62	1339.09	1631.87	1317.44
mmu-miR-99b-3p	0	0	0	18.6639	14.3509	0	254.407	196.509	98.1691	245.474	146.251	188.299	244.237	119.405	178.493
mmu-miR-99b-5p	2144.61	712.831	3174.6	1683.48	2066.53	1005.49	12840.1	7663.85	8111.23	7999.05	6031.39	8226.74	14359.5	6479.71	6910.21
mmu-miR-9b-3p	0	0	0	0	0	0	0	0	0	0	0	0	0	0	0
mmu-miR-9b-5p	0	0	0	0	0	0	0	0	0	0	0	0	0	0	0
rco-miR156a	0	0	0	0	0	0	0	0	0	0	0	0	0	0	0
rco-miR156b	0	0	0	0	0	0	0	0	0	0	0	0	0	0	0
rco-miR156c	0	0	0	0	0	0	0	0	0	0	0	0	0	0	0
rco-miR156d	0	0	0	0	0	0	0	0	0	0	0	0	0	0	0
rco-miR156e	0	0	0	0	0	0	0	0	0	0	0	0	0	0	0
rco-miR156f	0	0	0	0	0	0	0	0	0	0	0	0	0	0	0
rco-miR156g	0	0	0	0	0	0	0	0	0	0	0	0	0	0	0
rco-miR156h	0	0	0	0	0	0	0	0	0	0	0	0	0	0	0
rco-miR159	0	0	0	3.73278	28.7018	0	29.9303	0	0	0	0	0	0	0	0
rco-miR160a	0	0	0	0	0	0	0	0	0	0	0	0	0	0	0
rco-miR160b	0	0	0	0	0	0	0	0	0	0	0	0	0	0	0
rco-miR160c	0	0	0	0	0	0	0	0	0	0	0	0	0	0	0
rco-miR162	76.5931	0	0	0	0	0	0	0	0	0	0	0	0	0	0
rco-miR164a	0	0	0	0	0	0	0	0	0	0	0	0	0	0	0
rco-miR164b	0	0	0	0	0	0	0	0	0	0	0	0	0	0	0
rco-miR164c	0	0	0	0	0	0	0	0	0	0	0	0	0	0	0
rco-miR164d	0	0	0	0	0	0	0	0	0	0	0	0	0	0	0
[truncated: 46 more rows]

## Sheet: Figure S2G
		Phase
Litter	Embryo	G1	S	G2M	mir-302 Genotype	Stage (somite #)
1	1	44	17.9	35.1	het	5
1	2	49	17.6	31	ko	8
1	3	47.6	17.2	31.7	ko	8
1	4	45.4	17.2	33.5	het	10
2	1	46.1	16.3	34	het	5
2	2	46.9	18	32	het	7
2	3	44.4	17.7	35.2	het	7
2	4	45	18.5	33.6	het	6
2	5	46.8	17.9	32.3	het	8
2	6	47.5	15.5	34.3	ko	5
2	7	45.6	17.2	34	ko	4
3	1	47	18.9	33.2	ko	5
3	2	41.7	22.2	35.2	het	7
3	3	40	21.7	36.7	het	5
3	4	42.7	21.3	35.1	het	4
3	5	44.9	20.8	33.3	ko	6
3	6	42.5	18.5	33.6	het	6
3	7	41.2	22.4	35.8	het	7
3	8	44.7	22.2	32.5	het	8
4	1	43	20	36.2	ko	5
4	2	49.5	18.2	31.8	het	7
4	3	40.2	22	37.1	het	6

## Sheet: Figure S2H,I
			CPM	CPM
Stage	Phase	Sample	p21	p27
E7.5	G1	1	5.62938	5.52376
E7.5	G1	2	4.69994	4.85489
E7.5	G2M	1	-0.0574986	5.17508
E7.5	G2M	2	5.55773	5.70411
E8.5	G1	1	4.65986	5.41612
E8.5	G1	2	4.53523	5.27548
E8.5	G2M	1	4.85605	5.30083
E8.5	G2M	2	5.12136	5.33796
E9.5	G1	1	4.324	6.30471
E9.5	G1	2	4.87949	5.42454
E9.5	G2M	1	2.65526	6.88031
E9.5	G2M	2	5.09124	7.35692

## Sheet: Figure S2J
R2G ratio	R2G ratio	R2G ratio	R2G ratio
WT	DGCR8	DGCR8_302	DGCR8_302mut
0.712891	11.3684	0.415521	17.6496
0.477453	12.4996	2.62139	2.95476
0.87488	80.8201	2.12706	5.64223
0.279149	1.05994	1.80017	5.66055
2.06399	3.31687	2.09392	10.7631
2.89683	2.47997	1.86905	1.93864
3.04879	4.10493	2.97313	1.69314
0.590255	13.0215	1.10948	12.5541
0.068972	0.138587	2.55062	9.14888
2.57999	34.464	0.568895	15.3306
2.24627	12.827	0.117621	0.991674
0.189473	78.3847	1.28352	3.03145
0.310374	40.0091	2.95425	33.4808
0.802198	1.58211	4.06289	2.81615
0.0513458	0.907108	0.48269	2.32637
0.217841	0.70301	0.433794	28.7426
0.453836	2.05491	0.166211	44.6772
0.779455	52.9917	4.79457	1.4061
0.196059	14.1315	0.415068	12.4103
0.0455318	0.2456	6.04067	1.37121
0.243457	9.66901	2.55383	2.45208
1.22632	112.118	1.40048	4.74026
0.0330606	9.15359	0.509637	1.39486
0.930327	27.638	3.63852	20.931
0.367496	2.93039	7.83944	38.8062
0.309147	2.82147	2.60731	2.33583
0.579365	54.3035	0.628787	3.05132
0.156091	0.381638	1.27315	15.5833
0.1164	0.521771	8.65242	3.25893
0.287164	6.58145	3.0218	1.20508
0.547675	5.58196	3.18651	1.03485
0.911788	0.445762	11.6741	23.08
0.772487	0.200725	0.660324	2.54355
0.28715	0.602673	5.60972	23.411
0.0940722	3.29727	29.5476	1.94525
0.374243	0.814519	7.04856	42.1723
0.0167932	0.552376	0.807097	76.6249
0.255407	1.36778	6.27347	1.75234
0.135234	10.6423	2.14628	41.0827
0.159445	8.21186	0.100275	10.576
0.0680782	0.0624933	1.42812	42.2739
0.474026	22.3499	2.62354	1.27888
0.567778	35.6611	1.43061	10.4397
1.43622	3.10983	0.978657	57.4543
0.0928049	29.0271	0.0676504	19.7877
0.524049	3.06127	0.815751	1.79304
0.791328	18.9977	0.308927	1.52742
0.407276	3.01972	2.83939	1.41944
0.234156	35.5068	0.429974	2.49501
0.799214	34.2386	0.733452	2.66453
0.417939	13.2492	1.01623	2.6689
0.588085	4.07524	0.931658	7.12619
1.19005	4.71016	1.48305	46.596
0.839081	49.3773	8.32807	3.28829
0.643454	1.503	0.994362	0.510093
0.394809	4.07734	2.92947	15.5145
0.390074	2.17684	1.42158	2.41796
0.680509	1.28728	0.635073	1.40323
1.81621	0.834967	0.210365	13.5204
0.13014	90.0528	0.517077	16.7522
1.2224	21.7564	0.679407	2.93304
0.479003	26.7259	0.677563	54.99
0.258462	15.2208	4.55592	1.57766
1.04286	8.48022	0.716964	22.0196
0.302987	0.554816	5.1907	57.6299
0.0448144	2.65882	1.52428	53.6569
0.647163	9.32913	0.291211	1.82617
0.443465	8.40079	2.60714	1.25364
0.149048	3.7107	0.541047	8.81762
2.21467	22.2481	1.19651	2.17952
0.174721	0.100004	5.42911	4.99768
0.349926	2.84112	0.368747	0.447963
0.55303	0.406214	0.121301	20.9493
0.671216	1.09019	1.77862	5.06699
0.607831	3.21267	1.86225	4.23046
0.381854	0.665713	6.64469	4.81297
0.0308876	1.59563	1.93589	6.90518
0.0629802	3.51812	1.2947	32.3374
0.482361	2.09115	4.54303	4.0659
0.217716	5.88543	13.9162	21.5312
0.0436647	2.87096	0.613337	32.5711
1.67243	23.648	1.15149	25.2707
1.04438	5.29977	0.803909	1.27757
1.18967	2.61988	10.3897	3.66685
1.12598	0.728187	7.50193	1.35469
1.35789	0.132959	1.33411	4.33176
0.803596	38.2426	0.275786	1.46051
1.7776	15.5697	0.470024	4.7406
0.92382	0.329982	2.38427	4.30285
0.236909	72.8366	3.47619	7.86672
0.309362	13.9245	3.05599	23.8668
0.417281	5.1083	5.71333	40.5785
1.16908	8.00986	0.755624	1.90347
0.0508959	1.80914	0.798757	2.43466
0.583563	4.85468	1.98386	33.7488
0.0954528	2.92112	0.0134862	2.31577
0.326244	1.62612	14.1273	29.5181
0.103658	1.40169	1.12487	17.8132
0.0446721	13.1395	1.65988	5.17312
0.113613	2.41504	9.98752	28.8478
0.190946	9.44837	1.50607	7.67509
0.245957	27.2516	1.24718	17.3981
1.20868	34.1616	0.175236	4.3392
0.203851	3.12467	0.235779	8.78955
0.138523	56.6795	1.09844	3.40455
1.06785	5.16293	0.620802	24.7691
1.45123	54.8204	0.318341	10.3079
0.245667	11.1332	3.65831	22.1061
0.164071	95.0126	12.3604	1.24364
0.187724	36.702	0.0504875	2.19993
0.263908	5.58322	0.624118	24.3106
0.191517	4.46852	1.2381	1.49669
0.661917	12.5143	0.133617	3.92596
0.210562	23.8211	0.641078	25.2973
0.741763	4.1995	0.559242	2.59917
0.212736	6.97004	0.327072	6.11393
0.613306	30.1063	0.532745	3.09082
2.17262	17.7382	0.221485	1.80281
-6.44118	27.7062	5.88193	6.49975
0.127178	26.168	0.599216	16.2636
0.882215	8.15506	0.634961	16.0133
0.119697	9.85438	1.55339	1.60839
0.321497	0.646374	5.49146	4.65737
2.38562	7.81474	0.882733	14.0456
6.62649	2.137	1.987	0.189685
0.721907	8.61671	1.69859	2.50998
0.279863	74.4025	0.598922	1.48105
0.120518	53.5859	0.318344	3.69209
0.355857	4.8061	0.596922	4.84323
0.169696	0.533279	11.9679	9.60002
1.19534	0.172567	11.9503	11.1624
0.153159	0.209361	3.96908	57.9669
0.191806	3.74994	4.50515	1.6991
0.975898	31.731	0.17088	10.235
1.42397	85.8679	0.242355	0.659109
0.587701	18.0525	1.28225	1.95386
2.22185	0.544723	0.308653	1.93654
0.158252	4.96081	7.16175	32.8008
0.51307	0.490785	8.58321	10.7382
0.297619	18.2814	5.16855	18.1683
0.753815	50.9819	1.31309	9.6754
0.0600698	5.08554	1.19581	10.919
0.339768	8.85883	0.9214	65.439
0.131909	5.86113	0.809212	5.00647
0.12415	16.8674	1.46564	13.7707
0.179462	44.5821	0.330285	0.22542
0.750257	2.62031	0.953909	5.14568
0.711039	2.41684	0.8131	1.28748
0.0993337	7.85345	-12.8185	0.954185
0.17311	8.75631	6.56568	1.87672
0.952734	4.84424	0.848659	24.2319
0.820087	37.2832	0.3646	10.8584
1.7476	0.843068	2.63625	-18.3948
0.28526	0.390864	2.22418	1.86955
1.60839	19.3027	1.04497	46.5966
0.406984	1.30857	1.34268	3.30936
1.03199	4.11485	2.1403	2.59898
1.01697	46.767	0.48748	14.2972
0.121719	57.6986	0.224012	2.15873
0.380379	0.455778	0.147341	1.54875
5.06944	2.28125	0.0855704	37.6633
0.512738	10.7013	0.607873	33.0615
0.118199	5.24614	1.57021	2.05056
0.0458358	1.65708	2.13823	3.73369
0.880189	5.61984	8.23989	4.4026
0.105653	9.62092	7.31377	2.08403
0.0330846	1.00344	0.654073	2.72954
0.659109	13.0592	1.02118	3.46512
0.708356	5.91167	2.24518	83.8804
0.615311	10.7183	1.74705	11.4907
0.928509	4.77976	0.984921	8.44218
0.915397	70.3929	0.479475	49.6194
1.31937	1.90251	4.31562	3.6342
0.563707	4.45859	0.20706	9.93931
0.155472	143.393	1.14111	2.11122
0.375727	27.1382	1.08949	4.31527
1.11735	5.69552	2.00264	11.6395
0.391608	63.9684	0.592902	0.307879
0.260362	1.72811	4.81926	0.873527
0.412952	0.0775118	0.48604	1.86083
0.322338	24.0105	0.187694	11.6178
0.816695	1.76687	0.346044	62.1651
2.25363	4.44551	13.2387	52.0379
0.3232	7.69191	4.06038	6.78418
0.894608	1.28991	0.642418	36.271
0.112122	1.78638	2.84118	3.9813
2.1002	1.3388	10.1602	6.3138
0.167016	58.4455	0.398572	4.29412
0.667914	41.8256	0.43055	3.80605
0.00331768	1.46652	0.762038	20.3869
1.12186	1.17364	0.597011	11.989
0.24692	1.47808	0.368487	8.39759
0.167816	1.34787	2.89961	59.2241
0.255602	2.83079	1.337	21.2698
0.115032	18.6643	3.65295	23.5914
0.278772	16.7457	0.128898	18.3015
0.182063	84.877	0.885141	2.1067
0.30608	1.00173	0.342571	10.2396
0.366651	4.06113	2.53817	21.0728
0.0948052	61.2473	0.791913	10.9233
0.767351	42.4484	1.43788	2.02198
0.364096	1.34921	0.384947	28.7246
0.376697	5.37229	0.356149	22.1696
0.155379	5.11773	1.68868	45.8222
0.313144	31.0838	1.37119	1.36652
0.288958	0.247207	0.741442	2.0452
5.0785	45.7435	1.80597	5.6428
1.10326	66.9877	0.527003	0.971289
0.757382	3.82795	4.52416	32.9345
0.0594765	4.9152	0.0273734	17.3225
1.83233	10.0456	0.555786	1.61395
0.869048	25.7162	0.54296	1.88746
1.45713	3.23286	0.743755	0.884294
0.771852	1.40628	2.64922	15.43
2.04037	1.59144	0.408348	3.75174
0.200174	3.21237	1.35199	25.6595
0.420802	17.8509	0.444988	24.8641
0.922591	0.957025	1.53244	3.73173
0.162666	30.9185	6.31803	6.17857
0.894608	4.22024	4.70988	18.4376
0.22828	3.59884	1.0087	19.1138
0.242988	20.9658	2.2272	13.1018
0.789189	14.6579	0.759848	7.17643
0.925571	1.39515	4.50718	2.79052
0.389501	11.2976	2.76649	58.6346
0.071928	0.681868	0.0619897	75.7355
0.731104	9.87611	1.72635	59.8832
0.827267	13.7013	0.0199741	23.587
1.49249	4.54654	22.2941	8.11111
1.05935	43.9643	0.45346	50.5274
1.164	38.9352	4.5216	21.5119
0.551166	3.84543	0.456672	32.3079
0.341532	12.744	0.0864365	18.8481
0.75823	1.86019	6.37439	1.11347
0.253352	0.679437	0.717116	4.61553
0.258476	0.856115	1.26817	1.75126
0.820958	0.725166	1.98639	1.59389
1.14556	24.9698	1.46243	38.1911
1.08114	3.23706	1.06524	14.8983
0.482804	62.7555	0.248251	15.2219
0.644777	7.46812	0.0744722	11.1459
0.924667	0.303408	1.09816	42.4988
1.2427	18.1373	10.344	1.14117
0.658886	13.7858	21.9807	51.5835
0.0123269	57.2783	0.739526	51.9572
0.0890223	6.46544	1.59232	5.29938
1.25923	41.8443	0.138697	12.4475
0.216937	2.99444	0.198386	3.07382
0.284623	3.88657	2.92868	1.41121
0.715102	73.7421	0.616986	2.27289
0.157236	6.68169	4.59354	1.4806
0.967333	94.5597	1.35382	0.965608
0.268615	2.32704	4.24868	24.3067
1.69749	3.01753	1.55386	1.31928
0.145298	2.16128	0.968898	1.15628
1.40085	22.3713	0.427322	3.90267
0.448693	4.09291	0.501374	30.4783
0.370046	9.44945	4.34591	1.31581
0.319309	15.4448	0.28133	11.2767
0.289683	7.23228	1.68321	0.687842
1.34253	36.2136	1.51566	0.466389
1.24786	171.917	0.695713	1.2807
1.18256	9.72955	0.82654	1.76731
0.466208	0.8749	5.5961	18.8003
1.04922	1.00996	0.67365	47.1646
2.36622	37.2863	1.59615	41.7071
0.171552	1.61099	0.703497	3.94232
0.228578	29.17	0.513769	12.1279
0.455501	31.2967	1.95729	3.05226
0.599675	1.29133	4.66583	9.8056
0.434524	42.5367	1.00339	43.9236
0.296192	0.479431	2.70163	16.9928
0.235848	3.65538	7.61518	49.0376
0.456228	11.1862	1.27297	2.20663
1.69629	5.56379	0.879094	0.880371
0.706101	1.51029	0.57444	59.3385
2.74293	0.889165	0.517731	1.12682
0.2456	0.836253	1.03359	5.15911
0.208394	21.4331	0.479697	24.5015
0.127622	3.02343	2.16593	44.6931
0.140252	16.8016	0.828311	9.85518
0.121492	31.6511	4.79523	7.88052
0.0558745	0.680524	0.0872137	27.9506
0.16413	86.9073	0.182713	1.0801
0.705534	3.1672	2.33228	38.6177
0.163141	29.1105	0.980834	43.2708
0.181052	29.7747	3.28744	1.36565
1.22376	0.590687	1.0501	41.0578
0.404208	3.71919	0.838695	20.0141
0.836129	0.72604	0.31568	2.0611
0.326776	5.11905	1.18992	1.36468
0.875041	6.20226	1.31994	1.42015
0.540439	28.3589	4.32893	0.258634
0.341677	5.49272	3.12552	0.207778
-2.83889	107.898	0.114223	37.6157
0.0779146	2.1435	0.841083	5.47719
0.431738	24.3431	2.01485	0.782143
1.43031	3.21642	1.62354	59.3795
0.0365146	8.8187	0.199922	26.1504
0.153927	2.84985	0.79413	17.9649
0.0813082	1.81718	1.85358	14.9687
0.0505891	2.33557	0.692292	33.867
1.1658	1.81345	0.661917	1.99696
0.163148	0.386905	0.17976	0.808883
0.599139	4.86124	0.374173	66.9724
2.45378	18.3144	0.181185	5.5284
0.914787	3.69223	0.667361	3.94131
0.448541	4.17626	2.54229	54.523
0.647074	2.49987	1.08424	2.15269
0.0663559	4.03238	3.16029	1.05122
0.131255	29.4921	0.414961	0.329866
0.266035	7.22231	0.288641	13.5403
0.151371	8.54807	0.304443	40.2777
0.0726368	0.843202	0.292047	7.20482
0.0510682	4.17143	0.959903	30.8379
0.223903	24.3525	1.93433	9.85931
0.398135	33.7869	0.201999	1.36635
2.69899	7.11542	1.08955	17.7235
1.09093	5.7698	1.14501	25.7442
0.311674	8.15159	1.15873	6.12962
0.918146	37.4535	2.42135	0.886429
1.28329	16.4643	0.268442	12.5306
0.109297	1.08838	2.71862	39.7248
0.800439	5.23897	0.288956	0.928109
0.146807	60.4918	0.343815	20.2583
0.16128	1.03824	0.801767	0.776444
0.359353	3.03351	4.96493	3.02356
0.78365	2.91043	1.17634	2.54679
0.118208	64.8322	0.659919	7.2438
0.291274	8.20543	6.89586	1.79436
5.50397	6.73719	0.819772	4.23237
0.194727	4.4756	4.25833	73.7101
0.669696	55.1362	2.16169	2.27532
0.728663	1.91551	0.481319	3.59431
0.0797102	0.948691	0.528571	2.54324
0.853734	5.48169	0.498452	0.744087
0.815685	51.1471	0.949092	8.7777
1.58799	3.65863	2.13007	0.832205
0.210805	2.81571	1.54045	37.4141
0.0536365	3.92642	3.8354	17.5258
1.03927	95.6025	5.44603	21.9103
48.9564	54.1899	0.540169	50.5758
0.603759	4.07686	0.147706	1.08955
0.123897	18.5182	0.145032	7.14505
1.01552	10.6272	1.18324	9.63712
2.20986	9.20021	0.806225	9.57425
0.258422	21.306	2.38677	1.38258
0.952174	7.00013	0.521047	41.4264
0.235831	86.7211	0.915239	8.94861
0.146158	1.33369	3.97098	8.37183
0.796627	1.65489	22.7769	8.10943
0.732392	3.02302	2.17246	1.72958
0.527893	5.59494	1.10395	0.278062
0.554535	0.237323	1.01857	28.418
0.818259	6.77427	8.4468	39.5261
0.359016	0.933734	0.43317	3.45377
0.710049	8.49291	0.319835	29.3349
0.50526	0.392628	1.45688	29.7054
2.09503	5.01289	0.580655	6.93614
1.06528	31.376	1.71864	2.51092
0.165998	0.660178	0.462928	41.443
2.77009	82.2336	1.47509	26.5106
0.054522	22.4525	1.38073	6.51786
0.0678301	1.86351	0.310961	2.97056
0.218518	20.8142	0.217262	3.48157
0.0740666	3.90614	1.74363	1.79204
0.105339	3.09446	5.52678	3.47139
0.188963	4.39462	17.7961	19.9653
0.760417	1.7989	0.502322	2.25778
0.1156	73.0755	0.614623	3.12947
1.12107	1.7145	1.63852	73.6547
0.950521	74.7585	1.55514	5.68941
0.122908	1.68747	1.85997	58.1623
0.643739	3.096	2.23373	23.9944
0.365071	0.167527	3.7451	3.60831
0.0661822	48.5214	0.499961	2.27565
0.211341	34.0749	17.8873	3.13295
1.34307	8.19889	1.01088	12.0102
0.0944961	2.00859	6.3758	57.2671
1.33637	58.4638	1.1236	2.60714
1.05452	3.13352	1.91621	0.580383
2.54093	42.2206	3.5693	54.2309
3.82381	1.91485	0.268812	59.7218
2.64853	7.09331	0.953716	24.6801
0.597222	1.99329	2.63202	12.1082
0.717674	4.72782	0.2826	2.74252
0.0291229	2.29612	0.713608	4.74252
3.9874	7.00593	0.225902	2.34404
2.63611	15.7877	4.96987	2.17389
0.123887	1.86753	76.2064	3.25388
0.940528	4.74252	22.8798	16.9671
0.102352	32.4184	1.69849	41.8765
0.0819163	7.82143	0.0448033	51.4616
0.637918	1.42699	2.45	4.7672
0.343998	29.5708	0.0744155	1.28724
1.53071	3.1983	9.83214	17.2928
0.567395	2.76626	1.49199	52.3843
0.869048	0.845238	0.453768	1.58151
0.0776513	5.87824	1.12976	66.4421
2.2209	0.179931	0.728936	3.356
0.0133798	41.6731	2.32791	9.2382
0.161258	21.0848	2.65498	5.42406
0.515465	53.1528	1.7855	54.8497
0.0371111	6.73762	1.37421	3.21148
0.173356	4.16455	1.29697	1.2831
0.57374	2.29771	1.18694	14.6706
0.0801472	18.5211	0.525384	10.114
0.178904	12.1636	3.26867	1.55352
0.402574	4.54831	9.37325	1.05695
1.77058	16.9557	0.284636	28.8123
0.668806	2.46721	0.475232	0.219442
0.31578	10.9252	1.09093	10.3071
0.158535	48.3234	0.287652	7.04267
0.0232614	5.95965	0.580481	21.9051
0.385987	25.0982	1.96565	34.6289
0.126765	59.8396	0.655407	4.63492
0.527527	1.19929	3.00666	2.1002
1.37599	7.77703	14.822	13.9884
4.71769	42.5284	2.64406	0.682823
1.81845	23.2261	0.535545	4.30105
0.543762	1.0081	2.84452	18.4798
0.52523	16.8784	0.911178	8.39081
2.6327	1.57951	0.739033	1.51593
0.43172	4.28425	0.116939	8.43552
0.768773	1.42972	1.18385	65.8955
0.976007	0.575925	0.992226	1.33552
0.166622	0.623091	10.1366	32.8532
0.164975	8.94442	1.43969	98.3604
0.838631	1.56893	1.45255	6.44367
0.383829	2.00549	0.844907	33.9475
0.311859	10.0218	1.22547	12.6665
0.0759561	10.7026	3.79117	40.749
0.0811989	2.38759	3.55436	38.7441
0.147859	3.40335	0.103091	0.268486
0.432859	14.4541	2.90639	2.20832
0.938882	0.757966	3.02429	16.5461
0.595403	19.2971	1.06711	11.9013
1.66158	24.754	4.11558	17.3906
0.0908975	0.775679	1.87415	3.51714
0.102241	2.5162	0.551154	0.773664
0.068429	2.66423	1.13645	68.5268
0.186042	4.54411	0.306919	1.77152
0.0972301	0.308209	3.66512	0.499176
0.174501	0.531368	6.15885	30.1452
0.0282051	3.92278	0.623482	34.3661
0.701923	1.99424	0.56806	3.58432
0.341884	18.151	0.233255	48.8743
0.544977	1.80727	1.26261	14.6703
0.146203	6.38432	15.6429	7.90711
0.656148	5.39376	0.780195	3.0119
0.41636	12.9812	0.359198	8.69986
0.635515	19.3561	0.557894	1.86662
1.77542	10.4592	0.886317	12.5533
0.102283	16.3701	1.22232	37.2482
0.158009	4.10873	1.63136	4.73248
1.03557	31.6573	1.13281	23.2703
0.499815	2.65136	1.09171	2.79301
1.19699	2.02488	0.420846	2.88207
0.0931254	30.2501	4.85956	2.03777
0.722772	15.2968	0.709197	1.10659
1.61881	0.123185	0.820857	47.1676
0.184904	6.83464	0.756291	1.68981
0.101901	1.87957	2.12917	13.2092
0.225443	1.104	0.350643	3.17964
0.142498	2.62213	0.714446	44.5806
0.306142	4.47454	1.88786	2.98775
0.00675476	7.88926	3.69958	1.9063
0.364558	1.78643	0.804982	8.57286
1.11954	2.91686	1.4517	45.6135
0.169509	3.03232	0.541823	22.389
0.468402	66.9343	0.111205	18.9949
0.446089	6.04673	1.16667	45.9542
0.238287	0.532355	1.96984	60.9479
1.58645	4.05038	3.80331	19.7361
0.408964	1.45332	2.04037	17.1027
0.227289	2.5162	0.123142	59.9643
0.261761	2.22881	0.8947	1.36374
0.289683	13.4214	1.56162	3.54341
0.18288	2.02644	29.2384	19.1487
1.72855	27.0903	0.720141	24.1363
0.113078	35.4758	1.4898	2.62887
0.0178538	34.2879	1.7364	3.79806
1.24086	7.00756	1.08044	3.14943
0.333825	16.1547	0.94114	5.75796
0.473411	2.06865	20.4229	39.906
0.016746	5.6331	0.240199	7.09231
0.724934	13.9295	2.85862	34.6371
0.894116	15.7578	1.30591	72.7498
0.252151	10.5772	0.78858	2.70833
1.01482	28.8246	1.65119	3.69345
0.138699	11.0006	0.447534	4.83727
0.199751	7.53175	3.63635	23.2064
0.749179	1.7304	2.27001	4.31578
0.292246	5.99239	0.118507	32.2298
1.11528	0.164893	15.5324	1.02998
0.632035	3.72449	0.859802	1.12705
0.457096	0.932637	0.0744898	1.43948
0.317171	9.01132	0.380208	6.18808
0.0828504	6.273	0.475486	8.61436
0.631669	0.59666	1.26152	9.22426
0.756634	11.8969	2.04987	1.74295
0.512816	2.99383	0.348479	60.5219
1.39118	10.8264	8.21753	61.8256
1.39154	3.37114	1.38432	33.7903
0.789172	6.32802	0.282866	1.77588
0.1212	6.51786	2.11494	1.05488
0.229831	0.404636	1.37736	15.4843
0.0845642	1.4291	1.55793	2.6419
0.331222	2.72361	0.279304	3.40343
-0.0682823	1.0467	1.75167	0.638484
0.298735	32.1476	0.181555	65.5939
0.0507388	0.232839	22.0174	6.10479
0.337655	25.3596	0.822325	0.859001
0.417417	0.987171	1.78015	7.2591
0.987066	0.984281	1.47793	1.08432
0.0957821	2.11863	0.527698	31.4306
0.312857	36.3436	0.244294	0.580309
0.0658369	4.00595	1.03747	10.9511
0.100228	29.9004	6.19	18.8652
1.50322	1.18613	0.0418153	23.6763
11.6839	2.08371	8.72432	18.0259
1.06217	9.52873	0.515728	2.05464
0.241189	0.697332	1.31471	0.638787
0.297583	4.17714	1.97797	3.48326
0.583526	2.10577	0.0856582	4.69637
0.637302	13.5692	1.10141	5.74537
0.700505	40.8075	2.14365	40.9548
0.59655	1.4435	4.23361	56.8485
3.37781	65.8769	1.76951	27.873
0.869048	5.56329	1.10654	49.315
0.0888483	0.249671	0.0053207	0.991557
0.060751	46.8111	10.8883	28.4101
0.78365	2.58976	0.916023	56.9901
0.535576	6.3976	0.288133	3.49937
0.966511	54.0807	2.90767	20.0416
1.81228	1.20514	0.809792	8.08023
0.128455	2.69582	4.23403	0.939677
0.291576	64.9348	1.22689	3.43356
0.305091	84.6291	1.02057	6.30636
0.458664	12.2217	3.31522	3.00181
0.740828	4.08512	3.2527	26.5888
1.15873	67.6967	0.482804	47.6951
0.0504875	33.417	1.55729	0.825045
0.837253	9.49021	0.669819	4.6467
0.753175	0.54616	0.540169	7.75069
0.232915	45.6695	4.19096	25.2024
0.0328725	48.6448	3.85103	37.4849
0.164528	61.1166	0.693468	13.9483
0.997796	8.00765	0.934992	17.129
0.0941207	71.0899	0.0450921	24.9127
0.174274	6.56408	0.930392	3.06537
0.582591	0.179185	0.221829	9.54783
0.0568605	0.781518	0.939532	2.39518
0.434524	14.0646	0.0686607	66.9952
0.599512	5.75155	10.966	36.2673
0.514991	2.40318	0.47469	51.4578
0.483221	6.568	0.343738	35.1636
0.230102	1.01828	0.187193	14.0404
1.5317	0.828731	0.258366	3.2943
0.212852	0.460286	4.74773	14.3118
0.0380574	8.63254	0.707653	18.4787
0.174489	2.12434	9.01637	1.21667
0.143321	1.11299	5.39349	6.71201
0.0988029	94.0459	4.47929	1.58009
0.208864	1.9119	0.780883	58.5723
0.230199	45.6776	5.28441	17.2058
0.523461	2.56314	0.512881	1.47878
2.72256	0.9701	0.906028	20.0292
0.716789	61.9386	1.04974	25.7625
0.225338	2.94244	2.56013	4.74916
0.239575	4.81788	2.81775	20.0737
0.363787	12.6779	0.511205	3.54069
1.54099	2.39229	1.11743	5.01565
0.220633	26.2068	0.0187638	0.0658214
1.02563	3.33714	4.86798	46.2461
1.42467	3.9257	6.56653	13.1769
0.655234	0.28285	1.2065	4.45859
0.528986	46.0077	1.53927	6.27288
0.014193	25.9311	0.522711	9.87052
1.28483	0.94718	2.90797	15.2763
0.339875	6.63895	0.595913	51.283
0.082347	2.66036	2.38965	7.13839
0.203394	33.4332	0.619302	1.50725
-17.6293	3.20306	2.63201	5.36327
0.0065657	38.2086	4.68446	57.6516
0.252544	2.89683	1.15492	60.5287
0.341811	19.0273	37.5162	15.2566
0.447963	7.97457	0.980328	0.984921
0.747637	41.1671	2.11571	2.51566
1.40444	17.0987	1.17252	28.1965
0.0922358	6.14157	2.62325	35.5228
0.351182	3.87121	1.18262	5.55479
0.919574	7.48566	5.00232	52.6669
0.956316	8.78645	0.710564	20.0213
0.150273	1.55006	0.212391	5.24206
1.25284	12.1892	0.442158	19.4676
0.720068	58.5337	0.969969	0.432521
0.128717	1.39834	5.82968	0.806973
-6.16234	93.3843	0.631211	2.10446
0.522059	-99.9405	6.81221	54.8858
0.208615	2.62934	2.67256	5.22987
0.0525277	13.3637	0.478146	1.49415
1.10509	36.7367	0.401099	2.56563
0.798465	33.5494	1.49826	6.58738
0.340062	42.9797	0.746859	2.69485
0.210122	1.29116	0.807014	0.123223
1.01218	14.7213	4.07887	3.27228
0.62031	3.34317	3.00948	4.23773
0.524708	99.2539	1.5767	9.8153
0.318452	40.9177	5.12683	6.84879
0.0821704	35.509	0.665654	10.9905
0.243524	16.7888	1.09136	1.64271
0.124984	2.21074	0.83247	32.1336
0.0363999	2.48403	3.4551	1.3374
0.347134	22.4977	0.631874	1.22619
0.431485	2.9218	0.642876	2.36868
0.700756	91.5505	5.91111	1.7381
0.424868	1.22865	6.71897	7.37469
0.0261979	5.06104	1.63425	1.92219
0.546596	11.5933	4.11321	3.47619
0.714677	4.54217	0.615201	0.916885
0.76594	4.26004	1.62253	2.23469
1.39895	25.2735	2.4623	39.2898
0.848659	7.23121	1.26407	3.7862
0.121019	2.45723	0.111694	1.7381
1.39743	1.37246	5.5088	0.591069
0.944739	1.70137	3.27864	1.17629
0.364564	0.213888	0.344938	37.9834
0.890506	3.27341	0.422007	0.46456
0.499307	17.9219	8.36852	2.9506
0.061512	0.499627	0.342415	9.14987
0.629616	0.169374	0.793055	2.52358
0.869048	14.4506	1.03227	1.70072
0.27168	1.22071	1.07501	52.8662
0.298668	54.0697	1.05961	4.47222
0.0643739	44.8257	0.314617	6.72955
0.557968	14.9271	0.314543	10.8781
1.62749	10.0761	0.158465	24.3832
0.0332539	9.23276	2.79218	2.72118
0.231509	0.891446	2.9658	0.922038
0.237688	15.8949	26.5853	2.70562
0.445584	15.3532	13.0398	43.7182
0.946822	3.19844	0.416033	1.4134
2.00967	2.71294	0.536873	16.8814
0.396935	0.849876	1.15064	1.7196
0.828554	0.0273432	0.192873	113.949
0.487515	1.34012	12.8668	63.247
1.96041	9.74455	1.61754	3.42592
0.0404208	15.002	0.199193	29.3404
0.0438223	0.484799	33.9692	60.4323
0.389573	1.31997	0.362517	1.30944
0.750383	2.24424	1.09481	8.50527
0.106725	0.396308	-3.54304	2.5049
0.277967	71.9072	5.22779	1.52671
0.474408	5.9655	5.01414	1.31304
2.69193	1.32455	0.2056	20.9277
0.119808	46.9383	0.94479	3.83829
0.333276	2.17262	0.291341	1.87087
0.294561	0.907308	0.968643	2.2903
0.17909	60.9234	1.91545	3.83236
0.375271	26.2536	16.4978	3.76196
0.627115	35.92	1.35841	14.1726
0.68957	5.21429	1.04095	2.5644
1.06656	3.88785	0.138334	41.2289
0.434524	1.8186	0.63006	-8.02198
0.213182	2.927	1.72117	52.4315
2.06146	5.47611	0.689067	69.4271
-2.6506	5.80524	0.7464	7.5866
0.997569	4.90046	2.67675	38.2299
0.087234	3.19539	4.87026	46.3128
0.210401	3.05829	2.51658	0.891089
1.00275	0.887153	0.245283	2.35299
0.985377	7.57856	0.617031	21.784
0.476305	1.14357	1.36116	71.5975
0.272458	1.19526	0.21318	29.0777
0.616418	110.987	1.56542	2.3051
0.48839	6.07159	1.24609	3.32173
1.30357	0.734904	2.23336	15.7563
0.41831	0.0917783	1.09229	0.893878
1.03557	68.0955	0.648001	0.775266
1.07037	2.09524	0.248983	1.1871
0.158867	26.258	20.0758	17.9045
0.18645	2.91043	3.73564	4.83408
0.98311	2.07004	1.50027	18.3804
1.02516	1.58219	1.97425	37.1327
0.831263	3.29079	1.31495	1.85042
0.377415	10.2097	2.703	3.67243
0.265601	5.06513	6.13171	24.6954
1.68186	35.1118	4.285	2.99593
0.128941	1.33537	1.15406	0.890956
0.398772	5.17964	1.94836	1.53982
0.147637	5.32464	2.2145	3.04167
0.249898	6.58441	2.52578	4.38335
0.0535048	48.3525	3.02047	9.74778
0.0380559	39.1802	2.07606	0.226867
32.5893	13.9127	0.570695	3.79977
0.0861745	2.11801	0.232608	28.8001
0.200549	4.04149	5.72029	25.9036
0.215524	2.2378	1.37414	1.55891
0.0996043	4.88356	0.810554	6.14013
0.66909	0.201711	5.57069	1.62668
0.205022	4.87037	2.20152	1.54783
0.915056	7.66076	0.385857	38.1105
0.0813038	0.647686	6.0645	0.67006
1.52083	2.52879	3.52818	46.6909
0.415632	37.576	3.86306	1.87741
0.0560676	5.23142	0.087995	0.24086
0.0153198	37.535	3.25168	46.2684
0.39782	85.4853	0.0930684	17.1972
0.215976	19.5593	0.364061	1.72078
0.960526	8.67762	1.76329	29.1039
1.50474	2.28697	2.55016	0.722728
0.154818	10.5838	4.14213	1.06065
1.04158	14.754	0.588278	29.9747
2.87164	4.49725	4.64734	25.1524
0.0782519	33.13	0.377586	1.16987
0.344796	9.66816	1.87175	2.26334
0.939274	0.829546	0.873725	7.39571
0.954161	25.8636	4.4047	0.719378
0.966208	6.95294	0.349713	6.01492
0.204718	0.147722	1.92619	5.86446
1.20011	4.29361	1.23632	58.0814
0.19364	2.79337	2.57823	108.83
0.274755	6.35453	0.369015	12.3868
0.40287	5.09396	0.831201	5.20892
1.14382	4.80138	1.57864	3.60655
0.634765	70.3207	0.125439	1.76659
0.151446	1.49673	2.66432	-15.2952
0.379115	2.01886	4.65105	33.3847
0.536279	1.50387	2.88619	2.27723
0.0653206	8.12331	1.29738	7.66049
0.404488	0.168543	0.104058	7.45274
0.241149	1.97557	11.5918	6.53894
1.1481	20.6396	0.571069	1.75904
0.169171	3.56356	0.314412	28.1875
1.665	0.834341	3.67116	5.24042
0.223882	31.543	0.180247	1.90585
1.09848	33.238	3.73755	10.3135
0.0468691	0.477612	0.66627	2.40288
0.64144	2.8278	0	11.2433
0.854742	18.7193	0.603914	5.23175
0.408128	1.77122	3.53055	1.85578
3.60989	2.77717	0.70035	2.92493
0.290276	52.8149	0.394568	1.95342
-3.28727	21.6462	0.221133	7.19598
0.127725	3.06142	0.347619	7.93679
0.0653877	16.0374	1.49866	2.15067
0.229364	10.3577	0.667491	2.74048
0.324112	2.02625	4.29412	107.387
1.79735	6.67649	16.0061	45.1964
0.651786	66.1082	0.49068	1.60774
1.00072	25.2666	0.194719	4.23965
0.145644	6.03134	0.419826	10.6553
0.417594	11.6462	2.64853	36.5072
0.428953	47.0749	0.441084	0.975462
0.0572693	61.2096	0.445983	25.8148
0.142662	34.8076	2.04983	1.63998
0.57162	27.609	0.251463	54.3415
1.16264	14.736	1.6596	1.75583
0.33859	10.1511	2.92182	11.5968
0.0601879	17.9179	15.4676	11.4586
1.21908	29.289	2.48235	2.55409
0.239961	3.04385	0.942888	52.6382
0.341997	0.490112	0.642533	1.82252
3.07409	2.38483	1.62543	33.7569
0.0946488	2.03459	0.2403	37.0808
0.342493	2.8582	0.790043	1.265
0.865185	2.10253	5.81132	1.17408
0.231527	2.11054	0.858763	7.62808
2.30298	31.7593	1.42992	2.72232
0.80122	3.89126	8.15049	0.133039
0.227489	0.155611	0.643856	3.85327
0.0614969	19.6309	1.01093	37.1628
1.83315	2.36968	0.38318	1.13061
0.225115	30.2314	0.319919	2.31746
0.316017	3.68452	8.40057	1.18807
0.260714	1.12011	1.77883	0.956536
0.135789	0.373567	2.43346	58.9775
0.53849	6.32143	0.521943	6.46733
0.227322	3.34925	8.20921	48.0721
0.185207	0.446939	0.216436	9.2176
1.2989	1.55662	1.79416	16.1173
0.269458	17.5548	1.88707	1.38352
0.195912	36.9011	1.65691	3.93754
0.328595	4.67423	1.01517	18.7186
0.564119	8.59119	0.454869	8.16667
0.632948	16.4262	0.72228	37.8381
0.21843	0.970425	1.7381	10.1705
0.260937	82.5595	1.89146	6.12472
0.558169	1.76981	4.09721	0.198429
0.471968	1.07321	0.850943	2.49037
0.0939773	2.41753	0.727517	21.1266
0.0593953	12.5086	2.01168	56.5468
1.29979	4.76147	0.24623	1.59204
0.133398	6.65824	3.59535	5.24781
0.205756	18.6173	7.88667	70.279
2.29281	28.6786	0.549371	39.5259
18.9949	1.69939	2.77535	2.19549
0.362921	12.1868	0.804782	18.8398
1.00731	41.5119	0.411825	10.6302
0.100256	52.9866	0.498523	16.6519
0.285397	2.42368	3.32688	0.522002
0.227997	78.993	2.72634	1.28619
0.883429	3.33963	0.540356	28.0673
1.43842	5.84304	0.900522	3.24749
0.19481	96.0379	0.307133	51.9076
0.195407	52.0242	6.9192	1.9634
0.0834547	2.50988	2.68825	1.48689
1.08316	5.61522	1.11538	7.7615
0.152807	61.3812	3.98641	33.3804
0.749179	3.76814	2.37692	4.08964
0.966594	1.4318	20.1552	3.27608
0.857304	14.2226	11.0021	2.21124
0.428517	10.1549	3.86498	0.81334
1.00182	1.32734	2.04912	16.4247
0.716248	79.2629	0.923733	3.63672
0.665271	7.9707	0.134506	8.81375
0.195438	2.41205	0.376587	1.52286
2.08571	0.626031	0.287079	1.48249
0.869048	1.7381	1.20987	13.8367
1.03617	6.97061	2.20752	1.31388
0.337863	31.3976	0.991282	52.7649
0.893459	22.4013	0.296349	36.4443
1.16123	0.221977	26.5709	4.24686
0.0925073	12.9392	0.269347	65.6005
0.255094	3.56496	0.204868	3.76587
0.634937	0.725535	16.7037	2.16534
0.869048	3.8604	0.967402	2.30918
0.0348608	4.80401	3.1302	70.2467
0.108399	1.18234	0.740164	2.83467
0.884706	4.19236	6.58609	7.29738
1.80368	2.17262	0.163192	6.18739
-16.0774	20.0834	4.30322	69.2875
0.383998	0.865024	3.87729	7.39339
0.271231	74.5691	4.13211	2.37518
0.0186068	6.11401	1.88997	47.1591
1.02113	2.1697	1.40351	3.60693
0.490712	19.8878	0.561061	29.8335
0.361357	0.225162	0.0209823	45.418
0.251209	7.21404	1.86404	1.50221
0.324052	25.412	1.80936	33.1826
1.90104	22.892	0.753455	3.12148
0.853389	69.9661	1.20621	3.62793
0.547745	0.897541	0.475907	2.86345
0.158553	0.391878	2.51719	1.83086
0.0375843	0.845873	1.15479	7.46785
0.694267	3.88888	0.907552	85.1839
0.149779	9.95464	1.19863	1.08631
0.156565	0.305423	2.55556	0.0830763
3.6342	1.76637	0.981992	0.172216
0.265542	24.7795	0.715039	25.0457
1.18922	16.8669	1.76989	0.472145
0.295781	31.8789	0.0438929	0.99636
0.23242	4.22175	1.77208	36.6622
0.233708	0.908106	1.16335	39.4925
0.185983	27.853	0.148513	1.69187
0.14815	19.2138	1.2838	0.170357
0.0682199	3.61766	4.10372	46.398
0.478572	16.266	1.21477	1.33389
0.579365	0.413832	0.313838	1.7724
0.67982	8.22181	2.98705	1.86504
0.364659	1.44099	3.51088	8.38911
1.08074	2.25719	0.929114	53.7376
1.23839	9.37883	8.80046	3.86207
0.243118	4.33122	0.293349	2.83816
0.312947	1.15677	3.1827	4.15476
0.332075	3.51278	12.5244	37.9339
0.449218	18.7244	3.22367	12.3816
2.51801	0.313062	0.925719	3.17245
0.591364	61.0606	1.43032	3.03719
0.530657	0.925479	0.855076	14.4228
0.236108	45.4645	0.454579	0.67988
0.204482	60.1963	1.32936	-37.8036
0.185381	2.09215	0.503063	16.4138
0.226529	50.2969	0.302504	59.7216
0.420324	10.7929	0.215777	6.82423
0.231992	0.693169	1.65313	2.31607
0.3827	3.62694	1.36	4.8128
0.287968	8.81353	1.54019	21.8691
0.715375	3.08541	1.55124	1.99777
1.83522	2.64548	0.324334	18.9232
0.983021	2.24175	0.666944	20.6459
1.07702	8.23733	0.678745	16.2873
0.478138	11.2487	1.84543	0.756583
0.701032	14.4643	3.26283	20.7802
0.16628	2.77036	2.72606	1.7618
2.3946	2.91961	5.56734	5.21429
1.05484	8.3405	0.589529	24.3242
0.340158	92.9918	1.99212	0.450449
0.702381	8.26017	1.59485	40.0509
1.4263	8.14433	0.623207	0.807819
1.2556	5.8181	2.31746	1.2654
1.40304	15.7435	2.10925	4.48677
2.44317	14.7025	5.95344	32.5114
18.4983	12.2499	2.23469	0.751708
0.497804	4.40192	0.0975152	32.6755
1.10987	7.94288	1.13208	1.28711
0.779915	2.77543	0.989113	0.798822
0.0651054	0.986731	0.295148	0.411905
0.156952	4.4678	2.323	18.8319
0.399379	7.70786	1.28185	17.4597
0.179628	28.6913	0.279098	5.7291
2.09115	0.969992	1.89228	0.999591
0.185332	2.32754	1.31643	11.5653
0.843487	8.51716	0.956578	2.52967
0.0640772	1.71215	2.58613	0.514187
0.248958	6.46674	0.943537	62.1134
0.389853	1.63143	1.42383	14.7163
0.127801	2.76958	0.391683	0.896549
1.62596	1.02098	0.54494	0.940818
0.0299021	6.78048	2.3835	1
0.203872	5.81999	3.31299	7.39602
0.0473161	1.08631	2.88371	3.35789
0.414773	0.657172	1.08225	38.4164
0.0358419	1.53635	0.125589	5.31653
1.09666	3.97743	0.472431	2.88737
0.523544	44.3924	0.288405	2.72741
0.0496751	2.33213	0.746126	5.15997
0.0617529	3.00887	2.52096	30.6613
1.00129	1.31256	0.933477	5.43155
0.195951	37.3605	1.42573	15.4278
0.0872327	3.45164	0.28702	38.4809
0.0969198	0.428781	2.32414	1.2415
0.617075	18.0592	0.470238	15.0339
0.0812194	0.747986	1.31486	4.41241
0.906507	25.2238	0.821488	23.0008
0.670717	12.5867	2.02503	37.5412
0.147044	37.258	0.500143	55.0883
0.0866499	6.8029	0.249202	58.5738
0.825865	0.614278	0.601406	5.91529
1.14406	38.2189	1.73441	32.1279
1.10193	2.03867	1.43646	25.6663
0.312182	7.47116	0.231952	7.19632
0.0766807	3.29998	2.38183	15.7823
0.188579	6.28161	0.246182	23.0672
0.690126	37.7805	1.0034	17.6272
0.905848	1.30845	2.7571	1.44598
0.529762	2.60326	1.32153	25.8857
1.86225	2.3235	5.43986	83.9339
0.448078	4.89762	0.49345	4.44257
1.61683	10.4696	1.55132	4.29808
0.241722	0.935315	1.39654	1.73141
0.305501	23.3086	1.63125	31.4123
0.0286735	0.738624	1.45432	3.35204
0.757382	2.223	11.3812	0.259014
1.8811	1.65636	0.685968	34.6411
1.28327	0.443318	0.10838	37.3081
7.0248	15.1491	0.471049	5.44952
0.322504	22.6134	0.129754	0.971289
1.38892	0.0917216	0.0870529	4.62446
1.58378	1.31496	6.08844	6.64537
0.378361	50.6958	0.707364	9.41978
0.0551325	0.146491	3.7313	7.86754
0.1423	2.07356	0.543029	3.37334
0.317349	30.2034	0.818522	7.99782
0.0471955	4.9092	0.218655	14.2046
1.40233	39.6222	0.361209	44.6526
0.106686	5.15522	14.0931	53.0091
0.146257	42.0598	0.235447	1.44639
0.2488	1.15432	0.628261	1.53294
0.118474	1.3673	4.06275	5.61693
0.0866811	2.32165	19.9252	22.9512
0.41007	0.928301	0.60077	26.9246
0.810481	36.1051	2.48841	11.2495
0.56677	2.41236	17.3033	40.9414
4.66389	1.2831	0.340632	1.82661
0.263977	24.8729	0.294543	52.2931
0.204833	4.40943	1.28455	12.7994
0.763251	2.34643	0.564881	36.5321
0.235394	5.4702	2.97241	0.129433
0.86445	1.81052	0.722323	25.171
0.922619	49.1469	4.592	25.0338
0.810722	36.6768	0.583253	5.55069
0.792264	101.382	0.2254	7.10627
1.38536	23.1167	1.64942	11.456
0.0905721	2.42851	0.259535	5.84
0.121612	2.21719	0.754342	29.7904
0.235413	8.70742	0.662132	30.3047
0.509841	3.49972	6.55544	21.6415
0.793478	1.23861	2.85353	3.98066
0.0971229	19.9759	5.59484	11.6149
0.166773	7.01163	0.452971	18.1038
0.130684	8.80376	4.546	4.2004
0.21117	9.42157	0.389333	33.6885
0.271251	2.65229	45.2151	10.5288
0.126532	8.48107	0.454257	1.67579
1.39832	11.579	1.58211	1.14669
0.0734966	1.26537	23.6323	3.00887
0.168055	69.0728	5.74785	5.04406
0.664566	10.2738	0.535576	4.69346
0.239303	1.2774	0.631163	1.54891
0.300489	62.4593	0.349569	4.02248
0.711569	1.41015	1.14338	1.60875
0.864829	79.3523	1.93029	7.97944
0.156777	10.3775	4.96815	11.6217
0.827466	9.3559	5.92026	2.23929
0.145326	51.3202	0.23263	89.0066
0.487316	3.34368	0.303001	10.986
2.69124	0.730692	3.60137	23.4368
0.535913	2.86074	0.927516	1.42092
0.281752	39.1641	0.924128	3.1771
0.11282	20.6721	0.0593539	32.8218
1.12308	6.77705	1.01804	46.1561
0.261572	20.9327	0.682702	1.4129
0.253668	22.6607	1.13052	4.43835
0.0113047	2.83584	7.92875	5.81124
0.277832	1.68543	2.41342	0.359524
0.435683	0.973224	7.19862	41.553
0.137099	0.671242	8.23183	2.10366
0.0465897	18.419	0.565234	1.11095
0.273257	0.815153	0.698544	10.1533
0.84189	14.8332	1.58167	2.41265
0.0694234	12.3583	7.19365	3.46094
0.179117	4.6832	0.258858	39.4048
1.54236	3.84426	0.498254	35.1073
1.46058	1.94092	0.851854	6.02428
0.183106	0.928091	1.61373	0.753175
0.471769	13.8413	2.85156	28.5849
0.114509	4.65107	0.664505	28.5735
0.372085	0.755074	3.99663	1.81003
0.327341	3.91071	0.958181	42.4551
0.367239	3.21065	0.137188	12.0526
3.48463	64.8111	8.73013	3.90061
59.0952	4.98679	1.05395	0.117972
1.61194	2.19208	1.40477	3.6105
0.424151	29.3108	3.01671	23.6833
0.27828	4.39098	2.71848	1.26579
0.463848	16.9317	3.58318	2.22682
0.507923	4.72775	1.76525	1.48925
0.756722	1.65205	0.0609036	7.62
0.470951	10.9344	13.0625	49.055
0.73768	7.57481	0.919049	29.6988
1.17888	23.6629	1.99183	4.81136
0.0746152	6.98411	1.16837	4.47467
0.273408	3.12857	1.1658	4.48745
0.18496	9.5084	3.63713	3.65567
1.77508	10.5592	1.23043	14.8908
0.328977	49.185	7.98287	0.422034
0.116853	11.2412	1.09909	35.1816
38.6726	1.76404	0.784878	1.39608
0.162946	0.840437	1.61395	13.6245
0.455968	0.202178	1.20705	10.4186
0.551511	24.7297	0.618373	2.08275
1.57659	1.9908	1.24761	5.83032
0.536843	27.8852	3.7436	2.73819
1.39452	37.3401	0.740109	5.63694
0.706698	15.2083	7.67801	64.2323
0.371872	2.07507	25.2421	44.0251
0.673022	9.37972	0.781494	1.44592
0.533131	0.919146	1.76074	32.2723
13.5323	2.26162	15.4681	11.6878
1.29727	3.88075	1.15469	4.43269
3.5631	35.4659	0.56812	61.8548
0.846991	12.2641	1.28055	3.55641
0.968326	11.0425	0.756184	54.622
0.924858	26.2452	1.03803	1.42147
0.615575	1.63211	0.468936	25.258
0.169066	52.9839	0.252238	2.36978
0.411804	2.86836	0.960047	44.7936
-0.267399	45.2096	1.97104	4.31372
1.40206	11.5666	0.580758	19.3244
0.491201	39.0459	12.8959	2.18832
0.348258	16.4152	2.69278	8.8347
0.0478574	9.40294	11.4902	3.43327
0.115054	12.4501	0.361071	3.70794
0.464934	1.72639	10.0905	26.4921
0.225309	64.5256	0.662912	2.0251
0.0468039	1.45876	1.47324	1.40385
0.681456	10.7432	7.52566	2.1002
3.54665	8.50728	2.45922	0.245791
1.06344	0.677133	4.25001	45.4436
0.237445	0.942409	0.560263	1.18791
1.56702	63.7471	0.351208	1.99135
0.32808	2.75756	0.905833	1.57587
0.470308	9.45628	1.01598	59.9704
0.406153	29.1817	1.8652	17.5935
1.10878	91.2927	0.369252	10.7353
2.69602	1.52083	1.74219	0.429662
0.427401	8.93502	1.09409	37.1382
0.103557	0.12822	0.955263	2.23874
0.491511	3.29216	1.23598	21.9375
0.437095	0.14711	1.16635	33.1992
0.203709	13.3358	3.67632	8.76744
0.0285317	9.87777	0.957081	22.2683
1.68796	54.2295	2.31824	12.3247
1.45876	25.1836	0.945201	0.949515
0.50154	64.5136	1.6856	18.1221
0.0517163	37.5848	2.32731	60.1943
3.22208	65.5244	1.51402	22.1641
0.450043	1.16235	0.842851	10.9795
0.0529948	24.2059	3.47619	70.2228
0.225762	2.13312	0.238939	56.3012
0.906028	2.06102	1.37634	1.32494
1.60891	17.7988	0.967803	1.48657
1.13287	2.79534	0.314931	8.17061
0.209964	30.6568	0.372949	12.8286
0.518086	0.859498	0.346505	27.4114
0.53811	1.06159	0.272452	16.2038
0.0790539	3.79878	1.86721	51.5612
2.13739	4.34669	5.50909	47.3587
0.434524	49.7217	1.44751	2.55479
0.55303	1.79544	1.55829	13.9894
0.206974	13.6151	2.36794	1.81894
0.0958005	39.0077	0.570845	8.53107
0.0592532	50.0257	2.79041	1.44841
1.45794	2.55019	3.92961	4.47815
0.885792	26.3741	0.0473244	0.869048
0.317112	4.1349	0.675183	3.27193
0.435296	2.39635	1.57524	6.79378
0.139953	5.26325	4.8637	1.73193
0.0614102	19.1483	1.67197	26.0814
3.17126	1.5144	1.0086	3.6286
0.417143	35.701	0.127649	27.0264
0.229796	2.5735	0.670678	33.21
0.776596	5.58205	1.52833	1.825
1.61395	5.26812	2.22016	1.90003
2.11545	4.13983	0.273281	2.48953
0.936942	2.33866	1.36969	38.9333
0.26588	42.2129	1.06161	93.8527
0.0280723	1.60633	0.171241	2.12434
0.474511	2.04071	4.70349	2.77356
0.0583639	9.23158	0.166713	1.32372
0.104608	19.7398	0.548428	14.1919
1.14714	1.5061	0.331996	0.452884
2.86988	5.78505	0.343887	1.79241
0.262443	2.02839	0.777889	6.13616
1.09852	5.56734	0.918802	0.699611
0.873646	36.33	1.90946	1.54026
-6.22817	13.1242	2.15764	2.94303
0.753175	72.2204	2.51119	0.354843
0.353226	33.9918	0.856157	10.3132
0.606954	1.83908	6.66526	23.4813
0.612416	8.75206	0.843254	5.96988
0.114175	37.1096	1.60595	2.92316
1.69799	2.2854	2.54381	5.89281
0.811111	30.7574	0.629965	1.71362
0.142208	7.1521	0.35113	21.8218
1.31715	5.69934	0.899975	1.58266
0.406714	9.2841	0.211105	51.291
0.94938	1.50849	2.25956	4.30526
0.160704	64.0466	0.83081	2.35696
0.98797	8.32972	0.488004	2.12701
0.247606	2.14175	8.89563	47.0441
0.213015	1.05807	1.39803	27.1327
0.232979	1.45693	0.62445	41.4433
0.682498	18.3926	0.0629491	2.73647
0.0919236	3.51709	1.27626	-2.48299
0.541025	7.11423	17.8989	3.66086
0.174786	5.91771	1.6368	5.22801
-9.79654	11.3346	1.26219	10.1607
0.153969	0.812459	5.61054	72.8522
0.923363	0.522731	1.97423	0.485355
0.452884	1.27869	0.613445	45.8159
0.489296	36.64	2.56902	1.36059
1.06782	9.55248	2.61261	19.8473
1.45904	81.4608	0.86221	66.6593
0.448792	0.258133	2.2799	20.6184
0.188567	63.1218	5.59667	7.77761
0.0916377	61.123	2.93039	3.98736
1.07517	0.787209	6.9432	51.3472
0.538141	1.96755	0.352886	4.18173
0.11325	76.3893	44.6523	8.25595
0.465248	0.771812	0.415877	4.0064
1.21339	8.50456	4.51077	19.4116
0.347999	34.3977	12.863	2.31496
0.388711	2.94747	7.13206	1.65039
0.289683	1.12198	1.67444	1.5437
0.073901	64.4344	6.68664	2.54789
0.248299	48.1271	1.31047	28.7602
0.8933	89.1612	1.51855	6.22593
0.130993	1.80287	1.69112	0.849256
0.843736	3.28165	1.7381	5.91352
0.938176	24.917	1.45471	49.9441
3.00948	3.1839	28.8354	3.41221
0.322127	6.48074	1.09695	24.2033
0.416874	0.366981	0.219178	37.4944
1.34307	7.39834	3.73611	25.5029
0.938571	1.16413	0.399332	14.2375
1.28359	38.6005	0.251972	14.6233
0.278347	3.56669	6.18106	36.0764
0.0850444	0.653643	2.76378	2.72302
0.351232	5.65805	5.10662	6.27045
0.17898	43.028	0.850557	34.9692
1.28619	0.733259	0.639357	8.07356
0.974633	1.82234	0.932533	0.560796
0.81967	0.450421	1.02284	2.18376
0.123781	3.94466	1.19351	5.55448
0.0292175	5.39409	0.274881	1.57959
-82.9941	1.7381	1.63361	3.60989
1.37711	84.6236	0.611349	7.44095
0.0990771	1.64153	0.9863	5.80075
1.78155	2.4623	0.895995	41.2838
0.13349	2.44913	0.228741	4.07813
1.62026	9.81117	1.65657	2.75334
0.372586	1.15506	0.096766	29.8118
1.84904	30.3099	0.582186	1.63329
1.2807	14.366	1.01596	14.9055
0.598228	22.0095	12.2646	29.6922
0.475226	36.2266	0.278954	29.1169
0.0379346	20.5553	1.53278	7.93782
0.849445	1.67945	6.63123	3.71952
5.84193	13.5682	0.133295	2.05604
0.258195	1.20775	0.643926	0.591537
0.321329	0.157028	0.0164431	0.511905
1.24926	25.0237	0.85501	30.5583
0.236381	13.1166	1.1536	1.36508
0.0733103	9.48305	0.85746	24.485
1.2224	16.8946	0.476729	4.29812
0.755244	47.4383	-3.35204	0.328517
0.176901	6.88175	0.421141	7.91465
0.587039	1.79327	0.419142	52.0574
1.33254	10.8954	3.02823	1.64871
0.104431	34.5327	2.12203	3.72828
3.36284	60.2109	1.16857	12.2078
0.16273	3.40133	12.9591	35.4561
0.159395	2.99055	0.51567	2.88117
0.216845	-96.8988	7.97898	2.42665
0.200549	4.05795	0.0469755	0.589711
0.331235	3.44459	1.80265	13.1876
0.0213755	1.95319	1.08341	20.9974
0.0993197	81.7528	0.553143	4.43269
0.5	0.757631	0.186897	2.13362
1.11045	48.1822	6.74322	6.83359
0.617481	1.78687	1.29582	38.8148
0.180304	84.4429	-0.295846	5.49105
0.348703	2.03422	0.590159	24.3245
0.153801	12.0692	1.82507	2.64995
0.140691	100.715	0.186669	3.40452
0.334583	48.3041	15.2043	2.71892
0.615202	#DIV/0!	1.03184	8.38829
0.231196	2.36846	2.47299	11.9233
2.62488	3.91071	6.37457	20.5904
1.52408	1.2533	0.648419	17.5128
0.04733	2.75977	2.59663	51.2978
0.278972	0.842298	0.902217	3.70552
0.0421401	4.93012	17.4271	73.0546
0.157531	50.8582	18.5631	13.7562
0.599442	91.9423	0.893188	63.3318
0.111621	1.72265	0.215794	1.11735
0.996614	0.591764	0.490465	62.3814
0.148921	20.4813	0.25136	6.0794
1.03936	4.93755	0.039013	36.4109
0.220411	4.81926	1.95511	0.383874
1.3943	2.72192	16.6946	6.87724
0.527552	53.4121	0.0271577	2.54842
0.671328	34.0223	5.71013	20.874
1.34154	2.17719	1.0988	2.00889
1.2989	1.63656	0.725798	38.6819
1.05649	10.7069	1.56189	4.30859
1.05416	9.24746	2.31182	4.97771
0.11145	10.2622	3.93847	51.6229
0.164679	18.645	0.860269	52.0849
-0.0551776	6.92644	0.203227	3.2793
4.22109	10.7721	0.356248	2.14771
0.81681	0.954129	1.20962	7.62968
0.117629	8.68593	0.12954	1.69775
1.53258	52.9516	1.19175	7.22307
0.129392	5.475	0.0856288	1.53074
3.24948	1.65589	1.65109	0.568563
2.89683	4.94778	2.83358	58.9061
1.20819	0.684267	0.276565	4.78693
1.4431	4.4823	7.15102	21.9254
1.45087	17.7679	0.453382	26.8916
0.421617	1.79318	1.22525	2.56924
1.09208	8.55729	11.9349	2.67612
0.890116	10.7098	5.86985	2.62595
0.952903	0.791705	1.48668	2.85709
2.95476	1.97207	1.38489	85.9834
3.4192	8.81368	0.828492	5.55225
0.0806211	19.0911	2.3247	1.79139
0.179302	3.16017	1.73315	1.2746
0.361426	22.5811	8.70119	2.18814
0.195266	0.949444	0.452402	3.62103
1.08432	76.6064	0.109297	3.79001
0.11946	8.46349	8.26453	7.2951
0.054986	17.4679	0.285544	32.632
0.255245	43.6837	0.716486	0.789423
0.42086	87.6241	0.804674	1.50763
0.439406	1.1145	1.26088	0.598513
0.132856	1.19375	4.84066	37.4671
1.16725	73.5647	0.836129	30.637
18.4238	0.196878	1.6601	7.34461
2.03643	3.13507	1.96594	5.22815
0.223572	4.08795	0.60365	3.88784
0.914311	2.81007	1.04426	36.762
1.05113	10.1421	9.65341	0.298868
0.507336	2.60513	0.547719	2.61137
1.24208	57.9436	0.0716248	0.634385
0.129762	28.5713	2.75717	9.33148
0.671328	2.18525	8.08439	1.29331
1.32817	7.41617	0.245343	4.76087
0.665955	19.4393	1.27987	1.19689
0.803869	40.2568	0.714362	5.16317
0.855253	1.17262	1.61181	36.3809
0.0691214	22.2845	0.485803	46.6597
1.01163	7.85362	7.34259	0.292206
0.232704	48.0758	0.25464	15.0707
0.363147	0.442147	1.30956	1.91826
0.291627	1.90282	1.64304	44.9089
0.211785	1.6454	1.12377	1.20447
0.601366	2.73604	1.21074	32.8737
1.51822	13.4992	0.133584	143.167
2.44317	20.0073	15.5049	4.25956
0.0378776	106.034	0.918355	2.50265
1.2253	1.06272	34.4244	2.09161
1.8171	4.88939	0.512775	0.330654
0.31368	78.1614	9.45208	2.65349
0.379584	41.5486	3.04018	1.21774
1.27584	1.14261	2.34893	13.9174
0.715375	51.5975	0.846312	5.43388
0.260714	8.89562	0.501476	16.8058
0.240837	32.7796	0.761537	30.6612
0.370354	20.9615	1.34876	1.23332
0.013324	97.363	4.19346	1.35037
1.02163	0.2666	0.761905	6.87746
0.106758	83.8574	0.798876	14.9075
0.132514	50.5057	0.506028	58.4265
0.561849	85.1223	2.7805	18.326
0.0367779	2.08571	0.419819	19.2862
0.0698246	20.1859	0.485829	7.40555
0.665365	21.1818	19.4915	22.1061
0.408659	2.07606	1.58391	6.79521
0.357687	0.515047	0.737645	62.7151
0.931569	11.1639	1.23934	11.0571
0.898016	1.50775	17.1891	1.81639
0.37315	0.906226	1.29762	19.7708
0.761585	7.21696	3.47619	8.09852
0.116366	80.0426	0.278795	31.3675
0.0501197	3.53753	6.07359	2.29303
0.0494732	0.382354	1.39828	9.31579
0.299027	0.647608	0.83409	3.92059
11.877	20.4379	16.596	8.15967
0.883178	76.4226	3.07791	12.4961
0.51159	59.3078	2.21065	13.6533
1.59325	4.75689	8.61331	43.3396
0.686828	2.53722	14.9933	5.19015
0.310165	31.1542	2.42302	0.10806
0.789642	45.1923	1.10728	45.9458
0.327409	35.0382	0.268449	2.05604
0.492893	3.47619	18.0537	3.44065
0.216851	24.3184	1.16659	59.0002
0.590952	1.4851	2.98107	8.3176
5.52101	1.82446	0.396503	2.82221
0.0284401	7.37068	0.313427	3.42442
#DIV/0!	55.2324	0.920547	3.57275
0.124567	6.42903	1.2543	1.93383
1.52083	7.84893	1.20709	2.07523
0.685211	6.09123	1.67431	2.37094
0.714286	1.96237	0.283266	17.6484
0.0315957	0.761451	2.88991	4.63174
1.10606	1.75419	0.298019	66.115
0.846077	6.39266	0.873793	1.88294
0.574517	5.84234	1.15952	40.722
0.779146	11.4192	1.24831	1.18408
1.40719	20.5119	1.03015	47.5661
4.60759	7.59569	1.11735	2.40909
2.11054	2.68163	0.820675	26.773
0.193122	0.468273	0.215787	3.11454
0.0924111	23.8325	4.29448	4.7052
0.0439518	1.44315	0.595319	18.0987
0.413179	66.6578	1.20588	4.49008
0.604195	3.01135	0.118006	50.9011
0.163828	2.21985	0.409418	1.67292
0.0868196	12.6322	1.19994	42.0902
2.29518	44.1259	0.813928	14.0996
0.354648	0.150039	9.65832	32.916
0.131986	2.38494	2.78844	39.5658
0.614478	0.985698	0.330579	0.117615
0.869048	12.9232	1.17547	0.762831
1.05613	21.0911	2.85387	0.622818
0.788206	2.0607	0.575158	6.79547
1.53916	8.76175	0.305638	1.63685
1.19393	13.1411	0.918319	0.68129
1.11735	0.969674	0.384686	29.358
0.421205	2.19903	1.37543	1.26012
0.0950084	1.37878	0.203475	27.3753
0.667637	7.41435	0.720238	1.08732
0.176038	1.43533	1.92958	1.16926
0.647906	91.6003	3.66931	10.1916
5.61984	76.7137	3.45391	8.06418
1.05325	70.1823	2.36845	50.3781
0.13014	18.8997	1.4742	14.3007
0.364583	0.575353	0.798822	6.52156
0.732627	3.1981	1.09074	0.275094
0.0543678	11.518	1.09457	1.97511
1.34746	3.14723	1.22075	46.6238
0.696917	8.97916	1.91868	4.40439
0.0678225	2.41579	3.39051	3.01562
0.84189	26.7384	0.35292	1.11481
0.184978	46.9814	1.14678	0.292802
0.720674	0.944471	0.559245	11.8071
0.383067	32.9945	0.526696	4.15447
0.294291	13.8131	3.53787	73.1081
0.408964	3.9507	1.57328	5.62199
0.194525	1.37686	0.476128	0.979268
0.558437	50.483	1.1603	32.1341
0.189853	4.91113	0.748041	3.66288
0.199202	11.6586	11.6316	16.3986
1.49476	72.9405	0.75346	9.68733
0.332947	3.79909	0.615258	8.11984
-8.20767	19.5126	0.186945	2.00583
0.214722	2.37715	0.659579	2.19276
1.2401	26.0606	4.4418	2.9122
0.389182	1.74413	0.647423	37.7949
0.682156	39.7132	0.331985	10.5285
0.533626	14.1345	0.0983828	0.529738
0.320021	5.68359	1.42054	38.4823
0.50206	0.693356	0.30213	0.807462
1.04574	22.5214	3.1748	2.81377
0.21778	1.43296	0.955485	0.100313
0.0824324	12.8865	0.429289	6.98457
0.0304412	0.865236	0.791846	11.3706
0.12518	2.98203	2.46993	0.926034
0.530245	2.21134	9.36386	10.6711
0.264873	0.534799	0.791799	4.7423
3.74068	16.7079	0.211352	2.05095
0.108044	1.95964	0.407176	28.6913
0.985845	0.968774	0.605115	50.7902
0.387347	0.590557	0.716223	5.62416
0.610182	1.02558	2.03186	9.65484
1.14299	15.8761	2.45271	5.23912
0.899694	16.5533	1.6012	0.204537
0.278839	2.57811	0.50302	81.896
0.101697	38.4323	0.407969	18.0871
0.12794	12.6495	0.657588	1.77899
0.179146	16.194	1.42812	35.5316
0.513528	3.23537	0.546259	1.27869
-27.375	2.02411	10.645	2.56306
0.294174	1.24179	4.68831	3.99965
0.171789	0.913101	5.13173	6.07135
0.143507	0.293628	0.590651	19.9627
0.364439	4.01935	0.366334	16.9712
1.15723	14.0042	0.916023	0.937477
1.61541	41.2855	0.693596	5.95553
0.144147	64.5986	0.612691	8.22505
0.91116	1.10606	0.199313	35.3128
0.297619	5.76146	0.390068	88.4736
0.626684	0.894608	3.06882	2.78583
0.289683	17.1741	3.26839	28.5772
0.355373	20.8928	0.720838	3.46664
0.293695	4.67227	2.08906	39.0388
0.317377	12.1445	0.68055	2.91647
0.715686	15.6118	0.474907	0.980205
3.04167	3.50253	12.9476	27.2743
2.1949	44.6312	0.804119	32.569
0.188502	2.80114	5.32907	22.1899
2.69566	2.8609	0.328484	2.67707
0.381878	7.49435	0.305544	39.755
0.255197	8.91821	0.592533	39.0418
0.719534	1.08485	0.103049	5.07669
1.92032	0.610852	2.28603	75.9335
2.00305	7.01872	2.13182	44.7833
0.131463	3.62165	0.324098	3.22666
0.430562	45.9012	9.26535	11.705
0.402036	88.7122	2.62131	51.8855
0.78067	5.00571	0.386732	61.034
0.73704	7.00704	1.25529	0.796961
0.0911545	1.41834	4.13211	44.8526
1.10401	0.444565	1.00329	1.49627
2.60714	21.8377	1.79241	4.88322
1.16872	17.6122	2.40353	33.1124
0.774671	26.098	2.72591	0.438784
1.39828	85.6354	1.64026	56.4738
0.1433	4.69068	0.115694	4.48745
0.0888015	1.77409	0.37692	13.3856
0.102001	0.675926	0.650266	12.3936
0.92528	34.729	0.484588	15.6211
0.742108	22.0213	22.8849	23.693
0.0560441	1.31774	0.158103	5.2829
0.999702	36.8968	0.752557	26.6974
1.08305	6.41109	0.752995	3.5693
0.503902	4.08538	1.41007	77.7412
0.593849	1.39048	3.58635	11.8924
0.151288	0.889258	1.25404	65.9547
4.14469	8.64546	1.99167	2.07847
0.748347	4.0769	0.43949	31.9421
0.555621	0.806973	0.36962	6.30626
0.267838	111.333	4.98187	50.7407
0.151279	14.6133	0.401321	0.722028
1.27675	10.8245	8.39508	16.8861
0.708798	28.4206	1.46024	3.16483
0.648543	0.847916	0.193469	32.9652
2.13861	1.25615	4.16086	36.0227
2.18871	32.2728	3.36978	0.241458
0.617989	2.48644	1.25218	41.3667
0.222604	2.06633	0.640351	3.83272
1.61395	0.136544	1.94563	13.4764
0.0472575	0.132986	5.41933	0.980855
0.131342	96.4687	0.419188	3.19375
4.75907	84.1252	0.566696	50.9048
0.907108	16.6661	0.3175	3.26833
1.46178	49.0969	1.62281	1.47738
0.836197	2.22992	2.82329	25.5725
1.24465	7.24834	0.0650097	2.30984
0.103693	21.2109	0.345644	20.419
0.225427	57.305	0.474966	43.3932
1.27417	1.68796	1.3779	23.265
0.0975667	7.67402	1.24229	13.6875
0.837382	8.71722	0.239187	11.6926
7.44898	69.4242	1.44238	0.153814
0.488839	2.8613	0.98517	6.3909
0.940152	28.0268	114.143	1.26152
0.237013	63.7086	2.60714	15.0635
0.390068	2.72192	2.20244	2.7513
0.107173	1.00156	1.11532	0.227074
0.574767	20.6527	1.73921	2.67464
0.747785	0.800226	1.40264	35.0063
0.0355879	7.84492	7.84996	10.5383
0.560265	33.8523	0.520406	10.6084
0.0756784	33.0339	16.6747	2.67333
1.16173	21.786	8.53434	2.75986
3.40377	88.8946	0.160805	31.9392
2.49985	1.40112	1.87838	0.798963
0.145269	13.4462	4.35149	3.4476
0.521429	2.25647	5.17924	13.0291
0.141915	5.58941	0.802198	0.280338
0.447304	48.3191	1.25901	15.9782
2.04964	0.795086	0.0601785	53.7538
3.41626	17.0333	1.33342	40.0786
0.0853123	18.3233	0.19267	5.8792
0.209751	0.794558	0.922255	2.85347
0.0371081	2.14416	0.313025	1.93946
0.0061338	3.17391	1.09371	17.698
0.386048	15.3907	0.783545	11.4968
2.51566	-228.56	0.82356	2.80894
2.36176	74.0994	0.678745	2.58128
0.845346	1.04935	1.20205	1.65988
1.86753	9.18184	0.933422	7.80717
0.475971	14.7935	1.64869	47.6877
1.38458	128.191	0.986384	56.8134
0.60039	14.2772	0.794056	1.65909
0.558487	10.4881	4.59093	38.046
0.420136	72.8866	5.62594	0.817927
0.560437	5.54483	9.03897	39.3684
0.224819	2.09993	0.29598	8.90102
1.17742	85.9499	7.90733	1.45349
0.634633	0.655069	2.91614	0.771569
1.2589	16.1643	3.97279	2.68396
0.476495	32.6226	3.68509	2.46526
0.675926	3.10631	16.0881	7.04929
0.0349964	8.33389	0.364257	52.7814
1.56074	30.6648	0.095675	4.76354
1.97511	0.570036	1.6555	13.7196
0.644889	3.5257	0.823188	4.37061
0.344143	6.02319	0.389866	18.3416
0.030056	29.998	7.43782	56.5823
0.0857474	20.1603	1.00822	32.8606
0.1048	0.863254	0.887153	12.1756
1.28748	4.00457	1.7416	3.26642
0.463053	52.053	1.24336	3.86019
0.149836	33.9751	1.25987	59.1568
1.02887	31.0926	0.499205	31.7793
0.419066	2.5206	3.18007	31.8983
0.342642	1.68834	0.984921	8.02339
0.0849157	0.188961	6.4422	0.918837
1.06267	3.09317	8.69129	51.1525
1.36207	10.3125	1.26051	27.7434
0.0769485	32.8026	1.27641	0.938882
0.491739	60.3605	0.229148	2.79267
0.405556	0.817319	0.384555	4.8814
0.510158	52.1536	2.36746	4.79586
7.95865	0.723925	0.4246	8.09021
0.181856	5.77034	0.864935	0.394245
0.705801	3.96908	11.51	0.591455
0.294169	4.26799	0.63417	17.4055
0.711236	0.388298	0.369627	1.50666
0.76503	3.73492	3.63854	32.9805
0.772875	0.562832	4.98865	21.7368
0.408832	2.38796	0.502174	0.223926
0.276642	1.86734	1.56093	2.13428
1.17439	2.69182	0.588803	2.57525
0.846621	0.865876	0.273939	1.46074
0.0789403	0.958949	2.00802	36.352
0.105537	2.37902	0.147665	79.3804
5.61984	1.74953	0.81432	10.7144
0.0571249	15.58	0.738042	43.1292
0.0425062	43.7615	0.84508	18.3369
0.0512664	60.6719	0.799338	7.79076
0.403238	6.32148	1.15068	8.46771
0.182097	3.56532	9.85982	2.02778
0.175008	12.3803	1.55609	38.0539
2.80338	1.85471	1.6997	23.935
0.105545	0.100079	1.48374	3.61058
0.869048	1.34601	1.70929	23.7863
1.72568	5.59351	4.21488	5.01805
0.743803	2.20856	3.73141	1.2447
0.138779	7.62362	1.6185	2.64738
0.0899434	1.68595	0.950362	1.19092
0.383101	21.5524	0.143714	5.29236
1.68654	66.6447	44.1201	1.14857
0.367296	7.95661	3.65152	15.1673
0.471902	5.13789	1.00847	2.4428
0.181929	0.193223	0.808009	1.2561
0.0780757	6.75713	1.44932	43.7176
0.722396	0.615061	14.3455	23.068
0.104376	0.669223	0.538249	4.4702
0.548129	48.6024	1.94726	68.2109
0.072004	2.50726	2.61104	31.1951
0.971289	36.1478	0.67921	3.2127
0.450043	4.29153	0.767351	26.4103
0.233101	4.45564	0.383569	18.7019
1.80626	29.5267	1.69193	2.65695
1.72311	7.90499	0.188923	23.8249
0.576497	25.9423	0.397352	12.9505
0.980724	2.43383	14.9874	2.17427
1.85611	8.21335	1.14587	3.81336
1.63058	47.7619	5.40346	11.7392
0.650102	2.93304	0.176813	11.7225
0.439098	1.33788	1.80984	16.6081
0.24568	78.0864	0.599874	43.8807
0.0228697	3.38376	3.48662	30.2564
0.117499	35.6761	0.554381	13.658
0.445122	12.1049	2.42734	36.2022
0.962637	4.16947	7.25519	6.21807
0.156828	12.6012	9.6825	0.428652
1.51715	21.9469	0.731022	8.40283
0.302676	0.526696	1.30385	3.37461
-3.80208	1.52657	0.645751	43.2077
0.0865115	3.27976	0.344314	1.2114
1.06562	1.56989	3.74858	34.5673
2.54507	3.82715	1.06352	76.3068
0.669725	26.28	15.0295	41.0935
0.508629	90.6739	0.656838	28.516
0.255151	3.00644	1.35185	8.86305
0.164606	72.8371	3.76078	1.35944
0.23242	2.6703	8.39703	3.51506
0.227897	66.9785	1.11045	15.1943
4.72762	0.849146	1.17741	0.752995
0.408964	0.285198	1.23309	1.62837
0.923363	23.56	4.22225	65.8816
0.0517019	1.80192	-119.06	1.36456
0.663112	23.3698	0.837382	1.82617
0.311263	15.4631	0.737139	1.99111
0.951814	30.3898	5.14396	0.678121
0.836253	42.1501	1.1565	1.38979
0.925317	10.1568	0.790879	31.1962
0.349282	14.8528	1.37061	2.27137
0.8753	19.6443	0.977501	0.832127
0.954809	16.7943	0.50973	9.06132
0.258179	4.01448	1.10646	2.18955
0.374359	4.98031	15.1294	57.6296
1.72094	29.2292	1.23551	2.27486
0.122529	5.21429	2.93514	5.18643
0.843674	16.5255	1.30057	2.41575
0.177319	4.28525	3.01594	15.3044
0.857906	7.55624	0.414761	36.9057
0.892599	42.1488	0.643392	4.16322
0.192364	13.2697	0.115936	9.28668
0.343868	3.79221	0.320509	31.5371
0.876807	31.6981	3.30767	2.81598
0.194332	1.15021	8.42911	10.2033
0.0739981	3.52092	0.204189	1.69799
0.258366	3.30475	0.513859	4.85218
1.01339	0.862513	0.699753	18.9476
0.169682	3.5101	10.1172	9.92376
0.149014	4.17567	0.21212	62.0452
1.20701	44.6013	0.674946	1.23496
1.47851	74.2558	0.43656	0.294229
1.33752	1.5031	0.557846	0.442984
0.604555	5.60288	1.0039	1.79484
0.665838	43.1746	0.349933	41.7181
2.16363	2.42289	10.8541	1.62447
0.410304	1.36952	4.26413	3.02739
0.383067	0.355469	0.549515	2.4442
0.221277	1.74449	1.64414	22.532
0.645578	2.55974	0.725484	14.7795
0.183091	90.122	0.774415	2.90765
0.339004	0.776596	0.812424	4.39776
0.149321	24.663	9.65659	1.31737
0.0627736	3.732	7.67264	1.90228
0.212639	17.2541	0.364108	44.8459
1.62849	1.9119	2.36203	11.9721
1.8412	7.90392	1.93902	4.64071
0.266667	18.4124	0.455215	59.2203
0.0855221	0.963424	0.333452	0.608333
0.905957	7.28202	24.9123	20.3613
0.90875	4.34524	0.265455	1.71542
0.259155	0.542299	0.487287	13.1925
0.123969	2.23163	0.803542	14.5731
1.5565	0.893188	0.545407	6.36367
0.790043	2.97583	0.945862	3.35314
0.139145	44.8434	0.354808	41.5844
0.368122	23.2905	1.29383	29.8296
1.67746	9.77595	0.0603592	10.5507
1.10878	4.31181	0.256333	6.81258
0.292684	50.1799	9.60843	32.6508
0.462302	4.00191	5.76724	1.51834
0.132798	58.6244	0.876475	4.2331
0.280612	2.57937	0.168702	0.679191
0.221156	0.228058	2.41924	39.2665
0.950914	1.92499	1.91815	3.03448
0.120595	0.0570778	10.1763	19.0727
0.239097	5.25943	0.220308	7.5659
0.918324	7.98468	0.0546007	4.08847
0.376767	0.0863095	3.894	6.97332
0.142226	7.45496	13.649	7.62392
0.453416	12.6383	0.642363	8.68053
0.101181	7.6103	0.200376	15.0385
0.347619	95.9102	0.853557	4.77554
0.44364	0.989173	0.145764	10.77
0.117353	12.7144	1.41712	29.6765
1.89259	29.392	0.937821	52.671
0.17315	26.4624	0.126122	0.882627
1.08983	18.8074	1.96799	5.66729
0.719921	4.84854	0.402431	2.77751
0.324272	11.748	0.458093	38.2668
0.557696	5.54185	2.8433	8.24215
1.12682	2.57093	1.74098	91.0406
1.53532	8.73876	0.134903	3.15323
0.104885	2.57118	4.47404	49.4212
0.664566	0.721067	1.28973	2.49851
1.22269	5.93969	1.56731	2.8167
0.970745	0.554091	0.298674	8.6041
0.389714	3.21548	0.871258	3.03038
0.151452	14.8566	1.03043	8.88069
0.258534	54.9449	1.15346	0.857143
0.0684964	32.9278	0.810129	1.14197
3.04167	59.8943	0.291124	9.53791
2.12209	1.48539	0.91813	1.05527
0.0525003	1.33181	0.719776	20.9626
0.377847	2.08876	4.21999	3.31066
0.504212	1.9147	8.49575	6.61955
0.567125	0.161683	1.46737	23.6086
2.97649	19.7334	4.48279	3.9893
0.0339082	2.72784	0.135789	0.976781
0.459168	2.5979	0.944464	1.05236
0.178491	0.0302653	0.418706	1.36096
0.380583	5.39651	1.0005	0.739615
0.935171	28.4572	1.83591	3.20475
0.282946	0.78934	0.378945	1.40943
0.999063	97.9799	0.754699	34.9705
2.60714	1.22342	10.2934	9.74591
1.72568	1.00898	3.8445	0.426105
0.762761	107.914	0.0529996	1.1269
0.197416	6.0408	0.577339	7.94645
2.28697	1.62946	0.821429	5.33045
0.359745	0.573214	0.429547	1.60562
1.72361	3.46603	0.184849	2.47743
1.31417	34.7804	0.0532907	2.87454
2.06088	1.23195	0.468415	12.5674
0.701163	15.5401	0.471663	45.7099
0.0919922	0.390106	0.730292	11.2976
0.949267	83.6063	0.634385	27.0571
0.714101	1.26648	0.74801	26.6484
0.767068	42.7154	0.380689	1.26185
1.06414	4.75493	4.31328	2.55735
0.116987	58.5062	0.19163	4.59263
0.45398	21.9917	0.112465	2.7037
1.52808	12.0156	0.590757	2.22171
0.0325598	49.3408	1.31825	13.4148
0.102037	19.4655	0.798042	8.23715
0.617597	8.76446	0.356532	2.44584
1.10674	11.5583	2.52989	1.76067
0.150004	22.2173	0.607078	1.89835
0.0419005	57.1796	0.311132	0.924716
0.567295	39.8902	1.40192	25.8631
0.556191	0.733524	0.784384	1.7921
0.321237	0.427619	1.43383	6.40923
0.234657	14.0553	1.2338	0.5491
0.259818	1.42439	0.352967	5.92443
0.120018	3.09667	1.08333	4.32836
1.90104	5.7133	0.348017	2.28008
0.0768219	11.3576	1.04199	16.6393
0.723272	1.16966	1.11958	6.10479
2.7619	2.57191	2.52587	12.5529
0.295027	2.00743	3.51291	3.3017
0.0573298	24.5172	1.7434	37.4596
0.625451	1.70218	0.812347	1.90672
0.323763	59.1419	2.36726	32.0404
1.17857	33.552	0.271483	3.39586
0.850358	76.3332	2.51801	3.11294
0.663559	0.139918	0.896176	10.2527
1.1642	1.07826	1.39337	11.3831
0.602594	55.4011	0.760417	3.4223
0.916798	85.6478	4.04363	63.1501
0.424573	1.10563	6.9915	3.5373
0.136878	1.69994	2.29062	29.2599
0.0643185	5.00737	0.804072	38.8863
0.0965608	76.7974	0.405709	44.881
1.36068	14.953	0.83768	3.00216
0.602882	2.72238	6.05759	0.826308
2.06959	6.97429	49.906	4.02436
1.07115	2.12434	6.12892	23.3292
0.0377002	2.76395	0.435121	36.7053
0.800212	28.5053	9.98793	3.29739
-29.1131	9.84424	29.5476	1.2217
0.33565	1.64316	3.87407	1.98639
0.554331	3.53827	0.80497	1.75966
0.456387	72.9596	0.697799	40.9913
0.542426	1.12976	0.787539	34.39
0.0816378	8.13897	2.66898	7.93887
0.217262	0.116754	2.20012	1.41996
1.05915	6.9385	2.66168	11.4343
0.169262	4.71505	0.359581	15.1713
0.620077	7.46737	0.994371	21.3339
0.508485	53.1648	1.34263	1.64553
1.06998	13.3564	2.06991	1.99961
0.374706	0.631121	0.479378	10.9941
0.197215	0.882083	6.44641	46.9429
0.0571775	0.819388	1.04326	43.4695
0.435581	3.63138	15.3626	2.56994
1.07353	-14.9476	6.6922	26.4445
0.0868286	2.26121	0.708113	1.05585
0.343152	96.4005	1.7491	26.9042
0.869048	0.836129	1.93294	33.3119
0.512281	0.869048	1.15873	4.11299
0.753873	14.4262	0.679517	32.2508
0.0331353	1.60741	0.880154	4.42136
0.182957	56.4881	4.31117	10.6468
0.705076	9.40152	1.42281	22.7797
0.151578	1.26708	8.75217	0.462476
0.279934	2.35028	0.644501	36.8062
0.775458	0.2019	1.18228	1.16046
0.17381	2.74772	2.39857	12.1409
0.540051	28.7745	2.82031	0.777197
0.0742044	60.9137	0.21465	50.0788
0.379143	6.85293	0.788673	55.2976
0.156924	24.6415	0.444919	51.2272
0.396503	18.8643	0.406619	42.7418
0.811805	10.9653	2.49966	2.61639
0.677563	77.1703	1.7381	1.10279
0.590297	3.45709	1.21902	2.60714
1.6972	1.15873	1.1451	91.1802
0.19192	0.961064	0.397978	40.7458
0.152464	1.81845	2.03662	44.7731
1.1844	2.63063	0.626523	1.69964
0.0137944	0.277263	0.549013	43.7778
1.98029	9.63075	3.22268	1.5168
0.106938	2.78695	2.06399	6.52673
0.472435	0.61715	1.47093	4.17203
0.0653483	1.02324	0.340667	36.9116
0.374727	14.9783	0.564329	5.95738
0.681868	0.448392	0.712365	2.48434
1.02092	1.42278	0.999405	1.91462
0.209011	6.43383	0.411929	25.1651
0.0262226	1.39716	3.22639	2.46865
0.616314	4.48541	0.698087	43.6415
0.381582	83.7956	0.267208	13.4904
0.914389	0.153661	5.8091	4.63687
0.144841	17.7342	0.476059	47.5216
0.458664	1.38678	1.43624	1.41899
0.563707	1.85327	1.59419	24.623
4.34524	2.33247	0.166707	6.63747
0.118252	2.85383	0.109973	12.8935
1.38133	87.8368	1.48759	1.27536
0.0395673	1.59325	0.151076	46.9864
0.112847	4.17239	0.156792	12.324
1.88294	7.20798	0.731682	3.32931
0.644777	80.0909	1.80798	2.40368
1.28238	0.776237	2.00343	5.77048
0.600373	3.98378	0.822863	1.95702
0.914193	51.4849	0.519147	1.60708
0.0555067	19.3144	1.19221	1.7358
1.4122	40.2272	0.0331163	54.2412
0.158677	25.4137	1.2033	42.4544
0.641221	101.935	2.70867	44.0776
0.995916	10.0734	23.871	7.79355
1.1409	1.5522	2.92413	3.10526
0.0916961	36.8107	0.93833	39.4264
0.105385	0.934312	2.50127	3.59745
0.783695	15.3604	0.379969	1.23998
1.2033	1.30357	0.696474	1.19823
0.304731	7.82703	5.29954	1.28918
0.237209	0.844326	0.0713458	1.91871
0.177534	7.32985	0.311874	0.502582
0.742312	2.39973	0.92377	63.572
0.823706	2.05814	4.12221	24.7119
0.0668498	16.3541	1.30567	61.0719
0.0946035	1.43371	1.54762	20.4792
0.44318	2.07276	0.542896	45.6242
0.950805	2.51058	1.57544	2.86905
0.0942814	3.84138	8.75243	6.81188
0.239303	12.6188	1.00042	2.34102
0.302326	20.267	5.12264	1.37147
1.14865	1.30141	0.391347	73.2588
1.61395	1.08742	1.49596	2.76005
0.131813	0.417754	0.0617597	13.5663
0.553534	2.08848	3.99384	3.24527
0.142901	12.9403	0.801738	21.0859
0.794558	4.60033	0.287553	0.40935
0.187491	0.869048	0.745882	1.1998
0.245849	19.5383	1.61538	1.97766
0.0837022	4.64559	0.883777	1.825
0.415033	6.2038	1.00502	4.82599
0.0357471	53.7355	0.564536	48.488
0.695238	2.23063	4.13578	5.12026
0.246203	3.39489	0.26207	7.93629
0.932356	1.02817	1.37496	3.28356
0.027224	0.910995	0.829221	3.67521
0.564119	15.3946	7.73452	1.29834
0.84907	53.623	0.257067	1.25009
0.588143	0.359729	0.422513	20.3401
0.901931	6.04969	-15.498	50.7285
1.26152	33.8186	4.68396	1.60802
0.0689187	0.362103	16.947	22.3388
0.496599	7.03581	1.58683	8.59751
0.0876784	18.4932	2.43584	1.12212
0.275444	3.93141	0.320801	21.7802
0.0457612	4.10968	5.23912	28.1636
4.07366	1.64386	0.398703	1.9786
0.0998847	7.52468	0.969471	3.10921
0.709539	1.44918	0.56356	47.6975
1.02087	57.7008	0.503776	8.22277
0.113206	11.119	0.357115	7.02929
0.297538	41.4327	1.84619	0.784003
0.991606	29.9037	1.59579	24.6532
0.119175	8.5593	1.54189	1.543
0.297889	65.1707	0.860507	5.86301
0.863095	3.94568	2.26871	28.3508
0.293763	51.6511	1.48296	14.4951
0.0203683	0.388175	0.800076	6.6627
0.140761	0.726449	2.53576	23.139
1.30357	1.35821	1.19103	11.6588
0.330089	11.5513	0.765095	3.73935
0.0491765	81.0381	2.53829	25.2674
0.20745	0.423503	1.02828	40.6492
0.68458	35.45	0.468958	1.94501
0.0484728	1.89919	1.65405	5.00789
0.251724	4.24994	1.82709	35.4886
0.443157	21.807	0.869048	0.708608
1.61512	14.2396	0.77934	25.0936
0.787062	0.401219	2.45196	29.3142
0.934226	28.5296	0.968201	29.7723
1.52908	0.506392	1.41465	2.74429
1.25529	21.1697	0.436143	15.9823
0.948052	9.72975	1.45445	1.31917
0.536765	5.2381	0.163631	2.61356
0.489504	1.07869	5.42008	6.08982
0.221885	0.147902	1.07378	45.927
0.565148	0.346458	0.682524	63.7014
0.182482	70.1106	3.27914	0.811431
0.160781	55.8578	0.154741	47.9273
1.09234	0.847747	0.280437	0.898407
0.125671	65.8892	0.511702	2.90425
0.0457394	7.76271	2.15882	2.19208
0.325726	2.03519	6.6098	19.0432
0.625833	5.49992	1.72311	1.00448
0.93439	25.7729	0.59997	39.2277
0.588077	5.41293	5.46085	0.760417
0.222047	1.74447	12.357	21.2231
0.327467	26.9176	2.97521	7.07974
1.282	3.91942	1.14678	0.109031
0.635491	101.509	4.4542	22.1862
0.270017	1.51746	0.131059	0.617494
0.598054	1.45016	8.23131	1.22428
0.114985	69.5329	5.77984	27.6291
0.339091	2.77493	2.80654	30.6465
0.133994	24.1814	0.64234	50.2281
0.22732	6.87996	1.09989	3.07021
0.179307	46.9019	1.45693	3.30162
0.0823818	0.739411	0.672935	0.327329
0.0258375	2.63933	4.49291	12.9316
0.305483	6.08333	0.117202	4.16871
0.228971	2.24318	0.604773	13.0196
1.11973	1.75157	1.51777	64.5173
0.0545241	2.20747	1.38404	2.07084
0.422209	12.9891	15.5973	15.3729
0.756001	58.4235	0.81926	43.665
0.0357027	0.997679	1.12083	9.705
0.68609	74.2784	1.55751	1.70681
0.327995	1.1389	0.124121	3.00295
0.0926171	3.33135	0.316415	28.3311
0.0433917	6.60776	0.884316	3.73486
0.83801	5.54657	0.15068	60.9328
1.20911	20.6745	1.25529	6.25214
1.68016	31.9214	0.558367	2.31362
0.263728	5.47719	4.00585	2.58542
0.137008	0.230564	1.18866	1.52001
0.531892	82.8711	0.142288	6.00776
0.496599	1.00196	1.10606	6.93428
1.75088	3.54902	2.1036	3.65074
0.550506	3.51005	0.713397	12.4357
0.874654	6.93229	2.20702	2.9969
0.034745	79.8826	0.777359	2.57524
3.12314	8.70406	0.489402	0.232004
0.103731	57.3885	3.01972	4.6264
0.223625	27.1779	3.61524	2.65709
0.939132	44.8095	0.203147	2.76883
0.377586	0.272957	2.19581	1.22342
0.806726	0.267073	0.197096	3.23286
2.03394	61.8015	9.19563	15.987
0.315602	73.116	3.16451	19.2981
0.211154	19.9881	0.0416511	1.2444
0.398907	3.50253	3.64864	36.9613
1.324	3.54042	0.222117	1.85352
0.0574409	11.8517	2.00373	2.16375
7.69268	2.03592	7.17549	7.59991
0.115825	1.23257	0.1973	1.29577
1.34384	0.26131	0.87498	26.9867
2.11905	34.3395	1.98317	-10.2837
0.989113	1.52418	1.33436	1.58167
0.155445	0.484735	1.6749	50.5265
0.955953	1.7482	2.17262	9.53847
0.0666297	1.02809	5.01223	2.27486
1.57877	0.605033	0.781993	13.8384
0.117615	0.917194	1.11991	56.7862
0.604338	1.43667	2.07855	59.2942
0.403369	0.129211	3.6844	3.40615
[truncated: 19,689 more rows]

## Sheet: Figure S2L
			Phase
Litter	Embryo	Genotype	G1	S	G2M
1	E1	p27+/-	48.3	26.8	17.3
1	E2	p27+/-	38.8	26.5	21.3
1	E3	p27-/-	37.3	26.5	23.7
1	E4	p27-/-	31.7	31.7	24.9
1	E5	p27+/-	37.4	25.9	23.2
1	E6	p27+/-	38	27	22.2
1	E7	p27-/-	36.4	26.9	26
2	E1	p27+/-	34.1	32.6	27
2	E2	p27-/-	34	33.4	26.2
2	E3	p27+/-	38.6	31.8	24.6
2	E4	p27+/-	35.2	31.9	27.5
2	E5	p27-/-	33.8	34.1	27.4
2	E6	p27+/-	33	33	29.2
2	E7	p27+/-	35.3	30.8	25.1
2	E8	p27+/-	33.3	30.3	27.6
2	E9	p27+/-	37.5	28.8	23.7
3	E1	p27+/+	37.5	27.9	27.8
3	E2	p27+/+	41.6	27.9	24.1
3	E3	p27+/-	41.6	27.9	24.1
3	E4	p27+/-	42.7	26.2	22.7
3	E5	p27-/-	39.9	29.1	26.3
3	E6	p27+/-	38.4	28.7	24.8
4	E1	p27-/-	39.5	25.5	27.1
4	E2	p27+/+	41.9	25.8	24.5
4	E3	p27+/+	42.8	25.2	26.4
4	E4	p27+/+	40.6	26.2	24.3
4	E5	p27+/-	41.8	26.1	21.8
4	E6	p27+/-	43.3	25.7	24.5
4	E7	p27+/-	42.4	27.2	25.8
4	E8	p27-/-	38.4	27.9	27.6
4	E9	p27-/-	39.9	27.6	26.8
4	E10	p27+/-	40.4	28	25.7

## Sheet: Figure S3A
			CPM	CPM
Stage	Phase	Sample	Ccne1	Ccnb1
E7.5	G1	1	7.58758	6.40744
E7.5	G1	2	7.88686	6.16324
E7.5	G2M	1	6.84022	7.63258
E7.5	G2M	2	7.35246	7.42815
E8.5	G1	1	7.57207	5.51935
E8.5	G1	2	7.94865	6.11393
E8.5	G2M	1	7.2322	7.43264
E8.5	G2M	2	7.74981	7.76057
E9.5	G1	1	7.34113	5.15081
E9.5	G1	2	7.10545	4.87129
E9.5	G2M	1	5.81748	7.7386
E9.5	G2M	2	6.42167	7.63433

## Sheet: Figure S7D
Accessible Region	logFC	AveExpr	t	P.Value	adj.P.Val	B
chr11.102363726.102366058	0.700733	4.56777	15.4474	6.45839e-21	3.2e-16	37.4043
chr17.12204571.12206526	0.473518	4.67516	13.627	1.15517e-18	2.86182e-14	32.204
chr8.122719516.122721161	0.40715	4.68282	12.6352	2.31765e-17	2.87087e-13	29.1828
chr11.32276373.32278644	1.72985	4.1337	13.0273	6.9769e-18	1.1523e-13	28.4495
chr8.120475335.120476220	0.496278	4.55315	11.92	2.17856e-16	1.48535e-12	27.0467
chr1.132367050.132368374	0.43395	4.62183	11.8143	3.05095e-16	1.48535e-12	26.655
chr11.32284682.32287668	0.323551	4.82921	11.543	7.28955e-16	2.40788e-12	25.5552
chr8.84701377.84702154	0.404784	4.62899	11.1738	2.42136e-15	6.41196e-12	24.5709
chr4.135286500.135287741	0.393265	4.61769	11.1116	2.96869e-15	7.0044e-12	24.374
chr11.102375117.102376833	0.372545	4.66422	10.987	4.47306e-15	9.23463e-12	23.9178
chrX.135040526.135056207	-0.128516	5.40299	-11.0387	3.77313e-15	8.12831e-12	22.99
chr8.122546180.122548468	0.20878	4.98018	10.6754	1.25791e-14	2.30841e-11	22.4747
chr16.91441498.91442133	2.66115	2.82876	12.1228	1.14639e-16	1.13603e-12	22.1487
chr11.87748352.87750383	0.473545	4.52501	10.3106	4.28435e-14	7.07604e-11	21.7969
chr2.127369917.127371736	0.613426	4.31528	10.2747	4.83881e-14	7.5268e-11	21.7793
chr11.32250736.32251418	2.64939	2.82299	11.925	2.14466e-16	1.48535e-12	21.7196
chr11.32245415.32245945	2.66185	2.82933	11.8428	2.78563e-16	1.48535e-12	21.5496
chr13.45849261.45850280	2.63489	2.81562	11.8133	3.06112e-16	1.48535e-12	21.4696
chr7.99594482.99594839	2.63315	2.81488	11.79	3.29757e-16	1.48535e-12	21.4182
chr1.36919746.36920905	0.701733	4.28917	10.071	9.66862e-14	1.29476e-10	21.0979
chr7.100467182.100467633	2.59257	2.79458	11.6179	5.72536e-16	2.217e-12	21.0164
chr7.103842293.103843419	2.61197	2.85556	11.59	6.26423e-16	2.217e-12	20.9971
chr8.123988679.123989520	2.55564	2.77604	11.6049	5.97144e-16	2.217e-12	20.9615
chr7.103849789.103853258	1.813	3.95524	10.5844	1.70487e-14	3.01689e-11	20.8204
chr4.118568832.118569549	2.60977	2.90482	11.4702	9.22209e-16	2.85585e-12	20.755
chr4.100973581.100975032	-0.287827	4.80014	-10.0736	9.58059e-14	1.29476e-10	20.6775
chr19.37237462.37239402	0.466711	4.53979	9.93051	1.5628e-13	1.98548e-10	20.4948
chr13.84570783.84572111	-0.2963	4.71672	-9.95486	1.43771e-13	1.87463e-10	20.369
chr11.78069523.78069999	2.64367	2.82036	11.301	1.59774e-15	4.65676e-12	20.3409
chr17.13550697.13553152	-0.127712	5.41412	-10.2356	5.52399e-14	8.05008e-11	20.2562
chrX.7967824.7968492	2.48175	2.73916	11.1691	2.45877e-15	6.41196e-12	19.9302
chr18.62166135.62166571	2.49934	2.79512	11.1334	2.76333e-15	6.84588e-12	19.8998
chr1.181334624.181335322	2.50579	2.79807	11.0593	3.52489e-15	7.93869e-12	19.7345
chr8.80499904.80500988	2.4482	3.03596	10.9056	5.85322e-15	1.11544e-11	19.4852
chr7.103840337.103841467	2.65202	2.82438	10.9212	5.55823e-15	1.1016e-11	19.4743
chr12.12722924.12726079	-0.162711	5.09935	-9.7428	2.9795e-13	3.6907e-10	19.1117
chr15.38542322.38544178	0.942745	4.02699	9.49261	7.08467e-13	8.16352e-10	18.9069
chr13.21753316.21754819	0.191397	4.98326	9.52482	6.33464e-13	7.65534e-10	18.5209
chr2.129226014.129228016	1.32646	4.0014	9.45877	7.96955e-13	8.97444e-10	18.4306
chr16.97006614.97007096	2.38382	2.6903	10.5208	2.11037e-14	3.60568e-11	18.3419
chr4.154023755.154024723	0.386919	4.51016	9.29352	1.41838e-12	1.46412e-09	18.3033
chr4.134868553.134870789	0.380558	4.52203	9.21904	1.84091e-12	1.8615e-09	18.0317
chr14.118229768.118232164	-0.143321	5.15141	-9.43699	8.59736e-13	9.46627e-10	17.9608
chr3.135843418.135844197	2.30369	2.87735	10.2733	4.8611e-14	7.5268e-11	17.8641
chr17.47535747.47536419	2.31116	2.85202	10.2363	5.51069e-14	8.05008e-11	17.7598
chr11.98916072.98918435	0.288767	4.68284	9.17907	2.11792e-12	2.01805e-09	17.7075
chr5.23922636.23923587	2.30035	2.88172	10.1789	6.69489e-14	9.47767e-11	17.6358
chr6.22874266.22876461	-0.191007	4.95529	-9.20712	1.91948e-12	1.86483e-09	17.4452
chr15.82183678.82185165	0.461415	4.37532	9.00367	3.92517e-12	3.60156e-09	17.4048
chr4.132427697.132428842	0.479472	4.34131	8.9762	4.32455e-12	3.89587e-09	17.331
chr12.35893808.35895316	-0.232795	4.81627	-8.96256	4.53785e-12	4.01502e-09	16.7714
chr15.103258020.103258924	0.556704	4.25769	8.69888	1.15486e-11	9.2292e-09	16.4084
chr12.76669735.76671397	0.408161	4.42165	8.67479	1.25813e-11	9.89486e-09	16.2085
chr12.103313745.103316362	-0.124396	5.19254	-8.9495	4.75199e-12	4.13073e-09	16.1699
chr12.119237603.119239615	-0.133651	5.14253	-8.90339	5.59296e-12	4.77793e-09	16.0884
chr16.77399824.77401349	-0.198996	4.90418	-8.76546	9.11649e-12	7.5284e-09	15.9498
chr11.108263571.108264118	2.13677	2.8507	9.50066	6.88929e-13	8.12739e-10	15.8655
chr19.10661137.10662157	2.24353	3.15009	9.36853	1.09143e-12	1.17561e-09	15.6911
chr12.111944064.111946989	0.228674	4.82469	8.65934	1.32922e-11	1.01323e-08	15.6797
chr18.32542246.32543294	1.60389	3.76442	8.89233	5.81597e-12	4.88423e-09	15.596
chr6.38341768.38342393	2.16327	2.84259	9.3476	1.17416e-12	1.23781e-09	15.4773
chr1.20301974.20303474	-0.218031	4.83434	-8.60618	1.60623e-11	1.18784e-08	15.477
chr1.177561635.177562781	-0.290644	4.64022	-8.5229	2.16161e-11	1.55222e-08	15.4341
chr7.144627574.144629339	-0.161241	5.06047	-8.66861	1.28609e-11	9.95676e-09	15.3805
chr11.117797261.117798794	0.284419	4.62574	8.49298	2.40536e-11	1.67861e-08	15.3403
chr15.80623191.80624157	2.03785	3.30665	9.20749	1.91699e-12	1.86483e-09	15.2833
chr2.121036349.121037402	1.5002	3.72808	8.71849	1.07712e-11	8.74905e-09	15.1242
chr3.35088067.35089211	-0.210464	4.88262	-8.50673	2.29015e-11	1.62104e-08	15.0563
chr3.30765472.30766359	2.18109	2.9678	9.12761	2.53732e-12	2.37206e-09	14.9837
chr3.69405646.69407050	-0.250742	4.72986	-8.42775	3.0371e-11	2.0614e-08	14.9786
chr8.92133087.92134917	-0.202838	4.85202	-8.43827	2.92497e-11	2.01286e-08	14.8499
chr1.42107166.42109095	-0.45448	4.35454	-8.10785	9.57536e-11	6.00557e-08	14.2583
chr9.66180827.66182834	0.485633	4.27177	8.05448	1.16055e-10	6.83541e-08	14.125
chr1.185515192.185516439	0.467468	4.31715	8.0172	1.32753e-10	7.30848e-08	13.9619
chr13.47273122.47273999	-0.211113	4.84256	-8.18633	7.21963e-11	4.76958e-08	13.9585
chr8.89823055.89824381	-0.374737	4.43299	-8.04437	1.20365e-10	6.93471e-08	13.9527
chr4.130251223.130253259	0.356	4.50634	8.05494	1.15864e-10	6.83541e-08	13.9155
chr8.84722636.84726130	0.215519	4.78522	8.1501	8.2244e-11	5.22439e-08	13.9018
chr2.32128033.32128459	0.636492	4.10148	7.94564	1.71875e-10	9.05963e-08	13.7962
chr4.129326414.129328377	0.246059	4.69296	8.07732	1.06886e-10	6.60553e-08	13.7624
chr3.8865473.8867016	-0.184762	4.94958	-8.16531	7.78662e-11	5.07646e-08	13.7337
chr19.12488194.12490456	-0.134784	5.10679	-8.20892	6.65656e-11	4.45702e-08	13.6554
chr1.79580723.79582056	-0.245721	4.69387	-8.03299	1.25407e-10	7.14212e-08	13.6034
chr10.20284845.20287643	-0.152427	5.03124	-8.15864	7.97557e-11	5.13212e-08	13.5895
chr1.185471839.185472905	0.799578	3.98963	7.89177	2.08804e-10	1.02434e-07	13.5512
chr13.95679294.95679980	2.10261	2.96858	8.59554	1.66829e-11	1.2156e-08	13.5474
chr11.68273766.68275084	-0.217112	4.78933	-8.05231	1.16966e-10	6.83541e-08	13.5462
chr3.103799610.103800534	2.05002	2.90162	8.60921	1.58895e-11	1.18784e-08	13.5345
chr3.141818825.141820137	-0.193074	4.85618	-8.07448	1.07986e-10	6.60553e-08	13.5335
chr9.57773617.57774922	0.38792	4.39627	7.89813	2.04062e-10	1.02434e-07	13.4617
chr10.52742566.52743474	-0.191303	4.84839	-8.05161	1.17262e-10	6.83541e-08	13.461
chr15.103518536.103520329	-0.195304	4.86482	-8.02285	1.30073e-10	7.30848e-08	13.336
chr2.153583283.153584729	0.443123	4.3015	7.82188	2.68852e-10	1.26868e-07	13.272
chr2.66027492.66030092	-0.311276	4.59059	-7.89189	2.0871e-10	1.02434e-07	13.2315
chr7.64057526.64058885	0.668841	4.06205	7.76432	3.31129e-10	1.49153e-07	13.157
chr1.74295146.74296815	0.197792	4.83692	7.95994	1.63226e-10	8.79076e-08	13.1446
chr8.111573118.111574307	0.451126	4.31573	7.78066	3.12111e-10	1.4319e-07	13.1163
chr13.84059055.84060549	-0.274122	4.61875	-7.86579	2.29364e-10	1.09274e-07	13.0967
chr8.94178717.94180261	0.162267	4.9819	7.99309	1.44819e-10	7.88515e-08	13.0618
chr2.137109983.137110882	-0.210365	4.77103	-7.90026	2.02493e-10	1.02434e-07	13.0193
chr13.95671205.95672714	0.775545	3.99218	7.71983	3.89044e-10	1.72226e-07	12.9656
chr19.14889719.14892581	-0.202661	4.80213	-7.86796	2.27574e-10	1.09274e-07	12.8604
chr13.47277068.47278527	-0.162323	4.97873	-7.9263	1.8431e-10	9.61281e-08	12.8258
chr15.13212014.13213562	-0.254287	4.66192	-7.79966	2.91363e-10	1.36193e-07	12.8023
chr7.141506293.141508890	0.467112	4.25192	7.67115	4.64125e-10	1.91165e-07	12.7703
chr13.83738014.83740374	-0.16792	4.99374	-7.91297	1.93406e-10	9.98216e-08	12.7572
chr12.83072046.83073904	0.347874	4.47191	7.71965	3.89306e-10	1.72226e-07	12.7432
chr1.41389775.41391154	-0.165872	4.95921	-7.8918	2.08784e-10	1.02434e-07	12.7287
chr3.100438473.100440371	0.631572	4.09959	7.64071	5.18304e-10	2.05447e-07	12.7276
chr2.68365782.68367702	-0.237088	4.69605	-7.78936	3.02431e-10	1.40045e-07	12.7193
chrX.170809410.170818653	-0.338344	4.49645	-7.70727	4.07169e-10	1.76968e-07	12.6737
chr8.122699138.122699485	0.626194	4.08356	7.60294	5.94432e-10	2.31913e-07	12.5952
chr3.157320866.157323047	-0.330629	4.5765	-7.69888	4.19744e-10	1.79289e-07	12.5559
chr1.87959962.87962006	0.52195	4.19094	7.55066	7.18688e-10	2.65743e-07	12.3805
chr13.74528482.74530903	-0.137807	5.1735	-7.87807	2.19409e-10	1.06581e-07	12.3524
chr7.75982844.75984190	-0.323628	4.46882	-7.59767	6.05918e-10	2.32729e-07	12.3038
chr1.168287037.168289401	0.195639	4.79569	7.70899	4.0464e-10	1.76968e-07	12.2902
chr4.46040429.46042542	0.226449	4.72814	7.6766	4.5505e-10	1.89469e-07	12.2666
chr7.24376909.24378225	0.386482	4.35013	7.54291	7.39189e-10	2.69304e-07	12.2263
chr1.81593028.81594352	-0.220791	4.72964	-7.66501	4.74588e-10	1.92745e-07	12.2233
chr16.58675943.58678118	0.72784	4.04757	7.47364	9.5071e-10	3.3647e-07	12.1363
chr17.88325358.88326791	-0.258756	4.63674	-7.59976	6.01339e-10	2.32729e-07	12.1109
chr9.64078114.64078970	0.418154	4.30397	7.47753	9.37383e-10	3.35452e-07	12.0342
chr16.89862637.89863818	-0.272026	4.62094	-7.56287	6.87496e-10	2.58061e-07	11.9991
chr14.25524907.25526129	0.272164	4.57694	7.54762	7.26659e-10	2.667e-07	11.9935
chr1.42703376.42706172	-0.166399	4.92885	-7.66955	4.66839e-10	1.91165e-07	11.9648
chr8.12429642.12431222	-0.145562	5.01157	-7.70199	4.15026e-10	1.78815e-07	11.9635
chr8.94171822.94174052	0.174999	4.88431	7.6479	5.04965e-10	2.01774e-07	11.9469
chr5.121236281.121236978	1.93033	3.01413	8.01807	1.32336e-10	7.30848e-08	11.9444
chr13.21749583.21750861	0.180447	4.89641	7.651	4.99315e-10	2.01139e-07	11.9427
chr13.39523302.39524929	-0.218053	4.72771	-7.5742	6.59809e-10	2.49559e-07	11.8961
chr3.102165623.102166290	0.925461	3.84099	7.45629	1.01259e-09	3.50853e-07	11.896
chr14.47533218.47534592	0.214512	4.72945	7.56038	6.93755e-10	2.58452e-07	11.8412
chr2.103893786.103894263	1.77848	3.23083	7.95494	1.66197e-10	8.85457e-08	11.8214
chr11.87760201.87760886	0.397097	4.32223	7.42277	1.14386e-09	3.8555e-07	11.8196
chr2.28597989.28599069	0.909801	3.87711	7.38519	1.31135e-09	4.16505e-07	11.6998
chr11.117779222.117781666	0.10877	5.18316	7.68385	4.43241e-10	1.86116e-07	11.626
chr6.38910544.38911914	0.329177	4.50071	7.41842	1.16209e-09	3.88491e-07	11.6234
chrX.60893353.60894301	-0.243311	4.67248	-7.4569	1.01036e-09	3.50853e-07	11.5462
chr2.84810538.84812407	0.284122	4.55483	7.41347	1.18318e-09	3.90829e-07	11.536
chr13.78576207.78577653	-0.484558	4.25109	-7.30577	1.75077e-09	5.01412e-07	11.4713
chr13.44375064.44376896	-0.355689	4.43652	-7.34407	1.52297e-09	4.54579e-07	11.4284
chr3.153791210.153792526	1.60315	3.57769	7.68572	4.4024e-10	1.86116e-07	11.4039
chr19.56062007.56063899	-0.370322	4.39218	-7.32163	1.65255e-09	4.84501e-07	11.3926
chr13.96928426.96929267	-0.306491	4.4972	-7.3475	1.5041e-09	4.54579e-07	11.3678
chr11.102357174.102358179	1.77642	3.52316	7.77193	3.22134e-10	1.46432e-07	11.3644
chr8.84730467.84731475	0.557297	4.11549	7.25398	2.11401e-09	5.88454e-07	11.3581
chr14.60942625.60943805	-0.376319	4.41812	-7.31795	1.67487e-09	4.85717e-07	11.3565
chr2.152788987.152790020	0.548328	4.13273	7.25201	2.12923e-09	5.89381e-07	11.3453
chr16.33605714.33606986	-0.184538	4.87608	-7.47645	9.41065e-10	3.35452e-07	11.3385
chr15.27935958.27938585	-0.112951	5.14646	-7.58716	6.29466e-10	2.39914e-07	11.3363
chr10.81328003.81330077	0.140536	5.0291	7.5349	7.61009e-10	2.7523e-07	11.329
chr8.91875592.91877082	-0.257655	4.679	-7.39223	1.27822e-09	4.12217e-07	11.3069
chrX.48015565.48017535	-0.248171	4.66152	-7.3764	1.35396e-09	4.25975e-07	11.2691
chr1.162831720.162833022	-0.227829	4.70499	-7.39159	1.28121e-09	4.12217e-07	11.2649
chr16.32509162.32509969	1.0869	3.73269	7.33191	1.59191e-09	4.72311e-07	11.2417
chr9.41072333.41073907	1.18259	3.69636	7.37286	1.37151e-09	4.27392e-07	11.2357
chr5.146592124.146593130	-0.252612	4.6372	-7.34582	1.51334e-09	4.54579e-07	11.1891
chr9.64044822.64045728	0.229653	4.66892	7.35795	1.44799e-09	4.42871e-07	11.1871
chr9.86186689.86187923	-0.330236	4.43151	-7.2672	2.01469e-09	5.63977e-07	11.1506
chr7.89766626.89767738	-0.484844	4.20218	-7.20563	2.52101e-09	6.75196e-07	11.1432
chr7.95687968.95689728	-0.214044	4.75304	-7.36927	1.38953e-09	4.30303e-07	11.119
chr3.146379627.146380782	-0.338871	4.42906	-7.24772	2.16276e-09	5.95336e-07	11.0845
chr9.102211244.102212444	-0.219028	4.79885	-7.37551	1.35836e-09	4.25975e-07	11.0823
chr16.42780877.42782736	-0.151204	4.98724	-7.4305	1.11214e-09	3.77427e-07	11.0122
chr12.50120206.50121281	-0.271041	4.60477	-7.28067	1.91826e-09	5.40032e-07	10.9962
chr13.23550936.23552060	0.173489	4.84742	7.36294	1.42192e-09	4.37598e-07	10.9612
chr11.24286155.24287686	-0.224889	4.72765	-7.31294	1.70567e-09	4.91352e-07	10.9498
chr4.134981717.134982729	1.22056	3.65621	7.31771	1.67631e-09	4.85717e-07	10.9448
chr6.91345222.91346961	-0.149361	4.97104	-7.40127	1.23686e-09	4.03184e-07	10.9286
chr6.93912032.93913890	-0.130893	5.0623	-7.43274	1.10313e-09	3.76953e-07	10.908
chr4.140683596.140685180	0.12459	5.08264	7.44143	1.06882e-09	3.67764e-07	10.9069
chr2.167043103.167043714	1.84764	3.09282	7.63053	5.37801e-10	2.11484e-07	10.8727
chr3.35404153.35406049	-0.180223	4.84453	-7.3042	1.76083e-09	5.01412e-07	10.7542
chr4.117828952.117830415	0.253204	4.6128	7.21624	2.4255e-09	6.54168e-07	10.7472
chr2.153525887.153526347	0.258191	4.63385	7.21582	2.42922e-09	6.54168e-07	10.721
chr1.172349705.172351260	-0.126869	5.07439	-7.38618	1.30663e-09	4.16505e-07	10.7197
chr13.78936074.78937060	-0.243051	4.67094	-7.197	2.60152e-09	6.93011e-07	10.6054
chr5.112520458.112522379	-0.132385	5.02615	-7.32897	1.60898e-09	4.74535e-07	10.5841
chr9.115029084.115030025	-0.236744	4.65012	-7.16282	2.94648e-09	7.72447e-07	10.5061
chr16.22799816.22801156	-0.274262	4.5421	-7.11466	3.51166e-09	9.06229e-07	10.4687
chr4.22488034.22490667	-0.0835622	5.30095	-7.41696	1.16826e-09	3.88491e-07	10.4456
chr13.73475212.73475791	1.7863	3.1118	7.47134	9.5872e-10	3.36898e-07	10.4164
chr9.69760067.69761253	-0.201707	4.75256	-7.17637	2.80459e-09	7.43111e-07	10.4162
chr8.122309159.122309697	0.961775	3.75453	7.04527	4.52197e-09	1.1147e-06	10.4014
chr10.24595258.24597884	-0.0831743	5.31401	-7.40429	1.22338e-09	4.01432e-07	10.375
chr7.120875104.120876389	1.03174	3.73339	7.04962	4.45082e-09	1.10265e-06	10.3511
chr6.120173928.120175428	0.750042	3.9323	6.95875	6.19857e-09	1.44871e-06	10.313
chr6.144453162.144455216	-0.34378	4.42089	-7.02806	4.8148e-09	1.16943e-06	10.3011
chr2.129908578.129909793	-0.136264	5.00854	-7.2177	2.41261e-09	6.54168e-07	10.2052
chr8.122709005.122710168	0.284159	4.50778	7.02512	4.86659e-09	1.17624e-06	10.1841
chr4.140859534.140861101	0.323499	4.43095	6.9962	5.4077e-09	1.28818e-06	10.1699
chr5.142780630.142781807	0.355164	4.35547	6.96722	6.0102e-09	1.41806e-06	10.1451
chr13.39877436.39878671	-0.235826	4.63326	-7.05326	4.39214e-09	1.09358e-06	10.1293
chr14.105920283.105921682	-0.232106	4.66098	-7.06256	4.2459e-09	1.0679e-06	10.1277
chr7.127886026.127887048	0.428059	4.23562	6.9299	6.88606e-09	1.56152e-06	10.1251
chr7.103860751.103861679	1.75645	3.34896	7.34464	1.51982e-09	4.54579e-07	10.1134
chr7.73138402.73140110	-0.187217	4.84575	-7.12253	3.41229e-09	8.85195e-07	10.0932
chr8.90740348.90741966	-0.215094	4.71913	-7.0714	4.11119e-09	1.04462e-06	10.0815
chr15.103247176.103249402	0.141938	4.98621	7.17001	2.87033e-09	7.56484e-07	10.0633
chr9.107971808.107972481	1.01052	3.73269	6.95881	6.1973e-09	1.44871e-06	10.0621
chr19.53808119.53810536	0.355641	4.36544	6.94081	6.61756e-09	1.51799e-06	10.0409
chr4.137751201.137752566	0.905954	3.81427	6.88365	8.15049e-09	1.7869e-06	9.94611
chr16.77421251.77422542	-0.18635	4.82102	-7.0607	4.27473e-09	1.06972e-06	9.90161
chr9.48361957.48362786	1.64946	3.14355	7.29161	1.84336e-09	5.21914e-07	9.88967
chr2.142303143.142304171	-0.472886	4.19389	-6.84648	9.33323e-09	2.0194e-06	9.8655
chr4.115095458.115097410	0.156605	4.90479	7.07958	3.99047e-09	1.01918e-06	9.84989
chr1.77493995.77497323	-0.128343	5.03402	-7.12754	3.35059e-09	8.73764e-07	9.8386
chr10.106609171.106610418	-0.303868	4.48047	-6.91304	7.32249e-09	1.62697e-06	9.81506
chr8.122526251.122527053	0.384533	4.30067	6.85861	8.92973e-09	1.94057e-06	9.80914
chr12.84203069.84204268	0.409401	4.24688	6.82504	1.00923e-08	2.15539e-06	9.73794
chr1.131126085.131126722	1.62326	3.24183	7.21581	2.4293e-09	6.54168e-07	9.70131
chr10.79944950.79947693	0.136425	5.06256	7.10019	3.70179e-09	9.50343e-07	9.69625
chr2.24502860.24504004	-0.214439	4.70636	-6.95684	6.24182e-09	1.45197e-06	9.68208
chr10.92162278.92163524	-0.234745	4.65492	-6.92927	6.90185e-09	1.56152e-06	9.65233
chr1.90423571.90425091	-0.152138	5.04845	-7.06896	4.14797e-09	1.04859e-06	9.60699
chr1.87002391.87003813	-0.211872	4.72147	-6.9296	6.89345e-09	1.56152e-06	9.56291
chr1.77502446.77503887	-0.137815	4.99819	-7.03654	4.66827e-09	1.13943e-06	9.56068
chr5.124010760.124012006	0.214497	4.68427	6.90936	7.42146e-09	1.6416e-06	9.5365
chr10.87057665.87059321	-0.124091	5.06244	-7.03889	4.6284e-09	1.13529e-06	9.47271
chr14.118795616.118796854	0.906784	3.7553	6.75506	1.30244e-08	2.67773e-06	9.45811
chr11.97050207.97052922	0.157506	4.8762	6.95337	6.32131e-09	1.45793e-06	9.4301
chr13.47096195.47099621	0.185156	4.76825	6.89542	7.80832e-09	1.7195e-06	9.36986
chr17.28358311.28359419	0.241744	4.6204	6.83226	9.82998e-09	2.11763e-06	9.34342
chr15.25773315.25775419	-0.112148	5.10702	-7.01082	5.12692e-09	1.22719e-06	9.30027
chr7.102447841.102450636	0.332348	4.37919	6.72927	1.43083e-08	2.91747e-06	9.26178
chr14.116924893.116928260	-0.100397	5.16833	-7.02078	4.94414e-09	1.18918e-06	9.23618
chr8.122303603.122304536	0.328096	4.37636	6.71098	1.52944e-08	3.09308e-06	9.19774
chr3.35084263.35084863	-0.329231	4.36788	-6.69949	1.59484e-08	3.18633e-06	9.1668
chr3.34647866.34650163	-0.111937	5.09849	-6.96986	5.95256e-09	1.41118e-06	9.16443
chr11.96934645.96935527	0.307655	4.44505	6.71499	1.50724e-08	3.06069e-06	9.13755
chr11.69853959.69854357	1.42034	3.48933	6.9231	7.05888e-09	1.58979e-06	9.12238
chr12.8031348.8032713	-0.218437	4.68079	-6.78199	1.18068e-08	2.46048e-06	9.08176
chr1.82474502.82477146	-0.203131	4.71122	-6.78473	1.16895e-08	2.45421e-06	9.04884
chr14.75501229.75502699	-0.310861	4.4318	-6.67037	1.77336e-08	3.47298e-06	8.99328
chr3.26640735.26642030	-0.47191	4.14113	-6.58632	2.40858e-08	4.53331e-06	8.97111
chr11.101259548.101261433	0.117578	5.09723	6.91387	7.30053e-09	1.62697e-06	8.96213
chr7.115865422.115867851	-0.239661	4.63414	-6.70963	1.537e-08	3.09573e-06	8.88348
chr12.79812500.79814616	-0.169323	4.82396	-6.78171	1.18187e-08	2.46048e-06	8.88069
chr1.184644637.184645622	0.513663	4.15238	6.55921	2.65854e-08	4.86336e-06	8.87377
chr10.81094835.81095602	0.551185	4.03407	6.53766	2.87557e-08	5.12514e-06	8.85142
chr1.152792763.152794026	-0.179964	4.80443	-6.76392	1.26104e-08	2.60342e-06	8.84448
chr14.32170955.32171566	1.57299	3.2283	6.9217	7.09494e-09	1.59068e-06	8.84081
chr8.122313211.122313771	0.62971	3.95485	6.53025	2.95417e-08	5.22761e-06	8.83822
chr2.136387027.136388410	-0.13816	4.97244	-6.82686	1.00253e-08	2.15036e-06	8.83464
chr2.92982981.92983440	0.734522	3.86298	6.52723	2.98684e-08	5.26663e-06	8.8034
chr4.97839458.97841331	-0.207211	4.67375	-6.70323	1.57324e-08	3.15591e-06	8.80308
chr7.128270475.128271226	0.931142	3.70028	6.56842	2.57087e-08	4.77083e-06	8.76986
chr2.131135515.131136299	0.647362	4.00001	6.51027	3.17706e-08	5.50409e-06	8.76696
chr12.49974407.49975296	-0.484253	4.12602	-6.51503	3.12251e-08	5.44768e-06	8.72852
chr4.122998367.122999606	-0.129586	5.02412	-6.81432	1.04943e-08	2.223e-06	8.71312
chr12.29083149.29083960	-0.687526	3.8991	-6.49142	3.40269e-08	5.70677e-06	8.6947
chr7.24850239.24851274	0.415752	4.24529	6.53207	2.93461e-08	5.21162e-06	8.69292
chr3.121699869.121701296	-0.226745	4.6196	-6.65192	1.89667e-08	3.67796e-06	8.69035
chr15.75633405.75634744	-0.129383	5.01123	-6.79909	1.10935e-08	2.33898e-06	8.67664
chr6.87737697.87738993	-0.199468	4.75258	-6.69711	1.60872e-08	3.20116e-06	8.67535
chr10.84754964.84757784	-0.0972331	5.17418	-6.86757	8.64259e-09	1.88645e-06	8.66805
chr11.100885644.100887060	0.53174	4.04248	6.48194	3.52214e-08	5.85621e-06	8.65163
chr2.38530274.38531404	0.450973	4.15854	6.49395	3.37149e-08	5.70139e-06	8.62799
chr6.125138411.125139502	0.184048	4.74386	6.68092	1.70647e-08	3.3732e-06	8.62375
chr5.113502934.113505234	0.195304	4.74245	6.6739	1.75068e-08	3.44217e-06	8.60231
chr1.170423866.170425125	-0.446875	4.17764	-6.48493	3.48392e-08	5.81217e-06	8.58436
chr4.8685672.8686117	1.02013	3.66734	6.52297	3.03353e-08	5.32997e-06	8.53915
chr1.135498461.135499894	-0.205403	4.71908	-6.64537	1.94248e-08	3.74498e-06	8.53368
chr2.13573382.13576454	-0.0622042	5.41548	-6.95316	6.32627e-09	1.45793e-06	8.52791
chr2.106193682.106195392	-0.208442	4.68308	-6.63008	2.05372e-08	3.9441e-06	8.52627
chr16.35587199.35589310	-0.138051	4.99842	-6.74719	1.34034e-08	2.74427e-06	8.5076
chr14.76254375.76255923	-0.193358	4.76585	-6.65154	1.89931e-08	3.67796e-06	8.49124
chr12.27150815.27151997	-0.206398	4.67322	-6.6135	2.18162e-08	4.14158e-06	8.47872
chr5.120135981.120136614	0.59599	3.97689	6.42031	4.40736e-08	6.78185e-06	8.45385
chr14.63585311.63586994	-0.261306	4.51432	-6.54557	2.7939e-08	5.01565e-06	8.44085
chr2.167291905.167293787	0.363691	4.29638	6.47421	3.62258e-08	5.96318e-06	8.43111
chr8.70500415.70501176	0.22635	4.59285	6.55513	2.69833e-08	4.89732e-06	8.37204
chr11.102643771.102644501	0.298393	4.43005	6.49149	3.40175e-08	5.70677e-06	8.34693
chr13.78580997.78581922	-0.6613	3.94268	-6.38818	4.95347e-08	7.42088e-06	8.34452
chr12.69757638.69760073	0.212012	4.65169	6.56652	2.58866e-08	4.78593e-06	8.33591
chr10.58231154.58232820	-0.427859	4.20173	-6.42088	4.39819e-08	6.78185e-06	8.33587
chr8.34362973.34364036	-0.419781	4.21431	-6.42363	4.35435e-08	6.7633e-06	8.33436
chr3.154124855.154126270	-0.218333	4.64201	-6.55987	2.65215e-08	4.86336e-06	8.32734
chr4.22497079.22498647	-0.140122	4.95845	-6.68055	1.70879e-08	3.3732e-06	8.32297
chr13.107100044.107102279	0.266843	4.53395	6.51399	3.13431e-08	5.44909e-06	8.30313
chr11.101189384.101191796	0.207979	4.66291	6.55805	2.6698e-08	4.86336e-06	8.28997
chr3.83582454.83583967	-0.221712	4.66312	-6.55398	2.70968e-08	4.89998e-06	8.27959
chr17.67696638.67698970	-0.0890876	5.20973	-6.76746	1.24488e-08	2.58081e-06	8.24252
chr14.48513036.48514022	-0.339081	4.37665	-6.43999	4.10282e-08	6.51559e-06	8.22806
chr1.116365815.116367936	-0.400706	4.24503	-6.39817	4.77685e-08	7.21046e-06	8.21455
chr10.80423345.80424225	0.285123	4.45874	6.45265	3.91823e-08	6.32379e-06	8.17321
chr17.5098831.5099775	0.533171	4.03125	6.34246	5.84892e-08	8.44905e-06	8.16577
chr10.28492398.28494491	-0.235046	4.61517	-6.49969	3.30178e-08	5.64127e-06	8.14732
chr12.118650223.118651439	-0.235535	4.56219	-6.48018	3.54465e-08	5.87393e-06	8.14272
chr11.80073240.80075357	0.393768	4.23014	6.37045	5.28328e-08	7.76783e-06	8.12499
chr17.75066579.75068076	-0.226703	4.62551	-6.49689	3.3356e-08	5.67947e-06	8.12253
chr9.13651961.13653275	-0.200772	4.74187	-6.53822	2.86968e-08	5.12514e-06	8.11452
chr7.135721646.135722428	1.38266	3.48581	6.57574	2.50326e-08	4.66284e-06	8.1118
chr12.53064426.53065749	-0.427377	4.16227	-6.34888	5.71414e-08	8.27849e-06	8.1084
chr8.122318315.122319262	0.393845	4.27394	6.37358	5.22347e-08	7.70276e-06	8.09784
chr1.55704772.55706279	-0.572115	4.08437	-6.32336	6.2694e-08	8.95923e-06	8.08434
chr10.77447658.77450035	0.132925	4.99943	6.62034	2.12793e-08	4.07084e-06	8.04359
chr12.110689879.110691072	0.151354	4.92831	6.58451	2.42457e-08	4.53331e-06	8.01716
chr2.27703202.27704563	0.31723	4.37248	6.37901	5.1214e-08	7.60291e-06	8.00743
chr1.93046094.93047092	1.02351	3.61951	6.37741	5.15127e-08	7.61896e-06	8.00208
chr13.51975417.51976721	0.15971	4.84067	6.54664	2.78304e-08	5.01433e-06	8.00202
chr4.65296310.65297785	-0.223973	4.62136	-6.46171	3.79113e-08	6.17904e-06	8.00017
chr1.77513346.77516791	-0.0591838	5.42815	-6.81421	1.04985e-08	2.223e-06	7.99487
chr8.122685223.122686122	0.270801	4.48873	6.41289	4.52786e-08	6.94572e-06	7.99291
chr12.13208029.13210004	-0.18867	4.74517	-6.50636	3.22252e-08	5.56339e-06	7.9923
chr5.15985248.15986442	-0.180859	4.75452	-6.50249	3.26829e-08	5.60719e-06	7.96426
chr2.128091521.128092765	-0.339739	4.35514	-6.35535	5.58126e-08	8.13353e-06	7.94664
chr14.47805175.47806417	-0.316582	4.36195	-6.35803	5.52727e-08	8.07861e-06	7.94459
chr9.47384039.47385592	0.186943	4.73764	6.49089	3.40923e-08	5.70677e-06	7.94431
chr13.45526161.45527959	0.498752	4.10709	6.28269	7.26731e-08	1.02006e-05	7.91865
chr10.81190252.81191367	0.175326	4.77962	6.49507	3.35773e-08	5.69757e-06	7.90098
chr5.134393695.134395793	0.223963	4.58826	6.42087	4.39827e-08	6.78185e-06	7.89275
chr6.24105194.24106515	-0.37602	4.28011	-6.31481	6.46697e-08	9.15501e-06	7.88124
chr1.59690088.59692258	0.244298	4.53998	6.39754	4.78776e-08	7.21046e-06	7.87197
chr4.136118991.136120720	0.197303	4.70956	6.45409	3.89767e-08	6.31117e-06	7.85072
chr11.98766677.98768800	0.146893	4.91147	6.52096	3.05575e-08	5.35005e-06	7.80966
chr4.132593982.132595194	0.245057	4.60247	6.39977	4.74906e-08	7.21046e-06	7.80281
chr9.113969055.113970413	0.747912	3.79852	6.24081	8.46045e-08	1.13604e-05	7.79889
chr2.66177937.66179076	-0.409618	4.24244	-6.2803	7.33052e-08	1.02313e-05	7.79885
chr3.153905946.153907706	0.17934	4.74289	6.44932	3.96595e-08	6.38003e-06	7.78564
chr1.35694192.35695657	-0.407693	4.18845	-6.26419	7.77212e-08	1.06674e-05	7.78551
chr5.137670468.137672432	0.337043	4.32332	6.30023	6.81874e-08	9.59815e-06	7.77843
chr14.122473342.122475141	-0.098765	5.16359	-6.61649	2.15799e-08	4.11247e-06	7.77251
chr5.33638235.33639245	0.358856	4.26898	6.27571	7.45371e-08	1.03066e-05	7.74651
chr10.79932478.79933655	0.113105	5.05554	6.55876	2.66286e-08	4.86336e-06	7.73477
chr11.96956078.96956890	0.581726	3.94714	6.21031	9.4504e-08	1.25325e-05	7.72675
chr19.55732567.55733271	0.793235	3.76191	6.22628	8.91838e-08	1.19429e-05	7.7225
chr11.88406180.88407302	-0.14843	4.87819	-6.47659	3.59138e-08	5.93152e-06	7.69641
chr13.84347351.84349361	-0.0932396	5.19512	-6.60359	2.26175e-08	4.2773e-06	7.6721
chr9.107369458.107370481	0.66875	3.86133	6.19259	1.00775e-07	1.32095e-05	7.66235
chr3.17785230.17786535	-0.166018	4.82234	-6.44098	4.08803e-08	6.51298e-06	7.64714
chr5.139388100.139390487	0.203657	4.67308	6.38366	5.03564e-08	7.51523e-06	7.64588
chr3.127627167.127629114	-0.157377	4.86646	-6.45646	3.86416e-08	6.27743e-06	7.64105
chr8.70432792.70433780	0.324423	4.33363	6.26336	7.79557e-08	1.067e-05	7.63395
chr12.12680321.12681732	-0.159092	4.83733	-6.44236	4.06761e-08	6.51278e-06	7.63026
chrX.84859162.84861172	-0.173867	4.80145	-6.42768	4.29077e-08	6.72782e-06	7.62886
chr17.47897734.47899537	-0.0912326	5.18883	-6.58536	2.41703e-08	4.53331e-06	7.61633
chr8.122296267.122296930	0.187673	4.6992	6.37881	5.12508e-08	7.60291e-06	7.59089
chr2.54083728.54085933	-0.148201	4.8784	-6.44188	4.07476e-08	6.51278e-06	7.57042
chr18.57315919.57316866	-0.370873	4.24215	-6.21721	9.2166e-08	1.2309e-05	7.56669
chr11.108994745.108996293	-0.18393	4.75052	-6.38796	4.95744e-08	7.42088e-06	7.55615
chr13.73033115.73035407	-0.142112	4.89483	-6.43884	4.12001e-08	6.52199e-06	7.53585
chr15.53901691.53903288	-0.141519	4.89059	-6.4357	4.16739e-08	6.57599e-06	7.53026
chr3.102189213.102190809	-0.200242	4.68678	-6.35279	5.63356e-08	8.18567e-06	7.51749
chr4.3061672.3069813	-0.167744	4.83814	-6.40357	4.68384e-08	7.16281e-06	7.4904
chr5.33643135.33644070	0.267585	4.48463	6.26156	7.84662e-08	1.06809e-05	7.45355
chr1.90543663.90545418	-0.154507	4.85918	-6.39894	4.76339e-08	7.21046e-06	7.4426
chr2.94288600.94290997	-0.11859	5.03353	-6.46528	3.74217e-08	6.11938e-06	7.43041
chr3.137683171.137684283	-0.242693	4.55277	-6.27868	7.37368e-08	1.02627e-05	7.43024
chr5.101520839.101521878	-0.257729	4.49779	-6.25381	8.07044e-08	1.09555e-05	7.41016
chr5.139271246.139273144	0.198628	4.68604	6.323	6.27757e-08	8.95923e-06	7.40919
chr14.122452633.122454525	-0.113316	5.05663	-6.46909	3.69068e-08	6.05516e-06	7.40887
chr14.69252376.69254235	0.650669	3.89675	6.11304	1.34444e-07	1.68292e-05	7.39401
chr17.66412050.66413352	-0.141387	4.90423	-6.40107	4.72663e-08	7.20601e-06	7.38605
chr14.28450420.28451762	-0.132672	4.97068	-6.42572	4.32135e-08	6.75439e-06	7.38053
chr1.118910770.118912187	-0.200177	4.67003	-6.30582	6.6818e-08	9.43218e-06	7.37044
chr11.88582186.88586020	-0.0918199	5.18437	-6.5023	3.27052e-08	5.60719e-06	7.32242
chr9.70914652.70915486	0.68891	3.85718	6.0905	1.45877e-07	1.78467e-05	7.31161
chr4.7246926.7248129	-0.472618	4.09705	-6.10024	1.40824e-07	1.74439e-05	7.28001
chr1.133825078.133826288	0.199293	4.67175	6.27236	7.54489e-08	1.03843e-05	7.24567
chr17.17826291.17829507	-0.0510102	5.50581	-6.6514	1.90029e-08	3.67796e-06	7.23117
chr5.89763260.89764463	-0.392738	4.27945	-6.12907	1.2686e-07	1.60349e-05	7.22434
chr2.136854230.136855627	-0.468481	4.1061	-6.07931	1.51906e-07	1.84026e-05	7.20063
chr5.101124746.101126289	-0.319653	4.4009	-6.15845	1.14052e-07	1.46436e-05	7.1911
chr11.116615826.116616621	0.28838	4.3997	6.15767	1.14375e-07	1.46436e-05	7.18137
chr2.170152914.170155727	0.240732	4.54371	6.20662	9.57769e-08	1.26211e-05	7.18042
chr14.32164887.32166350	0.186526	4.69149	6.2618	7.83976e-08	1.06809e-05	7.17919
chr16.91716456.91718409	0.498473	4.02836	6.05836	1.63867e-07	1.94707e-05	7.16973
chr4.119018686.119019909	0.223277	4.56595	6.20943	9.48035e-08	1.25325e-05	7.15984
chr8.122323551.122325056	0.193149	4.67648	6.24273	8.40156e-08	1.1312e-05	7.13164
chr19.5934801.5936066	0.259541	4.49384	6.17214	1.0853e-07	1.40771e-05	7.12078
chr2.4452316.4453581	-0.138449	4.90933	-6.3226	6.28661e-08	8.95923e-06	7.09494
chr13.72209777.72211095	-0.181653	4.72914	-6.25202	8.12308e-08	1.09968e-05	7.09432
chr5.73191532.73192306	1.4171	3.28523	6.32155	6.31059e-08	8.95923e-06	7.08796
chr3.105807920.105808917	1.02711	3.66873	6.07232	1.55797e-07	1.88279e-05	7.06913
chr13.84624881.84626623	-0.279615	4.41851	-6.13032	1.26288e-07	1.60349e-05	7.06306
chr14.25108253.25109671	-0.1317	4.94192	-6.32394	6.25603e-08	8.95923e-06	7.0532
chr11.55684909.55685811	-0.17871	4.73794	-6.24322	8.38664e-08	1.1312e-05	7.05018
chr8.122536579.122538018	0.308466	4.37106	6.10757	1.37136e-07	1.70297e-05	7.03698
chr1.130740991.130741832	0.53579	3.97457	6.01346	1.92755e-07	2.21075e-05	7.03619
chr5.75941420.75942479	-0.339173	4.30047	-6.08444	1.49114e-07	1.81085e-05	7.03412
chr13.99443815.99445475	-0.128447	4.95344	-6.32232	6.29296e-08	8.95923e-06	7.03061
chr7.127008311.127009342	0.493717	4.02949	6.01871	1.89128e-07	2.17928e-05	7.03051
chr4.27987908.27988532	-0.368817	4.24608	-6.06546	1.59714e-07	1.92543e-05	7.02427
chr19.26865127.26866396	-0.324833	4.33154	-6.08968	1.4631e-07	1.78556e-05	7.019
chr2.163637380.163639514	0.164398	4.85703	6.27641	7.43486e-08	1.03066e-05	7.00321
chr11.96937311.96938054	0.436917	4.13331	6.02664	1.83787e-07	2.13261e-05	6.99102
chr17.34025117.34026488	-0.0840406	5.23625	-6.4329	4.21002e-08	6.62216e-06	6.98046
chr11.113308056.113309618	0.468853	4.1015	6.00756	1.96908e-07	2.24801e-05	6.95018
chr15.63692579.63693430	-0.59742	3.9269	-5.98421	2.14237e-07	2.40159e-05	6.94915
chr13.48013216.48014061	-0.36702	4.26169	-6.04491	1.72039e-07	2.01518e-05	6.93676
chr1.89519871.89520896	-0.174543	4.74925	-6.21118	9.42035e-08	1.25325e-05	6.91882
chr1.93033298.93035082	0.528891	4.01202	5.97945	2.17953e-07	2.42133e-05	6.90501
chr18.33889332.33892051	-0.130604	4.95935	-6.28186	7.28924e-08	1.02025e-05	6.87628
chr14.63065975.63068220	0.305404	4.36686	6.06093	1.62352e-07	1.94304e-05	6.87463
chr6.49055121.49056241	-0.18144	4.71817	-6.18059	1.05258e-07	1.36885e-05	6.85194
chr7.131597728.131598921	-0.232193	4.55745	-6.11451	1.33732e-07	1.68176e-05	6.83339
chr13.26154569.26155821	-0.196079	4.68839	-6.15939	1.13665e-07	1.46436e-05	6.81846
chr7.126008437.126009357	0.40784	4.17758	5.98729	2.11867e-07	2.3816e-05	6.81361
chr7.69578997.69579950	-0.330007	4.30409	-6.01282	1.93198e-07	2.21075e-05	6.7744
chr8.63970041.63971657	-0.286839	4.39375	-6.0405	1.74801e-07	2.0427e-05	6.77143
chr8.120464612.120465071	0.568504	3.96305	5.93102	2.59585e-07	2.78397e-05	6.75671
chr10.94230207.94231282	-0.210558	4.61195	-6.11222	1.34842e-07	1.68292e-05	6.75216
chr4.55529597.55531925	-0.0819317	5.23816	-6.36879	5.31517e-08	7.7916e-06	6.74461
chr1.91533184.91534265	0.716673	3.79432	5.91573	2.74305e-07	2.92285e-05	6.70265
chr8.4677242.4679209	-0.0617033	5.37962	-6.42469	4.33766e-08	6.75856e-06	6.67888
chr10.38553389.38554500	-0.193627	4.65981	-6.1087	1.36576e-07	1.70027e-05	6.67396
chr2.25125649.25127853	-0.131107	4.92047	-6.20929	9.48514e-08	1.25325e-05	6.66955
chr14.122465211.122466209	-0.181048	4.73369	-6.13324	1.24961e-07	1.59166e-05	6.66074
chr5.21732190.21733521	-0.151458	4.86405	-6.18331	1.04222e-07	1.36253e-05	6.65731
chr13.25268885.25270428	-0.226758	4.54775	-6.05925	1.63342e-07	1.9455e-05	6.64673
chr17.26583828.26585081	0.182598	4.69262	6.11288	1.34523e-07	1.68292e-05	6.64164
chr4.126190523.126192757	0.173274	4.73195	6.12379	1.29313e-07	1.63033e-05	6.62623
chr19.14565703.14567617	-0.200525	4.64969	-6.09108	1.45573e-07	1.78467e-05	6.62533
chr10.128344375.128345664	0.345413	4.26345	5.95635	2.36912e-07	2.57424e-05	6.61539
chr5.8488295.8489985	-0.356282	4.26075	-5.9497	2.4267e-07	2.63103e-05	6.59846
chr1.89517561.89518327	-0.235752	4.55809	-6.04866	1.6972e-07	1.99272e-05	6.59782
chr2.173056799.173058749	0.1467	4.8406	6.15793	1.14268e-07	1.46436e-05	6.59631
chr7.100492744.100494091	0.127403	4.95554	6.20178	9.74704e-08	1.28102e-05	6.59148
chr13.26932622.26933316	-0.421299	4.20025	-5.92781	2.62608e-07	2.80425e-05	6.59056
chr2.166622707.166623872	0.353241	4.25754	5.94501	2.4681e-07	2.66426e-05	6.58233
chr1.64853654.64854603	-0.408527	4.15474	-5.91445	2.75581e-07	2.92417e-05	6.57755
chr4.124817104.124818587	0.290278	4.39024	5.98053	2.17105e-07	2.42133e-05	6.56081
chr12.89530318.89531390	-0.477115	4.06788	-5.88776	3.03413e-07	3.18506e-05	6.55391
chr1.87637308.87637927	0.801862	3.75075	5.87864	3.13543e-07	3.25009e-05	6.55168
chr18.43451335.43452873	-0.30049	4.41336	-5.98323	2.14999e-07	2.40469e-05	6.54889
chr6.34886891.34888148	-0.168439	4.7392	-6.09846	1.41732e-07	1.75126e-05	6.52608
chr19.55940411.55942030	0.412844	4.14653	5.89632	2.94191e-07	3.09481e-05	6.51946
chr7.24852682.24853213	1.29352	3.38706	6.08761	1.47408e-07	1.79454e-05	6.51433
chr11.37497941.37498925	-0.842993	3.70503	-5.87425	3.18542e-07	3.29501e-05	6.50272
chr3.153689889.153692006	0.210594	4.66831	6.05549	1.65577e-07	1.95334e-05	6.47366
chr1.105439751.105441037	-0.462444	4.09149	-5.86518	3.29128e-07	3.38906e-05	6.45917
chr14.103898730.103900279	-0.142758	4.86809	-6.12936	1.26729e-07	1.60349e-05	6.45622
chr19.55143204.55144785	-0.16772	4.78478	-6.09508	1.43475e-07	1.76839e-05	6.45191
chr8.116052928.116054315	-0.350629	4.27601	-5.9113	2.78729e-07	2.94514e-05	6.44674
chr8.11091892.11092631	1.34	3.41199	6.05257	1.67333e-07	1.96937e-05	6.42291
chr5.137569031.137570349	0.4248	4.11664	5.8566	3.39458e-07	3.44662e-05	6.40431
chr16.74396888.74397993	-0.414061	4.14092	-5.86023	3.35042e-07	3.4218e-05	6.39908
chr17.15247688.15248690	-0.0851477	5.2506	-6.2752	7.46766e-08	1.03066e-05	6.38433
chr3.101551172.101552306	0.423027	4.12775	5.8507	3.4674e-07	3.50617e-05	6.37544
chr10.51256988.51258707	-0.234964	4.54653	-5.97535	2.21205e-07	2.44104e-05	6.35022
chr11.98580355.98581060	0.661964	3.86669	5.80146	4.13957e-07	4.03755e-05	6.32892
chr2.167764836.167765737	0.221041	4.5645	5.9759	2.20763e-07	2.44104e-05	6.32535
chr6.29747751.29749081	-0.12057	5.08879	-6.18146	1.04925e-07	1.36812e-05	6.3204
chr19.59587764.59588739	-0.314682	4.30251	-5.88284	3.08836e-07	3.21475e-05	6.31277
chr6.142875857.142877455	-0.182137	4.69156	-6.01931	1.88719e-07	2.17928e-05	6.30927
chr15.53310447.53312413	-0.105389	5.06813	-6.1636	1.11942e-07	1.44817e-05	6.2863
chr7.117685825.117687172	-0.28861	4.50729	-5.9404	2.50955e-07	2.70311e-05	6.28519
chr1.78167230.78169060	-0.200209	4.61913	-5.97658	2.20228e-07	2.44104e-05	6.2555
chr1.85742284.85743545	-0.22492	4.58634	-5.96022	2.33626e-07	2.54972e-05	6.24425
chr2.30242569.30243104	0.320371	4.30551	5.85965	3.35743e-07	3.4218e-05	6.22727
chr7.67210978.67212392	-0.23673	4.53753	-5.92946	2.61054e-07	2.79367e-05	6.19819
chr9.34203008.34205298	-0.322324	4.33857	-5.86015	3.35148e-07	3.4218e-05	6.19721
chr14.66493825.66495466	-0.174201	4.74438	-6.00637	1.97753e-07	2.25247e-05	6.19001
chr19.26844648.26846284	-0.123247	4.96687	-6.09275	1.44692e-07	1.77896e-05	6.18334
chr19.25230405.25231565	-0.368779	4.25485	-5.82843	3.75688e-07	3.72292e-05	6.17912
chr1.35869343.35870524	-0.188211	4.65782	-5.96741	2.27639e-07	2.48986e-05	6.16982
chr10.84909503.84911778	-0.164959	4.7512	-5.9993	2.02869e-07	2.30545e-05	6.15387
chr12.79910748.79911926	-0.143558	4.9035	-6.05593	1.65317e-07	1.95334e-05	6.14329
chr16.63500680.63501785	-0.361223	4.2117	-5.8071	4.05646e-07	3.97999e-05	6.14302
chr16.91192200.91193808	-0.242971	4.5	-5.8985	2.91893e-07	3.07717e-05	6.13517
chrX.169844087.169844889	-0.4066	4.14226	-5.78508	4.39078e-07	4.21617e-05	6.13376
chr8.87151838.87153190	-0.351596	4.24884	-5.81393	3.95804e-07	3.89886e-05	6.13013
chr6.66398791.66399862	-0.307651	4.33681	-5.83624	3.65268e-07	3.64885e-05	6.11161
chr10.105483750.105485065	-0.267696	4.48131	-5.88289	3.08778e-07	3.21475e-05	6.10721
chr14.118051325.118053019	-0.249463	4.48879	-5.88632	3.04992e-07	3.19487e-05	6.10666
chr11.100891293.100891851	1.33512	3.34201	5.98003	2.17498e-07	2.42133e-05	6.09323
chr4.148617797.148621582	0.122319	4.96296	6.05691	1.64732e-07	1.95266e-05	6.05911
chr7.130367098.130369625	-0.14458	4.87998	-6.02261	1.86481e-07	2.15883e-05	6.05676
chr2.91243254.91245057	0.582371	3.90873	5.72211	5.50479e-07	4.94143e-05	6.05272
chr1.194033903.194035199	-0.368205	4.19871	-5.77626	4.53214e-07	4.31015e-05	6.04794
chr1.176013550.176014556	-0.822498	3.73592	-5.72621	5.42444e-07	4.92253e-05	6.03395
chr8.8487170.8490084	-0.128257	4.9341	-6.03756	1.76669e-07	2.05967e-05	6.03235
chr6.77050184.77051262	-0.457117	4.08429	-5.73919	5.17756e-07	4.75914e-05	6.02428
chr6.16212703.16214175	-0.305798	4.35745	-5.81523	3.93955e-07	3.88838e-05	6.01525
chr5.33640605.33641559	0.321187	4.31997	5.80342	4.11056e-07	4.0251e-05	6.01436
chr1.132321987.132323557	-0.0906388	5.17664	-6.13479	1.24262e-07	1.58684e-05	6.00641
chr5.45282278.45283017	-0.272958	4.45272	-5.84247	3.57177e-07	3.59703e-05	5.99866
chr12.76318365.76319287	0.378104	4.21182	5.76338	4.74687e-07	4.47144e-05	5.991
chr12.89180069.89181720	-0.420767	4.09902	-5.73358	5.28296e-07	4.82063e-05	5.98858
chr3.40070052.40070700	-0.412685	4.11992	-5.73673	5.22348e-07	4.77514e-05	5.98331
chr1.181255631.181257599	0.146965	4.84152	5.98715	2.11973e-07	2.3816e-05	5.98207
chr8.70618457.70619343	0.414026	4.13416	5.7395	5.17177e-07	4.75914e-05	5.98082
chr10.59089938.59091117	-0.258709	4.46205	-5.84102	3.59041e-07	3.60847e-05	5.97961
chr8.23142576.23143184	0.55912	3.91136	5.70019	5.95522e-07	5.2691e-05	5.97592
chr17.32740911.32741985	-0.274246	4.51097	-5.8539	3.42772e-07	3.47314e-05	5.97007
chr1.157458216.157459588	-0.125184	4.96146	-6.02901	1.82215e-07	2.11934e-05	5.96237
chrX.19906221.19907423	-0.210789	4.59327	-5.88317	3.08469e-07	3.21475e-05	5.95799
chr7.144731327.144732280	0.971158	3.55969	5.75463	4.89832e-07	4.54498e-05	5.95527
chr11.116126974.116128135	0.134831	4.89332	5.99274	2.0774e-07	2.35003e-05	5.9285
chr8.121897939.121899023	0.102883	5.06207	6.06097	1.62327e-07	1.94304e-05	5.92519
chr10.80088920.80089777	0.328319	4.27625	5.76064	4.79381e-07	4.49584e-05	5.90916
chr2.169297754.169298677	-0.311039	4.34455	-5.77987	4.47364e-07	4.27914e-05	5.9054
chr5.101322764.101323898	-0.451528	4.0508	-5.69872	5.98672e-07	5.28752e-05	5.90352
chr11.32298439.32300910	0.178116	4.71499	5.91442	2.75609e-07	2.92417e-05	5.90038
chr1.136102783.136103860	0.534723	3.9462	5.67803	6.44738e-07	5.57513e-05	5.88885
chr2.156493419.156495015	0.279625	4.37398	5.77707	4.51897e-07	4.30588e-05	5.85578
chr9.20943444.20945625	0.145699	4.82481	5.93324	2.57522e-07	2.76783e-05	5.81187
chr18.76468937.76470382	-0.336558	4.27196	-5.73062	5.33935e-07	4.86313e-05	5.81165
chr6.47239280.47240187	-0.278132	4.39059	-5.76532	4.71385e-07	4.46373e-05	5.79756
chr5.99384572.99386728	-0.21907	4.55628	-5.81857	3.89248e-07	3.84959e-05	5.77702
chr4.133688431.133688874	0.767012	3.70673	5.64888	7.15705e-07	5.98006e-05	5.77577
chr9.26805764.26807132	-0.093452	5.15405	-6.05954	1.63168e-07	1.9455e-05	5.77359
chr13.64129073.64130472	0.270312	4.40322	5.76096	4.78822e-07	4.49584e-05	5.7649
chr1.128585355.128586914	-0.151974	4.80445	-5.91125	2.78774e-07	2.94514e-05	5.76376
chr15.103231581.103233261	0.401123	4.12542	5.67547	6.50681e-07	5.58646e-05	5.76221
chr5.34581634.34582472	0.522382	3.95633	5.6337	7.55651e-07	6.24017e-05	5.7325
chr9.21961648.21963928	0.101032	5.07814	6.01344	1.92765e-07	2.21075e-05	5.72949
chr15.81768533.81769480	0.312872	4.31889	5.72202	5.50673e-07	4.94143e-05	5.72715
chr7.64738761.64739793	-0.246482	4.46916	-5.77067	4.62401e-07	4.38909e-05	5.71961
chr1.111698459.111699867	-0.333445	4.24824	-5.69692	6.02535e-07	5.30274e-05	5.71611
chr5.125226303.125226705	0.413182	4.11194	5.65745	6.94068e-07	5.8614e-05	5.71191
chr6.18253523.18255411	-0.319516	4.29115	-5.70474	5.85873e-07	5.20416e-05	5.69798
chr19.21784085.21785469	-0.121	4.97256	-5.95778	2.35694e-07	2.56663e-05	5.69061
chr1.14224659.14226336	-0.441852	4.09416	-5.64543	7.24584e-07	6.04405e-05	5.6898
chr8.71456330.71457899	0.264161	4.45155	5.75546	4.88381e-07	4.54142e-05	5.68842
chr11.104310140.104311114	0.668953	3.82389	5.61084	8.2004e-07	6.70484e-05	5.68409
chr10.89147488.89148212	-0.686822	3.81014	-5.61127	8.18796e-07	6.70484e-05	5.68396
chr2.69417758.69419334	-0.34498	4.23891	-5.67736	6.463e-07	5.5789e-05	5.65921
chr10.118961458.118962567	-0.285132	4.39474	-5.72516	5.44498e-07	4.93192e-05	5.65272
chr7.140060947.140063399	-0.102056	5.07387	-5.98744	2.11755e-07	2.3816e-05	5.64379
chr11.120578970.120581185	0.106117	5.02838	5.9679	2.27241e-07	2.48986e-05	5.64256
chr13.59040168.59041640	-0.223032	4.51759	-5.76492	4.72066e-07	4.46373e-05	5.6359
chr3.95516600.95518290	0.321129	4.27961	5.68387	6.31387e-07	5.49806e-05	5.63494
chr3.90404212.90405779	0.36361	4.19547	5.65556	6.98791e-07	5.87839e-05	5.62597
chr9.16352463.16354127	-0.292381	4.37261	-5.70908	5.76834e-07	5.14244e-05	5.62198
chr15.76666534.76667498	0.233277	4.5219	5.75681	4.86021e-07	4.5351e-05	5.60217
chr8.86437665.86439736	-0.153993	4.79046	-5.85917	3.36324e-07	3.4218e-05	5.59753
chr8.36155070.36156173	-0.165122	4.73169	-5.83226	3.7055e-07	3.67936e-05	5.58401
chr6.101410888.101412146	-0.313191	4.30588	-5.67369	6.54854e-07	5.60392e-05	5.57273
chr8.60505050.60506625	-0.158001	4.75332	-5.83714	3.64087e-07	3.6444e-05	5.57066
chr9.111056414.111058172	0.296739	4.3472	5.68391	6.31295e-07	5.49806e-05	5.55981
chr2.13398702.13399764	-0.41934	4.0999	-5.6062	8.33769e-07	6.79467e-05	5.5459
chr14.120803600.120805219	-0.357869	4.23705	-5.64184	7.33976e-07	6.1121e-05	5.53964
chr14.118415234.118416885	-0.22886	4.51894	-5.7376	5.20727e-07	4.76913e-05	5.53865
chr3.148986632.148988328	-0.0970524	5.10607	-5.96998	2.25535e-07	2.483e-05	5.53017
chr8.15842895.15843846	-0.285968	4.36179	-5.67987	6.40517e-07	5.54831e-05	5.5296
chr5.45277800.45279119	-0.235452	4.48271	-5.72159	5.51508e-07	4.94143e-05	5.52777
chr2.44524414.44527090	-0.214471	4.57687	-5.75064	4.96905e-07	4.60199e-05	5.50903
chr6.87184094.87185075	1.21276	3.38424	5.72799	5.39e-07	4.90025e-05	5.49944
chr2.105687272.105690791	-0.105331	5.077	-5.94549	2.46382e-07	2.66426e-05	5.48897
chr11.63897794.63899120	-0.24288	4.47953	-5.70897	5.77056e-07	5.14244e-05	5.4884
chr18.84719166.84721183	-0.130748	4.89452	-5.86471	3.29686e-07	3.38906e-05	5.46954
chr4.23983010.23984161	-0.490024	3.98457	-5.56077	9.80659e-07	7.82443e-05	5.46859
chr3.53206306.53207564	-0.237351	4.4769	-5.69639	6.03687e-07	5.30345e-05	5.44613
chrX.170851982.170863179	-0.282558	4.42232	-5.67504	6.51686e-07	5.58646e-05	5.4441
chr1.172486303.172486594	-0.264814	4.46586	-5.69022	6.17182e-07	5.39332e-05	5.44297
chr14.25522448.25522790	0.431709	4.06548	5.56933	9.51152e-07	7.61352e-05	5.44284
chr2.145957248.145959079	-0.259995	4.4105	-5.67128	6.60531e-07	5.64276e-05	5.44005
chr1.191882293.191883284	1.22523	3.36564	5.72201	5.5069e-07	4.94143e-05	5.43891
chr4.148383958.148385142	-0.142191	4.86814	-5.84471	3.54302e-07	3.57534e-05	5.43656
chr15.43869376.43870563	-0.247212	4.45027	-5.68117	6.37528e-07	5.53209e-05	5.42615
chr4.3050118.3056270	-0.20518	4.67033	-5.75881	4.82537e-07	4.51108e-05	5.41369
chr17.84147689.84147987	1.13867	3.39954	5.67521	6.51304e-07	5.58646e-05	5.41216
chrX.141724831.141726226	-0.155192	4.75635	-5.79327	4.26327e-07	4.12895e-05	5.40989
chr7.81124886.81126132	0.442165	4.04789	5.55429	1.00363e-06	7.98857e-05	5.40402
chr12.102396092.102397413	-0.259596	4.45761	-5.67544	6.50768e-07	5.58646e-05	5.39963
chr13.23581130.23582432	0.12286	4.93895	5.86286	3.31888e-07	3.40463e-05	5.39854
chr4.140188617.140189397	1.32977	3.40017	5.71196	5.70903e-07	5.10598e-05	5.39836
chr9.108082055.108083330	0.20738	4.58837	5.72169	5.51312e-07	4.94143e-05	5.38876
chr12.110692469.110695892	0.0629561	5.37629	6.06378	1.60686e-07	1.93244e-05	5.38117
chr12.118846368.118848491	-0.132547	4.88548	-5.83375	3.68561e-07	3.67433e-05	5.37203
chr4.115056967.115058057	0.226622	4.53852	5.69714	6.02068e-07	5.30274e-05	5.36903
chr1.42693957.42696657	-0.0735094	5.26046	-5.99322	2.0738e-07	2.35003e-05	5.34959
chr7.96152274.96153683	-0.113446	5.00166	-5.87094	3.22372e-07	3.32768e-05	5.33684
chr4.130714758.130715614	0.678386	3.76678	5.5068	1.1888e-06	9.08994e-05	5.33102
chr6.36775241.36776790	-0.167644	4.72552	-5.75537	4.88532e-07	4.54142e-05	5.31953
chr12.117257066.117258626	-0.147181	4.80925	-5.78664	4.36613e-07	4.20882e-05	5.31218
chr3.89147206.89148740	0.196258	4.59125	5.69313	6.10792e-07	5.35637e-05	5.28202
chr6.78165175.78166188	-0.349145	4.22232	-5.56394	9.69646e-07	7.74904e-05	5.28046
chr6.98113491.98115025	-0.26825	4.39104	-5.61568	8.05976e-07	6.61167e-05	5.26841
chr4.134924300.134924840	0.233437	4.48952	5.63876	7.42097e-07	6.15904e-05	5.22518
chr11.60941054.60942673	0.21001	4.56894	5.66796	6.68425e-07	5.69057e-05	5.2244
chr7.74013579.74014441	-0.128486	4.88752	-5.79227	4.27876e-07	4.13263e-05	5.2208
chr17.13305960.13306252	-0.385239	4.19862	-5.53204	1.08653e-06	8.4914e-05	5.20003
chr2.153493246.153494839	0.13745	4.86637	5.77734	4.51451e-07	4.30588e-05	5.19721
chr10.13107348.13109251	-0.160976	4.77123	-5.7387	5.18675e-07	4.75914e-05	5.19642
chr13.23697506.23698954	0.11	5.01877	5.83878	3.61949e-07	3.63034e-05	5.19553
chr10.57822014.57822970	-0.347811	4.20694	-5.53522	1.07428e-06	8.42225e-05	5.19492
chr12.16508849.16510320	-0.178191	4.69418	-5.70377	5.87926e-07	5.21119e-05	5.18107
chr4.140623938.140625504	-0.0680219	5.31652	-5.9694	2.2601e-07	2.483e-05	5.15992
chr8.91514762.91515615	-0.204392	4.59407	-5.65732	6.94406e-07	5.8614e-05	5.15489
chr4.154025183.154026591	0.121148	4.91991	5.78601	4.37606e-07	4.2102e-05	5.15126
chr10.13116912.13119376	-0.129616	4.90878	-5.7804	4.46517e-07	4.27914e-05	5.14903
chr8.123267938.123268682	0.654173	3.82309	5.44674	1.47207e-06	0.000108217	5.13468
chr7.70847622.70848623	-0.24223	4.52742	-5.6217	7.88809e-07	6.49234e-05	5.12163
chr2.156882349.156882862	0.908341	3.60428	5.47231	1.34415e-06	0.000100452	5.11527
chr3.63295060.63296952	-0.138492	4.83849	-5.7409	5.14583e-07	4.74796e-05	5.10772
chr5.135253512.135254604	-0.119613	5.00926	-5.80889	4.03047e-07	3.96234e-05	5.10495
chr7.130047775.130049079	-0.187073	4.64008	-5.65654	6.96331e-07	5.86765e-05	5.08843
chr13.18280874.18283399	-0.276782	4.35837	-5.55167	1.01303e-06	8.01816e-05	5.08214
chr9.90691946.90693811	-0.341134	4.22486	-5.50506	1.19619e-06	9.11825e-05	5.07143
chr17.88937422.88938844	-0.137377	4.88405	-5.74592	5.05394e-07	4.67187e-05	5.06205
chr3.123676831.123680691	-0.307474	4.37645	-5.54843	1.02482e-06	8.08566e-05	5.05676
chr8.84707620.84708338	0.205124	4.57344	5.62042	7.92433e-07	6.51135e-05	5.05
chr11.67379516.67380748	-0.236055	4.46417	-5.57882	9.19468e-07	7.41984e-05	5.04735
chr1.191854930.191855888	0.950586	3.52436	5.47331	1.33938e-06	0.000100247	5.03726
chr10.81279401.81280331	0.276035	4.38043	5.5357	1.07244e-06	8.42109e-05	4.99976
chr17.14301657.14302542	-0.563501	3.8869	-5.40982	1.67841e-06	0.000121051	4.99831
chr19.12493744.12494642	-0.180305	4.65696	-5.63473	7.52894e-07	6.22778e-05	4.98755
chr9.15746122.15747150	-0.528562	3.93555	-5.40456	1.71001e-06	0.000122972	4.9622
chr7.36657957.36659142	-0.234949	4.46006	-5.54881	1.02342e-06	8.08566e-05	4.94688
chr11.69599035.69600450	0.202922	4.57069	5.58832	8.8877e-07	7.19555e-05	4.94009
chr2.71655018.71656556	-0.094686	5.09086	-5.79688	4.20837e-07	4.09659e-05	4.93517
chr11.22006858.22009058	-0.12194	4.91999	-5.72466	5.45469e-07	4.93192e-05	4.93405
chr4.21685317.21688530	-0.15264	4.77273	-5.66499	6.75588e-07	5.73185e-05	4.93166
chr10.87447074.87448499	-0.220509	4.54518	-5.57481	9.32725e-07	7.50617e-05	4.92994
chr3.21934905.21937011	-0.0823605	5.17962	-5.83252	3.70199e-07	3.67936e-05	4.91638
chr7.28917644.28918775	0.281757	4.34365	5.49699	1.2311e-06	9.34519e-05	4.90633
chrX.169905892.169906663	-0.276207	4.40903	-5.51507	1.1543e-06	8.86717e-05	4.89709
chr2.91949622.91950964	0.156081	4.76526	5.65251	7.0646e-07	5.92279e-05	4.89693
chr7.117138970.117140576	-0.180565	4.65311	-5.60632	8.33411e-07	6.79467e-05	4.8925
chr4.128742060.128743243	0.283828	4.33774	5.4849	1.28523e-06	9.656e-05	4.87121
chr16.91804437.91805560	0.41916	4.05414	5.39995	1.73824e-06	0.000123745	4.86658
chrX.170840079.170851388	-0.232861	4.59652	-5.57072	9.46465e-07	7.60056e-05	4.85182
chr11.117316894.117320388	0.0668077	5.3143	5.8799	3.12128e-07	3.24221e-05	4.84256
chr5.99391307.99392399	-0.345897	4.22767	-5.43906	1.51284e-06	0.000110721	4.84092
chr17.88763230.88764885	-0.333059	4.25428	-5.44591	1.47645e-06	0.000108378	4.83516
chr4.41685679.41686586	-0.243334	4.44824	-5.5121	1.16656e-06	8.94745e-05	4.83412
chr6.136857300.136858112	0.465713	3.98547	5.37249	1.91602e-06	0.000133336	4.82188
chr13.3712196.3713221	-0.152154	4.78171	-5.63568	7.50314e-07	6.21682e-05	4.81564
chr13.97310335.97312284	-0.17513	4.67494	-5.59214	8.76732e-07	7.10971e-05	4.81208
chr11.96928684.96930049	0.403359	4.12954	5.40034	1.73579e-06	0.000123745	4.80772
chr15.85463433.85464836	-0.205756	4.5482	-5.54101	1.05233e-06	8.27631e-05	4.80461
chr4.154927236.154929237	0.181256	4.63953	5.57467	9.33196e-07	7.50617e-05	4.79771
chr15.62470357.62471606	-0.282259	4.44083	-5.49687	1.23162e-06	9.34519e-05	4.79752
chr2.59160049.59160799	-0.0921832	5.09709	-5.76028	4.79999e-07	4.49584e-05	4.79472
chr11.101063542.101064406	0.379344	4.16241	5.40367	1.71544e-06	0.000123184	4.78578
chrX.42360300.42362304	-0.320916	4.25665	-5.4297	1.56401e-06	0.000113972	4.77378
chr10.4248844.4249713	-0.391109	4.16398	-5.39898	1.74421e-06	0.000123983	4.77317
chr9.57299402.57300354	0.386102	4.12811	5.39017	1.79958e-06	0.000126656	4.77069
chr11.117791676.117792848	0.133361	4.86873	5.65788	6.93005e-07	5.8614e-05	4.76932
chr5.120139234.120139599	0.59954	3.82325	5.33394	2.19627e-06	0.000146857	4.7575
chr13.15462122.15463267	-0.116675	4.94015	-5.68233	6.34893e-07	5.51889e-05	4.75467
chr19.3942981.3944030	0.348694	4.18607	5.40059	1.7343e-06	0.000123745	4.74712
chr13.71529448.71530299	-0.418066	4.12635	-5.37475	1.90071e-06	0.000132456	4.72785
chr12.105199716.105200622	-0.356391	4.18402	-5.39289	1.78232e-06	0.000125708	4.72602
chr14.79879745.79882545	-0.206611	4.5538	-5.52045	1.13237e-06	8.73937e-05	4.7254
chr11.63411745.63413315	-0.199361	4.64367	-5.55392	1.00494e-06	7.98857e-05	4.72413
chr4.109976921.109978066	-0.133808	4.88882	-5.64912	7.15094e-07	5.98006e-05	4.71146
chr7.28893764.28895457	0.193265	4.59053	5.52942	1.09673e-06	8.53076e-05	4.70542
chr5.98166895.98170295	-0.0728197	5.24448	-5.80189	4.13323e-07	4.03755e-05	4.69359
chr11.31368783.31371750	-0.0745619	5.22908	-5.79306	4.26661e-07	4.12895e-05	4.68955
chr4.82755443.82756985	-0.253597	4.40721	-5.45577	1.42558e-06	0.000105583	4.68758
chr2.104098502.104099426	0.389373	4.14623	5.36381	1.97587e-06	0.000136162	4.66545
chr9.81215287.81216143	-0.368503	4.1421	-5.36222	1.98697e-06	0.000136547	4.66109
chr17.25221425.25223146	0.144337	4.80359	5.60091	8.49687e-07	6.90169e-05	4.65988
chr4.141751263.141752783	0.315851	4.25555	5.39619	1.76153e-06	0.000124614	4.65592
chr8.80055347.80058733	-0.115298	4.94692	-5.65429	7.01962e-07	5.89506e-05	4.64547
chr15.91049793.91050840	-0.163939	4.69635	-5.55326	1.00731e-06	7.98857e-05	4.64402
chr7.68749105.68749841	-0.0714013	5.27061	-5.79528	4.2326e-07	4.1121e-05	4.62281
chr13.64143805.64145144	0.309029	4.32914	5.40915	1.68235e-06	0.000121158	4.62203
chr9.110665883.110667249	0.254804	4.43132	5.44501	1.48117e-06	0.000108564	4.62035
chr5.67655101.67657715	-0.17676	4.66161	-5.53027	1.09339e-06	8.51813e-05	4.61255
chr5.13197652.13198948	-0.341459	4.26971	-5.38506	1.8325e-06	0.000128608	4.61052
chr10.92079352.92081583	-0.190448	4.65384	-5.52159	1.12775e-06	8.7173e-05	4.59515
chr7.45446991.45448240	0.237152	4.48456	5.45379	1.43568e-06	0.000106171	4.5832
chr2.160603116.160603696	0.920615	3.49123	5.33185	2.21254e-06	0.000147547	4.57405
chr11.98953508.98955532	0.088173	5.11733	5.70464	5.86082e-07	5.20416e-05	4.56341
chr1.75667667.75668637	-0.480698	3.9671	-5.29202	2.5471e-06	0.000164342	4.56215
chr1.133433780.133435384	-0.196195	4.61188	-5.48807	1.27082e-06	9.5986e-05	4.53436
chrX.136992464.136993999	-0.14127	4.81573	-5.56947	9.50689e-07	7.61352e-05	4.53289
chr3.95673938.95674481	0.239878	4.45098	5.42493	1.59073e-06	0.000115738	4.52417
chr1.78196359.78198703	-0.096587	5.06366	-5.6688	6.66418e-07	5.68325e-05	4.52232
chr5.111538547.111538845	0.921991	3.51476	5.30817	2.40581e-06	0.000157676	4.52109
chr6.124919447.124920539	-0.072852	5.26783	-5.76373	4.74082e-07	4.47144e-05	4.51557
chr16.37486751.37487972	-0.348908	4.21092	-5.33735	2.16988e-06	0.000145879	4.50716
chr6.94772602.94774763	-0.132009	4.87477	-5.58187	9.09492e-07	7.35131e-05	4.49315
chr1.19927338.19928404	-0.525271	3.90694	-5.26189	2.8329e-06	0.000177902	4.49215
chr9.85841909.85843784	-0.0882089	5.14215	-5.6923	6.12601e-07	5.36275e-05	4.48005
chr4.134430051.134431228	0.332705	4.20814	5.32523	2.265e-06	0.000149835	4.46263
chr17.56957842.56958543	0.574673	3.84661	5.24336	3.02416e-06	0.000186369	4.45118
chr3.117001686.117002829	-0.505671	3.95342	-5.25542	2.89826e-06	0.00018086	4.44877
chr4.133078741.133079893	0.213538	4.51053	5.42303	1.60148e-06	0.000116349	4.43921
chr11.97176601.97177537	0.306321	4.27834	5.3401	2.14889e-06	0.000145128	4.43676
chr4.152292434.152292810	-0.257932	4.39605	-5.37863	1.87473e-06	0.000130829	4.43301
chr2.48538462.48539610	-0.25841	4.37104	-5.36968	1.93518e-06	0.00013395	4.4305
chr8.49439935.49441611	-0.57836	3.87356	-5.23864	3.07488e-06	0.000189025	4.42988
chr1.133397267.133398898	-0.14098	4.82232	-5.54208	1.0483e-06	8.25777e-05	4.42709
chr5.111554445.111556468	-0.155062	4.73257	-5.50534	1.195e-06	9.11825e-05	4.42428
chr10.45583389.45584609	0.949066	3.46	5.29586	2.51274e-06	0.00016296	4.42253
chr9.65897103.65898751	0.53199	3.91537	5.24122	3.04702e-06	0.000187545	4.41971
chr1.128351760.128352938	0.611845	3.79158	5.22924	3.17845e-06	0.000192488	4.41398
chr18.64509552.64510474	0.52699	3.91709	5.23674	3.09558e-06	0.00018977	4.40305
chr15.50735914.50737279	-0.312003	4.25221	-5.31912	2.31445e-06	0.0001526	4.39452
chr9.35371919.35373118	-0.114606	4.99586	-5.60321	8.42732e-07	6.85644e-05	4.39378
chr16.30129132.30130499	-0.136799	4.82342	-5.53038	1.09297e-06	8.51813e-05	4.38374
chr6.115997847.115999462	0.140405	4.79331	5.51744	1.14456e-06	8.81967e-05	4.37924
chr3.5236027.5238298	-0.180689	4.62187	-5.4478	1.46657e-06	0.000107973	4.37736
chr2.31164972.31166052	0.487301	3.95303	5.23432	3.12202e-06	0.000190434	4.37438
chr8.89387125.89389307	-0.213509	4.63162	-5.44827	1.46408e-06	0.00010795	4.37231
chr11.32001134.32003310	-0.162618	4.72154	-5.48565	1.28182e-06	9.65222e-05	4.3716
chr2.163408991.163409911	0.409411	4.0549	5.25213	2.93209e-06	0.000182511	4.36067
chr8.61282499.61284491	-0.0913107	5.10481	-5.64044	7.37656e-07	6.13244e-05	4.35677
chr13.28544035.28545806	-0.144185	4.79866	-5.51099	1.17117e-06	8.96898e-05	4.35105
chr14.87327569.87328557	-0.591564	3.80511	-5.2046	3.46637e-06	0.000206447	4.33109
chr12.111932687.111933837	0.285445	4.33771	5.32647	2.25509e-06	0.000149578	4.32173
chr10.92246728.92248419	-0.276797	4.34379	-5.3255	2.26281e-06	0.000149835	4.31155
chr13.34332502.34333516	0.591528	3.83952	5.19931	3.53144e-06	0.000208304	4.30757
chr3.153831509.153832294	0.680622	3.72674	5.19532	3.58137e-06	0.000210498	4.30136
chr2.152811135.152811849	0.75145	3.63201	5.20094	3.51135e-06	0.000207865	4.29037
chr18.50028234.50029231	0.485629	3.94358	5.20059	3.5156e-06	0.000207865	4.26558
chr10.58223281.58225746	-0.261201	4.41901	-5.33751	2.1687e-06	0.000145879	4.26412
chr1.157047790.157049223	-0.197625	4.5799	-5.39836	1.74806e-06	0.000123983	4.26287
chr15.28050723.28051945	-0.196953	4.55405	-5.3876	1.81605e-06	0.000127634	4.25878
chr12.117155733.117156341	-0.220932	4.48493	-5.36107	1.99513e-06	0.000136918	4.25827
chr6.50890380.50891987	0.329874	4.2303	5.26675	2.78474e-06	0.000175545	4.23861
chr11.77783639.77786372	0.111085	4.98182	5.55316	1.00768e-06	7.98857e-05	4.23624
chr8.120563104.120565872	0.0726169	5.23194	5.66524	6.74978e-07	5.73185e-05	4.22888
chr5.132323711.132324814	-0.512068	3.92281	-5.18383	3.72899e-06	0.000217534	4.22324
chr9.107974665.107976004	0.298418	4.28087	5.27823	2.67421e-06	0.00017075	4.21911
chr10.92556117.92557725	-0.300638	4.28303	-5.27757	2.68038e-06	0.000170924	4.21684
chr14.124674989.124676451	-0.220234	4.4835	-5.34866	2.08475e-06	0.000141695	4.21678
chr2.10405682.10407265	-0.262279	4.45822	-5.33446	2.19224e-06	0.000146857	4.2066
chr5.135822247.135822941	0.712348	3.67076	5.16816	3.94002e-06	0.000225688	4.20145
chr9.51233015.51233661	-0.717263	3.66364	-5.16866	3.93319e-06	0.000225558	4.20013
chr1.165818342.165818928	0.62279	3.77066	5.16342	4.00626e-06	0.000228689	4.19908
chr6.30307853.30308290	0.429238	4.05329	5.20193	3.49904e-06	0.00020763	4.19497
chr9.67181799.67182760	0.264999	4.36129	5.29683	2.50418e-06	0.000162617	4.18881
chr19.5809544.5811174	0.131041	4.85124	5.48468	1.28622e-06	9.656e-05	4.18225
chr17.16156718.16158371	-0.227131	4.48838	-5.33997	2.14991e-06	0.000145128	4.18167
chr8.11308439.11309590	-0.13381	4.88612	-5.49784	1.22735e-06	9.34145e-05	4.18139
chr13.34247786.34249916	-0.153246	4.81503	-5.46265	1.39112e-06	0.000103494	4.15992
chr8.55347276.55348581	-0.584347	3.79798	-5.15126	4.18085e-06	0.000235669	4.15605
chr1.89400484.89401503	-0.239968	4.41042	-5.30394	2.44207e-06	0.000159213	4.15392
chr19.47492076.47494164	-0.201542	4.54165	-5.35182	2.06157e-06	0.000140504	4.15094
chr13.73499889.73500597	1.31479	3.41783	5.27602	2.69517e-06	0.000171425	4.14868
chr8.120363593.120366193	0.10768	4.9716	5.52332	1.12083e-06	8.6909e-05	4.14562
chr6.128078506.128080455	0.172608	4.67737	5.40297	1.71968e-06	0.000123309	4.14264
chr2.28616257.28617472	0.262569	4.35191	5.28006	2.65695e-06	0.000170086	4.14117
chr12.39741048.39742706	-0.416222	4.071	-5.18899	3.66195e-06	0.000214471	4.13761
chr17.9905257.9906796	-0.191189	4.63799	-5.38089	1.85975e-06	0.000130095	4.12392
chr3.40123525.40124787	-0.420559	4.02402	-5.17455	3.85258e-06	0.000222221	4.12297
chr16.46547731.46548769	-0.395879	4.06605	-5.18362	3.73181e-06	0.000217534	4.11922
chr2.6720901.6722923	-0.231433	4.44895	-5.30739	2.41244e-06	0.000157901	4.11815
chr3.159851519.159852370	-0.407707	4.06675	-5.18156	3.75883e-06	0.000218338	4.11404
chr10.57783592.57785495	-0.287408	4.33249	-5.26368	2.81503e-06	0.000177004	4.11269
chr10.121509581.121510798	0.128911	4.8633	5.46963	1.35702e-06	0.000101262	4.11231
chr10.128515651.128517474	0.193385	4.59759	5.3623	1.98644e-06	0.000136547	4.11156
chr19.36931022.36933211	0.181151	4.74411	5.41848	1.62758e-06	0.000118072	4.10695
chr11.16591277.16592364	-0.126123	4.89686	-5.48093	1.30352e-06	9.77109e-05	4.10581
chr10.80450647.80451284	0.250516	4.42152	5.29188	2.54836e-06	0.000164342	4.09918
chr8.123976962.123977564	0.651811	3.73492	5.13258	4.4639e-06	0.000248389	4.09847
chr13.59080078.59080991	-0.515739	3.88089	-5.14023	4.34584e-06	0.000243308	4.09469
chr11.77790764.77791808	0.195852	4.56999	5.34654	2.10044e-06	0.00014237	4.09344
chr3.3010829.3016640	-0.278454	4.3397	-5.26094	2.84237e-06	0.000178045	4.09341
chr3.65861002.65862069	-0.132651	4.85639	-5.45913	1.40865e-06	0.000104641	4.08668
chr11.71515284.71516422	-0.445513	4.03396	-5.1637	4.00221e-06	0.000228689	4.08404
chr6.54554002.54555220	-0.177194	4.62228	-5.36391	1.97511e-06	0.000136162	4.08318
chr11.96968911.96970434	0.263562	4.38285	5.27283	2.72562e-06	0.000172918	4.08122
chr10.24407135.24408135	-0.469279	4.02097	-5.15879	4.07182e-06	0.000231736	4.08018
chr7.132731475.132732784	-0.278892	4.31784	-5.25003	2.95388e-06	0.000183407	4.08012
chr10.112159723.112160847	-0.197195	4.55272	-5.32669	2.25331e-06	0.000149578	4.04852
chr9.56213379.56214672	-0.192568	4.61086	-5.34281	2.12836e-06	0.000144066	4.02764
chr4.72145857.72147056	-0.457846	3.97084	-5.13347	4.45007e-06	0.000248302	4.02349
chr9.16147687.16148485	-0.747227	3.63778	-5.11615	4.72851e-06	0.00026032	4.02114
chr5.65949892.65951774	-0.185404	4.59909	-5.33423	2.19399e-06	0.000146857	4.01205
chr11.24307553.24308443	-0.306361	4.25297	-5.20458	3.46663e-06	0.000206447	3.99915
chr17.58932268.58933365	-0.28934	4.33334	-5.22911	3.17983e-06	0.000192488	3.9933
chr3.19953189.19954605	-0.367177	4.15752	-5.16901	3.92833e-06	0.00022554	3.98651
chr4.152106862.152108668	0.0643391	5.28863	5.62415	7.8193e-07	6.44643e-05	3.97992
chr5.115944471.115945616	0.613083	3.75397	5.09592	5.0755e-06	0.000276961	3.97914
chr6.90781602.90783083	-0.115949	4.92073	-5.45059	1.45209e-06	0.000107225	3.96431
chr13.60146472.60148410	-0.115766	4.95579	-5.46358	1.38656e-06	0.00010331	3.95989
chr2.26329407.26330611	0.19409	4.57889	5.31151	2.37755e-06	0.000156237	3.95976
chr13.23763523.23764287	0.111205	4.9468	5.45844	1.41211e-06	0.000104741	3.95341
chr5.33234042.33235286	0.282513	4.29327	5.20375	3.47677e-06	0.000206555	3.94678
chr16.32614222.32614903	0.683506	3.67785	5.0877	5.22356e-06	0.000283791	3.94594
chr11.74847856.74849076	0.132626	4.83383	5.40987	1.67808e-06	0.000121051	3.94433
chr19.6101111.6102738	0.302956	4.25753	5.18696	3.68818e-06	0.000215752	3.93143
chr7.144810803.144812176	0.174978	4.62332	5.32072	2.30138e-06	0.000152038	3.92963
chr5.149257634.149259600	0.261051	4.40458	5.23408	3.12471e-06	0.000190434	3.92174
chr17.28279572.28281503	0.207739	4.50462	5.26984	2.75457e-06	0.000174308	3.91322
chrX.141873714.141874351	-0.617848	3.78856	-5.07517	5.45748e-06	0.000292332	3.90907
chr4.22667696.22668521	-0.63045	3.75821	-5.07267	5.50543e-06	0.000293947	3.90359
chr1.70624739.70625309	-0.716315	3.69622	-5.0734	5.4914e-06	0.000293514	3.90088
chr11.32112018.32113877	-0.16759	4.71475	-5.34817	2.08838e-06	0.000141746	3.90087
chr1.161442691.161444142	-0.335673	4.1941	-5.15442	4.13482e-06	0.000233991	3.89448
chr14.10659330.10659700	-0.715291	3.72049	-5.07007	5.55563e-06	0.000294722	3.89333
chr19.46314176.46315173	0.175268	4.63025	5.31098	2.38204e-06	0.000156325	3.8865
chr5.143517990.143518590	0.526498	3.84743	5.07142	5.52958e-06	0.000294627	3.87828
chr15.83691264.83692108	0.485289	3.93739	5.08377	5.29585e-06	0.000286775	3.87798
chr8.117197824.117199048	0.218619	4.47186	5.24687	2.98694e-06	0.000184765	3.87668
chr4.129303247.129305074	0.280432	4.30315	5.18567	3.70494e-06	0.000216477	3.87386
chr14.40009612.40010696	-0.384032	4.11549	-5.12165	4.63832e-06	0.000255924	3.86705
chr1.185454358.185455432	0.141075	4.78914	5.36961	1.93566e-06	0.00013395	3.86686
chr5.44100034.44102072	-0.084657	5.13917	-5.5155	1.15252e-06	8.86717e-05	3.85907
chr6.145855071.145856816	-0.0950498	5.0857	-5.4908	1.25853e-06	9.52027e-05	3.8589
chr4.139807113.139808166	-0.211619	4.50084	-5.24884	2.96629e-06	0.000183947	3.84757
chr3.127224906.127226742	-0.160958	4.70871	-5.32979	2.22871e-06	0.000148425	3.84392
chr8.122745128.122746592	0.305327	4.24925	5.15427	4.13692e-06	0.000233991	3.82896
chr8.45063297.45064894	-0.211446	4.5151	-5.24846	2.97024e-06	0.000183962	3.82823
chr8.25192402.25193074	1.02761	3.39335	5.1325	4.46514e-06	0.000248389	3.82774
chr14.121565987.121567499	-0.120631	4.89846	-5.40224	1.72416e-06	0.000123452	3.82683
chr5.124240704.124242335	0.19915	4.53197	5.25456	2.90711e-06	0.000181184	3.824
chr12.105027605.105027990	0.217058	4.48277	5.23287	3.138e-06	0.000191009	3.81446
chr8.110931559.110932060	1.10621	3.35307	5.155	4.12642e-06	0.000233931	3.81164
chr2.27835474.27836716	0.321027	4.22562	5.14091	4.33548e-06	0.000243198	3.81137
chr15.57697848.57698378	-0.307168	4.22432	-5.14068	4.33896e-06	0.000243198	3.81075
chr4.118275704.118277452	-0.0786348	5.19784	-5.5266	1.10779e-06	8.60327e-05	3.79921
chr3.134978695.134979470	-0.714156	3.66278	-5.03949	6.18165e-06	0.000319717	3.78615
chr11.88998729.89000083	0.175915	4.61428	5.27095	2.74383e-06	0.000173851	3.76901
chr4.140854490.140855352	0.913839	3.46895	5.07542	5.45283e-06	0.000292332	3.76546
chr1.181216367.181216901	0.447347	3.96767	5.05567	5.84223e-06	0.000306968	3.76246
chr4.11386367.11389102	-0.130165	4.83517	-5.35742	2.02105e-06	0.000138313	3.75997
chr11.88036868.88039741	0.244985	4.37855	5.17859	3.79835e-06	0.000220118	3.75829
chr10.111669449.111670010	0.52611	3.84437	5.03448	6.29069e-06	0.000324003	3.75763
chr19.4056102.4057132	0.584923	3.82564	5.03112	6.36476e-06	0.000326461	3.75622
chr8.120471076.120472625	0.151744	4.71117	5.30393	2.44211e-06	0.000159213	3.7476
chr4.49057821.49060340	-0.112451	4.93031	-5.39269	1.78358e-06	0.000125708	3.74744
chr1.172481362.172483598	-0.0808125	5.14491	-5.48618	1.27939e-06	9.64862e-05	3.74602
chr8.85380305.85381841	0.481808	3.94405	5.04377	6.09003e-06	0.000315637	3.74105
chr16.70147609.70148351	-0.627649	3.73593	-5.02192	6.5722e-06	0.000332625	3.7396
chr1.127575466.127577409	-0.305439	4.26729	-5.13197	4.47344e-06	0.000248487	3.73548
chr4.148866137.148867461	-0.160982	4.70722	-5.29477	2.52249e-06	0.000163378	3.72402
chr2.107289611.107291503	-0.16112	4.67694	-5.27832	2.67336e-06	0.00017075	3.70852
chr11.69588721.69590220	0.181305	4.59349	5.24427	3.0145e-06	0.000186237	3.70515
chr14.79203030.79204158	-0.137351	4.8146	-5.33239	2.2083e-06	0.000147462	3.70238
chr14.10035329.10036517	-0.272037	4.36	-5.15344	4.14903e-06	0.000234408	3.70018
chr15.97376257.97377425	0.463187	3.95042	5.0319	6.34761e-06	0.000325919	3.6954
chr4.130712377.130713018	0.81932	3.56961	5.02419	6.52044e-06	0.000330681	3.6942
chr7.128003906.128005318	0.135319	4.80728	5.32668	2.25337e-06	0.000149578	3.69112
chr15.73724987.73725826	0.201858	4.53801	5.21801	3.30663e-06	0.00019835	3.69041
chr2.68404413.68405851	-0.216597	4.49447	-5.19979	3.52549e-06	0.000208201	3.68725
chr6.72699058.72700087	-0.159441	4.69974	-5.2806	2.6519e-06	0.000169982	3.68491
chr9.69765744.69766791	-0.171144	4.64988	-5.26018	2.85001e-06	0.000178299	3.68436
chr5.114145783.114147141	0.326227	4.17482	5.08549	5.26411e-06	0.000285368	3.6757
chr13.83741582.83742123	-0.258742	4.37114	-5.149	4.21416e-06	0.000237276	3.6696
chr12.25123981.25125883	-0.0967098	5.03329	-5.41386	1.65448e-06	0.000119848	3.66953
chr11.118160910.118162747	0.274727	4.34198	5.13498	4.42652e-06	0.000247266	3.65596
chr7.139528267.139529347	-0.157274	4.72104	-5.27605	2.69485e-06	0.000171425	3.63941
chr11.118007698.118010008	0.182623	4.62595	5.23601	3.10355e-06	0.000189845	3.63336
chr6.36857384.36858975	-0.183157	4.60372	-5.22442	3.23285e-06	0.000195105	3.62464
chr2.180466500.180467384	0.418902	4.04135	5.02982	6.39384e-06	0.000327066	3.62269
chr13.41482255.41483380	-0.184929	4.61241	-5.22669	3.20707e-06	0.000193785	3.62122
chr18.35566781.35569717	0.112059	4.92524	5.35422	2.04414e-06	0.000139508	3.61918
chr8.96244380.96245542	-0.266005	4.33278	-5.12032	4.65988e-06	0.000256827	3.6164
chr12.27565783.27566880	-0.18362	4.60335	-5.21041	3.3963e-06	0.000202992	3.57676
chr1.7204741.7207348	-0.233503	4.42203	-5.13865	4.37003e-06	0.000244386	3.56942
chr11.119998313.119999582	0.204092	4.56663	5.19345	3.60504e-06	0.000211638	3.56868
chr14.48737130.48739090	-0.383723	4.09723	-5.02563	6.48786e-06	0.000329728	3.55896
chr4.140610454.140611975	0.0965826	5.03258	5.38169	1.85449e-06	0.000129966	3.55712
chr8.122322601.122322862	0.779157	3.63841	4.97055	7.85888e-06	0.000382883	3.55663
chr11.69919687.69920069	0.185437	4.59335	5.20091	3.51164e-06	0.000207865	3.55615
chr9.83145657.83147051	-0.11833	4.88562	-5.31893	2.31605e-06	0.0001526	3.55348
chr9.77502168.77503832	-0.267848	4.3485	-5.10696	4.88323e-06	0.000267945	3.55324
chr18.47568864.47570225	-0.398303	4.05951	-5.01332	6.77224e-06	0.000340661	3.55128
chr2.153540126.153541799	0.174531	4.61765	5.206	3.44939e-06	0.000205916	3.53946
chr6.23132249.23133577	-0.200411	4.53621	-5.17192	3.88842e-06	0.000223508	3.53499
chr19.6285320.6286233	0.258405	4.38062	5.11177	4.80152e-06	0.000263754	3.52937
chr6.99844379.99845995	-0.173548	4.66849	-5.22243	3.25553e-06	0.000196235	3.52856
chr17.10744661.10745654	-0.256347	4.35918	-5.10274	4.9558e-06	0.000271626	3.5245
chr5.146384667.146386457	-0.11611	4.89426	-5.3141	2.35587e-06	0.000155018	3.52434
chr2.105611115.105612914	-0.127018	4.83999	-5.29163	2.55064e-06	0.000164342	3.52344
chr12.105039592.105040105	0.484683	3.92612	4.97439	7.75477e-06	0.000378928	3.52112
chr1.20867213.20868587	-0.34869	4.14058	-5.02561	6.48836e-06	0.000329728	3.51287
chr15.100410820.100411862	0.489248	3.94462	4.97461	7.74864e-06	0.000378928	3.51225
chr11.32383345.32384567	-0.204276	4.56136	-5.17374	3.86354e-06	0.000222594	3.50926
chr1.158355540.158357036	-0.133578	4.81231	-5.27462	2.70851e-06	0.000172053	3.50389
chr1.72236160.72238233	-0.0945138	5.03895	-5.36067	1.99793e-06	0.00013692	3.47454
chr4.48048005.48048733	-0.141373	4.75658	-5.24347	3.02303e-06	0.000186369	3.4744
chr2.93226598.93229067	-0.0805155	5.15103	-5.41136	1.66924e-06	0.000120741	3.47302
chr12.113027801.113029473	0.241768	4.39896	5.10164	4.97498e-06	0.000272376	3.47017
chr7.44670417.44671645	-0.0887481	5.13228	-5.40091	1.73233e-06	0.000123745	3.46801
chr1.42539502.42540445	-0.540834	3.81845	-4.94271	8.65648e-06	0.000410049	3.46664
chr12.29334948.29336422	-0.257722	4.3646	-5.08674	5.2412e-06	0.000284437	3.46396
chr11.80095968.80097198	0.6144	3.79556	4.93842	8.78644e-06	0.000415355	3.46238
chr16.18380396.18381128	-0.213571	4.47499	-5.12693	4.55325e-06	0.000252072	3.46062
chr17.35703741.35705198	-0.0735809	5.20251	-5.43075	1.55818e-06	0.000113871	3.45337
chrX.60889942.60890637	-0.354387	4.10933	-4.99683	7.17235e-06	0.000355731	3.44577
chr3.27108373.27109722	-1.05709	3.34969	-5.02447	6.51416e-06	0.000330681	3.44206
chr1.23281515.23282871	0.604351	3.74032	4.92974	9.05489e-06	0.000423122	3.44142
chr7.37688891.37690859	-0.259645	4.32743	-5.06639	5.62759e-06	0.000297266	3.43721
chr4.148071480.148072121	0.346971	4.12921	4.99767	7.15139e-06	0.000355047	3.42734
chr8.120289669.120290149	0.196843	4.51705	5.13121	4.48547e-06	0.000248876	3.41758
chr13.89739320.89743013	-0.0530933	5.39362	-5.5217	1.12732e-06	8.7173e-05	3.41347
chr18.16806601.16808192	-0.107686	4.94906	-5.30445	2.43768e-06	0.000159213	3.4119
chr16.91864770.91865428	0.913565	3.44017	4.96608	7.98187e-06	0.000386972	3.40997
chr8.92063701.92064708	-0.300953	4.23104	-5.0238	6.52928e-06	0.00033079	3.40551
chr7.63113383.63114387	-0.357446	4.10278	-4.9824	7.54164e-06	0.000369974	3.40379
chr2.167799747.167801294	0.271461	4.29407	5.04497	6.06462e-06	0.000315442	3.40196
chr13.20149851.20151269	0.654062	3.72145	4.91622	9.48913e-06	0.000437772	3.39959
chr9.74951998.74953572	-0.0887148	5.07628	-5.35569	2.0335e-06	0.000138974	3.39909
chr10.117105011.117106945	0.330366	4.16845	4.99967	7.10176e-06	0.000353646	3.39287
chr15.100640401.100641270	0.247912	4.34858	5.05961	5.76242e-06	0.000303741	3.38646
chr3.58825974.58827248	-0.315603	4.20834	-5.01022	6.8458e-06	0.000343663	3.38641
chr4.115062525.115064298	0.127479	4.83845	5.25138	2.93986e-06	0.000182765	3.38462
chr4.119931664.119933530	-0.245668	4.38401	-5.07042	5.54893e-06	0.000294682	3.38351
chr8.84814509.84816240	0.0937431	5.03929	5.33426	2.19376e-06	0.000146857	3.3809
chr13.51902506.51903905	0.214887	4.47422	5.09912	5.01897e-06	0.000274481	3.36487
chr13.34129486.34132295	-0.0537697	5.37615	-5.49544	1.2379e-06	9.37851e-05	3.35628
chr7.109114883.109116158	0.479907	3.90036	4.91977	9.37329e-06	0.000434857	3.35337
chr12.74283716.74284896	-0.127343	4.82449	-5.23543	3.10991e-06	0.00019	3.34981
chr4.130804771.130805502	0.308373	4.20916	4.999	7.11851e-06	0.000354124	3.34454
chr14.124669332.124670558	-0.152545	4.7542	-5.20424	3.47079e-06	0.000206447	3.34372
chr13.97452434.97453717	0.266329	4.35318	5.04611	6.04045e-06	0.000315044	3.33838
chr7.73140431.73142007	-0.135212	4.79768	-5.22088	3.27343e-06	0.000196835	3.33801
chr8.25543034.25545261	-0.0745685	5.20693	-5.39819	1.74909e-06	0.000123983	3.33164
chr17.28344965.28346143	0.105583	4.9575	5.28491	2.61182e-06	0.000167798	3.33077
chr2.77176566.77177829	0.683249	3.67584	4.89516	1.02068e-05	0.000459732	3.33023
chr5.65836416.65837182	-0.496824	3.87985	-4.90687	9.8015e-06	0.000449671	3.3235
chr12.117351588.117353256	-0.151816	4.73802	-5.19124	3.63312e-06	0.000213034	3.32108
chr10.37137278.37141797	-0.0446357	5.45842	-5.53422	1.07811e-06	8.43892e-05	3.32035
chr13.94069207.94070463	-0.15377	4.72161	-5.18211	3.75167e-06	0.000218178	3.31262
chr2.70473115.70475937	-0.105175	4.97346	-5.28463	2.61443e-06	0.000167798	3.30745
chr7.46997283.46998031	0.829723	3.49077	4.9096	9.70927e-06	0.000446681	3.29383
chr16.44530087.44531833	-0.0769467	5.16502	-5.36435	1.97203e-06	0.000136162	3.28476
chr2.180354526.180355356	0.232176	4.41257	5.05136	5.93084e-06	0.000310965	3.28057
chr12.4719540.4720614	0.62764	3.71326	4.87602	1.09056e-05	0.000482457	3.27093
chr10.3863321.3864358	-0.361057	4.11677	-4.9436	8.63e-06	0.000409871	3.26202
chr17.15993060.15994384	-0.212271	4.50116	-5.07861	5.39222e-06	0.000290406	3.26183
chr17.47767834.47769656	0.307649	4.205	4.97318	7.78737e-06	0.000380146	3.26155
chr4.107096122.107097319	0.276964	4.28687	5.00071	7.07629e-06	0.000352732	3.2608
chr7.73397810.73400811	-0.0613478	5.30674	-5.42967	1.56416e-06	0.000113972	3.26055
chr8.120461905.120462662	0.315737	4.19372	4.96859	7.91251e-06	0.000384739	3.25952
chr15.63052337.63053649	-0.134049	4.83911	-5.21388	3.35498e-06	0.000200764	3.25579
chr13.113879252.113881314	-0.158588	4.67228	-5.14477	4.27712e-06	0.000240548	3.25267
chr1.61683925.61686367	-0.202267	4.5015	-5.07589	5.44383e-06	0.000292233	3.25026
chr15.80053221.80054293	0.845914	3.51002	4.88507	1.05695e-05	0.000472226	3.22724
chr17.29018114.29018932	0.257609	4.33205	5.0066	6.93255e-06	0.000347315	3.22671
chr9.108136182.108138330	0.219983	4.43992	5.04558	6.0517e-06	0.000315299	3.22537
chr6.101197379.101199286	-0.119559	4.86603	-5.21583	3.33212e-06	0.000199637	3.22282
chr8.122291498.122291839	0.31422	4.21781	4.96466	8.02134e-06	0.000388506	3.22087
chr19.12499635.12501085	-0.136613	4.77549	-5.1777	3.81026e-06	0.000220293	3.21977
chr7.48834663.48835861	-0.356693	4.15153	-4.94002	8.73762e-06	0.000413497	3.21671
chr15.99440264.99441142	0.439605	3.94097	4.88646	1.05187e-05	0.000470379	3.21651
chr18.54598313.54599201	-0.37796	4.09259	-4.92128	9.32443e-06	0.000433403	3.21246
chr5.24927552.24928326	0.783064	3.56472	4.86817	1.12054e-05	0.000493078	3.21084
chr7.45521895.45523545	0.0949819	5.06156	5.2943	2.52662e-06	0.000163432	3.20752
chr12.118510779.118512059	-0.348533	4.13792	-4.9337	8.93127e-06	0.000419854	3.20665
chr7.117618662.117619540	-0.385438	4.07269	-4.91302	9.59491e-06	0.000441829	3.2032
chr10.79806935.79807309	0.341872	4.13497	4.93167	8.9946e-06	0.000422031	3.19933
chr3.119095222.119095928	-0.397197	4.02796	-4.89981	1.0044e-05	0.00045739	3.19688
chr3.130180068.130181725	-0.0760709	5.1661	-5.33947	2.15366e-06	0.000145183	3.19588
chr19.32909492.32910563	-0.307255	4.21076	-4.95349	8.33877e-06	0.000400358	3.19105
chr7.109812902.109814446	-0.258228	4.34068	-4.99828	7.1364e-06	0.000354658	3.19042
chr1.156217540.156218132	0.974733	3.40569	4.90849	9.74667e-06	0.00044757	3.1899
chr8.120045401.120047075	0.244028	4.38511	5.01411	6.75355e-06	0.000340066	3.1886
chr19.5848989.5850677	0.0959917	5.01621	5.26814	2.77113e-06	0.00017491	3.18543
chr7.141467386.141469142	0.068373	5.23919	5.37158	1.92219e-06	0.000133391	3.18041
chr16.30120300.30121320	-0.241155	4.39609	-5.01434	6.74818e-06	0.000340066	3.17738
chr2.167866220.167867610	0.190412	4.53807	5.06889	5.5787e-06	0.000295476	3.17567
chr6.36788170.36789500	-0.21334	4.44819	-5.03387	6.30403e-06	0.000324353	3.17563
chr7.64521600.64522627	-0.318	4.2388	-4.95621	8.26023e-06	0.000396972	3.17297
chr12.27342076.27343985	-0.0627427	5.29166	-5.39595	1.76303e-06	0.000124614	3.17064
chr17.62883010.62884521	-0.0885287	5.07467	-5.28874	2.57679e-06	0.000165811	3.16795
chr9.124267522.124268374	-0.28793	4.26227	-4.96341	8.05621e-06	0.000389497	3.16546
chr18.32559144.32560392	0.164022	4.68523	5.1246	4.59058e-06	0.000253572	3.16497
chr11.88138553.88140639	-0.0697048	5.25175	-5.37194	1.91976e-06	0.000133391	3.16012
chr18.23038922.23042162	-0.0861511	5.10114	-5.29784	2.49527e-06	0.000162412	3.15769
chr7.35667847.35669054	-0.26294	4.33561	-4.986	7.44781e-06	0.000366605	3.1555
chr18.16703180.16704245	-0.33639	4.15566	-4.92269	9.27885e-06	0.000431689	3.15006
chr4.72049399.72050457	-0.329984	4.17161	-4.92692	9.1437e-06	0.000426603	3.14702
chr15.79101115.79101936	0.429668	3.98567	4.87363	1.0996e-05	0.000486021	3.14433
chr3.34678199.34680366	-0.170769	4.62776	-5.09499	5.09207e-06	0.00027756	3.14429
chr18.16561064.16562285	-0.769943	3.61044	-4.84129	1.22948e-05	0.000528803	3.14312
chr17.24902804.24903864	0.372606	4.07559	4.89681	1.01488e-05	0.000459225	3.14262
chr7.108972020.108973104	-0.188276	4.56931	-5.07065	5.54439e-06	0.000294682	3.14199
chr9.90700082.90701376	-0.255527	4.36031	-4.99019	7.34018e-06	0.000362965	3.14006
chr7.78881660.78883704	-0.0957474	5.02459	-5.25749	2.87718e-06	0.000179771	3.1366
chr6.112515922.112517088	-0.195672	4.51933	-5.04936	5.97241e-06	0.000312483	3.1355
chr8.12400640.12402759	-0.0925161	5.05468	-5.26605	2.79165e-06	0.000175757	3.12029
chr16.17220231.17220572	0.966528	3.36433	4.89519	1.02058e-05	0.000459732	3.1138
chr8.125290876.125293139	0.304326	4.22762	4.93658	8.84269e-06	0.000416481	3.11378
chr2.144258473.144259742	0.276402	4.27383	4.95284	8.35749e-06	0.000400868	3.11313
chr9.107763106.107763978	0.61412	3.70543	4.82558	1.29787e-05	0.000553417	3.11022
chr5.114369997.114372949	0.107337	4.98256	5.23155	3.1527e-06	0.000191668	3.10902
chr7.45004514.45005217	0.333541	4.15062	4.90916	9.72421e-06	0.000446953	3.10713
chr15.73747463.73749544	0.125542	4.85445	5.17771	3.81011e-06	0.000220293	3.10671
chr3.153904449.153905061	0.314304	4.17479	4.91705	9.46206e-06	0.00043771	3.10559
chr13.60177184.60178959	-0.0610876	5.29898	-5.38062	1.86158e-06	0.000130095	3.10306
chr17.29341309.29342441	0.150077	4.70404	5.11309	4.77954e-06	0.000262837	3.09708
chr6.17451070.17451844	-0.504663	3.9023	-4.83937	1.23763e-05	0.000531385	3.09343
chr3.27153050.27155509	-0.0666146	5.24614	-5.34999	2.07498e-06	0.000141224	3.0931
chr12.29256830.29258561	-0.128703	4.81835	-5.15866	4.07367e-06	0.000231736	3.09301
chr11.117790191.117791230	0.127489	4.80861	5.15137	4.17928e-06	0.000235669	3.0801
chr15.25752437.25755004	-0.123533	4.84123	-5.16364	4.00316e-06	0.000228689	3.07751
chr14.21822585.21824573	0.442351	3.95927	4.84735	1.20403e-05	0.000521495	3.07713
chr19.37233740.37234375	0.426617	3.97397	4.84993	1.19337e-05	0.000520118	3.07366
chr13.77897502.77898924	-0.176538	4.58028	-5.05499	5.85619e-06	0.000307376	3.07186
chr14.16901456.16902291	-0.355859	4.13915	-4.89247	1.03023e-05	0.00046279	3.06941
chr12.79807125.79808170	-0.217211	4.49163	-5.01581	6.71367e-06	0.000339092	3.0604
chr8.24418907.24421133	-0.153469	4.77307	-5.12565	4.57371e-06	0.000252922	3.04635
chr4.129293002.129294253	0.321667	4.1807	4.89876	1.00805e-05	0.00045739	3.03969
chr14.69852558.69853743	-0.20364	4.48179	-5.00481	6.97585e-06	0.000348779	3.03288
chr12.90132103.90133087	-0.357926	4.14526	-4.88216	1.06766e-05	0.000474145	3.02961
chr3.49867586.49868542	-0.465035	3.91011	-4.82067	1.32002e-05	0.000558534	3.02298
chr15.79017968.79019322	0.186206	4.54634	5.02744	6.44692e-06	0.000328884	3.02258
chr8.122574511.122574980	0.18152	4.57156	5.03615	6.25407e-06	0.000322788	3.01834
chr8.12394679.12396159	-0.111394	4.96703	-5.19794	3.54859e-06	0.000209067	3.0164
chr8.120831969.120833918	0.109512	4.93102	5.18275	3.74316e-06	0.000217939	3.01452
chr2.163353606.163354996	0.285118	4.27262	4.92087	9.33774e-06	0.000433614	3.00846
chr2.166168584.166169752	-0.250344	4.35115	-4.9446	8.60008e-06	0.000409334	2.99523
chr6.127250047.127252707	-0.100705	5.0282	-5.21806	3.30601e-06	0.00019835	2.99472
chr10.79694980.79696623	0.172446	4.62514	5.04652	6.03181e-06	0.000314925	2.98064
chr5.75070204.75072272	-0.156755	4.71306	-5.08148	5.33846e-06	0.000288137	2.97845
chr1.86470735.86472804	0.256114	4.32474	4.93064	9.02676e-06	0.000423122	2.97793
chr4.100890126.100891037	-0.280545	4.25245	-4.90445	9.88408e-06	0.000452868	2.97607
chr2.153560449.153561886	0.169368	4.633	5.04405	6.08403e-06	0.000315637	2.96101
chr1.93114780.93115855	-0.123745	4.84241	-5.13029	4.49991e-06	0.000249398	2.96083
chr15.53925058.53925951	-0.350501	4.10287	-4.84723	1.20453e-05	0.000521495	2.95121
chr5.113921147.113922403	0.178607	4.62392	5.03485	6.2826e-06	0.000323923	2.9433
chr6.122391505.122394360	0.163886	4.65574	5.04769	6.00728e-06	0.000313976	2.94154
chr2.31715824.31716640	0.477233	3.89551	4.79212	1.4563e-05	0.000599307	2.93809
chr13.37878966.37880752	0.516616	3.90394	4.79167	1.45853e-05	0.000599728	2.93758
chr19.45548265.45548973	0.187266	4.53259	4.99422	7.2379e-06	0.000358624	2.92745
chr1.71673367.71674360	-0.253104	4.40785	-4.94316	8.64317e-06	0.000409871	2.9242
chr11.95323791.95324973	-0.290491	4.27678	-4.89465	1.02249e-05	0.000459732	2.91852
chr17.35049622.35052145	0.0657962	5.24158	5.29756	2.49775e-06	0.000162412	2.91737
chr2.105973674.105974875	-0.600771	3.74772	-4.76589	1.59358e-05	0.000640889	2.91568
chr7.81057713.81059556	0.207933	4.47932	4.9695	7.88752e-06	0.000383901	2.91516
chr3.51788614.51790175	-0.101715	4.98975	-5.1723	3.88315e-06	0.000223464	2.89351
chr9.48648889.48650472	-0.0806407	5.1388	-5.23815	3.08021e-06	0.000189118	2.88857
chr10.62854705.62855666	0.62143	3.68068	4.75488	1.65493e-05	0.00065737	2.8869
chrX.99522006.99523543	-0.142609	4.76985	-5.07817	5.40055e-06	0.000290539	2.88578
chr4.22835292.22836427	-0.154983	4.68769	-5.04419	6.08114e-06	0.000315637	2.88549
chr11.69886968.69887619	0.454387	3.90773	4.76776	1.5834e-05	0.000637841	2.84911
chr18.35585116.35588827	0.239208	4.35407	4.90182	9.97447e-06	0.000455498	2.84405
chr5.64646894.64648756	-0.101023	4.99003	-5.15694	4.09843e-06	0.00023261	2.83991
chr10.80116721.80117554	0.141377	4.76187	5.06034	5.74772e-06	0.000303289	2.83419
chr11.89297766.89300577	-0.0768581	5.15918	-5.23113	3.15733e-06	0.000191715	2.8301
chr1.119304307.119306255	-0.165298	4.63333	-5.0031	7.01765e-06	0.000350514	2.8213
chr8.81341498.81343307	-0.159443	4.67072	-5.01526	6.72665e-06	0.000339401	2.81061
chr9.87021256.87022722	-0.09947	5.02052	-5.15994	4.05549e-06	0.000231233	2.80488
chr13.22040488.22041566	0.0876289	5.06555	5.17932	3.78857e-06	0.000219808	2.80141
chr4.137355448.137357026	0.141091	4.72684	5.03616	6.25393e-06	0.000322788	2.80003
chr13.72726783.72728006	-0.230088	4.38116	-4.89804	1.01056e-05	0.000457729	2.79939
chr1.134062818.134063899	-0.0957973	5.02256	-5.15743	4.09133e-06	0.000232474	2.7928
chr11.88604791.88605664	0.262281	4.3144	4.87158	1.1074e-05	0.00048817	2.79197
chr7.127969562.127970898	0.0805316	5.1124	5.19663	3.56499e-06	0.000209784	2.78667
chr4.130710689.130711963	0.340064	4.13339	4.80576	1.38954e-05	0.000579537	2.7812
chr3.108432743.108434623	-0.116851	4.87621	-5.09162	5.15255e-06	0.00028024	2.77936
chr8.12499736.12500187	-0.32028	4.16047	-4.8139	1.35114e-05	0.000565901	2.77886
chr8.76230535.76231354	-0.403517	3.99694	-4.76503	1.59828e-05	0.000641227	2.7764
chr14.28870684.28871653	-0.468644	3.90668	-4.74412	1.71711e-05	0.000675234	2.7762
chr8.16386426.16387874	-0.626184	3.71169	-4.71871	1.87322e-05	0.000718932	2.77129
chr9.41364273.41365862	-0.197561	4.49325	-4.93179	8.99084e-06	0.000422031	2.76934
chr16.17253105.17254497	0.211006	4.46378	4.91916	9.39304e-06	0.000435366	2.76473
chr2.93290327.93291745	-0.148006	4.73597	-5.02723	6.45184e-06	0.000328884	2.75924
chr4.134512660.134513319	0.234754	4.38669	4.88783	1.0469e-05	0.000469003	2.75783
chr7.142505598.142507184	0.160077	4.64428	4.98897	7.37131e-06	0.000364141	2.75594
chr7.138209277.138210622	0.229556	4.42095	4.89955	1.0053e-05	0.00045739	2.755
chr3.57575048.57576790	-0.0624597	5.27877	-5.26923	2.76049e-06	0.00017446	2.75172
chr5.148977622.148978694	0.229103	4.41408	4.89597	1.01786e-05	0.00045963	2.751
chr17.87225783.87226609	0.413695	4.00195	4.75777	1.63859e-05	0.000652121	2.74917
chr18.15312413.15313928	-0.458998	3.92624	-4.737	1.75952e-05	0.000684308	2.74033
chrX.106484685.106486583	-0.099088	5.00157	-5.13241	4.46667e-06	0.000248389	2.73801
chr9.48694563.48697734	-0.0717139	5.22658	-5.23647	3.09849e-06	0.00018977	2.73262
chr1.172632359.172633786	-0.0662225	5.27516	-5.26095	2.8423e-06	0.000178045	2.72989
chr4.134611635.134612881	0.276309	4.298	4.84672	1.20665e-05	0.000521705	2.72952
chr6.17589126.17590448	-0.287782	4.21562	-4.81821	1.33123e-05	0.000560009	2.72861
chr7.69949790.69950724	-0.450685	3.96105	-4.73885	1.74837e-05	0.000682733	2.72363
chr1.66174697.66176435	-0.140542	4.72505	-5.01258	6.78974e-06	0.000341195	2.72307
chr12.119376790.119377348	-0.404597	3.99504	-4.7478	1.69558e-05	0.000669128	2.72168
chr11.28364971.28366138	-0.248842	4.33734	-4.85586	1.16919e-05	0.000512662	2.71203
chr8.70415362.70417189	0.165914	4.62256	4.96622	7.97803e-06	0.000386972	2.70909
chr7.99474745.99475434	0.211439	4.45892	4.90027	1.00281e-05	0.000457105	2.70722
chr11.74861390.74862325	0.51414	3.81105	4.7072	1.9484e-05	0.000741468	2.70496
chr5.119958584.119959659	0.272072	4.3019	4.8405	1.23281e-05	0.000529775	2.70335
chr15.9078449.9079320	0.514429	3.83238	4.70881	1.93767e-05	0.000739658	2.70194
chr2.146919769.146921542	-0.24514	4.33417	-4.85164	1.18635e-05	0.000517899	2.70082
chr6.114818063.114819447	0.567353	3.73625	4.69777	2.01223e-05	0.000755889	2.6992
chr4.156252054.156253192	0.328086	4.12673	4.7795	1.52082e-05	0.000619174	2.69795
chr10.10300216.10301910	-0.228872	4.41365	-4.87158	1.10742e-05	0.00048817	2.67107
chr4.130720937.130723467	0.182642	4.5464	4.92367	9.24734e-06	0.000430627	2.66907
chr15.44457002.44458370	0.524595	3.80046	4.69411	2.0375e-05	0.000762493	2.66775
chr8.84871276.84873003	0.130292	4.77593	5.01791	6.66482e-06	0.000336968	2.66762
chr8.4413153.4414228	-0.429714	3.98233	-4.72402	1.83944e-05	0.000708712	2.65745
chr11.71497718.71498362	-0.534742	3.80933	-4.6912	2.05786e-05	0.000765673	2.65699
chr14.25505201.25505747	0.304201	4.18456	4.78562	1.4892e-05	0.000608803	2.65469
chr7.132714213.132714947	0.301508	4.18907	4.78697	1.48227e-05	0.00060647	2.65391
chr8.95677036.95679077	-0.11558	4.88596	-5.05907	5.77325e-06	0.000303988	2.65365
chr3.96261794.96264026	0.0802944	5.1557	5.17594	3.83391e-06	0.000221402	2.64408
chr4.133070800.133071123	0.697142	3.64042	4.67625	2.16557e-05	0.000794226	2.63844
chr3.138513270.138516257	-0.158673	4.66166	-4.96053	8.13719e-06	0.000392964	2.6364
chr16.18453266.18454550	0.169202	4.62549	4.9457	8.56717e-06	0.00040816	2.63577
chr3.150999837.151001239	-0.160894	4.67042	-4.96337	8.05753e-06	0.000389497	2.63432
chr2.142334320.142336132	-0.181175	4.59374	-4.92975	9.05449e-06	0.000423122	2.62806
chr1.128685433.128688206	-0.142963	4.74748	-4.99359	7.25378e-06	0.000359051	2.62734
chr8.10625100.10626176	-0.22212	4.44737	-4.87127	1.1086e-05	0.000488259	2.62728
chr11.84862590.84865457	0.148445	4.71795	4.97971	7.6125e-06	0.00037308	2.62069
chr9.41611209.41613385	-0.152389	4.67101	-4.95966	8.16202e-06	0.00039378	2.6195
chr4.58079290.58080454	-0.429743	3.94258	-4.7033	1.97457e-05	0.000747866	2.61657
chr1.88838445.88840695	-0.160614	4.66931	-4.95768	8.21832e-06	0.000395341	2.61647
chr4.25408063.25409329	-0.320398	4.14636	-4.75939	1.62953e-05	0.000649556	2.61238
chr5.139947579.139950382	0.192864	4.51971	4.89577	1.01856e-05	0.00045963	2.61107
chr10.37378015.37378827	-0.416349	3.95807	-4.70336	1.97413e-05	0.000747866	2.60451
chr2.152047129.152048443	0.194967	4.49439	4.88336	1.06323e-05	0.000473322	2.60221
chr2.26285671.26286983	0.240665	4.39546	4.8438	1.21886e-05	0.000525604	2.60017
chr10.63541487.63542803	-0.146516	4.71575	-4.97222	7.8134e-06	0.000381042	2.59931
chr12.44209099.44210678	-0.0610611	5.28951	-5.22895	3.18172e-06	0.000192488	2.59165
chr11.112137183.112138463	-0.205461	4.47847	-4.87287	1.10246e-05	0.000486852	2.59042
chr4.132308327.132310816	0.0980775	4.97356	5.07773	5.40897e-06	0.000290676	2.58994
chr10.119134889.119135806	0.434463	3.93719	4.69246	2.04903e-05	0.000763921	2.58406
chr5.115397696.115398647	-0.137426	4.76025	-4.9863	7.44008e-06	0.000366605	2.5838
chr11.120136381.120138472	0.159458	4.65657	4.9433	8.63876e-06	0.000409871	2.58358
chr6.100432224.100433818	-0.103655	4.95645	-5.06728	5.61003e-06	0.000296655	2.5802
chr2.34078350.34079744	-0.265936	4.29777	-4.80199	1.40765e-05	0.000584629	2.58011
chr16.9532873.9534337	-0.159205	4.6441	-4.93681	8.83545e-06	0.000416481	2.58004
chr2.105336369.105337731	-0.282783	4.2297	-4.77749	1.53135e-05	0.00062244	2.57701
chr5.44427100.44428236	-0.251352	4.35435	-4.81813	1.33161e-05	0.000560009	2.56634
chr19.12495085.12495455	-0.444914	3.93573	-4.68428	2.10703e-05	0.000779099	2.56151
chr14.22576633.22578748	-0.113377	4.87262	-5.02577	6.48469e-06	0.000329728	2.55802
chr4.137744052.137745027	0.348054	4.10596	4.7298	1.80343e-05	0.000696463	2.55766
chr10.89434491.89436031	-0.30545	4.28257	-4.78749	1.47961e-05	0.000605882	2.55687
chr2.132147246.132147896	0.589417	3.70971	4.64882	2.37776e-05	0.000854337	2.54982
chr12.118185978.118187924	-0.134357	4.78356	-4.98589	7.45078e-06	0.000366605	2.54935
chr5.5507409.5508567	-0.230884	4.3771	-4.82068	1.31998e-05	0.000558534	2.54439
chr6.51477511.51481097	0.136482	4.78741	4.98528	7.46655e-06	0.000367016	2.54092
chr5.139803254.139804774	0.0972814	4.98632	5.06873	5.58176e-06	0.000295476	2.54031
chr2.167552733.167553860	0.156483	4.70458	4.95021	8.43425e-06	0.00040299	2.53996
chr10.3891574.3892655	-0.236754	4.38736	-4.82195	1.31422e-05	0.000558269	2.5375
chr11.79836908.79838442	0.264236	4.27033	4.78061	1.51503e-05	0.000617325	2.53739
chr2.168633116.168634071	0.228444	4.39005	4.82268	1.31089e-05	0.000557528	2.53356
chr17.79918042.79919129	0.407364	3.97498	4.68434	2.10662e-05	0.000779099	2.52806
chr3.134302547.134303890	-0.316286	4.15762	-4.73733	1.75753e-05	0.0006841	2.52712
chr12.111028427.111029350	0.63604	3.67402	4.63837	2.46386e-05	0.000876378	2.52143
chr9.91386551.91388013	-0.169285	4.63608	-4.91566	9.50763e-06	0.000438218	2.52074
chr11.109205924.109207525	-0.143772	4.72102	-4.95111	8.40772e-06	0.000402888	2.51961
chr1.173365872.173368457	-0.0951629	5.00621	-5.07094	5.53883e-06	0.000294682	2.51905
chr1.17122988.17123898	-0.773519	3.49488	-4.6512	2.35859e-05	0.000849297	2.51806
chr6.84882498.84883665	0.651392	3.67056	4.63459	2.49577e-05	0.000883871	2.50988
chr19.5944962.5945494	0.537202	3.78907	4.64074	2.4441e-05	0.000871223	2.50251
chr7.28326200.28327251	0.30695	4.18694	4.73908	1.74702e-05	0.000682733	2.49866
chr10.8517383.8519516	-0.107738	4.93311	-5.03283	6.32704e-06	0.000325199	2.49589
chr4.129325262.129325996	0.399434	3.99129	4.67723	2.15833e-05	0.000792541	2.49178
chr10.94621480.94624281	-0.106144	4.93288	-5.0294	6.40303e-06	0.00032707	2.48439
chr2.48634126.48635028	-0.327273	4.15114	-4.72025	1.86337e-05	0.000715706	2.47988
chr19.6014917.6016449	0.0963978	5.00586	5.05832	5.78846e-06	0.000304466	2.47561
chr17.86404638.86405942	0.59008	3.73405	4.62439	2.58381e-05	0.000907319	2.46894
chr2.116560429.116562844	-0.455102	3.91864	-4.65096	2.36053e-05	0.00084938	2.46594
chrX.93299476.93300930	-0.417475	3.96566	-4.65992	2.28953e-05	0.000828042	2.45847
chr4.140723376.140725067	0.140209	4.73328	4.93818	8.79365e-06	0.000415355	2.45673
chr2.132245912.132246552	0.246962	4.37875	4.79451	1.44436e-05	0.00059588	2.45625
chr8.105820527.105821380	0.500342	3.81224	4.6283	2.54973e-05	0.000897259	2.45111
chr12.44268352.44270009	-0.0711043	5.20466	-5.14342	4.29753e-06	0.000241422	2.44839
chr3.58654657.58656221	-0.283387	4.24716	-4.74434	1.71578e-05	0.000675234	2.44783
chr3.38884368.38885900	-0.0857295	5.07529	-5.07991	5.36792e-06	0.000289412	2.44374
chr5.122164628.122166851	0.140359	4.75612	4.94311	8.64444e-06	0.000409871	2.44152
chr15.80598725.80600145	0.283536	4.22538	4.73246	1.78709e-05	0.000692312	2.43053
chr9.58299014.58299768	0.239468	4.39812	4.79341	1.44982e-05	0.000597139	2.42766
chr13.113917455.113918604	-0.289858	4.21563	-4.72719	1.8196e-05	0.000701613	2.42674
chr1.172202305.172204329	-0.080515	5.11549	-5.09271	5.13279e-06	0.000279472	2.42347
chr10.80232712.80233604	0.482808	3.83322	4.62078	2.6157e-05	0.000916567	2.41643
chr10.86457087.86458104	-0.196883	4.51119	-4.83164	1.27105e-05	0.000544793	2.40806
chr12.8969593.8970134	0.341576	4.13397	4.69284	2.04635e-05	0.000763496	2.40797
chr1.5232071.5233443	-0.267133	4.33968	-4.76455	1.60092e-05	0.000641314	2.40744
chr1.191875530.191876891	0.628699	3.67986	4.60097	2.79764e-05	0.000960621	2.40429
chr14.63164780.63166213	0.11718	4.8381	4.96657	7.96827e-06	0.000386972	2.40356
chr10.9117560.9119530	-0.229729	4.37653	-4.77645	1.53682e-05	0.000624152	2.39691
chr4.84669024.84669913	-0.440267	3.90485	-4.62704	2.56062e-05	0.000899813	2.3949
chr6.101307830.101308857	-0.244411	4.31988	-4.75473	1.65576e-05	0.00065737	2.39332
chr1.98094541.98096236	-0.124062	4.80318	-4.94841	8.48697e-06	0.000405118	2.39267
chr12.118529224.118530920	-0.221239	4.44306	-4.79963	1.41915e-05	0.000588913	2.39174
chr12.10426012.10426866	-0.429399	3.95216	-4.63132	2.5237e-05	0.00089072	2.37722
chr5.34288475.34288961	-0.2057	4.4644	-4.80276	1.40393e-05	0.000584065	2.37258
chr6.38353310.38355975	0.153817	4.70249	4.89919	1.00658e-05	0.00045739	2.36935
chr4.152547871.152549358	0.371005	4.08268	4.66264	2.26843e-05	0.000824561	2.36374
chr7.18942333.18943797	0.405157	3.99919	4.6365	2.47957e-05	0.000880069	2.35425
chr1.159812659.159813504	-0.296613	4.19977	-4.69866	2.0061e-05	0.000755889	2.3511
chr4.7997027.7997860	-0.543326	3.805	-4.59307	2.87369e-05	0.00098038	2.347
chr5.115529643.115530787	0.184768	4.5274	4.82037	1.32135e-05	0.000558622	2.34564
chr3.135825160.135826698	0.117824	4.83339	4.94672	8.53683e-06	0.000407106	2.34265
chr12.98564134.98565071	-0.516732	3.79352	-4.59067	2.8971e-05	0.000985214	2.34111
chr13.28781719.28783323	-0.166835	4.60337	-4.84846	1.19944e-05	0.000520807	2.3376
chr10.81161746.81162542	0.23796	4.35866	4.75184	1.67224e-05	0.000660935	2.33597
chr17.47978355.47979362	0.121319	4.81107	4.93525	8.88336e-06	0.000417999	2.33526
chr12.98919878.98921364	-0.129318	4.7999	-4.92985	9.05139e-06	0.000423122	2.33487
chr2.117438645.117440129	-0.326563	4.13564	-4.67146	2.20125e-05	0.00080454	2.33452
chr14.103643579.103644517	-0.791736	3.47225	-4.59273	2.87695e-05	0.00098038	2.32995
chr15.79697107.79698635	0.176998	4.54252	4.8218	1.31489e-05	0.000558269	2.32937
chr5.139817541.139819231	0.2171	4.42653	4.77171	1.56205e-05	0.000630779	2.31654
chr1.131970345.131973109	-0.0736006	5.15886	-5.08235	5.32219e-06	0.000287572	2.31595
chr16.34050030.34051452	0.463819	3.85777	4.5917	2.88705e-05	0.000983144	2.30953
chr9.108525180.108526921	0.180798	4.5402	4.81481	1.34692e-05	0.000564611	2.30952
chr16.16599347.16600818	-0.218513	4.41639	-4.76525	1.59707e-05	0.000641227	2.30923
chr16.31534474.31536152	-0.144596	4.73957	-4.89601	1.0177e-05	0.00045963	2.30675
chr6.114182188.114183257	-0.311644	4.1886	-4.67909	2.14468e-05	0.0007889	2.30186
chr10.81138249.81139630	0.0820619	5.09	5.04485	6.06717e-06	0.000315442	2.29908
chr1.172071429.172072330	0.402237	3.97399	4.61373	2.67907e-05	0.000933837	2.29905
chr14.48708891.48710991	-0.14277	4.70974	-4.88151	1.07006e-05	0.000474657	2.29894
chr7.63956661.63958487	-0.142428	4.70558	-4.87927	1.07837e-05	0.000477916	2.2971
chr11.116602955.116603927	0.422337	3.96942	4.61106	2.70345e-05	0.000937506	2.29707
chr11.101485536.101486399	0.666062	3.60038	4.56535	3.15651e-05	0.00104755	2.29314
chr14.12387957.12389443	-0.192074	4.49141	-4.78958	1.46905e-05	0.000602055	2.2916
chr11.84701179.84702768	0.331693	4.14377	4.65902	2.29663e-05	0.000830004	2.28472
chr13.15602168.15604994	-0.134572	4.77033	-4.90188	9.97232e-06	0.000455498	2.28213
chr4.133877826.133879633	0.158598	4.62685	4.84193	1.22676e-05	0.000528092	2.28109
chr9.37782282.37783903	-0.292421	4.2157	-4.68277	2.11793e-05	0.000781369	2.28037
chr4.135306763.135308114	0.263803	4.30801	4.71489	1.89781e-05	0.000727244	2.27622
chr2.60795975.60797393	-0.290009	4.21369	-4.68074	2.13268e-05	0.00078565	2.27545
chr5.140611080.140612274	-0.072582	5.16109	-5.07139	5.53006e-06	0.000294627	2.27442
chr17.50006166.50007493	-0.17133	4.59078	-4.82396	1.30515e-05	0.000555565	2.27286
chr11.88274522.88276059	-0.140259	4.73031	-4.88208	1.06795e-05	0.000474145	2.27173
chr7.4898955.4901639	0.186005	4.52515	4.79721	1.431e-05	0.000592342	2.27097
chr10.19329242.19329939	-0.544992	3.8864	-4.58008	3.003e-05	0.00101151	2.27011
chr9.43744715.43746542	-0.0900538	5.02296	-5.00535	6.96276e-06	0.000348476	2.26861
chr12.84161200.84162271	0.26493	4.25942	4.69373	2.04016e-05	0.000762911	2.2614
chr1.172616608.172618530	-0.109395	4.92154	-4.95834	8.19949e-06	0.000394819	2.25796
chr1.35468858.35469974	-0.41798	4.05348	-4.61835	2.63737e-05	0.000922206	2.25648
chr10.12878394.12879898	-0.145226	4.69556	-4.86085	1.14921e-05	0.00050435	2.24919
chrX.50787792.50788381	-0.473112	3.86419	-4.57099	3.09688e-05	0.0010319	2.24257
chr9.79823139.79824258	-0.328559	4.14606	-4.64536	2.40591e-05	0.000860274	2.23914
chr3.10439908.10440591	-0.125547	4.791	-4.89802	1.01065e-05	0.000457729	2.23864
chr11.106762152.106762990	0.699343	3.59208	4.54684	3.36037e-05	0.00110338	2.23456
chr7.65072973.65074589	-0.206552	4.45803	-4.75858	1.63404e-05	0.000650833	2.23294
chr3.52185291.52186333	-0.432683	3.91148	-4.57754	3.02895e-05	0.00101817	2.23086
chr1.180804124.180805802	0.109291	4.88436	4.92956	9.06056e-06	0.000423122	2.21169
chr13.104017330.104019245	-0.251989	4.29644	-4.68768	2.08278e-05	0.000773595	2.19889
chr15.10746302.10747755	-0.34658	4.0954	-4.61598	2.65874e-05	0.000928365	2.19649
chr1.8913652.8914372	-0.445412	3.89918	-4.56377	3.17348e-05	0.00105247	2.19611
chr17.71284521.71286351	0.19883	4.4917	4.76059	1.62284e-05	0.000647413	2.19384
chr10.80071008.80071878	0.220347	4.39481	4.723	1.8459e-05	0.000710649	2.1935
chr8.120517808.120519379	0.0843409	5.06453	5.00193	7.04615e-06	0.000351584	2.19215
chr5.149245885.149247748	0.291719	4.20614	4.65328	2.34191e-05	0.000844518	2.192
chr14.32387853.32389034	-0.155145	4.65952	-4.82823	1.28609e-05	0.000550578	2.19076
chr1.42691428.42692318	-0.162452	4.66005	-4.82807	1.28677e-05	0.000550578	2.19068
chr18.25645384.25646782	-0.0829131	5.07789	-5.00674	6.92912e-06	0.000347315	2.18835
chr8.105834732.105836207	0.202644	4.44094	4.73927	1.74586e-05	0.000682733	2.18781
chr2.137062916.137065122	-0.270818	4.2397	-4.66331	2.2633e-05	0.000824561	2.18566
chr18.54828042.54829833	-0.0974826	4.9762	-4.95935	8.17079e-06	0.000393819	2.18142
chr2.146548778.146549974	-0.248002	4.31188	-4.68492	2.10248e-05	0.000778578	2.17148
chr16.91656928.91658388	0.18642	4.50536	4.75664	1.64497e-05	0.000654132	2.16093
chr8.121027614.121028181	0.554814	3.73479	4.52352	3.63562e-05	0.00116293	2.15021
chr7.62418973.62420918	-0.150243	4.66403	-4.81793	1.33255e-05	0.000560009	2.149
chr5.118483048.118484538	0.245177	4.33387	4.68554	2.098e-05	0.000777498	2.14597
chr1.106199472.106200421	-0.286503	4.28	-4.66254	2.26924e-05	0.000824561	2.1412
chr4.110397203.110398497	-0.158603	4.62101	-4.79683	1.43289e-05	0.000592628	2.13858
chr18.84768151.84769286	-0.204879	4.45965	-4.7307	1.79788e-05	0.000695895	2.13751
chr2.94263110.94266097	-0.117398	4.82798	-4.88365	1.06215e-05	0.000473322	2.13697
chr12.98562097.98563021	-0.274952	4.23653	-4.64618	2.39921e-05	0.000859511	2.13355
chr8.73353437.73354872	-0.0615182	5.2656	-5.08302	5.30985e-06	0.000287219	2.13099
chr11.99063071.99064051	0.307545	4.13804	4.61082	2.70573e-05	0.000937506	2.12796
chr12.118659374.118662148	-0.179119	4.58009	-4.7762	1.53815e-05	0.000624179	2.12796
chr11.19073446.19074723	-0.375137	4.03552	-4.57632	3.04145e-05	0.00102099	2.12662
chr7.142552595.142554570	0.075368	5.16615	5.0297	6.39637e-06	0.000327066	2.12223
chr5.124446276.124447275	0.11494	4.85143	4.88707	1.04966e-05	0.000469817	2.1143
chrX.105391190.105392713	-0.130068	4.76428	-4.84988	1.19358e-05	0.000520118	2.11375
chr16.63011081.63012015	-0.491382	3.83218	-4.52388	3.63122e-05	0.00116293	2.11101
chr9.101471548.101473267	-0.161538	4.62891	-4.79113	1.46122e-05	0.000600337	2.10913
chr2.117924682.117925224	-0.726438	3.50444	-4.51236	3.77501e-05	0.00119223	2.10901
chr10.87488362.87489768	-0.14655	4.71279	-4.82613	1.29541e-05	0.000552841	2.10823
chr4.135859726.135862884	0.0806076	5.09512	4.98823	7.3902e-06	0.000364711	2.09689
chr11.94158672.94161444	-0.08706	5.0722	-4.97635	7.70211e-06	0.000377099	2.09367
chr4.132776373.132777057	0.500368	3.80174	4.51234	3.77534e-05	0.00119223	2.08807
chr10.96308633.96309899	-0.154247	4.67342	-4.80226	1.40634e-05	0.000584577	2.08396
chr2.136531622.136532873	-0.124316	4.79948	-4.85458	1.17436e-05	0.000514474	2.07953
chr7.75413806.75414864	-0.410768	3.95264	-4.53887	3.45211e-05	0.00112308	2.07627
chr1.125854310.125855488	-0.335353	4.12694	-4.58814	2.92205e-05	0.000989603	2.07295
chr10.80950350.80950854	0.32644	4.14034	4.59281	2.87619e-05	0.00098038	2.07076
chr6.122739886.122743263	-0.0982833	4.95657	-4.9168	9.47012e-06	0.00043771	2.06518
chr13.95638697.95640026	0.296681	4.17936	4.60458	2.7636e-05	0.000951569	2.06201
chr4.95683688.95685365	-0.18456	4.5766	-4.75434	1.65796e-05	0.000657715	2.06044
chr4.134575458.134576084	0.461658	3.86919	4.5124	3.77454e-05	0.00119223	2.05068
chr2.28828660.28829757	0.588137	3.68211	4.48617	4.12297e-05	0.00127439	2.04644
chr11.78171893.78172335	0.234121	4.33312	4.65543	2.32488e-05	0.00083899	2.04527
chr3.131564014.131565417	-0.0653905	5.23565	-5.04149	6.13869e-06	0.000317827	2.04247
chr12.69436875.69437471	-0.585695	3.72779	-4.48671	4.11549e-05	0.00127367	2.03977
chr15.3433004.3433871	0.392098	3.96394	4.53132	3.54126e-05	0.00114457	2.03935
chr9.41735483.41737892	-0.153663	4.63873	-4.77268	1.55685e-05	0.000629191	2.03237
chr8.95000433.95002485	-0.10029	4.9466	-4.90117	9.9968e-06	0.000456097	2.02661
chr4.95051045.95053644	-0.0346388	5.54478	-5.22115	3.27023e-06	0.000196835	2.02568
chr4.3079880.3086159	-0.109432	4.91911	-4.8889	1.04305e-05	0.0004677	2.02527
chr2.27846854.27848708	0.180365	4.56995	4.7414	1.73318e-05	0.000680472	2.02376
chr7.142560992.142562281	0.13189	4.75427	4.81924	1.32655e-05	0.000559863	2.02339
chr8.119816782.119818306	0.165877	4.64106	4.76984	1.5721e-05	0.000633802	2.02013
chr12.110691637.110692162	0.127463	4.76863	4.82398	1.30505e-05	0.000555565	2.01875
chr10.107122712.107124502	-0.155977	4.62575	-4.76252	1.61211e-05	0.000644166	2.01652
chr14.66377537.66379286	-0.161166	4.62713	-4.76257	1.61185e-05	0.000644166	2.01561
chr2.168055852.168057136	0.14833	4.75525	4.81656	1.33884e-05	0.000562175	2.0153
chr2.118217869.118218954	-0.243573	4.34212	-4.64733	2.38984e-05	0.000856816	2.01125
chr18.21651071.21654110	-0.110213	4.91838	-4.88378	1.06168e-05	0.000473322	2.00894
chr5.127227605.127229004	-0.170783	4.56056	-4.73261	1.78614e-05	0.000692312	2.00689
chr3.146184677.146185777	-0.181234	4.55818	-4.73043	1.79957e-05	0.000695895	2.00437
chr18.34937219.34938562	0.187637	4.50209	4.70745	1.9467e-05	0.000741391	2.00134
chr11.116847236.116849841	0.0626875	5.23896	5.0308	6.37197e-06	0.000326492	1.99895
chr11.117127591.117128615	0.302058	4.19109	4.58828	2.92073e-05	0.000989603	1.99736
chr11.114040024.114041370	-0.10906	4.92962	-4.8828	1.06527e-05	0.000473805	1.98959
chr11.77990101.77991047	0.26617	4.25471	4.60945	2.71835e-05	0.000939908	1.98925
chr8.8993441.8995317	-0.146705	4.69825	-4.78427	1.4961e-05	0.000611119	1.98769
chr5.125268010.125268872	0.137598	4.72586	4.79626	1.43569e-05	0.000593289	1.98664
chr4.149966338.149967094	0.32531	4.11296	4.55667	3.25064e-05	0.00107417	1.98046
chr1.39069589.39070568	-0.565606	3.70355	-4.46519	4.42413e-05	0.00133964	1.97712
chr9.107593213.107594087	0.460037	3.88571	4.49223	4.0398e-05	0.0012538	1.97693
chr4.141334858.141335986	-0.11394	4.85469	-4.84709	1.20512e-05	0.000521495	1.97527
chr9.44611443.44613605	0.14629	4.69398	4.77856	1.52576e-05	0.000620676	1.973
chr7.4123835.4125143	-0.104947	4.92962	-4.87769	1.08427e-05	0.000480101	1.97184
chr11.55601329.55602326	-0.286741	4.22655	-4.59044	2.89938e-05	0.000985311	1.96427
chr11.96413422.96414463	0.25866	4.2632	4.60504	2.75935e-05	0.000950767	1.96385
chr11.104258450.104259593	0.2288	4.41496	4.66046	2.28533e-05	0.000827124	1.96261
chr6.72389570.72391576	0.112512	4.86809	4.84859	1.19887e-05	0.000520807	1.96036
chr4.152067518.152068485	0.380786	3.98672	4.51249	3.77338e-05	0.00119223	1.95987
chr11.102216707.102217137	0.256865	4.28219	4.61038	2.70974e-05	0.00093824	1.95965
chr4.115904330.115906285	-0.187751	4.54797	-4.71206	1.91631e-05	0.000733199	1.95787
chrX.17547285.17548021	-0.582745	3.68263	-4.45744	4.54068e-05	0.00135953	1.95785
chr9.21079474.21080474	0.246166	4.31128	4.61997	2.62289e-05	0.000918439	1.95585
chr4.134754073.134755642	0.224904	4.3763	4.64362	2.42027e-05	0.000863975	1.95358
chr2.137098349.137099826	-0.155612	4.648	-4.7526	1.66788e-05	0.000660067	1.95268
chr1.90221430.90222950	-0.176782	4.54422	-4.70847	1.93996e-05	0.000739961	1.94905
chr4.115088144.115089186	0.37988	4.00981	4.51436	3.74975e-05	0.00119022	1.94736
chr9.110380624.110381234	0.326389	4.1491	4.5571	3.24584e-05	0.0010736	1.94576
chr2.32680018.32680908	0.324041	4.1482	4.55634	3.25417e-05	0.0010742	1.94363
chr1.152090248.152091507	-0.0946778	4.98903	-4.89489	1.02165e-05	0.000459732	1.94302
chr4.106804311.106806127	0.182604	4.54073	4.70503	1.96289e-05	0.000745836	1.94174
chr2.137116472.137117076	-0.0977027	4.98258	-4.89057	1.03705e-05	0.000465432	1.9381
chr15.8780674.8781724	-0.392426	4.00725	-4.50907	3.81709e-05	0.00120311	1.93637
chr4.82290767.82292207	-0.250576	4.3151	-4.61097	2.70431e-05	0.000937506	1.92421
chr5.115339946.115342395	0.0819593	5.09649	4.93772	8.80774e-06	0.000415625	1.9224
chr11.101464554.101465702	0.114174	4.8416	4.82616	1.29526e-05	0.000552841	1.92191
chr2.167298684.167300461	0.22327	4.37536	4.63267	2.51211e-05	0.000888438	1.91822
chr5.47982749.47986142	-0.0561323	5.3213	-5.05084	5.94159e-06	0.000311199	1.91595
chr7.105399518.105401071	-0.0543735	5.3629	-5.07434	5.47336e-06	0.000292866	1.91563
chr3.14381276.14382379	-0.302693	4.17452	-4.55587	3.25935e-05	0.00107485	1.91153
chr11.115222248.115222862	0.280625	4.23436	4.57501	3.05497e-05	0.00102211	1.90188
chr1.182137375.182138275	0.267196	4.25949	4.58329	2.97052e-05	0.00100193	1.89856
chr3.79813650.79814505	-0.454594	3.88803	-4.46764	4.38785e-05	0.00133216	1.89824
chr18.38144281.38145817	-0.0694189	5.2045	-4.98255	7.53775e-06	0.000369974	1.89557
chr19.44899079.44900497	0.23719	4.36704	4.62173	2.60725e-05	0.000914255	1.89435
chr8.4216541.4217573	-0.10429	4.90585	-4.84252	1.22425e-05	0.00052747	1.88654
chr11.82845021.82846402	0.273065	4.24742	4.57507	3.05438e-05	0.00102211	1.88625
chr6.48866173.48867681	-0.280524	4.20443	-4.55655	3.2519e-05	0.00107417	1.87655
chr15.103254947.103255741	0.180692	4.5195	4.67709	2.15938e-05	0.000792541	1.87645
chr4.152266232.152266711	0.200808	4.43935	4.645	2.40886e-05	0.000860522	1.87639
chr11.63454512.63456691	-0.181472	4.59847	-4.70788	1.94387e-05	0.000740882	1.87533
chr1.189867102.189868279	0.254125	4.29189	4.58726	2.93083e-05	0.00099124	1.8721
chr2.170205254.170207098	0.167556	4.58428	4.70076	1.99173e-05	0.000752904	1.86696
chr5.103309659.103310716	-0.19662	4.49617	-4.66304	2.26536e-05	0.000824561	1.86437
chr5.20064801.20065947	-0.673773	3.60032	-4.42341	5.08919e-05	0.00147721	1.86012
chr1.180856953.180859557	0.116609	4.87353	4.81874	1.32882e-05	0.000559869	1.85232
chr3.27182351.27184096	-0.0816039	5.11385	-4.92394	9.23883e-06	0.000430627	1.84833
chr8.3567368.3568749	-0.189917	4.4744	-4.64824	2.38251e-05	0.000854804	1.84214
chr7.82868064.82869467	-0.0883761	5.03216	-4.8834	1.06308e-05	0.000473322	1.83899
chr10.80025099.80026319	0.159241	4.59775	4.69797	2.01084e-05	0.000755889	1.83819
chr13.107598011.107599226	-0.297712	4.15835	-4.52782	3.58333e-05	0.00115515	1.8366
chr15.76076937.76077443	-0.180183	4.54312	-4.6734	2.18672e-05	0.000800795	1.83431
chr6.72676637.72678471	-0.104434	4.9241	-4.83455	1.25835e-05	0.000539814	1.83366
chr8.122349582.122350735	0.379331	4.03449	4.48504	4.13865e-05	0.00127599	1.83231
chr4.57091127.57092136	-0.329951	4.12502	-4.51367	3.75845e-05	0.00119132	1.832
chr9.107599963.107601109	0.197146	4.48367	4.64847	2.3806e-05	0.000854737	1.83082
chr4.134663128.134663477	0.298759	4.15587	4.5254	3.61268e-05	0.00116228	1.82963
chr14.65244826.65247461	-0.115983	4.83993	-4.79739	1.43012e-05	0.000592342	1.82863
chr11.114779796.114780784	0.29391	4.177	4.53168	3.53691e-05	0.00114391	1.82647
chr1.42713140.42714853	-0.131828	4.77017	-4.76618	1.59198e-05	0.000640773	1.82387
chr2.32637740.32638410	0.27387	4.21186	4.54116	3.42546e-05	0.00111978	1.81508
chr15.98602273.98603526	0.218967	4.40631	4.61291	2.68658e-05	0.000934795	1.81461
chr8.123739036.123740087	0.356913	4.03194	4.47627	4.26259e-05	0.00130372	1.80196
chr18.65739488.65740284	0.39105	4.02097	4.47125	4.33497e-05	0.00132066	1.80162
chr4.22494597.22495275	-0.145579	4.69504	-4.72736	1.81857e-05	0.000701613	1.80111
chr6.42349097.42351297	-0.0439545	5.458	-5.09812	5.03657e-06	0.00027514	1.79902
chr9.72671624.72673350	0.149022	4.65444	4.70999	1.92989e-05	0.000737562	1.7989
chr7.142525396.142526195	0.165305	4.62693	4.69779	2.01206e-05	0.000755889	1.79857
chr8.70342904.70344560	0.138934	4.75394	4.75175	1.67275e-05	0.000660935	1.79804
chr1.17096481.17098769	-0.0960572	4.97605	-4.84549	1.21178e-05	0.000523008	1.79474
chr4.72160076.72161825	-0.253666	4.26623	-4.55278	3.29361e-05	0.00108289	1.79007
chr15.89275217.89276065	0.424448	3.91069	4.43948	4.82261e-05	0.00142064	1.78897
chr5.113888555.113890108	0.157671	4.60891	4.68625	2.09295e-05	0.00077679	1.78369
chr5.135850745.135851777	0.171783	4.55339	4.66234	2.27073e-05	0.000824561	1.78132
chr2.115310093.115310949	-0.38242	4.03545	-4.46834	4.37767e-05	0.00132989	1.78052
chr7.72500845.72501716	-0.479389	3.80039	-4.41431	5.24649e-05	0.0015096	1.77993
chr4.132356325.132356598	0.357435	4.02427	4.46507	4.426e-05	0.00133964	1.7729
chr11.117831812.117833097	0.118412	4.82429	4.77118	1.5649e-05	0.000631413	1.76166
chr2.167899936.167900838	0.112726	4.87803	4.79359	1.44896e-05	0.000597139	1.76068
chrX.6399335.6400342	-0.123109	4.80394	-4.76181	1.61604e-05	0.000645217	1.76057
chr1.20951037.20952289	-0.0778076	5.12607	-4.9035	9.91648e-06	0.000453686	1.75868
chr18.52909294.52910584	-0.204776	4.45798	-4.61571	2.66114e-05	0.00092855	1.75822
chr12.53915172.53917182	-0.25829	4.3035	-4.55561	3.26225e-05	0.00107485	1.75759
chr9.108528380.108529323	0.317614	4.1272	4.49213	4.04116e-05	0.0012538	1.75579
chr4.137278215.137279773	-0.129719	4.75175	-4.73776	1.75494e-05	0.0006841	1.75409
chr12.12753565.12754405	-0.469554	3.84814	-4.41289	5.2713e-05	0.0015141	1.75077
chr11.75606335.75607128	0.652668	3.60825	4.38579	5.77055e-05	0.00162454	1.74655
chr4.72233679.72234293	-0.384664	3.97895	-4.44267	4.77121e-05	0.00140968	1.745
chr19.58967897.58969684	-0.165697	4.58106	-4.6619	2.27418e-05	0.000824561	1.74313
chrX.136957410.136958783	-0.204014	4.46285	-4.61296	2.68609e-05	0.000934795	1.74287
chr6.88915612.88916617	0.282425	4.21092	4.51785	3.70583e-05	0.00117778	1.74193
chr15.86116648.86118088	0.244899	4.28764	4.54519	3.37921e-05	0.00110736	1.73775
chr19.9106091.9107531	0.191035	4.48685	4.61924	2.62939e-05	0.000920065	1.72896
chr1.50926439.50928271	-0.075198	5.13475	-4.8988	1.00793e-05	0.00045739	1.72825
chr1.18223442.18224345	-0.590394	3.772	-4.3901	5.68828e-05	0.00160594	1.72764
chr10.59873075.59873923	0.634012	3.6141	4.37645	5.95313e-05	0.00165991	1.71804
chr7.112851013.112851874	-0.218819	4.39204	-4.5766	3.03855e-05	0.00102071	1.7142
chr6.121472830.121473904	-0.117683	4.88788	-4.78334	1.50091e-05	0.000612578	1.7139
chr7.30908338.30909576	-0.0973599	4.97551	-4.82078	1.31952e-05	0.000558534	1.7122
chr12.85185938.85186811	0.282585	4.23177	4.51369	3.75815e-05	0.00119132	1.70522
chr11.35151209.35152292	-0.270015	4.24881	-4.51803	3.70365e-05	0.00117778	1.69967
chr1.180806384.180808394	0.0856493	5.07311	4.86113	1.1481e-05	0.00050431	1.69943
chr7.55733527.55735458	-0.526404	3.74193	-4.37955	5.89196e-05	0.00164563	1.69938
chr4.156254369.156255745	0.157768	4.60357	4.65858	2.30002e-05	0.000830621	1.69898
chr18.47703466.47704625	-0.203793	4.44898	-4.59431	2.8616e-05	0.000978307	1.69889
chr13.117024155.117026533	-0.0974234	4.96075	-4.81029	1.36805e-05	0.000572017	1.69832
chr7.108965587.108967562	-0.154503	4.62702	-4.66742	2.23177e-05	0.000813684	1.6971
chr12.108320108.108321260	-0.083382	5.06102	-4.8529	1.18121e-05	0.000516107	1.69093
chr4.129256484.129257155	0.211437	4.42826	4.584	2.96337e-05	0.0010002	1.69077
chr12.99923172.99924229	-0.222772	4.38881	-4.56685	3.1406e-05	0.00104367	1.68682
chr7.17058050.17058588	0.169136	4.55437	4.63238	2.51456e-05	0.00088867	1.6802
chr4.8938968.8940013	0.354165	4.0389	4.43915	4.82786e-05	0.00142133	1.67662
chr5.115286545.115287111	0.659332	3.57175	4.36135	6.26016e-05	0.00171749	1.67205
chr4.48042654.48042992	-0.13551	4.72259	-4.70071	1.99212e-05	0.000752904	1.67197
chr8.92058152.92059687	-0.282839	4.23669	-4.50438	3.87794e-05	0.00121996	1.67157
chr17.84095787.84097368	-0.123751	4.79457	-4.73027	1.80055e-05	0.000695895	1.66806
chr18.13134311.13134917	-0.670003	3.56785	-4.35983	6.29187e-05	0.00172001	1.6669
chr10.122045833.122047412	-0.10987	4.87541	-4.76409	1.60346e-05	0.000641748	1.66589
chr15.99663981.99665462	0.117123	4.81548	4.73892	1.74799e-05	0.000682733	1.66563
chr1.153456048.153456790	0.372985	4.0054	4.42527	5.05754e-05	0.00146974	1.66459
chr10.26158789.26159300	-0.556563	3.73429	-4.36642	6.15541e-05	0.00169721	1.6638
chr1.133491930.133493903	-0.0833427	5.07165	-4.84963	1.19459e-05	0.000520118	1.66332
chr16.42717356.42718695	-0.418415	3.94528	-4.40638	5.38727e-05	0.00153938	1.66088
chr11.100425560.100426494	0.294069	4.15478	4.47241	4.31817e-05	0.00131747	1.65841
chr8.60883679.60884725	-0.42842	3.98695	-4.41057	5.31237e-05	0.00152237	1.64472
chr3.94483860.94485032	-0.116608	4.8313	-4.73882	1.74858e-05	0.000682733	1.6441
chr3.55755739.55757030	-0.403493	3.92947	-4.39688	5.56094e-05	0.00157924	1.63962
chr5.136142521.136144116	0.228652	4.35085	4.53662	3.47848e-05	0.00112869	1.63308
chrX.162159439.162160484	-0.203146	4.42912	-4.56654	3.14382e-05	0.00104404	1.63249
chr18.60639603.60640571	0.254756	4.31232	4.51973	3.68245e-05	0.00117261	1.6279
chr11.77800677.77802073	0.188357	4.48783	4.5889	2.91457e-05	0.000989603	1.62718
chr2.74730438.74730948	-0.429994	3.93195	-4.39194	5.65349e-05	0.00159932	1.62652
chr10.79846298.79847041	0.231782	4.3646	4.53834	3.45833e-05	0.00112437	1.62281
chr18.16668981.16670552	-0.288398	4.19893	-4.47572	4.27039e-05	0.0013045	1.62171
chr12.105555162.105556230	0.287692	4.22009	4.48275	4.17072e-05	0.00128037	1.6189
chr11.120405183.120406545	0.524329	3.72608	4.35083	6.48319e-05	0.00175727	1.61516
chr8.91866740.91867601	-0.366196	4.00401	-4.40871	5.34558e-05	0.001531	1.61355
chr4.132025032.132026296	0.496177	3.75887	4.35348	6.4263e-05	0.00174887	1.60938
chr13.60171020.60171519	-0.327192	4.1152	-4.44166	4.78742e-05	0.00141279	1.60935
chr11.120359791.120361052	0.167947	4.56008	4.61234	2.69176e-05	0.000935282	1.60609
chr12.29367864.29369159	-0.255456	4.28144	-4.50062	3.92738e-05	0.00122927	1.60298
chr11.116572785.116575515	0.101794	4.93938	4.77286	1.55591e-05	0.000629191	1.60272
chr9.42461476.42462299	0.559556	3.69036	4.34273	6.66013e-05	0.00179443	1.60255
chr6.115979164.115980610	0.226079	4.38801	4.54111	3.42608e-05	0.00111978	1.60254
chr4.107107905.107108901	0.191085	4.47172	4.5747	3.05816e-05	0.00102244	1.6017
chr4.141346888.141347940	0.292372	4.1626	4.45742	4.54109e-05	0.00135953	1.60127
chr11.5891919.5893246	0.122217	4.77688	4.7032	1.9752e-05	0.000747866	1.60105
chr15.53316340.53317829	-0.144124	4.68212	-4.6618	2.27491e-05	0.000824561	1.60037
chr4.109983536.109988019	-0.106628	4.90284	-4.75263	1.66771e-05	0.000660067	1.58826
chr17.29436744.29438874	0.0822105	5.07326	4.82761	1.28884e-05	0.000550986	1.58552
chr6.88924622.88926934	-0.0876352	5.03202	-4.80697	1.38376e-05	0.000578099	1.5806
chr11.26961197.26962829	-0.17184	4.55946	-4.60355	2.77327e-05	0.000953574	1.57986
chr4.126181219.126182036	0.326281	4.07995	4.42231	5.10797e-05	0.00147993	1.57976
chr4.54611795.54613468	-0.380717	3.99254	-4.39348	5.62454e-05	0.00159339	1.57709
chr7.45515339.45516068	0.194453	4.50893	4.58128	2.99084e-05	0.0010081	1.57564
chr15.60967874.60968725	-0.365993	4.00588	-4.39684	5.56182e-05	0.00157924	1.57411
chr10.119065176.119066240	0.320144	4.1	4.42638	5.03881e-05	0.00146602	1.57209
chr17.70872054.70873946	-0.106538	4.87814	-4.73731	1.75761e-05	0.0006841	1.57178
chr3.138498975.138501082	-0.194011	4.46659	-4.56293	3.18254e-05	0.00105477	1.57143
chr10.13570668.13571637	-0.376445	4.06604	-4.4114	5.29772e-05	0.00151993	1.57004
chr13.23772236.23773182	0.279517	4.20324	4.46129	4.48252e-05	0.00135035	1.5666
chr10.81523745.81525061	0.24202	4.28308	4.49109	4.0554e-05	0.00125743	1.56621
chr3.132876027.132878094	-0.294568	4.18459	-4.4502	4.65229e-05	0.00138183	1.55637
chr11.95575469.95576494	0.118929	4.79073	4.69467	2.0336e-05	0.000761608	1.55271
chr9.124256321.124257985	-0.114387	4.89861	-4.73993	1.74192e-05	0.000682733	1.55257
chr14.22812895.22814046	-0.266437	4.28148	-4.48386	4.1552e-05	0.00127797	1.5508
chr12.111007487.111009313	0.383955	3.97542	4.38084	5.8666e-05	0.00163947	1.5498
chr13.92702826.92704443	-0.218296	4.38149	-4.52174	3.65758e-05	0.0011692	1.54727
chr11.115841795.115843085	0.125714	4.78692	4.69118	2.05802e-05	0.000765673	1.54718
chr14.52092063.52093526	0.214133	4.41282	4.53369	3.51306e-05	0.00113694	1.54552
chr13.13484023.13486065	-0.126041	4.74781	-4.67348	2.18617e-05	0.000800795	1.54444
chr4.134018301.134020816	-0.0533046	5.33625	-4.95044	8.42734e-06	0.00040299	1.5432
chr1.75445311.75446915	0.084293	5.04944	4.80385	1.39871e-05	0.000582871	1.54246
chr15.95638931.95640730	-0.222778	4.38471	-4.52099	3.66676e-05	0.00117138	1.54168
chr13.9929586.9930749	-0.297528	4.19878	-4.45016	4.65303e-05	0.00138183	1.54149
chr1.189127455.189128851	-0.257999	4.27171	-4.47746	4.24551e-05	0.0013001	1.53957
chr1.23761430.23763060	-0.0916745	5.00127	-4.7809	1.51352e-05	0.000617216	1.53929
chr10.105199754.105200562	-0.323704	4.11149	-4.41779	5.18569e-05	0.00149645	1.53571
chr9.16499011.16501787	-0.0804011	5.09274	-4.82099	1.31858e-05	0.000558534	1.53293
chr4.65245055.65245981	-0.216002	4.43817	-4.53782	3.46442e-05	0.00112561	1.52911
chr2.49788026.49788929	-0.422293	3.92414	-4.35947	6.29959e-05	0.00172068	1.52844
chr4.115052306.115053044	0.224035	4.34791	4.50374	3.88629e-05	0.00122104	1.52839
chr2.74738483.74741817	-0.0794621	5.07629	-4.81163	1.36172e-05	0.000569853	1.5273
chr9.83440370.83441899	-0.0840483	5.0449	-4.79514	1.44123e-05	0.000595084	1.52074
chr2.167986555.167987936	0.204585	4.44576	4.53901	3.4505e-05	0.00112308	1.51993
chr8.8219920.8220870	-0.317625	4.08613	-4.40536	5.40565e-05	0.00154274	1.51956
chr5.35424843.35426044	-0.161198	4.58724	-4.5967	2.83853e-05	0.000972638	1.51813
chr18.43391991.43394288	-0.0913251	5.0046	-4.77583	1.54011e-05	0.000624464	1.51724
chr19.46478690.46479585	0.208713	4.41101	4.52368	3.63364e-05	0.00116293	1.51406
chr5.41764094.41764931	-0.114699	4.84029	-4.7037	1.97185e-05	0.000747866	1.51368
chr2.75681110.75681891	0.551767	3.69881	4.31305	7.34942e-05	0.00192885	1.50936
chr11.112982036.112983330	-0.112034	4.84991	-4.70649	1.9531e-05	0.000742687	1.50909
chr16.34806892.34808318	-0.218681	4.35985	-4.50108	3.92122e-05	0.00122812	1.50604
chr17.28697243.28698608	0.217621	4.42763	4.52643	3.60013e-05	0.00115906	1.50378
chr5.131645718.131646621	-0.163838	4.6131	-4.60176	2.79016e-05	0.000958717	1.5001
chr4.123543456.123544700	-0.189134	4.4857	-4.54785	3.34902e-05	0.00110038	1.49652
chr3.137784011.137785861	-0.233241	4.34424	-4.49075	4.06004e-05	0.00125808	1.49359
chr12.111664105.111664626	0.18735	4.4705	4.54099	3.42751e-05	0.00111978	1.49191
chr3.152557228.152558244	0.546271	3.75842	4.31346	7.33952e-05	0.0019282	1.49084
chr16.77405505.77407497	-0.223917	4.35326	-4.49358	4.02144e-05	0.0012516	1.49036
chr1.37028579.37030147	-0.0947174	4.95564	-4.74435	1.71572e-05	0.000675234	1.48371
chr11.69751178.69753119	0.0776963	5.12037	4.8197	1.32442e-05	0.000559439	1.4833
chr3.69535630.69536857	-0.403195	3.97272	-4.3552	6.38958e-05	0.00174142	1.47616
chr1.38847760.38849319	-0.206004	4.43472	-4.52058	3.6719e-05	0.00117151	1.47532
chr3.3000604.3004600	-0.305521	4.16089	-4.41539	5.22755e-05	0.00150678	1.47258
chr11.26772911.26773703	-0.652073	3.60589	-4.29384	7.83237e-05	0.00202124	1.46986
chr16.84772624.84775197	-0.0739035	5.12076	-4.81535	1.34443e-05	0.000564046	1.46833
chr5.103759622.103761167	0.149269	4.66178	4.61245	2.69077e-05	0.000935282	1.46446
chr8.61323590.61325594	-0.232477	4.31564	-4.47128	4.33466e-05	0.00132066	1.46394
chr2.122467060.122468439	-0.0799533	5.09793	-4.8029	1.40328e-05	0.000584065	1.46361
chr18.54906252.54907061	-0.190093	4.4685	-4.53086	3.5467e-05	0.00114558	1.46322
chr2.168049069.168050924	0.121071	4.81383	4.67725	2.15822e-05	0.000792541	1.46225
chr4.70534850.70536203	-0.0698012	5.20045	-4.85309	1.1804e-05	0.000516107	1.46209
chr2.167588705.167589651	0.134755	4.70024	4.62777	2.5543e-05	0.000898228	1.45934
chr6.102832857.102833545	-0.460076	3.84283	-4.31701	7.25358e-05	0.0019117	1.45309
chr1.159535178.159536529	-0.269659	4.23186	-4.43507	4.89426e-05	0.00143322	1.44989
chr8.12501878.12503451	-0.103809	4.91758	-4.71764	1.88004e-05	0.000720993	1.44972
chr10.30405801.30406368	-0.467909	3.83093	-4.3122	7.37022e-05	0.00193013	1.44563
chr15.78899149.78901677	0.0732526	5.14324	4.81879	1.32858e-05	0.000559869	1.44237
chr6.66077067.66079080	-0.215636	4.41864	-4.50316	3.89393e-05	0.00122267	1.44023
chr1.88668211.88669899	-0.159167	4.59197	-4.575	3.0551e-05	0.00102211	1.43981
chr6.78551909.78553530	-0.386138	3.99824	-4.35112	6.47702e-05	0.00175656	1.43971
chr10.86300275.86303326	-0.0545801	5.30969	-4.90429	9.88946e-06	0.000452868	1.43694
chr7.28938997.28940466	0.246983	4.26832	4.44542	4.72753e-05	0.00139845	1.4359
chr3.34558688.34561033	-0.186357	4.4791	-4.5265	3.59935e-05	0.00115906	1.43452
chr16.4653068.4653458	0.330331	4.07369	4.3745	5.99191e-05	0.0016679	1.43387
chr5.105399649.105400943	-0.330336	4.05518	-4.36756	6.13209e-05	0.00169266	1.43101
chr7.127759505.127761475	0.152973	4.63995	4.59275	2.87675e-05	0.00098038	1.43029
chr19.10012503.10014289	0.0876985	5.01182	4.75302	1.66553e-05	0.000660067	1.4288
chr12.105791012.105793284	0.194417	4.47152	4.52078	3.66936e-05	0.00117145	1.42565
chr4.132352479.132354073	0.112751	4.85214	4.68256	2.11948e-05	0.000781369	1.42514
chr13.9795415.9796911	-0.145762	4.67879	-4.60744	2.73694e-05	0.000945016	1.42498
chr2.44397031.44398210	-0.360106	4.03921	-4.35907	6.30796e-05	0.00172202	1.42446
chr12.28703947.28705119	-0.13826	4.69327	-4.61196	2.69527e-05	0.000935845	1.41845
chr7.119894908.119896707	-0.0471083	5.39928	-4.95038	8.42924e-06	0.00040299	1.41673
chr8.120575076.120576528	0.0999216	4.93289	4.71455	1.90006e-05	0.000727544	1.41631
chrX.58037709.58039327	-0.176514	4.51373	-4.53512	3.49606e-05	0.00113292	1.41605
chr2.181916541.181919201	0.0852461	5.06767	4.77416	1.54898e-05	0.000627137	1.41423
chr10.127555507.127556586	0.164468	4.59892	4.56987	3.10861e-05	0.00103442	1.41287
chr11.111347392.111348407	-0.224901	4.39534	-4.48487	4.14102e-05	0.00127599	1.41123
chr2.121961782.121964147	0.165528	4.56694	4.55558	3.26264e-05	0.00107485	1.40934
chr15.37701629.37702332	-0.479906	3.80246	-4.29447	7.81589e-05	0.00201909	1.40718
chr10.117023617.117024336	0.236022	4.32946	4.45809	4.53089e-05	0.00135894	1.40382
chr9.64049448.64050826	0.105162	4.89594	4.69474	2.0331e-05	0.000761608	1.40323
chr17.87513962.87515002	0.371403	3.99577	4.34012	6.71803e-05	0.00180512	1.40236
chr4.137380504.137381920	0.244678	4.29908	4.44579	4.72162e-05	0.00139753	1.40131
chr2.146117109.146118627	-0.135658	4.71105	-4.61362	2.68006e-05	0.000933837	1.39872
chr13.70282116.70283537	-0.315415	4.09223	-4.36941	6.09441e-05	0.00168602	1.39842
chr13.59970528.59972442	-0.183351	4.53275	-4.53697	3.47431e-05	0.00112808	1.39803
chr8.78212648.78214043	-0.115214	4.82443	-4.66188	2.27433e-05	0.000824561	1.39656
chr8.117322166.117323494	0.24513	4.28326	4.43843	4.83952e-05	0.00142308	1.39598
chr14.79770601.79771960	-0.10059	4.91146	-4.69832	2.00844e-05	0.000755889	1.39346
chr5.8622662.8623739	-0.0943851	5.02565	-4.74713	1.69951e-05	0.000669905	1.38951
chr6.39345359.39348965	-0.103893	4.91403	-4.6981	2.00993e-05	0.000755889	1.38943
chr7.135708773.135709497	0.626974	3.65186	4.26671	8.56678e-05	0.00216015	1.38303
chr16.96135467.96136612	0.363532	3.9963	4.33341	6.86944e-05	0.00183883	1.37932
chr4.122831890.122832323	-0.372051	4.02977	-4.34067	6.70587e-05	0.00180381	1.37712
chr11.120541790.120542530	0.264726	4.20908	4.40516	5.40932e-05	0.00154274	1.3764
chr13.81632800.81633633	-0.087624	5.04278	-4.7477	1.69618e-05	0.000669128	1.36474
chr4.136911127.136913011	0.181142	4.52721	4.52503	3.61716e-05	0.00116228	1.3645
chr12.98573743.98575603	-0.121331	4.7834	-4.63439	2.49742e-05	0.000883871	1.36373
chr15.97122176.97122793	0.419986	3.90151	4.29982	7.6787e-05	0.00198883	1.35561
chr18.60709779.60712544	0.103822	4.90283	4.68274	2.11818e-05	0.000781369	1.35324
chr14.58936391.58938840	-0.197689	4.44942	-4.48746	4.10517e-05	0.00127127	1.34684
chr14.100458438.100460093	-0.130657	4.7746	-4.624	2.58727e-05	0.00090789	1.34308
chr9.57696194.57697691	0.160887	4.60942	4.55312	3.2899e-05	0.00108239	1.34285
chr1.182081854.182082762	0.230508	4.33169	4.4397	4.81906e-05	0.00142043	1.34069
chr11.59263613.59265599	-0.0904327	5.02715	-4.73285	1.78468e-05	0.000692312	1.33898
chr1.182908022.182909360	0.137765	4.71957	4.59728	2.83294e-05	0.000971393	1.33156
chr5.9724776.9726574	-0.10771	4.84889	-4.65289	2.34504e-05	0.000845032	1.33123
chr5.117125722.117126258	0.571639	3.68611	4.25289	8.96647e-05	0.0022314	1.33112
chr8.119926885.119928442	0.201608	4.4105	4.46722	4.39412e-05	0.00133325	1.32938
chr7.73636819.73638391	-0.214398	4.38334	-4.45492	4.57921e-05	0.00136846	1.32669
chr6.144154858.144155505	-0.280196	4.18361	-4.37819	5.91867e-05	0.00165216	1.32321
chr9.57597901.57599630	0.139656	4.70202	4.58689	2.9345e-05	0.000991805	1.32218
chr13.76384497.76385290	-0.27078	4.19983	-4.384	5.80525e-05	0.0016281	1.32169
chr11.118727551.118729702	0.126797	4.7532	4.60877	2.72457e-05	0.0009414	1.32085
chr6.108698235.108699124	-0.423822	3.88782	-4.28469	8.07298e-05	0.00206718	1.31984
chr11.9047904.9049278	-0.103368	4.89707	-4.66932	2.21737e-05	0.000809627	1.3175
chr10.30842123.30844679	-0.053894	5.30311	-4.86466	1.13419e-05	0.00049864	1.31475
chr17.35014407.35015123	0.460536	3.81756	4.26807	8.52846e-05	0.00215596	1.31445
chr2.51146111.51149356	-0.0468	5.39268	-4.9163	9.48649e-06	0.000437772	1.31406
chr3.37672187.37674264	-0.141413	4.68061	-4.57386	3.06688e-05	0.00102327	1.31077
chr2.117119531.117120870	-0.0836701	5.04865	-4.73348	1.78087e-05	0.000691524	1.30768
chr4.117871827.117873188	0.115517	4.81008	4.62838	2.54904e-05	0.000897259	1.30428
chrX.60831232.60832080	-0.367506	3.99171	-4.30747	7.48669e-05	0.00195134	1.30385
chr4.9668955.9669991	-0.0678128	5.17096	-4.78964	1.46875e-05	0.000602055	1.29792
chr6.17806242.17807226	-0.191573	4.45172	-4.47306	4.30869e-05	0.00131539	1.29609
chr12.53246046.53248388	-0.123881	4.819	-4.62899	2.54377e-05	0.000897072	1.29586
chr11.57915977.57916415	0.329101	4.07346	4.33067	6.9323e-05	0.00185365	1.29471
chr10.83722163.83723765	-0.0815328	5.07523	-4.74097	1.73572e-05	0.000680929	1.29136
chr3.95675001.95677168	0.0701538	5.14514	4.77411	1.54924e-05	0.000627137	1.28835
chr9.14872073.14873274	-0.1986	4.41235	-4.45453	4.58521e-05	0.00136943	1.28677
chr6.32479055.32479813	0.209706	4.39869	4.44838	4.68088e-05	0.00138713	1.28419
chr4.123013647.123014764	-0.152022	4.63429	-4.54557	3.37491e-05	0.00110669	1.28375
chr8.78003826.78004834	-0.61174	3.60883	-4.23127	9.62817e-05	0.00234426	1.28192
chr16.46388425.46390033	-0.343326	4.04191	-4.31572	7.28485e-05	0.00191689	1.2814
chr11.116148686.116150366	0.23474	4.30773	4.41156	5.29478e-05	0.00151993	1.27874
chr5.90466642.90468057	-0.256647	4.24651	-4.38769	5.73425e-05	0.00161616	1.27807
chr11.99110615.99111358	0.501049	3.74078	4.24299	9.26381e-05	0.00228133	1.27784
chr9.43970066.43971084	0.566047	3.66142	4.23333	9.56298e-05	0.00233527	1.27774
chr1.19951132.19952553	-0.193304	4.43535	-4.46025	4.49819e-05	0.00135175	1.27557
chr7.127685339.127686335	0.391861	3.94748	4.28607	8.03623e-05	0.00206328	1.27471
chr2.27802175.27803056	0.31376	4.09278	4.33047	6.93697e-05	0.0018539	1.27213
chr5.115403730.115405485	-0.089535	4.98707	-4.69311	2.04449e-05	0.000763496	1.26574
chr11.113650944.113652109	0.171415	4.53565	4.4987	3.95275e-05	0.00123553	1.26551
chr8.32068498.32069623	-0.194889	4.43639	-4.45688	4.5492e-05	0.00136114	1.26363
chr5.137149581.137153052	-0.108109	4.94412	-4.67248	2.19361e-05	0.000802724	1.26117
chr7.49698885.49700153	-0.218084	4.39296	-4.43749	4.85482e-05	0.00142673	1.25898
chr8.91508378.91510111	-0.152519	4.61491	-4.52969	3.56077e-05	0.00114938	1.25831
chr16.4602291.4604014	0.0938926	4.96855	4.68283	2.1175e-05	0.000781369	1.25823
chr12.16277312.16278672	-0.29693	4.14498	-4.34349	6.64332e-05	0.00179185	1.25799
chr3.31149354.31150259	-0.131284	4.72169	-4.57518	3.05326e-05	0.00102211	1.25587
chr9.108104502.108105703	0.133834	4.7184	4.57367	3.0689e-05	0.00102327	1.25466
chr3.134235187.134237110	-0.0841638	5.03167	-4.70987	1.93069e-05	0.000737562	1.2546
chr17.48001264.48002497	0.144379	4.6455	4.54091	3.42841e-05	0.00111978	1.25041
chr17.35847997.35848956	0.342807	4.03908	4.30443	7.5624e-05	0.00196591	1.24661
chr9.106268084.106269148	0.328145	4.06407	4.31224	7.36921e-05	0.00193013	1.24526
chr8.94186298.94187463	0.146268	4.63651	4.53455	3.50286e-05	0.00113438	1.24226
chr2.34776796.34777414	0.102207	4.88624	4.64196	2.43399e-05	0.000868245	1.24075
chr1.153899455.153900562	-0.0568202	5.31046	-4.84622	1.20872e-05	0.000522143	1.23865
chr2.31768430.31771556	0.102872	4.89594	4.6453	2.40643e-05	0.000860274	1.23822
chr16.34772140.34773516	-0.228472	4.33025	-4.40504	5.4115e-05	0.00154274	1.23167
chr2.168058439.168059346	0.217432	4.36436	4.41869	5.17013e-05	0.00149283	1.23139
chr19.55876734.55878200	-0.137352	4.69378	-4.55537	3.26495e-05	0.00107489	1.23072
chr3.119782062.119782717	-0.193703	4.44915	-4.45101	4.63971e-05	0.00138071	1.22795
chr16.43603404.43604880	-0.252155	4.23912	-4.36955	6.09162e-05	0.00168602	1.22755
chr16.18425623.18427347	0.119238	4.799	4.59969	2.80989e-05	0.00096416	1.22534
chr3.153605070.153606148	-0.403243	3.89971	-4.25784	8.82124e-05	0.00220814	1.22514
chr16.4631859.4632916	0.155632	4.61619	4.52024	3.67611e-05	0.0011721	1.22476
chr10.26772094.26773429	-0.119879	4.77298	-4.58799	2.92358e-05	0.000989603	1.22452
chr10.56374184.56374481	-0.631188	3.63946	-4.21303	0.00010223	0.00244934	1.22446
chr19.22823484.22824304	-0.324191	4.05184	-4.30116	7.64488e-05	0.00198215	1.22267
chr18.22674328.22675782	-0.318319	4.13281	-4.32589	7.04312e-05	0.00187117	1.21953
chr12.117053702.117055291	-0.179666	4.52764	-4.48039	4.20385e-05	0.00128894	1.21905
chr3.142700269.142701806	-0.0746611	5.10838	-4.73527	1.76996e-05	0.000687827	1.21893
chr2.172041979.172043522	0.182432	4.49257	4.46473	4.43105e-05	0.00134035	1.21335
chr1.74053401.74054710	0.107706	4.8946	4.63679	2.47715e-05	0.000879842	1.2123
chr4.133583560.133585290	0.109523	4.89999	4.63877	2.46055e-05	0.000876307	1.21142
chr5.32345919.32347095	0.245541	4.25894	4.37238	6.03446e-05	0.00167598	1.21108
chr2.121505928.121507017	0.147976	4.63641	4.52422	3.62703e-05	0.00116293	1.20882
chr3.119154593.119155424	-0.418857	3.91164	-4.25411	8.93035e-05	0.00222688	1.20774
chr10.127419910.127422984	0.152827	4.5979	4.50711	3.84242e-05	0.00121032	1.2064
chr9.107493516.107494692	0.498425	3.77579	4.22298	9.89424e-05	0.00238908	1.20141
chr7.96408135.96409610	-0.208729	4.41115	-4.42657	5.03564e-05	0.00146596	1.19927
chr11.101323278.101324094	0.294132	4.13217	4.3213	7.15115e-05	0.00189479	1.19872
chr13.44509477.44510380	-0.218013	4.36778	-4.40798	5.35855e-05	0.00153276	1.19429
chr11.116093542.116094441	0.445636	3.83573	4.23263	9.58515e-05	0.00233798	1.19299
chr19.47015548.47016763	0.227554	4.32447	4.39142	5.66323e-05	0.00160069	1.19296
chr17.48773934.48775329	-0.116231	4.81139	-4.59474	2.8574e-05	0.000978307	1.19223
chr8.48540638.48541458	-0.453295	3.84016	-4.23209	9.6023e-05	0.00234026	1.19097
chr17.31982536.31983957	0.262036	4.22936	4.35376	6.4204e-05	0.00174886	1.18811
chr6.129254524.129256387	-0.24012	4.28598	-4.37477	5.98658e-05	0.00166736	1.1881
chr18.54758050.54759414	-0.37278	3.98665	-4.26865	8.51214e-05	0.00215403	1.18741
chr13.3730029.3731180	-0.170673	4.59095	-4.49698	3.97569e-05	0.0012397	1.18684
chr11.101575357.101576776	0.317904	4.09443	4.30346	7.58671e-05	0.00197119	1.18587
chr2.137704897.137707368	-0.159884	4.62955	-4.51334	3.76266e-05	0.00119132	1.18572
chr5.116496943.116497894	0.24884	4.25054	4.36016	6.28506e-05	0.00172001	1.18221
chr10.7469782.7470972	-0.268965	4.19298	-4.33731	6.7812e-05	0.00181822	1.17979
chr17.72917283.72919613	-0.0618267	5.24121	-4.79087	1.46255e-05	0.000600385	1.17947
chr8.120497751.120499422	0.0707209	5.1507	4.74347	1.72092e-05	0.000676193	1.17619
chr13.114052195.114053169	-0.151048	4.6137	-4.50216	3.907e-05	0.00122451	1.16953
chr11.120631686.120633003	0.0798024	5.06678	4.70008	1.99641e-05	0.00075395	1.16675
chr12.111540118.111542189	0.0748282	5.14601	4.73766	1.75555e-05	0.0006841	1.16478
chr6.56917188.56918499	0.571043	3.64393	4.19274	0.000109268	0.00256858	1.15984
chr4.107829792.107831268	-0.116861	4.79612	-4.57755	3.02882e-05	0.00101817	1.15701
chr13.51918694.51921675	-0.0822822	5.06404	-4.69536	2.02884e-05	0.000761554	1.15612
chr7.144737699.144739791	0.114138	4.82489	4.58828	2.92068e-05	0.000989603	1.15054
chr15.79391400.79392130	0.20214	4.44558	4.42573	5.04984e-05	0.00146837	1.15043
chr13.83729483.83729928	-0.300298	4.12443	-4.30261	7.60812e-05	0.00197572	1.15036
chr7.112822809.112824037	-0.121256	4.78429	-4.57017	3.10544e-05	0.00103406	1.14986
chr8.90075457.90076875	-0.23064	4.3125	-4.37284	6.02522e-05	0.00167436	1.14932
chr19.53529770.53530912	-0.0980038	4.92174	-4.62877	2.54562e-05	0.000897086	1.14691
chrX.95967382.95969380	-0.056157	5.29144	-4.80615	1.38765e-05	0.000579236	1.13888
chr10.121506588.121507577	0.167966	4.53341	4.4587	4.52154e-05	0.00135695	1.13749
chr4.134436163.134437063	0.516606	3.70325	4.18971	0.000110357	0.00258289	1.13131
chr2.117938383.117939275	-0.250775	4.30142	-4.36176	6.25175e-05	0.00171613	1.13049
chr13.110062377.110063945	-0.152034	4.64562	-4.50285	3.89797e-05	0.00122316	1.12781
chr1.43360281.43361993	-0.216027	4.42446	-4.40784	5.36102e-05	0.00153276	1.1232
chr17.28197413.28198349	0.29767	4.10887	4.28952	7.94498e-05	0.00204604	1.12286
chr2.105666331.105669967	-0.0825566	5.03405	-4.67139	2.20182e-05	0.00080454	1.12227
chr1.191562814.191564965	0.127593	4.74778	4.54583	3.37187e-05	0.00110642	1.12079
chr17.29043088.29043763	0.168466	4.57716	4.47014	4.3512e-05	0.00132428	1.11606
chr5.143874452.143875103	0.545917	3.67812	4.18032	0.000113805	0.00264834	1.113
chr9.91377506.91379422	-0.111911	4.83335	-4.57972	3.00664e-05	0.00101204	1.11103
chr12.30372669.30373939	-0.11184	4.84592	-4.5844	2.95939e-05	0.000999537	1.10871
chr8.94898854.94899618	0.233564	4.27968	4.34788	6.54718e-05	0.00177181	1.10661
chr2.153434309.153437510	0.0858986	5.02215	4.66094	2.28163e-05	0.000826392	1.10507
chr16.10337639.10338356	0.469341	3.77876	4.19278	0.000109253	0.00256858	1.10481
chr9.108338346.108340747	0.0696473	5.15216	4.72096	1.85881e-05	0.00071451	1.09819
chr8.122917572.122918708	0.234347	4.28465	4.34697	6.56695e-05	0.00177505	1.09804
chr2.29856037.29857477	-0.0943485	4.96291	-4.63128	2.52396e-05	0.00089072	1.09558
chr3.159781819.159783044	-0.153726	4.61222	-4.47829	4.2337e-05	0.00129729	1.0939
chr17.31456801.31457640	0.267133	4.20748	4.31578	7.28333e-05	0.00191689	1.09278
chr6.49772955.49774092	-0.392876	3.96275	-4.23025	9.66043e-05	0.00235071	1.09076
chr7.37562743.37565064	-0.139692	4.6739	-4.50376	3.88601e-05	0.00122104	1.08936
chr10.80313587.80316161	0.105684	4.88169	4.59417	2.86297e-05	0.000978307	1.08895
chr13.24807236.24808599	0.192528	4.48161	4.42128	5.12553e-05	0.00148168	1.08796
chr1.138029146.138030241	-0.183157	4.48985	-4.4242	5.07563e-05	0.00147413	1.08658
chr6.65743219.65744453	-0.415393	3.89736	-4.21024	0.000103171	0.00246668	1.08143
chr12.14149672.14152660	-0.0681341	5.16414	-4.72169	1.85417e-05	0.000713278	1.08112
chr9.91365998.91366762	-0.225111	4.32397	-4.35582	6.37644e-05	0.0017388	1.08005
chr6.55173329.55174679	-0.16409	4.58912	-4.4626	4.4628e-05	0.00134667	1.07585
chr9.69713022.69715715	-0.133335	4.72107	-4.51998	3.67934e-05	0.00117237	1.07535
chr2.67565977.67567176	-0.206487	4.37548	-4.37412	5.99963e-05	0.00166912	1.07362
chr7.96211073.96213647	-0.0730098	5.11606	-4.69476	2.03298e-05	0.000761608	1.07075
chr6.17463048.17464487	-0.160073	4.56213	-4.44956	4.6624e-05	0.00138248	1.06926
chr12.56458748.56460030	-0.235812	4.29379	-4.33964	6.72884e-05	0.00180607	1.06559
chr17.28845799.28847607	0.321908	4.08973	4.26205	8.69952e-05	0.00218582	1.06048
chr19.30174322.30175845	-0.203875	4.46643	-4.40532	5.40635e-05	0.00154274	1.05944
chrX.99974028.99976384	-0.0828838	5.02948	-4.64947	2.3725e-05	0.000853065	1.05624
chr9.9673304.9674160	-0.492649	3.73821	-4.16945	0.000117925	0.00271133	1.0558
chr2.50065580.50067082	-0.0908333	5.00452	-4.63685	2.47664e-05	0.000879842	1.05245
chr7.93079391.93080271	-0.132765	4.70239	-4.5048	3.87242e-05	0.001219	1.05179
chr4.133399693.133401121	0.222846	4.35728	4.35978	6.29294e-05	0.00172001	1.05102
chr3.5213586.5213952	-0.285551	4.16554	-4.28604	8.0369e-05	0.00206328	1.05094
chr19.46982943.46984175	0.565042	3.66634	4.157	0.000122822	0.0027839	1.04757
chr6.142039744.142041213	-0.230748	4.32273	-4.34447	6.62169e-05	0.00178797	1.04623
chr13.55013753.55014860	-0.182425	4.50115	-4.41519	5.23093e-05	0.00150687	1.04238
chr11.71757987.71759173	-0.145609	4.62935	-4.46927	4.36397e-05	0.00132654	1.03951
chr5.143632601.143635057	0.207701	4.42324	4.38189	5.84616e-05	0.0016356	1.03815
chr4.139976853.139978079	-0.202662	4.40323	-4.37346	6.0127e-05	0.00167182	1.0366
chr15.103228950.103229982	0.518664	3.7351	4.16061	0.000121382	0.00276263	1.03211
chr10.80340022.80343783	0.0561007	5.27362	4.76452	1.60108e-05	0.000641314	1.0309
chr5.124094939.124096527	0.079322	5.11067	4.67932	2.14302e-05	0.000788872	1.02767
chr8.46924765.46925946	-0.278065	4.16834	-4.27904	8.22504e-05	0.00209745	1.02386
chr4.135312642.135313883	0.240541	4.2751	4.31989	7.1848e-05	0.00190041	1.0236
chr12.79848044.79848705	0.397206	3.8882	4.19048	0.000110079	0.00257761	1.02266
chr15.97089078.97090055	0.261202	4.22179	4.29891	7.70193e-05	0.00199381	1.02174
chr14.67000699.67002320	0.202629	4.38915	4.36336	6.21846e-05	0.00170983	1.02021
chr5.120516285.120517945	0.173119	4.51348	4.41365	5.25792e-05	0.00151113	1.01835
chr10.121568630.121570088	0.191942	4.47076	4.39477	5.60032e-05	0.00158926	1.01608
chr3.34659951.34660656	-0.314347	4.10029	-4.24995	9.05372e-05	0.00224409	1.01194
chr3.66325517.66326404	-0.382798	3.9472	-4.20106	0.000106327	0.00252193	1.0104
chr9.86878924.86881508	-0.115182	4.80635	-4.53584	3.48764e-05	0.00113093	1.00476
chr4.110152127.110153335	-0.172253	4.53455	-4.41703	5.19891e-05	0.00149939	1.00249
[truncated: 47,828 more rows]

## Sheet: Figure S8A
Line	Dapi Count	Tuj1 Count	Percentage
[truncated: 14 more rows]

[truncated: 13 more sheets: Figure S8B, Figure S8C, Figure S8E, Figure S9C, Figure 7C_S9E, Figure S9F, Figure S9G, Figure S9H, Figure S9I, Figure S9J, Figure S9L, Figure S9M, Figure 8E_S9O]
