# Supplementary material for: G1/S restriction point coordinates phasic gene expression and cell differentiation
Source: Nat Commun. 2022 Jun 27;13:3696. doi: 10.1038/s41467-022-31101-0 (PMC9237072; doi:10.1038/s41467-022-31101-0)
Supplement: Supplementary file 12 — Source Data [file 41467_2022_31101_MOESM12_ESM.zip › Source Data Combined/Source Data.xlsx]

## Sheet: Figure 1C-E
			CPM
Stage	Phase	Sample	Actb	Prc1	Slbp
E7.5	G1	1	11.8762	6.23409	5.00122
E7.5	G1	2	11.5806	6.11038	5.1821
E7.5	G2M	1	11.6684	7.55762	6.03343
E7.5	G2M	2	11.5545	7.72252	5.51869
E8.5	G1	1	11.7975	5.43736	4.3143
E8.5	G1	2	11.9898	5.97173	4.68541
E8.5	G2M	1	11.5935	7.70731	4.56876
E8.5	G2M	2	12.0686	7.28201	4.16131
E9.5	G1	1	11.6001	6.11871	3.63748
E9.5	G1	2	11.8052	6.01427	4.68736
E9.5	G2M	1	11.8098	8.32022	2.24434
E9.5	G2M	2	12.0949	8.43628	2.81335

## Sheet: Figure 1K
Sample	Double Negative	Cyclin E1+ , Cyclin B1-	Cyclin E1- , Cyclin B1+	Double Positive	Total Cell Number
E7.5 A	5	52	6	193	256
E7.5 B	0	43	3	219	265
E7.5 Aggregate	5	95	9	412	521
E8.5 A	10	122	26	98	256
E8.5 B	24	224	54	122	424
E8.5 Aggregate	34	346	80	220	680
E9.5 A	201	420	155	149	925
E9.5 B	160	244	95	92	591
E9.5 Aggregate	361	664	250	241	1516

## Sheet: Figure 3E
Gene	Neuroepithelium	Somitic Mesoderm	Limb Bud	Neural Crest	Muscle	Epithelium	Ant. Neuroepithelium
Ube2c	-2.08384	-1.77192	-2.19358	-1.99367	-2.20336	-2.00517	-1.96073
Arl6ip1	-1.72164	-1.30176	-1.67626	-1.51333	-1.41132	-1.6015	-1.64887
Prc1	-1.9576	-1.78698	-2.10193	-1.61779	-1.78983	-1.86696	-1.7187
Top2a	-1.67975	-1.52141	-1.87263	-1.47044	-1.63308	-1.7438	-1.8027
Cenpf	-1.5829	-1.52762	-1.59359	-1.19157	-0.890757	-1.55234	-1.44448
Incenp	-1.37125	-1.8657	-1.14856	-1.17544	-1.12271	-1.21121	-1.06181
Ckap2l	-1.2929	-0.383852	-0.958399	-1.00151	-0.521778	-0.979747	-0.981578
Mis18bp1	-1.25922	-1.21349	-1.10113	-1.00318	-0.912817	-1.22906	-1.40375
Cenpe	-1.43038	-0.775937	-1.16944	-1.10905	-1.46329	-1.05839	-1.2546
Nusap1	-1.43622	-1.22561	-1.57228	-1.34399	-1.13778	-1.31826	-1.6015
Ccnb1	-1.25625	-0.889095	-1.18067	-1.12234	-1.06865	-1.12628	-1.34267
Aurka	-1.07379	-0.925856	-1.01926	-0.938432	-1.08777	-0.899402	-0.748835
Hmmr	-1.32187	-0.650878	-1.17768	-1.12539	-0.981729	-1.01793	-0.956364
Malat1	-0.969359	-0.270979	-0.793284	-0.831287	-0.786643	-0.572792	-0.991827
Tpx2	-1.13507	-1.29619	-1.06638	-0.914218	-1.19901	-0.730961	-1.13705
Rps7	1.02346	0.880868	1.03613	1.1184	0.804761	0.786084	1.24383
Kif11	-1.06931	-0.866942	-1.0227	-0.905098	-0.878273	-0.971356	-1.22944
Plk1	-1.08683	-0.701172	-0.908099	-0.882246	-0.84731	-0.978527	-0.824982
Cdc20	-0.988719	-0.753129	-0.728583	-0.793733	-0.761015	-0.588388	-0.89588
Kif20b	-1.06719	-1.34155	-1.14353	-0.931919	-0.748338	-0.967617	-0.904538
Rpl35	0.702049	0.435087	0.595804	0.646591	0.654205	0.586557	0.759541
Trim59	-0.938149	-0.861561	-0.774373	-0.798192	-0.607117	-0.785919	-0.68277
Mki67	-1.00995	-0.630421	-0.968582	-0.758334	-0.484269	-0.595047	-0.599109
Ndc80	-0.930063	-0.483425	-0.735511	-0.782905	-0.729768	-0.768088	-0.84841
Aspm	-0.99321	-0.893586	-0.740227	-0.74772	-0.44466	-0.726863	-1.17329
Kif18a	-0.895259	-0.987587	-0.598128	-0.904457	-0.640701	-0.682907	-0.878961
Cdk1	-0.988653	-0.588495	-1.0905	-1.12135	-0.976171	-1.05694	-1.01979
Bub3	-0.977571	-0.759205	-1.1003	-0.720553	-0.886003	-0.986781	-0.884969
Kif23	-0.929259	-0.985586	-0.993613	-1.19177	-0.736488	-0.768805	-0.988338
Dlgap5	-0.929791	-0.117461	-0.555153	-0.446523	-0.124728	-0.379606	-0.542996
Tubb4b	-0.820328	-0.182758	-0.598292	-0.513746	-0.190868	-0.645948	-0.623492
Hmgb1	0.744249	0.886717	0.556831	0.694054	0.765949	0.69842	0.784176
Tacc3	-0.797137	-0.49536	-0.757053	-0.631345	-0.748591	-0.711114	-0.672289
Mir682	0.651022	0.376922	0.564933	0.733114	0.759573	0.54971	0.955406
Spc25	-0.806952	-0.741943	-1.02571	-1.00212	-0.644705	-0.575815	-0.896862
Cep55	-0.791702	-0.264724	-0.593598	-0.43733	-0.228116	-0.200337	-0.505913
Nuf2	-0.761386	-0.5539	-0.436711	-0.471105	-0.8669	-0.612174	-0.656823
Cks2	-0.698203	-0.235303	-0.542338	-0.642839	-0.608323	-0.508387	-0.610986
Bub1	-0.727474	-0.318196	-0.567593	-0.596174	-0.356182	-0.604074	-0.498278
Ccne2	0.906486	0.421417	1.10759	0.758242	0.966097	0.695872	0.935612
Sgol2	-0.787582	-0.331658	-0.407705	-0.77258	-0.730096	-0.614995	-0.82549
G2e3	-0.742878	-0.709557	-0.662879	-0.590585	-0.484426	-0.627997	-0.773541
Kif4	-0.73099	-0.812411	-0.685161	-0.575886	-0.559584	-0.51097	-0.749516
Cdca8	-0.653215	-0.386827	-0.577674	-0.531146	-0.557443	-0.443019	-0.472337
Cenpa	-0.583563	-0.615551	-0.525157	-0.70118	-0.500691	-0.446402	-0.622973
Arhgap11a	-0.717313	-0.872704	-0.854153	-0.74225	-1.07223	-0.420795	-0.711021
Nme2	0.667308	0.486505	0.6212	0.623218	0.392274	0.612279	0.75629
Psrc1	-0.675711	-0.389859	-0.474623	-0.545254	-0.50721	-0.530475	-0.568952
Prr11	-0.585235	0.223902	-0.534194	-0.408233	-0.237273	-0.368104	-0.686739
Smc4	-0.713423	-0.217886	-0.616466	-0.431778	-0.435122	-0.599465	-0.723709
Cdca2	-0.695283	-0.910517	-0.720999	-0.672132	-0.738299	-0.625243	-0.836769
Casc5	-0.703936	-0.496094	-0.605739	-0.596795	-0.60817	-0.316955	-0.558504
Ect2	-0.640875	-0.0165795	-0.8891	-0.691984	-0.449889	-0.266819	-0.872644
Pcna	0.715348	0.296527	0.817223	0.724533	0.817379	0.625269	0.688153
Anln	-0.701213	0.233316	-0.674315	-0.675734	-0.348512	-0.681244	-0.658986
Ncapg	-0.65865	-0.70266	-0.336895	-0.336409	-0.139681	-0.714844	-0.407861
Kif2c	-0.631715	-0.664791	-0.749975	-0.697791	-0.729243	-0.720351	-0.713772
Ckap2	-0.662699	-0.808586	-0.502447	-0.452864	-0.75033	-0.411723	-0.489377
Terf1	-0.709321	-0.251606	-0.444534	-0.592009	-0.13772	-0.494824	-0.510938
Ccna2	-0.551411	-0.113768	-0.391464	-0.368405	-0.548252	-0.504353	-0.325672
Hn1	-0.59226	-0.275015	-0.576618	-0.571736	-0.292224	-0.442207	-0.535317
Akirin2	-0.630086	-0.415478	-0.393171	-0.430734	-0.771543	-0.276072	-0.364834
Cdc6	0.663412	0.329731	0.641346	0.880006	0.540116	0.469306	0.612158
Kif20a	-0.624343	-0.237195	-0.487536	-0.630671	-0.198738	-0.711938	-0.523583
Ckap5	-0.588702	-0.639705	-0.608364	-0.580935	-0.461904	-0.504455	-0.467479
Aurkb	-0.579345	-0.816992	-0.783364	-0.571655	-0.651653	-0.574321	-0.619082
Spdl1	-0.654468	-0.622872	-0.619197	-0.674296	-0.906598	-0.443514	-0.495662
Kif22	-0.555704	-0.594494	-0.609913	-0.636483	-1.0607	-0.728259	-0.736438
Pnrc2	-0.520336	-0.25279	-0.485711	-0.478532	-0.543614	-0.4687	-0.64159
Dbf4	-0.545191	-0.0593503	-0.495869	-0.453776	-0.261335	-0.445551	-0.204646
Srsf3	-0.343084	-0.457753	-0.310712	-0.289487	-0.455256	-0.360774	-0.287579
Bub1b	-0.605868	-0.187901	-0.570113	-0.680264	-0.17208	-0.617119	-0.447477
Ccnf	-0.427423	-0.301439	-0.412356	-0.356087	-0.254849	-0.44971	-0.369517
Odf2	-0.565905	-0.724537	-0.291856	-0.273002	0.175768	-0.1846	-0.332175
Knstrn	-0.554231	-0.988985	-0.444918	-0.526238	-0.197799	-0.357981	-0.29919
Rad21	-0.429361	-0.47036	-0.154361	-0.181294	-0.568198	-0.17267	-0.572372
Sgol1	-0.578761	-0.786009	-0.474597	-0.606627	-0.940078	-0.464214	-0.53648
Ttk	-0.471136	-0.491091	-0.808473	-0.444432	-0.312921	-0.321565	-0.439548
Fam64a	-0.517103	-0.412575	-0.491659	-0.613194	-0.900572	-0.623734	-0.633526
Brd8	-0.526557	-0.540675	-0.433738	-0.530801	-0.449079	-0.454592	-0.650054
Tuba1c	-0.530195	-0.440493	-0.303251	-0.370231	-0.423907	-0.513076	-0.437235
Hist1h1b	1.11233	0.537091	0.660905	1.24497	0.848066	0.720718	1.0502
Fzr1	-0.393538	-0.0497487	-0.525471	-0.370659	-0.331182	-0.5	-0.538159
Cenpc1	-0.442082	0.0728742	-0.342008	-0.288127	-0.384127	-0.365582	-0.577666
Racgap1	-0.517056	0.0399991	-0.358779	-0.367089	-0.549022	-0.377858	-0.756176
Ska3	-0.388073	-0.244384	-0.326954	-0.356219	-0.373628	-0.204414	-0.428031
Kdm5b	-0.498737	-0.550416	-0.340973	-0.397986	-0.183978	-0.348712	-0.648348
Cdca3	-0.473326	-0.438869	-0.5853	-0.216457	-0.552961	-0.471065	-0.292408
Birc5	-0.420261	-0.501827	-0.56179	-0.483913	-0.536325	-0.581326	-0.510417
Psmb1	-0.255816	-0.095683	-0.101547	-0.0876486	-0.0164217	-0.0294969	-0.105848
Rangap1	-0.51122	-0.344467	-0.510834	-0.445113	-0.665467	-0.508752	-0.357939
Cdc27	-0.4597	-0.350387	-0.281069	-0.186817	-0.37059	-0.44835	-0.218252
Ncaph	-0.461767	-0.857725	-0.452927	-0.462183	-0.0830382	-0.572508	-0.545236
Safb	-0.374413	0.141036	-0.189018	-0.273535	0.134781	-0.118802	-0.0095154
Cdc25c	-0.402026	-0.343313	-0.356337	-0.424732	-0.130381	-0.397391	-0.45255
Ctcf	-0.415065	-0.128005	-0.411142	-0.155301	-0.0614891	-0.294299	-0.377723
Clasp1	-0.386911	-0.145781	-0.18634	-0.29719	-0.062322	-0.249835	-0.366217
mt-Rnr2	-0.302645	-0.253238	-0.318324	-0.177084	-0.350673	-0.370435	-0.31238
Hnrnpdl	-0.31707	-0.250613	-0.12107	-0.0504682	-0.198178	-0.192135	-0.10753
Zfp260	-0.384799	0.423898	-0.322682	-0.33356	-0.190494	-0.194889	-0.328068
Iws1	-0.398033	-0.701766	-0.424219	-0.269551	-0.0873678	-0.0981563	-0.176988
Ddx3x	-0.353712	-0.549781	-0.299902	-0.38498	-0.470861	-0.511966	-0.403825
Psma7	0.224463	0.101397	0.190952	0.147831	0.279258	0.153576	0.231447
Tubb5	-0.206102	-0.202988	-0.195758	-0.152881	-0.265956	-0.198672	-0.197788
Ccdc18	-0.294965	-0.0655545	-0.135008	-0.249163	0.0203792	-0.18043	-0.520826
Dcaf8	-0.410602	0.24689	0.039659	-0.329145	-0.183317	-0.112927	-0.232688
Stag1	-0.413406	-0.305933	-0.219406	-0.12016	-0.374957	0.00525554	-0.335464
Tmed1	-0.420154	-0.256236	-0.0876032	-0.173025	-0.248846	-0.259298	0.125097
Ube2b	-0.31441	-0.324059	-0.400554	-0.397353	0.0235448	-0.177817	-0.140724
Hspa8	-0.246346	-0.124074	-0.0993488	-0.224514	-0.0123826	-0.198355	-0.184973
Zfml	-0.433694	-0.30413	-0.353827	-0.471385	-0.333606	-0.265562	-0.435897
H2afv	-0.298709	-0.209618	-0.183044	0.0444226	-0.226953	-0.0869398	-0.104297
Parp1	-0.287077	-0.31823	-0.145638	-0.134377	-0.0300315	-0.0673098	0.108641
Sec61g	0.418995	0.486141	0.416732	0.560386	0.721052	0.340588	0.59356
Timm10	-0.365373	-0.501532	-0.313292	-0.467023	-0.1663	-0.356739	-0.282371
C330027C09Rik	-0.363207	0.216074	-0.273691	-0.418668	-0.512353	-0.382028	-0.211308
Bora	-0.290685	-0.29484	-0.457879	-0.41689	-0.222112	-0.460249	-0.403343
Hist1h2an	0.466851	0.723066	0.247836	0.361119	0.690043	0.579708	0.518078
Fnbp4	-0.364406	-0.809663	-0.12049	-0.402506	0.182366	-0.155713	-0.307479
Fkbp4	-0.264717	-0.178762	-0.0519308	-0.141126	-0.212907	-0.0739436	0.0951183
Rpl8	-0.174093	-0.290508	-0.126914	-0.115536	0.0177156	-0.0279322	-0.170871
Utp3	-0.298716	-0.0274639	-0.0659683	-0.221803	-0.171201	-0.29077	-0.173843
Pspc1	-0.373177	-0.212924	-0.226633	-0.130136	-0.530051	-0.201051	-0.176082
Tmpo	-0.254364	0.035174	-0.182994	-0.259005	-0.135533	-0.102071	-0.272776
Usp14	-0.344957	-0.517351	-0.333915	-0.375669	-0.183811	-0.240415	-0.264474
Ercc6l2	-0.262768	-0.285436	-0.321087	-0.141525	0.0480826	0.108444	-0.263632
Ccnb2	-0.382346	-0.212905	-0.312378	-0.0674972	-0.43361	-0.280734	-0.330769
Eef1b2	-0.186898	-0.167869	-0.143282	-0.208985	-0.0534018	-0.204797	-0.115389
Emg1	-0.320696	-0.183095	-0.112848	-0.156331	-0.430674	-0.226949	0.122918
Ranbp2	-0.346599	-0.552941	-0.233755	-0.282092	-0.13418	-0.212246	-0.452806
Brix1	-0.265362	-0.729244	-0.267598	-0.180594	-0.134396	-0.115558	-0.0429223
Ska2	-0.365201	-0.204393	-0.264467	-0.231391	-0.290495	-0.484035	-0.188801
Ube2t	-0.261879	-0.477795	-0.320085	-0.169908	-0.352842	-0.0868736	-0.447889
Sae1	-0.264414	-0.338523	-0.269707	-0.150587	-0.195293	-0.348519	-0.257841
Ncor1	-0.292846	-0.182347	-0.0122172	-0.0547772	-0.519327	-0.338429	0.179587
Prpf6	-0.363796	-0.541051	-0.126839	-0.14094	-0.269411	-0.165903	-0.218611
H2afx	-0.421253	-0.195589	-0.237921	-0.223671	0.178045	-0.335922	-0.457511
Stoml2	-0.299581	-0.570371	-0.118849	-0.261385	-0.149477	-0.183679	-0.275729
Narf	-0.283156	0.562126	-0.262156	-0.153408	-0.214011	0.139619	-0.198558
Hnrnpa2b1	-0.145028	-0.227883	-0.136127	-0.0784359	0.00533897	-0.101719	-0.159965
Zmym2	-0.197569	-0.710706	-0.130065	-0.310417	-0.244145	-0.12518	-0.373876
Mrps17	-0.251562	-0.320105	-0.263434	-0.171695	-0.417764	-0.288464	-0.206422
Hirip3	-0.324579	-0.511985	-0.310624	-0.34921	-0.203488	-0.280834	-0.0336705
Dlg1	-0.315429	0.663139	-0.14136	-0.24933	-0.431493	-0.218773	-0.628323
Arhgef39	-0.128752	-0.141318	-0.136049	-0.165316	-0.221177	-0.0582601	-0.0256565
Gnl2	-0.291115	-0.350375	-0.179889	0.0714079	-0.199913	-0.106612	-0.0818583
Poc5	-0.223614	-0.464056	-0.318286	-0.178593	-0.378125	-0.131636	-0.356685
Eif3d	-0.258179	-0.210972	-0.126205	-0.28492	-0.206109	-0.190029	-0.14551
Atxn10	-0.232562	-0.0559528	-0.158893	-0.232001	-0.0546725	-0.206431	-0.290035
Rps13	0.404585	0.430149	0.470862	0.466498	0.373056	0.485179	0.594261
Gen1	-0.251253	-0.476152	-0.25655	-0.290534	-0.240652	-0.19295	-0.436293
Nup37	-0.255713	-0.649763	-0.296665	-0.397132	-0.643699	-0.385971	-0.239873
Chtop	-0.274762	-0.318687	-0.28254	-0.298374	-0.307006	-0.184866	0.0146546
Calm2	-0.158413	-0.0237048	-0.232518	-0.131427	-0.153484	-0.154036	-0.155917
Slc4a1ap	-0.259221	-0.457423	-0.286974	-0.303651	-0.224003	-0.147421	-0.453945
Rere	-0.183676	-0.578648	-0.19288	-0.145498	-0.0664601	-0.276738	-0.18585
Tomm70a	-0.256557	-0.258052	-0.0324923	-0.268041	0.130005	-0.243762	-0.0393577
Akap8	-0.298935	-0.446733	-0.0451198	-0.235386	-0.191332	-0.272513	-0.384398
Wdr75	-0.240971	-0.355661	-0.0905742	-0.276507	0.0692656	-0.348333	0.0514466
Sfpq	-0.181202	-0.28118	-0.0733535	-0.11186	-0.127578	-0.224546	-0.0606848
Evi5	-0.22201	0.0193521	-0.178623	-0.211717	-0.186297	-0.130752	-0.315793
Cul5	-0.250052	-0.0123511	0.0595432	-0.299128	-0.0392803	-0.223858	-0.00814764
Thumpd1	-0.273853	-0.405934	-0.170276	-0.176704	-0.353823	0.0319802	-0.0658207
Tsn	-0.244881	-0.704489	-0.0966894	0.11207	-0.115857	-0.136414	-0.190257
Rrs1	-0.291254	0.0961427	-0.1528	-0.162859	-0.280268	-0.00847708	-0.249006
Zfp191	-0.271052	-0.223161	-0.143779	-0.113846	-0.0561932	-0.170246	0.0244814
41339	-0.232642	-0.282254	-0.0465171	-0.304611	-0.421975	-0.100437	-0.133751
Fam160b2	-0.148756	0.0710599	-0.0199722	-0.0948094	0.0116119	-0.166117	0.0365626
Prdx2	-0.153959	-0.155123	-0.148867	-0.172841	-0.0865511	-0.0403447	-0.0532596
Daxx	-0.251435	-0.0657266	-0.194963	-0.230174	-0.126195	-0.123941	-0.0872373
Smek2	-0.224483	-0.0483103	-0.0548157	-0.0882288	0.345343	-0.196018	-0.146779
Copb1	-0.290377	0.343057	-0.207716	-0.273566	-0.471058	-0.145498	-0.395576
Rbbp7	0.275423	0.134268	0.0389327	0.00881674	0.0619175	0.0987338	0.04248
Hnrnph1	-0.230553	-0.535164	-0.182995	-0.191876	-0.163097	-0.242019	-0.0584538
Unc50	-0.217302	0.33743	-0.100588	-0.22932	-0.00882907	-0.400643	-0.262469
Nedd4	-0.192783	0.186277	-0.242498	-0.162043	-0.452302	-0.127082	-0.22709
Ube2k	0.214608	-0.178384	0.241097	0.0973646	0.134854	0.152999	0.207251
Rbm6	-0.251512	-0.210647	-0.394873	-0.342733	-0.197666	-0.00555194	-0.120137
Cdk12	-0.247534	0.107984	-0.231569	-0.319136	0.0907379	-0.122051	-0.161845
Eif3m	0.246008	-0.113706	0.133334	-0.0389888	0.09815	0.0244407	0.0669506
Tmem70	-0.231335	0.0569983	-0.0627129	-0.132202	-0.120438	-0.169701	0.109527
Txndc9	-0.239003	-0.192252	-0.299839	-0.295938	0.0505677	-0.145245	-0.0750302
Trpm7	-0.199361	-0.567498	-0.0229509	-0.172176	0.269147	-0.20083	-0.195042
Pdzd11	-0.219117	0.249494	-0.0863273	-0.08534	0.114209	-0.0286269	-0.213885
Cdc40	-0.249996	-0.0625757	-0.289381	-0.0491348	0.00487455	-0.237583	-0.101636
Stub1	-0.175191	0.0193343	-0.108133	-0.134254	-0.137247	-0.370515	-0.00426838
Tial1	-0.272181	-0.36707	-0.0735976	-0.212155	0.165945	-0.293778	-0.293449
Rps8	0.146214	0.074921	0.0726034	0.0149957	0.192646	0.069196	0.104146
Mettl23	-0.196862	-0.0676462	0.104642	-0.0365499	0.155375	0.0135589	-0.264159
Ythdf2	-0.211559	-0.0947176	-0.101769	-0.113622	-0.0154919	-0.23285	-0.0628848
Vbp1	-0.258153	0.0177637	-0.20623	-0.215482	-0.199917	-0.181232	-0.0740597
Lias	-0.212386	-0.529977	-0.111581	-0.175383	-0.257573	0.0181322	-0.319025
Rab14	-0.261893	0.00562611	-0.194228	-0.186524	-0.552635	0.0444748	-0.190575
Smarcc1	-0.183882	-0.468467	-0.144651	-0.159697	-0.0700438	-0.298154	-0.0176093
Prkra	-0.224527	0.0671894	-0.107692	-0.115669	-0.109322	-0.0912164	-0.200609
Rab10	-0.247941	-0.166599	-0.109307	-0.0995966	-0.588327	-0.150448	-0.51185
Ddx17	-0.250631	-0.15644	-0.242293	-0.183273	0.052415	-0.133199	-0.278494
Serbp1	0.111987	-0.204393	0.114337	0.0813347	0.0491949	0.0140794	0.166578
Smu1	-0.191667	-0.132569	-0.175129	-0.271152	-0.552543	-0.165074	-0.14148
Fam216a	-0.232636	-0.252424	-0.172829	-0.105259	-0.260531	-0.152061	-0.145887
Smc2	-0.198112	-0.0290929	-0.280129	-0.260488	-0.357814	-0.303478	-0.0944768
Uaca	-0.311218	0.52406	-0.0733698	-0.145427	0.399047	-0.00665331	-0.293234
C530008M17Rik	-0.225537	-0.448819	-0.0628252	-0.0653666	-0.255403	-0.0157211	-0.0506936
Snhg1	-0.207816	-0.0406125	-0.143607	-0.0690637	-0.166196	-0.115447	-0.427351
Macf1	-0.208476	-0.271789	-0.059433	-0.172765	-0.274747	-0.0135587	-0.13644
Cyc1	-0.238187	-0.661903	-0.189707	-0.346557	0.273736	-0.0899569	-0.147332
Pus10	-0.159889	-0.0524856	-0.151698	-0.142648	-0.0215916	-0.0384783	0.109079
Wdr33	-0.18636	-0.0251651	-0.176851	-0.107622	-0.492764	-0.147171	-0.0774004
Pafah1b2	-0.191973	-0.332075	-0.180012	-0.176184	-0.214582	-0.109674	-0.171483
Igf2bp3	-0.169423	0.0671783	-0.280312	-0.211373	0.120518	-0.349794	-0.0852562
Idh3b	-0.172447	0.0118594	-0.308619	-0.247696	-0.343392	-0.185379	-0.165131
Mcl1	-0.201062	-0.112721	-0.0987423	-0.0726094	-0.364555	-0.303031	-0.286748
Arl3	-0.167186	-0.226622	-0.13044	0.0512521	-0.0247878	0.0543455	0.0301059
Melk	-0.255543	-0.184733	-0.0683698	-0.357181	-0.2611	-0.226598	-0.48773
1300002E11Rik	-0.179473	0.145264	-0.164873	-0.148146	-0.381482	-0.035822	-0.188055
Taco1	-0.115985	0.0339938	-0.114009	0.0361488	0.00209107	-0.100919	-0.0981069
Ppp1r12a	-0.167935	0.126827	-0.155601	-0.122477	-0.247329	-0.134269	-0.234373
Ypel3	-0.183196	0.047521	-0.0474086	0.00579566	-0.0335267	-0.218557	-0.0132157
Shoc2	-0.13167	0.0932716	-0.161022	0.0466901	0.135958	0.0500632	0.110113
Gtl3	-0.213271	0.45584	0.115438	-0.180675	0.300453	-0.155163	-0.267383
Serinc1	-0.269565	0.0041068	-0.225978	-0.32313	-0.36027	-0.0652815	-0.492295
Chd9	-0.181805	-0.177209	-0.135245	0.080495	-0.0927908	-0.164375	0.065118
Gtf2i	-0.166588	-0.1058	-0.18076	-0.20764	0.260786	-0.31204	-0.609605
Smc1a	-0.197465	0.28754	-0.166706	-0.370415	-0.413649	-0.249026	-0.307511
Cd2bp2	-0.186483	-0.18882	-0.213219	-0.224497	0.244508	-0.171594	-0.15995
Rsf1	-0.156508	-0.0112413	-0.0950371	-0.109408	0.150242	-0.0486995	-0.403705
Mpnd	-0.23681	0.0558294	0.0135629	-0.161741	-0.25075	-0.138879	0.0646756
Dnajc10	-0.226782	-0.364192	-0.0664007	0.0150033	0.123951	-0.173383	0.232997
Ppig	-0.196365	-0.175127	-0.155752	-0.137343	-0.344619	-0.351039	-0.221152
Chordc1	-0.213862	-0.238635	-0.347783	-0.232165	-0.137663	-0.296879	-0.0689639
Eif1a	-0.17707	-0.486	0.00350728	-0.193054	-0.0575642	-0.298915	-0.197866
Nudcd2	-0.173522	-0.262249	-0.22974	-0.0989019	-0.147491	-0.241845	-0.171726
Surf2	-0.188735	-0.181766	-0.275821	-0.232953	-0.0180485	-0.300691	-0.208728
mt-Nd5	0.215835	0.149378	-0.00498258	-0.106661	0.0772715	-0.107286	-0.222225
Vars	-0.178473	-0.370383	0.0214023	-0.238342	-0.177905	0.0447693	-0.234828
Gnas	-0.169362	0.040636	-0.139708	-0.158322	0.0264657	0.00582543	-0.0585724
Cnn3	-0.196124	0.234678	-0.0628402	-0.0488896	-0.161105	-0.128772	-0.116944
Ttc4	-0.25164	-0.28007	-0.257107	-0.324556	-0.280361	-0.127551	-0.243623
Lbr	-0.205897	0.0102393	-0.105125	-0.172834	-0.310417	-0.204937	-0.0688359
2610301B20Rik	-0.127565	-0.177801	0.0885866	0.00318729	-0.042327	-0.0518008	-0.099142
Myl12a	0.275383	0.0566578	0.0963601	0.139037	-0.139441	0.206083	-0.0244402
Mrpl46	-0.223932	-0.314024	-0.0238521	-0.0139068	0.0397277	-0.218614	-0.15758
Pop4	-0.196526	-0.196107	-0.0634679	-0.206431	-0.212601	-0.107266	0.0886639
Hnrnpk	-0.137835	-0.247404	0.119898	0.0388972	0.00817472	-0.178175	-0.110474
Tuba1b	-0.124686	-0.106348	-0.104328	-0.0961163	-0.103917	-0.135493	0.0149051
Hnrnpul2	-0.219391	-0.0217234	-0.0140045	-0.0575957	0.173675	-0.179513	-0.111294
Tmed5	-0.0968966	-0.284292	-0.252362	-0.292567	-0.352795	-0.302201	-0.24622
Ciapin1	-0.185923	-0.0958968	-0.203602	-0.258562	-0.219604	-0.229291	-0.162168
Psma2	0.149476	0.0015707	0.0541198	-0.018691	0.00799871	0.062869	0.154011
Psmd6	0.164964	-0.196835	0.203068	0.0153548	0.326703	0.206046	0.0287509
Tspan3	-0.184772	0.15467	-0.0972608	-0.0587553	-0.0326107	-0.0863498	0.0576787
Tpd52l2	-0.213483	-0.1536	-0.19049	-0.208423	-0.426824	-0.291727	-0.184956
Adh5	-0.19806	-0.708549	-0.130727	-0.189913	-0.293422	-0.234813	0.00184904
Mat2a	-0.168293	-0.592679	-0.0727146	-0.137757	0.0467567	-0.250556	-0.0544655
Eif4g2	-0.12859	-0.322653	-0.0629847	-0.0506761	-0.0152431	-0.200466	-0.275358
Rbmx	-0.238777	-0.533688	-0.0879376	-0.0729164	-0.239183	-0.0877367	-0.259654
Rplp0	0.090595	-0.0659507	-0.00150816	0.0120669	-0.179087	-0.0200501	0.0953266
Mrps21	0.265297	1.01564	0.318754	0.489683	0.326776	0.624191	0.52378
Eif2s1	0.146313	-0.132547	-0.000935615	-0.0300391	-0.144537	-0.0738417	0.051055
Ppp2r5e	-0.212535	-0.227217	-0.302977	-0.245774	-0.350261	-0.0898581	-0.432833
Hsp90b1	0.155429	0.251382	0.0497831	0.117052	0.11221	0.148507	0.097289
Zkscan8	-0.0664183	-0.0182245	-0.0141586	-0.0667273	-0.0450028	-0.0493995	-0.0381466
Pdia4	-0.154273	0.0331803	-0.1323	-0.0727074	0.0541491	0.138242	-0.196738
Dock7	-0.198839	0.128053	-0.0853818	-0.0978714	-0.106226	-0.29505	0.081387
Kif3a	-0.119271	-0.689356	0.0238189	-0.185254	0.187274	0.00748938	-0.0844705
Ehmt1	-0.190743	-0.252794	-0.0621577	-0.106699	-0.168614	-0.0408419	-0.0245052
Gpbp1	-0.214984	-0.244957	-0.0752165	-0.181998	-0.00491104	-0.124522	-0.125826
Gdi2	-0.155393	-0.191615	-0.0618157	-0.0765036	0.222972	-0.0758716	-0.15673
Ptms	-0.237949	-0.0915664	-0.351142	-0.121087	-0.264983	-0.238249	-0.410086
Nrbf2	-0.125692	0.615943	0.0750167	-0.0407884	-0.0703976	-0.0529466	0.115437
Ppfia1	-0.168029	-0.0916004	-0.0677552	-0.255231	0.277373	-0.195593	-0.282743
Psmd8	-0.187553	-0.217037	0.0073617	-0.0590874	0.123354	-0.0543305	-0.0606737
Rpl4	-0.106462	-0.42787	-0.0276414	-0.136915	-0.0594454	-0.163718	-0.0962691
Rtcb	-0.184784	-0.288215	-0.129298	-0.0800639	0.1607	0.00484471	-0.172329
Rhot1	-0.142453	0.0576786	-0.0930077	-0.0840621	-0.518606	-0.0800622	-0.275123
Taf1d	-0.180446	-0.454283	-0.056631	-0.0665828	-0.0122012	-0.0484806	0.0927879
Cct4	-0.160482	-0.436003	-0.122929	-0.256228	-0.194927	-0.216515	-0.135515
Pdha1	-0.181212	-0.372817	-0.0633815	-0.0455144	0.0886458	0.0948427	-0.0178414
Thumpd3	-0.159341	-0.603139	-0.215335	-0.178022	-0.128568	-0.0963308	0.0450172
Erp29	-0.114396	-0.0877673	-0.148684	-0.12996	0.448145	-0.0249045	-0.241125
Snrpb	-0.118065	-0.190302	-0.169224	-0.141014	0.0352683	-0.171728	-0.0787118
Lrpprc	-0.163851	-0.529175	-0.304297	-0.0808781	-0.00161088	-0.161897	-0.25453
Arpc1a	-0.155535	-0.175287	-0.231348	-0.0803856	0.277785	-0.204935	-0.199629
Crabp2	-0.427053	-0.918346	-0.0363645	-0.45405	-0.259043	-0.220044	-0.303811
Rap1b	-0.115355	-0.660508	-0.158551	-0.237707	-0.170272	-0.0679891	0.0358726
Cacybp	0.118537	-0.467931	0.0558652	0.030896	-0.126042	0.0787711	0.197005
Cad	-0.11217	-0.0433003	0.0853275	-0.0728322	0.0845642	-0.101365	-0.0114173
Pagr1a	-0.178396	-0.523463	-0.290298	-0.13472	-0.129279	-0.00457185	-0.12094
Lmnb1	-0.123783	0.358925	-0.18018	-0.241388	-0.360334	-0.282794	-0.0508407
Pkm	-0.128505	-0.283756	-0.0487301	-0.137613	-0.28495	-0.261192	-0.114161
Pomp	0.162363	-0.537208	-0.0105241	-0.14148	-0.156055	-0.102495	0.261825
Mob4	-0.158425	0.0741528	-0.354729	-0.215757	0.398381	0.0457922	-0.181173
Otx2	-0.222037	-0.387735	-0.209314	-0.0466253	-0.187042	0.30465	-0.117057
Zfp207	0.175924	-0.363127	0.118079	-0.0216388	-0.00268163	0.0543613	-0.0462105
Ap3s2	-0.170405	0.114645	-0.0381205	-0.0227389	-0.110423	-0.127848	0.0330307
1110038F14Rik	-0.14064	-0.495673	-0.0584828	-0.33654	-0.1787	-0.10321	-0.289749
Slu7	-0.168044	-0.461623	-0.173922	-0.271892	0.115948	-0.196826	-0.256449
Vps28	-0.103239	-0.176331	0.0994278	0.0595405	0.0712831	-0.0566961	-0.162974
Cuedc2	-0.122504	-0.0313041	-0.0594453	0.0716601	-0.151695	0.0401121	0.00605003
Cs	-0.127184	0.127841	-0.0960948	-0.16914	-0.215901	-0.00937553	-0.0432716
Trim28	-0.141561	-0.392611	-0.0359916	-0.114078	-0.271205	-0.128957	0.184537
Sfswap	-0.124835	-0.0396043	0.013796	-0.0815157	-0.0879908	-0.244043	-0.440442
Zwint	-0.150472	-0.381637	-0.045825	-0.320877	-0.016071	-0.290039	-0.134902
Rps5	-0.076093	-0.256259	-0.0708641	-0.0780156	-0.212511	-0.0910922	-0.0518108
Vdac2	-0.143331	0.270917	-0.128877	-0.127607	-0.158794	-0.277756	-0.1864
Swi5	-0.123307	0.195561	-0.141749	-0.0395156	-0.340648	-0.0493252	-0.0778417
Plk4	-0.110808	-0.460254	-0.220611	-0.313565	-0.175115	-0.240184	-0.233878
Tdp1	-0.0973614	-0.106997	-0.0913405	-0.0919344	0.0404725	-0.0854773	-0.228955
Ostc	-0.165011	-0.0957548	-0.196649	-0.0975254	-0.098955	-0.213662	0.0869037
Cks1b	-0.167532	-0.134299	-0.102121	-0.32158	-0.277706	-0.11593	-0.17924
Csnk1a1	-0.103241	-0.163215	0.0198175	-0.0632924	-0.295043	0.0194302	-0.0829068
Idnk	-0.103781	-0.037424	0.0200209	0.0966489	-0.1359	-0.0836399	0.163344
Atp5a1	-0.107443	-0.332109	-0.104708	-0.172358	-0.102943	-0.00902584	-0.00636505
Eif3i	-0.135766	-0.497645	-0.154243	-0.231095	-0.158637	-0.221322	-0.0113157
Ccdc90b	-0.18913	0.256893	-0.0829577	-0.0551231	0.275481	0.0487007	-0.0932376
Tceal8	-0.155916	0.259174	-0.261217	-0.187927	-0.0566562	-0.0927247	-0.0568514
Zmynd11	-0.158424	0.328198	-0.172739	-0.205647	0.0477954	-0.118452	-0.0889916
Zfp445	-0.0375122	-0.167703	-0.0746801	-0.0310288	-0.229698	-0.012259	-0.14632
Ccar1	-0.153548	-0.0810867	-0.00116701	0.0928051	-0.13262	-0.0368007	0.0789755
Lsg1	-0.134459	-0.717951	-0.0748679	-0.0028151	-0.224029	-0.365876	-0.035188
Rala	-0.0790342	-0.141088	-0.128974	-0.191213	-0.441324	-0.070695	0.176635
Psmd11	-0.115698	-0.361526	0.0510035	-0.0955574	-0.155431	-0.133071	0.0519713
Cdk7	-0.117266	-0.223168	-0.223417	-0.0862278	-0.134172	-0.100316	-0.146776
Psmc5	0.135891	-0.126364	0.0122694	-0.00879278	0.0249101	-0.107479	0.222519
Ago1	-0.0674416	-0.330239	-0.097373	-0.18368	-0.101353	-0.143749	-0.181001
Mapre1	-0.119963	-0.333845	-0.20381	0.00874359	-0.148385	-0.094492	0.00634093
Tomm22	-0.13259	-0.178041	-0.0583367	-0.153562	0.0976752	-0.15352	-0.0617434
Arl6ip6	-0.12387	0.0335219	0.319183	0.181679	0.0855823	0.24827	0.00858962
Rars2	-0.136324	-0.188395	-0.188242	-0.194889	-0.245596	-0.0451208	-0.181288
Pitpnb	-0.151191	-0.369722	-0.218169	-0.206042	-0.35853	-0.0271423	-0.450947
Med19	-0.15049	0.0688632	-0.0635296	-0.0950105	-0.102546	0.0532901	0.108537
Hspa4l	-0.161309	0.121491	-0.00651088	-0.104976	-0.517525	0.122794	-0.121176
Dohh	-0.114072	-0.195648	-0.263905	-0.0829562	-0.238344	-0.236644	-0.229813
Usp22	-0.127717	0.0680565	-0.00482032	-0.0643934	-0.042434	0.0333411	-0.20445
Traip	-0.066118	-0.022061	-0.245085	-0.166093	0.0152763	-0.177849	-0.35114
Api5	-0.164109	-0.368316	-0.0638709	-0.149919	0.105445	-0.0495904	-0.00156221
Armcx1	-0.0928478	-0.448351	-0.0550276	-0.134157	-0.0187003	-0.0381507	-0.198204
Nxf1	-0.146392	-0.0132054	-0.142751	0.0597671	0.127514	-0.141021	-0.292943
Suv39h2	-0.142624	-0.118179	-0.202663	-0.317225	-0.422733	-0.269496	-0.0114517
Trappc4	-0.126225	-0.265048	-0.137239	-0.0668045	-0.356915	0.0238437	-0.17323
Ywhab	-0.0697783	-0.378532	-0.14041	-0.0628463	0.0804248	-0.200679	-0.197047
Cst3	-0.155287	0.088966	-0.196002	-0.0778096	0.0145014	-0.0402117	-0.240598
Tcf12	-0.219162	-0.574378	-0.164647	-0.128586	-0.443571	-0.200675	-0.47679
Cetn3	-0.0796145	-0.444259	-0.0988429	-0.113606	-0.0160795	0.0207872	0.00244061
Frg1	-0.0914197	-0.169767	-0.1955	-0.347067	-0.161828	-0.336519	-0.299777
mt-Rnr1	-0.199158	0.013016	-0.418782	-0.271409	-0.194343	-0.257899	-0.38275
Fus	-0.109007	0.147002	-0.0203693	-0.143837	0.0272532	-0.113644	-0.0671422
Cct6a	-0.0827279	-0.0101162	-0.0108927	-0.117326	-0.0999196	-0.208418	-0.137674
Grwd1	-0.0986341	-0.094028	-0.0333126	-0.156923	0.0563128	-0.211882	0.000319542
Dhx9	-0.15375	-0.423647	-0.272391	-0.030172	-0.542834	-0.0848752	-0.0529209
Rpl7l1	-0.132582	-0.134408	-0.275417	-0.0823317	-0.0247336	-0.305516	-0.128697
Meg3	-0.283241	0.459138	-0.36372	-0.453102	-0.452833	-0.163806	-0.294861
Gtpbp4	-0.117714	-0.660417	-0.0477203	-0.241876	-0.426678	-0.235087	-0.0812373
Banf1	-0.0675451	-0.151919	-0.133657	-0.163612	-0.0739664	-0.201016	-0.0954164
Mki67ip	-0.0815988	-0.644944	-0.197655	-0.266969	0.290149	-0.277736	-0.116271
Dnajc2	0.144298	0.02422	0.128935	0.0480742	0.515343	0.0905942	0.285767
Timm17a	-0.112318	-0.430782	0.0883954	-0.345016	-0.232886	-0.262103	-0.0451162
Zfp330	-0.142848	-0.0228607	-0.263884	-0.175565	-0.30251	0.0292747	0.097683
Bhlhb9	-0.233633	0.116665	0.119326	-0.274435	0.252338	-0.121353	-0.101712
Fignl1	-0.141832	0.324119	0.1796	-0.23099	0.00418098	-0.466819	-0.432618
Tspan31	-0.097717	-0.151954	0.038084	-0.0483771	-0.253962	0.0296183	-0.135734
Cog4	-0.0856809	0.212382	-0.128855	0.0480762	-0.0342619	-0.173893	-0.231811
Cct3	-0.0645566	-0.693673	-0.258336	-0.189219	-0.362839	-0.226514	-0.228686
Cfl2	-0.0853648	-0.602576	-0.106598	-0.0704033	-0.299356	-0.0504999	-0.135901
Asun	-0.0906736	-0.842043	-0.193277	0.000530742	-0.147613	0.00809988	-0.180037
Psmd4	0.136856	-0.261902	-0.00276575	0.120831	0.209917	-0.00106898	-0.00995361
Nip7	-0.0922793	-0.341592	-0.137301	-0.128615	0.0568543	0.0444733	-0.0607646
Ubqln2	-0.153529	0.0401987	-0.0803419	-0.263902	0.135394	-0.0684709	-0.0877536
Mrpl12	-0.103387	-0.0515487	0.0151788	-0.142786	-0.0242268	-0.034525	-0.0213463
Ccdc160	-0.117421	0.0402859	-0.0358886	-0.0596283	0.0439178	-0.143482	-0.181472
Gspt1	0.124855	-0.568405	0.0662514	-0.0907408	-0.19004	-0.25932	0.0186795
Rps4x	-0.0761096	-0.193715	-0.00879399	-0.0256927	-0.0292561	-0.150743	-0.0219821
Bms1	-0.140819	-0.270659	-0.11639	-0.211522	-0.355136	-0.259462	-0.136982
Bptf	-0.141901	0.238323	-0.110899	0.00134474	0.0041991	0.0121396	-0.469575
Tmem97	-0.116575	-0.19338	-0.0451298	-0.237508	-0.223518	-0.155813	-0.252635
Topbp1	-0.171591	0.178537	-0.0584705	-0.207795	0.143491	-0.165858	-0.0735687
Tomm40	-0.109359	0.0817773	-0.168374	-0.132122	0.274776	-0.158194	-0.036871
Sf3b1	-0.0805678	0.0233301	-0.149253	-0.0237645	-0.257127	-0.0292281	-0.0521647
Triap1	-0.0708143	-0.120486	-0.293001	0.132407	-0.129592	-0.301859	-0.271506
Hspa4	-0.0858827	-0.44388	0.0110795	-0.0501615	-0.110853	-0.230154	-0.109809
Etfb	-0.127018	0.485946	-0.121976	-0.088237	0.015732	-0.22792	-0.181488
Ywhae	-0.0718344	-0.153252	-0.0750727	-0.0516622	0.100565	0.00425406	-0.0611876
Cep78	-0.104552	-0.683971	-0.0804252	0.0321179	-0.0432284	-0.0651988	-0.127757
Chd7	-0.120222	-0.41308	-0.100437	-0.323026	-0.0984783	-0.12558	-0.427069
Arl4c	-0.151793	0.499183	-0.179321	0.0749145	-0.117518	-0.0472375	0.0403181
Clta	-0.0848497	0.144781	-0.155112	-0.210166	-0.127999	0.0471471	-0.134953
Yeats4	-0.0802649	-0.455539	-0.0745818	-0.152637	-0.173203	-0.0467057	-0.0718971
Anp32b	-0.0687019	-0.330117	0.0242087	-0.0804813	0.0110793	-0.0679291	0.129938
Senp2	-0.097284	-0.349712	-0.0264415	-0.0825861	0.00457006	-0.0264475	-0.0436569
Bud31	-0.128158	-0.0396078	0.0508016	-0.0792833	-0.0859865	-0.0579653	-0.0234069
Strn3	-0.114457	0.282911	-0.247595	-0.309786	-0.187654	-0.159963	-0.221398
Ppa1	-0.112115	-0.425868	-0.128524	-0.11618	-0.138089	-0.295368	0.000101557
Psmb6	-0.0652624	-0.0736305	0.0551161	-0.0828058	-0.0266012	-0.0457139	-0.0990031
Dnttip2	-0.0696521	-0.119848	0.0854421	0.0563494	-0.181966	-0.0674333	-0.0977464
Srek1	-0.0987406	0.0121583	-0.282392	-0.346225	0.132739	-0.320314	-0.379647
Cct8	-0.086467	-0.12046	-0.143825	-0.0561915	-0.103375	-0.291629	-0.22092
Ralgps2	-0.0819017	0.258143	-0.0670917	-0.138394	0.144614	-0.0158361	0.171798
Ccnd2	-0.266947	-0.675214	0.133426	-0.135531	0.100282	-0.304984	-0.0495353
Commd1	-0.0747603	-0.429222	0.043053	-0.0106334	0.0614838	0.000179598	-0.0490073
Sdhaf2	-0.0916868	-0.0587843	0.0239212	-0.0473192	0.122785	-0.0678228	-0.125807
Ddx1	-0.0900105	-0.421384	-0.029078	-0.178823	-0.109386	-0.267313	-0.105746
Nedd8	0.107447	-0.222154	0.0925851	0.0218262	0.11167	0.181295	-0.0310068
Wdfy1	0.129504	-0.279001	-0.0274374	-0.203402	-0.252846	-0.028384	-0.0888347
Gnb2l1	-0.0783961	-0.122241	0.00965978	-0.144936	-0.0910494	-0.207038	0.00097359
Baz2b	-0.10022	-0.271909	-0.173018	-0.162669	-0.380562	-0.215103	-0.101924
Zfp940	-0.0151452	0.0463804	-0.0154439	-0.0957255	0.0757011	0.119069	0.01461
Nol7	-0.101894	0.139154	0.0685341	0.102775	-0.0627729	-0.253626	-0.045739
2700094K13Rik	-0.0700866	-0.101296	0.0777714	0.0173603	-0.300415	-0.00489432	0.0407053
Ddx39	-0.0934544	-0.616303	-0.0386417	-0.110873	0.161307	-0.0675191	0.117859
Pelp1	-0.113166	-0.367208	-0.092763	-0.304202	-0.339449	-0.0270646	-0.486975
Rps3a2	0.0986103	-0.326603	0.143659	-0.0512182	0.0706727	0.124049	-0.00144463
Zkscan3	0.00138034	-0.352512	-0.165967	-0.084345	-0.314011	-0.102353	-0.147449
Spag9	-0.0754585	0.445992	-0.0259674	-0.225288	-0.102965	-0.168668	0.0589388
Klhl13	-0.0348265	-0.455854	-0.165423	-0.0522487	0.012189	0.356249	0.0283937
Sfrs18	-0.0633836	0.313446	-0.281275	-0.198789	-0.465674	-0.0413511	-0.385618
Ptbp2	-0.124732	0.0472296	-0.0700007	-0.183874	0.169656	0.111581	-0.143613
Ltv1	-0.087156	-0.129488	-0.0109109	-0.151235	-0.136234	-0.14147	-0.286475
Fign	-0.0219492	-0.285249	-0.249541	-0.124439	-0.136244	-0.0871527	-0.244601
Cops5	-0.0681146	-0.249473	-0.00526293	-0.0100503	-0.315809	-0.0740553	0.0515635
Galk1	-0.0594118	-0.177633	-0.218254	-0.138463	-0.45426	-0.00195022	0.0693674
Psmb4	-0.11663	-0.109691	-0.180977	-0.0407641	-0.287032	0.00494768	-0.127968
Suclg1	-0.0592939	-0.103124	-0.133669	-0.0541931	0.0253343	0.138005	-0.269936
Ing4	-0.144335	0.0484147	-0.276143	-0.105495	-0.325597	-0.0251658	-0.374572
Cct5	0.0998645	-0.205099	-0.00549814	-0.0417629	0.101874	-0.10367	0.0778892
Rfc4	-0.0641864	-0.319861	0.0313779	-0.0829238	-0.0905562	0.0172563	-0.00200982
Blmh	-0.054385	-0.450009	-0.176049	-0.196877	0.0455649	-0.371661	-0.166166
Cox4i1	0.0805597	0.095046	0.01211	-0.0551696	0.0860624	0.0968727	0.131754
Gmps	0.0835963	-0.177337	0.0878362	0.0477837	0.42161	-0.00854633	0.366473
Wdr26	-0.0912595	0.05207	-0.0454199	-0.0870646	-0.612847	0.0782106	0.129693
Chchd2	0.0508073	-0.0777395	-0.0237154	-0.00846782	-0.129947	-0.01956	0.0710591
Bzw1	0.0876834	-0.223586	0.0480668	-0.0349565	0.02563	-0.194484	-0.0150717
Wdr43	-0.100816	-0.264377	-0.0607065	-0.293095	-0.343462	-0.270261	-0.170248
Vma21	-0.0530013	0.0243349	-0.0267094	0.10903	0.212302	0.035332	0.0442731
Whsc1	-0.0625642	-0.227262	0.0578363	0.181214	-0.120524	0.0555181	0.106495
Golga4	-0.0829666	-0.0187064	-0.0128259	-0.132627	-0.0308502	0.106542	-0.296155
Taf7	-0.0691483	0.135388	0.359972	0.193719	-0.161425	0.104988	0.136983
Mcts2	-0.0996529	-0.451831	-0.0872078	-0.114619	-0.597429	-0.171955	-0.229804
Zfand5	-0.0149781	-0.0426123	-0.152946	-0.126466	-0.480843	-0.206893	-0.379854
Prdx1	0.0731911	0.00642521	-0.104171	-0.0372482	0.050297	0.117316	-0.0113337
Dctn2	-0.0552345	-0.0940377	-0.121207	-0.214507	-0.0661449	0.0461857	0.0873119
Nap1l1	0.0946976	0.045932	0.0795965	0.0558763	-0.230774	0.128491	0.195681
Med8	-0.0489448	-0.205177	-0.181994	-0.242867	-0.0701809	-0.18527	0.0326332
Aimp2	-0.0604321	-0.370103	0.0542627	-0.1183	-0.321471	-0.198455	-0.0973442
Stbd1	0.0772067	-0.124861	-0.0889827	-0.0521389	-0.0719201	-0.00316548	-0.153544
Fam50a	-0.102802	-0.417733	0.0235798	-0.107577	0.466328	-0.0119077	0.0811546
Cwc27	-0.00780004	-0.106599	-0.180892	-0.204838	-0.0998816	-0.362925	-0.151515
Cdh2	-0.112999	-0.201431	-0.0942704	-0.294384	-0.198959	-0.0381078	-0.148385
Zfr	-0.0682856	-0.556978	0.00163389	-0.151295	-0.228884	-0.231833	-0.26499
Fip1l1	0.137798	-0.239341	-0.0700881	-0.0343328	-0.288314	-0.178526	-0.0918921
Psmb5	0.0630082	-0.0654628	0.0757253	0.0248653	0.0499094	-0.0727201	0.16407
Nhp2	-0.0624779	-0.812706	-0.0976085	-0.231561	-0.176407	-0.0159716	0.0907607
Mak16	-0.0605489	-0.161228	0.00366805	0.00208802	-0.214712	-0.171573	0.0977695
Snap47	-0.0513572	-0.57442	-0.1397	0.0442366	-0.38453	-0.032948	-0.0436252
Ldha	-0.0378626	-0.604258	-0.0865389	-0.109963	-0.233805	-0.18798	-0.0853303
Cyb5r3	-0.0557623	0.182246	-0.0644085	-0.140177	-0.280192	-0.292998	0.19706
Fyttd1	-0.0522332	0.00340106	-0.0253778	-0.217251	0.0891293	-0.0220419	-0.101161
Capza2	-0.0414768	-0.140287	0.157649	0.0960937	-0.106609	0.0737343	-0.0979405
Spag7	-0.0721439	0.180762	-0.262574	-0.0897863	-0.449301	0.0680598	-0.0652161
Rps3	0.0457451	-0.056975	-0.0356833	0.0292563	-0.030253	0.00194811	0.0815363
Stag2	-0.0430426	-0.345946	-0.167915	-0.080855	0.0855712	0.0302503	-0.195398
Bcl2	-0.028249	-0.171806	-0.0490637	-0.0660316	0.1945	-0.26161	-0.108968
Plaa	-0.034974	-0.307366	0.00259503	-0.103226	-0.0933882	-0.0727524	-0.231305
Fkbp9	-0.0185636	-0.144702	-0.097294	0.0209902	0.00199323	-0.0487251	-0.215714
Mdh2	-0.0471595	-0.384034	0.104724	-0.169238	-0.0400297	0.0424991	-0.195418
Sec13	0.0954254	-0.540703	0.0951873	-0.16532	-0.510594	0.067192	-0.299963
Arfip1	-0.100949	0.207129	-0.248977	-0.322193	-0.0914839	-0.0148086	-0.311593
Cnbp	-0.055866	-0.424067	-0.0309065	-0.106279	-0.244199	-0.184655	-0.10662
Crcp	0.00569325	0.0519571	-0.251388	0.0244832	0.210529	-0.272667	0.070302
Psme4	-0.0658535	-0.519135	-0.0194764	0.0243363	0.0724937	0.188363	-0.0885446
Fubp1	-0.0656258	-0.30232	-0.0330722	-0.113375	-0.15097	-0.100908	0.000333413
Rpl13a	0.0483149	-0.0730845	-0.00574002	-0.00334757	-0.0366842	0.100344	-0.0254768
Cops3	0.00109134	-0.351028	-0.175577	-0.00552522	0.06377	-0.103783	-0.248561
Sh3bgrl	-0.0361878	0.230955	-0.206208	-0.157022	-0.101753	-0.136306	0.0560709
Rps2	0.0509726	-0.173969	-0.0759643	0.00315408	-0.17793	-0.0935512	-0.0642566
Ube2e1	0.0951119	0.483488	0.127708	-0.0145691	0.450945	-0.188453	-0.18319
Eif4e2	-0.0435678	-0.421744	0.0345806	-0.0352909	0.001006	-0.113167	0.0640407
Pebp1	-0.0370209	-0.0547013	-0.0507878	0.0118227	0.323289	0.00545575	-0.00701232
Txnrd1	-0.0780062	-0.0218922	-0.118091	-0.0292514	-0.169473	-0.191676	-0.19718
Gm10275	-0.0643395	-0.0494023	-0.0223665	-0.0067403	-0.104214	-0.143543	0.0993935
Fth1	0.0903902	0.0327675	-0.01091	0.0412478	-0.00838135	0.250912	-0.0447994
Phf6	-0.0233546	-0.165202	-0.280177	-0.197146	-0.156934	-0.20988	-0.224571
H2afy	0.105897	-0.0382159	0.224839	0.0946413	-0.158884	-0.0598498	0.00966861
Vcp	0.0447842	-0.0771623	-0.120205	0.130271	0.102059	-0.0926826	0.0753349
Sdhb	-0.0291392	-0.357578	-0.119322	-0.0772157	0.0396594	-0.0473609	-0.000683899
Atp5d	-0.0430462	-0.0502529	-0.102254	-0.247285	-0.0331906	0.277922	-0.14682
Ict1	-0.0799422	-0.571985	-0.11437	-0.190974	0.17677	0.10652	-0.14104
Mrps22	-0.0287125	-0.768505	-0.307416	-0.181054	-0.36388	-0.321862	-0.252472
Snx6	0.119074	-0.343456	0.0168998	0.226439	-0.239845	0.18093	0.23006
Tcp1	-0.0448223	-0.488866	0.0379785	-0.0661135	-0.272002	-0.224851	-0.226635
Cul3	-0.0471273	-0.136062	-0.0597325	-0.139196	0.0442691	0.116069	0.0227638
Ndufv2	0.0586791	0.0435938	0.0139805	-0.0972984	-0.293206	0.174948	0.133278
Psmb7	0.0707602	-0.233588	-0.0139121	0.028202	-0.00455883	0.139863	-0.127318
Calr	-0.0464303	-0.338025	-0.144361	-0.167409	0.0593681	0.0165936	-0.101175
Sf3b2	-0.056625	-0.314865	-0.0343545	0.0270275	-0.163811	0.0343231	0.0664457
St13	0.0511882	0.0130592	-0.102326	0.0218585	-0.123508	-0.0733123	0.0512807
Esd	-0.0735221	0.123154	-0.202703	-0.119324	-0.0831432	-0.165207	-0.0196306
Sfr1	0.0200657	-0.232913	0.0212523	0.0199166	0.161851	0.227433	0.136317
Ywhaq	0.057841	-0.172899	-0.0334674	0.004405	-0.216914	-0.0907352	0.0130212
Ppat	-0.0240652	-0.276218	0.418853	0.128198	0.269084	0.0587125	0.0543574
Mettl1	-0.0554096	-0.207474	-0.161605	-0.227747	-0.0248263	-0.200776	0.0756696
Atrx	-0.0427526	-0.188661	0.00857112	-0.11846	0.0011394	-0.265126	-0.03968
Smap1	-0.0260654	-0.278972	-0.0750479	0.170102	-0.0202993	-0.0734245	-0.0903486
Sdhd	0.0831793	-0.251645	-0.0923998	-0.0770982	-0.0495583	0.0057601	0.103645
Pa2g4	0.0203536	-0.611466	-0.0240743	-0.0220254	-0.0805592	-0.242267	0.0860489
Minos1	0.0771835	-0.294475	0.137479	0.116486	0.13566	0.212443	0.297317
Edf1	0.0784582	0.170295	0.184219	-0.0947984	-0.217005	0.0511398	-0.00802547
Ube2r2	0.0484246	-0.0433289	-0.167079	-0.074272	0.0879306	-0.0437557	-0.0247311
Papola	-0.00133337	-0.229958	-0.200849	0.0462512	0.155003	-0.0983433	-0.0262821
Trappc1	-0.0848284	0.416036	-0.277953	-0.0603261	-0.217426	-0.157092	0.120929
Pus7	0.0567446	-0.798911	-0.111418	-0.120592	0.308758	-0.300306	-0.111619
Smarca4	0.0976341	-0.194314	0.071548	0.167166	0.0473591	0.0815173	0.103969
Sri	-0.0175777	-0.255943	0.0337416	-0.214031	0.261336	0.105239	0.0916109
Eef1d	0.0479167	-0.297672	-0.0541944	0.0158347	0.0126093	-0.148733	0.192111
Rpp30	-0.0683632	-0.624217	-0.191311	0.0234004	-0.477674	0.110755	0.0143247
Tmed9	-0.0677224	-0.190991	-0.169638	0.0226044	-0.0318354	-0.0177629	-0.117546
41531	-0.0460989	-0.559091	-0.163209	-0.173563	-0.288781	-0.0376454	-0.0121657
Psmd12	-0.0298504	-0.542779	-0.0101051	-0.0793392	-0.145957	-0.0752683	-0.0921077
Tmem14c	-0.0564573	-0.270808	0.0969221	-0.00699135	0.143583	0.0441107	0.0912998
Txn1	0.068003	-0.0585212	-0.0227754	-0.0423419	0.218815	0.0671949	0.17556
Tuba1a	0.0890451	0.245333	0.101122	-0.0652265	-0.225406	0.128184	-0.214173
Eif1b	-0.0438453	-0.339131	-0.0944827	0.0551815	-0.106513	-0.0382898	-0.297219
Smarcb1	-0.0333488	-0.802041	-0.0625788	-0.195291	-0.095849	0.106695	-0.0132941
Paics	-0.00895468	0.036514	0.0557752	-0.0547228	-0.218403	-0.204597	0.0853454
Fbn2	0.0220902	0.07095	-0.135017	-0.273165	-0.0288831	-0.146751	-0.389836
Ndufb9	0.0732728	-0.240137	-0.182933	-0.000750899	0.335186	0.129598	0.360865
Slc25a4	0.019049	0.285022	0.0564829	-0.102639	0.0912632	0.210122	0.0472927
Psma6	-0.0336759	-0.289081	-0.168954	0.133471	-0.111422	-0.0553981	0.0201467
Slc25a5	-0.0386491	-0.0383883	0.0990844	0.160176	0.0195803	0.0621279	0.238195
Nras	0.0675161	-0.242422	-0.195931	-0.118646	-0.109471	-0.0897165	0.197772
Rtn4	0.0506311	0.267735	-0.115741	0.0571821	-0.0563236	0.214617	-0.250427
Eif3c	0.0784055	-0.423088	-0.0929832	0.0159542	0.2482	-0.0489245	0.0720949
Supt6	-0.0378848	0.061153	0.0340684	0.162749	-0.188944	-0.0589656	-0.337128
Mark3	-0.00974944	-0.486821	-0.100347	-0.271216	0.254876	-0.115724	-0.249746
Rrp1	-0.0150993	0.216428	0.0263666	-0.0652122	-0.168869	-0.162175	-0.0881422
Atp5b	0.0786492	-0.0717782	0.105073	-0.0153606	-0.0454568	0.00681612	0.0925028
Atad2b	-0.0017546	-0.372274	-0.0135208	-0.186286	0.0503366	-0.136949	0.181659
Lsm4	0.0091527	0.0771894	0.0123595	-0.0792561	-0.208807	-0.0777956	0.12297
Marcksl1	0.08101	-0.040298	0.199875	0.260074	0.158916	0.0791337	0.242093
Srpk1	-0.0464445	-0.44623	-0.0670869	-0.144201	-0.429834	-0.310542	-0.0071797
Stip1	-0.0286817	0.0752298	0.150938	0.0871435	0.0535505	-0.0031115	-0.148067
P4hb	-0.034796	0.315402	-0.171249	-0.0239154	-0.0985204	0.0550512	-0.0357787
Orc3	-0.0118497	0.0672299	-0.0503354	-0.0329926	0.206927	0.0145931	-0.424493
Snx5	0.0186078	-0.501397	0.0680942	-0.120499	0.041863	-0.01937	-0.141387
Rars	0.0218464	-0.0439033	-0.0243479	-0.0364957	-0.000883442	-0.263443	-0.00615717
Cnih1	-0.00983204	-0.321611	-0.103209	0.0552979	0.117241	-0.140737	-0.103219
Ssr3	0.0652063	0.0458168	-0.117928	-0.0357307	0.231318	0.102601	-0.0516913
Nfe2l1	0.0325232	0.257838	-0.190231	-0.128963	-0.274988	0.0294969	-0.0672877
Actb	0.029469	0.0816039	-0.0437832	-0.0236003	0.0540589	-0.0430938	-0.138341
Pes1	-0.0105235	-0.293465	0.0235226	-0.159167	0.389666	-0.0457548	-0.458165
Mrpl54	-0.00698746	0.303776	-0.0497663	-0.166072	0.132947	-0.146235	-0.429075
Rbm39	-0.0197971	0.160987	-0.0905059	0.00568007	-0.158583	-0.178814	-0.224865
Tm9sf3	-0.066847	0.182688	-0.0227286	-0.04096	-0.224168	-0.0380226	-0.121511
Eif3k	-0.0202392	-0.352553	-0.0139947	0.116788	-0.163007	-0.00197034	0.0233907
Canx	0.056084	-0.0695391	0.104944	-0.0283453	0.0393856	-0.00858497	-0.00952638
Pak1ip1	0.0322079	-0.636238	-0.171624	-0.0642768	-0.0554191	-0.157628	-0.187541
Psma5	0.0172463	-0.123237	-0.112673	-0.1502	-0.000616193	-0.236594	-0.0544833
Aplp2	0.0144501	-0.215012	0.189738	-0.138237	0.310923	0.0681349	0.223593
Wdr77	-0.027574	-0.211735	0.0391044	-0.188115	-0.140561	-0.335045	-0.292219
Pter	0.0555078	-0.146476	-0.121756	-0.0430133	-0.000890574	0.0309807	-0.00256755
Ubtf	0.0428936	-0.258284	0.140242	-0.105765	-0.0416058	-0.0499718	0.0251887
Fis1	-0.00746906	0.0632506	1.91e-05	0.112894	-0.112924	-0.0359103	-0.0788211
Srsf6	0.00677075	-0.281414	0.0778164	-0.0697243	0.109116	-0.0451286	-0.048525
Hmgn1	-0.00819132	0.0298111	0.0725015	0.0279343	-0.236502	0.0408338	0.0199244
Ssb	0.0369691	-0.408653	0.00373709	0.105478	0.0263201	0.0490602	-0.0497397
Cct7	0.0296341	0.0730238	-0.0507934	-0.0855045	-0.370548	0.0306602	-0.194869
Cdc37	0.0192178	-0.221044	0.0224649	0.0147761	-0.0802038	0.142825	-0.105362
Ezh2	-0.0222439	-0.280518	-0.0236892	0.102539	0.182975	-0.0513529	-0.00611122
Cdc42	0.0285926	-0.00692226	-0.163724	-0.186396	0.102801	-0.0193027	-0.0680032
Rbbp8	0.00572998	0.215111	0.245283	-0.0651977	0.326776	0.0609197	-0.0490057
AI314180	0.106089	-0.707244	-0.0735522	-0.220696	0.071232	-0.129352	-0.351694
Ddx5	0.0255171	-0.286334	-0.0176752	-0.0253687	-0.17452	0.0313393	-0.0835855
Supt16	0.0112377	-0.265099	0.0758589	-0.0940602	0.194404	-0.166882	0.193689
Mrpl51	-0.00867059	0.0945867	-0.178371	-0.181133	-0.33513	-0.177095	0.0194511
Psmd14	0.00420575	-0.420172	0.0143272	0.059432	0.0272731	-0.172057	0.0259336
Cct2	0.00930446	-0.269595	-0.0449509	-0.190963	-0.283525	-0.101169	-0.110977
Khdrbs1	-0.0211153	0.026872	0.0680452	-0.00492909	-0.172269	0.149487	-0.0156786
Zc3h14	-0.0123237	0.232874	-0.197433	-0.0763362	-0.058063	-0.173665	-0.196471
Polr1d	-0.00542397	0.228235	0.0511613	0.0395691	0.00141143	-0.192658	0.0762427
Rpsa	-0.00470342	-0.115841	-0.0222882	-0.0924349	-0.0526352	-0.0645447	0.0152093
Pak2	0.0307326	-0.0927075	0.0675513	-0.124696	0.0131857	0.0870381	0.0718578
Epb4.1	0.0317129	0.166039	-0.0499245	0.158518	-0.0972871	0.0765443	-0.0801227
Srsf2	0.00945303	-0.467816	0.182267	0.0403461	0.109758	0.0894066	0.0558455
Tpi1	-0.0248364	-0.196624	0.0488788	-0.04352	-0.235523	-0.0624668	-0.0640226
Mbtps2	-0.00441648	-0.141279	0.0765908	0.0049608	0.097299	0.0100371	0.0378142
Xrcc6	0.0112128	-0.151263	0.0755669	0.0523908	0.392558	0.0424432	-0.0321195
Dda1	0.0388894	0.0709953	0.0252121	-0.261701	0.04622	0.0082621	-0.154133
Dynll2	0.0470313	0.179293	0.323778	0.117192	0.294627	0.118886	0.138536
Hsp90ab1	-0.018584	-0.239286	-0.0453659	-0.1399	-0.116223	-0.121072	-0.0398107
Npm1	0.00121724	-0.550476	0.0357939	-0.0969575	-0.0726608	-0.0514497	0.0369288
Ubb	0.0203979	-0.0821851	0.033398	0.112562	0.120214	0.160364	0.0080052
Caprin1	0.00164941	-0.468477	-0.10825	-0.0799349	-0.0207229	-0.00065565	0.226911
Npc2	0.0293612	0.141091	-0.211689	0.0962806	0.019011	0.245786	0.0593691
Micu2	0.05063	0.264561	-0.0321222	-0.108944	-0.107788	0.108862	0.146951
G3bp2	0.0269065	-0.540328	0.0198195	0.117808	0.204943	-0.202166	0.0348393
D19Bwg1357e	-0.00175308	-0.237848	0.0306898	-0.0435092	-0.394001	-0.262179	-0.00816939
Pcbp2	0.0150069	-0.10201	0.024413	-0.0280478	-0.0654296	-0.139325	-0.0470727
Eif4a3	0.0779964	-0.130028	-0.0321875	0.033085	-0.0528262	-0.0653618	0.0718718
Exoc5	-0.0310331	-0.517844	0.148195	0.0795112	0.0296671	0.101291	-0.181762
Hnrnpu	-0.00198868	-0.0997924	0.0370106	0.0501531	-0.00151305	0.00289769	0.164619
2810428I15Rik	0.0310181	-0.0630808	-0.0126688	-0.0042009	-0.0415455	0.0170894	-0.165854
Itgb1	0.133538	0.689968	-0.0219764	-0.0919648	0.369468	-0.183632	-0.217147
Orc2	0.0823046	-0.0199788	-0.10852	-0.0148224	-0.0733134	-0.0191891	0.212179
Ssrp1	0.0296317	0.0680114	0.0945186	-0.00867895	0.241269	-0.24829	0.0555066
Psmd13	-0.0208764	-0.0983341	-0.0508816	0.195707	-0.340223	-0.111843	0.0466744
Cox5a	-0.0224406	-0.0665551	0.169529	0.0217817	0.170217	0.0406054	0.213192
Msn	0.0959485	-0.0248824	-0.0300673	-0.0849139	-0.0119269	-0.32156	-0.237063
Psmd2	0.0261647	-0.226107	-0.115651	-0.212501	0.0746251	-0.116281	-0.0515856
Tbcb	0.0587868	0.227629	0.0423213	-0.120564	0.0909113	-0.0677742	-0.138331
Ddx27	0.0728472	0.0163567	-0.0117691	0.00243767	-0.13443	-0.317103	-0.0325033
Psip1	0.00841882	0.240479	0.0398823	-0.0813936	-0.136864	-0.000896889	0.276459
Psmc3	0.00981168	-0.130216	0.0451967	-0.0487918	0.148511	-0.059616	0.103822
Sptbn1	0.127677	0.417711	-0.238923	-0.215746	0.210405	-0.144827	-0.236897
Eif5	-0.00715002	-0.317149	0.0146199	0.0491084	0.0701705	0.000876711	-0.0264895
Actr3	0.0286444	0.064141	-0.0265762	-0.0765529	-0.0568631	-0.0399676	0.00334686
Hnrnpab	0.00103227	-0.302314	-0.160286	-0.0434915	0.0177996	-0.119964	-0.0130381
Pafah1b1	-0.0097718	0.194531	-0.105225	-0.115495	-0.271736	-0.0229213	-0.268333
Eif5a	0.00935952	-0.0925162	-0.0569259	0.0533473	0.133346	-0.245423	0.0523748
Tsen15	0.0542311	-0.0628815	0.151956	0.217891	0.398112	0.174652	0.361138
Atp5c1	0.00139869	0.148916	0.00840709	0.0841816	0.178417	-0.0811399	0.199025
Tmem167	-0.0160572	-0.144803	-0.0401183	-0.00938884	-0.039001	-0.149471	0.0763654

## Sheet: Figure 4E_Cardiac
Cell_ID	barcode	stage	celltype	Genotype	Phase	Sample	pseudotime
cell_369	AACACGTGTGTCGA	E7.5	Mixed mesoderm	Wt	NA	Pijuan-Sala	36.2966
cell_405	ACGTTACTGACGAG	E7.5	Mixed mesoderm	Wt	NA	Pijuan-Sala	32.7607
cell_426	AGCGATTGCGACTA	E7.5	Nascent mesoderm	Wt	NA	Pijuan-Sala	36.6736
cell_462	CAAAGCTGTGCCAA	E7.5	Epiblast	Wt	NA	Pijuan-Sala	1.93644
cell_482	CAGCCTTGTCACCC	E7.5	Epiblast	Wt	NA	Pijuan-Sala	2.00887
cell_489	CATACTACTGTTCT	E7.5	Primitive Streak	Wt	NA	Pijuan-Sala	18.9131
cell_494	CATTGACTTAGTCG	E7.5	Nascent mesoderm	Wt	NA	Pijuan-Sala	35.7898
cell_510	CCTAGAGACTTACT	E7.5	Mixed mesoderm	Wt	NA	Pijuan-Sala	36.4502
cell_514	CCTGAGCTAACAGA	E7.5	Nascent mesoderm	Wt	NA	Pijuan-Sala	35.5808
cell_530	CTAGTTACAAAGCA	E7.5	Epiblast	Wt	NA	Pijuan-Sala	6.23651
cell_564	GAGAGGTGCACCAA	E7.5	Mixed mesoderm	Wt	NA	Pijuan-Sala	38.007
cell_565	GAGCGCTGTGACCA	E7.5	Mixed mesoderm	Wt	NA	Pijuan-Sala	36.5047
cell_589	GCTCAAGAATTCGG	E7.5	Nascent mesoderm	Wt	NA	Pijuan-Sala	36.0882
cell_605	GGGCAGCTAGAAGT	E7.5	Mixed mesoderm	Wt	NA	Pijuan-Sala	37.7626
cell_606	GGGTAACTGGTGAG	E7.5	Mixed mesoderm	Wt	NA	Pijuan-Sala	36.6547
cell_608	GGTATGACCATGCA	E7.5	Nascent mesoderm	Wt	NA	Pijuan-Sala	36.1354
cell_628	TAACAATGACTTTC	E7.5	Mixed mesoderm	Wt	NA	Pijuan-Sala	36.5382
cell_632	TAAGATACCGTCTC	E7.5	Mixed mesoderm	Wt	NA	Pijuan-Sala	36.7026
cell_635	TACACACTCTCTAT	E7.5	Nascent mesoderm	Wt	NA	Pijuan-Sala	36.5458
cell_653	TAGTCTTGGGTAGG	E7.5	Mixed mesoderm	Wt	NA	Pijuan-Sala	37.8131
cell_695	TGGTCAGAGATACC	E7.5	Nascent mesoderm	Wt	NA	Pijuan-Sala	36.7383
cell_701	TTATTCCTCCGAAT	E7.5	Primitive Streak	Wt	NA	Pijuan-Sala	26.0698
cell_715	TTTCTACTGCTATG	E7.5	Mixed mesoderm	Wt	NA	Pijuan-Sala	36.1388
cell_718	AAACGCTGATGACC	E7.5	Mixed mesoderm	Wt	NA	Pijuan-Sala	25.064
cell_720	AAAGATCTGTTGTG	E7.5	Mixed mesoderm	Wt	NA	Pijuan-Sala	33.0349
cell_728	AAGAACGACTCGAA	E7.5	Nascent mesoderm	Wt	NA	Pijuan-Sala	36.9275
cell_747	AATTGATGCGCTAA	E7.5	Nascent mesoderm	Wt	NA	Pijuan-Sala	34.7711
cell_749	ACAATCCTGACACT	E7.5	Mixed mesoderm	Wt	NA	Pijuan-Sala	36.2966
cell_757	ACCTTTGAACACTG	E7.5	Mixed mesoderm	Wt	NA	Pijuan-Sala	36.2966
cell_760	ACGATCGACACTGA	E7.5	Epiblast	Wt	NA	Pijuan-Sala	5.31479
cell_765	ACGGCGTGGGATTC	E7.5	Mixed mesoderm	Wt	NA	Pijuan-Sala	37.6392
cell_769	ACTCAGGAAGTTCG	E7.5	Nascent mesoderm	Wt	NA	Pijuan-Sala	35.0911
cell_775	ACTGAGACGCGTTA	E7.5	Nascent mesoderm	Wt	NA	Pijuan-Sala	37.0084
cell_787	AGAGCGGATGTGAC	E7.5	Epiblast	Wt	NA	Pijuan-Sala	4.9407
cell_788	AGAGTCTGTAGTCG	E7.5	Epiblast	Wt	NA	Pijuan-Sala	5.06049
cell_790	AGATATACCACCAA	E7.5	Nascent mesoderm	Wt	NA	Pijuan-Sala	34.7198
cell_800	AGGGTTTGGCCCTT	E7.5	Nascent mesoderm	Wt	NA	Pijuan-Sala	34.8841
cell_802	AGTAATTGGAGCTT	E7.5	Epiblast	Wt	NA	Pijuan-Sala	1.7642
cell_805	AGTCGCCTTCAGTG	E7.5	Mixed mesoderm	Wt	NA	Pijuan-Sala	25.2963
cell_808	ATAAACACTCGTGA	E7.5	Nascent mesoderm	Wt	NA	Pijuan-Sala	34.717
cell_809	ATAACCCTCAGAGG	E7.5	Epiblast	Wt	NA	Pijuan-Sala	1.7642
cell_813	ATACAATGTTTGGG	E7.5	Nascent mesoderm	Wt	NA	Pijuan-Sala	34.4661
cell_818	ATATAGTGACCATG	E7.5	Primitive Streak	Wt	NA	Pijuan-Sala	25.4593
cell_832	ATGATATGGACGGA	E7.5	Nascent mesoderm	Wt	NA	Pijuan-Sala	24.8985
cell_833	ATGCCAGATGCATG	E7.5	Mixed mesoderm	Wt	NA	Pijuan-Sala	32.8796
cell_837	ATGCTTTGCTGGTA	E7.5	Mixed mesoderm	Wt	NA	Pijuan-Sala	32.1964
cell_840	ATGTTGCTGTAGGG	E7.5	Epiblast	Wt	NA	Pijuan-Sala	3.10435
cell_841	ATTAAGACAGATCC	E7.5	Mixed mesoderm	Wt	NA	Pijuan-Sala	32.2247
cell_849	CAACCGCTCGTGTA	E7.5	Mixed mesoderm	Wt	NA	Pijuan-Sala	34.8788
cell_856	CACAGTGATGGTGT	E7.5	Nascent mesoderm	Wt	NA	Pijuan-Sala	34.6032
cell_860	CACCACTGGCCAAT	E7.5	Epiblast	Wt	NA	Pijuan-Sala	2.00887
cell_862	CACGATGAATCGAC	E7.5	Nascent mesoderm	Wt	NA	Pijuan-Sala	34.5582
cell_869	CAGATCGAACTCAG	E7.5	Primitive Streak	Wt	NA	Pijuan-Sala	25.5288
cell_878	CAGTTTACCGCAAT	E7.5	Mixed mesoderm	Wt	NA	Pijuan-Sala	37.7959
cell_886	CATGGATGTTTCGT	E7.5	Mixed mesoderm	Wt	NA	Pijuan-Sala	34.2431
cell_888	CATTCCCTTGCATG	E7.5	Mixed mesoderm	Wt	NA	Pijuan-Sala	37.4318
cell_902	CCCTACGAACCACA	E7.5	Nascent mesoderm	Wt	NA	Pijuan-Sala	36.672
cell_903	CCCTGATGCCTGAA	E7.5	Primitive Streak	Wt	NA	Pijuan-Sala	26.2131
cell_907	CCTATTGACGATAC	E7.5	Epiblast	Wt	NA	Pijuan-Sala	2.344
cell_910	CCTTCACTTTCTTG	E7.5	Epiblast	Wt	NA	Pijuan-Sala	2.00887
cell_914	CGAGCGTGTCTAGG	E7.5	Epiblast	Wt	NA	Pijuan-Sala	25.4593
cell_919	CGCAAATGGCTGAT	E7.5	Nascent mesoderm	Wt	NA	Pijuan-Sala	36.0537
cell_920	CGCAGGTGCCTTGC	E7.5	Nascent mesoderm	Wt	NA	Pijuan-Sala	34.0664
cell_921	CGCCATTGTACGCA	E7.5	Nascent mesoderm	Wt	NA	Pijuan-Sala	35.0911
cell_924	CGCGATCTGATACC	E7.5	Mixed mesoderm	Wt	NA	Pijuan-Sala	36.9186
cell_925	CGCGGATGCACTTT	E7.5	Mixed mesoderm	Wt	NA	Pijuan-Sala	25.064
cell_926	CGCTCATGTGAAGA	E7.5	Epiblast	Wt	NA	Pijuan-Sala	2.99149
cell_932	CGTAGCCTTAAGCC	E7.5	Mixed mesoderm	Wt	NA	Pijuan-Sala	25.064
cell_943	CTCAGCACAGCAAA	E7.5	Epiblast	Wt	NA	Pijuan-Sala	1.75129
cell_949	CTGATGGATTGCGA	E7.5	Primitive Streak	Wt	NA	Pijuan-Sala	26.1828
cell_950	CTGATTTGTAAAGG	E7.5	Mixed mesoderm	Wt	NA	Pijuan-Sala	36.5382
cell_951	CTGCGACTAGTACC	E7.5	Primitive Streak	Wt	NA	Pijuan-Sala	25.8291
cell_955	CTTAAAGATGGAGG	E7.5	Nascent mesoderm	Wt	NA	Pijuan-Sala	24.5667
cell_959	GAAAGCCTACCACA	E7.5	Mixed mesoderm	Wt	NA	Pijuan-Sala	37.6379
cell_960	GAAAGCCTTCTACT	E7.5	Mixed mesoderm	Wt	NA	Pijuan-Sala	25.064
cell_967	GAATTAACAGAATG	E7.5	Epiblast	Wt	NA	Pijuan-Sala	6.74466
cell_971	GACGTCCTTTCATC	E7.5	Mixed mesoderm	Wt	NA	Pijuan-Sala	32.5355
cell_972	GAGAGGTGGGATTC	E7.5	Epiblast	Wt	NA	Pijuan-Sala	2.99149
cell_976	GAGGACGAGCTTAG	E7.5	Nascent mesoderm	Wt	NA	Pijuan-Sala	24.4265
cell_977	GAGGATCTAATCGC	E7.5	Mixed mesoderm	Wt	NA	Pijuan-Sala	25.064
cell_992	GCAGGCACCGCAAT	E7.5	Epiblast	Wt	NA	Pijuan-Sala	5.28207
cell_996	GCATCAGACTACGA	E7.5	Mixed mesoderm	Wt	NA	Pijuan-Sala	37.0532
cell_1007	GCGAGAGATCGACA	E7.5	Epiblast	Wt	NA	Pijuan-Sala	2.00887
cell_1012	GCTCCATGACCCAA	E7.5	Primitive Streak	Wt	NA	Pijuan-Sala	25.4593
cell_1015	GGACCGTGTAGAAG	E7.5	Mixed mesoderm	Wt	NA	Pijuan-Sala	25.064
cell_1023	GGATTGTGTCCTAT	E7.5	Mixed mesoderm	Wt	NA	Pijuan-Sala	25.064
cell_1053	GTGGTAACTGCGTA	E7.5	Mixed mesoderm	Wt	NA	Pijuan-Sala	37.8131
cell_1057	GTTAGGTGTGCCCT	E7.5	Mixed mesoderm	Wt	NA	Pijuan-Sala	32.3205
cell_1059	GTTATGCTCGTTGA	E7.5	Epiblast	Wt	NA	Pijuan-Sala	2.93158
cell_1061	GTTCAGGACCGATA	E7.5	Mixed mesoderm	Wt	NA	Pijuan-Sala	36.366
cell_1063	GTTGTACTCTTGGA	E7.5	Epiblast	Wt	NA	Pijuan-Sala	6.34882
cell_1064	TAAAGTTGGTTAGC	E7.5	Epiblast	Wt	NA	Pijuan-Sala	16.1409
cell_1068	TAAGTAACTTCCCG	E7.5	Epiblast	Wt	NA	Pijuan-Sala	2.97744
cell_1072	TACTACTGCCTCGT	E7.5	Nascent mesoderm	Wt	NA	Pijuan-Sala	36.4837
cell_1073	TACTCAACGCCAAT	E7.5	Epiblast	Wt	NA	Pijuan-Sala	1.7642
cell_1076	TAGGAGCTCGGTAT	E7.5	Mixed mesoderm	Wt	NA	Pijuan-Sala	34.7909
cell_1080	TAGTACCTCGACAT	E7.5	Mixed mesoderm	Wt	NA	Pijuan-Sala	37.3965
cell_1082	TAGTTGCTACACTG	E7.5	Epiblast	Wt	NA	Pijuan-Sala	1.75259
cell_1085	TATAAGTGTGTCTT	E7.5	Primitive Streak	Wt	NA	Pijuan-Sala	25.3769
cell_1087	TATACCACATCTTC	E7.5	Epiblast	Wt	NA	Pijuan-Sala	2.00887
cell_1089	TATCGTACTCTCGC	E7.5	Epiblast	Wt	NA	Pijuan-Sala	2.2108
cell_1097	TCACCTCTGTGTTG	E7.5	Mixed mesoderm	Wt	NA	Pijuan-Sala	24.9973
cell_1101	TCAGTGGATGAGGG	E7.5	Mixed mesoderm	Wt	NA	Pijuan-Sala	37.7478
cell_1102	TCATCCCTAGCATC	E7.5	Epiblast	Wt	NA	Pijuan-Sala	2.77624
cell_1115	TCGCAGCTTCTCAT	E7.5	Primitive Streak	Wt	NA	Pijuan-Sala	25.9719
cell_1119	TCTAGTTGCCCTTG	E7.5	Nascent mesoderm	Wt	NA	Pijuan-Sala	36.4643
cell_1128	TCTTCAGAGGTGTT	E7.5	Mixed mesoderm	Wt	NA	Pijuan-Sala	36.2966
cell_1142	TGCAAGTGCGTACA	E7.5	Mixed mesoderm	Wt	NA	Pijuan-Sala	36.4713
cell_1146	TGCTAGGATAAGGA	E7.5	Mixed mesoderm	Wt	NA	Pijuan-Sala	37.2566
cell_1149	TGGATTCTATGGTC	E7.5	Primitive Streak	Wt	NA	Pijuan-Sala	4.43517
cell_1158	TTAGGTCTTCTCGC	E7.5	Mixed mesoderm	Wt	NA	Pijuan-Sala	32.1964
cell_1159	TTAGTCACTTCATC	E7.5	Nascent mesoderm	Wt	NA	Pijuan-Sala	36.1243
cell_1161	TTATCCGACGGAGA	E7.5	Nascent mesoderm	Wt	NA	Pijuan-Sala	35.0911
cell_1162	TTATGCACCAGGAG	E7.5	Mixed mesoderm	Wt	NA	Pijuan-Sala	32.2771
cell_1163	TTCATCGACACAAC	E7.5	Mixed mesoderm	Wt	NA	Pijuan-Sala	37.8131
cell_1168	TTGAACCTCAGTTG	E7.5	Epiblast	Wt	NA	Pijuan-Sala	5.0846
cell_1175	AAACGCTGACGCTA	E7.5	Primitive Streak	Wt	NA	Pijuan-Sala	25.4711
cell_1176	AAAGATCTCAGGAG	E7.5	Epiblast	Wt	NA	Pijuan-Sala	3.10389
cell_1180	AACAATACCGAATC	E7.5	Epiblast	Wt	NA	Pijuan-Sala	1.87181
cell_1186	AAGCCAACAGTGTC	E7.5	Epiblast	Wt	NA	Pijuan-Sala	3.10132
cell_1187	AAGCGTACTTTCTG	E7.5	Nascent mesoderm	Wt	NA	Pijuan-Sala	34.5881
cell_1193	AATAACACATTTCC	E7.5	Mixed mesoderm	Wt	NA	Pijuan-Sala	24.9327
cell_1195	AATCAAACTATTCC	E7.5	Epiblast	Wt	NA	Pijuan-Sala	1.72424
cell_1197	AATCGGTGTTATCC	E7.5	Epiblast	Wt	NA	Pijuan-Sala	2.00887
cell_1203	ACAGTGACACCAGT	E7.5	Epiblast	Wt	NA	Pijuan-Sala	2.99149
cell_1216	ACTACTACAAAAGC	E7.5	Mixed mesoderm	Wt	NA	Pijuan-Sala	25.2684
cell_1218	ACTATCACTTGAGC	E7.5	Primitive Streak	Wt	NA	Pijuan-Sala	25.5288
cell_1221	ACTCTCCTCCATAG	E7.5	Primitive Streak	Wt	NA	Pijuan-Sala	27.0049
cell_1223	AGACTGACCACCAA	E7.5	Mixed mesoderm	Wt	NA	Pijuan-Sala	25.2684
cell_1225	AGATTAACTCAAGC	E7.5	Primitive Streak	Wt	NA	Pijuan-Sala	18.9131
cell_1231	AGGTTGTGCAAAGA	E7.5	Nascent mesoderm	Wt	NA	Pijuan-Sala	25.8704
cell_1234	ATAACCCTCTTGCC	E7.5	Epiblast	Wt	NA	Pijuan-Sala	1.7642
cell_1241	ATCATCTGTGTAGC	E7.5	Nascent mesoderm	Wt	NA	Pijuan-Sala	26.663
cell_1248	ATTACCACGACACT	E7.5	Mixed mesoderm	Wt	NA	Pijuan-Sala	32.1964
cell_1250	ATTAGATGTTCGTT	E7.5	Epiblast	Wt	NA	Pijuan-Sala	1.93873
cell_1259	CACGGGTGCTAAGC	E7.5	Epiblast	Wt	NA	Pijuan-Sala	2.2101
cell_1260	CACTTATGACGTTG	E7.5	Nascent mesoderm	Wt	NA	Pijuan-Sala	36.5047
cell_1263	CAGTTACTTACTTC	E7.5	Mixed mesoderm	Wt	NA	Pijuan-Sala	25.064
cell_1264	CATATAGAGAGCAG	E7.5	Nascent mesoderm	Wt	NA	Pijuan-Sala	27.4443
cell_1265	CATCCCGATTCGTT	E7.5	Mixed mesoderm	Wt	NA	Pijuan-Sala	25.2684
cell_1269	CATTTCGATTCGCC	E7.5	Nascent mesoderm	Wt	NA	Pijuan-Sala	36.9367
cell_1276	CCCACATGTACGAC	E7.5	Primitive Streak	Wt	NA	Pijuan-Sala	25.6409
cell_1278	CCCTACGACGGTAT	E7.5	Nascent mesoderm	Wt	NA	Pijuan-Sala	33.3474
cell_1280	CCCTCAGAGCTCCT	E7.5	Primitive Streak	Wt	NA	Pijuan-Sala	27.0049
cell_1284	CCGGAGTGTGGAAA	E7.5	Mixed mesoderm	Wt	NA	Pijuan-Sala	37.637
cell_1296	CGTAGCCTACACTG	E7.5	Nascent mesoderm	Wt	NA	Pijuan-Sala	25.9923
cell_1301	CTAATGCTTGATGC	E7.5	Mixed mesoderm	Wt	NA	Pijuan-Sala	25.064
cell_1303	CTAGAGACGCTGAT	E7.5	Mixed mesoderm	Wt	NA	Pijuan-Sala	32.5722
cell_1304	CTAGAGACGTCTAG	E7.5	Mixed mesoderm	Wt	NA	Pijuan-Sala	36.5047
cell_1306	CTCAGCTGGCATCA	E7.5	Epiblast	Wt	NA	Pijuan-Sala	1.83214
cell_1311	CTCTAAACGTGCTA	E7.5	Mixed mesoderm	Wt	NA	Pijuan-Sala	25.064
cell_1315	CTGTATACCTGTAG	E7.5	Primitive Streak	Wt	NA	Pijuan-Sala	26.0698
cell_1316	CTTAACACGCTACA	E7.5	Epiblast	Wt	NA	Pijuan-Sala	1.72542
cell_1318	CTTGAACTGCCATA	E7.5	Primitive Streak	Wt	NA	Pijuan-Sala	25.9128
cell_1333	GATATTGAAACTGC	E7.5	Epiblast	Wt	NA	Pijuan-Sala	2.00887
cell_1340	GATCTTACACCAGT	E7.5	Epiblast	Wt	NA	Pijuan-Sala	2.27097
cell_1342	GATCTTACCTGGTA	E7.5	Mixed mesoderm	Wt	NA	Pijuan-Sala	37.521
cell_1345	GATGCAACTAAAGG	E7.5	Epiblast	Wt	NA	Pijuan-Sala	2.44872
cell_1357	GGAACTTGTCGTGA	E7.5	Nascent mesoderm	Wt	NA	Pijuan-Sala	36.1315
cell_1359	GGACGAGATTCCGC	E7.5	Primitive Streak	Wt	NA	Pijuan-Sala	25.5686
cell_1360	GGAGCGCTTGCGTA	E7.5	Primitive Streak	Wt	NA	Pijuan-Sala	27.0049
cell_1368	GGCGGACTCGAATC	E7.5	Epiblast	Wt	NA	Pijuan-Sala	5.11846
cell_1370	GGGATGGACTGCAA	E7.5	Mixed mesoderm	Wt	NA	Pijuan-Sala	37.5248
cell_1379	GTCGACCTCGCAAT	E7.5	Epiblast	Wt	NA	Pijuan-Sala	1.7642
cell_1380	GTCGACCTTTTACC	E7.5	Epiblast	Wt	NA	Pijuan-Sala	1.75333
cell_1383	GTTAGTCTACCACA	E7.5	Epiblast	Wt	NA	Pijuan-Sala	16.3636
cell_1385	GTTGGATGATGGTC	E7.5	Epiblast	Wt	NA	Pijuan-Sala	2.00887
cell_1388	TAAGAGGATAACCG	E7.5	Nascent mesoderm	Wt	NA	Pijuan-Sala	25.5919
cell_1391	TACCGGCTTCTCGC	E7.5	Epiblast	Wt	NA	Pijuan-Sala	1.7642
cell_1392	TACGGAACACGACT	E7.5	Epiblast	Wt	NA	Pijuan-Sala	3.95022
cell_1398	TATCAGCTCAAGCT	E7.5	Epiblast	Wt	NA	Pijuan-Sala	2.07282
cell_1401	TCAACACTAGTCGT	E7.5	Nascent mesoderm	Wt	NA	Pijuan-Sala	26.1188
cell_1407	TCAGAGACCCATAG	E7.5	Mixed mesoderm	Wt	NA	Pijuan-Sala	37.6387
cell_1416	TCGAGCCTTAAAGG	E7.5	Epiblast	Wt	NA	Pijuan-Sala	1.74451
cell_1421	TCTTACGAAAGGGC	E7.5	Epiblast	Wt	NA	Pijuan-Sala	1.7642
cell_1430	TGGAGACTATAAGG	E7.5	Nascent mesoderm	Wt	NA	Pijuan-Sala	36.5047
cell_1437	TGTTACTGTATTCC	E7.5	Epiblast	Wt	NA	Pijuan-Sala	2.07282
cell_1438	TTACAGCTCCACCT	E7.5	Mixed mesoderm	Wt	NA	Pijuan-Sala	37.4747
cell_1444	TTATGGCTTCTATC	E7.5	Epiblast	Wt	NA	Pijuan-Sala	2.06126
cell_1447	TTGAATGAAGGGTG	E7.5	Primitive Streak	Wt	NA	Pijuan-Sala	25.9444
cell_2661	AAACATTGTATCTC	E7.5	Primitive Streak	Wt	NA	Pijuan-Sala	4.8039
cell_2662	AAACCGTGAAGGGC	E7.5	Nascent mesoderm	Wt	NA	Pijuan-Sala	26.646
cell_2665	AAACGCACGATAGA	E7.5	Mixed mesoderm	Wt	NA	Pijuan-Sala	37.8017
cell_2674	AAAGCAGAGGTTAC	E7.5	Epiblast	Wt	NA	Pijuan-Sala	5.42062
cell_2679	AAAGTTTGACCTGA	E7.5	Epiblast	Wt	NA	Pijuan-Sala	4.96747
cell_2683	AAATCAACGAATCC	E7.5	Epiblast	Wt	NA	Pijuan-Sala	5.12442
cell_2689	AAATCCCTTCCTGC	E7.5	Epiblast	Wt	NA	Pijuan-Sala	5.5113
cell_2701	AACAATACGAACCT	E7.5	Nascent mesoderm	Wt	NA	Pijuan-Sala	31.7445
cell_2707	AACACTCTTGTGCA	E7.5	Mixed mesoderm	Wt	NA	Pijuan-Sala	37.6849
cell_2710	AACAGAGACGTACA	E7.5	Nascent mesoderm	Wt	NA	Pijuan-Sala	34.0952
cell_2713	AACCACGAAGTTCG	E7.5	Mixed mesoderm	Wt	NA	Pijuan-Sala	25.2684
cell_2716	AACCAGTGATCACG	E7.5	Epiblast	Wt	NA	Pijuan-Sala	5.08758
cell_2720	AACCCAGAAGGTCT	E7.5	Nascent mesoderm	Wt	NA	Pijuan-Sala	26.5164
cell_2723	AACCCAGACGAGTT	E7.5	Mixed mesoderm	Wt	NA	Pijuan-Sala	32.9993
cell_2725	AACCCAGATTCCCG	E7.5	Epiblast	Wt	NA	Pijuan-Sala	5.86185
cell_2726	AACCGATGCTAGCA	E7.5	Nascent mesoderm	Wt	NA	Pijuan-Sala	33.3483
cell_2729	AACCTACTCCAGTA	E7.5	Epiblast	Wt	NA	Pijuan-Sala	5.38616
cell_2733	AACCTTACATGCCA	E7.5	Epiblast	Wt	NA	Pijuan-Sala	5.89984
cell_2738	AACCTTTGCGACAT	E7.5	Epiblast	Wt	NA	Pijuan-Sala	4.70445
cell_2740	AACGCCCTACACGT	E7.5	Primitive Streak	Wt	NA	Pijuan-Sala	5.92931
cell_2743	AACGCCCTGTATCG	E7.5	Mixed mesoderm	Wt	NA	Pijuan-Sala	25.2684
cell_2745	AACGGTACATCGGT	E7.5	Mixed mesoderm	Wt	NA	Pijuan-Sala	25.4995
cell_2752	AACGGTTGTAGTCG	E7.5	Epiblast	Wt	NA	Pijuan-Sala	5.09584
cell_2756	AACGTGTGCAGAAA	E7.5	Epiblast	Wt	NA	Pijuan-Sala	6.38208
cell_2758	AACGTGTGTAAAGG	E7.5	Nascent mesoderm	Wt	NA	Pijuan-Sala	36.3557
cell_2761	AACTCACTACACTG	E7.5	Epiblast	Wt	NA	Pijuan-Sala	6.09538
cell_2762	AACTCACTCACTTT	E7.5	Primitive Streak	Wt	NA	Pijuan-Sala	20.3936
cell_2769	AACTGTCTCGGGAA	E7.5	Epiblast	Wt	NA	Pijuan-Sala	5.06049
cell_2773	AAGAAGACGTACAC	E7.5	Nascent mesoderm	Wt	NA	Pijuan-Sala	26.3937
cell_2789	AAGCCAACAGCATC	E7.5	Mixed mesoderm	Wt	NA	Pijuan-Sala	25.881
cell_2791	AAGCCAACGTAAGA	E7.5	Nascent mesoderm	Wt	NA	Pijuan-Sala	24.5895
cell_2793	AAGCGTACCCACCT	E7.5	Mixed mesoderm	Wt	NA	Pijuan-Sala	26.34
cell_2794	AAGCGTACGACGGA	E7.5	Epiblast	Wt	NA	Pijuan-Sala	9.15074
cell_2795	AAGCGTACGAGACG	E7.5	Nascent mesoderm	Wt	NA	Pijuan-Sala	22.6279
cell_2796	AAGCGTACTGCAAC	E7.5	Mixed mesoderm	Wt	NA	Pijuan-Sala	37.4066
cell_2800	AAGGCTTGTCCGTC	E7.5	Epiblast	Wt	NA	Pijuan-Sala	5.886
cell_2805	AAGGTGCTAAAAGC	E7.5	Epiblast	Wt	NA	Pijuan-Sala	5.25851
cell_2806	AAGGTGCTACGCAT	E7.5	Epiblast	Wt	NA	Pijuan-Sala	7.29179
cell_2808	AAGGTGCTGTTTCT	E7.5	Epiblast	Wt	NA	Pijuan-Sala	7.09435
cell_2810	AAGTAACTTGACCA	E7.5	Mixed mesoderm	Wt	NA	Pijuan-Sala	37.2333
cell_2812	AAGTAGGACGTTGA	E7.5	Primitive Streak	Wt	NA	Pijuan-Sala	21.4046
cell_2814	AAGTAGGATAAGGA	E7.5	Nascent mesoderm	Wt	NA	Pijuan-Sala	34.2434
cell_2818	AAGTATACTCGTAG	E7.5	Epiblast	Wt	NA	Pijuan-Sala	5.3781
cell_2821	AAGTGGCTCACTCC	E7.5	Epiblast	Wt	NA	Pijuan-Sala	7.19494
cell_2827	AAGTTATGTGTCTT	E7.5	Epiblast	Wt	NA	Pijuan-Sala	3.83888
cell_2834	AATAACACTGCTGA	E7.5	Nascent mesoderm	Wt	NA	Pijuan-Sala	33.3608
cell_2836	AATAAGCTCCAATG	E7.5	Mixed mesoderm	Wt	NA	Pijuan-Sala	32.6944
cell_2837	AATAAGCTTTCTAC	E7.5	Epiblast	Wt	NA	Pijuan-Sala	4.9448
cell_2845	AATCAAACGACTAC	E7.5	Mixed mesoderm	Wt	NA	Pijuan-Sala	32.925
cell_2847	AATCCGGAACAGCT	E7.5	Epiblast	Wt	NA	Pijuan-Sala	7.19494
cell_2850	AATCCTTGCCTTGC	E7.5	Epiblast	Wt	NA	Pijuan-Sala	6.27776
cell_2854	AATCGGTGTACGCA	E7.5	Epiblast	Wt	NA	Pijuan-Sala	5.25402
cell_2855	AATCGGTGTGCTTT	E7.5	Epiblast	Wt	NA	Pijuan-Sala	5.15963
cell_2874	AATGTAACCTCAGA	E7.5	Primitive Streak	Wt	NA	Pijuan-Sala	25.8296
cell_2875	AATGTAACGATAAG	E7.5	Epiblast	Wt	NA	Pijuan-Sala	5.5647
cell_2881	AATGTTGAAGGAGC	E7.5	Mixed mesoderm	Wt	NA	Pijuan-Sala	36.2966
cell_2887	AATTGATGACTCAG	E7.5	Mixed mesoderm	Wt	NA	Pijuan-Sala	25.3503
cell_2897	ACAATAACACTGGT	E7.5	Nascent mesoderm	Wt	NA	Pijuan-Sala	33.3553
cell_2898	ACAATAACCTGACA	E7.5	Epiblast	Wt	NA	Pijuan-Sala	7.20463
cell_2900	ACAATTGAGTGTTG	E7.5	Nascent mesoderm	Wt	NA	Pijuan-Sala	33.1866
cell_2901	ACAATTGATCTTCA	E7.5	Epiblast	Wt	NA	Pijuan-Sala	5.08234
cell_2903	ACACAGACCCGAAT	E7.5	Primitive Streak	Wt	NA	Pijuan-Sala	25.4814
cell_2905	ACACAGACGCGTAT	E7.5	Primitive Streak	Wt	NA	Pijuan-Sala	14.463
cell_2907	ACACAGACTGCTTT	E7.5	Mixed mesoderm	Wt	NA	Pijuan-Sala	36.1545
cell_2912	ACACGAACCTTGTT	E7.5	Epiblast	Wt	NA	Pijuan-Sala	3.83005
cell_2914	ACACGATGGAGCAG	E7.5	Mixed mesoderm	Wt	NA	Pijuan-Sala	25.7106
cell_2923	ACAGTGACGGCGAA	E7.5	Mixed mesoderm	Wt	NA	Pijuan-Sala	36.9275
cell_2929	ACATCACTGCTGAT	E7.5	Nascent mesoderm	Wt	NA	Pijuan-Sala	37.3215
cell_2931	ACATGGTGAGTCAC	E7.5	Nascent mesoderm	Wt	NA	Pijuan-Sala	26.9293
cell_2932	ACATGGTGCATCAG	E7.5	Nascent mesoderm	Wt	NA	Pijuan-Sala	24.5895
cell_2936	ACCAACGAACAGTC	E7.5	Primitive Streak	Wt	NA	Pijuan-Sala	25.8296
cell_2938	ACCACAGAAGATGA	E7.5	Primitive Streak	Wt	NA	Pijuan-Sala	19.4351
cell_2950	ACCATTACTGAACC	E7.5	Primitive Streak	Wt	NA	Pijuan-Sala	25.4721
cell_2957	ACCCACTGAGAATG	E7.5	Epiblast	Wt	NA	Pijuan-Sala	5.17374
cell_2960	ACCCAGCTAGTGCT	E7.5	Mixed mesoderm	Wt	NA	Pijuan-Sala	26.0335
cell_2965	ACCCTCGAAAAGCA	E7.5	Epiblast	Wt	NA	Pijuan-Sala	5.15963
cell_2967	ACCGTGCTATGTGC	E7.5	Primitive Streak	Wt	NA	Pijuan-Sala	8.20975
cell_2968	ACCGTGCTATTTCC	E7.5	Epiblast	Wt	NA	Pijuan-Sala	8.34223
cell_2969	ACCGTGCTGGAGTG	E7.5	Mixed mesoderm	Wt	NA	Pijuan-Sala	25.3639
cell_2970	ACCGTGCTTGGGAG	E7.5	Primitive Streak	Wt	NA	Pijuan-Sala	25.3479
cell_2971	ACCTCCGAATTTCC	E7.5	Epiblast	Wt	NA	Pijuan-Sala	7.68968
cell_2980	ACGAACACTCTCAT	E7.5	Mixed mesoderm	Wt	NA	Pijuan-Sala	32.8946
cell_2998	ACGATCGACTGTAG	E7.5	Epiblast	Wt	NA	Pijuan-Sala	5.16228
cell_3007	ACGCACCTTCTATC	E7.5	Nascent mesoderm	Wt	NA	Pijuan-Sala	33.0522
cell_3009	ACGCCACTGGTACT	E7.5	Primitive Streak	Wt	NA	Pijuan-Sala	19.7454
cell_3012	ACGCCACTTGGCAT	E7.5	Nascent mesoderm	Wt	NA	Pijuan-Sala	34.6957
cell_3020	ACGCTCACAACAGA	E7.5	Nascent mesoderm	Wt	NA	Pijuan-Sala	32.2199
cell_3030	ACGGATTGTTTCTG	E7.5	Mixed mesoderm	Wt	NA	Pijuan-Sala	25.6862
cell_3036	ACGGTAACTCGACA	E7.5	Mixed mesoderm	Wt	NA	Pijuan-Sala	32.2421
cell_3049	ACGTTACTCCTCGT	E7.5	Epiblast	Wt	NA	Pijuan-Sala	5.0858
cell_3050	ACGTTACTGCTGTA	E7.5	Epiblast	Wt	NA	Pijuan-Sala	7.42191
cell_3053	ACGTTTACCTACGA	E7.5	Nascent mesoderm	Wt	NA	Pijuan-Sala	32.6009
cell_3061	ACTAGGTGAGAGTA	E7.5	Epiblast	Wt	NA	Pijuan-Sala	9.78744
cell_3062	ACTATCACCGTGTA	E7.5	Primitive Streak	Wt	NA	Pijuan-Sala	25.2783
cell_3063	ACTATCACGAGATA	E7.5	Mixed mesoderm	Wt	NA	Pijuan-Sala	26.3043
cell_3064	ACTCAGGACAAGCT	E7.5	Mixed mesoderm	Wt	NA	Pijuan-Sala	24.9688
cell_3071	ACTCGAGATCGATG	E7.5	Epiblast	Wt	NA	Pijuan-Sala	5.14627
cell_3072	ACTCGCACAGAGGC	E7.5	Nascent mesoderm	Wt	NA	Pijuan-Sala	26.3324
cell_3079	ACTGAGACGTATCG	E7.5	Epiblast	Wt	NA	Pijuan-Sala	5.16874
cell_3086	ACTGTTACGGAGTG	E7.5	Epiblast	Wt	NA	Pijuan-Sala	5.50412
cell_3088	ACTTAGCTGCGAAG	E7.5	Epiblast	Wt	NA	Pijuan-Sala	5.15963
cell_3091	ACTTCCCTCTGTGA	E7.5	Primitive Streak	Wt	NA	Pijuan-Sala	25.3479
cell_3092	ACTTCTGACACACA	E7.5	Nascent mesoderm	Wt	NA	Pijuan-Sala	24.5435
cell_3093	ACTTGACTATGACC	E7.5	Primitive Streak	Wt	NA	Pijuan-Sala	25.0465
cell_3094	ACTTGACTCAGAAA	E7.5	Mixed mesoderm	Wt	NA	Pijuan-Sala	25.3242
cell_3109	AGAATACTACGGAG	E7.5	Mixed mesoderm	Wt	NA	Pijuan-Sala	32.1964
cell_3121	AGACCTGACTACGA	E7.5	Primitive Streak	Wt	NA	Pijuan-Sala	26.7966
cell_3125	AGACGTACGACAGG	E7.5	Nascent mesoderm	Wt	NA	Pijuan-Sala	34.0757
cell_3126	AGACTCGACTCTCG	E7.5	Mixed mesoderm	Wt	NA	Pijuan-Sala	37.2701
cell_3131	AGACTTCTTTTCGT	E7.5	Primitive Streak	Wt	NA	Pijuan-Sala	3.4602
cell_3132	AGAGAAACTGACTG	E7.5	Epiblast	Wt	NA	Pijuan-Sala	6.84544
cell_3134	AGAGAATGTAGCCA	E7.5	Nascent mesoderm	Wt	NA	Pijuan-Sala	25.6635
cell_3139	AGAGGTCTGCATAC	E7.5	Mixed mesoderm	Wt	NA	Pijuan-Sala	36.2966
cell_3150	AGATATTGGGAAGC	E7.5	Nascent mesoderm	Wt	NA	Pijuan-Sala	26.646
cell_3152	AGATCGTGATGACC	E7.5	Mixed mesoderm	Wt	NA	Pijuan-Sala	37.3965
cell_3158	AGATTCCTCCGCTT	E7.5	Nascent mesoderm	Wt	NA	Pijuan-Sala	33.3608
cell_3160	AGCAACACCACTCC	E7.5	Primitive Streak	Wt	NA	Pijuan-Sala	25.8061
cell_3165	AGCAAGCTAGACTC	E7.5	Primitive Streak	Wt	NA	Pijuan-Sala	8.03576
cell_3166	AGCAAGCTCATTGG	E7.5	Primitive Streak	Wt	NA	Pijuan-Sala	19.7681
cell_3169	AGCAAGCTTCACGA	E7.5	Epiblast	Wt	NA	Pijuan-Sala	3.85161
cell_3187	AGCGATTGGAATGA	E7.5	Primitive Streak	Wt	NA	Pijuan-Sala	19.5685
cell_3188	AGCGATTGTGGATC	E7.5	Mixed mesoderm	Wt	NA	Pijuan-Sala	25.9367
cell_3203	AGCTGCCTTTGTCT	E7.5	Primitive Streak	Wt	NA	Pijuan-Sala	25.374
cell_3204	AGCTGTGATCGCCT	E7.5	Nascent mesoderm	Wt	NA	Pijuan-Sala	32.4412
cell_3207	AGCTTACTCCTCAC	E7.5	Primitive Streak	Wt	NA	Pijuan-Sala	25.8296
cell_3217	AGGAATGAGCAGAG	E7.5	Epiblast	Wt	NA	Pijuan-Sala	5.5705
cell_3218	AGGACACTAGCAAA	E7.5	Primitive Streak	Wt	NA	Pijuan-Sala	26.0698
cell_3224	AGGACTTGTCGCCT	E7.5	Epiblast	Wt	NA	Pijuan-Sala	7.22302
cell_3225	AGGAGTCTTTGTGG	E7.5	Mixed mesoderm	Wt	NA	Pijuan-Sala	25.2684
cell_3227	AGGATAGAGGGATG	E7.5	Epiblast	Wt	NA	Pijuan-Sala	7.04772
cell_3233	AGGCCTCTCGGAGA	E7.5	Nascent mesoderm	Wt	NA	Pijuan-Sala	24.9692
cell_3236	AGGGACGAGAAACA	E7.5	Mixed mesoderm	Wt	NA	Pijuan-Sala	37.7478
cell_3237	AGGGACGATTGTCT	E7.5	Epiblast	Wt	NA	Pijuan-Sala	5.2042
cell_3239	AGGGAGTGCATGAC	E7.5	Epiblast	Wt	NA	Pijuan-Sala	7.19494
cell_3252	AGGTACTGTCTCGC	E7.5	Nascent mesoderm	Wt	NA	Pijuan-Sala	26.8998
cell_3256	AGGTGGGAGAATGA	E7.5	Epiblast	Wt	NA	Pijuan-Sala	5.856
cell_3269	AGTAGGCTTCGCAA	E7.5	Primitive Streak	Wt	NA	Pijuan-Sala	26.2131
cell_3284	AGTCGCCTGTCGAT	E7.5	Nascent mesoderm	Wt	NA	Pijuan-Sala	21.1544
cell_3295	AGTGTGACCTCAGA	E7.5	Nascent mesoderm	Wt	NA	Pijuan-Sala	24.875
cell_3296	AGTGTGACTAGACC	E7.5	Primitive Streak	Wt	NA	Pijuan-Sala	26.2533
cell_3297	AGTGTGACTCGATG	E7.5	Nascent mesoderm	Wt	NA	Pijuan-Sala	33.1497
cell_3302	AGTTAAACGTAAGA	E7.5	Primitive Streak	Wt	NA	Pijuan-Sala	25.5267
cell_3303	AGTTATGACATGAC	E7.5	Epiblast	Wt	NA	Pijuan-Sala	8.69143
cell_3305	AGTTATGATCGTTT	E7.5	Nascent mesoderm	Wt	NA	Pijuan-Sala	32.7592
cell_3308	AGTTCTACCCCTTG	E7.5	Epiblast	Wt	NA	Pijuan-Sala	6.93496
cell_3309	AGTTCTTGCAGAGG	E7.5	Epiblast	Wt	NA	Pijuan-Sala	7.2072
cell_3311	AGTTCTTGTACTTC	E7.5	Epiblast	Wt	NA	Pijuan-Sala	7.16674
cell_3314	AGTTGTCTTGGTCA	E7.5	Primitive Streak	Wt	NA	Pijuan-Sala	20.4542
cell_3326	ATAACATGGGGAGT	E7.5	Epiblast	Wt	NA	Pijuan-Sala	4.69099
cell_3329	ATAAGTACCTGACA	E7.5	Epiblast	Wt	NA	Pijuan-Sala	8.03901
cell_3335	ATAATCGATCAGGT	E7.5	Epiblast	Wt	NA	Pijuan-Sala	7.21649
cell_3337	ATACAATGAGTCGT	E7.5	Epiblast	Wt	NA	Pijuan-Sala	5.64275
cell_3339	ATACAATGCTTCTA	E7.5	Mixed mesoderm	Wt	NA	Pijuan-Sala	37.2387
cell_3340	ATACACCTTCTCGC	E7.5	Nascent mesoderm	Wt	NA	Pijuan-Sala	37.2494
cell_3341	ATACACCTTGTGAC	E7.5	Nascent mesoderm	Wt	NA	Pijuan-Sala	34.5446
cell_3353	ATACCTTGGGTGAG	E7.5	Epiblast	Wt	NA	Pijuan-Sala	6.95261
cell_3361	ATAGCCGAACACGT	E7.5	Epiblast	Wt	NA	Pijuan-Sala	7.19494
cell_3374	ATAGTCCTTTCAGG	E7.5	Primitive Streak	Wt	NA	Pijuan-Sala	25.5325
cell_3382	ATATGCCTGGTGTT	E7.5	Mixed mesoderm	Wt	NA	Pijuan-Sala	10.017
cell_3385	ATCAAATGATGTCG	E7.5	Primitive Streak	Wt	NA	Pijuan-Sala	25.388
cell_3391	ATCATGCTACTTTC	E7.5	Primitive Streak	Wt	NA	Pijuan-Sala	17.0407
cell_3393	ATCATGCTCCTATT	E7.5	Epiblast	Wt	NA	Pijuan-Sala	5.14869
cell_3394	ATCATGCTGGAGTG	E7.5	Nascent mesoderm	Wt	NA	Pijuan-Sala	34.2473
cell_3396	ATCCATACTTCCGC	E7.5	Mixed mesoderm	Wt	NA	Pijuan-Sala	25.064
cell_3398	ATCCCGTGCCGTTC	E7.5	Epiblast	Wt	NA	Pijuan-Sala	5.52458
cell_3404	ATCGAGTGACTAGC	E7.5	Epiblast	Wt	NA	Pijuan-Sala	6.30717
cell_3406	ATCGAGTGGTATCG	E7.5	Nascent mesoderm	Wt	NA	Pijuan-Sala	25.7301
cell_3407	ATCGCAGATCGACA	E7.5	Epiblast	Wt	NA	Pijuan-Sala	5.20299
cell_3409	ATCGCCACAATGCC	E7.5	Primitive Streak	Wt	NA	Pijuan-Sala	25.3479
cell_3411	ATCGCCACCATGCA	E7.5	Nascent mesoderm	Wt	NA	Pijuan-Sala	25.5129
cell_3412	ATCGCCACTGTCCC	E7.5	Epiblast	Wt	NA	Pijuan-Sala	6.39727
cell_3414	ATCGCGCTTCAGTG	E7.5	Epiblast	Wt	NA	Pijuan-Sala	7.08546
cell_3416	ATCGGAACTGTCCC	E7.5	Epiblast	Wt	NA	Pijuan-Sala	5.56057
cell_3429	ATCTGTTGAACGGG	E7.5	Mixed mesoderm	Wt	NA	Pijuan-Sala	33.367
cell_3433	ATGAAGGAGGGAGT	E7.5	Nascent mesoderm	Wt	NA	Pijuan-Sala	34.6833
cell_3440	ATGATATGGAAAGT	E7.5	Nascent mesoderm	Wt	NA	Pijuan-Sala	26.1193
cell_3451	ATGCCAGAGCATAC	E7.5	Epiblast	Wt	NA	Pijuan-Sala	6.85232
cell_3453	ATGCCGCTCCTCGT	E7.5	Epiblast	Wt	NA	Pijuan-Sala	6.36678
cell_3464	ATGGGTACCTTGCC	E7.5	Mixed mesoderm	Wt	NA	Pijuan-Sala	36.6056
cell_3478	ATGTTCACGCAAGG	E7.5	Epiblast	Wt	NA	Pijuan-Sala	5.10253
cell_3481	ATGTTGCTGGTTTG	E7.5	Primitive Streak	Wt	NA	Pijuan-Sala	25.3479
cell_3483	ATTAACGATCAGTG	E7.5	Epiblast	Wt	NA	Pijuan-Sala	20.4542
cell_3484	ATTAAGACAAGTAG	E7.5	Epiblast	Wt	NA	Pijuan-Sala	4.40177
cell_3488	ATTATGGATCCCAC	E7.5	Epiblast	Wt	NA	Pijuan-Sala	7.26644
cell_3492	ATTCCAACTCAGTG	E7.5	Epiblast	Wt	NA	Pijuan-Sala	7.19494
cell_3496	ATTCTGACCGTTAG	E7.5	Primitive Streak	Wt	NA	Pijuan-Sala	25.4807
cell_3498	ATTCTGACGGGACA	E7.5	Nascent mesoderm	Wt	NA	Pijuan-Sala	32.2111
cell_3500	ATTCTTCTACCGAT	E7.5	Nascent mesoderm	Wt	NA	Pijuan-Sala	26.1046
cell_3514	ATTGCTACTCGCTC	E7.5	Mixed mesoderm	Wt	NA	Pijuan-Sala	37.7323
cell_3520	ATTGTCTGATCACG	E7.5	Primitive Streak	Wt	NA	Pijuan-Sala	25.8077
cell_3522	ATTTAGGAGAGGTG	E7.5	Nascent mesoderm	Wt	NA	Pijuan-Sala	25.1812
cell_3524	ATTTCCGACCAAGT	E7.5	Epiblast	Wt	NA	Pijuan-Sala	5.58965
cell_3526	ATTTCGTGGCTGTA	E7.5	Mixed mesoderm	Wt	NA	Pijuan-Sala	25.6964
cell_3535	CAAATTGATGTGAC	E7.5	Epiblast	Wt	NA	Pijuan-Sala	6.58515
cell_3540	CAACGAACAGACTC	E7.5	Nascent mesoderm	Wt	NA	Pijuan-Sala	25.567
cell_3541	CAACGAACGCCAAT	E7.5	Epiblast	Wt	NA	Pijuan-Sala	5.21534
cell_3543	CAACGATGCTTACT	E7.5	Mixed mesoderm	Wt	NA	Pijuan-Sala	26.0306
cell_3547	CAACGTGATGCATG	E7.5	Epiblast	Wt	NA	Pijuan-Sala	4.97922
cell_3556	CAAGAAGATCGTGA	E7.5	Mixed mesoderm	Wt	NA	Pijuan-Sala	32.268
cell_3557	CAAGACTGAGCATC	E7.5	Mixed mesoderm	Wt	NA	Pijuan-Sala	37.2635
cell_3574	CAAGTTCTGGACGA	E7.5	Mixed mesoderm	Wt	NA	Pijuan-Sala	25.2684
cell_3577	CAATAATGACTAGC	E7.5	Primitive Streak	Wt	NA	Pijuan-Sala	19.5149
cell_3580	CAATCGGAGACGGA	E7.5	Primitive Streak	Wt	NA	Pijuan-Sala	25.825
cell_3582	CAATCGGAGTACAC	E7.5	Mixed mesoderm	Wt	NA	Pijuan-Sala	25.064
cell_3591	CACAATCTCGCTAA	E7.5	Epiblast	Wt	NA	Pijuan-Sala	6.52434
cell_3614	CACCCATGACAGTC	E7.5	Nascent mesoderm	Wt	NA	Pijuan-Sala	26.3043
cell_3620	CACCGTACCTGTGA	E7.5	Epiblast	Wt	NA	Pijuan-Sala	7.09793
cell_3622	CACCTGACAAAAGC	E7.5	Primitive Streak	Wt	NA	Pijuan-Sala	25.8253
cell_3624	CACGAAACGGTGTT	E7.5	Mixed mesoderm	Wt	NA	Pijuan-Sala	36.2966
cell_3630	CACGGGACGAGATA	E7.5	Primitive Streak	Wt	NA	Pijuan-Sala	25.6004
cell_3636	CACTCCGAATGTCG	E7.5	Epiblast	Wt	NA	Pijuan-Sala	6.23651
cell_3645	CACTTTGACGTACA	E7.5	Nascent mesoderm	Wt	NA	Pijuan-Sala	18.5621
cell_3646	CAGAAGCTCTTACT	E7.5	Primitive Streak	Wt	NA	Pijuan-Sala	19.4806
cell_3649	CAGACAACAACCAC	E7.5	Epiblast	Wt	NA	Pijuan-Sala	3.57068
cell_3650	CAGACAACCTGAAC	E7.5	Epiblast	Wt	NA	Pijuan-Sala	6.29793
cell_3658	CAGCAATGCCCAAA	E7.5	Epiblast	Wt	NA	Pijuan-Sala	6.74466
cell_3675	CAGGGCACCCTATT	E7.5	Mixed mesoderm	Wt	NA	Pijuan-Sala	36.0537
cell_3676	CAGGTAACCACTGA	E7.5	Primitive Streak	Wt	NA	Pijuan-Sala	21.1866
cell_3679	CAGGTATGAACCAC	E7.5	Epiblast	Wt	NA	Pijuan-Sala	5.64884
cell_3691	CAGTGTGATCCGTC	E7.5	Nascent mesoderm	Wt	NA	Pijuan-Sala	25.7301
cell_3699	CAGTTTACTCGATG	E7.5	Mixed mesoderm	Wt	NA	Pijuan-Sala	36.9275
cell_3700	CATAAAACCGCTAA	E7.5	Primitive Streak	Wt	NA	Pijuan-Sala	26.1704
cell_3717	CATCCCGAACCGAT	E7.5	Primitive Streak	Wt	NA	Pijuan-Sala	20.3831
cell_3719	CATCGCTGACGTGT	E7.5	Primitive Streak	Wt	NA	Pijuan-Sala	20.3831
cell_3727	CATCTCCTCAACTG	E7.5	Primitive Streak	Wt	NA	Pijuan-Sala	10.0106
cell_3733	CATCTTGAGCCATA	E7.5	Epiblast	Wt	NA	Pijuan-Sala	6.74466
cell_3742	CATGTACTGCTGTA	E7.5	Mixed mesoderm	Wt	NA	Pijuan-Sala	34.8141
cell_3745	CATGTTACCTCCAC	E7.5	Epiblast	Wt	NA	Pijuan-Sala	6.67597
cell_3746	CATGTTACGTCTGA	E7.5	Epiblast	Wt	NA	Pijuan-Sala	6.5702
cell_3749	CATGTTTGGTCTTT	E7.5	Epiblast	Wt	NA	Pijuan-Sala	6.49752
cell_3759	CATTGGGACTTGTT	E7.5	Epiblast	Wt	NA	Pijuan-Sala	5.31768
cell_3763	CATTGTTGCTCCCA	E7.5	Epiblast	Wt	NA	Pijuan-Sala	5.2665
cell_3767	CATTTGTGTCCGTC	E7.5	Primitive Streak	Wt	NA	Pijuan-Sala	26.2131
cell_3770	CCAAAGTGCTGAGT	E7.5	Mixed mesoderm	Wt	NA	Pijuan-Sala	37.4803
cell_3776	CCAAGATGACAGTC	E7.5	Epiblast	Wt	NA	Pijuan-Sala	8.02443
cell_3781	CCAAGTGAACCGAT	E7.5	Mixed mesoderm	Wt	NA	Pijuan-Sala	25.3503
cell_3783	CCAAGTGAGCAAGG	E7.5	Epiblast	Wt	NA	Pijuan-Sala	5.03575
cell_3784	CCAAGTGATAAGCC	E7.5	Primitive Streak	Wt	NA	Pijuan-Sala	19.7681
cell_3785	CCAATGGACGCTAA	E7.5	Nascent mesoderm	Wt	NA	Pijuan-Sala	33.3483
cell_3786	CCAATGGAGACAAA	E7.5	Nascent mesoderm	Wt	NA	Pijuan-Sala	26.3043
cell_3790	CCACCATGATTTCC	E7.5	Primitive Streak	Wt	NA	Pijuan-Sala	14.4568
cell_3802	CCAGCACTGTTCAG	E7.5	Nascent mesoderm	Wt	NA	Pijuan-Sala	28.902
cell_3809	CCAGGTCTGCTATG	E7.5	Mixed mesoderm	Wt	NA	Pijuan-Sala	25.8181
cell_3812	CCAGTCTGCAGAGG	E7.5	Primitive Streak	Wt	NA	Pijuan-Sala	26.1276
cell_3820	CCATCGTGTACTCT	E7.5	Mixed mesoderm	Wt	NA	Pijuan-Sala	32.5724
cell_3830	CCCAGACTTGTTCT	E7.5	Primitive Streak	Wt	NA	Pijuan-Sala	25.3479
cell_3832	CCCAGTTGTCGTTT	E7.5	Mixed mesoderm	Wt	NA	Pijuan-Sala	25.2684
cell_3843	CCCTCAGAACCGAT	E7.5	Epiblast	Wt	NA	Pijuan-Sala	4.33297
cell_3844	CCCTCAGAAGTGCT	E7.5	Primitive Streak	Wt	NA	Pijuan-Sala	25.8296
cell_3848	CCCTGAACTGATGC	E7.5	Epiblast	Wt	NA	Pijuan-Sala	4.95485
cell_3850	CCCTTACTATCGGT	E7.5	Primitive Streak	Wt	NA	Pijuan-Sala	4.75422
cell_3851	CCCTTACTTAGACC	E7.5	Mixed mesoderm	Wt	NA	Pijuan-Sala	25.843
cell_3856	CCGACACTCGTAGT	E7.5	Primitive Streak	Wt	NA	Pijuan-Sala	20.4542
cell_3857	CCGACACTTCTCGC	E7.5	Primitive Streak	Wt	NA	Pijuan-Sala	25.6541
cell_3858	CCGACACTTCTTTG	E7.5	Epiblast	Wt	NA	Pijuan-Sala	1.76541
cell_3868	CCGTACACAAGTGA	E7.5	Mixed mesoderm	Wt	NA	Pijuan-Sala	35.0913
cell_3871	CCTACCGATGGAGG	E7.5	Epiblast	Wt	NA	Pijuan-Sala	5.10374
cell_3885	CCTGGACTGAAAGT	E7.5	Nascent mesoderm	Wt	NA	Pijuan-Sala	33.1595
cell_3893	CGAATCGAACTAGC	E7.5	Epiblast	Wt	NA	Pijuan-Sala	3.04938
cell_3899	CGACCGGACACTCC	E7.5	Epiblast	Wt	NA	Pijuan-Sala	7.76017
cell_3905	CGACGTCTAGCACT	E7.5	Mixed mesoderm	Wt	NA	Pijuan-Sala	25.2684
cell_3911	CGACTCACTGCTAG	E7.5	Mixed mesoderm	Wt	NA	Pijuan-Sala	36.1661
cell_3917	CGACTGCTTCAAGC	E7.5	Primitive Streak	Wt	NA	Pijuan-Sala	25.3655
cell_3918	CGACTGCTTCCCAC	E7.5	Primitive Streak	Wt	NA	Pijuan-Sala	27.0049
cell_3920	CGAGAACTTTGGCA	E7.5	Mixed mesoderm	Wt	NA	Pijuan-Sala	24.9309
cell_3921	CGAGATTGGCGTAT	E7.5	Mixed mesoderm	Wt	NA	Pijuan-Sala	32.2336
cell_3922	CGAGATTGTGCTAG	E7.5	Primitive Streak	Wt	NA	Pijuan-Sala	19.6539
cell_3923	CGAGCGTGGAGGGT	E7.5	Nascent mesoderm	Wt	NA	Pijuan-Sala	28.8524
cell_3925	CGAGGAGATTGTCT	E7.5	Primitive Streak	Wt	NA	Pijuan-Sala	25.4593
cell_3928	CGAGGGCTCTCAGA	E7.5	Epiblast	Wt	NA	Pijuan-Sala	5.5113
cell_3930	CGAGTATGCTGTGA	E7.5	Primitive Streak	Wt	NA	Pijuan-Sala	26.288
cell_3941	CGCACTTGTACTCT	E7.5	Primitive Streak	Wt	NA	Pijuan-Sala	25.8259
cell_3942	CGCAGGACCCCACT	E7.5	Nascent mesoderm	Wt	NA	Pijuan-Sala	36.4769
cell_3955	CGCGATCTCCGTAA	E7.5	Epiblast	Wt	NA	Pijuan-Sala	5.35197
cell_3961	CGCTACACCGCCTT	E7.5	Mixed mesoderm	Wt	NA	Pijuan-Sala	32.9593
cell_3963	CGGAATTGCGCTAA	E7.5	Epiblast	Wt	NA	Pijuan-Sala	7.11824
cell_3965	CGGACTCTACACGT	E7.5	Mixed mesoderm	Wt	NA	Pijuan-Sala	32.1964
cell_3968	CGGAGGCTGTACGT	E7.5	Primitive Streak	Wt	NA	Pijuan-Sala	25.9651
cell_3969	CGGAGGCTTTGCGA	E7.5	Epiblast	Wt	NA	Pijuan-Sala	5.89387
cell_3974	CGGCATCTGAGACG	E7.5	Epiblast	Wt	NA	Pijuan-Sala	5.04429
cell_3976	CGGCCAGAATTGGC	E7.5	Epiblast	Wt	NA	Pijuan-Sala	6.35495
cell_3977	CGGCGAACCTCCAC	E7.5	Nascent mesoderm	Wt	NA	Pijuan-Sala	33.733
cell_3979	CGGCGATGGCTCCT	E7.5	Primitive Streak	Wt	NA	Pijuan-Sala	25.9965
cell_3980	CGGGACTGACCATG	E7.5	Primitive Streak	Wt	NA	Pijuan-Sala	13.9603
cell_3986	CGGTCACTAAGGCG	E7.5	Epiblast	Wt	NA	Pijuan-Sala	6.61939
cell_3988	CGGTCACTGAGAGC	E7.5	Mixed mesoderm	Wt	NA	Pijuan-Sala	25.3911
cell_3989	CGGTCACTGGAGGT	E7.5	Mixed mesoderm	Wt	NA	Pijuan-Sala	25.2684
cell_3991	CGTACAGAAGAAGT	E7.5	Epiblast	Wt	NA	Pijuan-Sala	4.95931
cell_3997	CGTACCACTCCCAC	E7.5	Nascent mesoderm	Wt	NA	Pijuan-Sala	26.2209
cell_4002	CGTACCTGTTTCTG	E7.5	Nascent mesoderm	Wt	NA	Pijuan-Sala	36.0537
cell_4011	CGTCGACTTCCAAG	E7.5	Primitive Streak	Wt	NA	Pijuan-Sala	25.9964
cell_4020	CGTTAGGACCTTGC	E7.5	Epiblast	Wt	NA	Pijuan-Sala	5.06109
cell_4024	CGTTATACTGAACC	E7.5	Epiblast	Wt	NA	Pijuan-Sala	7.20996
cell_4029	CTAAACCTATACCG	E7.5	Nascent mesoderm	Wt	NA	Pijuan-Sala	25.904
cell_4038	CTAAGGTGCTTACT	E7.5	Epiblast	Wt	NA	Pijuan-Sala	5.62385
cell_4045	CTACTATGACGGGA	E7.5	Epiblast	Wt	NA	Pijuan-Sala	7.5611
cell_4046	CTACTATGAGTACC	E7.5	Epiblast	Wt	NA	Pijuan-Sala	3.97213
cell_4048	CTACTATGGACGAG	E7.5	Epiblast	Wt	NA	Pijuan-Sala	4.91179
cell_4049	CTACTATGGGGCAA	E7.5	Epiblast	Wt	NA	Pijuan-Sala	5.5113
cell_4050	CTACTCCTCCTAAG	E7.5	Epiblast	Wt	NA	Pijuan-Sala	7.24849
cell_4058	CTAGGCCTCACACA	E7.5	Nascent mesoderm	Wt	NA	Pijuan-Sala	33.2523
cell_4063	CTATAAGACAACCA	E7.5	Primitive Streak	Wt	NA	Pijuan-Sala	25.6389
cell_4064	CTATAAGAGCGGAA	E7.5	Nascent mesoderm	Wt	NA	Pijuan-Sala	27.0049
cell_4065	CTATACTGGGTGAG	E7.5	Nascent mesoderm	Wt	NA	Pijuan-Sala	34.4661
cell_4075	CTATGACTACGCAT	E7.5	Nascent mesoderm	Wt	NA	Pijuan-Sala	33.2103
cell_4076	CTATGACTTCAAGC	E7.5	Epiblast	Wt	NA	Pijuan-Sala	6.39727
cell_4084	CTCAGAGAAGCCTA	E7.5	Epiblast	Wt	NA	Pijuan-Sala	5.11969
cell_4090	CTCAGCTGAGAGAT	E7.5	Epiblast	Wt	NA	Pijuan-Sala	7.51762
cell_4093	CTCAGGCTGCGATT	E7.5	Mixed mesoderm	Wt	NA	Pijuan-Sala	25.3981
cell_4094	CTCATTGAGTTCGA	E7.5	Epiblast	Wt	NA	Pijuan-Sala	5.39621
cell_4108	CTCTAAACAAAGTG	E7.5	Primitive Streak	Wt	NA	Pijuan-Sala	19.6943
cell_4111	CTCTAAACGTGCTA	E7.5	Mixed mesoderm	Wt	NA	Pijuan-Sala	25.064
cell_4114	CTCTAATGCATCAG	E7.5	Mixed mesoderm	Wt	NA	Pijuan-Sala	25.2684
cell_4117	CTGAACGAACCGAT	E7.5	Epiblast	Wt	NA	Pijuan-Sala	3.84112
cell_4119	CTGAAGACACGTTG	E7.5	Mixed mesoderm	Wt	NA	Pijuan-Sala	33.4276
cell_4125	CTGAGCCTCTGGAT	E7.5	Epiblast	Wt	NA	Pijuan-Sala	6.60746
cell_4126	CTGATGGAGAGCAG	E7.5	Primitive Streak	Wt	NA	Pijuan-Sala	25.3479
cell_4127	CTGATTTGAACGTC	E7.5	Mixed mesoderm	Wt	NA	Pijuan-Sala	36.0537
cell_4130	CTGCAGCTGGAGCA	E7.5	Nascent mesoderm	Wt	NA	Pijuan-Sala	37.0264
cell_4136	CTGGATGAAGAACA	E7.5	Mixed mesoderm	Wt	NA	Pijuan-Sala	36.1545
cell_4140	CTGGCACTGAAACA	E7.5	Mixed mesoderm	Wt	NA	Pijuan-Sala	37.7656
cell_4145	CTGTGAGACATGGT	E7.5	Mixed mesoderm	Wt	NA	Pijuan-Sala	32.5255
cell_4147	CTTAACACTATCTC	E7.5	Primitive Streak	Wt	NA	Pijuan-Sala	19.1003
cell_4167	CTTGAACTGTTCAG	E7.5	Nascent mesoderm	Wt	NA	Pijuan-Sala	32.322
cell_4173	CTTTACGAGCGTAT	E7.5	Nascent mesoderm	Wt	NA	Pijuan-Sala	26.429
cell_4180	CTTTGATGATCTTC	E7.5	Epiblast	Wt	NA	Pijuan-Sala	5.27052
cell_4187	GAAAGCCTCCTTGC	E7.5	Mixed mesoderm	Wt	NA	Pijuan-Sala	37.6598
cell_4189	GAAAGCCTCTCCCA	E7.5	Nascent mesoderm	Wt	NA	Pijuan-Sala	33.2283
cell_4191	GAAAGTGAGTCTTT	E7.5	Epiblast	Wt	NA	Pijuan-Sala	4.89713
cell_4194	GAACACACATGACC	E7.5	Epiblast	Wt	NA	Pijuan-Sala	6.95815
cell_4196	GAACAGCTAACGGG	E7.5	Mixed mesoderm	Wt	NA	Pijuan-Sala	37.2384
cell_4199	GAACAGCTTGAGAA	E7.5	Nascent mesoderm	Wt	NA	Pijuan-Sala	33.7758
cell_4200	GAACGGGAACGTGT	E7.5	Nascent mesoderm	Wt	NA	Pijuan-Sala	35.0911
cell_4201	GAACGGGACAGAGG	E7.5	Mixed mesoderm	Wt	NA	Pijuan-Sala	25.3792
cell_4204	GAACTGTGGGTCTA	E7.5	Epiblast	Wt	NA	Pijuan-Sala	7.5611
cell_4205	GAAGAATGATAAGG	E7.5	Epiblast	Wt	NA	Pijuan-Sala	6.38907
cell_4214	GAAGTAGACTGATG	E7.5	Nascent mesoderm	Wt	NA	Pijuan-Sala	34.069
cell_4220	GAAGTCTGTGGTGT	E7.5	Epiblast	Wt	NA	Pijuan-Sala	5.89432
cell_4231	GACAACACATCGTG	E7.5	Mixed mesoderm	Wt	NA	Pijuan-Sala	36.2966
cell_4232	GACAACACTCTGGA	E7.5	Mixed mesoderm	Wt	NA	Pijuan-Sala	37.4553
cell_4238	GACACTGACGTAAC	E7.5	Epiblast	Wt	NA	Pijuan-Sala	6.85232
cell_4240	GACAGTACTTTCAC	E7.5	Epiblast	Wt	NA	Pijuan-Sala	7.5611
cell_4241	GACAGTTGCGAACT	E7.5	Epiblast	Wt	NA	Pijuan-Sala	7.1575
cell_4247	GACCTAGATGCCCT	E7.5	Mixed mesoderm	Wt	NA	Pijuan-Sala	32.9176
cell_4250	GACCTCTGCCTCGT	E7.5	Primitive Streak	Wt	NA	Pijuan-Sala	25.3479
cell_4266	GACGTCCTCGTGAT	E7.5	Nascent mesoderm	Wt	NA	Pijuan-Sala	33.1354
cell_4267	GACGTCCTGGTGGA	E7.5	Primitive Streak	Wt	NA	Pijuan-Sala	27.4443
cell_4273	GACTCCTGTTTGCT	E7.5	Mixed mesoderm	Wt	NA	Pijuan-Sala	25.2684
cell_4275	GACTTTACCCCTAC	E7.5	Mixed mesoderm	Wt	NA	Pijuan-Sala	25.2963
cell_4276	GAGAAATGCCCTCA	E7.5	Primitive Streak	Wt	NA	Pijuan-Sala	23.0255
cell_4278	GAGATCACCAGAAA	E7.5	Mixed mesoderm	Wt	NA	Pijuan-Sala	32.1874
cell_4283	GAGCAGGAACACGT	E7.5	Epiblast	Wt	NA	Pijuan-Sala	6.39727
cell_4287	GAGCATACTGTCAG	E7.5	Epiblast	Wt	NA	Pijuan-Sala	6.08417
cell_4288	GAGCATACTTGGCA	E7.5	Epiblast	Wt	NA	Pijuan-Sala	6.23651
cell_4300	GAGGGATGTCACGA	E7.5	Epiblast	Wt	NA	Pijuan-Sala	5.15963
cell_4306	GAGGTGGAAGTGTC	E7.5	Epiblast	Wt	NA	Pijuan-Sala	6.39727
cell_4312	GAGGTTTGTTCTCA	E7.5	Nascent mesoderm	Wt	NA	Pijuan-Sala	35.7629
cell_4313	GAGTAAGACTTATC	E7.5	Mixed mesoderm	Wt	NA	Pijuan-Sala	33.2859
cell_4317	GAGTCAACTTTCAC	E7.5	Mixed mesoderm	Wt	NA	Pijuan-Sala	25.064
cell_4320	GAGTGTTGAGCAAA	E7.5	Nascent mesoderm	Wt	NA	Pijuan-Sala	35.0468
cell_4324	GAGTTGTGCGTGAT	E7.5	Mixed mesoderm	Wt	NA	Pijuan-Sala	32.6907
cell_4327	GATAAGGATGACAC	E7.5	Mixed mesoderm	Wt	NA	Pijuan-Sala	36.315
cell_4328	GATAATACGACGGA	E7.5	Mixed mesoderm	Wt	NA	Pijuan-Sala	37.9162
cell_4329	GATACTCTCTCTTA	E7.5	Epiblast	Wt	NA	Pijuan-Sala	4.82603
cell_4333	GATAGCACGCTTAG	E7.5	Primitive Streak	Wt	NA	Pijuan-Sala	14.4568
cell_4337	GATATATGCGCAAT	E7.5	Primitive Streak	Wt	NA	Pijuan-Sala	19.1419
cell_4342	GATATCCTGACTAC	E7.5	Epiblast	Wt	NA	Pijuan-Sala	5.04292
cell_4352	GATCGATGTCCAAG	E7.5	Epiblast	Wt	NA	Pijuan-Sala	4.95329
cell_4353	GATCGATGTCTAGG	E7.5	Mixed mesoderm	Wt	NA	Pijuan-Sala	25.3925
cell_4354	GATCTACTATTGGC	E7.5	Epiblast	Wt	NA	Pijuan-Sala	6.95221
cell_4360	GATGCATGCAGTTG	E7.5	Epiblast	Wt	NA	Pijuan-Sala	7.67502
cell_4362	GATGCCCTTTTACC	E7.5	Epiblast	Wt	NA	Pijuan-Sala	5.27052
cell_4366	GATTGGACTGCTAG	E7.5	Epiblast	Wt	NA	Pijuan-Sala	7.47953
cell_4368	GATTTAGAAAACGA	E7.5	Mixed mesoderm	Wt	NA	Pijuan-Sala	37.8377
cell_4370	GATTTAGATTCCCG	E7.5	Mixed mesoderm	Wt	NA	Pijuan-Sala	36.4764
cell_4375	GCAACTGAGGTCTA	E7.5	Epiblast	Wt	NA	Pijuan-Sala	4.70106
cell_4377	GCAAGACTGAGCTT	E7.5	Epiblast	Wt	NA	Pijuan-Sala	5.19813
cell_4378	GCAATCGACATGAC	E7.5	Mixed mesoderm	Wt	NA	Pijuan-Sala	37.3389
cell_4379	GCAATCGACATTCT	E7.5	Epiblast	Wt	NA	Pijuan-Sala	7.5611
cell_4380	GCAATCGAGATAGA	E7.5	Primitive Streak	Wt	NA	Pijuan-Sala	19.5685
cell_4382	GCACAAACAATGCC	E7.5	Mixed mesoderm	Wt	NA	Pijuan-Sala	32.4555
cell_4385	GCACAAACTTGACG	E7.5	Epiblast	Wt	NA	Pijuan-Sala	5.64021
cell_4387	GCACAATGGCAGAG	E7.5	Epiblast	Wt	NA	Pijuan-Sala	7.74798
cell_4397	GCACCTTGTTTCTG	E7.5	Epiblast	Wt	NA	Pijuan-Sala	4.77702
cell_4399	GCACGGACTACTCT	E7.5	Nascent mesoderm	Wt	NA	Pijuan-Sala	34.4661
cell_4402	GCACGTCTCTCATT	E7.5	Epiblast	Wt	NA	Pijuan-Sala	7.19494
cell_4403	GCACGTCTGACGTT	E7.5	Primitive Streak	Wt	NA	Pijuan-Sala	11.52
cell_4404	GCACGTCTTCAGAC	E7.5	Nascent mesoderm	Wt	NA	Pijuan-Sala	33.0883
cell_4413	GCAGCCGATGGTTG	E7.5	Nascent mesoderm	Wt	NA	Pijuan-Sala	25.3944
cell_4424	GCATCAGACCCGTT	E7.5	Epiblast	Wt	NA	Pijuan-Sala	7.24403
cell_4425	GCATCAGATACTTC	E7.5	Mixed mesoderm	Wt	NA	Pijuan-Sala	25.2963
cell_4426	GCATGATGCGGAGA	E7.5	Nascent mesoderm	Wt	NA	Pijuan-Sala	26.0984
cell_4427	GCATGATGTCAAGC	E7.5	Epiblast	Wt	NA	Pijuan-Sala	7.04732
cell_4431	GCCAAATGGACTAC	E7.5	Epiblast	Wt	NA	Pijuan-Sala	7.06972
cell_4435	GCCAACCTGTCACA	E7.5	Epiblast	Wt	NA	Pijuan-Sala	6.70091
cell_4445	GCCCAGGAACTGTG	E7.5	Epiblast	Wt	NA	Pijuan-Sala	5.15963
cell_4450	GCCGACGAAGCCAT	E7.5	Epiblast	Wt	NA	Pijuan-Sala	5.92065
cell_4451	GCCGACGACATTTC	E7.5	Mixed mesoderm	Wt	NA	Pijuan-Sala	32.9911
cell_4452	GCCGACGACTTGAG	E7.5	Epiblast	Wt	NA	Pijuan-Sala	6.9338
cell_4455	GCCGAGTGCGAATC	E7.5	Epiblast	Wt	NA	Pijuan-Sala	6.23651
cell_4456	GCCGAGTGTGTCGA	E7.5	Mixed mesoderm	Wt	NA	Pijuan-Sala	25.2966
cell_4467	GCGACTCTCATGGT	E7.5	Primitive Streak	Wt	NA	Pijuan-Sala	25.3479
cell_4473	GCGAGCACTCGATG	E7.5	Nascent mesoderm	Wt	NA	Pijuan-Sala	25.6164
cell_4475	GCGATATGCTCGCT	E7.5	Nascent mesoderm	Wt	NA	Pijuan-Sala	25.4691
cell_4476	GCGCACGACGTACA	E7.5	Epiblast	Wt	NA	Pijuan-Sala	5.9239
cell_4477	GCGCACGACTAAGC	E7.5	Epiblast	Wt	NA	Pijuan-Sala	5.86051
cell_4478	GCGCACGATCTCTA	E7.5	Nascent mesoderm	Wt	NA	Pijuan-Sala	25.6301
cell_4480	GCGCATCTCAGGAG	E7.5	Primitive Streak	Wt	NA	Pijuan-Sala	4.5475
cell_4484	GCGCGAACTCCTTA	E7.5	Primitive Streak	Wt	NA	Pijuan-Sala	27.1211
cell_4508	GCTACAGATCCTAT	E7.5	Primitive Streak	Wt	NA	Pijuan-Sala	19.43
cell_4509	GCTACGCTTAGCGT	E7.5	Mixed mesoderm	Wt	NA	Pijuan-Sala	33.2235
cell_4510	GCTAGATGTCAAGC	E7.5	Primitive Streak	Wt	NA	Pijuan-Sala	25.9403
cell_4518	GCTCCATGGACGTT	E7.5	Primitive Streak	Wt	NA	Pijuan-Sala	4.93756
cell_4526	GGAACACTACGGGA	E7.5	Epiblast	Wt	NA	Pijuan-Sala	5.89714
cell_4530	GGAACACTGGCAAG	E7.5	Mixed mesoderm	Wt	NA	Pijuan-Sala	25.064
cell_4538	GGAAGGACCCCTCA	E7.5	Epiblast	Wt	NA	Pijuan-Sala	5.12184
cell_4539	GGAAGGACTAGAAG	E7.5	Primitive Streak	Wt	NA	Pijuan-Sala	25.3479
cell_4541	GGAAGGTGCTTGCC	E7.5	Epiblast	Wt	NA	Pijuan-Sala	6.85232
cell_4559	GGACGCTGTATCTC	E7.5	Primitive Streak	Wt	NA	Pijuan-Sala	25.4525
cell_4563	GGAGACGATGCACA	E7.5	Mixed mesoderm	Wt	NA	Pijuan-Sala	25.064
cell_4580	GGATGTTGGACACT	E7.5	Mixed mesoderm	Wt	NA	Pijuan-Sala	25.3918
cell_4593	GGCATATGCAATCG	E7.5	Mixed mesoderm	Wt	NA	Pijuan-Sala	25.3917
cell_4596	GGCCACGATCTATC	E7.5	Epiblast	Wt	NA	Pijuan-Sala	8.37073
cell_4601	GGCGACACTTGAGC	E7.5	Mixed mesoderm	Wt	NA	Pijuan-Sala	25.064
cell_4605	GGCTAAACGCGTTA	E7.5	Primitive Streak	Wt	NA	Pijuan-Sala	25.3479
cell_4612	GGCTACCTCCTTCG	E7.5	Nascent mesoderm	Wt	NA	Pijuan-Sala	33.3576
cell_4628	GGGATTACATAAGG	E7.5	Nascent mesoderm	Wt	NA	Pijuan-Sala	25.6465
cell_4630	GGGATTACCACTAG	E7.5	Primitive Streak	Wt	NA	Pijuan-Sala	25.9893
cell_4665	GGTGGAGAAGCGGA	E7.5	Epiblast	Wt	NA	Pijuan-Sala	16.7453
cell_4670	GTAAGCTGTTCAGG	E7.5	Epiblast	Wt	NA	Pijuan-Sala	6.74466
cell_4672	GTAATAACTATGGC	E7.5	Epiblast	Wt	NA	Pijuan-Sala	5.15915
cell_4675	GTAATATGCTGACA	E7.5	Mixed mesoderm	Wt	NA	Pijuan-Sala	37.5104
cell_4676	GTACAGTGGAGGTG	E7.5	Epiblast	Wt	NA	Pijuan-Sala	5.91073
cell_4680	GTACGTGAAAGAGT	E7.5	Primitive Streak	Wt	NA	Pijuan-Sala	25.4593
cell_4681	GTACGTGAACGGGA	E7.5	Epiblast	Wt	NA	Pijuan-Sala	7.90183
cell_4682	GTACGTGACATGCA	E7.5	Mixed mesoderm	Wt	NA	Pijuan-Sala	25.064
cell_4686	GTACTTTGATGTCG	E7.5	Mixed mesoderm	Wt	NA	Pijuan-Sala	37.2349
cell_4691	GTAGACTGTTGCAG	E7.5	Epiblast	Wt	NA	Pijuan-Sala	6.38307
cell_4692	GTAGCAACAAACGA	E7.5	Nascent mesoderm	Wt	NA	Pijuan-Sala	24.5895
cell_4700	GTAGTCGAGTTGAC	E7.5	Nascent mesoderm	Wt	NA	Pijuan-Sala	25.4518
cell_4703	GTAGTGACTCGCTC	E7.5	Primitive Streak	Wt	NA	Pijuan-Sala	4.38438
cell_4716	GTCACAGAACCTAG	E7.5	Primitive Streak	Wt	NA	Pijuan-Sala	20.3893
cell_4717	GTCACAGATCCCGT	E7.5	Epiblast	Wt	NA	Pijuan-Sala	5.90564
cell_4720	GTCACCTGAGGTCT	E7.5	Primitive Streak	Wt	NA	Pijuan-Sala	1.50582
cell_4723	GTCATACTGCAGAG	E7.5	Mixed mesoderm	Wt	NA	Pijuan-Sala	37.4622
cell_4726	GTCCAAGATGTCAG	E7.5	Primitive Streak	Wt	NA	Pijuan-Sala	26.23
cell_4729	GTCCACTGCATGCA	E7.5	Epiblast	Wt	NA	Pijuan-Sala	3.32945
cell_4731	GTCCAGCTCATTGG	E7.5	Mixed mesoderm	Wt	NA	Pijuan-Sala	25.3652
cell_4734	GTCCCATGGTTTGG	E7.5	Mixed mesoderm	Wt	NA	Pijuan-Sala	25.064
cell_4735	GTCGAATGGTCAAC	E7.5	Mixed mesoderm	Wt	NA	Pijuan-Sala	36.2966
cell_4736	GTCGCACTGTAAGA	E7.5	Epiblast	Wt	NA	Pijuan-Sala	4.57779
cell_4738	GTCTAACTACCAAC	E7.5	Primitive Streak	Wt	NA	Pijuan-Sala	26.2812
cell_4739	GTCTAACTCAATCG	E7.5	Mixed mesoderm	Wt	NA	Pijuan-Sala	36.1265
cell_4741	GTCTAACTGATAGA	E7.5	Primitive Streak	Wt	NA	Pijuan-Sala	8.34049
cell_4746	GTGACAACCTTGCC	E7.5	Nascent mesoderm	Wt	NA	Pijuan-Sala	25.5697
cell_4748	GTGAGGGAGGAACG	E7.5	Nascent mesoderm	Wt	NA	Pijuan-Sala	24.5895
cell_4749	GTGATCGACATACG	E7.5	Epiblast	Wt	NA	Pijuan-Sala	6.35466
cell_4752	GTGCAAACGGAAAT	E7.5	Primitive Streak	Wt	NA	Pijuan-Sala	26.206
cell_4753	GTGCTAGAAGAGAT	E7.5	Nascent mesoderm	Wt	NA	Pijuan-Sala	33.2261
cell_4760	GTGTAGTGAGCACT	E7.5	Primitive Streak	Wt	NA	Pijuan-Sala	5.07517
cell_4764	GTGTCAGAGTAAGA	E7.5	Nascent mesoderm	Wt	NA	Pijuan-Sala	27.0049
cell_4771	GTTAACCTAAGATG	E7.5	Nascent mesoderm	Wt	NA	Pijuan-Sala	34.2418
cell_4774	GTTAACCTTTCGCC	E7.5	Epiblast	Wt	NA	Pijuan-Sala	18.9866
cell_4779	GTTAGGTGAGTCGT	E7.5	Nascent mesoderm	Wt	NA	Pijuan-Sala	34.068
cell_4799	GTTGGATGCGTCTC	E7.5	Epiblast	Wt	NA	Pijuan-Sala	4.75532
cell_4804	TAAACAACGTGCTA	E7.5	Nascent mesoderm	Wt	NA	Pijuan-Sala	32.8568
cell_4805	TAAACAACTTTCAC	E7.5	Nascent mesoderm	Wt	NA	Pijuan-Sala	34.0952
cell_4812	TAAATGTGTCACCC	E7.5	Epiblast	Wt	NA	Pijuan-Sala	5.50379
cell_4813	TAAATGTGTTACCT	E7.5	Nascent mesoderm	Wt	NA	Pijuan-Sala	26.0095
cell_4816	TAACAATGCTCGCT	E7.5	Primitive Streak	Wt	NA	Pijuan-Sala	5.47766
cell_4824	TAAGAACTCTCAAG	E7.5	Primitive Streak	Wt	NA	Pijuan-Sala	19.5562
cell_4836	TAAGCTCTCGAGAG	E7.5	Epiblast	Wt	NA	Pijuan-Sala	5.18281
cell_4841	TAAGTAACATCGAC	E7.5	Nascent mesoderm	Wt	NA	Pijuan-Sala	34.0952
cell_4843	TAAGTCCTGCCTTC	E7.5	Mixed mesoderm	Wt	NA	Pijuan-Sala	37.4213
cell_4851	TAATGCCTGGTGGA	E7.5	Primitive Streak	Wt	NA	Pijuan-Sala	11.0661
cell_4860	TACCGCTGAAGATG	E7.5	Mixed mesoderm	Wt	NA	Pijuan-Sala	24.8935
cell_4866	TACGATCTGGCAAG	E7.5	Mixed mesoderm	Wt	NA	Pijuan-Sala	25.3503
cell_4868	TACGCAGACTGAAC	E7.5	Nascent mesoderm	Wt	NA	Pijuan-Sala	26.4892
cell_4880	TACTCAACACCTAG	E7.5	Mixed mesoderm	Wt	NA	Pijuan-Sala	34.4776
cell_4887	TACTCTGACTAGAC	E7.5	Nascent mesoderm	Wt	NA	Pijuan-Sala	33.0144
cell_4896	TACTTGACAAGTGA	E7.5	Nascent mesoderm	Wt	NA	Pijuan-Sala	36.7071
cell_4898	TAGAAACTGGTCAT	E7.5	Primitive Streak	Wt	NA	Pijuan-Sala	26.0125
cell_4901	TAGACGTGCGGGAA	E7.5	Epiblast	Wt	NA	Pijuan-Sala	6.70345
cell_4906	TAGATCCTCTTGTT	E7.5	Nascent mesoderm	Wt	NA	Pijuan-Sala	32.2724
cell_4907	TAGATCCTGCGTAT	E7.5	Epiblast	Wt	NA	Pijuan-Sala	6.62185
cell_4917	TAGCTACTATTCTC	E7.5	Epiblast	Wt	NA	Pijuan-Sala	7.12024
cell_4927	TAGGCTGAAGAGTA	E7.5	Nascent mesoderm	Wt	NA	Pijuan-Sala	34.5881
cell_4928	TAGGCTGACGATAC	E7.5	Epiblast	Wt	NA	Pijuan-Sala	5.89788
cell_4934	TAGGTGACCCGATA	E7.5	Primitive Streak	Wt	NA	Pijuan-Sala	20.3831
cell_4939	TAGGTGTGTATGCG	E7.5	Nascent mesoderm	Wt	NA	Pijuan-Sala	34.0952
cell_4941	TAGTAATGCCAACA	E7.5	Epiblast	Wt	NA	Pijuan-Sala	6.74466
cell_4943	TAGTACCTGTTTCT	E7.5	Epiblast	Wt	NA	Pijuan-Sala	4.78496
cell_4955	TAGTTAGATATGGC	E7.5	Primitive Streak	Wt	NA	Pijuan-Sala	25.4912
cell_4970	TATAGCCTGAGCTT	E7.5	Nascent mesoderm	Wt	NA	Pijuan-Sala	25.5919
cell_4974	TATCAAGAATCTTC	E7.5	Epiblast	Wt	NA	Pijuan-Sala	7.69271
cell_4977	TATCAAGATTCCGC	E7.5	Epiblast	Wt	NA	Pijuan-Sala	6.59012
cell_4979	TATCACTGTAAGGA	E7.5	Primitive Streak	Wt	NA	Pijuan-Sala	19.0997
cell_4980	TATCACTGTTCTTG	E7.5	Epiblast	Wt	NA	Pijuan-Sala	5.31528
cell_4983	TATCCAACTCGCTC	E7.5	Mixed mesoderm	Wt	NA	Pijuan-Sala	32.7475
cell_4985	TATCCTGAGCCTTC	E7.5	Primitive Streak	Wt	NA	Pijuan-Sala	26.3938
cell_4986	TATCGACTACGCTA	E7.5	Nascent mesoderm	Wt	NA	Pijuan-Sala	33.3383
cell_4989	TATCGACTGTTGTG	E7.5	Epiblast	Wt	NA	Pijuan-Sala	6.23651
cell_4993	TATCGTACTGCTAG	E7.5	Epiblast	Wt	NA	Pijuan-Sala	5.62714
cell_4996	TATCTTCTACCTCC	E7.5	Nascent mesoderm	Wt	NA	Pijuan-Sala	33.3483
cell_5001	TATGAATGCTGACA	E7.5	Primitive Streak	Wt	NA	Pijuan-Sala	19.7681
cell_5003	TATGAATGGACGTT	E7.5	Nascent mesoderm	Wt	NA	Pijuan-Sala	34.0952
cell_5004	TATGCGGAAACGTC	E7.5	Epiblast	Wt	NA	Pijuan-Sala	5.5113
cell_5008	TATGCGGAGGTGTT	E7.5	Epiblast	Wt	NA	Pijuan-Sala	5.15963
cell_5012	TATGGTCTCATTGG	E7.5	Primitive Streak	Wt	NA	Pijuan-Sala	13.7627
cell_5015	TATGTCACCTGTCC	E7.5	Primitive Streak	Wt	NA	Pijuan-Sala	26.0128
cell_5018	TATGTCTGTTGCAG	E7.5	Primitive Streak	Wt	NA	Pijuan-Sala	1.3864
cell_5024	TCAACACTCATTTC	E7.5	Epiblast	Wt	NA	Pijuan-Sala	4.70722
cell_5026	TCAAGGTGAGATGA	E7.5	Primitive Streak	Wt	NA	Pijuan-Sala	25.6946
cell_5035	TCACATACGGAGTG	E7.5	Mixed mesoderm	Wt	NA	Pijuan-Sala	37.5104
cell_5036	TCACATACGGTGTT	E7.5	Mixed mesoderm	Wt	NA	Pijuan-Sala	32.1964
cell_5041	TCACCTCTTGTTCT	E7.5	Epiblast	Wt	NA	Pijuan-Sala	5.1599
cell_5045	TCACTATGACCACA	E7.5	Nascent mesoderm	Wt	NA	Pijuan-Sala	32.1874
cell_5055	TCAGCAGATGTGAC	E7.5	Epiblast	Wt	NA	Pijuan-Sala	7.73362
cell_5056	TCAGCGCTCCTTGC	E7.5	Mixed mesoderm	Wt	NA	Pijuan-Sala	36.2966
cell_5058	TCAGGATGCTACGA	E7.5	Epiblast	Wt	NA	Pijuan-Sala	7.19156
cell_5067	TCATCATGACGACT	E7.5	Epiblast	Wt	NA	Pijuan-Sala	7.08068
cell_5069	TCATCCCTAGATCC	E7.5	Epiblast	Wt	NA	Pijuan-Sala	6.6174
cell_5079	TCCATAACGAACTC	E7.5	Epiblast	Wt	NA	Pijuan-Sala	4.62076
cell_5096	TCCGGACTAACGTC	E7.5	Epiblast	Wt	NA	Pijuan-Sala	5.0923
cell_5103	TCCTATGAAAAACG	E7.5	Epiblast	Wt	NA	Pijuan-Sala	4.99714
cell_5106	TCGAATCTTCGTAG	E7.5	Nascent mesoderm	Wt	NA	Pijuan-Sala	25.2062
cell_5110	TCGACCTGTAACGC	E7.5	Epiblast	Wt	NA	Pijuan-Sala	4.55575
cell_5112	TCGACGCTCTTACT	E7.5	Nascent mesoderm	Wt	NA	Pijuan-Sala	34.4874
cell_5117	TCGATACTGGAACG	E7.5	Epiblast	Wt	NA	Pijuan-Sala	5.02026
cell_5118	TCGATTTGAAGAAC	E7.5	Epiblast	Wt	NA	Pijuan-Sala	5.4272
cell_5119	TCGATTTGTTCAGG	E7.5	Epiblast	Wt	NA	Pijuan-Sala	4.79248
cell_5120	TCGCAAGATCGATG	E7.5	Nascent mesoderm	Wt	NA	Pijuan-Sala	33.4647
cell_5132	TCGGTAGAAGAAGT	E7.5	Mixed mesoderm	Wt	NA	Pijuan-Sala	26.34
cell_5139	TCTAACTGAAGTAG	E7.5	Epiblast	Wt	NA	Pijuan-Sala	16.7276
cell_5141	TCTAAGCTCGATAC	E7.5	Primitive Streak	Wt	NA	Pijuan-Sala	19.2298
cell_5152	TCTCTAGAGAGGTG	E7.5	Epiblast	Wt	NA	Pijuan-Sala	5.26876
cell_5158	TCTTCAGAGAGGGT	E7.5	Primitive Streak	Wt	NA	Pijuan-Sala	26.2665
cell_5160	TGAACCGATAACCG	E7.5	Primitive Streak	Wt	NA	Pijuan-Sala	4.52853
cell_5161	TGAACCGATGATGC	E7.5	Mixed mesoderm	Wt	NA	Pijuan-Sala	36.6951
cell_5167	TGACCGCTGGAAGC	E7.5	Primitive Streak	Wt	NA	Pijuan-Sala	25.6204
cell_5169	TGACCGCTTTTGTC	E7.5	Epiblast	Wt	NA	Pijuan-Sala	4.79825
cell_5170	TGACGAACCCAATG	E7.5	Nascent mesoderm	Wt	NA	Pijuan-Sala	34.2357
cell_5171	TGACGATGGATACC	E7.5	Epiblast	Wt	NA	Pijuan-Sala	5.19485
cell_5179	TGAGACACTGAGGG	E7.5	Epiblast	Wt	NA	Pijuan-Sala	5.15963
cell_5192	TGATAAACACGGTT	E7.5	Epiblast	Wt	NA	Pijuan-Sala	5.87919
cell_5194	TGATACCTCTGAAC	E7.5	Nascent mesoderm	Wt	NA	Pijuan-Sala	22.0261
cell_5196	TGATATGACCAGTA	E7.5	Primitive Streak	Wt	NA	Pijuan-Sala	19.5995
cell_5205	TGCAAGACTTCAGG	E7.5	Nascent mesoderm	Wt	NA	Pijuan-Sala	26.9293
cell_5208	TGCACAGATTGCTT	E7.5	Primitive Streak	Wt	NA	Pijuan-Sala	25.3479
cell_5220	TGCCAGCTGGTTCA	E7.5	Primitive Streak	Wt	NA	Pijuan-Sala	25.4213
cell_5227	TGCGAAACCCCTAC	E7.5	Mixed mesoderm	Wt	NA	Pijuan-Sala	34.2451
cell_5228	TGCGAAACTCGCCT	E7.5	Epiblast	Wt	NA	Pijuan-Sala	6.39727
cell_5231	TGCGCACTGGGACA	E7.5	Nascent mesoderm	Wt	NA	Pijuan-Sala	24.9014
cell_5244	TGGAAAGAATACCG	E7.5	Nascent mesoderm	Wt	NA	Pijuan-Sala	34.046
cell_5249	TGGAAAGATTAGGC	E7.5	Epiblast	Wt	NA	Pijuan-Sala	4.94821
cell_5256	TGGAAGCTGATAAG	E7.5	Epiblast	Wt	NA	Pijuan-Sala	2.5548
cell_5259	TGGACTGATGTGAC	E7.5	Epiblast	Wt	NA	Pijuan-Sala	5.391
cell_5282	TGTAACCTCTTACT	E7.5	Epiblast	Wt	NA	Pijuan-Sala	4.7673
cell_5289	TGTAGGTGACCATG	E7.5	Mixed mesoderm	Wt	NA	Pijuan-Sala	36.7129
cell_5299	TGTCTAACCCCAAA	E7.5	Mixed mesoderm	Wt	NA	Pijuan-Sala	25.064
cell_5301	TGTCTAACCGAGAG	E7.5	Nascent mesoderm	Wt	NA	Pijuan-Sala	37.0969
cell_5302	TGTCTAACCGATAC	E7.5	Nascent mesoderm	Wt	NA	Pijuan-Sala	34.4706
cell_5303	TGTCTAACGAATAG	E7.5	Epiblast	Wt	NA	Pijuan-Sala	6.39727
cell_5305	TGTCTAACTTCAGG	E7.5	Nascent mesoderm	Wt	NA	Pijuan-Sala	36.07
cell_5307	TGTGACGAGCTTCC	E7.5	Epiblast	Wt	NA	Pijuan-Sala	5.15986
cell_5308	TGTGACGAGTCGAT	E7.5	Nascent mesoderm	Wt	NA	Pijuan-Sala	34.0061
cell_5313	TGTGAGTGATGACC	E7.5	Primitive Streak	Wt	NA	Pijuan-Sala	25.4593
cell_5314	TGTGAGTGGTACCA	E7.5	Nascent mesoderm	Wt	NA	Pijuan-Sala	22.57
cell_5321	TGTTACTGGTTTCT	E7.5	Primitive Streak	Wt	NA	Pijuan-Sala	13.7627
cell_5323	TTAACCACTGACCA	E7.5	Epiblast	Wt	NA	Pijuan-Sala	5.06136
cell_5326	TTACACACGATACC	E7.5	Epiblast	Wt	NA	Pijuan-Sala	7.70021
cell_5327	TTACACACTACAGC	E7.5	Epiblast	Wt	NA	Pijuan-Sala	5.63566
cell_5336	TTAGAATGACACCA	E7.5	Epiblast	Wt	NA	Pijuan-Sala	7.09553
cell_5337	TTAGAATGCTCGCT	E7.5	Epiblast	Wt	NA	Pijuan-Sala	6.95597
cell_5344	TTAGGTCTCGACTA	E7.5	Primitive Streak	Wt	NA	Pijuan-Sala	25.4247
cell_5345	TTAGGTCTGCCAAT	E7.5	Nascent mesoderm	Wt	NA	Pijuan-Sala	25.7553
cell_5350	TTAGTCACTGATGC	E7.5	Primitive Streak	Wt	NA	Pijuan-Sala	27.1196
cell_5356	TTATGAGATGTGCA	E7.5	Nascent mesoderm	Wt	NA	Pijuan-Sala	26.5423
cell_5373	TTCAGTTGAGTAGA	E7.5	Mixed mesoderm	Wt	NA	Pijuan-Sala	37.0264
cell_5380	TTCATGTGCTAAGC	E7.5	Mixed mesoderm	Wt	NA	Pijuan-Sala	25.2684
cell_5384	TTCCTAGATGTCAG	E7.5	Primitive Streak	Wt	NA	Pijuan-Sala	7.74014
cell_5405	TTGAGGTGTTTGTC	E7.5	Epiblast	Wt	NA	Pijuan-Sala	5.5113
cell_5407	TTGATCTGGGTAAA	E7.5	Mixed mesoderm	Wt	NA	Pijuan-Sala	34.0663
cell_5413	TTGCTATGAGCTAC	E7.5	Epiblast	Wt	NA	Pijuan-Sala	5.13392
cell_5416	TTGGAGACGAACTC	E7.5	Epiblast	Wt	NA	Pijuan-Sala	5.92124
cell_5418	TTGGAGTGCTCGAA	E7.5	Epiblast	Wt	NA	Pijuan-Sala	7.05506
cell_5420	TTGGAGTGTCTATC	E7.5	Epiblast	Wt	NA	Pijuan-Sala	7.47388
cell_5421	TTGGGAACGCGAGA	E7.5	Epiblast	Wt	NA	Pijuan-Sala	5.9767
cell_5431	TTTAGCTGCCTTTA	E7.5	Mixed mesoderm	Wt	NA	Pijuan-Sala	25.3065
cell_5444	TTTCAGTGTCTCAT	E7.5	Mixed mesoderm	Wt	NA	Pijuan-Sala	37.8131
cell_5445	TTTCAGTGTTGGCA	E7.5	Mixed mesoderm	Wt	NA	Pijuan-Sala	34.4671
cell_5448	TTTCCAGAGTCTGA	E7.5	Nascent mesoderm	Wt	NA	Pijuan-Sala	25.6141
cell_5450	TTTGACTGAGAGAT	E7.5	Mixed mesoderm	Wt	NA	Pijuan-Sala	33.1127
cell_5453	TTTGCATGGCCAAT	E7.5	Primitive Streak	Wt	NA	Pijuan-Sala	25.3479
cell_5454	TTTGCATGGCTGTA	E7.5	Nascent mesoderm	Wt	NA	Pijuan-Sala	33.0338
cell_5455	TTTGCATGGGCAAG	E7.5	Epiblast	Wt	NA	Pijuan-Sala	6.69569
cell_7630	AAACGCACCTGTTT	E7.75	Epiblast	Wt	NA	Pijuan-Sala	3.95022
cell_7665	AAATTGACCAGAGG	E7.75	Nascent mesoderm	Wt	NA	Pijuan-Sala	24.5895
cell_7692	AACCTTACCCCTAC	E7.75	Mixed mesoderm	Wt	NA	Pijuan-Sala	37.7908
cell_7700	AACGCATGGGACTT	E7.75	Primitive Streak	Wt	NA	Pijuan-Sala	26.1828
cell_7712	AACGTGTGGGACAG	E7.75	Primitive Streak	Wt	NA	Pijuan-Sala	25.9976
cell_7736	AAGACAGATACAGC	E7.75	Nascent mesoderm	Wt	NA	Pijuan-Sala	35.0913
cell_7746	AAGCACTGTTGGTG	E7.75	Nascent mesoderm	Wt	NA	Pijuan-Sala	35.0949
cell_7754	AAGCGACTTCAGAC	E7.75	Epiblast	Wt	NA	Pijuan-Sala	5.64884
cell_7755	AAGCGTACCTCTAT	E7.75	Primitive Streak	Wt	NA	Pijuan-Sala	25.5529
cell_7763	AAGGTCACTTTCGT	E7.75	Epiblast	Wt	NA	Pijuan-Sala	5.3798
cell_7791	AATAAGCTTGCACA	E7.75	Mixed mesoderm	Wt	NA	Pijuan-Sala	25.064
cell_7793	AATAGGGACCCTAC	E7.75	Nascent mesoderm	Wt	NA	Pijuan-Sala	36.7191
cell_7824	AATGGAGAGACGGA	E7.75	Mixed mesoderm	Wt	NA	Pijuan-Sala	32.9778
cell_7853	ACAATTGAGAATCC	E7.75	Mixed mesoderm	Wt	NA	Pijuan-Sala	25.6682
cell_7898	ACCAGCCTTATGCG	E7.75	Mixed mesoderm	Wt	NA	Pijuan-Sala	36.6741
cell_7914	ACCCGTACGGAGTG	E7.75	Mixed mesoderm	Wt	NA	Pijuan-Sala	32.8781
cell_7951	ACGCAATGCAACTG	E7.75	Mixed mesoderm	Wt	NA	Pijuan-Sala	36.0537
cell_7979	ACGGATTGCCCTAC	E7.75	Mixed mesoderm	Wt	NA	Pijuan-Sala	25.706
cell_7992	ACGGTATGAGCCAT	E7.75	Epiblast	Wt	NA	Pijuan-Sala	6.93478
cell_7995	ACGGTCCTGGTAAA	E7.75	Epiblast	Wt	NA	Pijuan-Sala	5.00092
cell_8028	ACTCGAGATGTTTC	E7.75	Epiblast	Wt	NA	Pijuan-Sala	5.41925
cell_8039	ACTGAGACCTGTAG	E7.75	Primitive Streak	Wt	NA	Pijuan-Sala	25.7966
cell_8085	AGACACTGAGATGA	E7.75	Primitive Streak	Wt	NA	Pijuan-Sala	25.4593
cell_8086	AGACACTGGGAGTG	E7.75	Mixed mesoderm	Wt	NA	Pijuan-Sala	33.2666
cell_8124	AGCACTGAGTTACG	E7.75	Primitive Streak	Wt	NA	Pijuan-Sala	13.1758
cell_8129	AGCATGACGACAAA	E7.75	Nascent mesoderm	Wt	NA	Pijuan-Sala	37.9131
cell_8134	AGCATTCTTTTCGT	E7.75	Mixed mesoderm	Wt	NA	Pijuan-Sala	33.4232
cell_8206	AGGAATGATCTCAT	E7.75	Primitive Streak	Wt	NA	Pijuan-Sala	26.1694
cell_8209	AGGACACTAGAATG	E7.75	Mixed mesoderm	Wt	NA	Pijuan-Sala	37.7343
cell_8237	AGGGCCTGGGGAGT	E7.75	Epiblast	Wt	NA	Pijuan-Sala	6.38587
cell_8259	AGTAAGGAGGCGAA	E7.75	Nascent mesoderm	Wt	NA	Pijuan-Sala	36.0683
cell_8276	AGTATCCTTTGGCA	E7.75	Epiblast	Wt	NA	Pijuan-Sala	7.19494
cell_8277	AGTCACGAGGGCAA	E7.75	Epiblast	Wt	NA	Pijuan-Sala	7.17727
cell_8291	AGTCTACTAGCGGA	E7.75	Mixed mesoderm	Wt	NA	Pijuan-Sala	35.7033
cell_8379	ATAGGAGAGCATCA	E7.75	Epiblast	Wt	NA	Pijuan-Sala	7.28044
cell_8388	ATATACGAGGGCAA	E7.75	Mixed mesoderm	Wt	NA	Pijuan-Sala	36.4502
cell_8421	ATCATGCTGCATCA	E7.75	Mixed mesoderm	Wt	NA	Pijuan-Sala	32.7929
cell_8472	ATCTTTCTCTACTT	E7.75	Mixed mesoderm	Wt	NA	Pijuan-Sala	37.7706
cell_8481	ATGACGTGGTTGTG	E7.75	Nascent mesoderm	Wt	NA	Pijuan-Sala	24.8065
cell_8492	ATGCAGACCCTCGT	E7.75	Epiblast	Wt	NA	Pijuan-Sala	5.14048
cell_8497	ATGCCGCTAAGATG	E7.75	Mixed mesoderm	Wt	NA	Pijuan-Sala	37.6505
cell_8513	ATGTACCTGACGGA	E7.75	Mixed mesoderm	Wt	NA	Pijuan-Sala	32.9089
cell_8529	ATTAAGACCCGCTT	E7.75	Nascent mesoderm	Wt	NA	Pijuan-Sala	26.646
cell_8554	ATTCCATGATACCG	E7.75	Mixed mesoderm	Wt	NA	Pijuan-Sala	32.5302
cell_8571	ATTGGTCTGAGGAC	E7.75	Mixed mesoderm	Wt	NA	Pijuan-Sala	32.8834
cell_8573	ATTGTAGATCCTGC	E7.75	Nascent mesoderm	Wt	NA	Pijuan-Sala	33.2983
cell_8597	CAACGATGTGTCAG	E7.75	Nascent mesoderm	Wt	NA	Pijuan-Sala	35.0913
cell_8618	CAAGTCGACATTTC	E7.75	Epiblast	Wt	NA	Pijuan-Sala	7.81979
cell_8627	CAATTCTGTAAAGG	E7.75	Nascent mesoderm	Wt	NA	Pijuan-Sala	34.6663
cell_8641	CACAGCCTGAACCT	E7.75	Mixed mesoderm	Wt	NA	Pijuan-Sala	25.2684
cell_8658	CACCTGACCTCCAC	E7.75	Epiblast	Wt	NA	Pijuan-Sala	2.99117
cell_8820	CATTAGCTCCTCAC	E7.75	Mixed mesoderm	Wt	NA	Pijuan-Sala	37.7314
cell_8824	CATTCCCTTACTGG	E7.75	Nascent mesoderm	Wt	NA	Pijuan-Sala	26.2267
cell_8863	CCAGACCTCGCAAT	E7.75	Mixed mesoderm	Wt	NA	Pijuan-Sala	37.3175
cell_8889	CCATATACAGACTC	E7.75	Epiblast	Wt	NA	Pijuan-Sala	3.61254
cell_8929	CCCTACGAGGAGCA	E7.75	Mixed mesoderm	Wt	NA	Pijuan-Sala	38.0582
cell_8930	CCCTACGAGGGTGA	E7.75	Mixed mesoderm	Wt	NA	Pijuan-Sala	36.9483
cell_8949	CCGATAGACCACAA	E7.75	Primitive Streak	Wt	NA	Pijuan-Sala	25.5351
cell_8988	CCTGACTGTGCCTC	E7.75	Primitive Streak	Wt	NA	Pijuan-Sala	25.3505
cell_9005	CCTTTAGAGATAAG	E7.75	Primitive Streak	Wt	NA	Pijuan-Sala	27.0049
cell_9010	CGAAGACTTTTCGT	E7.75	Epiblast	Wt	NA	Pijuan-Sala	6.93974
cell_9031	CGACTGCTCCGTTC	E7.75	Nascent mesoderm	Wt	NA	Pijuan-Sala	34.8214
cell_9036	CGACTGCTTTGAGC	E7.75	Epiblast	Wt	NA	Pijuan-Sala	6.62466
cell_9039	CGAGATTGGCCATA	E7.75	Mixed mesoderm	Wt	NA	Pijuan-Sala	37.0264
cell_9051	CGAGGGCTACTCTT	E7.75	Nascent mesoderm	Wt	NA	Pijuan-Sala	24.5155
cell_9061	CGATCAGACTAGAC	E7.75	Nascent mesoderm	Wt	NA	Pijuan-Sala	34.2473
cell_9064	CGATCCACGGTGTT	E7.75	Primitive Streak	Wt	NA	Pijuan-Sala	25.9893
cell_9073	CGCAGGACAGTCAC	E7.75	Mixed mesoderm	Wt	NA	Pijuan-Sala	32.5724
cell_9087	CGCCGAGACGACTA	E7.75	Mixed mesoderm	Wt	NA	Pijuan-Sala	25.7031
cell_9154	CGTGCACTAGGGTG	E7.75	Mixed mesoderm	Wt	NA	Pijuan-Sala	33.94
cell_9163	CGTTATACACCAGT	E7.75	Primitive Streak	Wt	NA	Pijuan-Sala	26.0417
cell_9219	CTATAAGAAGCTAC	E7.75	Mixed mesoderm	Wt	NA	Pijuan-Sala	37.1657
cell_9232	CTATCATGGGTGAG	E7.75	Nascent mesoderm	Wt	NA	Pijuan-Sala	34.6254
cell_9256	CTCAGAGACTTCTA	E7.75	Mixed mesoderm	Wt	NA	Pijuan-Sala	25.2963
cell_9277	CTCCTACTCAGTCA	E7.75	Epiblast	Wt	NA	Pijuan-Sala	7.04811
cell_9300	CTGAAGTGACTGGT	E7.75	Mixed mesoderm	Wt	NA	Pijuan-Sala	25.064
cell_9357	CTTGTATGGCGATT	E7.75	Mixed mesoderm	Wt	NA	Pijuan-Sala	25.6814
cell_9361	CTTTACGAGCGGAA	E7.75	Epiblast	Wt	NA	Pijuan-Sala	5.43131
cell_9379	GAAAGCCTACTTTC	E7.75	Mixed mesoderm	Wt	NA	Pijuan-Sala	26.0292
cell_9440	GACCTCACTGGGAG	E7.75	Mixed mesoderm	Wt	NA	Pijuan-Sala	36.9573
cell_9461	GACGCTCTGGTTAC	E7.75	Nascent mesoderm	Wt	NA	Pijuan-Sala	35.7392
cell_9510	GAGCGCTGTGACAC	E7.75	Nascent mesoderm	Wt	NA	Pijuan-Sala	34.4928
cell_9569	GAGTTGTGTACTCT	E7.75	Epiblast	Wt	NA	Pijuan-Sala	5.36412
cell_9624	GATTCTTGTTCTGT	E7.75	Epiblast	Wt	NA	Pijuan-Sala	5.16101
cell_9628	GATTGGTGACACAC	E7.75	Epiblast	Wt	NA	Pijuan-Sala	5.08081
cell_9629	GATTGGTGGTTCTT	E7.75	Primitive Streak	Wt	NA	Pijuan-Sala	26.174
cell_9638	GCAACTGATCTTAC	E7.75	Primitive Streak	Wt	NA	Pijuan-Sala	25.4593
cell_9639	GCAAGACTTCCTTA	E7.75	Epiblast	Wt	NA	Pijuan-Sala	5.01228
cell_9679	GCAGTTGACCCACT	E7.75	Mixed mesoderm	Wt	NA	Pijuan-Sala	25.064
cell_9690	GCATTGGATCTAGG	E7.75	Mixed mesoderm	Wt	NA	Pijuan-Sala	25.064
cell_9716	GCCCATACTTGGCA	E7.75	Mixed mesoderm	Wt	NA	Pijuan-Sala	36.2966
cell_9798	GGAACTACCTTGGA	E7.75	Mixed mesoderm	Wt	NA	Pijuan-Sala	33.2225
cell_9828	GGACCTCTATTCCT	E7.75	Mixed mesoderm	Wt	NA	Pijuan-Sala	36.6697
cell_9843	GGAGCGCTTTGCAG	E7.75	Nascent mesoderm	Wt	NA	Pijuan-Sala	24.4109
cell_9874	GGCACTCTGGGACA	E7.75	Mixed mesoderm	Wt	NA	Pijuan-Sala	25.064
cell_9909	GGGACCACCTTGTT	E7.75	Epiblast	Wt	NA	Pijuan-Sala	5.91985
cell_9922	GGGCCATGTGGAAA	E7.75	Nascent mesoderm	Wt	NA	Pijuan-Sala	34.4505
cell_9962	GGTTGAACTTGCTT	E7.75	Mixed mesoderm	Wt	NA	Pijuan-Sala	36.7383
cell_9970	GTAAGCTGTGATGC	E7.75	Primitive Streak	Wt	NA	Pijuan-Sala	26.4488
cell_9993	GTAGCATGCCTGAA	E7.75	Epiblast	Wt	NA	Pijuan-Sala	Inf
cell_10006	GTATGGTGGTCTGA	E7.75	Nascent mesoderm	Wt	NA	Pijuan-Sala	33.5218
cell_10018	GTCCACACGTGCTA	E7.75	Epiblast	Wt	NA	Pijuan-Sala	5.84907
cell_10051	GTGATTCTTAGCCA	E7.75	Epiblast	Wt	NA	Pijuan-Sala	3.95016
cell_10054	GTGCAAACCGACTA	E7.75	Mixed mesoderm	Wt	NA	Pijuan-Sala	36.4777
cell_10108	GTTGGATGGAGCAG	E7.75	Epiblast	Wt	NA	Pijuan-Sala	7.06596
cell_10150	TAAGCGTGTGGCAT	E7.75	Mixed mesoderm	Wt	NA	Pijuan-Sala	37.2527
cell_10183	TACCGGCTCAGAGG	E7.75	Epiblast	Wt	NA	Pijuan-Sala	5.36384
cell_10216	TACGTACTCTGGAT	E7.75	Nascent mesoderm	Wt	NA	Pijuan-Sala	26.9293
cell_10222	TACTACACCAGGAG	E7.75	Epiblast	Wt	NA	Pijuan-Sala	7.17727
cell_10251	TAGAGCACGAAGGC	E7.75	Nascent mesoderm	Wt	NA	Pijuan-Sala	25.4029
cell_10254	TAGCATCTACCAAC	E7.75	Epiblast	Wt	NA	Pijuan-Sala	3.23115
cell_10257	TAGCCCACAGTCAC	E7.75	Mixed mesoderm	Wt	NA	Pijuan-Sala	38.1449
cell_10265	TAGCCGCTGACGGA	E7.75	Primitive Streak	Wt	NA	Pijuan-Sala	26.1828
cell_10269	TAGCCGCTTCCTTA	E7.75	Mixed mesoderm	Wt	NA	Pijuan-Sala	36.906
cell_10274	TAGGACTGCAGAGG	E7.75	Primitive Streak	Wt	NA	Pijuan-Sala	25.4464
cell_10288	TAGGGACTGACAGG	E7.75	Primitive Streak	Wt	NA	Pijuan-Sala	26.3796
cell_10318	TAGTGGTGTTCACT	E7.75	Mixed mesoderm	Wt	NA	Pijuan-Sala	37.6663
cell_10360	TATCTCGATTCGTT	E7.75	Epiblast	Wt	NA	Pijuan-Sala	5.4558
cell_10365	TATCTTCTGAGGAC	E7.75	Mixed mesoderm	Wt	NA	Pijuan-Sala	33.0537
cell_10381	TATGGTCTATGCCA	E7.75	Mixed mesoderm	Wt	NA	Pijuan-Sala	32.1964
cell_10393	TCAACACTTACGAC	E7.75	Mixed mesoderm	Wt	NA	Pijuan-Sala	35.5698
cell_10469	TCCGAGCTTGTGAC	E7.75	Mixed mesoderm	Wt	NA	Pijuan-Sala	37.727
cell_10473	TCCTAATGATCACG	E7.75	Nascent mesoderm	Wt	NA	Pijuan-Sala	25.6193
cell_10477	TCCTACCTCTGGTA	E7.75	Nascent mesoderm	Wt	NA	Pijuan-Sala	34.4897
cell_10501	TCGGACCTGCTCCT	E7.75	Nascent mesoderm	Wt	NA	Pijuan-Sala	36.3332
cell_10505	TCGGTAGACTACTT	E7.75	Epiblast	Wt	NA	Pijuan-Sala	5.16899
cell_10517	TCTAACTGCCAGTA	E7.75	Mixed mesoderm	Wt	NA	Pijuan-Sala	26.4506
cell_10542	TCTTGATGAGCACT	E7.75	Mixed mesoderm	Wt	NA	Pijuan-Sala	32.1964
cell_10548	TGAACCGATCCAAG	E7.75	Primitive Streak	Wt	NA	Pijuan-Sala	25.8281
cell_10558	TGACACGAGGGATG	E7.75	Nascent mesoderm	Wt	NA	Pijuan-Sala	25.1862
cell_10573	TGACTTACTTGGCA	E7.75	Epiblast	Wt	NA	Pijuan-Sala	7.83858
cell_10575	TGACTTTGGGGCAA	E7.75	Mixed mesoderm	Wt	NA	Pijuan-Sala	37.2436
cell_10591	TGAGGACTGCTGTA	E7.75	Mixed mesoderm	Wt	NA	Pijuan-Sala	36.8176
cell_10617	TGCACAGATGAAGA	E7.75	Nascent mesoderm	Wt	NA	Pijuan-Sala	36.6117
cell_10627	TGCCACTGTCCAAG	E7.75	Nascent mesoderm	Wt	NA	Pijuan-Sala	25.2062
cell_10649	TGCTAGGAGCGATT	E7.75	Nascent mesoderm	Wt	NA	Pijuan-Sala	26.1199
cell_10657	TGCTGAGATTGTCT	E7.75	Primitive Streak	Wt	NA	Pijuan-Sala	26.1657
cell_10672	TGGAGACTCAGCTA	E7.75	Mixed mesoderm	Wt	NA	Pijuan-Sala	33.3344
cell_10675	TGGATGTGACTGGT	E7.75	Nascent mesoderm	Wt	NA	Pijuan-Sala	36.1537
cell_10689	TGGTATCTGACTAC	E7.75	Mixed mesoderm	Wt	NA	Pijuan-Sala	37.6517
cell_10705	TGTAGGTGTACGAC	E7.75	Mixed mesoderm	Wt	NA	Pijuan-Sala	Inf
cell_10723	TGTGATCTTGAAGA	E7.75	Mixed mesoderm	Wt	NA	Pijuan-Sala	32.1964
cell_10799	TTCCTAGATTACTC	E7.75	Mixed mesoderm	Wt	NA	Pijuan-Sala	37.2525
cell_10802	TTCGAGGATGGTCA	E7.75	Primitive Streak	Wt	NA	Pijuan-Sala	18.9131
cell_10847	TTGGAGTGTCTAGG	E7.75	Mixed mesoderm	Wt	NA	Pijuan-Sala	32.2489
cell_10848	TTGGAGTGTCTCTA	E7.75	Primitive Streak	Wt	NA	Pijuan-Sala	25.5578
cell_10854	TTGGTACTCCTCGT	E7.75	Nascent mesoderm	Wt	NA	Pijuan-Sala	26.0981
cell_10872	TTTCCAGAGTTGTG	E7.75	Epiblast	Wt	NA	Pijuan-Sala	5.68331
cell_11390	AGCATCGAGGGAGT	E7.75	Mixed mesoderm	Wt	NA	Pijuan-Sala	32.2897
cell_12215	CGACTGCTCTGAGT	E7.75	Mixed mesoderm	Wt	NA	Pijuan-Sala	38.0935
cell_12251	CGATCAGAAGGGTG	E7.75	Mixed mesoderm	Wt	NA	Pijuan-Sala	41.7993
cell_12641	GACGATTGAATGCC	E7.75	Cardiomyocytes	Wt	NA	Pijuan-Sala	50.7298
cell_12871	GCGAGCACCCAATG	E7.75	Mixed mesoderm	Wt	NA	Pijuan-Sala	32.4598
cell_12990	GGAGTTTGGTGTAC	E7.75	Nascent mesoderm	Wt	NA	Pijuan-Sala	36.7383
cell_13241	GTTCATACGGATTC	E7.75	Mixed mesoderm	Wt	NA	Pijuan-Sala	38.0082
cell_13731	TGCTGAGATCCTCG	E7.75	Primitive Streak	Wt	NA	Pijuan-Sala	40.8701
cell_13975	AAACATTGACACCA	E7.0	Epiblast	Wt	NA	Pijuan-Sala	2.25675
cell_13977	AAACATTGTAAGGA	E7.0	Epiblast	Wt	NA	Pijuan-Sala	3.54252
cell_13978	AAACGCACCTTACT	E7.0	Epiblast	Wt	NA	Pijuan-Sala	3.60705
cell_13979	AAACGCACTGAACC	E7.0	Primitive Streak	Wt	NA	Pijuan-Sala	39.4555
cell_13981	AAACTTGAACAGTC	E7.0	Epiblast	Wt	NA	Pijuan-Sala	3.58395
cell_13982	AAACTTGATGGAAA	E7.0	Epiblast	Wt	NA	Pijuan-Sala	3.13551
cell_13985	AAAGCAGACCAATG	E7.0	Epiblast	Wt	NA	Pijuan-Sala	1.7642
cell_13986	AAAGCAGACTCGAA	E7.0	Nascent mesoderm	Wt	NA	Pijuan-Sala	21.6555
cell_13988	AAAGCCTGAACAGA	E7.0	Epiblast	Wt	NA	Pijuan-Sala	1.93869
cell_13989	AAAGCCTGTTACTC	E7.0	Primitive Streak	Wt	NA	Pijuan-Sala	1.38098
cell_13990	AAAGTTTGTCTACT	E7.0	Primitive Streak	Wt	NA	Pijuan-Sala	26.0263
cell_13991	AAATACTGACAGCT	E7.0	Epiblast	Wt	NA	Pijuan-Sala	4.27819
cell_13993	AAATACTGCCGTAA	E7.0	Epiblast	Wt	NA	Pijuan-Sala	2.00887
cell_13997	AAATCAACCATGCA	E7.0	Epiblast	Wt	NA	Pijuan-Sala	3.83005
cell_13999	AAATCATGTGCCAA	E7.0	Primitive Streak	Wt	NA	Pijuan-Sala	1.98651
cell_14000	AAATCCCTCAAAGA	E7.0	Epiblast	Wt	NA	Pijuan-Sala	2.64908
cell_14001	AAATCCCTCAATCG	E7.0	Primitive Streak	Wt	NA	Pijuan-Sala	21.4046
cell_14002	AAATCTGAAACGGG	E7.0	Nascent mesoderm	Wt	NA	Pijuan-Sala	29.8672
cell_14003	AAATCTGACGGGAA	E7.0	Epiblast	Wt	NA	Pijuan-Sala	2.32549
cell_14004	AAATGGGAAGAGGC	E7.0	Epiblast	Wt	NA	Pijuan-Sala	4.9407
cell_14005	AAATGGGAGTCGAT	E7.0	Primitive Streak	Wt	NA	Pijuan-Sala	1.3864
cell_14007	AAATGGGATGCCTC	E7.0	Epiblast	Wt	NA	Pijuan-Sala	2.11729
cell_14010	AAATTCGAGTTGAC	E7.0	Epiblast	Wt	NA	Pijuan-Sala	1.91526
cell_14011	AAATTCGATTAGGC	E7.0	Epiblast	Wt	NA	Pijuan-Sala	3.18003
cell_14012	AAATTGACACCTCC	E7.0	Primitive Streak	Wt	NA	Pijuan-Sala	1.75334
cell_14013	AACAAACTCGGGAA	E7.0	Nascent mesoderm	Wt	NA	Pijuan-Sala	26.285
cell_14014	AACAATACCGGGAA	E7.0	Epiblast	Wt	NA	Pijuan-Sala	3.96108
cell_14017	AACACGTGCGTAGT	E7.0	Epiblast	Wt	NA	Pijuan-Sala	1.98703
cell_14018	AACACTCTCATTTC	E7.0	Primitive Streak	Wt	NA	Pijuan-Sala	1.3864
cell_14020	AACACTCTTTCCGC	E7.0	Primitive Streak	Wt	NA	Pijuan-Sala	21.4046
cell_14021	AACAGAGACTGACA	E7.0	Nascent mesoderm	Wt	NA	Pijuan-Sala	27.4283
cell_14022	AACAGAGAGGGAGT	E7.0	Epiblast	Wt	NA	Pijuan-Sala	2.5507
cell_14024	AACAGCACCCGATA	E7.0	Primitive Streak	Wt	NA	Pijuan-Sala	1.3864
cell_14028	AACATTGAGGGATG	E7.0	Epiblast	Wt	NA	Pijuan-Sala	2.07282
cell_14029	AACATTGAGTCTTT	E7.0	Nascent mesoderm	Wt	NA	Pijuan-Sala	18.0884
cell_14030	AACCACGAGAGGTG	E7.0	Epiblast	Wt	NA	Pijuan-Sala	2.34878
cell_14032	AACCAGTGATGCCA	E7.0	Primitive Streak	Wt	NA	Pijuan-Sala	25.8305
cell_14035	AACCTACTTCTACT	E7.0	Epiblast	Wt	NA	Pijuan-Sala	2.27178
cell_14036	AACCTACTTCTCTA	E7.0	Primitive Streak	Wt	NA	Pijuan-Sala	1.3678
cell_14037	AACCTTACAAAAGC	E7.0	Primitive Streak	Wt	NA	Pijuan-Sala	1.3864
cell_14038	AACCTTACCCGTTC	E7.0	Nascent mesoderm	Wt	NA	Pijuan-Sala	25.5036
cell_14042	AACCTTTGACACCA	E7.0	Nascent mesoderm	Wt	NA	Pijuan-Sala	26.684
cell_14044	AACGGTACGTCAAC	E7.0	Epiblast	Wt	NA	Pijuan-Sala	2.86597
cell_14046	AACGGTTGCTAGTG	E7.0	Epiblast	Wt	NA	Pijuan-Sala	2.8258
cell_14047	AACGTCGATCCAGA	E7.0	Epiblast	Wt	NA	Pijuan-Sala	2.00203
cell_14048	AACGTGTGCGTAGT	E7.0	Epiblast	Wt	NA	Pijuan-Sala	1.72386
cell_14049	AACGTGTGTAGTCG	E7.0	Primitive Streak	Wt	NA	Pijuan-Sala	21.4046
cell_14050	AACTACCTAGAGTA	E7.0	Nascent mesoderm	Wt	NA	Pijuan-Sala	24.5435
cell_14052	AACTACCTCAGAGG	E7.0	Epiblast	Wt	NA	Pijuan-Sala	2.98638
cell_14053	AACTACCTTCCTAT	E7.0	Primitive Streak	Wt	NA	Pijuan-Sala	21.5757
cell_14054	AACTCACTGTTGTG	E7.0	Epiblast	Wt	NA	Pijuan-Sala	2.5548
cell_14056	AACTCGGATCTCGC	E7.0	Epiblast	Wt	NA	Pijuan-Sala	2.98482
cell_14058	AACTCTTGGTCGAT	E7.0	Epiblast	Wt	NA	Pijuan-Sala	4.36206
cell_14059	AACTGTCTTCTCGC	E7.0	Epiblast	Wt	NA	Pijuan-Sala	2.75666
cell_14062	AAGAACGAGAGGAC	E7.0	Primitive Streak	Wt	NA	Pijuan-Sala	21.4046
cell_14063	AAGAACGATAAAGG	E7.0	Primitive Streak	Wt	NA	Pijuan-Sala	21.4046
cell_14065	AAGAAGACTAAGGA	E7.0	Epiblast	Wt	NA	Pijuan-Sala	2.24886
cell_14067	AAGAATCTTTGTGG	E7.0	Epiblast	Wt	NA	Pijuan-Sala	2.5548
cell_14068	AAGACAGAGTACAC	E7.0	Epiblast	Wt	NA	Pijuan-Sala	1.90634
cell_14070	AAGAGATGCTGCAA	E7.0	Nascent mesoderm	Wt	NA	Pijuan-Sala	29.3225
cell_14073	AAGAGATGGGCATT	E7.0	Epiblast	Wt	NA	Pijuan-Sala	3.75635
cell_14078	AAGATTACTTCTCA	E7.0	Primitive Streak	Wt	NA	Pijuan-Sala	21.6171
cell_14079	AAGCAAGAAACGAA	E7.0	Primitive Streak	Wt	NA	Pijuan-Sala	2.34418
cell_14081	AAGCACTGAAACGA	E7.0	Primitive Streak	Wt	NA	Pijuan-Sala	1.3864
cell_14085	AAGCCATGACTACG	E7.0	Epiblast	Wt	NA	Pijuan-Sala	4.15219
cell_14088	AAGGCTACGAGGTG	E7.0	Nascent mesoderm	Wt	NA	Pijuan-Sala	26.684
cell_14090	AAGGCTTGAACGTC	E7.0	Epiblast	Wt	NA	Pijuan-Sala	2.35375
cell_14093	AAGGTCACCACACA	E7.0	Primitive Streak	Wt	NA	Pijuan-Sala	21.4046
cell_14096	AAGGTCTGTTCTGT	E7.0	Primitive Streak	Wt	NA	Pijuan-Sala	21.6362
cell_14097	AAGGTGCTTCGATG	E7.0	Epiblast	Wt	NA	Pijuan-Sala	2.5548
cell_14098	AAGGTGCTTGGAAA	E7.0	Epiblast	Wt	NA	Pijuan-Sala	2.28173
cell_14100	AAGTATACTCGTTT	E7.0	Primitive Streak	Wt	NA	Pijuan-Sala	2.16031
cell_14101	AAGTCCGACATGAC	E7.0	Epiblast	Wt	NA	Pijuan-Sala	2.98578
cell_14102	AAGTCCGATAAGCC	E7.0	Epiblast	Wt	NA	Pijuan-Sala	3.57068
cell_14103	AAGTCCGATGGCAT	E7.0	Epiblast	Wt	NA	Pijuan-Sala	3.95022
cell_14104	AAGTCTCTGCTATG	E7.0	Nascent mesoderm	Wt	NA	Pijuan-Sala	26.684
cell_14106	AAGTGCACGCGAAG	E7.0	Primitive Streak	Wt	NA	Pijuan-Sala	1.65056
cell_14107	AAGTGCACTTCAGG	E7.0	Epiblast	Wt	NA	Pijuan-Sala	3.57068
cell_14110	AAGTGGCTCCTCCA	E7.0	Epiblast	Wt	NA	Pijuan-Sala	2.72429
cell_14111	AAGTGGCTCTAGAC	E7.0	Nascent mesoderm	Wt	NA	Pijuan-Sala	28.04
cell_14112	AAGTTATGGCCCTT	E7.0	Primitive Streak	Wt	NA	Pijuan-Sala	14.613
cell_14113	AAGTTCCTCCGATA	E7.0	Epiblast	Wt	NA	Pijuan-Sala	2.99149
cell_14114	AAGTTCCTGTCAAC	E7.0	Epiblast	Wt	NA	Pijuan-Sala	3.95022
cell_14117	AATAACACTGTCGA	E7.0	Epiblast	Wt	NA	Pijuan-Sala	2.26329
cell_14118	AATAAGCTAGGTTC	E7.0	Epiblast	Wt	NA	Pijuan-Sala	3.5715
cell_14119	AATAAGCTAGTCAC	E7.0	Nascent mesoderm	Wt	NA	Pijuan-Sala	26.684
cell_14121	AATACCCTGGAGCA	E7.0	Primitive Streak	Wt	NA	Pijuan-Sala	21.6117
cell_14122	AATACCCTGGGAGT	E7.0	Epiblast	Wt	NA	Pijuan-Sala	3.55889
cell_14123	AATACTGAGTCGAT	E7.0	Epiblast	Wt	NA	Pijuan-Sala	2.25286
cell_14124	AATAGGGAAGGTCT	E7.0	Nascent mesoderm	Wt	NA	Pijuan-Sala	29.8672
cell_14125	AATAGGGAGCTGTA	E7.0	Epiblast	Wt	NA	Pijuan-Sala	Inf
cell_14126	AATCCGGAGAGCTT	E7.0	Primitive Streak	Wt	NA	Pijuan-Sala	21.4046
cell_14130	AATCCTACTGTTCT	E7.0	Primitive Streak	Wt	NA	Pijuan-Sala	21.6395
cell_14131	AATCCTTGTGAAGA	E7.0	Nascent mesoderm	Wt	NA	Pijuan-Sala	29.3225
cell_14132	AATCGGTGAAGATG	E7.0	Primitive Streak	Wt	NA	Pijuan-Sala	2.33238
cell_14133	AATCTAGATGTGAC	E7.0	Epiblast	Wt	NA	Pijuan-Sala	2.95417
cell_14134	AATCTCACTTTACC	E7.0	Epiblast	Wt	NA	Pijuan-Sala	3.56889
cell_14135	AATCTCTGTTCGGA	E7.0	Primitive Streak	Wt	NA	Pijuan-Sala	1.38168
cell_14136	AATGAGGAACAGTC	E7.0	Primitive Streak	Wt	NA	Pijuan-Sala	1.3864
cell_14140	AATGCGTGAAGGCG	E7.0	Epiblast	Wt	NA	Pijuan-Sala	2.93309
cell_14142	AATGCGTGCCGAAT	E7.0	Mixed mesoderm	Wt	NA	Pijuan-Sala	25.5036
cell_14146	AATGGCTGCAGAGG	E7.0	Primitive Streak	Wt	NA	Pijuan-Sala	1.67498
cell_14148	AATGTAACCTAAGC	E7.0	Epiblast	Wt	NA	Pijuan-Sala	2.28352
cell_14149	AATGTCCTACTCAG	E7.0	Primitive Streak	Wt	NA	Pijuan-Sala	21.5757
cell_14152	AATGTTGATGAACC	E7.0	Nascent mesoderm	Wt	NA	Pijuan-Sala	27.2121
cell_14156	AATTGATGCTTACT	E7.0	Primitive Streak	Wt	NA	Pijuan-Sala	1.3864
cell_14159	ACAACCGATGCAAC	E7.0	Primitive Streak	Wt	NA	Pijuan-Sala	21.5156
cell_14161	ACAAGAGACATTCT	E7.0	Primitive Streak	Wt	NA	Pijuan-Sala	2.32437
cell_14163	ACAAGCACTATGGC	E7.0	Epiblast	Wt	NA	Pijuan-Sala	3.85707
cell_14164	ACAATAACCAGATC	E7.0	Epiblast	Wt	NA	Pijuan-Sala	2.5762
cell_14167	ACAATTGAAAAAGC	E7.0	Primitive Streak	Wt	NA	Pijuan-Sala	11.1067
cell_14168	ACACAGACAACAGA	E7.0	Epiblast	Wt	NA	Pijuan-Sala	3.55986
cell_14169	ACACAGACGTTCTT	E7.0	Primitive Streak	Wt	NA	Pijuan-Sala	21.5757
cell_14172	ACACATCTAGCCAT	E7.0	Epiblast	Wt	NA	Pijuan-Sala	3.95022
cell_14174	ACACCCTGGTTGAC	E7.0	Epiblast	Wt	NA	Pijuan-Sala	3.09659
cell_14175	ACACGATGAAGGGC	E7.0	Epiblast	Wt	NA	Pijuan-Sala	2.83838
cell_14176	ACACGATGTCACGA	E7.0	Epiblast	Wt	NA	Pijuan-Sala	3.97765
cell_14177	ACACGTGAGGTGGA	E7.0	Epiblast	Wt	NA	Pijuan-Sala	3.57306
cell_14180	ACAGGTACAGGCGA	E7.0	Primitive Streak	Wt	NA	Pijuan-Sala	21.4046
cell_14184	ACAGTGACACGACT	E7.0	Primitive Streak	Wt	NA	Pijuan-Sala	21.4258
cell_14186	ACAGTGTGATGCTG	E7.0	Primitive Streak	Wt	NA	Pijuan-Sala	1.76157
cell_14187	ACAGTGTGGAAACA	E7.0	Primitive Streak	Wt	NA	Pijuan-Sala	1.3864
cell_14189	ACAGTTCTACAGCT	E7.0	Primitive Streak	Wt	NA	Pijuan-Sala	21.272
cell_14190	ACATACCTCTTGAG	E7.0	Primitive Streak	Wt	NA	Pijuan-Sala	21.5757
cell_14191	ACATCACTACAGTC	E7.0	Epiblast	Wt	NA	Pijuan-Sala	2.53971
cell_14197	ACCACAGACTAGCA	E7.0	Epiblast	Wt	NA	Pijuan-Sala	4.94202
cell_14200	ACCAGCCTTATGGC	E7.0	Primitive Streak	Wt	NA	Pijuan-Sala	1.3864
cell_14202	ACCATTACCTTGTT	E7.0	Primitive Streak	Wt	NA	Pijuan-Sala	21.4046
cell_14205	ACCATTTGTGTGCA	E7.0	Epiblast	Wt	NA	Pijuan-Sala	4.37281
cell_14207	ACCCAAGATGCCTC	E7.0	Epiblast	Wt	NA	Pijuan-Sala	2.32921
cell_14208	ACCCAAGATGTCAG	E7.0	Epiblast	Wt	NA	Pijuan-Sala	3.04938
cell_14210	ACCCGTACCTCGAA	E7.0	Nascent mesoderm	Wt	NA	Pijuan-Sala	20.2861
cell_14211	ACCCGTACTAGCCA	E7.0	Primitive Streak	Wt	NA	Pijuan-Sala	1.3864
cell_14214	ACCCTCGAGTCCTC	E7.0	Epiblast	Wt	NA	Pijuan-Sala	2.40379
cell_14215	ACCGAAACCCCTTG	E7.0	Epiblast	Wt	NA	Pijuan-Sala	2.99149
cell_14216	ACCGAAACTCCCAC	E7.0	Epiblast	Wt	NA	Pijuan-Sala	2.20622
cell_14217	ACCGCGGACCCTCA	E7.0	Primitive Streak	Wt	NA	Pijuan-Sala	2.23137
cell_14219	ACCGCGGAGAATCC	E7.0	Epiblast	Wt	NA	Pijuan-Sala	2.39415
cell_14222	ACCTATTGCCATAG	E7.0	Epiblast	Wt	NA	Pijuan-Sala	3.57068
cell_14224	ACCTGAGATCCCGT	E7.0	Epiblast	Wt	NA	Pijuan-Sala	3.40765
cell_14226	ACCTGAGATGAGAA	E7.0	Primitive Streak	Wt	NA	Pijuan-Sala	21.4046
cell_14227	ACCTGAGATTCCCG	E7.0	Primitive Streak	Wt	NA	Pijuan-Sala	2.23137
cell_14228	ACCTGGCTATTTCC	E7.0	Nascent mesoderm	Wt	NA	Pijuan-Sala	18.4476
cell_14230	ACCTTTGACAGAAA	E7.0	Epiblast	Wt	NA	Pijuan-Sala	2.25286
cell_14232	ACGAACTGCTTTAC	E7.0	Primitive Streak	Wt	NA	Pijuan-Sala	21.5764
cell_14233	ACGACAACAAGTAG	E7.0	Epiblast	Wt	NA	Pijuan-Sala	2.99149
cell_14235	ACGATCGACTGGTA	E7.0	Epiblast	Wt	NA	Pijuan-Sala	2.25118
cell_14236	ACGATCGAGTCAAC	E7.0	Epiblast	Wt	NA	Pijuan-Sala	2.20738
cell_14237	ACGATGACCTAAGC	E7.0	Primitive Streak	Wt	NA	Pijuan-Sala	21.4046
cell_14239	ACGCCACTCTTGGA	E7.0	Epiblast	Wt	NA	Pijuan-Sala	2.00887
cell_14241	ACGCCGGATATTCC	E7.0	Primitive Streak	Wt	NA	Pijuan-Sala	21.6326
cell_14242	ACGCCTTGAGCCAT	E7.0	Epiblast	Wt	NA	Pijuan-Sala	3.57068
cell_14243	ACGCCTTGCATTTC	E7.0	Epiblast	Wt	NA	Pijuan-Sala	4.32604
cell_14244	ACGCCTTGCGGGAA	E7.0	Primitive Streak	Wt	NA	Pijuan-Sala	11.796
cell_14245	ACGCGGTGGTGCAT	E7.0	Nascent mesoderm	Wt	NA	Pijuan-Sala	26.4659
cell_14248	ACGCTGCTAACCAC	E7.0	Epiblast	Wt	NA	Pijuan-Sala	2.97477
cell_14250	ACGGAACTACCTGA	E7.0	Primitive Streak	Wt	NA	Pijuan-Sala	21.4046
cell_14252	ACGGAGGAGGAAAT	E7.0	Primitive Streak	Wt	NA	Pijuan-Sala	1.60975
cell_14253	ACGGATTGCAAAGA	E7.0	Primitive Streak	Wt	NA	Pijuan-Sala	21.069
cell_14254	ACGGATTGCTGGAT	E7.0	Primitive Streak	Wt	NA	Pijuan-Sala	24.3681
cell_14260	ACGGGAGATGAGAA	E7.0	Primitive Streak	Wt	NA	Pijuan-Sala	1.34636
cell_14262	ACGTAGACTCTATC	E7.0	Nascent mesoderm	Wt	NA	Pijuan-Sala	27.1505
cell_14264	ACGTCCTGCCAATG	E7.0	Epiblast	Wt	NA	Pijuan-Sala	4.04164
cell_14265	ACGTCCTGTGGAGG	E7.0	Epiblast	Wt	NA	Pijuan-Sala	2.04268
cell_14267	ACGTTACTACGTTG	E7.0	Nascent mesoderm	Wt	NA	Pijuan-Sala	22.5199
cell_14268	ACGTTACTGTGCAT	E7.0	Nascent mesoderm	Wt	NA	Pijuan-Sala	26.684
cell_14270	ACGTTTACAGCATC	E7.0	Nascent mesoderm	Wt	NA	Pijuan-Sala	26.684
cell_14272	ACGTTTACTCTTAC	E7.0	Primitive Streak	Wt	NA	Pijuan-Sala	2.31157
cell_14275	ACTACTACCCCGTT	E7.0	Nascent mesoderm	Wt	NA	Pijuan-Sala	45.0988
cell_14281	ACTCAGGAACCTCC	E7.0	Epiblast	Wt	NA	Pijuan-Sala	2.60059
cell_14282	ACTCAGGATGACAC	E7.0	Epiblast	Wt	NA	Pijuan-Sala	3.95022
cell_14283	ACTCCCGAGACAAA	E7.0	Primitive Streak	Wt	NA	Pijuan-Sala	21.6463
cell_14284	ACTCCTCTCTGAGT	E7.0	Epiblast	Wt	NA	Pijuan-Sala	3.95022
cell_14285	ACTCGAGAAAGGCG	E7.0	Epiblast	Wt	NA	Pijuan-Sala	4.02454
cell_14287	ACTCTATGAGACTC	E7.0	Primitive Streak	Wt	NA	Pijuan-Sala	21.637
cell_14290	ACTCTCCTGCAGTT	E7.0	Nascent mesoderm	Wt	NA	Pijuan-Sala	24.5435
cell_14294	ACTGCCACAAGCCT	E7.0	Epiblast	Wt	NA	Pijuan-Sala	4.48187
cell_14295	ACTGCCACAGGTTC	E7.0	Nascent mesoderm	Wt	NA	Pijuan-Sala	21.0088
cell_14297	ACTGCCTGCTGCTC	E7.0	Nascent mesoderm	Wt	NA	Pijuan-Sala	21.044
cell_14298	ACTGCCTGTAGACC	E7.0	Epiblast	Wt	NA	Pijuan-Sala	2.25091
cell_14300	ACTGTGGAACGCAT	E7.0	Epiblast	Wt	NA	Pijuan-Sala	1.93036
cell_14301	ACTGTGGAATTCTC	E7.0	Primitive Streak	Wt	NA	Pijuan-Sala	1.3864
cell_14302	ACTGTGGATGCTGA	E7.0	Epiblast	Wt	NA	Pijuan-Sala	3.38023
cell_14304	ACTGTTACTCGCAA	E7.0	Epiblast	Wt	NA	Pijuan-Sala	2.57215
cell_14305	ACTGTTACTCGTAG	E7.0	Primitive Streak	Wt	NA	Pijuan-Sala	13.7627
cell_14307	ACTTCCCTGTACGT	E7.0	Primitive Streak	Wt	NA	Pijuan-Sala	21.5702
cell_14310	ACTTGGGATACGAC	E7.0	Epiblast	Wt	NA	Pijuan-Sala	3.58179
cell_14313	AGAAACGAACGTTG	E7.0	Epiblast	Wt	NA	Pijuan-Sala	3.5553
cell_14315	AGAAAGTGCCGTAA	E7.0	Epiblast	Wt	NA	Pijuan-Sala	1.73452
cell_14316	AGAACAGACTGCTC	E7.0	Epiblast	Wt	NA	Pijuan-Sala	1.97833
cell_14317	AGAACGCTACTGTG	E7.0	Epiblast	Wt	NA	Pijuan-Sala	3.59399
cell_14319	AGAACGCTTTCCAT	E7.0	Primitive Streak	Wt	NA	Pijuan-Sala	21.5757
cell_14321	AGAAGATGGGATTC	E7.0	Epiblast	Wt	NA	Pijuan-Sala	2.5548
cell_14322	AGAATACTAAGATG	E7.0	Epiblast	Wt	NA	Pijuan-Sala	2.00887
cell_14323	AGAATACTTCTTCA	E7.0	Epiblast	Wt	NA	Pijuan-Sala	4.04574
cell_14324	AGAATGGAGTTCTT	E7.0	Epiblast	Wt	NA	Pijuan-Sala	2.96505
cell_14328	AGAATTTGGTTGTG	E7.0	Epiblast	Wt	NA	Pijuan-Sala	3.57068
cell_14332	AGACGTACGGAGGT	E7.0	Primitive Streak	Wt	NA	Pijuan-Sala	15.638
cell_14333	AGACTCGACCTGTC	E7.0	Primitive Streak	Wt	NA	Pijuan-Sala	2.8331
cell_14334	AGACTCGATGGTTG	E7.0	Epiblast	Wt	NA	Pijuan-Sala	4.36206
cell_14336	AGACTGACTGCTTT	E7.0	Epiblast	Wt	NA	Pijuan-Sala	3.95528
cell_14340	AGAGAATGCTGTCC	E7.0	Primitive Streak	Wt	NA	Pijuan-Sala	21.6757
cell_14341	AGAGATGAAGACTC	E7.0	Epiblast	Wt	NA	Pijuan-Sala	2.23137
cell_14342	AGAGATGAATCGTG	E7.0	Primitive Streak	Wt	NA	Pijuan-Sala	2.68586
cell_14343	AGAGTCACCATTTC	E7.0	Epiblast	Wt	NA	Pijuan-Sala	8.52889
cell_14346	AGAGTCTGAAGCAA	E7.0	Epiblast	Wt	NA	Pijuan-Sala	2.26542
cell_14347	AGAGTCTGGGTTCA	E7.0	Primitive Streak	Wt	NA	Pijuan-Sala	2.8006
cell_14349	AGAGTGCTGTGCTA	E7.0	Primitive Streak	Wt	NA	Pijuan-Sala	2.21618
cell_14351	AGATATACTGGGAG	E7.0	Epiblast	Wt	NA	Pijuan-Sala	2.00887
cell_14352	AGATATTGCTCTAT	E7.0	Epiblast	Wt	NA	Pijuan-Sala	2.90134
cell_14353	AGATCGTGGGTATC	E7.0	Nascent mesoderm	Wt	NA	Pijuan-Sala	26.684
cell_14355	AGATCTCTGTAAAG	E7.0	Primitive Streak	Wt	NA	Pijuan-Sala	1.3864
cell_14358	AGCAAGCTCCGCTT	E7.0	Primitive Streak	Wt	NA	Pijuan-Sala	1.3864
cell_14362	AGCATGACCCCTCA	E7.0	Epiblast	Wt	NA	Pijuan-Sala	4.95057
cell_14364	AGCCAATGGCCCTT	E7.0	Epiblast	Wt	NA	Pijuan-Sala	4.2237
cell_14365	AGCCAATGGTCTAG	E7.0	Primitive Streak	Wt	NA	Pijuan-Sala	17.0822
cell_14366	AGCCGGTGAGAATG	E7.0	Epiblast	Wt	NA	Pijuan-Sala	3.57068
cell_14367	AGCCGGTGAGATCC	E7.0	Primitive Streak	Wt	NA	Pijuan-Sala	1.3864
cell_14368	AGCCGGTGCTCGCT	E7.0	Primitive Streak	Wt	NA	Pijuan-Sala	21.4046
cell_14369	AGCCGGTGGCTGAT	E7.0	Nascent mesoderm	Wt	NA	Pijuan-Sala	26.684
cell_14370	AGCCGTCTCCAATG	E7.0	Epiblast	Wt	NA	Pijuan-Sala	2.23137
cell_14372	AGCCGTCTTACTGG	E7.0	Epiblast	Wt	NA	Pijuan-Sala	3.55986
cell_14373	AGCCTCACAAGAAC	E7.0	Epiblast	Wt	NA	Pijuan-Sala	3.55986
cell_14374	AGCCTCTGCACACA	E7.0	Epiblast	Wt	NA	Pijuan-Sala	2.21104
cell_14377	AGCGATACAGAGTA	E7.0	Epiblast	Wt	NA	Pijuan-Sala	2.25266
cell_14378	AGCGATTGCTACGA	E7.0	Epiblast	Wt	NA	Pijuan-Sala	3.57068
cell_14382	AGCGCTCTCGAATC	E7.0	Epiblast	Wt	NA	Pijuan-Sala	2.20892
cell_14384	AGCGGCACACGGGA	E7.0	Epiblast	Wt	NA	Pijuan-Sala	4.01487
cell_14385	AGCGGCACCTATTC	E7.0	Epiblast	Wt	NA	Pijuan-Sala	3.85463
cell_14386	AGCGGCACTCCAGA	E7.0	Mixed mesoderm	Wt	NA	Pijuan-Sala	26.6871
cell_14387	AGCGGCACTGAGCT	E7.0	Epiblast	Wt	NA	Pijuan-Sala	3.29018
cell_14388	AGCGGGCTACAGCT	E7.0	Epiblast	Wt	NA	Pijuan-Sala	4.7033
cell_14392	AGCGTAACGGATCT	E7.0	Primitive Streak	Wt	NA	Pijuan-Sala	1.3864
cell_14393	AGCGTAACGGCGAA	E7.0	Primitive Streak	Wt	NA	Pijuan-Sala	1.59802
cell_14395	AGCTCGCTCGACTA	E7.0	Primitive Streak	Wt	NA	Pijuan-Sala	21.6184
cell_14397	AGCTGAACCTGAAC	E7.0	Epiblast	Wt	NA	Pijuan-Sala	2.06667
cell_14398	AGCTGCCTCTATTC	E7.0	Epiblast	Wt	NA	Pijuan-Sala	3.74508
cell_14399	AGCTGTGAACCCTC	E7.0	Primitive Streak	Wt	NA	Pijuan-Sala	2.85093
cell_14401	AGCTGTGACTTGGA	E7.0	Epiblast	Wt	NA	Pijuan-Sala	2.32122
cell_14403	AGCTTACTCAGGAG	E7.0	Primitive Streak	Wt	NA	Pijuan-Sala	1.36067
cell_14404	AGCTTTACGCGTTA	E7.0	Primitive Streak	Wt	NA	Pijuan-Sala	14.269
cell_14406	AGGAATGACGTAAC	E7.0	Primitive Streak	Wt	NA	Pijuan-Sala	1.76541
cell_14408	AGGACACTCTGTGA	E7.0	Epiblast	Wt	NA	Pijuan-Sala	2.00887
cell_14409	AGGACACTGCTTCC	E7.0	Epiblast	Wt	NA	Pijuan-Sala	2.24886
cell_14410	AGGACACTTCCGAA	E7.0	Epiblast	Wt	NA	Pijuan-Sala	3.57068
cell_14413	AGGAGTCTTGCATG	E7.0	Epiblast	Wt	NA	Pijuan-Sala	3.95022
cell_14414	AGGATAGATGACTG	E7.0	Primitive Streak	Wt	NA	Pijuan-Sala	21.329
cell_14416	AGGCAGGATTTGTC	E7.0	Epiblast	Wt	NA	Pijuan-Sala	2.99149
cell_14418	AGGCCTCTATTCGG	E7.0	Epiblast	Wt	NA	Pijuan-Sala	2.98016
cell_14419	AGGCCTCTCATGAC	E7.0	Epiblast	Wt	NA	Pijuan-Sala	4.79542
cell_14422	AGGGACGACGACTA	E7.0	Epiblast	Wt	NA	Pijuan-Sala	4.15916
cell_14427	AGGGCCTGAGAGAT	E7.0	Epiblast	Wt	NA	Pijuan-Sala	2.5548
cell_14428	AGGGCCTGGTTTGG	E7.0	Epiblast	Wt	NA	Pijuan-Sala	3.15449
cell_14429	AGGGTGGAAGGGTG	E7.0	Primitive Streak	Wt	NA	Pijuan-Sala	4.33297
cell_14430	AGGGTTTGCATGCA	E7.0	Primitive Streak	Wt	NA	Pijuan-Sala	1.3864
cell_14431	AGGGTTTGCTTTAC	E7.0	Primitive Streak	Wt	NA	Pijuan-Sala	1.3864
cell_14432	AGGTACACCCTGTC	E7.0	Epiblast	Wt	NA	Pijuan-Sala	4.15916
cell_14434	AGGTACACTGCCCT	E7.0	Epiblast	Wt	NA	Pijuan-Sala	2.5548
cell_14439	AGGTGTTGCCATGA	E7.0	Epiblast	Wt	NA	Pijuan-Sala	2.00887
cell_14442	AGTAAGGATGGTGT	E7.0	Nascent mesoderm	Wt	NA	Pijuan-Sala	27.192
cell_14443	AGTAATACACTCAG	E7.0	Epiblast	Wt	NA	Pijuan-Sala	2.9616
cell_14446	AGTACGTGCGTACA	E7.0	Primitive Streak	Wt	NA	Pijuan-Sala	23.8422
cell_14448	AGTACGTGGGGCAA	E7.0	Primitive Streak	Wt	NA	Pijuan-Sala	2.24395
cell_14449	AGTACTCTTGGTGT	E7.0	Nascent mesoderm	Wt	NA	Pijuan-Sala	25.5036
cell_14450	AGTAGAGACCATAG	E7.0	Primitive Streak	Wt	NA	Pijuan-Sala	35.705
cell_14451	AGTAGAGATATCGG	E7.0	Epiblast	Wt	NA	Pijuan-Sala	3.95022
cell_14458	AGTATCCTTTACTC	E7.0	Epiblast	Wt	NA	Pijuan-Sala	1.85754
cell_14462	AGTCACGATCGTTT	E7.0	Epiblast	Wt	NA	Pijuan-Sala	2.23137
cell_14463	AGTCCAGACATCAG	E7.0	Epiblast	Wt	NA	Pijuan-Sala	2.20903
cell_14468	AGTGACACCTGATG	E7.0	Nascent mesoderm	Wt	NA	Pijuan-Sala	29.7564
cell_14476	AGTTCTACAGTCAC	E7.0	Epiblast	Wt	NA	Pijuan-Sala	4.01933
cell_14478	AGTTCTACTTTGCT	E7.0	Epiblast	Wt	NA	Pijuan-Sala	2.00887
cell_14479	AGTTCTTGACCTAG	E7.0	Epiblast	Wt	NA	Pijuan-Sala	5.13562
cell_14481	AGTTTCACAAGTGA	E7.0	Epiblast	Wt	NA	Pijuan-Sala	2.2653
cell_14483	ATAAACACCATTGG	E7.0	Epiblast	Wt	NA	Pijuan-Sala	3.96376
cell_14484	ATAACAACACCATG	E7.0	Nascent mesoderm	Wt	NA	Pijuan-Sala	26.7735
cell_14485	ATAACAACAGTCGT	E7.0	Epiblast	Wt	NA	Pijuan-Sala	3.58255
cell_14491	ATAATCGAACTAGC	E7.0	Nascent mesoderm	Wt	NA	Pijuan-Sala	26.7735
cell_14494	ATAATCGATAACGC	E7.0	Epiblast	Wt	NA	Pijuan-Sala	3.95628
cell_14496	ATAATGACGCTACA	E7.0	Epiblast	Wt	NA	Pijuan-Sala	3.95022
cell_14499	ATACAATGCGTACA	E7.0	Epiblast	Wt	NA	Pijuan-Sala	4.02505
cell_14500	ATACAATGTTGCTT	E7.0	Epiblast	Wt	NA	Pijuan-Sala	3.2911
cell_14501	ATACACCTGAGGTG	E7.0	Epiblast	Wt	NA	Pijuan-Sala	2.26828
cell_14502	ATACACCTTTTCTG	E7.0	Epiblast	Wt	NA	Pijuan-Sala	4.33297
cell_14503	ATACCACTAATCGC	E7.0	Epiblast	Wt	NA	Pijuan-Sala	7.47562
cell_14506	ATACCTACCTGACA	E7.0	Primitive Streak	Wt	NA	Pijuan-Sala	1.3864
cell_14507	ATACCTACTTCCAT	E7.0	Primitive Streak	Wt	NA	Pijuan-Sala	21.0609
cell_14512	ATAGAACTGGGAGT	E7.0	Primitive Streak	Wt	NA	Pijuan-Sala	1.66863
cell_14514	ATAGATACGGCAAG	E7.0	Nascent mesoderm	Wt	NA	Pijuan-Sala	29.8074
cell_14516	ATAGCGTGGTTGAC	E7.0	Primitive Streak	Wt	NA	Pijuan-Sala	1.3864
cell_14517	ATAGCGTGTCATTC	E7.0	Epiblast	Wt	NA	Pijuan-Sala	2.40741
cell_14518	ATAGCTCTCTACGA	E7.0	Epiblast	Wt	NA	Pijuan-Sala	4.15419
cell_14519	ATAGCTCTTTACTC	E7.0	Epiblast	Wt	NA	Pijuan-Sala	2.20631
cell_14524	ATAGGAGATCCTCG	E7.0	Primitive Streak	Wt	NA	Pijuan-Sala	1.3864
cell_14526	ATAGGCTGTTCTGT	E7.0	Epiblast	Wt	NA	Pijuan-Sala	2.00887
cell_14528	ATAGTTGATTTCTG	E7.0	Epiblast	Wt	NA	Pijuan-Sala	39.4997
cell_14530	ATATACGACACTTT	E7.0	Nascent mesoderm	Wt	NA	Pijuan-Sala	26.2261
cell_14535	ATATGAACAGGAGC	E7.0	Epiblast	Wt	NA	Pijuan-Sala	8.76564
cell_14536	ATCAAATGCCTTCG	E7.0	Epiblast	Wt	NA	Pijuan-Sala	2.84463
cell_14537	ATCAAATGCGTCTC	E7.0	Primitive Streak	Wt	NA	Pijuan-Sala	20.8825
cell_14538	ATCAAATGTACAGC	E7.0	Epiblast	Wt	NA	Pijuan-Sala	2.71231
cell_14539	ATCACACTCCAATG	E7.0	Epiblast	Wt	NA	Pijuan-Sala	1.89555
cell_14543	ATCACTACTGAGAA	E7.0	Epiblast	Wt	NA	Pijuan-Sala	4.51848
cell_14544	ATCAGGTGAGCGTT	E7.0	Epiblast	Wt	NA	Pijuan-Sala	2.00887
cell_14545	ATCAGGTGGGTAGG	E7.0	Nascent mesoderm	Wt	NA	Pijuan-Sala	29.7564
cell_14546	ATCATCTGTATTCC	E7.0	Primitive Streak	Wt	NA	Pijuan-Sala	1.37203
cell_14550	ATCCATACCCTCGT	E7.0	Epiblast	Wt	NA	Pijuan-Sala	3.57068
cell_14552	ATCCCGTGGGAGGT	E7.0	Epiblast	Wt	NA	Pijuan-Sala	3.55986
cell_14555	ATCCTAACGACAGG	E7.0	Epiblast	Wt	NA	Pijuan-Sala	3.26834
cell_14558	ATCGACGAGAAGGC	E7.0	Primitive Streak	Wt	NA	Pijuan-Sala	1.3864
cell_14561	ATCGCCACCAACCA	E7.0	Nascent mesoderm	Wt	NA	Pijuan-Sala	27.5023
cell_14562	ATCGCCACCGACTA	E7.0	Epiblast	Wt	NA	Pijuan-Sala	2.00887
cell_14565	ATCGCCTGTATTCC	E7.0	Primitive Streak	Wt	NA	Pijuan-Sala	3.04938
cell_14567	ATCGCGCTTACGAC	E7.0	Epiblast	Wt	NA	Pijuan-Sala	2.75196
cell_14568	ATCGGAACGTTGTG	E7.0	Epiblast	Wt	NA	Pijuan-Sala	2.57215
cell_14569	ATCGGAACTTGTGG	E7.0	Primitive Streak	Wt	NA	Pijuan-Sala	1.3864
cell_14570	ATCGGTGAAAGTGA	E7.0	Epiblast	Wt	NA	Pijuan-Sala	3.15438
cell_14572	ATCTACTGAAGATG	E7.0	Epiblast	Wt	NA	Pijuan-Sala	1.99251
cell_14573	ATCTACTGCAATCG	E7.0	Nascent mesoderm	Wt	NA	Pijuan-Sala	26.7735
cell_14574	ATCTCAACCATACG	E7.0	Epiblast	Wt	NA	Pijuan-Sala	2.99149
cell_14575	ATCTCAACTTCCGC	E7.0	Epiblast	Wt	NA	Pijuan-Sala	3.95022
cell_14576	ATCTGACTACCAAC	E7.0	Epiblast	Wt	NA	Pijuan-Sala	2.22052
cell_14577	ATCTGACTACTCTT	E7.0	Primitive Streak	Wt	NA	Pijuan-Sala	21.4241
cell_14578	ATCTGACTTCCTGC	E7.0	Epiblast	Wt	NA	Pijuan-Sala	3.28444
cell_14579	ATCTGGGATAAAGG	E7.0	Primitive Streak	Wt	NA	Pijuan-Sala	21.4136
cell_14580	ATCTGGGATGCGTA	E7.0	Primitive Streak	Wt	NA	Pijuan-Sala	20.8804
cell_14581	ATCTGTTGAGGGTG	E7.0	Nascent mesoderm	Wt	NA	Pijuan-Sala	29.7733
cell_14583	ATCTTGACAGAACA	E7.0	Epiblast	Wt	NA	Pijuan-Sala	3.51239
cell_14584	ATCTTGACCCTCCA	E7.0	Epiblast	Wt	NA	Pijuan-Sala	4.0897
cell_14585	ATCTTGACCTCATT	E7.0	Epiblast	Wt	NA	Pijuan-Sala	3.57068
cell_14586	ATGAAACTACACTG	E7.0	Epiblast	Wt	NA	Pijuan-Sala	4.16994
cell_14590	ATGACGTGAAACGA	E7.0	Primitive Streak	Wt	NA	Pijuan-Sala	1.3864
cell_14591	ATGACGTGTCGTGA	E7.0	Epiblast	Wt	NA	Pijuan-Sala	4.36206
cell_14592	ATGAGAGAGTCAAC	E7.0	Epiblast	Wt	NA	Pijuan-Sala	3.55986
cell_14596	ATGATATGCTTGGA	E7.0	Epiblast	Wt	NA	Pijuan-Sala	2.7607
cell_14597	ATGCACGAAGTCTG	E7.0	Epiblast	Wt	NA	Pijuan-Sala	2.24886
cell_14598	ATGCAGACACCACA	E7.0	Primitive Streak	Wt	NA	Pijuan-Sala	1.74999
cell_14599	ATGCAGTGACCTGA	E7.0	Primitive Streak	Wt	NA	Pijuan-Sala	1.35728
cell_14600	ATGCAGTGGACACT	E7.0	Nascent mesoderm	Wt	NA	Pijuan-Sala	29.7564
cell_14601	ATGCAGTGTAGACC	E7.0	Epiblast	Wt	NA	Pijuan-Sala	2.98369
cell_14602	ATGCAGTGTGTCCC	E7.0	Nascent mesoderm	Wt	NA	Pijuan-Sala	29.3225
cell_14603	ATGCCAGACACTGA	E7.0	Epiblast	Wt	NA	Pijuan-Sala	4.9407
cell_14604	ATGCCAGAGTCACA	E7.0	Epiblast	Wt	NA	Pijuan-Sala	4.33297
cell_14606	ATGCCGCTAGAGGC	E7.0	Epiblast	Wt	NA	Pijuan-Sala	1.7642
cell_14607	ATGCTTTGAAGCCT	E7.0	Primitive Streak	Wt	NA	Pijuan-Sala	1.3864
cell_14608	ATGCTTTGGACGGA	E7.0	Epiblast	Wt	NA	Pijuan-Sala	2.24886
cell_14610	ATGCTTTGGGCATT	E7.0	Epiblast	Wt	NA	Pijuan-Sala	2.63278
cell_14613	ATGGTGACCCTCAC	E7.0	Epiblast	Wt	NA	Pijuan-Sala	2.23137
cell_14614	ATGTACCTCCCTAC	E7.0	Primitive Streak	Wt	NA	Pijuan-Sala	21.4046
cell_14615	ATGTACCTGATACC	E7.0	Epiblast	Wt	NA	Pijuan-Sala	3.26255
cell_14619	ATGTCGGAGTTACG	E7.0	Epiblast	Wt	NA	Pijuan-Sala	2.97829
cell_14621	ATGTTCACACCAGT	E7.0	Epiblast	Wt	NA	Pijuan-Sala	3.7717
cell_14622	ATGTTCACAGTGTC	E7.0	Epiblast	Wt	NA	Pijuan-Sala	16.6516
cell_14623	ATGTTGCTCGCTAA	E7.0	Nascent mesoderm	Wt	NA	Pijuan-Sala	26.592
cell_14624	ATTAACGAACGACT	E7.0	Primitive Streak	Wt	NA	Pijuan-Sala	21.4046
cell_14625	ATTACCACTTCGGA	E7.0	Epiblast	Wt	NA	Pijuan-Sala	3.57068
cell_14626	ATTACCTGCGCCTT	E7.0	Primitive Streak	Wt	NA	Pijuan-Sala	21.4046
cell_14627	ATTACCTGGGGCAA	E7.0	Epiblast	Wt	NA	Pijuan-Sala	3.95022
cell_14628	ATTAGATGCTCGAA	E7.0	Epiblast	Wt	NA	Pijuan-Sala	21.5757
cell_14629	ATTAGATGTTCCAT	E7.0	Epiblast	Wt	NA	Pijuan-Sala	1.83463
cell_14630	ATTAGTGAAGCTAC	E7.0	Epiblast	Wt	NA	Pijuan-Sala	11.691
cell_14631	ATTAGTGAATCTCT	E7.0	Nascent mesoderm	Wt	NA	Pijuan-Sala	22.7079
cell_14632	ATTAGTGACGCATA	E7.0	Epiblast	Wt	NA	Pijuan-Sala	3.76261
cell_14633	ATTAGTGATACGAC	E7.0	Epiblast	Wt	NA	Pijuan-Sala	4.16404
cell_14636	ATTCAAGATCGCCT	E7.0	Epiblast	Wt	NA	Pijuan-Sala	2.24886
cell_14637	ATTCAAGATTGGTG	E7.0	Epiblast	Wt	NA	Pijuan-Sala	2.61666
cell_14638	ATTCAGCTAAAGTG	E7.0	Epiblast	Wt	NA	Pijuan-Sala	3.14906
cell_14639	ATTCAGCTGCTCCT	E7.0	Epiblast	Wt	NA	Pijuan-Sala	3.43172
cell_14640	ATTCAGCTGGCGAA	E7.0	Primitive Streak	Wt	NA	Pijuan-Sala	21.4046
cell_14643	ATTCCATGCTTGAG	E7.0	Epiblast	Wt	NA	Pijuan-Sala	2.26929
cell_14644	ATTCCATGGCATAC	E7.0	Epiblast	Wt	NA	Pijuan-Sala	3.55744
cell_14648	ATTCTGACCTTATC	E7.0	Epiblast	Wt	NA	Pijuan-Sala	3.57068
cell_14650	ATTCTTCTTCCAGA	E7.0	Nascent mesoderm	Wt	NA	Pijuan-Sala	26.684
cell_14652	ATTGAATGTTACCT	E7.0	Epiblast	Wt	NA	Pijuan-Sala	3.59476
cell_14655	ATTGCACTCACACA	E7.0	Primitive Streak	Wt	NA	Pijuan-Sala	1.3864
cell_14656	ATTGCACTGCAAGG	E7.0	Primitive Streak	Wt	NA	Pijuan-Sala	21.4046
cell_14658	ATTGCGGAACAGCT	E7.0	Primitive Streak	Wt	NA	Pijuan-Sala	21.6641
cell_14662	ATTGCTTGAAGTAG	E7.0	Epiblast	Wt	NA	Pijuan-Sala	2.15696
cell_14663	ATTGGGTGAGAGGC	E7.0	Epiblast	Wt	NA	Pijuan-Sala	3.57502
cell_14665	ATTGGTCTCACAAC	E7.0	Epiblast	Wt	NA	Pijuan-Sala	3.27825
cell_14669	ATTGTCTGAGAACA	E7.0	Epiblast	Wt	NA	Pijuan-Sala	8.82313
cell_14671	ATTTAGGAACCTGA	E7.0	Primitive Streak	Wt	NA	Pijuan-Sala	1.35983
cell_14673	ATTTAGGAGATAAG	E7.0	Epiblast	Wt	NA	Pijuan-Sala	2.80927
cell_14676	ATTTCTCTTGAAGA	E7.0	Epiblast	Wt	NA	Pijuan-Sala	3.55162
cell_14677	ATTTGCACCTACTT	E7.0	Epiblast	Wt	NA	Pijuan-Sala	3.57068
cell_14678	CAAAGCACCCTTAT	E7.0	Nascent mesoderm	Wt	NA	Pijuan-Sala	27.2121
cell_14679	CAAAGCTGACCCAA	E7.0	Epiblast	Wt	NA	Pijuan-Sala	2.5548
cell_14682	CAAATTGATTTGTC	E7.0	Nascent mesoderm	Wt	NA	Pijuan-Sala	29.7564
cell_14684	CAACCAGAAGCAAA	E7.0	Nascent mesoderm	Wt	NA	Pijuan-Sala	29.5449
cell_14686	CAACCGCTCCTTGC	E7.0	Epiblast	Wt	NA	Pijuan-Sala	2.24886
cell_14687	CAACCGCTCGCCTT	E7.0	Epiblast	Wt	NA	Pijuan-Sala	4.94174
cell_14689	CAACGATGGAGGCA	E7.0	Epiblast	Wt	NA	Pijuan-Sala	3.40579
cell_14690	CAACGATGTATCGG	E7.0	Epiblast	Wt	NA	Pijuan-Sala	4.10143
cell_14691	CAACGTGACAGAAA	E7.0	Primitive Streak	Wt	NA	Pijuan-Sala	1.37677
cell_14699	CAAGCATGCTTGCC	E7.0	Nascent mesoderm	Wt	NA	Pijuan-Sala	26.7735
cell_14703	CAAGCTGACCAATG	E7.0	Primitive Streak	Wt	NA	Pijuan-Sala	21.4046
cell_14704	CAAGGACTATCGAC	E7.0	Epiblast	Wt	NA	Pijuan-Sala	4.27808
cell_14706	CAAGGTTGGGGAGT	E7.0	Nascent mesoderm	Wt	NA	Pijuan-Sala	29.808
cell_14707	CAAGGTTGTCCAAG	E7.0	Epiblast	Wt	NA	Pijuan-Sala	3.57068
cell_14708	CAAGTCGACTGAGT	E7.0	Epiblast	Wt	NA	Pijuan-Sala	3.50861
cell_14710	CAAGTTCTCTCTAT	E7.0	Epiblast	Wt	NA	Pijuan-Sala	3.57068
cell_14714	CAATAATGTATCGG	E7.0	Epiblast	Wt	NA	Pijuan-Sala	3.56905
cell_14715	CAATATGATAGAGA	E7.0	Epiblast	Wt	NA	Pijuan-Sala	2.80837
cell_14717	CAATCGGAGTAAGA	E7.0	Nascent mesoderm	Wt	NA	Pijuan-Sala	27.7617
cell_14718	CAATCGGATCTCTA	E7.0	Primitive Streak	Wt	NA	Pijuan-Sala	21.6859
cell_14719	CAATGGACGACGGA	E7.0	Epiblast	Wt	NA	Pijuan-Sala	2.20942
cell_14721	CAATTCTGACACAC	E7.0	Epiblast	Wt	NA	Pijuan-Sala	2.24886
cell_14723	CAATTCTGCTACCC	E7.0	Epiblast	Wt	NA	Pijuan-Sala	1.8068
cell_14724	CAATTCTGCTGGTA	E7.0	Primitive Streak	Wt	NA	Pijuan-Sala	1.3864
cell_14725	CACAACGACGGGAA	E7.0	Epiblast	Wt	NA	Pijuan-Sala	2.07908
cell_14727	CACAACGATGTGAC	E7.0	Epiblast	Wt	NA	Pijuan-Sala	2.26949
cell_14728	CACAATCTGGACTT	E7.0	Epiblast	Wt	NA	Pijuan-Sala	2.19569
cell_14729	CACAATCTTTCTCA	E7.0	Epiblast	Wt	NA	Pijuan-Sala	3.57068
cell_14730	CACACCTGAACAGA	E7.0	Nascent mesoderm	Wt	NA	Pijuan-Sala	25.5036
cell_14731	CACAGAACAAAAGC	E7.0	Epiblast	Wt	NA	Pijuan-Sala	3.63451
cell_14732	CACAGAACAGAGTA	E7.0	Epiblast	Wt	NA	Pijuan-Sala	3.31565
cell_14733	CACAGAACATTGGC	E7.0	Epiblast	Wt	NA	Pijuan-Sala	4.94075
cell_14735	CACAGATGGACTAC	E7.0	Epiblast	Wt	NA	Pijuan-Sala	5.19554
cell_14737	CACCCATGCAGGAG	E7.0	Epiblast	Wt	NA	Pijuan-Sala	2.61226
cell_14738	CACCCATGGGGACA	E7.0	Epiblast	Wt	NA	Pijuan-Sala	3.95022
cell_14739	CACCGGGAGGTCTA	E7.0	Primitive Streak	Wt	NA	Pijuan-Sala	1.65129
cell_14741	CACCGTACCGTCTC	E7.0	Epiblast	Wt	NA	Pijuan-Sala	2.25286
cell_14742	CACCGTACTGTTTC	E7.0	Epiblast	Wt	NA	Pijuan-Sala	2.00887
cell_14744	CACCGTTGGTACGT	E7.0	Epiblast	Wt	NA	Pijuan-Sala	2.00983
cell_14748	CACGAAACGTAAGA	E7.0	Primitive Streak	Wt	NA	Pijuan-Sala	3.57068
cell_14750	CACGATGAGTCCTC	E7.0	Primitive Streak	Wt	NA	Pijuan-Sala	20.4411
cell_14754	CACTAACTTCTACT	E7.0	Epiblast	Wt	NA	Pijuan-Sala	4.16159
cell_14756	CACTATACAAGATG	E7.0	Primitive Streak	Wt	NA	Pijuan-Sala	2.23137
cell_14757	CACTATACCCAAGT	E7.0	Primitive Streak	Wt	NA	Pijuan-Sala	3.54867
cell_14758	CACTCCGAAAGAGT	E7.0	Epiblast	Wt	NA	Pijuan-Sala	4.14351
cell_14760	CACTCCGAGAAAGT	E7.0	Epiblast	Wt	NA	Pijuan-Sala	2.88905
cell_14761	CACTCCGAGGCGAA	E7.0	Epiblast	Wt	NA	Pijuan-Sala	3.63429
cell_14762	CACTCCGAGGTATC	E7.0	Primitive Streak	Wt	NA	Pijuan-Sala	2.68586
cell_14766	CACTGCTGTTCAGG	E7.0	Primitive Streak	Wt	NA	Pijuan-Sala	21.5702
cell_14769	CACTTTGATCTCTA	E7.0	Nascent mesoderm	Wt	NA	Pijuan-Sala	29.4319
cell_14773	CAGACCCTGCAAGG	E7.0	Epiblast	Wt	NA	Pijuan-Sala	5.95905
cell_14774	CAGACTGAAGTCTG	E7.0	Primitive Streak	Wt	NA	Pijuan-Sala	21.5757
cell_14777	CAGATGACGTTTCT	E7.0	Primitive Streak	Wt	NA	Pijuan-Sala	20.8825
cell_14779	CAGCCTTGAAGATG	E7.0	Epiblast	Wt	NA	Pijuan-Sala	2.00887
cell_14783	CAGCGGACTTTCAC	E7.0	Primitive Streak	Wt	NA	Pijuan-Sala	1.3864
cell_14785	CAGCGTCTGGTGAG	E7.0	Primitive Streak	Wt	NA	Pijuan-Sala	1.3864
cell_14786	CAGCTAGAGAGGCA	E7.0	Epiblast	Wt	NA	Pijuan-Sala	2.3724
cell_14788	CAGCTCTGCGGGAA	E7.0	Epiblast	Wt	NA	Pijuan-Sala	4.15916
cell_14790	CAGGAACTTTCTGT	E7.0	Epiblast	Wt	NA	Pijuan-Sala	3.26758
cell_14791	CAGGCCGAACGCTA	E7.0	Epiblast	Wt	NA	Pijuan-Sala	8.76037
cell_14794	CAGGGCACCATGAC	E7.0	Epiblast	Wt	NA	Pijuan-Sala	9.67439
cell_14795	CAGGTAACAGGCGA	E7.0	Epiblast	Wt	NA	Pijuan-Sala	2.81999
cell_14798	CAGGTATGGTCTGA	E7.0	Primitive Streak	Wt	NA	Pijuan-Sala	21.4046
cell_14801	CAGTCAGAAGGAGC	E7.0	Epiblast	Wt	NA	Pijuan-Sala	15.9732
cell_14803	CAGTCAGACTGCAA	E7.0	Primitive Streak	Wt	NA	Pijuan-Sala	21.5702
cell_14804	CAGTCAGATTCCGC	E7.0	Primitive Streak	Wt	NA	Pijuan-Sala	1.75657
cell_14805	CAGTCAGATTTGCT	E7.0	Epiblast	Wt	NA	Pijuan-Sala	25.0465
cell_14813	CAGTTGGATTCATC	E7.0	Primitive Streak	Wt	NA	Pijuan-Sala	2.30065
cell_14816	CATAAAACGTCTTT	E7.0	Nascent mesoderm	Wt	NA	Pijuan-Sala	21.9598
cell_14817	CATAACCTTATCGG	E7.0	Nascent mesoderm	Wt	NA	Pijuan-Sala	26.684
cell_14819	CATACTACCCTTAT	E7.0	Epiblast	Wt	NA	Pijuan-Sala	1.95215
cell_14820	CATACTACCTATTC	E7.0	Epiblast	Wt	NA	Pijuan-Sala	4.60331
cell_14821	CATACTACTCATTC	E7.0	Epiblast	Wt	NA	Pijuan-Sala	2.00886
cell_14822	CATACTACTGTTCT	E7.0	Primitive Streak	Wt	NA	Pijuan-Sala	18.9131
cell_14824	CATACTTGGTAGGG	E7.0	Primitive Streak	Wt	NA	Pijuan-Sala	2.54968
cell_14826	CATATAGAACCAGT	E7.0	Epiblast	Wt	NA	Pijuan-Sala	4.9407
cell_14827	CATATAGAATCTTC	E7.0	Epiblast	Wt	NA	Pijuan-Sala	3.62176
cell_14829	CATCAACTTGGGAG	E7.0	Epiblast	Wt	NA	Pijuan-Sala	4.48623
cell_14832	CATCAGGAGGTACT	E7.0	Primitive Streak	Wt	NA	Pijuan-Sala	21.5757
cell_14835	CATCATACCAACCA	E7.0	Epiblast	Wt	NA	Pijuan-Sala	2.75264
cell_14836	CATCATACTCTCCG	E7.0	Epiblast	Wt	NA	Pijuan-Sala	2.24886
cell_14838	CATCCCGACCCTAC	E7.0	Nascent mesoderm	Wt	NA	Pijuan-Sala	18.5535
cell_14839	CATCTCCTCCTCGT	E7.0	Primitive Streak	Wt	NA	Pijuan-Sala	21.4046
cell_14841	CATCTCCTTTGAGC	E7.0	Primitive Streak	Wt	NA	Pijuan-Sala	21.4046
cell_14846	CATGCCACGTCACA	E7.0	Epiblast	Wt	NA	Pijuan-Sala	1.95631
cell_14847	CATGCGCTCCGTAA	E7.0	Primitive Streak	Wt	NA	Pijuan-Sala	1.3864
cell_14848	CATGCGCTTTGGTG	E7.0	Epiblast	Wt	NA	Pijuan-Sala	4.03782
cell_14849	CATGGATGTCTCTA	E7.0	Nascent mesoderm	Wt	NA	Pijuan-Sala	29.8048
cell_14851	CATGGATGTTTGTC	E7.0	Nascent mesoderm	Wt	NA	Pijuan-Sala	29.4197
cell_14852	CATGTTACCCCTAC	E7.0	Epiblast	Wt	NA	Pijuan-Sala	2.25115
cell_14853	CATGTTTGACGACT	E7.0	Epiblast	Wt	NA	Pijuan-Sala	3.06799
cell_14854	CATGTTTGTACAGC	E7.0	Epiblast	Wt	NA	Pijuan-Sala	3.6309
cell_14857	CATTCCCTACCCTC	E7.0	Epiblast	Wt	NA	Pijuan-Sala	8.76564
cell_14861	CATTGTACACACGT	E7.0	Epiblast	Wt	NA	Pijuan-Sala	2.23137
cell_14863	CATTGTTGCCCGTT	E7.0	Primitive Streak	Wt	NA	Pijuan-Sala	3.12645
cell_14866	CATTTCGACTTGAG	E7.0	Epiblast	Wt	NA	Pijuan-Sala	3.97607
cell_14867	CATTTCGATGTCAG	E7.0	Epiblast	Wt	NA	Pijuan-Sala	3.86417
cell_14868	CATTTCGATTCACT	E7.0	Nascent mesoderm	Wt	NA	Pijuan-Sala	26.684
cell_14869	CATTTGTGCCCTCA	E7.0	Primitive Streak	Wt	NA	Pijuan-Sala	21.6501
cell_14870	CATTTGTGGGTGTT	E7.0	Epiblast	Wt	NA	Pijuan-Sala	2.43645
cell_14875	CCAATTTGTTCTAC	E7.0	Nascent mesoderm	Wt	NA	Pijuan-Sala	26.684
cell_14876	CCACCATGTTTACC	E7.0	Epiblast	Wt	NA	Pijuan-Sala	15.2856
cell_14877	CCACCTGACCTGAA	E7.0	Epiblast	Wt	NA	Pijuan-Sala	2.24922
cell_14879	CCACCTGATCTTAC	E7.0	Epiblast	Wt	NA	Pijuan-Sala	2.00886
cell_14881	CCACTGACGTCACA	E7.0	Nascent mesoderm	Wt	NA	Pijuan-Sala	20.0618
cell_14882	CCACTGTGTGGTCA	E7.0	Nascent mesoderm	Wt	NA	Pijuan-Sala	26.684
cell_14884	CCAGATGAGCTAAC	E7.0	Epiblast	Wt	NA	Pijuan-Sala	1.90741
cell_14885	CCAGCACTTGAACC	E7.0	Mixed mesoderm	Wt	NA	Pijuan-Sala	26.2847
cell_14887	CCAGCGGAGGTAGG	E7.0	Primitive Streak	Wt	NA	Pijuan-Sala	2.06667
cell_14889	CCAGCTACGGAGCA	E7.0	Epiblast	Wt	NA	Pijuan-Sala	2.57215
cell_14895	CCATAGGAAGATCC	E7.0	Primitive Streak	Wt	NA	Pijuan-Sala	21.6345
cell_14896	CCATAGGATCGATG	E7.0	Epiblast	Wt	NA	Pijuan-Sala	3.86488
cell_14898	CCATATACACCACA	E7.0	Epiblast	Wt	NA	Pijuan-Sala	1.75597
cell_14900	CCATCCGAAAGGGC	E7.0	Epiblast	Wt	NA	Pijuan-Sala	3.59973
cell_14901	CCATCCGAGTCGTA	E7.0	Epiblast	Wt	NA	Pijuan-Sala	4.68149
cell_14904	CCATCGTGAGTCAC	E7.0	Primitive Streak	Wt	NA	Pijuan-Sala	21.0107
cell_14905	CCATCGTGCCAGTA	E7.0	Epiblast	Wt	NA	Pijuan-Sala	4.33297
cell_14906	CCATCGTGTGAGAA	E7.0	Epiblast	Wt	NA	Pijuan-Sala	4.68938
cell_14907	CCATGCTGGAGCTT	E7.0	Epiblast	Wt	NA	Pijuan-Sala	3.40383
cell_14908	CCATTAACTCCAGA	E7.0	Epiblast	Wt	NA	Pijuan-Sala	3.10097
cell_14910	CCCAACACTGACTG	E7.0	Epiblast	Wt	NA	Pijuan-Sala	2.06681
cell_14911	CCCAACTGATGCTG	E7.0	Epiblast	Wt	NA	Pijuan-Sala	3.21822
cell_14912	CCCAACTGCACAAC	E7.0	Epiblast	Wt	NA	Pijuan-Sala	2.24886
cell_14914	CCCACATGCAGGAG	E7.0	Primitive Streak	Wt	NA	Pijuan-Sala	1.50582
cell_14918	CCCGATTGCCTCCA	E7.0	Epiblast	Wt	NA	Pijuan-Sala	3.95022
cell_14921	CCCGGAGAGTTTGG	E7.0	Primitive Streak	Wt	NA	Pijuan-Sala	22.4844
cell_14922	CCCGGAGATGTTCT	E7.0	Epiblast	Wt	NA	Pijuan-Sala	4.28487
cell_14923	CCCTACGATGAGCT	E7.0	Epiblast	Wt	NA	Pijuan-Sala	2.37798
cell_14924	CCCTAGTGCGCATA	E7.0	Epiblast	Wt	NA	Pijuan-Sala	2.79734
cell_14925	CCCTAGTGGATAGA	E7.0	Primitive Streak	Wt	NA	Pijuan-Sala	25.4593
cell_14926	CCCTAGTGGCCTTC	E7.0	Primitive Streak	Wt	NA	Pijuan-Sala	1.83069
cell_14927	CCCTAGTGGGAAGC	E7.0	Primitive Streak	Wt	NA	Pijuan-Sala	21.4557
cell_14929	CCCTGAACGGGCAA	E7.0	Epiblast	Wt	NA	Pijuan-Sala	2.23137
cell_14930	CCCTGATGAGCTCA	E7.0	Primitive Streak	Wt	NA	Pijuan-Sala	21.6429
cell_14932	CCGAAAACTGTCAG	E7.0	Primitive Streak	Wt	NA	Pijuan-Sala	1.61692
cell_14933	CCGCGAGACCCGTT	E7.0	Primitive Streak	Wt	NA	Pijuan-Sala	21.4046
cell_14934	CCGCTATGGAGGGT	E7.0	Primitive Streak	Wt	NA	Pijuan-Sala	20.4096
cell_14936	CCGGAGACGTCAAC	E7.0	Primitive Streak	Wt	NA	Pijuan-Sala	21.4046
cell_14937	CCGGAGTGATCTCT	E7.0	Primitive Streak	Wt	NA	Pijuan-Sala	2.80856
cell_14938	CCGGAGTGCTGCTC	E7.0	Epiblast	Wt	NA	Pijuan-Sala	2.00886
cell_14939	CCGGTACTCTAGAC	E7.0	Epiblast	Wt	NA	Pijuan-Sala	3.36148
cell_14940	CCGTAAGAATGCTG	E7.0	Primitive Streak	Wt	NA	Pijuan-Sala	21.0947
cell_14941	CCGTAAGAGTCGTA	E7.0	Nascent mesoderm	Wt	NA	Pijuan-Sala	29.3225
cell_14942	CCGTACACAGGCGA	E7.0	Epiblast	Wt	NA	Pijuan-Sala	3.10084
cell_14945	CCTAAGGAATTCCT	E7.0	Primitive Streak	Wt	NA	Pijuan-Sala	1.50582
cell_14946	CCTACCGAAAGAAC	E7.0	Epiblast	Wt	NA	Pijuan-Sala	2.20546
cell_14948	CCTAGAGAAGGTTC	E7.0	Epiblast	Wt	NA	Pijuan-Sala	2.99148
cell_14949	CCTAGAGAGAGATA	E7.0	Nascent mesoderm	Wt	NA	Pijuan-Sala	26.9057
cell_14951	CCTATTGACAACCA	E7.0	Epiblast	Wt	NA	Pijuan-Sala	4.9407
cell_14952	CCTCATCTGCGATT	E7.0	Epiblast	Wt	NA	Pijuan-Sala	2.30498
cell_14954	CCTCGAACGACACT	E7.0	Primitive Streak	Wt	NA	Pijuan-Sala	1.93327
cell_14955	CCTGACTGAACCAC	E7.0	Epiblast	Wt	NA	Pijuan-Sala	4.12099
cell_14956	CCTGAGCTAAGCAA	E7.0	Epiblast	Wt	NA	Pijuan-Sala	1.7642
cell_14957	CCTGAGCTTGAGCT	E7.0	Epiblast	Wt	NA	Pijuan-Sala	4.10366
cell_14959	CCTGGACTCCTTCG	E7.0	Epiblast	Wt	NA	Pijuan-Sala	3.55475
cell_14963	CCTTCACTGGAACG	E7.0	Epiblast	Wt	NA	Pijuan-Sala	3.61612
cell_14967	CCTTTAGATAACGC	E7.0	Epiblast	Wt	NA	Pijuan-Sala	3.75162
cell_14970	CGAAGACTCTCGCT	E7.0	Epiblast	Wt	NA	Pijuan-Sala	3.60453
cell_14971	CGAAGGGATGCTGA	E7.0	Epiblast	Wt	NA	Pijuan-Sala	2.26645
cell_14972	CGAAGTACACTAGC	E7.0	Primitive Streak	Wt	NA	Pijuan-Sala	1.3864
cell_14974	CGAATCGAATGCCA	E7.0	Epiblast	Wt	NA	Pijuan-Sala	2.25067
cell_14977	CGACAAACTGAACC	E7.0	Epiblast	Wt	NA	Pijuan-Sala	2.11256
cell_14978	CGACCACTAGAGGC	E7.0	Epiblast	Wt	NA	Pijuan-Sala	3.85848
cell_14979	CGACCACTCAAGCT	E7.0	Epiblast	Wt	NA	Pijuan-Sala	4.20287
cell_14980	CGACCACTGGCATT	E7.0	Primitive Streak	Wt	NA	Pijuan-Sala	1.3864
cell_14984	CGACCTACTCGCCT	E7.0	Epiblast	Wt	NA	Pijuan-Sala	4.43517
cell_14985	CGACCTACTGTTTC	E7.0	Epiblast	Wt	NA	Pijuan-Sala	2.00886
cell_14987	CGACTCACCTAGTG	E7.0	Epiblast	Wt	NA	Pijuan-Sala	1.37641
cell_14988	CGACTCACGACGAG	E7.0	Primitive Streak	Wt	NA	Pijuan-Sala	1.68144
cell_14989	CGACTCTGCAATCG	E7.0	Epiblast	Wt	NA	Pijuan-Sala	3.86607
cell_14990	CGACTCTGGCCAAT	E7.0	Epiblast	Wt	NA	Pijuan-Sala	2.65181
cell_14991	CGAGAACTATTTCC	E7.0	Primitive Streak	Wt	NA	Pijuan-Sala	16.0545
cell_14992	CGAGATTGCGGGAA	E7.0	Epiblast	Wt	NA	Pijuan-Sala	3.23961
cell_14993	CGAGATTGTGCCTC	E7.0	Epiblast	Wt	NA	Pijuan-Sala	2.31679
cell_14994	CGAGGAGAAATGCC	E7.0	Nascent mesoderm	Wt	NA	Pijuan-Sala	24.5435
cell_14995	CGAGGAGACGCAAT	E7.0	Primitive Streak	Wt	NA	Pijuan-Sala	1.38412
cell_14996	CGAGGAGACTCAAG	E7.0	Epiblast	Wt	NA	Pijuan-Sala	2.90784
cell_14997	CGAGGAGACTCCAC	E7.0	Epiblast	Wt	NA	Pijuan-Sala	3.57068
cell_14998	CGAGGCACACTAGC	E7.0	Epiblast	Wt	NA	Pijuan-Sala	2.00886
cell_15003	CGAGTATGCGTACA	E7.0	Primitive Streak	Wt	NA	Pijuan-Sala	2.59458
cell_15006	CGATCAGAATTGGC	E7.0	Nascent mesoderm	Wt	NA	Pijuan-Sala	29.8672
cell_15007	CGATCAGAGGGTGA	E7.0	Epiblast	Wt	NA	Pijuan-Sala	3.5745
cell_15008	CGATCAGAGGTATC	E7.0	Epiblast	Wt	NA	Pijuan-Sala	3.41229
cell_15009	CGATCAGAGTAAGA	E7.0	Epiblast	Wt	NA	Pijuan-Sala	4.43517
cell_15011	CGATCCACAAAGCA	E7.0	Epiblast	Wt	NA	Pijuan-Sala	1.86047
cell_15013	CGATCCACCCTCAC	E7.0	Epiblast	Wt	NA	Pijuan-Sala	4.40262
cell_15014	CGATCCACCGTGAT	E7.0	Epiblast	Wt	NA	Pijuan-Sala	2.80887
cell_15015	CGCAAATGTTCTGT	E7.0	Epiblast	Wt	NA	Pijuan-Sala	3.12724
cell_15016	CGCACGGAAGTGTC	E7.0	Primitive Streak	Wt	NA	Pijuan-Sala	1.7029
cell_15018	CGCACGGAGAGACG	E7.0	Primitive Streak	Wt	NA	Pijuan-Sala	1.37441
cell_15019	CGCACGGAGAGGGT	E7.0	Primitive Streak	Wt	NA	Pijuan-Sala	2.82022
cell_15021	CGCACTTGAGGAGC	E7.0	Epiblast	Wt	NA	Pijuan-Sala	2.44415
cell_15022	CGCACTTGCCTACC	E7.0	Epiblast	Wt	NA	Pijuan-Sala	2.82014
cell_15024	CGCAGGTGTTACCT	E7.0	Epiblast	Wt	NA	Pijuan-Sala	3.18741
cell_15025	CGCATAGAGAATGA	E7.0	Primitive Streak	Wt	NA	Pijuan-Sala	21.4046
cell_15026	CGCATAGAGCGTAT	E7.0	Epiblast	Wt	NA	Pijuan-Sala	4.33297
cell_15028	CGCCGAGAACCCTC	E7.0	Epiblast	Wt	NA	Pijuan-Sala	2.24886
cell_15029	CGCCGAGAACGGTT	E7.0	Epiblast	Wt	NA	Pijuan-Sala	2.72279
cell_15031	CGCCGAGAGTGTAC	E7.0	Epiblast	Wt	NA	Pijuan-Sala	Inf
cell_15033	CGCGAGACTGCTTT	E7.0	Nascent mesoderm	Wt	NA	Pijuan-Sala	27.5313
cell_15036	CGCGGATGGAGGCA	E7.0	Epiblast	Wt	NA	Pijuan-Sala	2.52473
cell_15038	CGCTACACCTACCC	E7.0	Primitive Streak	Wt	NA	Pijuan-Sala	1.3864
cell_15039	CGCTACTGCTTGGA	E7.0	Epiblast	Wt	NA	Pijuan-Sala	4.29757
cell_15043	CGGACTCTCCTAAG	E7.0	Epiblast	Wt	NA	Pijuan-Sala	3.57068
cell_15045	CGGAGGCTTGCGTA	E7.0	Epiblast	Wt	NA	Pijuan-Sala	1.96501
cell_15048	CGGATATGCGCATA	E7.0	Primitive Streak	Wt	NA	Pijuan-Sala	1.35531
cell_15049	CGGATATGCTCATT	E7.0	Epiblast	Wt	NA	Pijuan-Sala	3.222
cell_15050	CGGATATGGTGCTA	E7.0	Epiblast	Wt	NA	Pijuan-Sala	2.36946
cell_15051	CGGCACGAGATAGA	E7.0	Epiblast	Wt	NA	Pijuan-Sala	3.28834
cell_15053	CGGCATCTCATCAG	E7.0	Primitive Streak	Wt	NA	Pijuan-Sala	13.222
cell_15054	CGGCATCTCGTAAC	E7.0	Epiblast	Wt	NA	Pijuan-Sala	4.68268
cell_15057	CGGCCAGAGGACAG	E7.0	Epiblast	Wt	NA	Pijuan-Sala	3.85538
cell_15058	CGGCGAACACTCTT	E7.0	Nascent mesoderm	Wt	NA	Pijuan-Sala	26.684
cell_15060	CGGGACTGAGAACA	E7.0	Epiblast	Wt	NA	Pijuan-Sala	2.25153
cell_15062	CGGGACTGCGGGAA	E7.0	Epiblast	Wt	NA	Pijuan-Sala	2.99148
cell_15063	CGGGACTGCTCTTA	E7.0	Epiblast	Wt	NA	Pijuan-Sala	2.36604
cell_15064	CGGGCATGACGGTT	E7.0	Epiblast	Wt	NA	Pijuan-Sala	3.74508
cell_15065	CGGGCATGCTTTAC	E7.0	Epiblast	Wt	NA	Pijuan-Sala	3.5645
cell_15067	CGGTACCTCAGAGG	E7.0	Nascent mesoderm	Wt	NA	Pijuan-Sala	21.0173
cell_15068	CGGTACCTCTGTGA	E7.0	Nascent mesoderm	Wt	NA	Pijuan-Sala	23.0613
cell_15070	CGGTACCTGTGCTA	E7.0	Mixed mesoderm	Wt	NA	Pijuan-Sala	25.684
cell_15072	CGTACAGATAGCCA	E7.0	Epiblast	Wt	NA	Pijuan-Sala	3.1156
cell_15076	CGTAGCCTGCGATT	E7.0	Epiblast	Wt	NA	Pijuan-Sala	4.9407
cell_15077	CGTAGCCTGTCAAC	E7.0	Nascent mesoderm	Wt	NA	Pijuan-Sala	30.0543
cell_15078	CGTCAAGACTGATG	E7.0	Primitive Streak	Wt	NA	Pijuan-Sala	1.87658
cell_15079	CGTCAAGACTTACT	E7.0	Primitive Streak	Wt	NA	Pijuan-Sala	1.3864
cell_15081	CGTCCAACGTTGTG	E7.0	Primitive Streak	Wt	NA	Pijuan-Sala	2.32633
cell_15082	CGTCGACTCGAACT	E7.0	Epiblast	Wt	NA	Pijuan-Sala	3.10806
cell_15083	CGTGAAACAACAGA	E7.0	Nascent mesoderm	Wt	NA	Pijuan-Sala	29.7564
cell_15084	CGTGAAACTCGTTT	E7.0	Epiblast	Wt	NA	Pijuan-Sala	2.78141
cell_15085	CGTGAATGTTTCGT	E7.0	Mixed mesoderm	Wt	NA	Pijuan-Sala	24.9633
cell_15088	CGTGTAGATCTGGA	E7.0	Primitive Streak	Wt	NA	Pijuan-Sala	25.5828
cell_15090	CTAACGGACTCGAA	E7.0	Epiblast	Wt	NA	Pijuan-Sala	2.0579
cell_15092	CTAACTACTTTGGG	E7.0	Primitive Streak	Wt	NA	Pijuan-Sala	2.06667
cell_15093	CTAAGGACGTACAC	E7.0	Epiblast	Wt	NA	Pijuan-Sala	2.57215
cell_15095	CTAATAGAGTCCTC	E7.0	Epiblast	Wt	NA	Pijuan-Sala	2.34249
cell_15096	CTAATAGAGTGTCA	E7.0	Epiblast	Wt	NA	Pijuan-Sala	4.52423
cell_15097	CTACAACTTTACCT	E7.0	Epiblast	Wt	NA	Pijuan-Sala	2.00886
cell_15098	CTACCTCTAGTTCG	E7.0	Nascent mesoderm	Wt	NA	Pijuan-Sala	29.8672
cell_15099	CTACCTCTCTAGCA	E7.0	Epiblast	Wt	NA	Pijuan-Sala	3.14465
cell_15100	CTACGCACCCGTTC	E7.0	Epiblast	Wt	NA	Pijuan-Sala	2.5548
cell_15101	CTACGCACGACGGA	E7.0	Epiblast	Wt	NA	Pijuan-Sala	2.00886
cell_15102	CTACGCACGGTAGG	E7.0	Epiblast	Wt	NA	Pijuan-Sala	2.24889
cell_15107	CTAGGATGCTTCTA	E7.0	Primitive Streak	Wt	NA	Pijuan-Sala	1.3864
cell_15108	CTAGGCCTCCTGAA	E7.0	Epiblast	Wt	NA	Pijuan-Sala	2.3685
cell_15114	CTATACTGCCAGTA	E7.0	Primitive Streak	Wt	NA	Pijuan-Sala	21.4178
cell_15115	CTATAGCTGTTGCA	E7.0	Primitive Streak	Wt	NA	Pijuan-Sala	21.4046
cell_15118	CTATCATGTATTCC	E7.0	Epiblast	Wt	NA	Pijuan-Sala	3.64578
cell_15119	CTATCATGTTGCAG	E7.0	Primitive Streak	Wt	NA	Pijuan-Sala	1.3864
cell_15122	CTATGTACAACAGA	E7.0	Epiblast	Wt	NA	Pijuan-Sala	3.55986
cell_15123	CTATGTACCAATCG	E7.0	Epiblast	Wt	NA	Pijuan-Sala	2.00983
cell_15125	CTATGTACGTACGT	E7.0	Epiblast	Wt	NA	Pijuan-Sala	2.40721
cell_15126	CTATGTACGTCGAT	E7.0	Primitive Streak	Wt	NA	Pijuan-Sala	21.4369
cell_15128	CTATGTTGCTATTC	E7.0	Epiblast	Wt	NA	Pijuan-Sala	17.087
cell_15130	CTATTGACTCTTTG	E7.0	Epiblast	Wt	NA	Pijuan-Sala	1.92329
cell_15132	CTATTGTGAGAACA	E7.0	Epiblast	Wt	NA	Pijuan-Sala	2.25132
cell_15135	CTCAATTGTAACCG	E7.0	Epiblast	Wt	NA	Pijuan-Sala	2.00886
cell_15137	CTCAGAGACTCCCA	E7.0	Primitive Streak	Wt	NA	Pijuan-Sala	2.21618
cell_15139	CTCAGAGATCCCGT	E7.0	Epiblast	Wt	NA	Pijuan-Sala	3.52193
cell_15140	CTCAGGCTTACTTC	E7.0	Primitive Streak	Wt	NA	Pijuan-Sala	2.44835
cell_15141	CTCAGGCTTCTAGG	E7.0	Primitive Streak	Wt	NA	Pijuan-Sala	2.21618
cell_15144	CTCCACGATGCAGT	E7.0	Epiblast	Wt	NA	Pijuan-Sala	1.82856
cell_15146	CTCCTACTGAGCTT	E7.0	Epiblast	Wt	NA	Pijuan-Sala	3.95022
cell_15147	CTCCTACTTGGTGT	E7.0	Primitive Streak	Wt	NA	Pijuan-Sala	21.5757
cell_15148	CTCGAAGAGAATCC	E7.0	Epiblast	Wt	NA	Pijuan-Sala	3.95029
cell_15149	CTCGACACAGTACC	E7.0	Epiblast	Wt	NA	Pijuan-Sala	4.58789
cell_15152	CTCGACTGTACGCA	E7.0	Epiblast	Wt	NA	Pijuan-Sala	3.37976
cell_15156	CTCGCATGCATGCA	E7.0	Epiblast	Wt	NA	Pijuan-Sala	4.29451
cell_15157	CTCTAAACCGACTA	E7.0	Nascent mesoderm	Wt	NA	Pijuan-Sala	26.7432
cell_15158	CTCTAAACCGTGTA	E7.0	Epiblast	Wt	NA	Pijuan-Sala	1.7642
cell_15159	CTCTAATGTCACCC	E7.0	Primitive Streak	Wt	NA	Pijuan-Sala	3.31337
cell_15160	CTGAACGACGACAT	E7.0	Epiblast	Wt	NA	Pijuan-Sala	3.43172
cell_15164	CTGAAGTGCTTCTA	E7.0	Primitive Streak	Wt	NA	Pijuan-Sala	21.4046
cell_15165	CTGAAGTGTCCCAC	E7.0	Epiblast	Wt	NA	Pijuan-Sala	2.99148
cell_15171	CTGATGGAGCATAC	E7.0	Primitive Streak	Wt	NA	Pijuan-Sala	2.23137
cell_15172	CTGATTTGTGTTTC	E7.0	Epiblast	Wt	NA	Pijuan-Sala	3.55003
cell_15173	CTGCAGCTAACAGA	E7.0	Epiblast	Wt	NA	Pijuan-Sala	3.95022
cell_15175	CTGCAGCTCCCACT	E7.0	Epiblast	Wt	NA	Pijuan-Sala	2.24886
cell_15176	CTGCAGCTGGTGTT	E7.0	Epiblast	Wt	NA	Pijuan-Sala	5.27919
cell_15177	CTGCAGCTTAACCG	E7.0	Primitive Streak	Wt	NA	Pijuan-Sala	1.3864
cell_15181	CTGGATGAGGTCAT	E7.0	Primitive Streak	Wt	NA	Pijuan-Sala	21.4046
cell_15182	CTGGCACTGATAGA	E7.0	Primitive Streak	Wt	NA	Pijuan-Sala	1.50582
cell_15183	CTGGCACTGTAAAG	E7.0	Nascent mesoderm	Wt	NA	Pijuan-Sala	18.9304
cell_15184	CTGGCACTTGGAAA	E7.0	Nascent mesoderm	Wt	NA	Pijuan-Sala	24.5435
cell_15192	CTTAAGCTAGCCTA	E7.0	Nascent mesoderm	Wt	NA	Pijuan-Sala	26.684
cell_15194	CTTACAACCTAGTG	E7.0	Nascent mesoderm	Wt	NA	Pijuan-Sala	26.684
cell_15196	CTTACATGCATGAC	E7.0	Epiblast	Wt	NA	Pijuan-Sala	3.86411
cell_15198	CTTAGACTAAGCCT	E7.0	Epiblast	Wt	NA	Pijuan-Sala	5.27919
cell_15199	CTTAGGGACAGAAA	E7.0	Primitive Streak	Wt	NA	Pijuan-Sala	1.3864
cell_15200	CTTATCGAATTCTC	E7.0	Nascent mesoderm	Wt	NA	Pijuan-Sala	27.5023
cell_15201	CTTATCGATACAGC	E7.0	Nascent mesoderm	Wt	NA	Pijuan-Sala	20.2861
cell_15202	CTTCACCTAAGAAC	E7.0	Epiblast	Wt	NA	Pijuan-Sala	2.5548
cell_15203	CTTCATGACGGGAA	E7.0	Epiblast	Wt	NA	Pijuan-Sala	5.33256
cell_15204	CTTCTAGAGGTCTA	E7.0	Primitive Streak	Wt	NA	Pijuan-Sala	1.3864
cell_15207	CTTGATTGCAAAGA	E7.0	Epiblast	Wt	NA	Pijuan-Sala	3.05753
cell_15208	CTTTACGAGGCATT	E7.0	Epiblast	Wt	NA	Pijuan-Sala	2.72279
cell_15210	CTTTAGTGATTTCC	E7.0	Primitive Streak	Wt	NA	Pijuan-Sala	2.58077
cell_15212	CTTTCAGACTAGTG	E7.0	Primitive Streak	Wt	NA	Pijuan-Sala	1.3864
cell_15216	GAAAGATGTCCTTA	E7.0	Epiblast	Wt	NA	Pijuan-Sala	4.39631
cell_15217	GAAAGATGTGCAAC	E7.0	Epiblast	Wt	NA	Pijuan-Sala	1.36584
cell_15218	GAAAGCCTCCTTCG	E7.0	Primitive Streak	Wt	NA	Pijuan-Sala	1.84824
cell_15222	GAAATACTCCATAG	E7.0	Nascent mesoderm	Wt	NA	Pijuan-Sala	26.684
cell_15224	GAACCAACACGTTG	E7.0	Epiblast	Wt	NA	Pijuan-Sala	3.09622
cell_15225	GAACCTGAACTGGT	E7.0	Epiblast	Wt	NA	Pijuan-Sala	2.24952
cell_15226	GAACCTGAGAGGCA	E7.0	Primitive Streak	Wt	NA	Pijuan-Sala	1.6529
cell_15227	GAACGGGAGGTTCA	E7.0	Epiblast	Wt	NA	Pijuan-Sala	2.3551
cell_15232	GAAGATGAAGCGTT	E7.0	Epiblast	Wt	NA	Pijuan-Sala	11.0141
cell_15233	GAAGATGAGAGATA	E7.0	Primitive Streak	Wt	NA	Pijuan-Sala	21.6518
cell_15236	GAAGCTACTCAAGC	E7.0	Primitive Streak	Wt	NA	Pijuan-Sala	1.50582
cell_15237	GAAGGGTGCAAGCT	E7.0	Epiblast	Wt	NA	Pijuan-Sala	3.57068
cell_15241	GAAGTAGACCTGAA	E7.0	Epiblast	Wt	NA	Pijuan-Sala	3.96567
cell_15244	GAAGTCTGGCAGAG	E7.0	Primitive Streak	Wt	NA	Pijuan-Sala	2.06667
cell_15246	GAAGTGCTACGGGA	E7.0	Primitive Streak	Wt	NA	Pijuan-Sala	21.6051
cell_15249	GAAGTGCTTATGGC	E7.0	Nascent mesoderm	Wt	NA	Pijuan-Sala	26.684
cell_15254	GAATTAACTCAAGC	E7.0	Primitive Streak	Wt	NA	Pijuan-Sala	1.3864
cell_15255	GACAACACGGACAG	E7.0	Epiblast	Wt	NA	Pijuan-Sala	2.07282
cell_15256	GACAACTGTGCGTA	E7.0	Epiblast	Wt	NA	Pijuan-Sala	3.175
cell_15258	GACACTGAGTTTCT	E7.0	Epiblast	Wt	NA	Pijuan-Sala	3.55986
cell_15259	GACAGGGAAGCATC	E7.0	Primitive Streak	Wt	NA	Pijuan-Sala	2.48622
cell_15261	GACAGGGAGAGAGC	E7.0	Epiblast	Wt	NA	Pijuan-Sala	2.82153
cell_15262	GACAGTACGGAAAT	E7.0	Primitive Streak	Wt	NA	Pijuan-Sala	1.67836
cell_15263	GACATTCTGTACAC	E7.0	Primitive Streak	Wt	NA	Pijuan-Sala	21.4046
cell_15267	GACCCTACGAATCC	E7.0	Primitive Streak	Wt	NA	Pijuan-Sala	15.0894
cell_15269	GACCCTACTTGCGA	E7.0	Epiblast	Wt	NA	Pijuan-Sala	2.76889
cell_15272	GACCTCACAAGTGA	E7.0	Epiblast	Wt	NA	Pijuan-Sala	4.38389
cell_15273	GACCTCACAGTCGT	E7.0	Primitive Streak	Wt	NA	Pijuan-Sala	1.3864
cell_15274	GACCTCACATACCG	E7.0	Epiblast	Wt	NA	Pijuan-Sala	3.57496
cell_15276	GACCTCACTCCCAC	E7.0	Primitive Streak	Wt	NA	Pijuan-Sala	11.2281
cell_15277	GACCTCACTTTCAC	E7.0	Nascent mesoderm	Wt	NA	Pijuan-Sala	18.7798
cell_15278	GACCTCTGTCCCGT	E7.0	Epiblast	Wt	NA	Pijuan-Sala	15.2856
cell_15279	GACCTCTGTTCGGA	E7.0	Epiblast	Wt	NA	Pijuan-Sala	45.1257
cell_15282	GACGAGGATAGCCA	E7.0	Epiblast	Wt	NA	Pijuan-Sala	3.15125
cell_15283	GACGATTGGTAGCT	E7.0	Epiblast	Wt	NA	Pijuan-Sala	2.26473
cell_15286	GACGCTCTGGAGTG	E7.0	Epiblast	Wt	NA	Pijuan-Sala	3.24831
cell_15287	GACGGCACGGTATC	E7.0	Epiblast	Wt	NA	Pijuan-Sala	2.00886
cell_15288	GACGTAACCCCTCA	E7.0	Epiblast	Wt	NA	Pijuan-Sala	2.82853
cell_15289	GACGTATGGATAGA	E7.0	Epiblast	Wt	NA	Pijuan-Sala	2.34418
cell_15290	GACGTATGGGGATG	E7.0	Epiblast	Wt	NA	Pijuan-Sala	3.2255
cell_15291	GACGTATGTCCAGA	E7.0	Epiblast	Wt	NA	Pijuan-Sala	1.75559
cell_15292	GACGTCCTAGGCGA	E7.0	Primitive Streak	Wt	NA	Pijuan-Sala	3.08105
cell_15293	GACGTCCTCAGATC	E7.0	Mixed mesoderm	Wt	NA	Pijuan-Sala	26.0538
cell_15294	GACGTCCTGAATGA	E7.0	Epiblast	Wt	NA	Pijuan-Sala	2.98652
cell_15295	GACTACGAAAAGCA	E7.0	Epiblast	Wt	NA	Pijuan-Sala	2.1931
cell_15297	GACTCCTGAAGATG	E7.0	Primitive Streak	Wt	NA	Pijuan-Sala	2.25013
cell_15299	GACTGAACGAGACG	E7.0	Nascent mesoderm	Wt	NA	Pijuan-Sala	26.3013
cell_15300	GACTGATGCTTCCG	E7.0	Nascent mesoderm	Wt	NA	Pijuan-Sala	27.7711
cell_15302	GACTGTGAATGCCA	E7.0	Epiblast	Wt	NA	Pijuan-Sala	1.95215
cell_15303	GACTTTACTAGTCG	E7.0	Epiblast	Wt	NA	Pijuan-Sala	2.5548
cell_15305	GACTTTACTTGCTT	E7.0	Epiblast	Wt	NA	Pijuan-Sala	1.7642
cell_15306	GAGAAATGGTGCTA	E7.0	Epiblast	Wt	NA	Pijuan-Sala	2.80465
cell_15308	GAGAGGTGGTACAC	E7.0	Primitive Streak	Wt	NA	Pijuan-Sala	2.87511
cell_15310	GAGATGCTTCTTAC	E7.0	Primitive Streak	Wt	NA	Pijuan-Sala	1.36804
cell_15311	GAGCAACTACTCTT	E7.0	Epiblast	Wt	NA	Pijuan-Sala	4.43517
cell_15313	GAGCATACCGTAGT	E7.0	Epiblast	Wt	NA	Pijuan-Sala	3.5437
cell_15314	GAGCGAGACGCTAA	E7.0	Mixed mesoderm	Wt	NA	Pijuan-Sala	25.9362
cell_15318	GAGCGGCTAGAATG	E7.0	Primitive Streak	Wt	NA	Pijuan-Sala	21.272
cell_15320	GAGCGGCTCTTGTT	E7.0	Epiblast	Wt	NA	Pijuan-Sala	4.43517
cell_15323	GAGCGGCTTTCACT	E7.0	Primitive Streak	Wt	NA	Pijuan-Sala	21.5757
cell_15326	GAGGATCTGGAAAT	E7.0	Epiblast	Wt	NA	Pijuan-Sala	1.91428
cell_15327	GAGGATCTGTAGGG	E7.0	Primitive Streak	Wt	NA	Pijuan-Sala	20.8241
cell_15330	GAGGGTGACCTACC	E7.0	Primitive Streak	Wt	NA	Pijuan-Sala	20.8825
cell_15333	GAGTACACTTGCAG	E7.0	Epiblast	Wt	NA	Pijuan-Sala	3.86644
cell_15335	GAGTCAACATTCTC	E7.0	Nascent mesoderm	Wt	NA	Pijuan-Sala	24.5435
cell_15337	GAGTCTGACAGTTG	E7.0	Epiblast	Wt	NA	Pijuan-Sala	4.39478
cell_15338	GAGTCTGAGAGGAC	E7.0	Epiblast	Wt	NA	Pijuan-Sala	2.24886
cell_15339	GAGTCTGATAAGGA	E7.0	Epiblast	Wt	NA	Pijuan-Sala	4.13168
cell_15341	GAGTGTTGTGCTTT	E7.0	Epiblast	Wt	NA	Pijuan-Sala	2.72374
cell_15343	GATAAGGAACCATG	E7.0	Primitive Streak	Wt	NA	Pijuan-Sala	1.3864
cell_15344	GATAAGGAGCCAAT	E7.0	Epiblast	Wt	NA	Pijuan-Sala	3.56707
cell_15345	GATAATACTCCTTA	E7.0	Epiblast	Wt	NA	Pijuan-Sala	1.93848
cell_15346	GATAATACTCGCAA	E7.0	Nascent mesoderm	Wt	NA	Pijuan-Sala	26.684
cell_15347	GATACTCTGGAGCA	E7.0	Primitive Streak	Wt	NA	Pijuan-Sala	1.37821
cell_15349	GATAGAGAATCGGT	E7.0	Epiblast	Wt	NA	Pijuan-Sala	1.83231
cell_15350	GATAGAGAGATAAG	E7.0	Primitive Streak	Wt	NA	Pijuan-Sala	1.61462
cell_15351	GATAGAGAGTAGCT	E7.0	Epiblast	Wt	NA	Pijuan-Sala	2.98688
cell_15356	GATATAACTCAAGC	E7.0	Primitive Streak	Wt	NA	Pijuan-Sala	1.3864
cell_15357	GATATCCTCCTTCG	E7.0	Primitive Streak	Wt	NA	Pijuan-Sala	2.05012
cell_15358	GATATTGACTGTCC	E7.0	Nascent mesoderm	Wt	NA	Pijuan-Sala	29.3225
cell_15361	GATCCCTGTTTGGG	E7.0	Primitive Streak	Wt	NA	Pijuan-Sala	2.06667
cell_15362	GATCGAACATGTCG	E7.0	Primitive Streak	Wt	NA	Pijuan-Sala	1.3864
cell_15364	GATCGTGAAACCAC	E7.0	Epiblast	Wt	NA	Pijuan-Sala	3.52175
cell_15366	GATCTACTTCACCC	E7.0	Epiblast	Wt	NA	Pijuan-Sala	3.76068
cell_15367	GATCTACTTGTTTC	E7.0	Epiblast	Wt	NA	Pijuan-Sala	4.14745
cell_15368	GATCTTTGACCAAC	E7.0	Epiblast	Wt	NA	Pijuan-Sala	4.43517
cell_15369	GATCTTTGCGCATA	E7.0	Primitive Streak	Wt	NA	Pijuan-Sala	1.67707
cell_15370	GATCTTTGCGTAAC	E7.0	Nascent mesoderm	Wt	NA	Pijuan-Sala	26.684
cell_15372	GATGACACCCGATA	E7.0	Primitive Streak	Wt	NA	Pijuan-Sala	1.53012
cell_15374	GATGACACTAGAAG	E7.0	Primitive Streak	Wt	NA	Pijuan-Sala	3.01716
cell_15376	GATGCAACGAGGAC	E7.0	Primitive Streak	Wt	NA	Pijuan-Sala	22.701
cell_15377	GATGCAACGGTTCA	E7.0	Epiblast	Wt	NA	Pijuan-Sala	4.43517
cell_15379	GATGCATGAGGTTC	E7.0	Epiblast	Wt	NA	Pijuan-Sala	3.17054
cell_15381	GATGCCCTAACCGT	E7.0	Epiblast	Wt	NA	Pijuan-Sala	2.99148
cell_15384	GATTCTTGAAGAGT	E7.0	Primitive Streak	Wt	NA	Pijuan-Sala	2.68586
cell_15385	GATTCTTGACTTTC	E7.0	Nascent mesoderm	Wt	NA	Pijuan-Sala	29.7564
cell_15388	GATTTGCTGTGCAT	E7.0	Primitive Streak	Wt	NA	Pijuan-Sala	2.34418
cell_15390	GCAAACTGGACGAG	E7.0	Epiblast	Wt	NA	Pijuan-Sala	2.2058
cell_15391	GCAACCCTGTATCG	E7.0	Epiblast	Wt	NA	Pijuan-Sala	1.96905
cell_15392	GCAACCCTTGCTAG	E7.0	Epiblast	Wt	NA	Pijuan-Sala	1.89463
cell_15394	GCAACTGATCAGAC	E7.0	Primitive Streak	Wt	NA	Pijuan-Sala	Inf
cell_15395	GCAATCGAGTGTTG	E7.0	Epiblast	Wt	NA	Pijuan-Sala	3.86586
cell_15398	GCACAAACAGATGA	E7.0	Epiblast	Wt	NA	Pijuan-Sala	3.55986
cell_15399	GCACAAACATGCCA	E7.0	Epiblast	Wt	NA	Pijuan-Sala	3.98547
cell_15400	GCACAATGGCCCTT	E7.0	Epiblast	Wt	NA	Pijuan-Sala	3.33361
cell_15401	GCACCACTGTATCG	E7.0	Epiblast	Wt	NA	Pijuan-Sala	3.27269
cell_15402	GCACCTACACCGAT	E7.0	Epiblast	Wt	NA	Pijuan-Sala	2.99148
cell_15403	GCACCTTGGACGTT	E7.0	Epiblast	Wt	NA	Pijuan-Sala	4.9407
cell_15404	GCACCTTGTGATGC	E7.0	Primitive Streak	Wt	NA	Pijuan-Sala	21.4046
cell_15405	GCACGGACACTTTC	E7.0	Nascent mesoderm	Wt	NA	Pijuan-Sala	26.2138
cell_15406	GCACGGTGCAACCA	E7.0	Primitive Streak	Wt	NA	Pijuan-Sala	2.68586
cell_15407	GCACGGTGGGCAAG	E7.0	Epiblast	Wt	NA	Pijuan-Sala	3.56547
cell_15408	GCACGTCTCATACG	E7.0	Epiblast	Wt	NA	Pijuan-Sala	2.00886
cell_15411	GCACTAGAACAGTC	E7.0	Primitive Streak	Wt	NA	Pijuan-Sala	21.0563
cell_15412	GCACTAGAGTCGTA	E7.0	Primitive Streak	Wt	NA	Pijuan-Sala	2.06879
cell_15413	GCACTAGAGTGCTA	E7.0	Epiblast	Wt	NA	Pijuan-Sala	2.75531
cell_15415	GCACTGCTCACAAC	E7.0	Nascent mesoderm	Wt	NA	Pijuan-Sala	26.684
cell_15416	GCAGATACCTTACT	E7.0	Epiblast	Wt	NA	Pijuan-Sala	4.36206
cell_15418	GCAGCCGACTTCTA	E7.0	Epiblast	Wt	NA	Pijuan-Sala	3.33828
cell_15420	GCAGGCACAGAATG	E7.0	Epiblast	Wt	NA	Pijuan-Sala	3.62512
cell_15424	GCAGTCCTACGTTG	E7.0	Epiblast	Wt	NA	Pijuan-Sala	8.75871
cell_15426	GCAGTTGACTCCAC	E7.0	Primitive Streak	Wt	NA	Pijuan-Sala	21.8621
cell_15429	GCATCAGACAGATC	E7.0	Nascent mesoderm	Wt	NA	Pijuan-Sala	27.8821
cell_15430	GCATCAGAGATAAG	E7.0	Primitive Streak	Wt	NA	Pijuan-Sala	21.5111
cell_15434	GCCAAAACTCCAAG	E7.0	Primitive Streak	Wt	NA	Pijuan-Sala	21.6626
cell_15439	GCCACGGATAGACC	E7.0	Epiblast	Wt	NA	Pijuan-Sala	2.72279
cell_15440	GCCACTACAAGTGA	E7.0	Primitive Streak	Wt	NA	Pijuan-Sala	21.6784
cell_15441	GCCACTACGGTATC	E7.0	Epiblast	Wt	NA	Pijuan-Sala	2.00886
cell_15442	GCCATCACAGAACA	E7.0	Epiblast	Wt	NA	Pijuan-Sala	2.35296
cell_15444	GCCCAGGACAGCTA	E7.0	Primitive Streak	Wt	NA	Pijuan-Sala	1.83463
cell_15445	GCCCATACCTACTT	E7.0	Epiblast	Wt	NA	Pijuan-Sala	4.59449
cell_15446	GCCGACGAACCTTT	E7.0	Primitive Streak	Wt	NA	Pijuan-Sala	21.3635
cell_15447	GCCGACGATGCGTA	E7.0	Primitive Streak	Wt	NA	Pijuan-Sala	21.3635
cell_15450	GCCGAGTGGTGAGG	E7.0	Epiblast	Wt	NA	Pijuan-Sala	3.86453
cell_15452	GCCGGAACATGTGC	E7.0	Nascent mesoderm	Wt	NA	Pijuan-Sala	20.3913
cell_15455	GCCGGAACTCAGAC	E7.0	Epiblast	Wt	NA	Pijuan-Sala	18.6733
cell_15456	GCCGTACTGAGGGT	E7.0	Epiblast	Wt	NA	Pijuan-Sala	2.35843
cell_15457	GCCGTACTTGTTCT	E7.0	Epiblast	Wt	NA	Pijuan-Sala	2.25005
cell_15458	GCCTACACCTACGA	E7.0	Nascent mesoderm	Wt	NA	Pijuan-Sala	20.9796
cell_15459	GCCTACACTCCGTC	E7.0	Primitive Streak	Wt	NA	Pijuan-Sala	10.2307
cell_15460	GCCTAGCTGCAGTT	E7.0	Epiblast	Wt	NA	Pijuan-Sala	3.56513
cell_15462	GCCTCAACCACTCC	E7.0	Epiblast	Wt	NA	Pijuan-Sala	2.26814
cell_15463	GCGAAGGACGTTGA	E7.0	Nascent mesoderm	Wt	NA	Pijuan-Sala	27.1505
cell_15464	GCGACTCTAGTCTG	E7.0	Primitive Streak	Wt	NA	Pijuan-Sala	1.92095
cell_15466	GCGAGCACACCCAA	E7.0	Epiblast	Wt	NA	Pijuan-Sala	3.95022
cell_15467	GCGATATGACCCTC	E7.0	Primitive Streak	Wt	NA	Pijuan-Sala	1.3864
cell_15468	GCGCACGACTAGCA	E7.0	Epiblast	Wt	NA	Pijuan-Sala	2.00886
cell_15469	GCGCATCTTGTCCC	E7.0	Epiblast	Wt	NA	Pijuan-Sala	3.95022
cell_15470	GCGCGAACACCATG	E7.0	Epiblast	Wt	NA	Pijuan-Sala	15.9918
cell_15471	GCGCGAACTGTCGA	E7.0	Primitive Streak	Wt	NA	Pijuan-Sala	1.37087
cell_15472	GCGCGATGAACCAC	E7.0	Nascent mesoderm	Wt	NA	Pijuan-Sala	27.1481
cell_15473	GCGCGATGAGTTCG	E7.0	Nascent mesoderm	Wt	NA	Pijuan-Sala	29.7564
cell_15476	GCGCGATGCTTCCG	E7.0	Primitive Streak	Wt	NA	Pijuan-Sala	21.6261
cell_15477	GCGCGATGTCGATG	E7.0	Epiblast	Wt	NA	Pijuan-Sala	17.0337
cell_15479	GCGGAGCTTGTCTT	E7.0	Epiblast	Wt	NA	Pijuan-Sala	2.20985
cell_15481	GCGTAAACACACGT	E7.0	Primitive Streak	Wt	NA	Pijuan-Sala	16.0856
cell_15486	GCTACAGAGTCGTA	E7.0	Primitive Streak	Wt	NA	Pijuan-Sala	1.3864
cell_15488	GCTACAGATCAGAC	E7.0	Nascent mesoderm	Wt	NA	Pijuan-Sala	20.9814
cell_15489	GCTACAGATGACTG	E7.0	Epiblast	Wt	NA	Pijuan-Sala	3.05753
cell_15490	GCTACCTGCCTTAT	E7.0	Epiblast	Wt	NA	Pijuan-Sala	2.00886
cell_15491	GCTAGAACTTGGCA	E7.0	Nascent mesoderm	Wt	NA	Pijuan-Sala	29.5449
cell_15492	GCTAGATGACCTGA	E7.0	Nascent mesoderm	Wt	NA	Pijuan-Sala	26.684
cell_15494	GCTATACTAACTGC	E7.0	Epiblast	Wt	NA	Pijuan-Sala	3.55986
cell_15495	GCTATACTCGTAGT	E7.0	Epiblast	Wt	NA	Pijuan-Sala	3.57068
cell_15496	GCTATACTCGTGTA	E7.0	Nascent mesoderm	Wt	NA	Pijuan-Sala	24.5435
cell_15497	GCTATACTTAACGC	E7.0	Epiblast	Wt	NA	Pijuan-Sala	4.16585
cell_15498	GCTATACTTGGATC	E7.0	Epiblast	Wt	NA	Pijuan-Sala	2.34527
cell_15499	GCTCACTGCTCGCT	E7.0	Primitive Streak	Wt	NA	Pijuan-Sala	1.3864
cell_15501	GCTCAGCTAAAGCA	E7.0	Epiblast	Wt	NA	Pijuan-Sala	2.5548
cell_15502	GCTCCATGCTAGTG	E7.0	Epiblast	Wt	NA	Pijuan-Sala	2.00886
cell_15503	GCTCGACTGCCCTT	E7.0	Primitive Streak	Wt	NA	Pijuan-Sala	21.5757
cell_15506	GCTGATGATTCGTT	E7.0	Primitive Streak	Wt	NA	Pijuan-Sala	2.09931
cell_15507	GCTTGAGAAGCGGA	E7.0	Nascent mesoderm	Wt	NA	Pijuan-Sala	26.684
cell_15509	GCTTGAGATCTCTA	E7.0	Primitive Streak	Wt	NA	Pijuan-Sala	20.9551
cell_15510	GGAACACTCCCTCA	E7.0	Primitive Streak	Wt	NA	Pijuan-Sala	2.23137
cell_15511	GGAACACTTACTTC	E7.0	Nascent mesoderm	Wt	NA	Pijuan-Sala	29.7596
cell_15512	GGAACTACATCGGT	E7.0	Primitive Streak	Wt	NA	Pijuan-Sala	2.71231
cell_15513	GGAACTTGAGCTAC	E7.0	Epiblast	Wt	NA	Pijuan-Sala	2.00886
cell_15514	GGAACTTGCATGCA	E7.0	Primitive Streak	Wt	NA	Pijuan-Sala	21.6408
cell_15516	GGAAGGACAAGGGC	E7.0	Epiblast	Wt	NA	Pijuan-Sala	4.33297
cell_15517	GGAATCTGAGTGTC	E7.0	Primitive Streak	Wt	NA	Pijuan-Sala	1.8876
cell_15518	GGAATCTGATCGAC	E7.0	Nascent mesoderm	Wt	NA	Pijuan-Sala	19.237
cell_15519	GGAATGCTTGCGTA	E7.0	Epiblast	Wt	NA	Pijuan-Sala	2.00886
cell_15521	GGACAGGAAGAACA	E7.0	Epiblast	Wt	NA	Pijuan-Sala	4.71015
cell_15523	GGACAGGATCCTCG	E7.0	Epiblast	Wt	NA	Pijuan-Sala	2.58209
cell_15524	GGACATTGACCTGA	E7.0	Epiblast	Wt	NA	Pijuan-Sala	2.5548
cell_15526	GGACATTGCTGCAA	E7.0	Primitive Streak	Wt	NA	Pijuan-Sala	2.80856
cell_15527	GGACATTGGTAAAG	E7.0	Epiblast	Wt	NA	Pijuan-Sala	3.95022
cell_15528	GGACATTGTCCAGA	E7.0	Epiblast	Wt	NA	Pijuan-Sala	3.18358
cell_15529	GGACCCGACCCTCA	E7.0	Epiblast	Wt	NA	Pijuan-Sala	2.00886
cell_15531	GGACCTCTCCTTGC	E7.0	Primitive Streak	Wt	NA	Pijuan-Sala	1.3864
cell_15533	GGACGCACAAGTAG	E7.0	Primitive Streak	Wt	NA	Pijuan-Sala	21.4999
cell_15534	GGACGCTGCTTACT	E7.0	Epiblast	Wt	NA	Pijuan-Sala	3.31337
cell_15535	GGACGCTGTATCGG	E7.0	Primitive Streak	Wt	NA	Pijuan-Sala	21.4046
cell_15537	GGACTATGTTCTCA	E7.0	Primitive Streak	Wt	NA	Pijuan-Sala	21.4046
cell_15538	GGAGACGACCAACA	E7.0	Epiblast	Wt	NA	Pijuan-Sala	2.95433
cell_15539	GGAGACGACTTCTA	E7.0	Primitive Streak	Wt	NA	Pijuan-Sala	1.3864
cell_15544	GGAGCAGATCGCCT	E7.0	Epiblast	Wt	NA	Pijuan-Sala	2.24886
cell_15545	GGAGCCACCCGATA	E7.0	Epiblast	Wt	NA	Pijuan-Sala	2.57049
cell_15546	GGAGCCACCGAGAG	E7.0	Primitive Streak	Wt	NA	Pijuan-Sala	21.5908
cell_15547	GGAGCCACCTGAGT	E7.0	Epiblast	Wt	NA	Pijuan-Sala	2.24886
cell_15548	GGAGCGCTACGGTT	E7.0	Epiblast	Wt	NA	Pijuan-Sala	3.57068
cell_15550	GGAGCGCTTTACTC	E7.0	Epiblast	Wt	NA	Pijuan-Sala	2.24886
cell_15556	GGATACTGTGCTTT	E7.0	Primitive Streak	Wt	NA	Pijuan-Sala	1.3864
cell_15557	GGATACTGTGTTTC	E7.0	Epiblast	Wt	NA	Pijuan-Sala	4.12426
cell_15559	GGATGTACCTGACA	E7.0	Epiblast	Wt	NA	Pijuan-Sala	1.90178
cell_15560	GGATGTTGTCAAGC	E7.0	Nascent mesoderm	Wt	NA	Pijuan-Sala	29.3225
cell_15562	GGATTTCTGACAGG	E7.0	Epiblast	Wt	NA	Pijuan-Sala	4.60964
cell_15563	GGATTTCTGTGCTA	E7.0	Epiblast	Wt	NA	Pijuan-Sala	2.27019
cell_15566	GGCAATACAGAAGT	E7.0	Primitive Streak	Wt	NA	Pijuan-Sala	21.272
cell_15567	GGCAATACAGTGCT	E7.0	Epiblast	Wt	NA	Pijuan-Sala	3.31337
cell_15572	GGCACTCTAACAGA	E7.0	Primitive Streak	Wt	NA	Pijuan-Sala	1.35237
cell_15577	GGCCCAGACGCCTT	E7.0	Primitive Streak	Wt	NA	Pijuan-Sala	13.7627
cell_15579	GGCCGAACTTATCC	E7.0	Epiblast	Wt	NA	Pijuan-Sala	3.55986
cell_15580	GGCCGATGAAGGTA	E7.0	Epiblast	Wt	NA	Pijuan-Sala	3.57068
cell_15581	GGCCGATGCTGACA	E7.0	Primitive Streak	Wt	NA	Pijuan-Sala	1.3864
cell_15584	GGCGACACGTCTAG	E7.0	Epiblast	Wt	NA	Pijuan-Sala	3.85989
cell_15585	GGCGACACTGCCCT	E7.0	Mixed mesoderm	Wt	NA	Pijuan-Sala	25.1542
cell_15590	GGCTAAACCTTCCG	E7.0	Nascent mesoderm	Wt	NA	Pijuan-Sala	20.2861
cell_15591	GGCTAAACTTTCTG	E7.0	Epiblast	Wt	NA	Pijuan-Sala	4.43517
cell_15592	GGCTAATGGACGAG	E7.0	Epiblast	Wt	NA	Pijuan-Sala	1.95215
cell_15593	GGCTAATGGGAGGT	E7.0	Nascent mesoderm	Wt	NA	Pijuan-Sala	26.684
cell_15597	GGGAAGTGCTTTAC	E7.0	Epiblast	Wt	NA	Pijuan-Sala	2.99148
cell_15598	GGGACCACTTCTAC	E7.0	Epiblast	Wt	NA	Pijuan-Sala	3.85772
cell_15600	GGGATTACTGGCAT	E7.0	Primitive Streak	Wt	NA	Pijuan-Sala	2.21618
cell_15603	GGGCACACGGACGA	E7.0	Primitive Streak	Wt	NA	Pijuan-Sala	14.3573
cell_15604	GGGCACACTCTGGA	E7.0	Primitive Streak	Wt	NA	Pijuan-Sala	21.6576
cell_15605	GGGCAGCTCATGAC	E7.0	Nascent mesoderm	Wt	NA	Pijuan-Sala	26.684
cell_15606	GGGCAGCTTGACCA	E7.0	Epiblast	Wt	NA	Pijuan-Sala	4.94169
cell_15607	GGGCCAACAGTCGT	E7.0	Nascent mesoderm	Wt	NA	Pijuan-Sala	26.684
cell_15609	GGGCCAACGGAGTG	E7.0	Epiblast	Wt	NA	Pijuan-Sala	3.09879
cell_15610	GGGCCAACGTCTTT	E7.0	Primitive Streak	Wt	NA	Pijuan-Sala	2.06667
cell_15612	GGGCCATGGAGGGT	E7.0	Epiblast	Wt	NA	Pijuan-Sala	1.87356
cell_15614	GGGTAACTCATTGG	E7.0	Primitive Streak	Wt	NA	Pijuan-Sala	1.38587
cell_15617	GGGTTATGAAGATG	E7.0	Primitive Streak	Wt	NA	Pijuan-Sala	2.18775
cell_15618	GGGTTATGGCTGTA	E7.0	Primitive Streak	Wt	NA	Pijuan-Sala	2.23137
cell_15619	GGTAAAGAACGTGT	E7.0	Epiblast	Wt	NA	Pijuan-Sala	1.7029
cell_15620	GGTAAAGAGTTCGA	E7.0	Epiblast	Wt	NA	Pijuan-Sala	2.24886
cell_15621	GGTAAAGATCCAAG	E7.0	Primitive Streak	Wt	NA	Pijuan-Sala	2.75793
cell_15622	GGTACAACCGTAAC	E7.0	Primitive Streak	Wt	NA	Pijuan-Sala	3.12538
cell_15623	GGTACAACGGTGGA	E7.0	Epiblast	Wt	NA	Pijuan-Sala	3.95022
cell_15626	GGTACTGAGTCAAC	E7.0	Epiblast	Wt	NA	Pijuan-Sala	4.43517
cell_15627	GGTACTGAGTTTGG	E7.0	Primitive Streak	Wt	NA	Pijuan-Sala	1.98164
cell_15629	GGTATCGATATGCG	E7.0	Epiblast	Wt	NA	Pijuan-Sala	3.10602
cell_15630	GGTATGACCACTTT	E7.0	Nascent mesoderm	Wt	NA	Pijuan-Sala	20.2861
cell_15632	GGTATGACTATGGC	E7.0	Epiblast	Wt	NA	Pijuan-Sala	3.57068
cell_15634	GGTCAAACGTAGGG	E7.0	Epiblast	Wt	NA	Pijuan-Sala	3.57122
cell_15636	GGTCTAGAGTCGAT	E7.0	Primitive Streak	Wt	NA	Pijuan-Sala	15.5634
cell_15638	GGTGATACCTAAGC	E7.0	Epiblast	Wt	NA	Pijuan-Sala	2.00886
cell_15640	GGTTGAACAGCATC	E7.0	Nascent mesoderm	Wt	NA	Pijuan-Sala	29.3225
cell_15641	GGTTGAACGGGACA	E7.0	Nascent mesoderm	Wt	NA	Pijuan-Sala	29.3225
cell_15642	GTAACGTGCCCAAA	E7.0	Epiblast	Wt	NA	Pijuan-Sala	3.28891
cell_15643	GTAACGTGCCGAAT	E7.0	Epiblast	Wt	NA	Pijuan-Sala	4.94756
cell_15644	GTAAGCACCACCAA	E7.0	Primitive Streak	Wt	NA	Pijuan-Sala	21.8798
cell_15645	GTAAGCACCCTAAG	E7.0	Primitive Streak	Wt	NA	Pijuan-Sala	21.6508
cell_15647	GTAAGCACTGGATC	E7.0	Primitive Streak	Wt	NA	Pijuan-Sala	1.3864
cell_15649	GTAATAACCACTAG	E7.0	Nascent mesoderm	Wt	NA	Pijuan-Sala	26.6393
cell_15651	GTAATATGTCTATC	E7.0	Primitive Streak	Wt	NA	Pijuan-Sala	1.73466
cell_15652	GTAATATGTGGTGT	E7.0	Epiblast	Wt	NA	Pijuan-Sala	2.31038
cell_15653	GTAATATGTGTAGC	E7.0	Epiblast	Wt	NA	Pijuan-Sala	2.26387
cell_15657	GTACGTGACATCAG	E7.0	Epiblast	Wt	NA	Pijuan-Sala	2.5548
cell_15658	GTACGTGATACTCT	E7.0	Nascent mesoderm	Wt	NA	Pijuan-Sala	26.8798
cell_15660	GTACTACTGTCATG	E7.0	Epiblast	Wt	NA	Pijuan-Sala	2.98688
cell_15662	GTAGCAACTGTCGA	E7.0	Epiblast	Wt	NA	Pijuan-Sala	4.9407
cell_15663	GTAGCATGATCAGC	E7.0	Epiblast	Wt	NA	Pijuan-Sala	3.32572
cell_15665	GTAGCTGAACGCTA	E7.0	Primitive Streak	Wt	NA	Pijuan-Sala	Inf
cell_15666	GTAGCTGAGCGAAG	E7.0	Primitive Streak	Wt	NA	Pijuan-Sala	20.9794
cell_15667	GTAGCTGATGGAAA	E7.0	Primitive Streak	Wt	NA	Pijuan-Sala	1.34554
cell_15668	GTAGTCGAATTCTC	E7.0	Primitive Streak	Wt	NA	Pijuan-Sala	22.708
cell_15670	GTATCACTCCTAAG	E7.0	Epiblast	Wt	NA	Pijuan-Sala	2.5548
cell_15671	GTATCTACGACACT	E7.0	Epiblast	Wt	NA	Pijuan-Sala	2.5548
cell_15672	GTATGGTGATGCCA	E7.0	Primitive Streak	Wt	NA	Pijuan-Sala	20.7839
cell_15673	GTATGGTGGGTTTG	E7.0	Epiblast	Wt	NA	Pijuan-Sala	2.34418
cell_15675	GTATTCACTTATCC	E7.0	Epiblast	Wt	NA	Pijuan-Sala	2.20487
cell_15677	GTCAACGACTTCGC	E7.0	Primitive Streak	Wt	NA	Pijuan-Sala	21.4412
cell_15678	GTCACAGAAAAGCA	E7.0	Nascent mesoderm	Wt	NA	Pijuan-Sala	26.684
cell_15682	GTCACCTGGGTAAA	E7.0	Epiblast	Wt	NA	Pijuan-Sala	4.38437
cell_15684	GTCATACTGTTCTT	E7.0	Epiblast	Wt	NA	Pijuan-Sala	3.36362
cell_15686	GTCATACTTTTACC	E7.0	Epiblast	Wt	NA	Pijuan-Sala	3.57229
cell_15687	GTCCACACGCATAC	E7.0	Epiblast	Wt	NA	Pijuan-Sala	4.94423
cell_15689	GTCCACTGTCCTAT	E7.0	Epiblast	Wt	NA	Pijuan-Sala	4.12018
cell_15691	GTCCAGCTTCGTAG	E7.0	Primitive Streak	Wt	NA	Pijuan-Sala	1.7601
cell_15693	GTCCCATGGATACC	E7.0	Primitive Streak	Wt	NA	Pijuan-Sala	2.23137
cell_15694	GTCCCATGTCATTC	E7.0	Epiblast	Wt	NA	Pijuan-Sala	1.91644
cell_15695	GTCCCATGTTCATC	E7.0	Nascent mesoderm	Wt	NA	Pijuan-Sala	29.8672
cell_15697	GTCGACCTCCATAG	E7.0	Epiblast	Wt	NA	Pijuan-Sala	3.18884
cell_15703	GTCTGAGAAAGTAG	E7.0	Primitive Streak	Wt	NA	Pijuan-Sala	1.3864
cell_15704	GTCTGAGAAGCCTA	E7.0	Epiblast	Wt	NA	Pijuan-Sala	2.2138
cell_15706	GTGACCCTCCGAAT	E7.0	Epiblast	Wt	NA	Pijuan-Sala	2.34418
cell_15707	GTGACCCTTTCGTT	E7.0	Epiblast	Wt	NA	Pijuan-Sala	3.63853
cell_15709	GTGAGGGAGATAGA	E7.0	Epiblast	Wt	NA	Pijuan-Sala	4.33297
cell_15711	GTGATTCTGAGCTT	E7.0	Epiblast	Wt	NA	Pijuan-Sala	4.43517
cell_15716	GTGCTAGAAAGCCT	E7.0	Epiblast	Wt	NA	Pijuan-Sala	1.94862
cell_15719	GTGGAGGACGTGAT	E7.0	Epiblast	Wt	NA	Pijuan-Sala	2.75492
cell_15721	GTGGATTGGTGTCA	E7.0	Epiblast	Wt	NA	Pijuan-Sala	3.95022
cell_15722	GTGGATTGTAGTCG	E7.0	Primitive Streak	Wt	NA	Pijuan-Sala	21.6673
cell_15724	GTGGTAACCTACTT	E7.0	Epiblast	Wt	NA	Pijuan-Sala	3.96516
cell_15725	GTGGTAACTGGTTG	E7.0	Primitive Streak	Wt	NA	Pijuan-Sala	9.96404
cell_15727	GTGTACGAATCAGC	E7.0	Primitive Streak	Wt	NA	Pijuan-Sala	21.6475
cell_15730	GTGTAGTGCCCAAA	E7.0	Epiblast	Wt	NA	Pijuan-Sala	3.13899
cell_15733	GTGTAGTGTCTACT	E7.0	Nascent mesoderm	Wt	NA	Pijuan-Sala	26.684
cell_15735	GTGTATCTCACACA	E7.0	Primitive Streak	Wt	NA	Pijuan-Sala	1.90334
cell_15737	GTGTGATGACCTAG	E7.0	Primitive Streak	Wt	NA	Pijuan-Sala	21.5702
cell_15739	GTTAAAACTCGCAA	E7.0	Primitive Streak	Wt	NA	Pijuan-Sala	1.3864
cell_15740	GTTAAATGATGACC	E7.0	Primitive Streak	Wt	NA	Pijuan-Sala	21.5702
cell_15741	GTTAAATGCGGGAA	E7.0	Primitive Streak	Wt	NA	Pijuan-Sala	21.0986
cell_15742	GTTAAATGCTCTTA	E7.0	Epiblast	Wt	NA	Pijuan-Sala	2.82506
cell_15743	GTTAACCTAGCTCA	E7.0	Epiblast	Wt	NA	Pijuan-Sala	3.30628
cell_15744	GTTACGGAACGCAT	E7.0	Epiblast	Wt	NA	Pijuan-Sala	3.96522
cell_15746	GTTACGGAGTAGGG	E7.0	Primitive Streak	Wt	NA	Pijuan-Sala	2.06667
cell_15747	GTTAGGTGAAGAGT	E7.0	Epiblast	Wt	NA	Pijuan-Sala	3.10393
cell_15751	GTTAGGTGTGCACA	E7.0	Epiblast	Wt	NA	Pijuan-Sala	3.57068
cell_15752	GTTAGTCTTGCCAA	E7.0	Nascent mesoderm	Wt	NA	Pijuan-Sala	26.684
cell_15753	GTTATAGAGCATCA	E7.0	Epiblast	Wt	NA	Pijuan-Sala	2.20825
cell_15754	GTTATCTGCAATCG	E7.0	Epiblast	Wt	NA	Pijuan-Sala	2.24886
cell_15756	GTTCAACTATCACG	E7.0	Primitive Streak	Wt	NA	Pijuan-Sala	2.11829
cell_15758	GTTCAACTCACACA	E7.0	Epiblast	Wt	NA	Pijuan-Sala	3.5166
cell_15760	GTTCAGGAGTGTAC	E7.0	Epiblast	Wt	NA	Pijuan-Sala	3.86656
cell_15764	GTTGACGACTATTC	E7.0	Epiblast	Wt	NA	Pijuan-Sala	2.3382
cell_15767	GTTGAGTGATGCTG	E7.0	Nascent mesoderm	Wt	NA	Pijuan-Sala	5.26675
cell_15769	GTTGATCTAACCGT	E7.0	Primitive Streak	Wt	NA	Pijuan-Sala	1.3864
cell_15771	TAAACAACCTCGAA	E7.0	Nascent mesoderm	Wt	NA	Pijuan-Sala	26.684
cell_15772	TAAAGACTACGGAG	E7.0	Epiblast	Wt	NA	Pijuan-Sala	2.98516
cell_15774	TAAAGTTGTGTCAG	E7.0	Epiblast	Wt	NA	Pijuan-Sala	2.24886
cell_15775	TAAAGTTGTTATCC	E7.0	Primitive Streak	Wt	NA	Pijuan-Sala	2.4651
cell_15780	TAACGTCTGGAAAT	E7.0	Primitive Streak	Wt	NA	Pijuan-Sala	1.3864
cell_15781	TAACTCACCCTTCG	E7.0	Epiblast	Wt	NA	Pijuan-Sala	3.85919
cell_15784	TAAGATACATGCTG	E7.0	Nascent mesoderm	Wt	NA	Pijuan-Sala	20.4827
cell_15786	TAAGATACGTTTGG	E7.0	Nascent mesoderm	Wt	NA	Pijuan-Sala	25.1542
cell_15792	TAAGCTCTCTATGG	E7.0	Epiblast	Wt	NA	Pijuan-Sala	4.58278
cell_15793	TAAGCTCTTAGTCG	E7.0	Primitive Streak	Wt	NA	Pijuan-Sala	2.06667
cell_15798	TAAGGGCTGGATTC	E7.0	Epiblast	Wt	NA	Pijuan-Sala	3.55986
cell_15800	TAAGGGCTTGACCA	E7.0	Epiblast	Wt	NA	Pijuan-Sala	1.7642
cell_15802	TAATGATGCGGAGA	E7.0	Epiblast	Wt	NA	Pijuan-Sala	4.5964
cell_15804	TACAAATGAGTGCT	E7.0	Primitive Streak	Wt	NA	Pijuan-Sala	1.50582
cell_15805	TACAAATGCACAAC	E7.0	Epiblast	Wt	NA	Pijuan-Sala	2.49621
cell_15806	TACAAATGTACGCA	E7.0	Primitive Streak	Wt	NA	Pijuan-Sala	21.4046
cell_15810	TACATCACTCTCTA	E7.0	Primitive Streak	Wt	NA	Pijuan-Sala	4.39645
cell_15812	TACCATTGGTAAGA	E7.0	Epiblast	Wt	NA	Pijuan-Sala	3.57342
cell_15814	TACCGAGATGCTCC	E7.0	Primitive Streak	Wt	NA	Pijuan-Sala	21.4046
cell_15816	TACCGCTGAGCTAC	E7.0	Epiblast	Wt	NA	Pijuan-Sala	3.21444
cell_15817	TACCGCTGGGACAG	E7.0	Epiblast	Wt	NA	Pijuan-Sala	4.02304
cell_15819	TACGACGAGCTTAG	E7.0	Epiblast	Wt	NA	Pijuan-Sala	4.43517
cell_15820	TACGAGACGAAACA	E7.0	Epiblast	Wt	NA	Pijuan-Sala	3.28063
cell_15821	TACGAGTGATTCGG	E7.0	Primitive Streak	Wt	NA	Pijuan-Sala	1.3864
cell_15826	TACGCAGACCCTAC	E7.0	Nascent mesoderm	Wt	NA	Pijuan-Sala	29.8672
cell_15828	TACGCAGAGCCAAT	E7.0	Epiblast	Wt	NA	Pijuan-Sala	2.15954
cell_15829	TACGCCACTCCTCG	E7.0	Epiblast	Wt	NA	Pijuan-Sala	4.12861
cell_15830	TACGCGCTGGCGAA	E7.0	Epiblast	Wt	NA	Pijuan-Sala	15.2114
cell_15831	TACGCGCTTCTATC	E7.0	Epiblast	Wt	NA	Pijuan-Sala	3.95022
cell_15832	TACGGCCTTTGCAG	E7.0	Epiblast	Wt	NA	Pijuan-Sala	2.8034
cell_15834	TACTAAGAATCTTC	E7.0	Epiblast	Wt	NA	Pijuan-Sala	Inf
cell_15835	TACTACACCTCATT	E7.0	Nascent mesoderm	Wt	NA	Pijuan-Sala	27.536
cell_15836	TACTACACGGATCT	E7.0	Epiblast	Wt	NA	Pijuan-Sala	2.734
cell_15837	TACTACACTGTCAG	E7.0	Epiblast	Wt	NA	Pijuan-Sala	2.2491
cell_15839	TACTACTGTCACGA	E7.0	Epiblast	Wt	NA	Pijuan-Sala	3.64578
cell_15840	TACTACTGTGGGAG	E7.0	Nascent mesoderm	Wt	NA	Pijuan-Sala	27.6261
cell_15842	TACTCAACTCGCTC	E7.0	Primitive Streak	Wt	NA	Pijuan-Sala	21.5757
cell_15843	TACTCCCTGGGAGT	E7.0	Nascent mesoderm	Wt	NA	Pijuan-Sala	26.684
cell_15844	TACTGGGACCGTTC	E7.0	Epiblast	Wt	NA	Pijuan-Sala	3.8539
cell_15846	TACTGTTGACACCA	E7.0	Primitive Streak	Wt	NA	Pijuan-Sala	21.9761
cell_15847	TACTGTTGTTTGGG	E7.0	Epiblast	Wt	NA	Pijuan-Sala	3.57068
cell_15849	TAGAAACTCGCATA	E7.0	Epiblast	Wt	NA	Pijuan-Sala	3.26305
cell_15850	TAGAAACTGTCTTT	E7.0	Nascent mesoderm	Wt	NA	Pijuan-Sala	21.9598
cell_15851	TAGAAACTTCACCC	E7.0	Nascent mesoderm	Wt	NA	Pijuan-Sala	20.2861
cell_15853	TAGAAACTTTCTTG	E7.0	Nascent mesoderm	Wt	NA	Pijuan-Sala	26.684
cell_15855	TAGAATTGCAGAGG	E7.0	Epiblast	Wt	NA	Pijuan-Sala	4.10172
cell_15858	TAGACGTGAGTGCT	E7.0	Nascent mesoderm	Wt	NA	Pijuan-Sala	18.8912
cell_15859	TAGACGTGCCCTCA	E7.0	Nascent mesoderm	Wt	NA	Pijuan-Sala	26.684
cell_15861	TAGAGCACACGTTG	E7.0	Epiblast	Wt	NA	Pijuan-Sala	2.2491
cell_15862	TAGAGCACAGAATG	E7.0	Epiblast	Wt	NA	Pijuan-Sala	15.1465
cell_15863	TAGATCCTATCTCT	E7.0	Epiblast	Wt	NA	Pijuan-Sala	2.5548
cell_15864	TAGATCCTCCTCGT	E7.0	Nascent mesoderm	Wt	NA	Pijuan-Sala	26.684
cell_15866	TAGATCCTTTTCAC	E7.0	Nascent mesoderm	Wt	NA	Pijuan-Sala	26.684
cell_15869	TAGCATCTCTCAGA	E7.0	Epiblast	Wt	NA	Pijuan-Sala	3.95528
cell_15870	TAGCCCTGGGAGCA	E7.0	Epiblast	Wt	NA	Pijuan-Sala	3.24596
cell_15871	TAGCCGCTCTGCTC	E7.0	Primitive Streak	Wt	NA	Pijuan-Sala	1.3864
cell_15875	TAGGAGCTCGTAAC	E7.0	Nascent mesoderm	Wt	NA	Pijuan-Sala	26.684
cell_15876	TAGGCAACCTTCTA	E7.0	Epiblast	Wt	NA	Pijuan-Sala	4.0797
cell_15877	TAGGCATGAGGCGA	E7.0	Primitive Streak	Wt	NA	Pijuan-Sala	2.38763
cell_15880	TAGGGACTAGAATG	E7.0	Primitive Streak	Wt	NA	Pijuan-Sala	1.3864
cell_15881	TAGGGACTTGTCAG	E7.0	Epiblast	Wt	NA	Pijuan-Sala	3.95501
cell_15885	TAGGTTCTATAAGG	E7.0	Epiblast	Wt	NA	Pijuan-Sala	2.99148
cell_15887	TAGTAATGAAGCCT	E7.0	Epiblast	Wt	NA	Pijuan-Sala	1.87181
[truncated: 21,717 more rows]

## Sheet: Figure 4E_Endoderm
Cell_ID	barcode	stage	celltype	Genotype	Phase	Sample	pseudotime
cell_387	AATTCCTGTGTCTT	E7.5	Caudal epiblast	Wt	NA	Pijuan-Sala	10.375
cell_399	ACGCACCTAGCCTA	E7.5	Caudal epiblast	Wt	NA	Pijuan-Sala	19.6361
cell_414	ACTTGACTTCAAGC	E7.5	Caudal epiblast	Wt	NA	Pijuan-Sala	16.7103
cell_430	AGGCTAACGCGAAG	E7.5	Caudal epiblast	Wt	NA	Pijuan-Sala	18.1595
cell_442	AGTTAAACTACTTC	E7.5	Gut	Wt	NA	Pijuan-Sala	33.8421
cell_459	ATTCGACTATTGGC	E7.5	Gut	Wt	NA	Pijuan-Sala	33.8421
cell_462	CAAAGCTGTGCCAA	E7.5	Epiblast	Wt	NA	Pijuan-Sala	7.0285
cell_468	CACCGTACCCACCT	E7.5	Caudal epiblast	Wt	NA	Pijuan-Sala	17.9591
cell_481	CAGCCTTGTACTGG	E7.5	Caudal epiblast	Wt	NA	Pijuan-Sala	18.596
cell_482	CAGCCTTGTCACCC	E7.5	Epiblast	Wt	NA	Pijuan-Sala	5.31291
cell_489	CATACTACTGTTCT	E7.5	Primitive Streak	Wt	NA	Pijuan-Sala	21.4948
cell_501	CCATAGGAAGGTCT	E7.5	Gut	Wt	NA	Pijuan-Sala	34.0588
cell_529	CTACTCCTCCATAG	E7.5	Caudal epiblast	Wt	NA	Pijuan-Sala	19.8373
cell_530	CTAGTTACAAAGCA	E7.5	Epiblast	Wt	NA	Pijuan-Sala	5.3369
cell_535	CTCCATCTGGTGAG	E7.5	Gut	Wt	NA	Pijuan-Sala	32.6737
cell_536	CTCGACTGGTCAAC	E7.5	Caudal epiblast	Wt	NA	Pijuan-Sala	16.7103
cell_555	GAAGTCACGGTATC	E7.5	Caudal epiblast	Wt	NA	Pijuan-Sala	18.5985
cell_558	GACACTGAAAGTAG	E7.5	Caudal epiblast	Wt	NA	Pijuan-Sala	16.0042
cell_566	GAGCGGCTTCGTTT	E7.5	Caudal epiblast	Wt	NA	Pijuan-Sala	17.5756
cell_590	GCTCGACTCTGAGT	E7.5	Caudal epiblast	Wt	NA	Pijuan-Sala	16.3524
cell_610	GGTGATACTGAAGA	E7.5	Gut	Wt	NA	Pijuan-Sala	33.8421
cell_615	GTAGGTACTCCTCG	E7.5	Caudal epiblast	Wt	NA	Pijuan-Sala	15.481
cell_626	TAAATCGAAACGAA	E7.5	Gut	Wt	NA	Pijuan-Sala	36.1904
cell_633	TAATCCACGCCCTT	E7.5	Caudal epiblast	Wt	NA	Pijuan-Sala	17.9491
cell_637	TACGCAGACAAAGA	E7.5	Caudal epiblast	Wt	NA	Pijuan-Sala	18.8435
cell_645	TACTCTGACCTATT	E7.5	Caudal epiblast	Wt	NA	Pijuan-Sala	17.9033
cell_676	TGAAATTGCGTTAG	E7.5	Caudal epiblast	Wt	NA	Pijuan-Sala	19.8362
cell_690	TGGAAAGAAACAGA	E7.5	Caudal epiblast	Wt	NA	Pijuan-Sala	15.7019
cell_701	TTATTCCTCCGAAT	E7.5	Primitive Streak	Wt	NA	Pijuan-Sala	16.7103
cell_707	TTGAATGAAAGAAC	E7.5	Gut	Wt	NA	Pijuan-Sala	33.2246
cell_714	TTTCAGTGTTAGGC	E7.5	Caudal epiblast	Wt	NA	Pijuan-Sala	17.5036
cell_725	AACGCATGGCTGTA	E7.5	Gut	Wt	NA	Pijuan-Sala	32.719
cell_740	AATCTCACACTACG	E7.5	Caudal epiblast	Wt	NA	Pijuan-Sala	15.7019
cell_748	ACAAGAGATAACCG	E7.5	Caudal epiblast	Wt	NA	Pijuan-Sala	19.8373
cell_760	ACGATCGACACTGA	E7.5	Epiblast	Wt	NA	Pijuan-Sala	8.88116
cell_787	AGAGCGGATGTGAC	E7.5	Epiblast	Wt	NA	Pijuan-Sala	6.13557
cell_788	AGAGTCTGTAGTCG	E7.5	Epiblast	Wt	NA	Pijuan-Sala	9.31991
cell_802	AGTAATTGGAGCTT	E7.5	Epiblast	Wt	NA	Pijuan-Sala	7.0285
cell_809	ATAACCCTCAGAGG	E7.5	Epiblast	Wt	NA	Pijuan-Sala	6.86326
cell_816	ATAGTTGAACCATG	E7.5	Def. endoderm	Wt	NA	Pijuan-Sala	21.5064
cell_818	ATATAGTGACCATG	E7.5	Primitive Streak	Wt	NA	Pijuan-Sala	16.9407
cell_840	ATGTTGCTGTAGGG	E7.5	Epiblast	Wt	NA	Pijuan-Sala	7.0285
cell_842	ATTACCTGCACTAG	E7.5	Def. endoderm	Wt	NA	Pijuan-Sala	32.5007
cell_850	CAAGCATGAGCGTT	E7.5	Gut	Wt	NA	Pijuan-Sala	32.6936
cell_860	CACCACTGGCCAAT	E7.5	Epiblast	Wt	NA	Pijuan-Sala	5.56216
cell_869	CAGATCGAACTCAG	E7.5	Primitive Streak	Wt	NA	Pijuan-Sala	16.3662
cell_870	CAGCAATGCATGCA	E7.5	Def. endoderm	Wt	NA	Pijuan-Sala	30.5638
cell_873	CAGCTAGATCTACT	E7.5	Def. endoderm	Wt	NA	Pijuan-Sala	30.2564
cell_903	CCCTGATGCCTGAA	E7.5	Primitive Streak	Wt	NA	Pijuan-Sala	16.7103
cell_907	CCTATTGACGATAC	E7.5	Epiblast	Wt	NA	Pijuan-Sala	5.74654
cell_910	CCTTCACTTTCTTG	E7.5	Epiblast	Wt	NA	Pijuan-Sala	5.3369
cell_913	CGAGAACTTCGACA	E7.5	Def. endoderm	Wt	NA	Pijuan-Sala	31.7765
cell_914	CGAGCGTGTCTAGG	E7.5	Epiblast	Wt	NA	Pijuan-Sala	16.0503
cell_926	CGCTCATGTGAAGA	E7.5	Epiblast	Wt	NA	Pijuan-Sala	7.0285
cell_940	CTAACACTCTGACA	E7.5	Gut	Wt	NA	Pijuan-Sala	33.5737
cell_943	CTCAGCACAGCAAA	E7.5	Epiblast	Wt	NA	Pijuan-Sala	7.0285
cell_948	CTGATGGACCTCGT	E7.5	Caudal epiblast	Wt	NA	Pijuan-Sala	19.2247
cell_949	CTGATGGATTGCGA	E7.5	Primitive Streak	Wt	NA	Pijuan-Sala	8.78446
cell_951	CTGCGACTAGTACC	E7.5	Primitive Streak	Wt	NA	Pijuan-Sala	17.4999
cell_952	CTGGATGATGCTTT	E7.5	Caudal epiblast	Wt	NA	Pijuan-Sala	19.4411
cell_967	GAATTAACAGAATG	E7.5	Epiblast	Wt	NA	Pijuan-Sala	13.2269
cell_972	GAGAGGTGGGATTC	E7.5	Epiblast	Wt	NA	Pijuan-Sala	7.0285
cell_992	GCAGGCACCGCAAT	E7.5	Epiblast	Wt	NA	Pijuan-Sala	7.60582
cell_1000	GCCACTACCCGCTT	E7.5	Caudal epiblast	Wt	NA	Pijuan-Sala	18.4788
cell_1002	GCCCATACTGCTTT	E7.5	Caudal epiblast	Wt	NA	Pijuan-Sala	18.2907
cell_1007	GCGAGAGATCGACA	E7.5	Epiblast	Wt	NA	Pijuan-Sala	5.3369
cell_1012	GCTCCATGACCCAA	E7.5	Primitive Streak	Wt	NA	Pijuan-Sala	16.0503
cell_1014	GGACCCGAGGCATT	E7.5	Caudal epiblast	Wt	NA	Pijuan-Sala	19.2014
cell_1018	GGACGCACTCTCTA	E7.5	Caudal epiblast	Wt	NA	Pijuan-Sala	17.6928
cell_1024	GGCAAGGAGACACT	E7.5	Gut	Wt	NA	Pijuan-Sala	33.2289
cell_1025	GGCCCAGACTAAGC	E7.5	Def. endoderm	Wt	NA	Pijuan-Sala	22.0986
cell_1028	GGCTCACTTCCCAC	E7.5	Gut	Wt	NA	Pijuan-Sala	34.5805
cell_1032	GGTAAAGACTAAGC	E7.5	Gut	Wt	NA	Pijuan-Sala	33.684
cell_1050	GTGCAAACGAGAGC	E7.5	Def. endoderm	Wt	NA	Pijuan-Sala	22.0986
cell_1059	GTTATGCTCGTTGA	E7.5	Epiblast	Wt	NA	Pijuan-Sala	6.86326
cell_1063	GTTGTACTCTTGGA	E7.5	Epiblast	Wt	NA	Pijuan-Sala	5.3369
cell_1064	TAAAGTTGGTTAGC	E7.5	Epiblast	Wt	NA	Pijuan-Sala	5.53138
cell_1068	TAAGTAACTTCCCG	E7.5	Epiblast	Wt	NA	Pijuan-Sala	7.02382
cell_1073	TACTCAACGCCAAT	E7.5	Epiblast	Wt	NA	Pijuan-Sala	5.74654
cell_1082	TAGTTGCTACACTG	E7.5	Epiblast	Wt	NA	Pijuan-Sala	7.0285
cell_1085	TATAAGTGTGTCTT	E7.5	Primitive Streak	Wt	NA	Pijuan-Sala	16.7103
cell_1087	TATACCACATCTTC	E7.5	Epiblast	Wt	NA	Pijuan-Sala	5.3369
cell_1089	TATCGTACTCTCGC	E7.5	Epiblast	Wt	NA	Pijuan-Sala	6.13135
cell_1092	TATGGGACCCTTTA	E7.5	Caudal epiblast	Wt	NA	Pijuan-Sala	18.1628
cell_1102	TCATCCCTAGCATC	E7.5	Epiblast	Wt	NA	Pijuan-Sala	7.25537
cell_1106	TCCCAGACAGTCTG	E7.5	Caudal epiblast	Wt	NA	Pijuan-Sala	17.8776
cell_1112	TCGCACACCTGGTA	E7.5	Def. endoderm	Wt	NA	Pijuan-Sala	20.3758
cell_1115	TCGCAGCTTCTCAT	E7.5	Primitive Streak	Wt	NA	Pijuan-Sala	17.5427
cell_1147	TGCTGAGACCTCGT	E7.5	Caudal epiblast	Wt	NA	Pijuan-Sala	18.844
cell_1149	TGGATTCTATGGTC	E7.5	Primitive Streak	Wt	NA	Pijuan-Sala	8.91868
cell_1168	TTGAACCTCAGTTG	E7.5	Epiblast	Wt	NA	Pijuan-Sala	7.60582
cell_1175	AAACGCTGACGCTA	E7.5	Primitive Streak	Wt	NA	Pijuan-Sala	16.7103
cell_1176	AAAGATCTCAGGAG	E7.5	Epiblast	Wt	NA	Pijuan-Sala	7.66477
cell_1180	AACAATACCGAATC	E7.5	Epiblast	Wt	NA	Pijuan-Sala	5.61984
cell_1186	AAGCCAACAGTGTC	E7.5	Epiblast	Wt	NA	Pijuan-Sala	7.0285
cell_1195	AATCAAACTATTCC	E7.5	Epiblast	Wt	NA	Pijuan-Sala	7.0285
cell_1197	AATCGGTGTTATCC	E7.5	Epiblast	Wt	NA	Pijuan-Sala	5.31291
cell_1203	ACAGTGACACCAGT	E7.5	Epiblast	Wt	NA	Pijuan-Sala	7.0285
cell_1209	ACCGTGCTTTGCGA	E7.5	Def. endoderm	Wt	NA	Pijuan-Sala	22.5233
cell_1210	ACGACAACTACGCA	E7.5	Caudal epiblast	Wt	NA	Pijuan-Sala	18.9046
cell_1217	ACTAGGTGGTTCTT	E7.5	Caudal epiblast	Wt	NA	Pijuan-Sala	18.3072
cell_1218	ACTATCACTTGAGC	E7.5	Primitive Streak	Wt	NA	Pijuan-Sala	16.7103
cell_1221	ACTCTCCTCCATAG	E7.5	Primitive Streak	Wt	NA	Pijuan-Sala	16.7136
cell_1225	AGATTAACTCAAGC	E7.5	Primitive Streak	Wt	NA	Pijuan-Sala	22.4829
cell_1227	AGCGATACAACCAC	E7.5	Def. endoderm	Wt	NA	Pijuan-Sala	30.2564
cell_1234	ATAACCCTCTTGCC	E7.5	Epiblast	Wt	NA	Pijuan-Sala	5.46843
cell_1237	ATATACGAATTGGC	E7.5	Def. endoderm	Wt	NA	Pijuan-Sala	31.2381
cell_1250	ATTAGATGTTCGTT	E7.5	Epiblast	Wt	NA	Pijuan-Sala	5.74654
cell_1259	CACGGGTGCTAAGC	E7.5	Epiblast	Wt	NA	Pijuan-Sala	5.46843
cell_1276	CCCACATGTACGAC	E7.5	Primitive Streak	Wt	NA	Pijuan-Sala	16.7103
cell_1280	CCCTCAGAGCTCCT	E7.5	Primitive Streak	Wt	NA	Pijuan-Sala	18.598
cell_1282	CCCTGAACGATGAA	E7.5	Gut	Wt	NA	Pijuan-Sala	30.5637
cell_1286	CCTAGAGAAATCGC	E7.5	Def. endoderm	Wt	NA	Pijuan-Sala	22.4763
cell_1306	CTCAGCTGGCATCA	E7.5	Epiblast	Wt	NA	Pijuan-Sala	7.0285
cell_1315	CTGTATACCTGTAG	E7.5	Primitive Streak	Wt	NA	Pijuan-Sala	16.7103
cell_1316	CTTAACACGCTACA	E7.5	Epiblast	Wt	NA	Pijuan-Sala	7.0285
cell_1318	CTTGAACTGCCATA	E7.5	Primitive Streak	Wt	NA	Pijuan-Sala	16.7103
cell_1333	GATATTGAAACTGC	E7.5	Epiblast	Wt	NA	Pijuan-Sala	5.3369
cell_1338	GATCGTGAACTGTG	E7.5	Def. endoderm	Wt	NA	Pijuan-Sala	30.2594
cell_1340	GATCTTACACCAGT	E7.5	Epiblast	Wt	NA	Pijuan-Sala	5.49001
cell_1345	GATGCAACTAAAGG	E7.5	Epiblast	Wt	NA	Pijuan-Sala	5.74654
cell_1359	GGACGAGATTCCGC	E7.5	Primitive Streak	Wt	NA	Pijuan-Sala	16.7103
cell_1360	GGAGCGCTTGCGTA	E7.5	Primitive Streak	Wt	NA	Pijuan-Sala	18.4917
cell_1368	GGCGGACTCGAATC	E7.5	Epiblast	Wt	NA	Pijuan-Sala	6.15418
cell_1379	GTCGACCTCGCAAT	E7.5	Epiblast	Wt	NA	Pijuan-Sala	7.0285
cell_1380	GTCGACCTTTTACC	E7.5	Epiblast	Wt	NA	Pijuan-Sala	7.0285
cell_1383	GTTAGTCTACCACA	E7.5	Epiblast	Wt	NA	Pijuan-Sala	8.0275
cell_1384	GTTATAGACTGAAC	E7.5	Gut	Wt	NA	Pijuan-Sala	32.6942
cell_1385	GTTGGATGATGGTC	E7.5	Epiblast	Wt	NA	Pijuan-Sala	5.56267
cell_1391	TACCGGCTTCTCGC	E7.5	Epiblast	Wt	NA	Pijuan-Sala	7.0285
cell_1392	TACGGAACACGACT	E7.5	Epiblast	Wt	NA	Pijuan-Sala	7.0285
cell_1397	TATAGATGCACACA	E7.5	Def. endoderm	Wt	NA	Pijuan-Sala	30.3031
cell_1398	TATCAGCTCAAGCT	E7.5	Epiblast	Wt	NA	Pijuan-Sala	5.47897
cell_1416	TCGAGCCTTAAAGG	E7.5	Epiblast	Wt	NA	Pijuan-Sala	5.74654
cell_1421	TCTTACGAAAGGGC	E7.5	Epiblast	Wt	NA	Pijuan-Sala	5.74654
cell_1437	TGTTACTGTATTCC	E7.5	Epiblast	Wt	NA	Pijuan-Sala	5.74654
cell_1442	TTAGTCTGCATTCT	E7.5	Def. endoderm	Wt	NA	Pijuan-Sala	30.7919
cell_1444	TTATGGCTTCTATC	E7.5	Epiblast	Wt	NA	Pijuan-Sala	7.04788
cell_1447	TTGAATGAAGGGTG	E7.5	Primitive Streak	Wt	NA	Pijuan-Sala	16.975
cell_2661	AAACATTGTATCTC	E7.5	Primitive Streak	Wt	NA	Pijuan-Sala	9.52064
cell_2666	AAACGCACGTTGGT	E7.5	Def. endoderm	Wt	NA	Pijuan-Sala	30.769
cell_2674	AAAGCAGAGGTTAC	E7.5	Epiblast	Wt	NA	Pijuan-Sala	6.38887
cell_2675	AAAGCAGATACGCA	E7.5	Anterior Primitive Streak	Wt	NA	Pijuan-Sala	29.512
cell_2677	AAAGGCCTAGTACC	E7.5	Caudal epiblast	Wt	NA	Pijuan-Sala	18.7884
cell_2679	AAAGTTTGACCTGA	E7.5	Epiblast	Wt	NA	Pijuan-Sala	5.98312
cell_2683	AAATCAACGAATCC	E7.5	Epiblast	Wt	NA	Pijuan-Sala	5.98312
cell_2689	AAATCCCTTCCTGC	E7.5	Epiblast	Wt	NA	Pijuan-Sala	9.31991
cell_2696	AAATGTTGTACGAC	E7.5	Def. endoderm	Wt	NA	Pijuan-Sala	31.4253
cell_2706	AACACTCTGGAGTG	E7.5	Def. endoderm	Wt	NA	Pijuan-Sala	Inf
cell_2716	AACCAGTGATCACG	E7.5	Epiblast	Wt	NA	Pijuan-Sala	6.38887
cell_2725	AACCCAGATTCCCG	E7.5	Epiblast	Wt	NA	Pijuan-Sala	9.83883
cell_2729	AACCTACTCCAGTA	E7.5	Epiblast	Wt	NA	Pijuan-Sala	9.44214
cell_2733	AACCTTACATGCCA	E7.5	Epiblast	Wt	NA	Pijuan-Sala	9.52064
cell_2735	AACCTTACTGAGGG	E7.5	Def. endoderm	Wt	NA	Pijuan-Sala	30.1064
cell_2738	AACCTTTGCGACAT	E7.5	Epiblast	Wt	NA	Pijuan-Sala	8.6092
cell_2740	AACGCCCTACACGT	E7.5	Primitive Streak	Wt	NA	Pijuan-Sala	9.44214
cell_2747	AACGGTTGAATCGC	E7.5	Gut	Wt	NA	Pijuan-Sala	33.822
cell_2751	AACGGTTGGTTCGA	E7.5	Caudal epiblast	Wt	NA	Pijuan-Sala	17.1217
cell_2752	AACGGTTGTAGTCG	E7.5	Epiblast	Wt	NA	Pijuan-Sala	6.49372
cell_2753	AACGGTTGTTTCAC	E7.5	Def. endoderm	Wt	NA	Pijuan-Sala	31.7442
cell_2756	AACGTGTGCAGAAA	E7.5	Epiblast	Wt	NA	Pijuan-Sala	12.2526
cell_2761	AACTCACTACACTG	E7.5	Epiblast	Wt	NA	Pijuan-Sala	10.5241
cell_2762	AACTCACTCACTTT	E7.5	Primitive Streak	Wt	NA	Pijuan-Sala	9.45971
cell_2769	AACTGTCTCGGGAA	E7.5	Epiblast	Wt	NA	Pijuan-Sala	6.73875
cell_2772	AAGAACGACTCTTA	E7.5	Anterior Primitive Streak	Wt	NA	Pijuan-Sala	30.7261
cell_2779	AAGAGATGCGCATA	E7.5	Def. endoderm	Wt	NA	Pijuan-Sala	31.4713
cell_2794	AAGCGTACGACGGA	E7.5	Epiblast	Wt	NA	Pijuan-Sala	13.9222
cell_2799	AAGGCTTGCAGATC	E7.5	Caudal epiblast	Wt	NA	Pijuan-Sala	17.0374
cell_2800	AAGGCTTGTCCGTC	E7.5	Epiblast	Wt	NA	Pijuan-Sala	9.57185
cell_2803	AAGGTCTGTCGCAA	E7.5	Gut	Wt	NA	Pijuan-Sala	32.5006
cell_2805	AAGGTGCTAAAAGC	E7.5	Epiblast	Wt	NA	Pijuan-Sala	9.31991
cell_2806	AAGGTGCTACGCAT	E7.5	Epiblast	Wt	NA	Pijuan-Sala	12.9668
cell_2808	AAGGTGCTGTTTCT	E7.5	Epiblast	Wt	NA	Pijuan-Sala	13.2135
cell_2812	AAGTAGGACGTTGA	E7.5	Primitive Streak	Wt	NA	Pijuan-Sala	4.94632
cell_2815	AAGTATACACTACG	E7.5	Caudal epiblast	Wt	NA	Pijuan-Sala	17.2935
cell_2818	AAGTATACTCGTAG	E7.5	Epiblast	Wt	NA	Pijuan-Sala	6.86474
cell_2821	AAGTGGCTCACTCC	E7.5	Epiblast	Wt	NA	Pijuan-Sala	13.7817
cell_2827	AAGTTATGTGTCTT	E7.5	Epiblast	Wt	NA	Pijuan-Sala	6.09257
cell_2830	AAGTTCCTTACGAC	E7.5	Def. endoderm	Wt	NA	Pijuan-Sala	31.4647
cell_2833	AATAACACTATGCG	E7.5	Gut	Wt	NA	Pijuan-Sala	32.2033
cell_2837	AATAAGCTTTCTAC	E7.5	Epiblast	Wt	NA	Pijuan-Sala	5.99922
cell_2847	AATCCGGAACAGCT	E7.5	Epiblast	Wt	NA	Pijuan-Sala	13.7817
cell_2850	AATCCTTGCCTTGC	E7.5	Epiblast	Wt	NA	Pijuan-Sala	13.132
cell_2854	AATCGGTGTACGCA	E7.5	Epiblast	Wt	NA	Pijuan-Sala	6.27787
cell_2855	AATCGGTGTGCTTT	E7.5	Epiblast	Wt	NA	Pijuan-Sala	6.73116
cell_2874	AATGTAACCTCAGA	E7.5	Primitive Streak	Wt	NA	Pijuan-Sala	15.2331
cell_2875	AATGTAACGATAAG	E7.5	Epiblast	Wt	NA	Pijuan-Sala	9.13931
cell_2882	AATGTTGACGCTAA	E7.5	Def. endoderm	Wt	NA	Pijuan-Sala	30.6797
cell_2895	ACAAGCACGTAGCT	E7.5	Def. endoderm	Wt	NA	Pijuan-Sala	30.4928
cell_2898	ACAATAACCTGACA	E7.5	Epiblast	Wt	NA	Pijuan-Sala	13.6832
cell_2901	ACAATTGATCTTCA	E7.5	Epiblast	Wt	NA	Pijuan-Sala	6.17302
cell_2903	ACACAGACCCGAAT	E7.5	Primitive Streak	Wt	NA	Pijuan-Sala	15.2331
cell_2904	ACACAGACCTTATC	E7.5	Anterior Primitive Streak	Wt	NA	Pijuan-Sala	29.4933
cell_2905	ACACAGACGCGTAT	E7.5	Primitive Streak	Wt	NA	Pijuan-Sala	8.49066
cell_2912	ACACGAACCTTGTT	E7.5	Epiblast	Wt	NA	Pijuan-Sala	6.09257
cell_2936	ACCAACGAACAGTC	E7.5	Primitive Streak	Wt	NA	Pijuan-Sala	16.2496
cell_2938	ACCACAGAAGATGA	E7.5	Primitive Streak	Wt	NA	Pijuan-Sala	8.86104
cell_2943	ACCACGCTCTGTGA	E7.5	Gut	Wt	NA	Pijuan-Sala	31.7499
cell_2948	ACCATTACCGAGTT	E7.5	Caudal epiblast	Wt	NA	Pijuan-Sala	18.5353
cell_2950	ACCATTACTGAACC	E7.5	Primitive Streak	Wt	NA	Pijuan-Sala	16.261
cell_2957	ACCCACTGAGAATG	E7.5	Epiblast	Wt	NA	Pijuan-Sala	6.38887
cell_2965	ACCCTCGAAAAGCA	E7.5	Epiblast	Wt	NA	Pijuan-Sala	6.96579
cell_2966	ACCGCGGAACCACA	E7.5	Def. endoderm	Wt	NA	Pijuan-Sala	31.2421
cell_2967	ACCGTGCTATGTGC	E7.5	Primitive Streak	Wt	NA	Pijuan-Sala	14.2491
cell_2968	ACCGTGCTATTTCC	E7.5	Epiblast	Wt	NA	Pijuan-Sala	15.814
cell_2970	ACCGTGCTTGGGAG	E7.5	Primitive Streak	Wt	NA	Pijuan-Sala	15.3545
cell_2971	ACCTCCGAATTTCC	E7.5	Epiblast	Wt	NA	Pijuan-Sala	11.7658
cell_2973	ACCTCGTGGGCGAA	E7.5	Def. endoderm	Wt	NA	Pijuan-Sala	31.1718
cell_2982	ACGAACTGGGAGCA	E7.5	Gut	Wt	NA	Pijuan-Sala	33.3076
cell_2997	ACGATCGAAGTGTC	E7.5	Gut	Wt	NA	Pijuan-Sala	33.8153
cell_2998	ACGATCGACTGTAG	E7.5	Epiblast	Wt	NA	Pijuan-Sala	6.09257
cell_3009	ACGCCACTGGTACT	E7.5	Primitive Streak	Wt	NA	Pijuan-Sala	9.04646
cell_3019	ACGCGGTGTCCGTC	E7.5	Def. endoderm	Wt	NA	Pijuan-Sala	30.8875
cell_3049	ACGTTACTCCTCGT	E7.5	Epiblast	Wt	NA	Pijuan-Sala	6.74733
cell_3050	ACGTTACTGCTGTA	E7.5	Epiblast	Wt	NA	Pijuan-Sala	13.1412
cell_3061	ACTAGGTGAGAGTA	E7.5	Epiblast	Wt	NA	Pijuan-Sala	11.0017
cell_3062	ACTATCACCGTGTA	E7.5	Primitive Streak	Wt	NA	Pijuan-Sala	16.2189
cell_3071	ACTCGAGATCGATG	E7.5	Epiblast	Wt	NA	Pijuan-Sala	6.91815
cell_3079	ACTGAGACGTATCG	E7.5	Epiblast	Wt	NA	Pijuan-Sala	6.96786
cell_3086	ACTGTTACGGAGTG	E7.5	Epiblast	Wt	NA	Pijuan-Sala	9.44214
cell_3088	ACTTAGCTGCGAAG	E7.5	Epiblast	Wt	NA	Pijuan-Sala	7.60582
cell_3091	ACTTCCCTCTGTGA	E7.5	Primitive Streak	Wt	NA	Pijuan-Sala	6.09257
cell_3093	ACTTGACTATGACC	E7.5	Primitive Streak	Wt	NA	Pijuan-Sala	15.7208
cell_3113	AGAATGGATTCCGC	E7.5	Def. endoderm	Wt	NA	Pijuan-Sala	22.5097
cell_3115	AGAATTTGTAGCGT	E7.5	Gut	Wt	NA	Pijuan-Sala	33.7748
cell_3117	AGACACACGGTGTT	E7.5	Gut	Wt	NA	Pijuan-Sala	33.0162
cell_3121	AGACCTGACTACGA	E7.5	Primitive Streak	Wt	NA	Pijuan-Sala	18.5258
cell_3131	AGACTTCTTTTCGT	E7.5	Primitive Streak	Wt	NA	Pijuan-Sala	9.59388
cell_3132	AGAGAAACTGACTG	E7.5	Epiblast	Wt	NA	Pijuan-Sala	12.5357
cell_3160	AGCAACACCACTCC	E7.5	Primitive Streak	Wt	NA	Pijuan-Sala	16.5245
cell_3165	AGCAAGCTAGACTC	E7.5	Primitive Streak	Wt	NA	Pijuan-Sala	14.6481
cell_3166	AGCAAGCTCATTGG	E7.5	Primitive Streak	Wt	NA	Pijuan-Sala	15.814
cell_3169	AGCAAGCTTCACGA	E7.5	Epiblast	Wt	NA	Pijuan-Sala	9.59388
cell_3187	AGCGATTGGAATGA	E7.5	Primitive Streak	Wt	NA	Pijuan-Sala	6.09257
cell_3203	AGCTGCCTTTGTCT	E7.5	Primitive Streak	Wt	NA	Pijuan-Sala	16.2281
cell_3206	AGCTTACTACCAAC	E7.5	Def. endoderm	Wt	NA	Pijuan-Sala	22.8451
cell_3207	AGCTTACTCCTCAC	E7.5	Primitive Streak	Wt	NA	Pijuan-Sala	15.291
cell_3217	AGGAATGAGCAGAG	E7.5	Epiblast	Wt	NA	Pijuan-Sala	6.86474
cell_3218	AGGACACTAGCAAA	E7.5	Primitive Streak	Wt	NA	Pijuan-Sala	16.4866
cell_3224	AGGACTTGTCGCCT	E7.5	Epiblast	Wt	NA	Pijuan-Sala	12.9513
cell_3227	AGGATAGAGGGATG	E7.5	Epiblast	Wt	NA	Pijuan-Sala	13.208
cell_3234	AGGCCTCTCGTTGA	E7.5	Gut	Wt	NA	Pijuan-Sala	32.6737
cell_3237	AGGGACGATTGTCT	E7.5	Epiblast	Wt	NA	Pijuan-Sala	6.77
cell_3239	AGGGAGTGCATGAC	E7.5	Epiblast	Wt	NA	Pijuan-Sala	13.2135
cell_3243	AGGGCCTGCCTTAT	E7.5	Def. endoderm	Wt	NA	Pijuan-Sala	30.7795
cell_3244	AGGGCCTGGTAAGA	E7.5	Def. endoderm	Wt	NA	Pijuan-Sala	22.5097
cell_3249	AGGTACACCCTGAA	E7.5	Caudal epiblast	Wt	NA	Pijuan-Sala	17.066
cell_3251	AGGTACTGTATGCG	E7.5	Caudal epiblast	Wt	NA	Pijuan-Sala	18.5207
cell_3256	AGGTGGGAGAATGA	E7.5	Epiblast	Wt	NA	Pijuan-Sala	9.52064
cell_3259	AGTAATACGAACTC	E7.5	Anterior Primitive Streak	Wt	NA	Pijuan-Sala	29.304
cell_3264	AGTAGAGAGTGCAT	E7.5	Def. endoderm	Wt	NA	Pijuan-Sala	32.1901
cell_3269	AGTAGGCTTCGCAA	E7.5	Primitive Streak	Wt	NA	Pijuan-Sala	17.2981
cell_3290	AGTGACACCTAGAC	E7.5	Gut	Wt	NA	Pijuan-Sala	32.3621
cell_3296	AGTGTGACTAGACC	E7.5	Primitive Streak	Wt	NA	Pijuan-Sala	16.2505
cell_3302	AGTTAAACGTAAGA	E7.5	Primitive Streak	Wt	NA	Pijuan-Sala	15.7494
cell_3303	AGTTATGACATGAC	E7.5	Epiblast	Wt	NA	Pijuan-Sala	6.41114
cell_3308	AGTTCTACCCCTTG	E7.5	Epiblast	Wt	NA	Pijuan-Sala	13.18
cell_3309	AGTTCTTGCAGAGG	E7.5	Epiblast	Wt	NA	Pijuan-Sala	13.4825
cell_3311	AGTTCTTGTACTTC	E7.5	Epiblast	Wt	NA	Pijuan-Sala	12.4776
cell_3312	AGTTCTTGTTCTGT	E7.5	Caudal epiblast	Wt	NA	Pijuan-Sala	18.9083
cell_3314	AGTTGTCTTGGTCA	E7.5	Primitive Streak	Wt	NA	Pijuan-Sala	9.38181
cell_3326	ATAACATGGGGAGT	E7.5	Epiblast	Wt	NA	Pijuan-Sala	6.86474
cell_3329	ATAAGTACCTGACA	E7.5	Epiblast	Wt	NA	Pijuan-Sala	6.92364
cell_3332	ATAAGTTGGGTCAT	E7.5	Def. endoderm	Wt	NA	Pijuan-Sala	27.9511
cell_3335	ATAATCGATCAGGT	E7.5	Epiblast	Wt	NA	Pijuan-Sala	13.2135
cell_3337	ATACAATGAGTCGT	E7.5	Epiblast	Wt	NA	Pijuan-Sala	6.76426
cell_3347	ATACCTACACACTG	E7.5	Def. endoderm	Wt	NA	Pijuan-Sala	31.7977
cell_3350	ATACCTTGGAAAGT	E7.5	Def. endoderm	Wt	NA	Pijuan-Sala	30.2077
cell_3353	ATACCTTGGGTGAG	E7.5	Epiblast	Wt	NA	Pijuan-Sala	12.9196
cell_3361	ATAGCCGAACACGT	E7.5	Epiblast	Wt	NA	Pijuan-Sala	13.2135
cell_3367	ATAGGAGAAACAGA	E7.5	Def. endoderm	Wt	NA	Pijuan-Sala	31.2412
cell_3374	ATAGTCCTTTCAGG	E7.5	Primitive Streak	Wt	NA	Pijuan-Sala	15.2331
cell_3378	ATATGAACATTCTC	E7.5	Caudal epiblast	Wt	NA	Pijuan-Sala	16.7731
cell_3385	ATCAAATGATGTCG	E7.5	Primitive Streak	Wt	NA	Pijuan-Sala	9.45971
cell_3391	ATCATGCTACTTTC	E7.5	Primitive Streak	Wt	NA	Pijuan-Sala	4.90632
cell_3393	ATCATGCTCCTATT	E7.5	Epiblast	Wt	NA	Pijuan-Sala	6.0388
cell_3398	ATCCCGTGCCGTTC	E7.5	Epiblast	Wt	NA	Pijuan-Sala	11.1868
cell_3404	ATCGAGTGACTAGC	E7.5	Epiblast	Wt	NA	Pijuan-Sala	11.9652
cell_3407	ATCGCAGATCGACA	E7.5	Epiblast	Wt	NA	Pijuan-Sala	6.86388
cell_3409	ATCGCCACAATGCC	E7.5	Primitive Streak	Wt	NA	Pijuan-Sala	17.4999
cell_3412	ATCGCCACTGTCCC	E7.5	Epiblast	Wt	NA	Pijuan-Sala	11.4557
cell_3414	ATCGCGCTTCAGTG	E7.5	Epiblast	Wt	NA	Pijuan-Sala	13.7817
cell_3416	ATCGGAACTGTCCC	E7.5	Epiblast	Wt	NA	Pijuan-Sala	6.86474
cell_3421	ATCTACTGTTTGTC	E7.5	Def. endoderm	Wt	NA	Pijuan-Sala	31.5197
cell_3427	ATCTGACTTTGCGA	E7.5	Def. endoderm	Wt	NA	Pijuan-Sala	31.2436
cell_3439	ATGATATGCTACGA	E7.5	Def. endoderm	Wt	NA	Pijuan-Sala	30.8925
cell_3451	ATGCCAGAGCATAC	E7.5	Epiblast	Wt	NA	Pijuan-Sala	13.3755
cell_3453	ATGCCGCTCCTCGT	E7.5	Epiblast	Wt	NA	Pijuan-Sala	12.352
cell_3457	ATGCGATGGGAGCA	E7.5	Caudal epiblast	Wt	NA	Pijuan-Sala	17.4999
cell_3474	ATGTTAGAAAGAAC	E7.5	Caudal epiblast	Wt	NA	Pijuan-Sala	17.0309
cell_3475	ATGTTAGACTTTAC	E7.5	Gut	Wt	NA	Pijuan-Sala	32.4822
cell_3476	ATGTTAGAGCAGTT	E7.5	Def. endoderm	Wt	NA	Pijuan-Sala	30.9092
cell_3478	ATGTTCACGCAAGG	E7.5	Epiblast	Wt	NA	Pijuan-Sala	6.20868
cell_3481	ATGTTGCTGGTTTG	E7.5	Primitive Streak	Wt	NA	Pijuan-Sala	15.2331
cell_3483	ATTAACGATCAGTG	E7.5	Epiblast	Wt	NA	Pijuan-Sala	16.1082
cell_3484	ATTAAGACAAGTAG	E7.5	Epiblast	Wt	NA	Pijuan-Sala	7.44807
cell_3488	ATTATGGATCCCAC	E7.5	Epiblast	Wt	NA	Pijuan-Sala	13.7099
cell_3492	ATTCCAACTCAGTG	E7.5	Epiblast	Wt	NA	Pijuan-Sala	13.1665
cell_3496	ATTCTGACCGTTAG	E7.5	Primitive Streak	Wt	NA	Pijuan-Sala	16.815
cell_3497	ATTCTGACCTCGCT	E7.5	Def. endoderm	Wt	NA	Pijuan-Sala	22.5985
cell_3513	ATTGCTACTACAGC	E7.5	Caudal epiblast	Wt	NA	Pijuan-Sala	17.752
cell_3516	ATTGGGTGTATCGG	E7.5	Def. endoderm	Wt	NA	Pijuan-Sala	30.9484
cell_3520	ATTGTCTGATCACG	E7.5	Primitive Streak	Wt	NA	Pijuan-Sala	16.5245
cell_3524	ATTTCCGACCAAGT	E7.5	Epiblast	Wt	NA	Pijuan-Sala	6.99624
cell_3533	CAAATTGAAGTAGA	E7.5	Caudal epiblast	Wt	NA	Pijuan-Sala	17.4698
cell_3534	CAAATTGACGCTAA	E7.5	Caudal epiblast	Wt	NA	Pijuan-Sala	18.4453
cell_3535	CAAATTGATGTGAC	E7.5	Epiblast	Wt	NA	Pijuan-Sala	13.2135
cell_3541	CAACGAACGCCAAT	E7.5	Epiblast	Wt	NA	Pijuan-Sala	6.24288
cell_3542	CAACGAACGTCAAC	E7.5	Def. endoderm	Wt	NA	Pijuan-Sala	22.5507
cell_3547	CAACGTGATGCATG	E7.5	Epiblast	Wt	NA	Pijuan-Sala	6.50638
cell_3577	CAATAATGACTAGC	E7.5	Primitive Streak	Wt	NA	Pijuan-Sala	22.5002
cell_3578	CAATATGATCTCCG	E7.5	Caudal epiblast	Wt	NA	Pijuan-Sala	18.5974
cell_3580	CAATCGGAGACGGA	E7.5	Primitive Streak	Wt	NA	Pijuan-Sala	16.1941
cell_3584	CAATCGGATCTGGA	E7.5	Gut	Wt	NA	Pijuan-Sala	33.1697
cell_3589	CACAACGAAGCATC	E7.5	Gut	Wt	NA	Pijuan-Sala	33.2297
cell_3591	CACAATCTCGCTAA	E7.5	Epiblast	Wt	NA	Pijuan-Sala	13.6194
cell_3596	CACAGAACAACCAC	E7.5	Gut	Wt	NA	Pijuan-Sala	32.6079
cell_3620	CACCGTACCTGTGA	E7.5	Epiblast	Wt	NA	Pijuan-Sala	13.4487
cell_3622	CACCTGACAAAAGC	E7.5	Primitive Streak	Wt	NA	Pijuan-Sala	16.219
cell_3630	CACGGGACGAGATA	E7.5	Primitive Streak	Wt	NA	Pijuan-Sala	16.521
cell_3636	CACTCCGAATGTCG	E7.5	Epiblast	Wt	NA	Pijuan-Sala	12.9408
cell_3646	CAGAAGCTCTTACT	E7.5	Primitive Streak	Wt	NA	Pijuan-Sala	15.2331
cell_3648	CAGAAGCTTTACCT	E7.5	Gut	Wt	NA	Pijuan-Sala	32.4719
cell_3649	CAGACAACAACCAC	E7.5	Epiblast	Wt	NA	Pijuan-Sala	9.44214
cell_3650	CAGACAACCTGAAC	E7.5	Epiblast	Wt	NA	Pijuan-Sala	11.5895
cell_3658	CAGCAATGCCCAAA	E7.5	Epiblast	Wt	NA	Pijuan-Sala	13.7817
cell_3660	CAGCCTACTGGAGG	E7.5	Def. endoderm	Wt	NA	Pijuan-Sala	31.2359
cell_3664	CAGCGGACACGGAG	E7.5	Def. endoderm	Wt	NA	Pijuan-Sala	30.9363
cell_3666	CAGCGGACTGCAAC	E7.5	Gut	Wt	NA	Pijuan-Sala	33.7911
cell_3674	CAGGGCACCATGCA	E7.5	Caudal epiblast	Wt	NA	Pijuan-Sala	17.7176
cell_3676	CAGGTAACCACTGA	E7.5	Primitive Streak	Wt	NA	Pijuan-Sala	11.1133
cell_3679	CAGGTATGAACCAC	E7.5	Epiblast	Wt	NA	Pijuan-Sala	7.01694
cell_3689	CAGTGTGAACAGCT	E7.5	Anterior Primitive Streak	Wt	NA	Pijuan-Sala	30.5388
cell_3700	CATAAAACCGCTAA	E7.5	Primitive Streak	Wt	NA	Pijuan-Sala	16.9407
cell_3717	CATCCCGAACCGAT	E7.5	Primitive Streak	Wt	NA	Pijuan-Sala	9.45971
cell_3719	CATCGCTGACGTGT	E7.5	Primitive Streak	Wt	NA	Pijuan-Sala	9.45971
cell_3727	CATCTCCTCAACTG	E7.5	Primitive Streak	Wt	NA	Pijuan-Sala	9.44214
cell_3732	CATCTTGAAGAATG	E7.5	Def. endoderm	Wt	NA	Pijuan-Sala	22.5097
cell_3733	CATCTTGAGCCATA	E7.5	Epiblast	Wt	NA	Pijuan-Sala	12.3995
cell_3740	CATGGATGGTCATG	E7.5	Gut	Wt	NA	Pijuan-Sala	33.2094
cell_3745	CATGTTACCTCCAC	E7.5	Epiblast	Wt	NA	Pijuan-Sala	12.9296
cell_3746	CATGTTACGTCTGA	E7.5	Epiblast	Wt	NA	Pijuan-Sala	13.4633
cell_3749	CATGTTTGGTCTTT	E7.5	Epiblast	Wt	NA	Pijuan-Sala	13.7817
cell_3759	CATTGGGACTTGTT	E7.5	Epiblast	Wt	NA	Pijuan-Sala	7.46366
cell_3761	CATTGTACTCTTCA	E7.5	Caudal epiblast	Wt	NA	Pijuan-Sala	18.5176
cell_3763	CATTGTTGCTCCCA	E7.5	Epiblast	Wt	NA	Pijuan-Sala	6.38887
cell_3767	CATTTGTGTCCGTC	E7.5	Primitive Streak	Wt	NA	Pijuan-Sala	15.814
cell_3768	CCAAAGTGAGAATG	E7.5	Caudal epiblast	Wt	NA	Pijuan-Sala	19.8373
cell_3776	CCAAGATGACAGTC	E7.5	Epiblast	Wt	NA	Pijuan-Sala	6.05318
cell_3780	CCAAGATGGTGTCA	E7.5	Gut	Wt	NA	Pijuan-Sala	32.4764
cell_3783	CCAAGTGAGCAAGG	E7.5	Epiblast	Wt	NA	Pijuan-Sala	9.33356
cell_3784	CCAAGTGATAAGCC	E7.5	Primitive Streak	Wt	NA	Pijuan-Sala	16.051
cell_3790	CCACCATGATTTCC	E7.5	Primitive Streak	Wt	NA	Pijuan-Sala	15.3442
cell_3794	CCACGGGACCTCGT	E7.5	Caudal epiblast	Wt	NA	Pijuan-Sala	19.4884
cell_3801	CCAGCACTCTAGAC	E7.5	Caudal epiblast	Wt	NA	Pijuan-Sala	16.8186
cell_3812	CCAGTCTGCAGAGG	E7.5	Primitive Streak	Wt	NA	Pijuan-Sala	16.2267
cell_3830	CCCAGACTTGTTCT	E7.5	Primitive Streak	Wt	NA	Pijuan-Sala	15.3239
cell_3843	CCCTCAGAACCGAT	E7.5	Epiblast	Wt	NA	Pijuan-Sala	8.91868
cell_3844	CCCTCAGAAGTGCT	E7.5	Primitive Streak	Wt	NA	Pijuan-Sala	15.2331
cell_3848	CCCTGAACTGATGC	E7.5	Epiblast	Wt	NA	Pijuan-Sala	9.44214
cell_3850	CCCTTACTATCGGT	E7.5	Primitive Streak	Wt	NA	Pijuan-Sala	9.45971
cell_3856	CCGACACTCGTAGT	E7.5	Primitive Streak	Wt	NA	Pijuan-Sala	5.89664
cell_3857	CCGACACTTCTCGC	E7.5	Primitive Streak	Wt	NA	Pijuan-Sala	15.814
cell_3858	CCGACACTTCTTTG	E7.5	Epiblast	Wt	NA	Pijuan-Sala	6.19241
cell_3859	CCGATAGAAATGCC	E7.5	Caudal epiblast	Wt	NA	Pijuan-Sala	17.1033
cell_3862	CCGCTATGAAGCCT	E7.5	Gut	Wt	NA	Pijuan-Sala	32.7138
cell_3871	CCTACCGATGGAGG	E7.5	Epiblast	Wt	NA	Pijuan-Sala	6.41998
cell_3872	CCTATAACAAGGCG	E7.5	Gut	Wt	NA	Pijuan-Sala	33.187
cell_3874	CCTATTGACTCCAC	E7.5	Def. endoderm	Wt	NA	Pijuan-Sala	30.6027
cell_3875	CCTCGAACACGTAC	E7.5	Caudal epiblast	Wt	NA	Pijuan-Sala	18.6835
cell_3886	CCTTTAGACACTAG	E7.5	Anterior Primitive Streak	Wt	NA	Pijuan-Sala	30.7837
cell_3888	CGAAGACTTGCAGT	E7.5	Caudal epiblast	Wt	NA	Pijuan-Sala	17.0922
cell_3893	CGAATCGAACTAGC	E7.5	Epiblast	Wt	NA	Pijuan-Sala	7.87877
cell_3897	CGACCACTAGAATG	E7.5	Caudal epiblast	Wt	NA	Pijuan-Sala	17.5189
cell_3899	CGACCGGACACTCC	E7.5	Epiblast	Wt	NA	Pijuan-Sala	12.9824
cell_3917	CGACTGCTTCAAGC	E7.5	Primitive Streak	Wt	NA	Pijuan-Sala	15.0735
cell_3918	CGACTGCTTCCCAC	E7.5	Primitive Streak	Wt	NA	Pijuan-Sala	17.4286
cell_3922	CGAGATTGTGCTAG	E7.5	Primitive Streak	Wt	NA	Pijuan-Sala	6.09257
cell_3925	CGAGGAGATTGTCT	E7.5	Primitive Streak	Wt	NA	Pijuan-Sala	6.09257
cell_3928	CGAGGGCTCTCAGA	E7.5	Epiblast	Wt	NA	Pijuan-Sala	6.24163
cell_3930	CGAGTATGCTGTGA	E7.5	Primitive Streak	Wt	NA	Pijuan-Sala	16.5245
cell_3941	CGCACTTGTACTCT	E7.5	Primitive Streak	Wt	NA	Pijuan-Sala	16.243
cell_3950	CGCCATACTCCTTA	E7.5	Caudal epiblast	Wt	NA	Pijuan-Sala	17.4543
cell_3955	CGCGATCTCCGTAA	E7.5	Epiblast	Wt	NA	Pijuan-Sala	6.38887
cell_3963	CGGAATTGCGCTAA	E7.5	Epiblast	Wt	NA	Pijuan-Sala	12.2707
cell_3968	CGGAGGCTGTACGT	E7.5	Primitive Streak	Wt	NA	Pijuan-Sala	16.8154
cell_3969	CGGAGGCTTTGCGA	E7.5	Epiblast	Wt	NA	Pijuan-Sala	9.31991
cell_3974	CGGCATCTGAGACG	E7.5	Epiblast	Wt	NA	Pijuan-Sala	6.65589
cell_3975	CGGCCAGAAGAGTA	E7.5	Def. endoderm	Wt	NA	Pijuan-Sala	31.2305
cell_3976	CGGCCAGAATTGGC	E7.5	Epiblast	Wt	NA	Pijuan-Sala	9.49434
cell_3979	CGGCGATGGCTCCT	E7.5	Primitive Streak	Wt	NA	Pijuan-Sala	17.7844
cell_3980	CGGGACTGACCATG	E7.5	Primitive Streak	Wt	NA	Pijuan-Sala	6.70479
cell_3986	CGGTCACTAAGGCG	E7.5	Epiblast	Wt	NA	Pijuan-Sala	12.9177
cell_3991	CGTACAGAAGAAGT	E7.5	Epiblast	Wt	NA	Pijuan-Sala	6.44752
cell_3998	CGTACCACTTCCCG	E7.5	Def. endoderm	Wt	NA	Pijuan-Sala	31.2301
cell_4011	CGTCGACTTCCAAG	E7.5	Primitive Streak	Wt	NA	Pijuan-Sala	17.4999
cell_4015	CGTGATGATCAAGC	E7.5	Caudal epiblast	Wt	NA	Pijuan-Sala	20.5418
cell_4020	CGTTAGGACCTTGC	E7.5	Epiblast	Wt	NA	Pijuan-Sala	6.46859
cell_4024	CGTTATACTGAACC	E7.5	Epiblast	Wt	NA	Pijuan-Sala	13.1588
cell_4037	CTAAGGTGCCCTAC	E7.5	Caudal epiblast	Wt	NA	Pijuan-Sala	17.0823
cell_4038	CTAAGGTGCTTACT	E7.5	Epiblast	Wt	NA	Pijuan-Sala	7.05821
cell_4045	CTACTATGACGGGA	E7.5	Epiblast	Wt	NA	Pijuan-Sala	11.8776
cell_4046	CTACTATGAGTACC	E7.5	Epiblast	Wt	NA	Pijuan-Sala	6.09257
cell_4047	CTACTATGCTTGCC	E7.5	Def. endoderm	Wt	NA	Pijuan-Sala	30.2562
cell_4048	CTACTATGGACGAG	E7.5	Epiblast	Wt	NA	Pijuan-Sala	6.49935
cell_4049	CTACTATGGGGCAA	E7.5	Epiblast	Wt	NA	Pijuan-Sala	5.98312
cell_4050	CTACTCCTCCTAAG	E7.5	Epiblast	Wt	NA	Pijuan-Sala	13.5115
cell_4056	CTAGGATGGAAAGT	E7.5	Def. endoderm	Wt	NA	Pijuan-Sala	31.1863
cell_4063	CTATAAGACAACCA	E7.5	Primitive Streak	Wt	NA	Pijuan-Sala	16.8233
cell_4067	CTATAGCTGGAGGT	E7.5	Def. endoderm	Wt	NA	Pijuan-Sala	30.5641
cell_4073	CTATCATGATGGTC	E7.5	Gut	Wt	NA	Pijuan-Sala	32.9512
cell_4076	CTATGACTTCAAGC	E7.5	Epiblast	Wt	NA	Pijuan-Sala	12.9174
cell_4082	CTCAATTGATCTTC	E7.5	Anterior Primitive Streak	Wt	NA	Pijuan-Sala	30.6835
cell_4084	CTCAGAGAAGCCTA	E7.5	Epiblast	Wt	NA	Pijuan-Sala	7.18273
cell_4090	CTCAGCTGAGAGAT	E7.5	Epiblast	Wt	NA	Pijuan-Sala	13.2153
cell_4094	CTCATTGAGTTCGA	E7.5	Epiblast	Wt	NA	Pijuan-Sala	9.44214
cell_4100	CTCGAAGACTGAAC	E7.5	Anterior Primitive Streak	Wt	NA	Pijuan-Sala	24.0516
cell_4106	CTCGCATGAGTGTC	E7.5	Gut	Wt	NA	Pijuan-Sala	32.7182
cell_4108	CTCTAAACAAAGTG	E7.5	Primitive Streak	Wt	NA	Pijuan-Sala	15.2331
cell_4117	CTGAACGAACCGAT	E7.5	Epiblast	Wt	NA	Pijuan-Sala	6.38887
cell_4125	CTGAGCCTCTGGAT	E7.5	Epiblast	Wt	NA	Pijuan-Sala	12.7548
cell_4126	CTGATGGAGAGCAG	E7.5	Primitive Streak	Wt	NA	Pijuan-Sala	16.5245
cell_4138	CTGGATGACATTGG	E7.5	Caudal epiblast	Wt	NA	Pijuan-Sala	17.0165
cell_4147	CTTAACACTATCTC	E7.5	Primitive Streak	Wt	NA	Pijuan-Sala	22.841
cell_4154	CTTAGACTTCAAGC	E7.5	Anterior Primitive Streak	Wt	NA	Pijuan-Sala	30.1142
cell_4177	CTTTAGTGCATTGG	E7.5	Def. endoderm	Wt	NA	Pijuan-Sala	32.3837
cell_4178	CTTTCAGATTCGCC	E7.5	Anterior Primitive Streak	Wt	NA	Pijuan-Sala	29.371
cell_4180	CTTTGATGATCTTC	E7.5	Epiblast	Wt	NA	Pijuan-Sala	6.38887
cell_4186	GAAAGCCTATGACC	E7.5	Caudal epiblast	Wt	NA	Pijuan-Sala	18.4552
cell_4191	GAAAGTGAGTCTTT	E7.5	Epiblast	Wt	NA	Pijuan-Sala	6.60806
cell_4194	GAACACACATGACC	E7.5	Epiblast	Wt	NA	Pijuan-Sala	12.9831
cell_4202	GAACGGGACTGACA	E7.5	Caudal epiblast	Wt	NA	Pijuan-Sala	17.5439
cell_4204	GAACTGTGGGTCTA	E7.5	Epiblast	Wt	NA	Pijuan-Sala	13.1583
cell_4205	GAAGAATGATAAGG	E7.5	Epiblast	Wt	NA	Pijuan-Sala	12.2526
cell_4220	GAAGTCTGTGGTGT	E7.5	Epiblast	Wt	NA	Pijuan-Sala	9.44177
cell_4238	GACACTGACGTAAC	E7.5	Epiblast	Wt	NA	Pijuan-Sala	12.6365
cell_4240	GACAGTACTTTCAC	E7.5	Epiblast	Wt	NA	Pijuan-Sala	12.9293
cell_4241	GACAGTTGCGAACT	E7.5	Epiblast	Wt	NA	Pijuan-Sala	13.1472
cell_4243	GACAGTTGTTCACT	E7.5	Def. endoderm	Wt	NA	Pijuan-Sala	31.1484
cell_4250	GACCTCTGCCTCGT	E7.5	Primitive Streak	Wt	NA	Pijuan-Sala	15.7861
cell_4261	GACGTAACGTTACG	E7.5	Gut	Wt	NA	Pijuan-Sala	33.0849
cell_4267	GACGTCCTGGTGGA	E7.5	Primitive Streak	Wt	NA	Pijuan-Sala	15.2331
cell_4272	GACTCCTGTACTCT	E7.5	Def. endoderm	Wt	NA	Pijuan-Sala	22.1873
cell_4276	GAGAAATGCCCTCA	E7.5	Primitive Streak	Wt	NA	Pijuan-Sala	5.5103
cell_4283	GAGCAGGAACACGT	E7.5	Epiblast	Wt	NA	Pijuan-Sala	13.195
cell_4285	GAGCATACCTATGG	E7.5	Def. endoderm	Wt	NA	Pijuan-Sala	30.9047
cell_4287	GAGCATACTGTCAG	E7.5	Epiblast	Wt	NA	Pijuan-Sala	12.9252
cell_4288	GAGCATACTTGGCA	E7.5	Epiblast	Wt	NA	Pijuan-Sala	13.2135
cell_4298	GAGGGAACGCCAAT	E7.5	Caudal epiblast	Wt	NA	Pijuan-Sala	18.4168
cell_4300	GAGGGATGTCACGA	E7.5	Epiblast	Wt	NA	Pijuan-Sala	9.32446
cell_4304	GAGGTACTGTTCGA	E7.5	Gut	Wt	NA	Pijuan-Sala	30.2536
cell_4306	GAGGTGGAAGTGTC	E7.5	Epiblast	Wt	NA	Pijuan-Sala	10.0468
cell_4315	GAGTAAGAGTGCAT	E7.5	Anterior Primitive Streak	Wt	NA	Pijuan-Sala	30.8067
cell_4325	GAGTTGTGCTTACT	E7.5	Def. endoderm	Wt	NA	Pijuan-Sala	32.3837
cell_4329	GATACTCTCTCTTA	E7.5	Epiblast	Wt	NA	Pijuan-Sala	5.98312
cell_4330	GATACTCTTCGCAA	E7.5	Def. endoderm	Wt	NA	Pijuan-Sala	31.4198
cell_4333	GATAGCACGCTTAG	E7.5	Primitive Streak	Wt	NA	Pijuan-Sala	14.9164
cell_4337	GATATATGCGCAAT	E7.5	Primitive Streak	Wt	NA	Pijuan-Sala	22.6354
cell_4342	GATATCCTGACTAC	E7.5	Epiblast	Wt	NA	Pijuan-Sala	6.27385
cell_4352	GATCGATGTCCAAG	E7.5	Epiblast	Wt	NA	Pijuan-Sala	9.67707
cell_4354	GATCTACTATTGGC	E7.5	Epiblast	Wt	NA	Pijuan-Sala	13.2391
cell_4356	GATGACACGTAGCT	E7.5	Anterior Primitive Streak	Wt	NA	Pijuan-Sala	26.9592
cell_4360	GATGCATGCAGTTG	E7.5	Epiblast	Wt	NA	Pijuan-Sala	14.0116
cell_4362	GATGCCCTTTTACC	E7.5	Epiblast	Wt	NA	Pijuan-Sala	9.31991
cell_4366	GATTGGACTGCTAG	E7.5	Epiblast	Wt	NA	Pijuan-Sala	13.9441
cell_4375	GCAACTGAGGTCTA	E7.5	Epiblast	Wt	NA	Pijuan-Sala	6.09941
cell_4377	GCAAGACTGAGCTT	E7.5	Epiblast	Wt	NA	Pijuan-Sala	7.07904
cell_4379	GCAATCGACATTCT	E7.5	Epiblast	Wt	NA	Pijuan-Sala	12.2526
cell_4380	GCAATCGAGATAGA	E7.5	Primitive Streak	Wt	NA	Pijuan-Sala	15.1768
cell_4385	GCACAAACTTGACG	E7.5	Epiblast	Wt	NA	Pijuan-Sala	9.44214
cell_4387	GCACAATGGCAGAG	E7.5	Epiblast	Wt	NA	Pijuan-Sala	11.468
cell_4397	GCACCTTGTTTCTG	E7.5	Epiblast	Wt	NA	Pijuan-Sala	9.59388
cell_4402	GCACGTCTCTCATT	E7.5	Epiblast	Wt	NA	Pijuan-Sala	13.7817
cell_4403	GCACGTCTGACGTT	E7.5	Primitive Streak	Wt	NA	Pijuan-Sala	8.4849
cell_4424	GCATCAGACCCGTT	E7.5	Epiblast	Wt	NA	Pijuan-Sala	13.1337
cell_4427	GCATGATGTCAAGC	E7.5	Epiblast	Wt	NA	Pijuan-Sala	13.5274
cell_4431	GCCAAATGGACTAC	E7.5	Epiblast	Wt	NA	Pijuan-Sala	13.2135
cell_4435	GCCAACCTGTCACA	E7.5	Epiblast	Wt	NA	Pijuan-Sala	13.8496
cell_4442	GCCATGCTCGTAGT	E7.5	Gut	Wt	NA	Pijuan-Sala	33.1163
cell_4445	GCCCAGGAACTGTG	E7.5	Epiblast	Wt	NA	Pijuan-Sala	6.22538
cell_4450	GCCGACGAAGCCAT	E7.5	Epiblast	Wt	NA	Pijuan-Sala	9.52064
cell_4452	GCCGACGACTTGAG	E7.5	Epiblast	Wt	NA	Pijuan-Sala	13.7817
cell_4455	GCCGAGTGCGAATC	E7.5	Epiblast	Wt	NA	Pijuan-Sala	13.2135
cell_4464	GCCTGACTCCAACA	E7.5	Def. endoderm	Wt	NA	Pijuan-Sala	30.9286
cell_4467	GCGACTCTCATGGT	E7.5	Primitive Streak	Wt	NA	Pijuan-Sala	5.82326
cell_4476	GCGCACGACGTACA	E7.5	Epiblast	Wt	NA	Pijuan-Sala	14.2491
cell_4477	GCGCACGACTAAGC	E7.5	Epiblast	Wt	NA	Pijuan-Sala	10.7461
cell_4480	GCGCATCTCAGGAG	E7.5	Primitive Streak	Wt	NA	Pijuan-Sala	6.09257
cell_4484	GCGCGAACTCCTTA	E7.5	Primitive Streak	Wt	NA	Pijuan-Sala	17.9392
cell_4488	GCGGACTGAGGTCT	E7.5	Gut	Wt	NA	Pijuan-Sala	33.8421
cell_4496	GCGTAATGCTATGG	E7.5	Gut	Wt	NA	Pijuan-Sala	31.3189
cell_4507	GCTACAGAGAAGGC	E7.5	Caudal epiblast	Wt	NA	Pijuan-Sala	17.7797
cell_4508	GCTACAGATCCTAT	E7.5	Primitive Streak	Wt	NA	Pijuan-Sala	20.4999
cell_4510	GCTAGATGTCAAGC	E7.5	Primitive Streak	Wt	NA	Pijuan-Sala	17.2482
cell_4512	GCTCAAGATGTCCC	E7.5	Caudal epiblast	Wt	NA	Pijuan-Sala	16.9441
cell_4518	GCTCCATGGACGTT	E7.5	Primitive Streak	Wt	NA	Pijuan-Sala	9.44214
cell_4526	GGAACACTACGGGA	E7.5	Epiblast	Wt	NA	Pijuan-Sala	6.05796
cell_4538	GGAAGGACCCCTCA	E7.5	Epiblast	Wt	NA	Pijuan-Sala	6.38887
cell_4539	GGAAGGACTAGAAG	E7.5	Primitive Streak	Wt	NA	Pijuan-Sala	15.7494
cell_4541	GGAAGGTGCTTGCC	E7.5	Epiblast	Wt	NA	Pijuan-Sala	12.6239
cell_4544	GGAATGCTTTGACG	E7.5	Gut	Wt	NA	Pijuan-Sala	32.6853
cell_4549	GGACATTGTACGCA	E7.5	Def. endoderm	Wt	NA	Pijuan-Sala	32.3837
cell_4552	GGACCTCTAAACGA	E7.5	Def. endoderm	Wt	NA	Pijuan-Sala	22.5766
cell_4558	GGACGCTGGGTGAG	E7.5	Caudal epiblast	Wt	NA	Pijuan-Sala	18.4917
cell_4559	GGACGCTGTATCTC	E7.5	Primitive Streak	Wt	NA	Pijuan-Sala	16.4659
cell_4577	GGAGTTTGTGTGCA	E7.5	Anterior Primitive Streak	Wt	NA	Pijuan-Sala	29.153
cell_4585	GGCAAGGAACCCAA	E7.5	Gut	Wt	NA	Pijuan-Sala	31.54
cell_4596	GGCCACGATCTATC	E7.5	Epiblast	Wt	NA	Pijuan-Sala	12.2526
cell_4605	GGCTAAACGCGTTA	E7.5	Primitive Streak	Wt	NA	Pijuan-Sala	15.3245
cell_4630	GGGATTACCACTAG	E7.5	Primitive Streak	Wt	NA	Pijuan-Sala	17.4999
cell_4636	GGGCCATGTCAGAC	E7.5	Def. endoderm	Wt	NA	Pijuan-Sala	22.5097
cell_4647	GGTAAAGATTGTGG	E7.5	Gut	Wt	NA	Pijuan-Sala	33.1485
cell_4648	GGTACAACCACTGA	E7.5	Caudal epiblast	Wt	NA	Pijuan-Sala	16.8117
cell_4652	GGTACTGAAGCGTT	E7.5	Def. endoderm	Wt	NA	Pijuan-Sala	30.9001
cell_4655	GGTATCGAAACGTC	E7.5	Def. endoderm	Wt	NA	Pijuan-Sala	30.6287
cell_4665	GGTGGAGAAGCGGA	E7.5	Epiblast	Wt	NA	Pijuan-Sala	5.58775
cell_4670	GTAAGCTGTTCAGG	E7.5	Epiblast	Wt	NA	Pijuan-Sala	12.2526
cell_4672	GTAATAACTATGGC	E7.5	Epiblast	Wt	NA	Pijuan-Sala	7.04225
cell_4676	GTACAGTGGAGGTG	E7.5	Epiblast	Wt	NA	Pijuan-Sala	10.0843
cell_4680	GTACGTGAAAGAGT	E7.5	Primitive Streak	Wt	NA	Pijuan-Sala	15.814
cell_4681	GTACGTGAACGGGA	E7.5	Epiblast	Wt	NA	Pijuan-Sala	14.0334
cell_4691	GTAGACTGTTGCAG	E7.5	Epiblast	Wt	NA	Pijuan-Sala	12.2526
cell_4699	GTAGGTACTGCTAG	E7.5	Anterior Primitive Streak	Wt	NA	Pijuan-Sala	26.439
cell_4703	GTAGTGACTCGCTC	E7.5	Primitive Streak	Wt	NA	Pijuan-Sala	9.45971
cell_4713	GTATTCACTGCAAC	E7.5	Def. endoderm	Wt	NA	Pijuan-Sala	31.1409
cell_4716	GTCACAGAACCTAG	E7.5	Primitive Streak	Wt	NA	Pijuan-Sala	15.9645
cell_4717	GTCACAGATCCCGT	E7.5	Epiblast	Wt	NA	Pijuan-Sala	14.3147
cell_4720	GTCACCTGAGGTCT	E7.5	Primitive Streak	Wt	NA	Pijuan-Sala	6.76635
cell_4726	GTCCAAGATGTCAG	E7.5	Primitive Streak	Wt	NA	Pijuan-Sala	15.2331
cell_4729	GTCCACTGCATGCA	E7.5	Epiblast	Wt	NA	Pijuan-Sala	9.44214
cell_4736	GTCGCACTGTAAGA	E7.5	Epiblast	Wt	NA	Pijuan-Sala	6.15871
cell_4738	GTCTAACTACCAAC	E7.5	Primitive Streak	Wt	NA	Pijuan-Sala	17.2524
cell_4741	GTCTAACTGATAGA	E7.5	Primitive Streak	Wt	NA	Pijuan-Sala	15.2248
cell_4749	GTGATCGACATACG	E7.5	Epiblast	Wt	NA	Pijuan-Sala	12.0164
cell_4752	GTGCAAACGGAAAT	E7.5	Primitive Streak	Wt	NA	Pijuan-Sala	16.4693
cell_4760	GTGTAGTGAGCACT	E7.5	Primitive Streak	Wt	NA	Pijuan-Sala	9.53343
cell_4766	GTGTGATGCAACTG	E7.5	Caudal epiblast	Wt	NA	Pijuan-Sala	18.3072
cell_4774	GTTAACCTTTCGCC	E7.5	Epiblast	Wt	NA	Pijuan-Sala	19.475
cell_4775	GTTAACCTTTGGTG	E7.5	Def. endoderm	Wt	NA	Pijuan-Sala	31.1956
cell_4782	GTTATCTGGCCATA	E7.5	Anterior Primitive Streak	Wt	NA	Pijuan-Sala	24.5294
cell_4785	GTTATGCTCATGGT	E7.5	Caudal epiblast	Wt	NA	Pijuan-Sala	18.6964
cell_4788	GTTCAGGACCTACC	E7.5	Gut	Wt	NA	Pijuan-Sala	32.363
cell_4790	GTTCATACGGTAGG	E7.5	Def. endoderm	Wt	NA	Pijuan-Sala	22.5919
cell_4792	GTTCATACTCTCGC	E7.5	Caudal epiblast	Wt	NA	Pijuan-Sala	19.6361
cell_4799	GTTGGATGCGTCTC	E7.5	Epiblast	Wt	NA	Pijuan-Sala	9.44214
cell_4800	GTTGGATGGACGAG	E7.5	Anterior Primitive Streak	Wt	NA	Pijuan-Sala	30.2614
cell_4812	TAAATGTGTCACCC	E7.5	Epiblast	Wt	NA	Pijuan-Sala	6.50949
cell_4816	TAACAATGCTCGCT	E7.5	Primitive Streak	Wt	NA	Pijuan-Sala	14.9125
cell_4824	TAAGAACTCTCAAG	E7.5	Primitive Streak	Wt	NA	Pijuan-Sala	8.73825
cell_4826	TAAGATACCATGGT	E7.5	Def. endoderm	Wt	NA	Pijuan-Sala	26.973
cell_4836	TAAGCTCTCGAGAG	E7.5	Epiblast	Wt	NA	Pijuan-Sala	7.47804
cell_4839	TAAGGGCTCCGCTT	E7.5	Anterior Primitive Streak	Wt	NA	Pijuan-Sala	30.931
cell_4840	TAAGGGCTTGCGTA	E7.5	Caudal epiblast	Wt	NA	Pijuan-Sala	17.2637
cell_4851	TAATGCCTGGTGGA	E7.5	Primitive Streak	Wt	NA	Pijuan-Sala	9.49098
cell_4853	TACAAATGTACGAC	E7.5	Gut	Wt	NA	Pijuan-Sala	32.959
cell_4889	TACTCTGATCAGTG	E7.5	Caudal epiblast	Wt	NA	Pijuan-Sala	18.2913
cell_4895	TACTGTTGTGATGC	E7.5	Caudal epiblast	Wt	NA	Pijuan-Sala	17.8209
cell_4898	TAGAAACTGGTCAT	E7.5	Primitive Streak	Wt	NA	Pijuan-Sala	17.2238
cell_4901	TAGACGTGCGGGAA	E7.5	Epiblast	Wt	NA	Pijuan-Sala	14.4168
cell_4907	TAGATCCTGCGTAT	E7.5	Epiblast	Wt	NA	Pijuan-Sala	13.6033
cell_4917	TAGCTACTATTCTC	E7.5	Epiblast	Wt	NA	Pijuan-Sala	13.1721
cell_4928	TAGGCTGACGATAC	E7.5	Epiblast	Wt	NA	Pijuan-Sala	9.44214
cell_4930	TAGGCTGATTGCAG	E7.5	Def. endoderm	Wt	NA	Pijuan-Sala	22.4882
cell_4932	TAGGTCGATCCTTA	E7.5	Def. endoderm	Wt	NA	Pijuan-Sala	22.5097
cell_4934	TAGGTGACCCGATA	E7.5	Primitive Streak	Wt	NA	Pijuan-Sala	9.25703
cell_4941	TAGTAATGCCAACA	E7.5	Epiblast	Wt	NA	Pijuan-Sala	13.8237
cell_4943	TAGTACCTGTTTCT	E7.5	Epiblast	Wt	NA	Pijuan-Sala	6.09257
cell_4955	TAGTTAGATATGGC	E7.5	Primitive Streak	Wt	NA	Pijuan-Sala	15.8556
cell_4974	TATCAAGAATCTTC	E7.5	Epiblast	Wt	NA	Pijuan-Sala	9.52064
cell_4977	TATCAAGATTCCGC	E7.5	Epiblast	Wt	NA	Pijuan-Sala	13.237
cell_4979	TATCACTGTAAGGA	E7.5	Primitive Streak	Wt	NA	Pijuan-Sala	22.5764
cell_4980	TATCACTGTTCTTG	E7.5	Epiblast	Wt	NA	Pijuan-Sala	6.97045
cell_4985	TATCCTGAGCCTTC	E7.5	Primitive Streak	Wt	NA	Pijuan-Sala	15.2331
cell_4989	TATCGACTGTTGTG	E7.5	Epiblast	Wt	NA	Pijuan-Sala	12.7845
cell_4993	TATCGTACTGCTAG	E7.5	Epiblast	Wt	NA	Pijuan-Sala	6.38887
cell_5001	TATGAATGCTGACA	E7.5	Primitive Streak	Wt	NA	Pijuan-Sala	6.09257
cell_5004	TATGCGGAAACGTC	E7.5	Epiblast	Wt	NA	Pijuan-Sala	9.44214
cell_5008	TATGCGGAGGTGTT	E7.5	Epiblast	Wt	NA	Pijuan-Sala	9.39105
cell_5009	TATGCGGATTCGGA	E7.5	Gut	Wt	NA	Pijuan-Sala	33.3454
cell_5012	TATGGTCTCATTGG	E7.5	Primitive Streak	Wt	NA	Pijuan-Sala	5.45884
cell_5015	TATGTCACCTGTCC	E7.5	Primitive Streak	Wt	NA	Pijuan-Sala	16.8233
cell_5017	TATGTCACTGTCAG	E7.5	Gut	Wt	NA	Pijuan-Sala	33.7313
cell_5018	TATGTCTGTTGCAG	E7.5	Primitive Streak	Wt	NA	Pijuan-Sala	6.35509
cell_5020	TATGTGCTGAGGTG	E7.5	Anterior Primitive Streak	Wt	NA	Pijuan-Sala	30.2614
cell_5024	TCAACACTCATTTC	E7.5	Epiblast	Wt	NA	Pijuan-Sala	8.68375
cell_5026	TCAAGGTGAGATGA	E7.5	Primitive Streak	Wt	NA	Pijuan-Sala	16.5245
cell_5032	TCAATCACTGGTAC	E7.5	Def. endoderm	Wt	NA	Pijuan-Sala	32.2223
cell_5041	TCACCTCTTGTTCT	E7.5	Epiblast	Wt	NA	Pijuan-Sala	6.73545
cell_5043	TCACGAGACCTGAA	E7.5	Caudal epiblast	Wt	NA	Pijuan-Sala	19.4404
cell_5055	TCAGCAGATGTGAC	E7.5	Epiblast	Wt	NA	Pijuan-Sala	14.2007
cell_5058	TCAGGATGCTACGA	E7.5	Epiblast	Wt	NA	Pijuan-Sala	13.8149
cell_5062	TCAGTGGAACTGTG	E7.5	Gut	Wt	NA	Pijuan-Sala	33.9782
cell_5067	TCATCATGACGACT	E7.5	Epiblast	Wt	NA	Pijuan-Sala	13.2374
cell_5069	TCATCCCTAGATCC	E7.5	Epiblast	Wt	NA	Pijuan-Sala	12.978
cell_5075	TCCACGTGCAGTCA	E7.5	Def. endoderm	Wt	NA	Pijuan-Sala	22.5753
cell_5077	TCCAGAGACACACA	E7.5	Def. endoderm	Wt	NA	Pijuan-Sala	30.0545
cell_5079	TCCATAACGAACTC	E7.5	Epiblast	Wt	NA	Pijuan-Sala	5.98312
cell_5082	TCCATAACTTCTGT	E7.5	Anterior Primitive Streak	Wt	NA	Pijuan-Sala	23.5913
cell_5096	TCCGGACTAACGTC	E7.5	Epiblast	Wt	NA	Pijuan-Sala	6.50949
cell_5103	TCCTATGAAAAACG	E7.5	Epiblast	Wt	NA	Pijuan-Sala	6.2827
cell_5110	TCGACCTGTAACGC	E7.5	Epiblast	Wt	NA	Pijuan-Sala	7.4534
cell_5117	TCGATACTGGAACG	E7.5	Epiblast	Wt	NA	Pijuan-Sala	6.07904
cell_5118	TCGATTTGAAGAAC	E7.5	Epiblast	Wt	NA	Pijuan-Sala	6.38887
cell_5119	TCGATTTGTTCAGG	E7.5	Epiblast	Wt	NA	Pijuan-Sala	6.24699
cell_5139	TCTAACTGAAGTAG	E7.5	Epiblast	Wt	NA	Pijuan-Sala	7.53435
cell_5141	TCTAAGCTCGATAC	E7.5	Primitive Streak	Wt	NA	Pijuan-Sala	22.8427
cell_5152	TCTCTAGAGAGGTG	E7.5	Epiblast	Wt	NA	Pijuan-Sala	9.44214
cell_5158	TCTTCAGAGAGGGT	E7.5	Primitive Streak	Wt	NA	Pijuan-Sala	17.4638
cell_5160	TGAACCGATAACCG	E7.5	Primitive Streak	Wt	NA	Pijuan-Sala	9.44214
cell_5167	TGACCGCTGGAAGC	E7.5	Primitive Streak	Wt	NA	Pijuan-Sala	16.2535
cell_5169	TGACCGCTTTTGTC	E7.5	Epiblast	Wt	NA	Pijuan-Sala	12.5254
cell_5171	TGACGATGGATACC	E7.5	Epiblast	Wt	NA	Pijuan-Sala	6.38887
cell_5176	TGACTTTGCCGTTC	E7.5	Def. endoderm	Wt	NA	Pijuan-Sala	32.2231
cell_5179	TGAGACACTGAGGG	E7.5	Epiblast	Wt	NA	Pijuan-Sala	6.76586
cell_5182	TGAGCTGAGGATCT	E7.5	Def. endoderm	Wt	NA	Pijuan-Sala	31.2672
cell_5186	TGAGGTACACTGTG	E7.5	Gut	Wt	NA	Pijuan-Sala	33.0261
cell_5187	TGAGGTACCTTACT	E7.5	Caudal epiblast	Wt	NA	Pijuan-Sala	19.3679
cell_5192	TGATAAACACGGTT	E7.5	Epiblast	Wt	NA	Pijuan-Sala	9.44214
cell_5196	TGATATGACCAGTA	E7.5	Primitive Streak	Wt	NA	Pijuan-Sala	23.8863
cell_5208	TGCACAGATTGCTT	E7.5	Primitive Streak	Wt	NA	Pijuan-Sala	16.7873
cell_5209	TGCACGCTTAGAAG	E7.5	Def. endoderm	Wt	NA	Pijuan-Sala	22.4779
cell_5220	TGCCAGCTGGTTCA	E7.5	Primitive Streak	Wt	NA	Pijuan-Sala	16.1987
cell_5222	TGCCCAACCCCTTG	E7.5	Def. endoderm	Wt	NA	Pijuan-Sala	22.5624
cell_5228	TGCGAAACTCGCCT	E7.5	Epiblast	Wt	NA	Pijuan-Sala	7.80729
cell_5237	TGCGTAGATGGCAT	E7.5	Caudal epiblast	Wt	NA	Pijuan-Sala	18.0364
cell_5238	TGCGTAGATGTCCC	E7.5	Gut	Wt	NA	Pijuan-Sala	34.5984
cell_5249	TGGAAAGATTAGGC	E7.5	Epiblast	Wt	NA	Pijuan-Sala	7.55938
cell_5251	TGGAACACAGCTCA	E7.5	Def. endoderm	Wt	NA	Pijuan-Sala	30.2564
cell_5256	TGGAAGCTGATAAG	E7.5	Epiblast	Wt	NA	Pijuan-Sala	12.0108
cell_5259	TGGACTGATGTGAC	E7.5	Epiblast	Wt	NA	Pijuan-Sala	6.21402
cell_5264	TGGATGTGACGACT	E7.5	Def. endoderm	Wt	NA	Pijuan-Sala	30.4847
cell_5267	TGGCACCTATCAGC	E7.5	Gut	Wt	NA	Pijuan-Sala	22.5097
cell_5272	TGGTAGTGTGACCA	E7.5	Caudal epiblast	Wt	NA	Pijuan-Sala	15.291
cell_5282	TGTAACCTCTTACT	E7.5	Epiblast	Wt	NA	Pijuan-Sala	7.16645
cell_5284	TGTAATGAAGCTCA	E7.5	Caudal epiblast	Wt	NA	Pijuan-Sala	17.475
cell_5303	TGTCTAACGAATAG	E7.5	Epiblast	Wt	NA	Pijuan-Sala	9.9609
cell_5307	TGTGACGAGCTTCC	E7.5	Epiblast	Wt	NA	Pijuan-Sala	9.44214
cell_5313	TGTGAGTGATGACC	E7.5	Primitive Streak	Wt	NA	Pijuan-Sala	15.267
cell_5321	TGTTACTGGTTTCT	E7.5	Primitive Streak	Wt	NA	Pijuan-Sala	4.90632
cell_5322	TTAACCACGTCAAC	E7.5	Caudal epiblast	Wt	NA	Pijuan-Sala	18.0045
cell_5323	TTAACCACTGACCA	E7.5	Epiblast	Wt	NA	Pijuan-Sala	6.26554
cell_5326	TTACACACGATACC	E7.5	Epiblast	Wt	NA	Pijuan-Sala	13.8982
cell_5327	TTACACACTACAGC	E7.5	Epiblast	Wt	NA	Pijuan-Sala	6.50949
cell_5336	TTAGAATGACACCA	E7.5	Epiblast	Wt	NA	Pijuan-Sala	13.2216
cell_5337	TTAGAATGCTCGCT	E7.5	Epiblast	Wt	NA	Pijuan-Sala	13.1431
cell_5344	TTAGGTCTCGACTA	E7.5	Primitive Streak	Wt	NA	Pijuan-Sala	16.4943
cell_5349	TTAGTCACTACTCT	E7.5	Gut	Wt	NA	Pijuan-Sala	33.2381
cell_5350	TTAGTCACTGATGC	E7.5	Primitive Streak	Wt	NA	Pijuan-Sala	15.2331
cell_5384	TTCCTAGATGTCAG	E7.5	Primitive Streak	Wt	NA	Pijuan-Sala	14.2491
cell_5389	TTCGGAGACTAGAC	E7.5	Caudal epiblast	Wt	NA	Pijuan-Sala	19.1509
cell_5399	TTGACACTACCTTT	E7.5	Gut	Wt	NA	Pijuan-Sala	32.7246
cell_5405	TTGAGGTGTTTGTC	E7.5	Epiblast	Wt	NA	Pijuan-Sala	9.45971
cell_5413	TTGCTATGAGCTAC	E7.5	Epiblast	Wt	NA	Pijuan-Sala	6.38887
cell_5416	TTGGAGACGAACTC	E7.5	Epiblast	Wt	NA	Pijuan-Sala	14.2491
cell_5418	TTGGAGTGCTCGAA	E7.5	Epiblast	Wt	NA	Pijuan-Sala	13.4521
cell_5420	TTGGAGTGTCTATC	E7.5	Epiblast	Wt	NA	Pijuan-Sala	13.4652
cell_5421	TTGGGAACGCGAGA	E7.5	Epiblast	Wt	NA	Pijuan-Sala	11.0054
cell_5451	TTTGACTGAGTAGA	E7.5	Gut	Wt	NA	Pijuan-Sala	33.163
cell_5453	TTTGCATGGCCAAT	E7.5	Primitive Streak	Wt	NA	Pijuan-Sala	15.2331
cell_5455	TTTGCATGGGCAAG	E7.5	Epiblast	Wt	NA	Pijuan-Sala	12.7365
cell_5456	AAACATACGCGAGA	E6.75	Epiblast	Wt	NA	Pijuan-Sala	9.31991
cell_5457	AAACATTGAACAGA	E6.75	Epiblast	Wt	NA	Pijuan-Sala	10.098
cell_5458	AAACATTGCGTAGT	E6.75	Epiblast	Wt	NA	Pijuan-Sala	11.2962
cell_5459	AAACGCACAAGAGT	E6.75	Epiblast	Wt	NA	Pijuan-Sala	10.0856
cell_5460	AAACGCACCTGCTC	E6.75	Epiblast	Wt	NA	Pijuan-Sala	11.83
cell_5461	AAACGCACGCATCA	E6.75	Epiblast	Wt	NA	Pijuan-Sala	10.2104
cell_5462	AAACGCTGAGGCGA	E6.75	Primitive Streak	Wt	NA	Pijuan-Sala	8.56768
cell_5463	AAACGCTGCTTAGG	E6.75	Epiblast	Wt	NA	Pijuan-Sala	9.52064
cell_5465	AAACGGCTTCTATC	E6.75	Epiblast	Wt	NA	Pijuan-Sala	Inf
cell_5466	AAACTTGACCTGTC	E6.75	Primitive Streak	Wt	NA	Pijuan-Sala	5.85464
cell_5467	AAAGACGAAGCCTA	E6.75	Epiblast	Wt	NA	Pijuan-Sala	9.78206
cell_5469	AAAGATCTTCGATG	E6.75	Epiblast	Wt	NA	Pijuan-Sala	10.0413
cell_5470	AAAGATCTTGGATC	E6.75	Primitive Streak	Wt	NA	Pijuan-Sala	8.75191
cell_5476	AAATCATGAGCTAC	E6.75	Primitive Streak	Wt	NA	Pijuan-Sala	9.59388
cell_5479	AAATCATGTCTCGC	E6.75	Primitive Streak	Wt	NA	Pijuan-Sala	9.67202
cell_5481	AAATCTGACTATTC	E6.75	Primitive Streak	Wt	NA	Pijuan-Sala	5.40231
cell_5482	AAATGGGAACTAGC	E6.75	Epiblast	Wt	NA	Pijuan-Sala	12.2412
cell_5483	AAATGTTGAGCGTT	E6.75	Epiblast	Wt	NA	Pijuan-Sala	11.1678
cell_5484	AAATGTTGGTGCAT	E6.75	Primitive Streak	Wt	NA	Pijuan-Sala	9.00411
cell_5485	AAATGTTGGTGTTG	E6.75	Epiblast	Wt	NA	Pijuan-Sala	10.9954
cell_5487	AACAAACTACGACT	E6.75	Primitive Streak	Wt	NA	Pijuan-Sala	6.24464
cell_5488	AACAAACTTGGTCA	E6.75	Epiblast	Wt	NA	Pijuan-Sala	9.38175
cell_5491	AACACGTGTACTTC	E6.75	Primitive Streak	Wt	NA	Pijuan-Sala	8.76734
cell_5496	AACCACGAGGTTCA	E6.75	Epiblast	Wt	NA	Pijuan-Sala	11.1914
cell_5500	AACCTACTGGTCAT	E6.75	Epiblast	Wt	NA	Pijuan-Sala	9.00143
cell_5501	AACCTACTTAAAGG	E6.75	Epiblast	Wt	NA	Pijuan-Sala	9.44214
cell_5502	AACCTACTTTGTCT	E6.75	Anterior Primitive Streak	Wt	NA	Pijuan-Sala	28.3623
cell_5504	AACCTTACTGAAGA	E6.75	Primitive Streak	Wt	NA	Pijuan-Sala	7.94826
cell_5505	AACCTTTGCCAAGT	E6.75	Primitive Streak	Wt	NA	Pijuan-Sala	8.57656
cell_5506	AACGCAACAAAACG	E6.75	Primitive Streak	Wt	NA	Pijuan-Sala	5.07299
cell_5508	AACGCAACGTTGGT	E6.75	Epiblast	Wt	NA	Pijuan-Sala	11.093
cell_5509	AACGCAACTGGCAT	E6.75	Epiblast	Wt	NA	Pijuan-Sala	11.7698
cell_5511	AACGCCCTGAATAG	E6.75	Primitive Streak	Wt	NA	Pijuan-Sala	9.4094
cell_5512	AACGGTACACCAGT	E6.75	Epiblast	Wt	NA	Pijuan-Sala	10.0547
cell_5513	AACGGTTGATTCCT	E6.75	Epiblast	Wt	NA	Pijuan-Sala	9.52064
cell_5515	AACGGTTGTTGGTG	E6.75	Epiblast	Wt	NA	Pijuan-Sala	12.4225
cell_5516	AACGTGTGCCCTTG	E6.75	Epiblast	Wt	NA	Pijuan-Sala	6.24464
cell_5517	AACGTGTGCCGTTC	E6.75	Primitive Streak	Wt	NA	Pijuan-Sala	8.25828
cell_5518	AACTACCTGTCACA	E6.75	Epiblast	Wt	NA	Pijuan-Sala	11.1868
cell_5519	AACTCGGATGGTGT	E6.75	Epiblast	Wt	NA	Pijuan-Sala	9.59388
cell_5520	AACTCTTGCTTAGG	E6.75	Epiblast	Wt	NA	Pijuan-Sala	10.1055
cell_5525	AAGACAGAAGCCAT	E6.75	Primitive Streak	Wt	NA	Pijuan-Sala	5.82326
cell_5526	AAGACAGACAGTCA	E6.75	Epiblast	Wt	NA	Pijuan-Sala	11.8687
cell_5530	AAGCACTGACTAGC	E6.75	Epiblast	Wt	NA	Pijuan-Sala	9.52064
cell_5531	AAGCACTGGTGTAC	E6.75	Epiblast	Wt	NA	Pijuan-Sala	6.92364
cell_5533	AAGCCATGATGACC	E6.75	Epiblast	Wt	NA	Pijuan-Sala	11.1605
cell_5534	AAGCCATGGAAAGT	E6.75	Epiblast	Wt	NA	Pijuan-Sala	12.1067
cell_5535	AAGCCATGGAATCC	E6.75	Epiblast	Wt	NA	Pijuan-Sala	11.093
cell_5536	AAGCCTGAACGCAT	E6.75	Primitive Streak	Wt	NA	Pijuan-Sala	23.6495
cell_5537	AAGCCTGACAACCA	E6.75	Epiblast	Wt	NA	Pijuan-Sala	12.4225
cell_5538	AAGCGACTATGCCA	E6.75	Epiblast	Wt	NA	Pijuan-Sala	10.7641
cell_5539	AAGCGTACACCTTT	E6.75	Epiblast	Wt	NA	Pijuan-Sala	9.40797
cell_5543	AAGGTCACCACCAA	E6.75	Epiblast	Wt	NA	Pijuan-Sala	10.1249
cell_5544	AAGGTCACCGTGAT	E6.75	Primitive Streak	Wt	NA	Pijuan-Sala	4.90632
cell_5546	AAGGTCACGGTACT	E6.75	Primitive Streak	Wt	NA	Pijuan-Sala	8.86104
cell_5547	AAGGTCTGAGAAGT	E6.75	Epiblast	Wt	NA	Pijuan-Sala	12.0944
cell_5548	AAGGTCTGTCGACA	E6.75	Primitive Streak	Wt	NA	Pijuan-Sala	8.89879
cell_5549	AAGTAACTCGCCTT	E6.75	Epiblast	Wt	NA	Pijuan-Sala	9.79188
cell_5550	AAGTAGGACCCACT	E6.75	Epiblast	Wt	NA	Pijuan-Sala	11.093
cell_5553	AATACTGAAGAAGT	E6.75	Epiblast	Wt	NA	Pijuan-Sala	12.2555
cell_5554	AATAGGGACACCAA	E6.75	Epiblast	Wt	NA	Pijuan-Sala	12.4225
cell_5556	AATAGGGAGACAGG	E6.75	Primitive Streak	Wt	NA	Pijuan-Sala	5.62338
cell_5557	AATATCGACCGCTT	E6.75	Epiblast	Wt	NA	Pijuan-Sala	11.818
cell_5558	AATCAAACAGTGCT	E6.75	Primitive Streak	Wt	NA	Pijuan-Sala	8.86629
cell_5560	AATCAAACCGTAGT	E6.75	Epiblast	Wt	NA	Pijuan-Sala	9.44214
cell_5561	AATCAAACGTGAGG	E6.75	Epiblast	Wt	NA	Pijuan-Sala	9.44214
cell_5565	AATCCTACCTGAAC	E6.75	Epiblast	Wt	NA	Pijuan-Sala	9.44214
cell_5570	AATGAGGACATACG	E6.75	Primitive Streak	Wt	NA	Pijuan-Sala	4.90632
cell_5571	AATGAGGAGCGGAA	E6.75	Epiblast	Wt	NA	Pijuan-Sala	12.4225
cell_5574	AATGGCTGCGTTGA	E6.75	Epiblast	Wt	NA	Pijuan-Sala	7.9534
cell_5576	AATGTAACCTGTGA	E6.75	Epiblast	Wt	NA	Pijuan-Sala	10.7641
cell_5577	AATTACGAAGTGTC	E6.75	Epiblast	Wt	NA	Pijuan-Sala	12.1284
cell_5580	AATTCCTGCACTCC	E6.75	Primitive Streak	Wt	NA	Pijuan-Sala	5.82326
cell_5582	AATTGATGAACCAC	E6.75	Epiblast	Wt	NA	Pijuan-Sala	10.271
cell_5583	ACAAAGGAACGACT	E6.75	Epiblast	Wt	NA	Pijuan-Sala	11.3156
cell_5584	ACAAATTGCGTACA	E6.75	Primitive Streak	Wt	NA	Pijuan-Sala	5.40214
cell_5587	ACAACCGAGTCGAT	E6.75	Primitive Streak	Wt	NA	Pijuan-Sala	8.84374
cell_5588	ACAAGCACCACTTT	E6.75	Epiblast	Wt	NA	Pijuan-Sala	9.44214
cell_5591	ACAATAACGCGATT	E6.75	Primitive Streak	Wt	NA	Pijuan-Sala	5.06068
cell_5592	ACAATAACGGTCAT	E6.75	Primitive Streak	Wt	NA	Pijuan-Sala	7.9534
cell_5593	ACAATTGAGCCCTT	E6.75	Primitive Streak	Wt	NA	Pijuan-Sala	8.7705
cell_5594	ACACAGACCTAGAC	E6.75	Epiblast	Wt	NA	Pijuan-Sala	9.84388
cell_5595	ACACAGACCTGAAC	E6.75	Epiblast	Wt	NA	Pijuan-Sala	11.1561
cell_5596	ACACAGACGTGAGG	E6.75	Epiblast	Wt	NA	Pijuan-Sala	9.33193
cell_5599	ACACGTGACGCATA	E6.75	Epiblast	Wt	NA	Pijuan-Sala	12.2526
cell_5600	ACACGTGAGGTGTT	E6.75	Epiblast	Wt	NA	Pijuan-Sala	9.59388
cell_5603	ACAGGTACGGAGCA	E6.75	Epiblast	Wt	NA	Pijuan-Sala	10.4105
cell_5604	ACAGGTACTCAGTG	E6.75	Epiblast	Wt	NA	Pijuan-Sala	12.3995
cell_5605	ACAGTGACTTAGGC	E6.75	Epiblast	Wt	NA	Pijuan-Sala	11.826
cell_5609	ACATGGTGGGTCTA	E6.75	Epiblast	Wt	NA	Pijuan-Sala	11.2813
cell_5610	ACATTCTGCTTCCG	E6.75	Epiblast	Wt	NA	Pijuan-Sala	11.1577
cell_5612	ACCAACGAGGTGAG	E6.75	Primitive Streak	Wt	NA	Pijuan-Sala	7.25255
cell_5613	ACCAACGATCCAGA	E6.75	Primitive Streak	Wt	NA	Pijuan-Sala	8.15967
cell_5614	ACCACAGAGTCGAT	E6.75	Primitive Streak	Wt	NA	Pijuan-Sala	3.40112
cell_5616	ACCACGCTAGCACT	E6.75	Epiblast	Wt	NA	Pijuan-Sala	9.84603
cell_5617	ACCACGCTCAGATC	E6.75	Epiblast	Wt	NA	Pijuan-Sala	10.1055
cell_5618	ACCACGCTCCCACT	E6.75	Epiblast	Wt	NA	Pijuan-Sala	6.92364
cell_5619	ACCAGCCTTCGTAG	E6.75	Primitive Streak	Wt	NA	Pijuan-Sala	5.82326
cell_5620	ACCAGCCTTTGGCA	E6.75	Epiblast	Wt	NA	Pijuan-Sala	11.818
cell_5622	ACCAGTGACTCAGA	E6.75	Epiblast	Wt	NA	Pijuan-Sala	6.38887
cell_5625	ACCATTACCTCTCG	E6.75	Epiblast	Wt	NA	Pijuan-Sala	11.093
cell_5627	ACCCACTGGCGAAG	E6.75	Epiblast	Wt	NA	Pijuan-Sala	9.59388
cell_5628	ACCCAGCTACCTAG	E6.75	Epiblast	Wt	NA	Pijuan-Sala	12.2179
cell_5631	ACCCTCGAGACTAC	E6.75	Epiblast	Wt	NA	Pijuan-Sala	9.3743
cell_5632	ACCCTCGAGGGAGT	E6.75	Primitive Streak	Wt	NA	Pijuan-Sala	6.22134
cell_5633	ACCCTCGATAAGCC	E6.75	Epiblast	Wt	NA	Pijuan-Sala	9.55291
cell_5635	ACCGCGGAACGCTA	E6.75	Primitive Streak	Wt	NA	Pijuan-Sala	8.57656
cell_5637	ACCGTGCTTGGAAA	E6.75	Primitive Streak	Wt	NA	Pijuan-Sala	7.03633
cell_5638	ACCTATTGGGGATG	E6.75	Epiblast	Wt	NA	Pijuan-Sala	9.84244
cell_5639	ACCTCCGAAAGGCG	E6.75	Epiblast	Wt	NA	Pijuan-Sala	12.4225
cell_5640	ACCTCCGAACAGCT	E6.75	Epiblast	Wt	NA	Pijuan-Sala	9.13931
cell_5641	ACCTCCGAGAGCAG	E6.75	Epiblast	Wt	NA	Pijuan-Sala	10.1747
cell_5642	ACCTCCGATCGTTT	E6.75	Epiblast	Wt	NA	Pijuan-Sala	9.3743
cell_5644	ACCTGAGAAAGTGA	E6.75	Epiblast	Wt	NA	Pijuan-Sala	11.3036
cell_5645	ACCTGAGAAGCGGA	E6.75	Primitive Streak	Wt	NA	Pijuan-Sala	5.82326
cell_5648	ACGAACACCTAAGC	E6.75	Epiblast	Wt	NA	Pijuan-Sala	10.7641
cell_5649	ACGAACTGAGTCAC	E6.75	Epiblast	Wt	NA	Pijuan-Sala	9.3743
cell_5650	ACGAACTGCAGAAA	E6.75	Epiblast	Wt	NA	Pijuan-Sala	11.818
cell_5652	ACGAACTGGGGATG	E6.75	Anterior Primitive Streak	Wt	NA	Pijuan-Sala	4.90632
cell_5653	ACGACAACTCCCAC	E6.75	Epiblast	Wt	NA	Pijuan-Sala	11.7658
cell_5654	ACGATCGACCGATA	E6.75	Primitive Streak	Wt	NA	Pijuan-Sala	8.77599
cell_5655	ACGATGACTCAGAC	E6.75	Epiblast	Wt	NA	Pijuan-Sala	11.8083
cell_5659	ACGCACCTCCTCCA	E6.75	Epiblast	Wt	NA	Pijuan-Sala	Inf
cell_5660	ACGCCACTCATTCT	E6.75	Epiblast	Wt	NA	Pijuan-Sala	11.1868
cell_5661	ACGCCACTCGAATC	E6.75	Epiblast	Wt	NA	Pijuan-Sala	9.41471
cell_5663	ACGCCGGAGTCGTA	E6.75	Primitive Streak	Wt	NA	Pijuan-Sala	8.57656
cell_5664	ACGCCTTGGAAACA	E6.75	Primitive Streak	Wt	NA	Pijuan-Sala	5.95394
cell_5666	ACGCGGTGCCAAGT	E6.75	Epiblast	Wt	NA	Pijuan-Sala	9.35509
cell_5669	ACGCTCACCTGTTT	E6.75	Epiblast	Wt	NA	Pijuan-Sala	11.1625
cell_5671	ACGGAACTTGACAC	E6.75	Epiblast	Wt	NA	Pijuan-Sala	9.52064
cell_5672	ACGGAGGAAACCAC	E6.75	Epiblast	Wt	NA	Pijuan-Sala	7.71256
cell_5673	ACGGATTGGACAGG	E6.75	Epiblast	Wt	NA	Pijuan-Sala	11.1661
cell_5674	ACGGGAGACTGACA	E6.75	Epiblast	Wt	NA	Pijuan-Sala	11.7468
cell_5676	ACGGTATGCATGAC	E6.75	Epiblast	Wt	NA	Pijuan-Sala	11.7353
cell_5677	ACGGTATGTAACGC	E6.75	Anterior Primitive Streak	Wt	NA	Pijuan-Sala	28.7046
cell_5679	ACGGTCCTGGTCAT	E6.75	Epiblast	Wt	NA	Pijuan-Sala	11.1495
cell_5680	ACGTAGACGGTAGG	E6.75	Epiblast	Wt	NA	Pijuan-Sala	10.0631
cell_5682	ACGTCAGAATTCGG	E6.75	Epiblast	Wt	NA	Pijuan-Sala	9.59182
cell_5684	ACGTCCTGTCGTTT	E6.75	Epiblast	Wt	NA	Pijuan-Sala	9.48874
cell_5685	ACGTCCTGTGAGGG	E6.75	Primitive Streak	Wt	NA	Pijuan-Sala	5.82326
cell_5686	ACGTCCTGTGTTCT	E6.75	Primitive Streak	Wt	NA	Pijuan-Sala	8.55531
cell_5689	ACGTCGCTCTGGAT	E6.75	Epiblast	Wt	NA	Pijuan-Sala	12.5405
cell_5690	ACGTGCCTCGGAGA	E6.75	Epiblast	Wt	NA	Pijuan-Sala	9.54474
cell_5691	ACGTGCCTGCAGTT	E6.75	Primitive Streak	Wt	NA	Pijuan-Sala	5.82326
cell_5701	ACTACTACCTCAGA	E6.75	Primitive Streak	Wt	NA	Pijuan-Sala	8.57656
cell_5702	ACTACTACTGTGCA	E6.75	Epiblast	Wt	NA	Pijuan-Sala	12.0592
cell_5703	ACTAGGTGTAGCCA	E6.75	Epiblast	Wt	NA	Pijuan-Sala	9.35362
cell_5704	ACTATCACCCGTAA	E6.75	Epiblast	Wt	NA	Pijuan-Sala	11.5295
cell_5705	ACTCAGGACTTGGA	E6.75	Epiblast	Wt	NA	Pijuan-Sala	6.92364
cell_5707	ACTCGAGAGGCATT	E6.75	Epiblast	Wt	NA	Pijuan-Sala	11.1501
cell_5708	ACTCGAGAGTAAAG	E6.75	Epiblast	Wt	NA	Pijuan-Sala	12.2848
cell_5709	ACTCTATGGGAACG	E6.75	Epiblast	Wt	NA	Pijuan-Sala	12.3994
cell_5712	ACTCTATGTTAGGC	E6.75	Primitive Streak	Wt	NA	Pijuan-Sala	5.05905
cell_5713	ACTCTCCTACCCAA	E6.75	Epiblast	Wt	NA	Pijuan-Sala	11.9992
cell_5714	ACTGAGACGTCTGA	E6.75	Epiblast	Wt	NA	Pijuan-Sala	11.093
cell_5715	ACTGAGACTTGGTG	E6.75	Epiblast	Wt	NA	Pijuan-Sala	9.59388
cell_5717	ACTGCCACCTTGTT	E6.75	Epiblast	Wt	NA	Pijuan-Sala	11.1818
cell_5719	ACTGCCTGCATACG	E6.75	Primitive Streak	Wt	NA	Pijuan-Sala	8.04254
cell_5720	ACTGCCTGTCCCGT	E6.75	Epiblast	Wt	NA	Pijuan-Sala	11.2356
cell_5721	ACTGCCTGTGAACC	E6.75	Epiblast	Wt	NA	Pijuan-Sala	9.44214
cell_5723	ACTGGCCTATTCTC	E6.75	Primitive Streak	Wt	NA	Pijuan-Sala	8.76133
cell_5725	ACTGTTACGGAGTG	E6.75	Epiblast	Wt	NA	Pijuan-Sala	9.44214
cell_5727	ACTTAAGAACTACG	E6.75	Epiblast	Wt	NA	Pijuan-Sala	9.44214
cell_5729	ACTTCCCTTATGGC	E6.75	Epiblast	Wt	NA	Pijuan-Sala	11.1551
cell_5730	ACTTGACTTGGCAT	E6.75	Primitive Streak	Wt	NA	Pijuan-Sala	6.33369
cell_5733	ACTTTGTGCTCCAC	E6.75	Primitive Streak	Wt	NA	Pijuan-Sala	6.92364
cell_5734	AGAAACGAGGTTTG	E6.75	Epiblast	Wt	NA	Pijuan-Sala	11.818
cell_5735	AGAAAGTGCTTCTA	E6.75	Epiblast	Wt	NA	Pijuan-Sala	10.0426
cell_5739	AGAAGATGACACCA	E6.75	Epiblast	Wt	NA	Pijuan-Sala	10.4743
cell_5740	AGAAGATGAGTTCG	E6.75	Primitive Streak	Wt	NA	Pijuan-Sala	9.59388
cell_5742	AGAATACTGAGAGC	E6.75	Epiblast	Wt	NA	Pijuan-Sala	11.093
cell_5743	AGAATACTGTCGTA	E6.75	Epiblast	Wt	NA	Pijuan-Sala	11.513
cell_5745	AGAATGGAGGACGA	E6.75	Epiblast	Wt	NA	Pijuan-Sala	11.9659
cell_5749	AGACACACCGCAAT	E6.75	Epiblast	Wt	NA	Pijuan-Sala	12.0997
cell_5750	AGACACACGGACGA	E6.75	Epiblast	Wt	NA	Pijuan-Sala	9.31991
cell_5754	AGACCTGAAAGTGA	E6.75	Epiblast	Wt	NA	Pijuan-Sala	11.9821
cell_5756	AGACTTCTTAGACC	E6.75	Epiblast	Wt	NA	Pijuan-Sala	6.92364
cell_5757	AGACTTCTTCTCTA	E6.75	Epiblast	Wt	NA	Pijuan-Sala	10.1081
cell_5760	AGAGATGAGTCGAT	E6.75	Epiblast	Wt	NA	Pijuan-Sala	9.52064
cell_5761	AGAGCGGAGCGTTA	E6.75	Primitive Streak	Wt	NA	Pijuan-Sala	9.04646
cell_5763	AGAGCTACACAGCT	E6.75	Epiblast	Wt	NA	Pijuan-Sala	12.2526
cell_5766	AGAGGTCTACGGAG	E6.75	Epiblast	Wt	NA	Pijuan-Sala	6.92364
cell_5768	AGAGGTCTCCGCTT	E6.75	Primitive Streak	Wt	NA	Pijuan-Sala	5.841
cell_5773	AGAGTGCTCCGTAA	E6.75	Epiblast	Wt	NA	Pijuan-Sala	9.29385
cell_5775	AGATATACGAGGTG	E6.75	Epiblast	Wt	NA	Pijuan-Sala	9.52064
cell_5776	AGATATACTCCAAG	E6.75	Primitive Streak	Wt	NA	Pijuan-Sala	8.86104
cell_5778	AGATCGTGAGACTC	E6.75	Primitive Streak	Wt	NA	Pijuan-Sala	8.56433
cell_5779	AGATCTCTCTTCCG	E6.75	Epiblast	Wt	NA	Pijuan-Sala	9.33956
cell_5780	AGATCTCTGGTTCA	E6.75	Epiblast	Wt	NA	Pijuan-Sala	10.6739
cell_5783	AGATTCCTCGCCTT	E6.75	Epiblast	Wt	NA	Pijuan-Sala	10.4725
cell_5784	AGATTCCTGCATAC	E6.75	Primitive Streak	Wt	NA	Pijuan-Sala	6.76635
cell_5788	AGCAACACAGCAAA	E6.75	Epiblast	Wt	NA	Pijuan-Sala	9.31991
cell_5789	AGCATGACTCGTTT	E6.75	Epiblast	Wt	NA	Pijuan-Sala	9.93782
cell_5790	AGCCAATGCTGTTT	E6.75	Epiblast	Wt	NA	Pijuan-Sala	10.1249
cell_5791	AGCCAATGTCATTC	E6.75	Epiblast	Wt	NA	Pijuan-Sala	10.1747
cell_5792	AGCCGGTGAAAGTG	E6.75	Primitive Streak	Wt	NA	Pijuan-Sala	5.82326
cell_5793	AGCCGGTGGGTATC	E6.75	Primitive Streak	Wt	NA	Pijuan-Sala	6.34096
cell_5796	AGCCGTCTTGCCCT	E6.75	Epiblast	Wt	NA	Pijuan-Sala	10.1747
cell_5798	AGCCTCTGTTGGTG	E6.75	Epiblast	Wt	NA	Pijuan-Sala	9.55887
cell_5800	AGCGAACTCTTGGA	E6.75	Epiblast	Wt	NA	Pijuan-Sala	10.5258
cell_5801	AGCGCTCTGCTCCT	E6.75	Primitive Streak	Wt	NA	Pijuan-Sala	8.75645
cell_5803	AGCGGCACGTTGCA	E6.75	Epiblast	Wt	NA	Pijuan-Sala	11.1514
cell_5804	AGCGGCACTGACAC	E6.75	Epiblast	Wt	NA	Pijuan-Sala	9.60681
cell_5808	AGCGTAACCTTCGC	E6.75	Epiblast	Wt	NA	Pijuan-Sala	11.1921
cell_5811	AGCTGAACCGACTA	E6.75	Epiblast	Wt	NA	Pijuan-Sala	6.11005
cell_5812	AGCTGTGAAAGCAA	E6.75	Epiblast	Wt	NA	Pijuan-Sala	10.1564
cell_5814	AGCTGTGAGATAGA	E6.75	Epiblast	Wt	NA	Pijuan-Sala	12.3564
cell_5815	AGCTGTGATGAGCT	E6.75	Epiblast	Wt	NA	Pijuan-Sala	11.1661
cell_5817	AGCTTTACCGATAC	E6.75	Epiblast	Wt	NA	Pijuan-Sala	11.2496
cell_5819	AGCTTTACTTACTC	E6.75	Primitive Streak	Wt	NA	Pijuan-Sala	6.76772
cell_5822	AGGAACCTTCCAAG	E6.75	Epiblast	Wt	NA	Pijuan-Sala	9.44214
cell_5823	AGGAACCTTCTAGG	E6.75	Epiblast	Wt	NA	Pijuan-Sala	12.0592
cell_5827	AGGACACTAGCATC	E6.75	Epiblast	Wt	NA	Pijuan-Sala	12.7855
cell_5828	AGGACACTCCTTTA	E6.75	Epiblast	Wt	NA	Pijuan-Sala	11.093
cell_5829	AGGACACTGTAGGG	E6.75	Epiblast	Wt	NA	Pijuan-Sala	10.3593
cell_5830	AGGACTTGCCTTGC	E6.75	Epiblast	Wt	NA	Pijuan-Sala	7.9534
cell_5831	AGGACTTGGGGACA	E6.75	Epiblast	Wt	NA	Pijuan-Sala	11.1661
cell_5833	AGGAGTCTTTACTC	E6.75	Epiblast	Wt	NA	Pijuan-Sala	9.59388
cell_5834	AGGCAACTACCTCC	E6.75	Primitive Streak	Wt	NA	Pijuan-Sala	9.59388
cell_5836	AGGCAGGAGGAAGC	E6.75	Primitive Streak	Wt	NA	Pijuan-Sala	11.093
cell_5837	AGGCCTCTAGCGGA	E6.75	Epiblast	Wt	NA	Pijuan-Sala	9.84302
cell_5838	AGGCTAACGCTTAG	E6.75	Primitive Streak	Wt	NA	Pijuan-Sala	5.62338
cell_5839	AGGCTAACTCGCTC	E6.75	Epiblast	Wt	NA	Pijuan-Sala	10.1991
cell_5840	AGGGACGACGTGAT	E6.75	Epiblast	Wt	NA	Pijuan-Sala	12.2758
cell_5842	AGGGCCACTCTTTG	E6.75	Epiblast	Wt	NA	Pijuan-Sala	11.9283
cell_5843	AGGGCCTGGTTACG	E6.75	Epiblast	Wt	NA	Pijuan-Sala	11.1661
cell_5844	AGGGCGCTGGTGGA	E6.75	Epiblast	Wt	NA	Pijuan-Sala	10.1658
cell_5850	AGGTCATGACACTG	E6.75	Primitive Streak	Wt	NA	Pijuan-Sala	5.93674
cell_5851	AGGTCATGAGCGTT	E6.75	Epiblast	Wt	NA	Pijuan-Sala	12.7607
cell_5852	AGGTGGGAAGATGA	E6.75	Anterior Primitive Streak	Wt	NA	Pijuan-Sala	29.1846
cell_5853	AGGTGGGAGCGAAG	E6.75	Epiblast	Wt	NA	Pijuan-Sala	11.1177
cell_5855	AGTAAGGAGGAAAT	E6.75	Epiblast	Wt	NA	Pijuan-Sala	9.44725
cell_5856	AGTAAGGAGTTCGA	E6.75	Epiblast	Wt	NA	Pijuan-Sala	10.1255
cell_5859	AGTAATTGGCGTAT	E6.75	Epiblast	Wt	NA	Pijuan-Sala	6.21751
cell_5863	AGTACTCTCCCTCA	E6.75	Epiblast	Wt	NA	Pijuan-Sala	9.59388
cell_5864	AGTAGAGAGGTAGG	E6.75	Epiblast	Wt	NA	Pijuan-Sala	12.7375
cell_5865	AGTAGGCTAACTGC	E6.75	Epiblast	Wt	NA	Pijuan-Sala	10.1686
cell_5867	AGTAGGCTTACAGC	E6.75	Epiblast	Wt	NA	Pijuan-Sala	11.8546
cell_5868	AGTATAACTTCCAT	E6.75	Primitive Streak	Wt	NA	Pijuan-Sala	8.57656
cell_5869	AGTATCCTCCTGAA	E6.75	Epiblast	Wt	NA	Pijuan-Sala	12.1524
cell_5870	AGTCACGAGGACAG	E6.75	Epiblast	Wt	NA	Pijuan-Sala	11.1524
cell_5871	AGTCAGACCATGGT	E6.75	Epiblast	Wt	NA	Pijuan-Sala	11.1536
cell_5875	AGTCTTACGTGCAT	E6.75	Epiblast	Wt	NA	Pijuan-Sala	10.152
cell_5878	AGTGAAGAGGATTC	E6.75	Epiblast	Wt	NA	Pijuan-Sala	10.4728
cell_5883	AGTGTTCTCTTCGC	E6.75	Epiblast	Wt	NA	Pijuan-Sala	11.093
cell_5884	AGTGTTCTGTGTAC	E6.75	Primitive Streak	Wt	NA	Pijuan-Sala	6.53566
cell_5885	AGTTATGACGTGAT	E6.75	Primitive Streak	Wt	NA	Pijuan-Sala	6.37621
cell_5887	AGTTCTACTCCGAA	E6.75	Epiblast	Wt	NA	Pijuan-Sala	11.4729
cell_5889	AGTTGTCTCTCTAT	E6.75	Epiblast	Wt	NA	Pijuan-Sala	11.093
cell_5890	AGTTGTCTGTTACG	E6.75	Epiblast	Wt	NA	Pijuan-Sala	9.31308
cell_5896	ATAAGTTGTTGGTG	E6.75	Epiblast	Wt	NA	Pijuan-Sala	9.81376
cell_5897	ATAATCGACCGTTC	E6.75	Epiblast	Wt	NA	Pijuan-Sala	11.3321
cell_5901	ATACAATGAGCTAC	E6.75	Epiblast	Wt	NA	Pijuan-Sala	8.91868
cell_5905	ATACCACTGTTGGT	E6.75	Epiblast	Wt	NA	Pijuan-Sala	11.1552
cell_5906	ATACCGGAATAAGG	E6.75	Primitive Streak	Wt	NA	Pijuan-Sala	7.84419
cell_5908	ATACCGGAGACACT	E6.75	Epiblast	Wt	NA	Pijuan-Sala	11.4963
cell_5909	ATACCTACACCTGA	E6.75	Epiblast	Wt	NA	Pijuan-Sala	11.3446
cell_5910	ATACCTACCTCAGA	E6.75	Epiblast	Wt	NA	Pijuan-Sala	11.5351
cell_5911	ATACCTACCTCGCT	E6.75	Epiblast	Wt	NA	Pijuan-Sala	9.46815
cell_5913	ATACCTACTGCATG	E6.75	Epiblast	Wt	NA	Pijuan-Sala	10.1745
cell_5914	ATACCTTGAAAGCA	E6.75	Epiblast	Wt	NA	Pijuan-Sala	9.34908
cell_5916	ATACCTTGAGTCGT	E6.75	Primitive Streak	Wt	NA	Pijuan-Sala	4.94044
cell_5918	ATACTCTGTGGATC	E6.75	Primitive Streak	Wt	NA	Pijuan-Sala	8.57502
cell_5920	ATAGATACAAGTGA	E6.75	Epiblast	Wt	NA	Pijuan-Sala	9.44214
cell_5921	ATAGATTGCTTCGC	E6.75	Epiblast	Wt	NA	Pijuan-Sala	9.26288
cell_5926	ATAGCGTGACTTTC	E6.75	Epiblast	Wt	NA	Pijuan-Sala	10.5531
cell_5928	ATAGCGTGTGCTAG	E6.75	Epiblast	Wt	NA	Pijuan-Sala	10.8233
cell_5929	ATAGCTCTTCAGTG	E6.75	Epiblast	Wt	NA	Pijuan-Sala	9.57078
cell_5930	ATAGCTCTTCGTTT	E6.75	Epiblast	Wt	NA	Pijuan-Sala	12.4869
cell_5931	ATAGGAGAAACCAC	E6.75	Epiblast	Wt	NA	Pijuan-Sala	9.53971
cell_5932	ATAGGCTGGGTAAA	E6.75	Primitive Streak	Wt	NA	Pijuan-Sala	4.90632
cell_5934	ATAGTCCTAGTCAC	E6.75	Primitive Streak	Wt	NA	Pijuan-Sala	5.35381
cell_5937	ATAGTTGAAGACTC	E6.75	Epiblast	Wt	NA	Pijuan-Sala	11.7666
cell_5939	ATAGTTGAGCTGAT	E6.75	Epiblast	Wt	NA	Pijuan-Sala	10.0684
cell_5940	ATATACGAAAAAGC	E6.75	Epiblast	Wt	NA	Pijuan-Sala	9.44214
cell_5943	ATATACGATATCTC	E6.75	Primitive Streak	Wt	NA	Pijuan-Sala	5.0579
cell_5945	ATATGAACCGAATC	E6.75	Primitive Streak	Wt	NA	Pijuan-Sala	5.82326
cell_5949	ATCAAATGCTTGCC	E6.75	Epiblast	Wt	NA	Pijuan-Sala	12.4225
cell_5952	ATCACACTGCTCCT	E6.75	Epiblast	Wt	NA	Pijuan-Sala	11.8495
cell_5953	ATCACGGAAGAAGT	E6.75	Epiblast	Wt	NA	Pijuan-Sala	10.7286
cell_5954	ATCACGGAATCGAC	E6.75	Epiblast	Wt	NA	Pijuan-Sala	12.1078
cell_5956	ATCACGGACGTTAG	E6.75	Epiblast	Wt	NA	Pijuan-Sala	10.1927
cell_5957	ATCACTACCAGCTA	E6.75	Epiblast	Wt	NA	Pijuan-Sala	10.1017
cell_5958	ATCACTACCTGATG	E6.75	Epiblast	Wt	NA	Pijuan-Sala	9.43439
cell_5959	ATCACTACTGTCTT	E6.75	Epiblast	Wt	NA	Pijuan-Sala	9.92673
cell_5961	ATCATGCTGAAACA	E6.75	Epiblast	Wt	NA	Pijuan-Sala	11.5659
cell_5964	ATCCCGTGGAATGA	E6.75	Epiblast	Wt	NA	Pijuan-Sala	11.1868
cell_5965	ATCCGCACCGACTA	E6.75	Epiblast	Wt	NA	Pijuan-Sala	6.92364
cell_5967	ATCCGCACTGATGC	E6.75	Primitive Streak	Wt	NA	Pijuan-Sala	5.82326
cell_5970	ATCGACGAGTTGTG	E6.75	Epiblast	Wt	NA	Pijuan-Sala	12.1078
cell_5971	ATCGAGTGAGCACT	E6.75	Epiblast	Wt	NA	Pijuan-Sala	10.4417
cell_5976	ATCGCAGAGTACAC	E6.75	Epiblast	Wt	NA	Pijuan-Sala	12.2178
cell_5977	ATCGCAGATGGTTG	E6.75	Epiblast	Wt	NA	Pijuan-Sala	11.9571
cell_5978	ATCGCCTGTAGACC	E6.75	Primitive Streak	Wt	NA	Pijuan-Sala	9.04646
cell_5979	ATCGCGCTAAGCAA	E6.75	Epiblast	Wt	NA	Pijuan-Sala	9.44214
cell_5981	ATCGGTGAGTTCAG	E6.75	Epiblast	Wt	NA	Pijuan-Sala	7.42821
cell_5982	ATCTACACGACAAA	E6.75	Primitive Streak	Wt	NA	Pijuan-Sala	9.03307
cell_5983	ATCTACACTTTACC	E6.75	Epiblast	Wt	NA	Pijuan-Sala	10.4728
cell_5984	ATCTACTGTTTCGT	E6.75	Epiblast	Wt	NA	Pijuan-Sala	12.2621
cell_5986	ATCTCAACTGGAAA	E6.75	Epiblast	Wt	NA	Pijuan-Sala	9.44214
cell_5991	ATGAAACTGGAACG	E6.75	Primitive Streak	Wt	NA	Pijuan-Sala	8.90422
cell_5994	ATGACGTGGGAGCA	E6.75	Primitive Streak	Wt	NA	Pijuan-Sala	10.1245
cell_5999	ATGATAACCATACG	E6.75	Epiblast	Wt	NA	Pijuan-Sala	12.3236
cell_6000	ATGCAGACGCGTTA	E6.75	Primitive Streak	Wt	NA	Pijuan-Sala	6.70572
cell_6001	ATGCAGTGAAGAAC	E6.75	Primitive Streak	Wt	NA	Pijuan-Sala	5.87286
cell_6005	ATGCGATGTAAGGA	E6.75	Primitive Streak	Wt	NA	Pijuan-Sala	6.76635
cell_6006	ATGCTTTGACGTAC	E6.75	Epiblast	Wt	NA	Pijuan-Sala	9.44214
cell_6007	ATGCTTTGTTGACG	E6.75	Epiblast	Wt	NA	Pijuan-Sala	9.44214
cell_6008	ATGGACACAAGAGT	E6.75	Epiblast	Wt	NA	Pijuan-Sala	11.8139
cell_6009	ATGGACACGATAAG	E6.75	Epiblast	Wt	NA	Pijuan-Sala	11.4679
cell_6010	ATGGACACTCTTAC	E6.75	Epiblast	Wt	NA	Pijuan-Sala	9.8458
cell_6011	ATGGGTACCCTATT	E6.75	Primitive Streak	Wt	NA	Pijuan-Sala	6.3832
cell_6012	ATGGGTACTGTGAC	E6.75	Epiblast	Wt	NA	Pijuan-Sala	Inf
cell_6016	ATGTACCTACCAGT	E6.75	Primitive Streak	Wt	NA	Pijuan-Sala	7.25764
cell_6017	ATGTACCTGAGAGC	E6.75	Epiblast	Wt	NA	Pijuan-Sala	12.4776
cell_6019	ATGTTAGAGAGATA	E6.75	Primitive Streak	Wt	NA	Pijuan-Sala	5.82326
cell_6020	ATGTTAGAGTGCAT	E6.75	Epiblast	Wt	NA	Pijuan-Sala	9.3743
cell_6021	ATGTTAGAGTTACG	E6.75	Epiblast	Wt	NA	Pijuan-Sala	9.41693
cell_6022	ATGTTAGATCGACA	E6.75	Epiblast	Wt	NA	Pijuan-Sala	11.1061
cell_6024	ATGTTGCTAACCGT	E6.75	Epiblast	Wt	NA	Pijuan-Sala	7.26133
cell_6027	ATGTTGCTTGCATG	E6.75	Epiblast	Wt	NA	Pijuan-Sala	10.0639
cell_6030	ATTACCACCACTTT	E6.75	Epiblast	Wt	NA	Pijuan-Sala	11.4192
cell_6034	ATTACCACGGTTAC	E6.75	Epiblast	Wt	NA	Pijuan-Sala	12.2526
cell_6040	ATTAGTGAAGCTAC	E6.75	Epiblast	Wt	NA	Pijuan-Sala	6.24464
cell_6041	ATTCAAGAATGCCA	E6.75	Primitive Streak	Wt	NA	Pijuan-Sala	8.57656
cell_6044	ATTCGACTCTATTC	E6.75	Epiblast	Wt	NA	Pijuan-Sala	11.093
cell_6052	ATTGATGAGTTACG	E6.75	Epiblast	Wt	NA	Pijuan-Sala	10.1191
cell_6053	ATTGCACTGGGCAA	E6.75	Epiblast	Wt	NA	Pijuan-Sala	9.91501
cell_6056	ATTGCTACATCAGC	E6.75	Epiblast	Wt	NA	Pijuan-Sala	12.2748
cell_6057	ATTGCTACGTAAGA	E6.75	Epiblast	Wt	NA	Pijuan-Sala	9.32644
cell_6061	ATTGTAGATGTGAC	E6.75	Primitive Streak	Wt	NA	Pijuan-Sala	5.82326
cell_6062	ATTGTCTGTCTACT	E6.75	Epiblast	Wt	NA	Pijuan-Sala	11.8225
cell_6063	ATTTAGGACTCAGA	E6.75	Epiblast	Wt	NA	Pijuan-Sala	9.85499
cell_6065	ATTTCGTGGCTGAT	E6.75	Epiblast	Wt	NA	Pijuan-Sala	7.36399
cell_6066	ATTTCTCTCGTGAT	E6.75	Epiblast	Wt	NA	Pijuan-Sala	11.1115
cell_6069	ATTTGCACAGTGTC	E6.75	Primitive Streak	Wt	NA	Pijuan-Sala	8.88826
cell_6070	ATTTGCACCCTTTA	E6.75	Epiblast	Wt	NA	Pijuan-Sala	10.7836
cell_6071	CAAAGCTGACCTCC	E6.75	Anterior Primitive Streak	Wt	NA	Pijuan-Sala	27.7277
cell_6072	CAAAGCTGTGCTTT	E6.75	Epiblast	Wt	NA	Pijuan-Sala	11.093
cell_6074	CAAATTGAGTACAC	E6.75	Epiblast	Wt	NA	Pijuan-Sala	11.434
cell_6076	CAACCAGAAGAGTA	E6.75	Epiblast	Wt	NA	Pijuan-Sala	12.2806
cell_6077	CAACCGCTAACGTC	E6.75	Primitive Streak	Wt	NA	Pijuan-Sala	8.57656
cell_6078	CAACCGCTGAGACG	E6.75	Epiblast	Wt	NA	Pijuan-Sala	11.1661
cell_6080	CAACCGCTTGGAGG	E6.75	Epiblast	Wt	NA	Pijuan-Sala	9.3743
cell_6081	CAACGAACACTGGT	E6.75	Epiblast	Wt	NA	Pijuan-Sala	7.25055
cell_6082	CAACGAACCTTCGC	E6.75	Epiblast	Wt	NA	Pijuan-Sala	10.3823
cell_6083	CAACGAACGAACTC	E6.75	Epiblast	Wt	NA	Pijuan-Sala	12.4225
cell_6086	CAACTTTGGGTGAG	E6.75	Epiblast	Wt	NA	Pijuan-Sala	12.4225
cell_6090	CAAGACACTTCGCC	E6.75	Primitive Streak	Wt	NA	Pijuan-Sala	5.45353
cell_6091	CAAGACTGACCTGA	E6.75	Epiblast	Wt	NA	Pijuan-Sala	12.2644
cell_6094	CAAGCCCTATGCCA	E6.75	Epiblast	Wt	NA	Pijuan-Sala	10.1427
cell_6098	CAAGGACTGGAGGT	E6.75	Primitive Streak	Wt	NA	Pijuan-Sala	6.86001
cell_6100	CAAGGTTGCGGGAA	E6.75	Epiblast	Wt	NA	Pijuan-Sala	9.45379
cell_6101	CAAGGTTGTGATGC	E6.75	Epiblast	Wt	NA	Pijuan-Sala	9.9306
cell_6102	CAAGTCGAGTTCTT	E6.75	Epiblast	Wt	NA	Pijuan-Sala	11.4513
cell_6103	CAAGTTCTGAATGA	E6.75	Primitive Streak	Wt	NA	Pijuan-Sala	8.57656
cell_6107	CAATAATGGTAAAG	E6.75	Primitive Streak	Wt	NA	Pijuan-Sala	6.51728
cell_6108	CAATCGGAGTACCA	E6.75	Epiblast	Wt	NA	Pijuan-Sala	9.44214
cell_6114	CAATTCACGTGAGG	E6.75	Primitive Streak	Wt	NA	Pijuan-Sala	8.91956
cell_6117	CACAACGATGCTCC	E6.75	Epiblast	Wt	NA	Pijuan-Sala	9.99318
cell_6118	CACAATCTACGCTA	E6.75	Epiblast	Wt	NA	Pijuan-Sala	9.44214
cell_6124	CACAGCCTCCGATA	E6.75	Epiblast	Wt	NA	Pijuan-Sala	6.92364
cell_6125	CACAGCCTTCAAGC	E6.75	Epiblast	Wt	NA	Pijuan-Sala	11.1525
cell_6130	CACATGGACATTTC	E6.75	Epiblast	Wt	NA	Pijuan-Sala	11.1868
cell_6133	CACCGTACTATTCC	E6.75	Epiblast	Wt	NA	Pijuan-Sala	9.59388
cell_6134	CACCGTACTTGAGC	E6.75	Epiblast	Wt	NA	Pijuan-Sala	10.6886
cell_6136	CACCTGACGCCATA	E6.75	Epiblast	Wt	NA	Pijuan-Sala	12.1406
cell_6139	CACGAAACGGTATC	E6.75	Epiblast	Wt	NA	Pijuan-Sala	10.146
cell_6145	CACGCTACACGCAT	E6.75	Epiblast	Wt	NA	Pijuan-Sala	9.77156
cell_6146	CACGCTACTGCGTA	E6.75	Primitive Streak	Wt	NA	Pijuan-Sala	9.94208
cell_6147	CACGGGACGGTGTT	E6.75	Primitive Streak	Wt	NA	Pijuan-Sala	5.4
cell_6148	CACGGGTGCTCCAC	E6.75	Epiblast	Wt	NA	Pijuan-Sala	10.1747
cell_6150	CACTAACTCGAATC	E6.75	Epiblast	Wt	NA	Pijuan-Sala	12.065
cell_6152	CACTAACTTTGGTG	E6.75	Epiblast	Wt	NA	Pijuan-Sala	9.88139
cell_6153	CACTAGGACGACAT	E6.75	Epiblast	Wt	NA	Pijuan-Sala	11.9215
cell_6154	CACTAGGAGATAGA	E6.75	Epiblast	Wt	NA	Pijuan-Sala	10.1747
cell_6155	CACTATACGAGATA	E6.75	Epiblast	Wt	NA	Pijuan-Sala	9.94544
cell_6158	CACTGCACAAAGCA	E6.75	Epiblast	Wt	NA	Pijuan-Sala	12.3956
cell_6159	CACTGCACACGCAT	E6.75	Epiblast	Wt	NA	Pijuan-Sala	11.3858
cell_6160	CACTGCACCCGATA	E6.75	Epiblast	Wt	NA	Pijuan-Sala	12.087
cell_6161	CACTGCACGTATCG	E6.75	Epiblast	Wt	NA	Pijuan-Sala	9.52064
cell_6166	CACTTATGAAACGA	E6.75	Epiblast	Wt	NA	Pijuan-Sala	9.44214
cell_6167	CACTTATGACACGT	E6.75	Epiblast	Wt	NA	Pijuan-Sala	9.44214
cell_6168	CACTTATGATACCG	E6.75	Epiblast	Wt	NA	Pijuan-Sala	11.3214
cell_6170	CACTTATGTGCACA	E6.75	Primitive Streak	Wt	NA	Pijuan-Sala	7.4671
cell_6171	CACTTTGAACCTAG	E6.75	Primitive Streak	Wt	NA	Pijuan-Sala	9.64391
cell_6172	CACTTTGAAGTCGT	E6.75	Primitive Streak	Wt	NA	Pijuan-Sala	5.46044
cell_6173	CACTTTGAGAATGA	E6.75	Epiblast	Wt	NA	Pijuan-Sala	10.685
cell_6174	CAGAAGCTTGTGGT	E6.75	Anterior Primitive Streak	Wt	NA	Pijuan-Sala	26.5663
cell_6176	CAGACAACCTCGCT	E6.75	Epiblast	Wt	NA	Pijuan-Sala	11.093
cell_6179	CAGACTGATGCCCT	E6.75	Epiblast	Wt	NA	Pijuan-Sala	10.1055
cell_6182	CAGATCGACGAATC	E6.75	Epiblast	Wt	NA	Pijuan-Sala	9.59388
cell_6184	CAGCATGATCTTAC	E6.75	Epiblast	Wt	NA	Pijuan-Sala	11.1661
cell_6187	CAGCCTTGTATCGG	E6.75	Primitive Streak	Wt	NA	Pijuan-Sala	5.82326
cell_6189	CAGCGTCTTTCCCG	E6.75	Epiblast	Wt	NA	Pijuan-Sala	11.13
cell_6190	CAGCTAGAGTAGCT	E6.75	Primitive Streak	Wt	NA	Pijuan-Sala	8.57656
cell_6191	CAGCTAGAGTGCTA	E6.75	Epiblast	Wt	NA	Pijuan-Sala	6.92364
cell_6193	CAGCTCACTCGTGA	E6.75	Epiblast	Wt	NA	Pijuan-Sala	9.93728
cell_6194	CAGCTCTGAGACTC	E6.75	Primitive Streak	Wt	NA	Pijuan-Sala	5.82326
cell_6195	CAGGCCGAACGCTA	E6.75	Epiblast	Wt	NA	Pijuan-Sala	10.2686
cell_6196	CAGGGCACCACTCC	E6.75	Primitive Streak	Wt	NA	Pijuan-Sala	6.59886
cell_6198	CAGGTATGGGGCAA	E6.75	Primitive Streak	Wt	NA	Pijuan-Sala	8.57656
cell_6199	CAGGTATGTACTCT	E6.75	Epiblast	Wt	NA	Pijuan-Sala	10.3891
cell_6204	CAGTTGGACAGTTG	E6.75	Primitive Streak	Wt	NA	Pijuan-Sala	5.50382
cell_6205	CAGTTGGATTTGGG	E6.75	Primitive Streak	Wt	NA	Pijuan-Sala	5.85609
cell_6210	CATACTACTATCTC	E6.75	Epiblast	Wt	NA	Pijuan-Sala	9.36876
cell_6211	CATACTACTGACTG	E6.75	Primitive Streak	Wt	NA	Pijuan-Sala	4.90632
cell_6215	CATATAGAGTACGT	E6.75	Primitive Streak	Wt	NA	Pijuan-Sala	10.4728
cell_6216	CATCAACTCAATCG	E6.75	Epiblast	Wt	NA	Pijuan-Sala	10.0826
cell_6217	CATCAACTGTAAAG	E6.75	Epiblast	Wt	NA	Pijuan-Sala	9.82688
cell_6219	CATCATACGAGAGC	E6.75	Epiblast	Wt	NA	Pijuan-Sala	11.8842
cell_6223	CATCTTGACTTACT	E6.75	Epiblast	Wt	NA	Pijuan-Sala	11.9417
cell_6225	CATGCCACCCCTAC	E6.75	Epiblast	Wt	NA	Pijuan-Sala	10.9775
cell_6226	CATGCCACCTGTAG	E6.75	Epiblast	Wt	NA	Pijuan-Sala	12.4776
cell_6228	CATGCCACTTTGGG	E6.75	Epiblast	Wt	NA	Pijuan-Sala	12.1456
cell_6229	CATGCGCTCTAAGC	E6.75	Epiblast	Wt	NA	Pijuan-Sala	12.3757
cell_6230	CATGGCCTAAAACG	E6.75	Epiblast	Wt	NA	Pijuan-Sala	12.4225
cell_6232	CATGGCCTCAGTCA	E6.75	Primitive Streak	Wt	NA	Pijuan-Sala	5.82326
cell_6234	CATGGCCTTAGAAG	E6.75	Epiblast	Wt	NA	Pijuan-Sala	11.818
cell_6235	CATGGCCTTGCGTA	E6.75	Epiblast	Wt	NA	Pijuan-Sala	12.502
cell_6236	CATGTACTAGAGAT	E6.75	Epiblast	Wt	NA	Pijuan-Sala	12.3746
cell_6237	CATGTACTGTTTCT	E6.75	Primitive Streak	Wt	NA	Pijuan-Sala	6.24464
cell_6238	CATGTACTTAAGCC	E6.75	Epiblast	Wt	NA	Pijuan-Sala	8.68285
cell_6239	CATGTTACCACCAA	E6.75	Epiblast	Wt	NA	Pijuan-Sala	12.0592
cell_6240	CATGTTACGGAGTG	E6.75	Epiblast	Wt	NA	Pijuan-Sala	10.3111
cell_6241	CATGTTTGAGTCTG	E6.75	Epiblast	Wt	NA	Pijuan-Sala	12.4225
cell_6242	CATTACACCCGATA	E6.75	Primitive Streak	Wt	NA	Pijuan-Sala	5.82326
cell_6243	CATTAGCTCTGCTC	E6.75	Primitive Streak	Wt	NA	Pijuan-Sala	6.36769
cell_6244	CATTAGCTTCGATG	E6.75	Primitive Streak	Wt	NA	Pijuan-Sala	5.62338
cell_6245	CATTCCCTATCAGC	E6.75	Epiblast	Wt	NA	Pijuan-Sala	11.0303
cell_6249	CATTGGGAGTTTCT	E6.75	Primitive Streak	Wt	NA	Pijuan-Sala	23.8863
cell_6257	CATTTGTGGTTCTT	E6.75	Epiblast	Wt	NA	Pijuan-Sala	12.2179
cell_6258	CATTTGTGTTGACG	E6.75	Epiblast	Wt	NA	Pijuan-Sala	12.2526
cell_6261	CCAAGATGTACGAC	E6.75	Epiblast	Wt	NA	Pijuan-Sala	12.2621
cell_6263	CCAATGGAGCCATA	E6.75	Epiblast	Wt	NA	Pijuan-Sala	11.965
cell_6271	CCACTGACTCGATG	E6.75	Epiblast	Wt	NA	Pijuan-Sala	12.2526
cell_6276	CCAGCACTCGACTA	E6.75	Epiblast	Wt	NA	Pijuan-Sala	11.8483
cell_6279	CCAGCTACGTACGT	E6.75	Primitive Streak	Wt	NA	Pijuan-Sala	6.92364
cell_6281	CCAGTGCTAAGGTA	E6.75	Epiblast	Wt	NA	Pijuan-Sala	12.0592
cell_6282	CCATAGGAAACAGA	E6.75	Epiblast	Wt	NA	Pijuan-Sala	11.767
cell_6283	CCATATACGCTTCC	E6.75	Epiblast	Wt	NA	Pijuan-Sala	10.8224
cell_6287	CCATCCGATGGTCA	E6.75	Primitive Streak	Wt	NA	Pijuan-Sala	9.53998
cell_6288	CCATCGTGACCAAC	E6.75	Primitive Streak	Wt	NA	Pijuan-Sala	8.45454
cell_6289	CCATCGTGACTAGC	E6.75	Epiblast	Wt	NA	Pijuan-Sala	9.29385
cell_6294	CCCAAAGAGACTAC	E6.75	Epiblast	Wt	NA	Pijuan-Sala	10.719
cell_6295	CCCAAAGAGCTTAG	E6.75	Epiblast	Wt	NA	Pijuan-Sala	12.1283
cell_6298	CCCAACTGTGTTCT	E6.75	Epiblast	Wt	NA	Pijuan-Sala	10.1055
cell_6299	CCCACATGCGAATC	E6.75	Epiblast	Wt	NA	Pijuan-Sala	9.44214
cell_6303	CCCATGTGACACTG	E6.75	Epiblast	Wt	NA	Pijuan-Sala	10.363
cell_6304	CCCATGTGCGTGAT	E6.75	Epiblast	Wt	NA	Pijuan-Sala	11.7738
cell_6305	CCCGATTGCACAAC	E6.75	Epiblast	Wt	NA	Pijuan-Sala	9.52064
cell_6306	CCCGATTGTAACGC	E6.75	Epiblast	Wt	NA	Pijuan-Sala	11.4635
cell_6308	CCCGGAGAGACGAG	E6.75	Epiblast	Wt	NA	Pijuan-Sala	11.818
cell_6309	CCCTCAGACCTCGT	E6.75	Epiblast	Wt	NA	Pijuan-Sala	11.7383
cell_6311	CCCTGAACAAAGTG	E6.75	Epiblast	Wt	NA	Pijuan-Sala	9.82688
cell_6312	CCCTGAACAGTGCT	E6.75	Epiblast	Wt	NA	Pijuan-Sala	11.818
cell_6316	CCCTTACTTTGACG	E6.75	Primitive Streak	Wt	NA	Pijuan-Sala	8.42418
cell_6318	CCGACACTGGGATG	E6.75	Epiblast	Wt	NA	Pijuan-Sala	13.1362
cell_6322	CCGACTACTGCCAA	E6.75	Primitive Streak	Wt	NA	Pijuan-Sala	5.88065
cell_6323	CCGACTACTTGTCT	E6.75	Epiblast	Wt	NA	Pijuan-Sala	11.0885
cell_6325	CCGCGAGACGAGTT	E6.75	Epiblast	Wt	NA	Pijuan-Sala	9.85377
cell_6330	CCGGAGACATTTCC	E6.75	Epiblast	Wt	NA	Pijuan-Sala	9.44214
cell_6334	CCGGTACTACCGAT	E6.75	Epiblast	Wt	NA	Pijuan-Sala	9.52064
cell_6335	CCGGTACTTCCAAG	E6.75	Epiblast	Wt	NA	Pijuan-Sala	9.8453
cell_6336	CCGGTACTTTCGTT	E6.75	Epiblast	Wt	NA	Pijuan-Sala	12.0759
cell_6338	CCGTAAGAAGGTTC	E6.75	Epiblast	Wt	NA	Pijuan-Sala	10.2334
cell_6339	CCGTACACCGACAT	E6.75	Primitive Streak	Wt	NA	Pijuan-Sala	8.57656
cell_6340	CCGTACACCGTAGT	E6.75	Primitive Streak	Wt	NA	Pijuan-Sala	26.9955
cell_6346	CCTACCGAACCTAG	E6.75	Epiblast	Wt	NA	Pijuan-Sala	9.42545
cell_6351	CCTATAACTCAGGT	E6.75	Epiblast	Wt	NA	Pijuan-Sala	9.44214
cell_6352	CCTATAACTGCACA	E6.75	Epiblast	Wt	NA	Pijuan-Sala	10.0658
cell_6355	CCTCATCTACGGTT	E6.75	Epiblast	Wt	NA	Pijuan-Sala	11.6271
cell_6357	CCTCGAACGATACC	E6.75	Primitive Streak	Wt	NA	Pijuan-Sala	6.57499
cell_6358	CCTCGAACTCAGTG	E6.75	Primitive Streak	Wt	NA	Pijuan-Sala	5.82326
cell_6359	CCTGACTGAGAATG	E6.75	Epiblast	Wt	NA	Pijuan-Sala	11.8479
cell_6363	CCTGGACTTATTCC	E6.75	Epiblast	Wt	NA	Pijuan-Sala	11.1279
cell_6366	CCTTCACTCAACTG	E6.75	Primitive Streak	Wt	NA	Pijuan-Sala	8.87666
cell_6367	CCTTCACTCTTGGA	E6.75	Primitive Streak	Wt	NA	Pijuan-Sala	9.59388
cell_6368	CCTTTAGATGTGAC	E6.75	Epiblast	Wt	NA	Pijuan-Sala	9.64391
cell_6372	CGAAGGGAGAAACA	E6.75	Epiblast	Wt	NA	Pijuan-Sala	12.2179
cell_6373	CGAAGTACACCCAA	E6.75	Primitive Streak	Wt	NA	Pijuan-Sala	8.57656
cell_6375	CGACAAACATCGTG	E6.75	Epiblast	Wt	NA	Pijuan-Sala	9.81207
cell_6377	CGACCGGAAGCTAC	E6.75	Primitive Streak	Wt	NA	Pijuan-Sala	4.90632
cell_6378	CGACCTACAATGCC	E6.75	Epiblast	Wt	NA	Pijuan-Sala	12.6129
cell_6380	CGACCTTGTACAGC	E6.75	Primitive Streak	Wt	NA	Pijuan-Sala	5.62338
cell_6381	CGACCTTGTACGAC	E6.75	Epiblast	Wt	NA	Pijuan-Sala	9.83813
cell_6383	CGACTCACTTGGTG	E6.75	Primitive Streak	Wt	NA	Pijuan-Sala	9.45971
cell_6385	CGAGAACTTTGCGA	E6.75	Epiblast	Wt	NA	Pijuan-Sala	11.818
cell_6387	CGAGCCGAAGAATG	E6.75	Epiblast	Wt	NA	Pijuan-Sala	12.2404
cell_6388	CGAGCGTGAAGGGC	E6.75	Epiblast	Wt	NA	Pijuan-Sala	11.1868
cell_6390	CGAGGAGACATTTC	E6.75	Primitive Streak	Wt	NA	Pijuan-Sala	8.57656
cell_6391	CGAGGAGACCTTTA	E6.75	Epiblast	Wt	NA	Pijuan-Sala	11.1602
cell_6394	CGAGTATGTACGAC	E6.75	Primitive Streak	Wt	NA	Pijuan-Sala	5.82326
cell_6395	CGAGTATGTCCTTA	E6.75	Epiblast	Wt	NA	Pijuan-Sala	11.818
cell_6399	CGATACGAGGAGGT	E6.75	Epiblast	Wt	NA	Pijuan-Sala	11.9484
cell_6400	CGATAGACAAGCAA	E6.75	Epiblast	Wt	NA	Pijuan-Sala	9.92673
cell_6401	CGATAGACCTCTAT	E6.75	Primitive Streak	Wt	NA	Pijuan-Sala	5.82326
cell_6403	CGATCCACATCACG	E6.75	Primitive Streak	Wt	NA	Pijuan-Sala	9.59388
cell_6406	CGCACGGAAACGTC	E6.75	Primitive Streak	Wt	NA	Pijuan-Sala	5.53178
cell_6407	CGCACGGATAGCCA	E6.75	Epiblast	Wt	NA	Pijuan-Sala	6.24276
cell_6408	CGCACTACCTCTTA	E6.75	Primitive Streak	Wt	NA	Pijuan-Sala	5.56456
cell_6410	CGCAGGACTTCCCG	E6.75	Epiblast	Wt	NA	Pijuan-Sala	9.33054
cell_6414	CGCCATTGCCTCGT	E6.75	Epiblast	Wt	NA	Pijuan-Sala	11.8497
cell_6415	CGCCGAGACCTCAC	E6.75	Primitive Streak	Wt	NA	Pijuan-Sala	5.86754
cell_6416	CGCCGAGATCCCAC	E6.75	Primitive Streak	Wt	NA	Pijuan-Sala	6.59445
cell_6417	CGCCTAACAGAACA	E6.75	Epiblast	Wt	NA	Pijuan-Sala	11.8387
cell_6418	CGCGAGACACGACT	E6.75	Primitive Streak	Wt	NA	Pijuan-Sala	8.85049
cell_6419	CGCGAGACGTCATG	E6.75	Primitive Streak	Wt	NA	Pijuan-Sala	11.093
cell_6420	CGCGATCTAGACTC	E6.75	Epiblast	Wt	NA	Pijuan-Sala	11.1661
cell_6426	CGCTACTGAGAATG	E6.75	Primitive Streak	Wt	NA	Pijuan-Sala	7.18526
cell_6427	CGCTCATGAAGGGC	E6.75	Epiblast	Wt	NA	Pijuan-Sala	10.7602
cell_6428	CGCTCATGTGCCTC	E6.75	Epiblast	Wt	NA	Pijuan-Sala	11.2992
cell_6431	CGGACTCTCCATGA	E6.75	Epiblast	Wt	NA	Pijuan-Sala	10.0571
cell_6432	CGGACTCTTCTTCA	E6.75	Epiblast	Wt	NA	Pijuan-Sala	9.9365
cell_6434	CGGATATGTGAGGG	E6.75	Epiblast	Wt	NA	Pijuan-Sala	12.2254
cell_6435	CGGATATGTGCAAC	E6.75	Epiblast	Wt	NA	Pijuan-Sala	12.4859
cell_6436	CGGCACGAAGCAAA	E6.75	Epiblast	Wt	NA	Pijuan-Sala	12.502
cell_6437	CGGCACGACTCAAG	E6.75	Epiblast	Wt	NA	Pijuan-Sala	11.5038
cell_6440	CGGCATCTCATGCA	E6.75	Epiblast	Wt	NA	Pijuan-Sala	11.818
cell_6441	CGGCCAGAAAACGA	E6.75	Epiblast	Wt	NA	Pijuan-Sala	12.1078
cell_6442	CGGCCAGAAGAGAT	E6.75	Primitive Streak	Wt	NA	Pijuan-Sala	9.90277
cell_6444	CGGCGAACGAAGGC	E6.75	Epiblast	Wt	NA	Pijuan-Sala	11.093
cell_6445	CGGCGAACGTAGGG	E6.75	Epiblast	Wt	NA	Pijuan-Sala	10.6065
cell_6446	CGGCGAACTGCTGA	E6.75	Epiblast	Wt	NA	Pijuan-Sala	12.2169
cell_6447	CGGGACTGACCAAC	E6.75	Primitive Streak	Wt	NA	Pijuan-Sala	8.42419
cell_6449	CGGGCATGAGAAGT	E6.75	Primitive Streak	Wt	NA	Pijuan-Sala	5.43935
cell_6450	CGGTAAACAGTTCG	E6.75	Epiblast	Wt	NA	Pijuan-Sala	11.8695
cell_6451	CGGTAAACTTGAGC	E6.75	Epiblast	Wt	NA	Pijuan-Sala	11.8258
cell_6456	CGTAACGAATCGTG	E6.75	Epiblast	Wt	NA	Pijuan-Sala	11.9715
cell_6457	CGTAACGACTCGAA	E6.75	Primitive Streak	Wt	NA	Pijuan-Sala	5.85464
cell_6458	CGTAACGAGTACGT	E6.75	Epiblast	Wt	NA	Pijuan-Sala	12.1522
cell_6459	CGTACAGACATTCT	E6.75	Epiblast	Wt	NA	Pijuan-Sala	10.323
cell_6462	CGTACCTGGAGAGC	E6.75	Epiblast	Wt	NA	Pijuan-Sala	11.8246
cell_6463	CGTAGCCTAAGATG	E6.75	Primitive Streak	Wt	NA	Pijuan-Sala	6.24464
cell_6467	CGTCCAACCGATAC	E6.75	Primitive Streak	Wt	NA	Pijuan-Sala	6.39609
cell_6468	CGTCGACTGATACC	E6.75	Epiblast	Wt	NA	Pijuan-Sala	11.093
cell_6469	CGTCGACTGTGCTA	E6.75	Epiblast	Wt	NA	Pijuan-Sala	12.535
cell_6475	CGTGCACTGGTGTT	E6.75	Primitive Streak	Wt	NA	Pijuan-Sala	5.60616
cell_6478	CGTTATACCCATGA	E6.75	Epiblast	Wt	NA	Pijuan-Sala	11.093
cell_6479	CGTTTAACTGTTTC	E6.75	Primitive Streak	Wt	NA	Pijuan-Sala	6.92364
cell_6480	CTAACACTAGAAGT	E6.75	Primitive Streak	Wt	NA	Pijuan-Sala	5.82326
cell_6484	CTAACGGACCTTAT	E6.75	Primitive Streak	Wt	NA	Pijuan-Sala	5.5296
cell_6486	CTAAGGACGCAAGG	E6.75	Primitive Streak	Wt	NA	Pijuan-Sala	5.48408
cell_6487	CTAAGGACGTAAGA	E6.75	Epiblast	Wt	NA	Pijuan-Sala	9.44214
cell_6490	CTAATAGAAATGCC	E6.75	Epiblast	Wt	NA	Pijuan-Sala	10.0955
cell_6492	CTAATAGATGCGTA	E6.75	Primitive Streak	Wt	NA	Pijuan-Sala	14.2491
cell_6493	CTAATGCTGCCAAT	E6.75	Epiblast	Wt	NA	Pijuan-Sala	10.0453
cell_6494	CTACAACTCTTATC	E6.75	Epiblast	Wt	NA	Pijuan-Sala	11.9203
cell_6496	CTACCTCTTGGATC	E6.75	Epiblast	Wt	NA	Pijuan-Sala	9.39767
cell_6500	CTAGAGACCTCAAG	E6.75	Epiblast	Wt	NA	Pijuan-Sala	8.22091
cell_6501	CTAGGATGCGAGTT	E6.75	Epiblast	Wt	NA	Pijuan-Sala	9.34656
cell_6502	CTAGGATGCTCGCT	E6.75	Primitive Streak	Wt	NA	Pijuan-Sala	8.57656
cell_6508	CTAGTTACTTTGTC	E6.75	Epiblast	Wt	NA	Pijuan-Sala	12.0592
cell_6510	CTAGTTTGTTCCCG	E6.75	Epiblast	Wt	NA	Pijuan-Sala	9.82688
cell_6512	CTATAAGATTTGGG	E6.75	Primitive Streak	Wt	NA	Pijuan-Sala	11.093
cell_6515	CTATAGCTTACGCA	E6.75	Epiblast	Wt	NA	Pijuan-Sala	11.9883
cell_6516	CTATCAACAGAATG	E6.75	Epiblast	Wt	NA	Pijuan-Sala	12.2347
cell_6517	CTATCAACAGATCC	E6.75	Epiblast	Wt	NA	Pijuan-Sala	6.92364
cell_6518	CTATCATGAAAACG	E6.75	Primitive Streak	Wt	NA	Pijuan-Sala	5.88603
cell_6520	CTATCATGGCCCTT	E6.75	Epiblast	Wt	NA	Pijuan-Sala	11.3929
cell_6522	CTATCCCTTGATGC	E6.75	Primitive Streak	Wt	NA	Pijuan-Sala	5.82326
cell_6524	CTATGTACGCCATA	E6.75	Epiblast	Wt	NA	Pijuan-Sala	12.0098
cell_6525	CTATGTACGGTAAA	E6.75	Epiblast	Wt	NA	Pijuan-Sala	10.3761
cell_6527	CTATGTTGCTTCCG	E6.75	Epiblast	Wt	NA	Pijuan-Sala	11.9666
cell_6529	CTATTGTGGAGCTT	E6.75	Primitive Streak	Wt	NA	Pijuan-Sala	24.0684
cell_6530	CTCAATTGTGCTGA	E6.75	Epiblast	Wt	NA	Pijuan-Sala	9.3743
cell_6532	CTCAGCTGCGAGTT	E6.75	Epiblast	Wt	NA	Pijuan-Sala	11.093
cell_6533	CTCAGGCTTAAGGA	E6.75	Epiblast	Wt	NA	Pijuan-Sala	12.3108
cell_6534	CTCAGGCTTGCATG	E6.75	Primitive Streak	Wt	NA	Pijuan-Sala	6.24464
cell_6539	CTCCTACTGCGTAT	E6.75	Epiblast	Wt	NA	Pijuan-Sala	11.818
cell_6540	CTCGACACAACGGG	E6.75	Primitive Streak	Wt	NA	Pijuan-Sala	9.16861
cell_6542	CTCGACACTGAGCT	E6.75	Epiblast	Wt	NA	Pijuan-Sala	11.093
cell_6544	CTCGACTGTGGTCA	E6.75	Epiblast	Wt	NA	Pijuan-Sala	11.4833
cell_6545	CTCGAGCTAAGCCT	E6.75	Primitive Streak	Wt	NA	Pijuan-Sala	9.44214
cell_6547	CTCGCATGTACTTC	E6.75	Primitive Streak	Wt	NA	Pijuan-Sala	6.18891
cell_6548	CTCGCATGTTTCAC	E6.75	Epiblast	Wt	NA	Pijuan-Sala	16.1049
cell_6549	CTCTAAACGAACCT	E6.75	Primitive Streak	Wt	NA	Pijuan-Sala	5.82326
cell_6551	CTCTAAACGCAGAG	E6.75	Epiblast	Wt	NA	Pijuan-Sala	Inf
cell_6552	CTCTAAACGGTGTT	E6.75	Epiblast	Wt	NA	Pijuan-Sala	10.1055
cell_6553	CTCTAAACTGGAGG	E6.75	Primitive Streak	Wt	NA	Pijuan-Sala	4.90632
cell_6555	CTCTAATGGTGCAT	E6.75	Epiblast	Wt	NA	Pijuan-Sala	11.6342
cell_6556	CTGAACGACCTTTA	E6.75	Epiblast	Wt	NA	Pijuan-Sala	10.1536
cell_6557	CTGAACGAGTAGGG	E6.75	Epiblast	Wt	NA	Pijuan-Sala	9.78356
cell_6558	CTGAACGATCAAGC	E6.75	Epiblast	Wt	NA	Pijuan-Sala	9.57082
cell_6559	CTGAAGACGCTAAC	E6.75	Epiblast	Wt	NA	Pijuan-Sala	9.26229
cell_6560	CTGAAGACTTCCAT	E6.75	Epiblast	Wt	NA	Pijuan-Sala	9.59388
cell_6561	CTGACAGAACCTGA	E6.75	Epiblast	Wt	NA	Pijuan-Sala	9.8419
cell_6562	CTGACAGATGCAGT	E6.75	Epiblast	Wt	NA	Pijuan-Sala	9.52064
cell_6563	CTGACCACCATTTC	E6.75	Primitive Streak	Wt	NA	Pijuan-Sala	4.90632
cell_6564	CTGAGAACTGATGC	E6.75	Epiblast	Wt	NA	Pijuan-Sala	9.13931
cell_6566	CTGAGCCTCGACTA	E6.75	Epiblast	Wt	NA	Pijuan-Sala	12.2526
cell_6567	CTGATACTCCGTAA	E6.75	Primitive Streak	Wt	NA	Pijuan-Sala	8.57656
cell_6568	CTGATGGAAGGTTC	E6.75	Primitive Streak	Wt	NA	Pijuan-Sala	6.43148
cell_6571	CTGCAGCTTTATCC	E6.75	Epiblast	Wt	NA	Pijuan-Sala	10.263
cell_6572	CTGCCAACCCGTTC	E6.75	Epiblast	Wt	NA	Pijuan-Sala	11.093
cell_6573	CTGGAAACAGCGGA	E6.75	Epiblast	Wt	NA	Pijuan-Sala	11.805
cell_6574	CTGGAAACGAACTC	E6.75	Epiblast	Wt	NA	Pijuan-Sala	11.093
cell_6575	CTGGATGAACCCTC	E6.75	Epiblast	Wt	NA	Pijuan-Sala	12.4225
cell_6580	CTGTATACCTGGTA	E6.75	Epiblast	Wt	NA	Pijuan-Sala	12.0146
cell_6582	CTGTGAGATTCGGA	E6.75	Def. endoderm	Wt	NA	Pijuan-Sala	22.839
cell_6583	CTTAAAGAATGGTC	E6.75	Epiblast	Wt	NA	Pijuan-Sala	11.7658
cell_6585	CTTAAGCTCTTCGC	E6.75	Epiblast	Wt	NA	Pijuan-Sala	12.2374
cell_6586	CTTACAACAGGAGC	E6.75	Epiblast	Wt	NA	Pijuan-Sala	9.59388
cell_6587	CTTACAACTGACAC	E6.75	Epiblast	Wt	NA	Pijuan-Sala	9.44214
cell_6589	CTTACATGCATTGG	E6.75	Primitive Streak	Wt	NA	Pijuan-Sala	10.1237
cell_6595	CTTATCGAGGTGGA	E6.75	Epiblast	Wt	NA	Pijuan-Sala	10.2937
cell_6597	CTTATCGATGCATG	E6.75	Primitive Streak	Wt	NA	Pijuan-Sala	6.40212
cell_6598	CTTATCGATTACCT	E6.75	Primitive Streak	Wt	NA	Pijuan-Sala	5.82326
cell_6600	CTTCATGAGACAGG	E6.75	Primitive Streak	Wt	NA	Pijuan-Sala	15.4552
cell_6601	CTTCATGATCCGAA	E6.75	Epiblast	Wt	NA	Pijuan-Sala	9.42366
cell_6602	CTTCATGATCGTGA	E6.75	Epiblast	Wt	NA	Pijuan-Sala	12.4225
cell_6604	CTTGATTGGCGAAG	E6.75	Primitive Streak	Wt	NA	Pijuan-Sala	23.8863
cell_6607	CTTTACGAACTACG	E6.75	Primitive Streak	Wt	NA	Pijuan-Sala	6.56841
cell_6610	CTTTAGTGAGCATC	E6.75	Epiblast	Wt	NA	Pijuan-Sala	12.4994
cell_6611	CTTTAGTGCGGAGA	E6.75	Epiblast	Wt	NA	Pijuan-Sala	9.44214
cell_6613	CTTTGATGGAATCC	E6.75	Primitive Streak	Wt	NA	Pijuan-Sala	8.57656
cell_6614	GAAACAGAATTCGG	E6.75	Epiblast	Wt	NA	Pijuan-Sala	9.55551
cell_6615	GAAACAGAGTCGAT	E6.75	Epiblast	Wt	NA	Pijuan-Sala	9.81434
cell_6616	GAAACAGATGTAGC	E6.75	Epiblast	Wt	NA	Pijuan-Sala	9.49854
cell_6617	GAAACCTGACACTG	E6.75	Primitive Streak	Wt	NA	Pijuan-Sala	5.82326
cell_6619	GAAAGATGCAGATC	E6.75	Epiblast	Wt	NA	Pijuan-Sala	9.93268
cell_6621	GAAATACTGGAAGC	E6.75	Primitive Streak	Wt	NA	Pijuan-Sala	27.7277
cell_6622	GAAATACTGGATTC	E6.75	Epiblast	Wt	NA	Pijuan-Sala	11.1868
cell_6623	GAACACACGAGCAG	E6.75	Epiblast	Wt	NA	Pijuan-Sala	9.27007
cell_6625	GAACAGCTTCGTTT	E6.75	Epiblast	Wt	NA	Pijuan-Sala	11.093
cell_6626	GAACCTGATTATCC	E6.75	Primitive Streak	Wt	NA	Pijuan-Sala	6.24464
cell_6629	GAACGTTGAATCGC	E6.75	Primitive Streak	Wt	NA	Pijuan-Sala	5.82326
cell_6630	GAACGTTGTGGCAT	E6.75	Epiblast	Wt	NA	Pijuan-Sala	10.7753
cell_6632	GAACTGTGCTCTCG	E6.75	Epiblast	Wt	NA	Pijuan-Sala	11.0255
cell_6633	GAAGAATGCCATAG	E6.75	Primitive Streak	Wt	NA	Pijuan-Sala	5.82326
cell_6638	GAAGCTACTAACGC	E6.75	Epiblast	Wt	NA	Pijuan-Sala	11.1868
cell_6641	GAAGGTCTTGTCGA	E6.75	Primitive Streak	Wt	NA	Pijuan-Sala	8.57656
cell_6642	GAAGTAGAAGGTTC	E6.75	Primitive Streak	Wt	NA	Pijuan-Sala	28.3623
cell_6645	GAAGTAGATGTGCA	E6.75	Epiblast	Wt	NA	Pijuan-Sala	8.91868
cell_6646	GAATGCACCCAAGT	E6.75	Epiblast	Wt	NA	Pijuan-Sala	9.44214
cell_6648	GAATGGCTACCAGT	E6.75	Epiblast	Wt	NA	Pijuan-Sala	11.1632
cell_6650	GAATGGCTTCATTC	E6.75	Epiblast	Wt	NA	Pijuan-Sala	10.1747
cell_6651	GAATTAACCTTCGC	E6.75	Epiblast	Wt	NA	Pijuan-Sala	9.31991
cell_6654	GACAACACGATACC	E6.75	Primitive Streak	Wt	NA	Pijuan-Sala	6.64532
cell_6655	GACAACACTCGCCT	E6.75	Epiblast	Wt	NA	Pijuan-Sala	12.3995
cell_6656	GACAACTGGTTGTG	E6.75	Epiblast	Wt	NA	Pijuan-Sala	23.8863
cell_6659	GACACTGATCTGGA	E6.75	Epiblast	Wt	NA	Pijuan-Sala	9.52064
cell_6662	GACAGTTGCTCGAA	E6.75	Primitive Streak	Wt	NA	Pijuan-Sala	6.36769
cell_6665	GACATTCTCGACAT	E6.75	Epiblast	Wt	NA	Pijuan-Sala	9.40244
cell_6666	GACATTCTGACGAG	E6.75	Epiblast	Wt	NA	Pijuan-Sala	8.13477
cell_6670	GACCCTACACACCA	E6.75	Epiblast	Wt	NA	Pijuan-Sala	12.3962
cell_6671	GACCCTACGGTTTG	E6.75	Epiblast	Wt	NA	Pijuan-Sala	9.44214
cell_6674	GACCTCACGTCGAT	E6.75	Primitive Streak	Wt	NA	Pijuan-Sala	8.74495
cell_6676	GACCTCTGATTGGC	E6.75	Epiblast	Wt	NA	Pijuan-Sala	9.44214
cell_6677	GACCTCTGGAATGA	E6.75	Epiblast	Wt	NA	Pijuan-Sala	11.3156
cell_6678	GACGAACTCCGCTT	E6.75	Epiblast	Wt	NA	Pijuan-Sala	10.1055
cell_6680	GACGAGGAAGCATC	E6.75	Epiblast	Wt	NA	Pijuan-Sala	9.84705
cell_6681	GACGCCGACATTCT	E6.75	Epiblast	Wt	NA	Pijuan-Sala	11.1496
cell_6682	GACGCTCTCCTCCA	E6.75	Epiblast	Wt	NA	Pijuan-Sala	11.9703
cell_6683	GACGGCACCGATAC	E6.75	Epiblast	Wt	NA	Pijuan-Sala	11.1566
cell_6684	GACGGCACGGTGAG	E6.75	Epiblast	Wt	NA	Pijuan-Sala	9.43363
cell_6687	GACGTATGCCAATG	E6.75	Epiblast	Wt	NA	Pijuan-Sala	11.3008
cell_6688	GACTACGATCAGGT	E6.75	Primitive Streak	Wt	NA	Pijuan-Sala	6.33526
cell_6689	GACTACGATGCTTT	E6.75	Epiblast	Wt	NA	Pijuan-Sala	12.0592
cell_6690	GACTCCTGGAGAGC	E6.75	Epiblast	Wt	NA	Pijuan-Sala	11.9312
cell_6692	GACTGTGATCGCTC	E6.75	Epiblast	Wt	NA	Pijuan-Sala	11.093
cell_6693	GAGAAATGACCCAA	E6.75	Epiblast	Wt	NA	Pijuan-Sala	12.4225
cell_6694	GAGAAATGACCTTT	E6.75	Epiblast	Wt	NA	Pijuan-Sala	12.2526
cell_6695	GAGAAATGACGACT	E6.75	Epiblast	Wt	NA	Pijuan-Sala	9.57792
cell_6697	GAGAGGTGGCTGTA	E6.75	Epiblast	Wt	NA	Pijuan-Sala	10.7453
cell_6698	GAGATGCTGATAGA	E6.75	Primitive Streak	Wt	NA	Pijuan-Sala	6.21083
cell_6699	GAGATGCTTTGAGC	E6.75	Epiblast	Wt	NA	Pijuan-Sala	11.6301
cell_6702	GAGCAACTCTACTT	E6.75	Primitive Streak	Wt	NA	Pijuan-Sala	9.64391
cell_6703	GAGCATACATCACG	E6.75	Epiblast	Wt	NA	Pijuan-Sala	11.093
cell_6709	GAGCTCCTGTTAGC	E6.75	Epiblast	Wt	NA	Pijuan-Sala	10.1055
cell_6710	GAGGATCTTGGCAT	E6.75	Epiblast	Wt	NA	Pijuan-Sala	12.218
cell_6711	GAGGCCACGTTACG	E6.75	Epiblast	Wt	NA	Pijuan-Sala	10.1747
cell_6712	GAGGCCACTATGGC	E6.75	Primitive Streak	Wt	NA	Pijuan-Sala	5.51561
cell_6713	GAGGGAACACGGAG	E6.75	Epiblast	Wt	NA	Pijuan-Sala	11.3266
cell_6714	GAGGGAACATTGGC	E6.75	Epiblast	Wt	NA	Pijuan-Sala	9.56685
cell_6717	GAGGTGGAAGTACC	E6.75	Epiblast	Wt	NA	Pijuan-Sala	8.91868
cell_6719	GAGGTTTGGCGTAT	E6.75	Epiblast	Wt	NA	Pijuan-Sala	10.3477
cell_6720	GAGGTTTGTGATGC	E6.75	Epiblast	Wt	NA	Pijuan-Sala	11.1087
cell_6721	GAGTAAGACATTGG	E6.75	Epiblast	Wt	NA	Pijuan-Sala	11.1868
cell_6723	GAGTCAACTTCTCA	E6.75	Epiblast	Wt	NA	Pijuan-Sala	10.1055
cell_6724	GAGTCTGAAAGGGC	E6.75	Primitive Streak	Wt	NA	Pijuan-Sala	8.57656
cell_6725	GAGTCTGACTGAGT	E6.75	Epiblast	Wt	NA	Pijuan-Sala	10.4854
cell_6727	GAGTCTGATACTCT	E6.75	Epiblast	Wt	NA	Pijuan-Sala	9.40797
cell_6728	GAGTCTGATCAGGT	E6.75	Epiblast	Wt	NA	Pijuan-Sala	10.1747
cell_6732	GAGTGTTGAGGCGA	E6.75	Primitive Streak	Wt	NA	Pijuan-Sala	8.74147
cell_6733	GAGTGTTGTTTGCT	E6.75	Epiblast	Wt	NA	Pijuan-Sala	9.57436
cell_6734	GAGTTGTGTCTCCG	E6.75	Epiblast	Wt	NA	Pijuan-Sala	11.093
cell_6738	GATAATACCAATCG	E6.75	Primitive Streak	Wt	NA	Pijuan-Sala	5.82326
cell_6739	GATACTCTACACGT	E6.75	Epiblast	Wt	NA	Pijuan-Sala	12.0592
cell_6740	GATAGAGAATTCCT	E6.75	Primitive Streak	Wt	NA	Pijuan-Sala	8.74386
cell_6741	GATAGAGATGCTCC	E6.75	Epiblast	Wt	NA	Pijuan-Sala	12.128
cell_6744	GATATATGAGTTCG	E6.75	Epiblast	Wt	NA	Pijuan-Sala	10.083
cell_6745	GATATATGGGAGTG	E6.75	Epiblast	Wt	NA	Pijuan-Sala	12.2526
cell_6746	GATATCCTCTACGA	E6.75	Primitive Streak	Wt	NA	Pijuan-Sala	4.90632
cell_6747	GATATTGACGCAAT	E6.75	Epiblast	Wt	NA	Pijuan-Sala	12.6469
cell_6748	GATATTGATGTTTC	E6.75	Epiblast	Wt	NA	Pijuan-Sala	9.84451
cell_6752	GATCATCTTGTAGC	E6.75	Epiblast	Wt	NA	Pijuan-Sala	12.4225
cell_6753	GATCCCTGAGCGGA	E6.75	Epiblast	Wt	NA	Pijuan-Sala	6.92364
cell_6754	GATCCCTGTCTGGA	E6.75	Epiblast	Wt	NA	Pijuan-Sala	10.3577
cell_6759	GATCGATGTTCTTG	E6.75	Epiblast	Wt	NA	Pijuan-Sala	12.1078
cell_6760	GATCGTGACACTAG	E6.75	Epiblast	Wt	NA	Pijuan-Sala	11.7658
cell_6762	GATCGTGATGAGAA	E6.75	Epiblast	Wt	NA	Pijuan-Sala	10.1595
cell_6763	GATCTACTGGTTAC	E6.75	Epiblast	Wt	NA	Pijuan-Sala	9.44214
cell_6764	GATCTACTGTAGGG	E6.75	Primitive Streak	Wt	NA	Pijuan-Sala	8.76303
cell_6767	GATGACACGACGTT	E6.75	Primitive Streak	Wt	NA	Pijuan-Sala	8.57656
cell_6769	GATGCAACGGAGGT	E6.75	Primitive Streak	Wt	NA	Pijuan-Sala	9.69624
cell_6770	GATGCAACTAGCCA	E6.75	Epiblast	Wt	NA	Pijuan-Sala	9.05387
cell_6771	GATGCATGGATACC	E6.75	Primitive Streak	Wt	NA	Pijuan-Sala	8.76265
cell_6772	GATGCATGTCATTC	E6.75	Primitive Streak	Wt	NA	Pijuan-Sala	6.60561
cell_6773	GATGCATGTCTTAC	E6.75	Epiblast	Wt	NA	Pijuan-Sala	9.44214
cell_6774	GATGCCCTGTAAGA	E6.75	Epiblast	Wt	NA	Pijuan-Sala	9.96178
cell_6775	GATTACCTGGTTTG	E6.75	Epiblast	Wt	NA	Pijuan-Sala	11.818
cell_6776	GATTCGGAGGAAGC	E6.75	Primitive Streak	Wt	NA	Pijuan-Sala	6.36699
cell_6780	GATTTGCTACGGGA	E6.75	Primitive Streak	Wt	NA	Pijuan-Sala	9.59388
cell_6782	GCAAACTGCATTGG	E6.75	Epiblast	Wt	NA	Pijuan-Sala	12.4225
cell_6784	GCAACTGACCGTTC	E6.75	Epiblast	Wt	NA	Pijuan-Sala	12.0824
cell_6785	GCAATTCTACGCAT	E6.75	Epiblast	Wt	NA	Pijuan-Sala	11.9293
cell_6786	GCAATTCTCCGCTT	E6.75	Epiblast	Wt	NA	Pijuan-Sala	11.0885
cell_6788	GCAATTCTGGTACT	E6.75	Primitive Streak	Wt	NA	Pijuan-Sala	5.50658
cell_6789	GCAATTCTGTACCA	E6.75	Epiblast	Wt	NA	Pijuan-Sala	12.2304
cell_6793	GCACAATGCTCAGA	E6.75	Epiblast	Wt	NA	Pijuan-Sala	9.44214
cell_6794	GCACAATGTTACTC	E6.75	Primitive Streak	Wt	NA	Pijuan-Sala	9.24936
cell_6795	GCACACCTTTCAGG	E6.75	Epiblast	Wt	NA	Pijuan-Sala	11.264
cell_6796	GCACCACTTCTATC	E6.75	Epiblast	Wt	NA	Pijuan-Sala	10.7584
cell_6797	GCACCTACACCTAG	E6.75	Epiblast	Wt	NA	Pijuan-Sala	12.1284
cell_6800	GCACCTTGGGTGAG	E6.75	Primitive Streak	Wt	NA	Pijuan-Sala	6.53509
cell_6802	GCACGGACAAGGTA	E6.75	Epiblast	Wt	NA	Pijuan-Sala	9.44214
cell_6803	GCACGGACTCGCAA	E6.75	Epiblast	Wt	NA	Pijuan-Sala	11.1868
cell_6805	GCACTAGAAGCCAT	E6.75	Primitive Streak	Wt	NA	Pijuan-Sala	7.19718
cell_6807	GCACTGCTTTGTCT	E6.75	Epiblast	Wt	NA	Pijuan-Sala	11.818
cell_6810	GCAGCCGATTCTTG	E6.75	Epiblast	Wt	NA	Pijuan-Sala	11.9432
cell_6811	GCAGCGTGCGTGAT	E6.75	Epiblast	Wt	NA	Pijuan-Sala	9.32331
cell_6812	GCAGCTCTTCTTTG	E6.75	Primitive Streak	Wt	NA	Pijuan-Sala	8.56962
cell_6813	GCAGGCACTGTAGC	E6.75	Epiblast	Wt	NA	Pijuan-Sala	10.0683
cell_6814	GCAGGGCTAAACAG	E6.75	Epiblast	Wt	NA	Pijuan-Sala	11.9464
cell_6815	GCAGGGCTGTCTAG	E6.75	Primitive Streak	Wt	NA	Pijuan-Sala	8.57656
cell_6818	GCAGTCCTTTGTGG	E6.75	Primitive Streak	Wt	NA	Pijuan-Sala	5.85147
cell_6820	GCATCAGATCAGTG	E6.75	Epiblast	Wt	NA	Pijuan-Sala	11.093
cell_6822	GCATGATGGCGAGA	E6.75	Epiblast	Wt	NA	Pijuan-Sala	8.4242
cell_6827	GCCAAAACGTACGT	E6.75	Epiblast	Wt	NA	Pijuan-Sala	11.5895
cell_6828	GCCAAATGGCCTTC	E6.75	Epiblast	Wt	NA	Pijuan-Sala	7.61432
cell_6829	GCCATCACGGAAGC	E6.75	Epiblast	Wt	NA	Pijuan-Sala	10.2078
cell_6830	GCCATCACGGTACT	E6.75	Epiblast	Wt	NA	Pijuan-Sala	9.74555
cell_6835	GCCGAGTGTTTCGT	E6.75	Epiblast	Wt	NA	Pijuan-Sala	8.86104
cell_6836	GCCGGAACAGACTC	E6.75	Epiblast	Wt	NA	Pijuan-Sala	9.58956
cell_6838	GCCGGAACGCTCCT	E6.75	Epiblast	Wt	NA	Pijuan-Sala	9.77025
cell_6843	GCCTCATGTCCGAA	E6.75	Epiblast	Wt	NA	Pijuan-Sala	11.8442
cell_6845	GCGACTCTTTCCCG	E6.75	Primitive Streak	Wt	NA	Pijuan-Sala	5.85464
cell_6848	GCGAGCACACAGCT	E6.75	Epiblast	Wt	NA	Pijuan-Sala	9.3743
cell_6849	GCGAGCACATGACC	E6.75	Anterior Primitive Streak	Wt	NA	Pijuan-Sala	27.7186
cell_6853	GCGATATGCCTCCA	E6.75	Def. endoderm	Wt	NA	Pijuan-Sala	29.3854
cell_6854	GCGATATGCTTGTT	E6.75	Primitive Streak	Wt	NA	Pijuan-Sala	8.42417
cell_6855	GCGCACGATCTCAT	E6.75	Epiblast	Wt	NA	Pijuan-Sala	12.3932
cell_6857	GCGCGAACCCTCAC	E6.75	Epiblast	Wt	NA	Pijuan-Sala	12.1235
cell_6859	GCGCGATGCGAACT	E6.75	Primitive Streak	Wt	NA	Pijuan-Sala	9.19708
cell_6861	GCGGAGCTCTCCCA	E6.75	Epiblast	Wt	NA	Pijuan-Sala	9.93829
cell_6862	GCGGGACTGCTGAT	E6.75	Epiblast	Wt	NA	Pijuan-Sala	11.093
cell_6863	GCGTAAACTAAGCC	E6.75	Primitive Streak	Wt	NA	Pijuan-Sala	8.42422
cell_6864	GCGTAATGACCCTC	E6.75	Epiblast	Wt	NA	Pijuan-Sala	11.367
cell_6866	GCGTAATGCGAATC	E6.75	Primitive Streak	Wt	NA	Pijuan-Sala	9.59388
cell_6867	GCGTAATGGCAGAG	E6.75	Primitive Streak	Wt	NA	Pijuan-Sala	6.44
cell_6869	GCGTACCTAACGGG	E6.75	Epiblast	Wt	NA	Pijuan-Sala	11.1756
cell_6875	GCTACAGATTCGCC	E6.75	Primitive Streak	Wt	NA	Pijuan-Sala	23.8863
cell_6878	GCTCAAGAAAAGTG	E6.75	Primitive Streak	Wt	NA	Pijuan-Sala	5.82326
cell_6879	GCTCACTGAAGTGA	E6.75	Epiblast	Wt	NA	Pijuan-Sala	12.2526
cell_6880	GCTCACTGCTGTAG	E6.75	Primitive Streak	Wt	NA	Pijuan-Sala	9.64391
cell_6884	GCTTAACTCCATAG	E6.75	Epiblast	Wt	NA	Pijuan-Sala	10.1361
cell_6885	GCTTGAGATAGAGA	E6.75	Epiblast	Wt	NA	Pijuan-Sala	9.44214
cell_6886	GGAACACTTATCGG	E6.75	Epiblast	Wt	NA	Pijuan-Sala	12.0868
cell_6887	GGAACTACACTCAG	E6.75	Epiblast	Wt	NA	Pijuan-Sala	11.943
cell_6888	GGAACTACTCTCGC	E6.75	Epiblast	Wt	NA	Pijuan-Sala	12.4837
cell_6889	GGAACTTGCTCTCG	E6.75	Epiblast	Wt	NA	Pijuan-Sala	10.1055
cell_6890	GGAAGGACACTGTG	E6.75	Epiblast	Wt	NA	Pijuan-Sala	12.0592
cell_6891	GGAAGGACCGGGAA	E6.75	Primitive Streak	Wt	NA	Pijuan-Sala	8.86104
cell_6894	GGAAGGACTGGTAC	E6.75	Epiblast	Wt	NA	Pijuan-Sala	11.093
cell_6895	GGAATCTGTTTGTC	E6.75	Epiblast	Wt	NA	Pijuan-Sala	10.2055
cell_6898	GGACAGGAGATAAG	E6.75	Primitive Streak	Wt	NA	Pijuan-Sala	6.36769
cell_6902	GGACATTGTTCACT	E6.75	Epiblast	Wt	NA	Pijuan-Sala	10.187
cell_6905	GGACCGTGTGAAGA	E6.75	Primitive Streak	Wt	NA	Pijuan-Sala	9.66839
cell_6908	GGACCTCTTGCTCC	E6.75	Epiblast	Wt	NA	Pijuan-Sala	9.44214
cell_6909	GGACCTCTTGGATC	E6.75	Epiblast	Wt	NA	Pijuan-Sala	8.91868
cell_6911	GGACGAGACGATAC	E6.75	Epiblast	Wt	NA	Pijuan-Sala	10.4728
cell_6912	GGACGCACCTCTAT	E6.75	Epiblast	Wt	NA	Pijuan-Sala	10.1159
cell_6915	GGACGCTGGGTATC	E6.75	Primitive Streak	Wt	NA	Pijuan-Sala	10.7641
cell_6918	GGAGAGACAACCGT	E6.75	Epiblast	Wt	NA	Pijuan-Sala	11.818
cell_6919	GGAGCAGAAAGGTA	E6.75	Epiblast	Wt	NA	Pijuan-Sala	11.9274
cell_6921	GGAGCAGATTGGTG	E6.75	Epiblast	Wt	NA	Pijuan-Sala	5.3369
cell_6923	GGAGGATGACGGAG	E6.75	Epiblast	Wt	NA	Pijuan-Sala	12.1078
cell_6924	GGAGGATGCAAAGA	E6.75	Epiblast	Wt	NA	Pijuan-Sala	9.3743
cell_6925	GGAGGATGCGCTAA	E6.75	Epiblast	Wt	NA	Pijuan-Sala	9.48373
cell_6927	GGAGGCCTTTACTC	E6.75	Primitive Streak	Wt	NA	Pijuan-Sala	6.24464
cell_6929	GGAGGTGACAACCA	E6.75	Epiblast	Wt	NA	Pijuan-Sala	8.91868
cell_6930	GGAGGTGAGAGACG	E6.75	Epiblast	Wt	NA	Pijuan-Sala	7.39058
cell_6931	GGAGTTACACGTGT	E6.75	Epiblast	Wt	NA	Pijuan-Sala	11.9158
cell_6934	GGATACTGTTGTGG	E6.75	Epiblast	Wt	NA	Pijuan-Sala	11.7658
cell_6935	GGATAGCTCTGTGA	E6.75	Epiblast	Wt	NA	Pijuan-Sala	11.093
cell_6938	GGATGTTGAGTGTC	E6.75	Epiblast	Wt	NA	Pijuan-Sala	9.44214
cell_6939	GGATGTTGCTGAGT	E6.75	Epiblast	Wt	NA	Pijuan-Sala	9.3743
cell_6944	GGATTGTGTCCTAT	E6.75	Epiblast	Wt	NA	Pijuan-Sala	13.7719
cell_6947	GGCAAGGATCCTCG	E6.75	Epiblast	Wt	NA	Pijuan-Sala	9.44214
cell_6949	GGCAATACTTCAGG	E6.75	Primitive Streak	Wt	NA	Pijuan-Sala	6.6178
cell_6951	GGCACGTGTTTACC	E6.75	Epiblast	Wt	NA	Pijuan-Sala	6.07276
cell_6953	GGCATATGCGCAAT	E6.75	Epiblast	Wt	NA	Pijuan-Sala	12.6254
cell_6954	GGCATATGGTCAAC	E6.75	Epiblast	Wt	NA	Pijuan-Sala	9.95061
cell_6956	GGCCCAGAGTGCAT	E6.75	Epiblast	Wt	NA	Pijuan-Sala	10.2382
cell_6957	GGCCGAACCTGTCC	E6.75	Epiblast	Wt	NA	Pijuan-Sala	9.3743
cell_6959	GGCCGATGCGTGTA	E6.75	Epiblast	Wt	NA	Pijuan-Sala	10.1219
cell_6960	GGCCGATGCTTCTA	E6.75	Epiblast	Wt	NA	Pijuan-Sala	6.92364
cell_6961	GGCGACACAACAGA	E6.75	Epiblast	Wt	NA	Pijuan-Sala	10.1072
cell_6962	GGCGACACTGAACC	E6.75	Primitive Streak	Wt	NA	Pijuan-Sala	8.57656
cell_6964	GGCGCATGAGGTTC	E6.75	Primitive Streak	Wt	NA	Pijuan-Sala	6.24464
cell_6965	GGCGCATGCTGTAG	E6.75	Epiblast	Wt	NA	Pijuan-Sala	9.88052
cell_6966	GGCGCATGGCTAAC	E6.75	Epiblast	Wt	NA	Pijuan-Sala	11.0898
cell_6968	GGCTAATGGCGTTA	E6.75	Epiblast	Wt	NA	Pijuan-Sala	8.80692
cell_6969	GGCTACCTATCGTG	E6.75	Epiblast	Wt	NA	Pijuan-Sala	10.7641
cell_6971	GGCTCACTGGTTCA	E6.75	Epiblast	Wt	NA	Pijuan-Sala	11.9393
cell_6972	GGGAACGAAAAACG	E6.75	Epiblast	Wt	NA	Pijuan-Sala	12.0702
cell_6974	GGGACCTGGTGAGG	E6.75	Epiblast	Wt	NA	Pijuan-Sala	9.40797
cell_6975	GGGATGGACACTCC	E6.75	Primitive Streak	Wt	NA	Pijuan-Sala	6.92364
cell_6976	GGGATGGAGCAAGG	E6.75	Epiblast	Wt	NA	Pijuan-Sala	11.4377
cell_6977	GGGATGGAGTATCG	E6.75	Epiblast	Wt	NA	Pijuan-Sala	10.4026
cell_6982	GGGCACACCTGCTC	E6.75	Epiblast	Wt	NA	Pijuan-Sala	11.4756
cell_6983	GGGCACACTAAGGA	E6.75	Primitive Streak	Wt	NA	Pijuan-Sala	6.09263
cell_6984	GGGCAGCTCTTACT	E6.75	Epiblast	Wt	NA	Pijuan-Sala	10.2517
cell_6986	GGGTTAACCGTAAC	E6.75	Epiblast	Wt	NA	Pijuan-Sala	9.83369
cell_6987	GGGTTAACTTGAGC	E6.75	Epiblast	Wt	NA	Pijuan-Sala	12.4236
cell_6988	GGGTTATGGCGAGA	E6.75	Epiblast	Wt	NA	Pijuan-Sala	8.69856
cell_6989	GGGTTATGTGGTCA	E6.75	Epiblast	Wt	NA	Pijuan-Sala	10.0875
cell_6990	GGTAAAGACACACA	E6.75	Epiblast	Wt	NA	Pijuan-Sala	12.2447
cell_6991	GGTAAAGAGTCCTC	E6.75	Epiblast	Wt	NA	Pijuan-Sala	9.85676
cell_6992	GGTACAACCCTTGC	E6.75	Epiblast	Wt	NA	Pijuan-Sala	10.2935
cell_6993	GGTACATGTACGAC	E6.75	Primitive Streak	Wt	NA	Pijuan-Sala	6.5078
cell_6994	GGTATCGAACGTAC	E6.75	Primitive Streak	Wt	NA	Pijuan-Sala	9.59388
cell_6995	GGTATCGACCTGTC	E6.75	Primitive Streak	Wt	NA	Pijuan-Sala	8.54117
cell_6996	GGTATCGAGAACTC	E6.75	Epiblast	Wt	NA	Pijuan-Sala	9.93594
cell_6997	GGTCAAACACGACT	E6.75	Epiblast	Wt	NA	Pijuan-Sala	10.077
cell_6998	GGTCAAACCACAAC	E6.75	Epiblast	Wt	NA	Pijuan-Sala	12.1284
cell_6999	GGTCTAGACACCAA	E6.75	Epiblast	Wt	NA	Pijuan-Sala	12.2526
cell_7001	GGTGATACGGACAG	E6.75	Epiblast	Wt	NA	Pijuan-Sala	11.9304
cell_7002	GGTGGAGAGAGGGT	E6.75	Primitive Streak	Wt	NA	Pijuan-Sala	6.36769
cell_7003	GGTTGAACCTACGA	E6.75	Epiblast	Wt	NA	Pijuan-Sala	10.1747
cell_7004	GGTTGAACTCTTAC	E6.75	Primitive Streak	Wt	NA	Pijuan-Sala	5.88587
cell_7005	GGTTTACTATCGTG	E6.75	Epiblast	Wt	NA	Pijuan-Sala	10.1055
cell_7006	GTAACGTGACTCAG	E6.75	Primitive Streak	Wt	NA	Pijuan-Sala	6.24464
cell_7007	GTAAGCACTCCTAT	E6.75	Epiblast	Wt	NA	Pijuan-Sala	14.2491
cell_7010	GTAATAACTTCACT	E6.75	Primitive Streak	Wt	NA	Pijuan-Sala	6.45352
cell_7014	GTACAGTGACCACA	E6.75	Epiblast	Wt	NA	Pijuan-Sala	11.9924
cell_7017	GTACCCTGTGACCA	E6.75	Epiblast	Wt	NA	Pijuan-Sala	11.1661
cell_7018	GTACGAACAGCTAC	E6.75	Epiblast	Wt	NA	Pijuan-Sala	11.818
cell_7019	GTACTACTCGTTGA	E6.75	Epiblast	Wt	NA	Pijuan-Sala	12.0168
cell_7021	GTACTTTGCGCTAA	E6.75	Epiblast	Wt	NA	Pijuan-Sala	11.1661
cell_7022	GTACTTTGGACACT	E6.75	Epiblast	Wt	NA	Pijuan-Sala	9.52064
cell_7023	GTACTTTGTAAGGA	E6.75	Primitive Streak	Wt	NA	Pijuan-Sala	5.62338
cell_7025	GTAGCAACTCGCTC	E6.75	Epiblast	Wt	NA	Pijuan-Sala	9.59388
cell_7027	GTAGCCCTCTGTTT	E6.75	Epiblast	Wt	NA	Pijuan-Sala	9.44214
cell_7028	GTAGGTACTCGACA	E6.75	Epiblast	Wt	NA	Pijuan-Sala	12.4776
cell_7029	GTAGTGACGCAAGG	E6.75	Primitive Streak	Wt	NA	Pijuan-Sala	6.20576
cell_7032	GTATCTACCTTCCG	E6.75	Primitive Streak	Wt	NA	Pijuan-Sala	11.093
cell_7037	GTCAATCTAACTGC	E6.75	Primitive Streak	Wt	NA	Pijuan-Sala	4.90632
cell_7038	GTCAATCTCGACTA	E6.75	Epiblast	Wt	NA	Pijuan-Sala	10.7135
cell_7039	GTCACAGACTGAAC	E6.75	Epiblast	Wt	NA	Pijuan-Sala	11.818
cell_7040	GTCACAGAGCTGTA	E6.75	Primitive Streak	Wt	NA	Pijuan-Sala	4.90632
cell_7041	GTCACCTGGACAAA	E6.75	Epiblast	Wt	NA	Pijuan-Sala	9.44214
cell_7042	GTCATACTGTTGCA	E6.75	Primitive Streak	Wt	NA	Pijuan-Sala	5.88065
cell_7043	GTCCAAGACACCAA	E6.75	Epiblast	Wt	NA	Pijuan-Sala	9.00994
cell_7048	GTCCACACCTAAGC	E6.75	Epiblast	Wt	NA	Pijuan-Sala	9.57828
cell_7049	GTCCACACCTCCAC	E6.75	Primitive Streak	Wt	NA	Pijuan-Sala	5.88065
cell_7051	GTCCACACTGGATC	E6.75	Primitive Streak	Wt	NA	Pijuan-Sala	8.57656
cell_7056	GTCCCATGAAAGTG	E6.75	Epiblast	Wt	NA	Pijuan-Sala	9.29385
cell_7059	GTCCCATGTCGCCT	E6.75	Epiblast	Wt	NA	Pijuan-Sala	9.74403
cell_7060	GTCGCACTAGAGGC	E6.75	Epiblast	Wt	NA	Pijuan-Sala	10.1747
cell_7062	GTCTAACTGTAAGA	E6.75	Epiblast	Wt	NA	Pijuan-Sala	11.2774
cell_7064	GTCTGAGACGTGAT	E6.75	Epiblast	Wt	NA	Pijuan-Sala	10.5557
cell_7067	GTGACAACACACGT	E6.75	Epiblast	Wt	NA	Pijuan-Sala	9.57058
cell_7072	GTGAGGGACTTCTA	E6.75	Primitive Streak	Wt	NA	Pijuan-Sala	5.62338
cell_7075	GTGATCGACCTTAT	E6.75	Primitive Streak	Wt	NA	Pijuan-Sala	6.99431
cell_7077	GTGCAAACAACGGG	E6.75	Primitive Streak	Wt	NA	Pijuan-Sala	5.82326
cell_7078	GTGCAAACCAAAGA	E6.75	Epiblast	Wt	NA	Pijuan-Sala	10.7641
cell_7079	GTGCTAGAATGGTC	E6.75	Epiblast	Wt	NA	Pijuan-Sala	11.818
cell_7080	GTGCTAGATGCACA	E6.75	Epiblast	Wt	NA	Pijuan-Sala	12.4447
cell_7082	GTGGATTGACGTGT	E6.75	Primitive Streak	Wt	NA	Pijuan-Sala	9.6724
cell_7084	GTGGTAACTAAGGA	E6.75	Epiblast	Wt	NA	Pijuan-Sala	11.9784
cell_7085	GTGTACGACTCGAA	E6.75	Epiblast	Wt	NA	Pijuan-Sala	9.3743
cell_7086	GTGTATCTACCTGA	E6.75	Epiblast	Wt	NA	Pijuan-Sala	9.85452
cell_7088	GTGTCAGACCAGTA	E6.75	Primitive Streak	Wt	NA	Pijuan-Sala	4.90632
cell_7090	GTGTGATGTCGATG	E6.75	Epiblast	Wt	NA	Pijuan-Sala	11.7658
cell_7091	GTTAAAACCACTTT	E6.75	Epiblast	Wt	NA	Pijuan-Sala	10.7641
cell_7093	GTTACTACACACCA	E6.75	Primitive Streak	Wt	NA	Pijuan-Sala	6.24464
cell_7096	GTTAGTCTCATACG	E6.75	Epiblast	Wt	NA	Pijuan-Sala	10.3278
cell_7098	GTTATAGAGGAGGT	E6.75	Epiblast	Wt	NA	Pijuan-Sala	12.0135
cell_7100	GTTATCTGCTATTC	E6.75	Epiblast	Wt	NA	Pijuan-Sala	10.1747
cell_7103	GTTATCTGTGTTTC	E6.75	Epiblast	Wt	NA	Pijuan-Sala	11.9924
cell_7105	GTTATCTGTTCGGA	E6.75	Epiblast	Wt	NA	Pijuan-Sala	11.1133
cell_7107	GTTCAACTCTATTC	E6.75	Primitive Streak	Wt	NA	Pijuan-Sala	4.90632
cell_7108	GTTCAGGAACACTG	E6.75	Epiblast	Wt	NA	Pijuan-Sala	10.3549
cell_7109	GTTCAGGATCCTGC	E6.75	Epiblast	Wt	NA	Pijuan-Sala	9.9443
cell_7112	GTTGAGTGATGCTG	E6.75	Epiblast	Wt	NA	Pijuan-Sala	12.6349
cell_7114	GTTGATCTAGTAGA	E6.75	Epiblast	Wt	NA	Pijuan-Sala	11.1515
cell_7115	GTTGATCTTTCAGG	E6.75	Epiblast	Wt	NA	Pijuan-Sala	8.80423
cell_7116	GTTGGATGCTTACT	E6.75	Epiblast	Wt	NA	Pijuan-Sala	10.467
cell_7117	GTTGTACTCTTTAC	E6.75	Primitive Streak	Wt	NA	Pijuan-Sala	8.73744
cell_7118	GTTGTACTTACTGG	E6.75	Epiblast	Wt	NA	Pijuan-Sala	9.3743
cell_7120	TAAACAACACAGTC	E6.75	Epiblast	Wt	NA	Pijuan-Sala	12.0592
cell_7122	TAAACAACTTCTTG	E6.75	Epiblast	Wt	NA	Pijuan-Sala	11.8041
cell_7123	TAAAGACTACCGAT	E6.75	Primitive Streak	Wt	NA	Pijuan-Sala	10.4225
cell_7124	TAAAGACTCACAAC	E6.75	Anterior Primitive Streak	Wt	NA	Pijuan-Sala	27.7277
cell_7125	TAAAGACTGCTTAG	E6.75	Epiblast	Wt	NA	Pijuan-Sala	12.3932
cell_7126	TAAAGTTGATCTTC	E6.75	Epiblast	Wt	NA	Pijuan-Sala	11.855
cell_7127	TAAAGTTGGTAAAG	E6.75	Epiblast	Wt	NA	Pijuan-Sala	11.9745
cell_7128	TAAATCGACGTACA	E6.75	Primitive Streak	Wt	NA	Pijuan-Sala	8.78803
cell_7132	TAACAATGTGACCA	E6.75	Epiblast	Wt	NA	Pijuan-Sala	9.44214
cell_7134	TAACTCACCAGAGG	E6.75	Epiblast	Wt	NA	Pijuan-Sala	10.0194
cell_7136	TAACTCACCGAATC	E6.75	Epiblast	Wt	NA	Pijuan-Sala	11.093
cell_7137	TAACTCACTCGCTC	E6.75	Epiblast	Wt	NA	Pijuan-Sala	11.7743
cell_7139	TAAGAACTTGTCAG	E6.75	Epiblast	Wt	NA	Pijuan-Sala	12.1281
cell_7140	TAAGATACTAAGGA	E6.75	Epiblast	Wt	NA	Pijuan-Sala	7.25327
cell_7141	TAAGATACTACTGG	E6.75	Epiblast	Wt	NA	Pijuan-Sala	10.4468
cell_7142	TAAGCGTGAGCAAA	E6.75	Epiblast	Wt	NA	Pijuan-Sala	11.3678
cell_7143	TAAGCTCTCTGGAT	E6.75	Epiblast	Wt	NA	Pijuan-Sala	10.0785
cell_7145	TAAGCTCTTACTTC	E6.75	Anterior Primitive Streak	Wt	NA	Pijuan-Sala	5.62338
cell_7148	TAAGGGCTCTTAGG	E6.75	Epiblast	Wt	NA	Pijuan-Sala	11.7446
cell_7149	TAAGTCCTATCGAC	E6.75	Epiblast	Wt	NA	Pijuan-Sala	10.1055
cell_7153	TAATGCCTTGGAGG	E6.75	Epiblast	Wt	NA	Pijuan-Sala	12.2179
cell_7155	TAATGTGAGTTACG	E6.75	Epiblast	Wt	NA	Pijuan-Sala	11.1133
cell_7158	TACAATGAGGGCAA	E6.75	Epiblast	Wt	NA	Pijuan-Sala	6.40265
cell_7159	TACATAGATCTTCA	E6.75	Epiblast	Wt	NA	Pijuan-Sala	9.44214
cell_7160	TACATAGATGGAAA	E6.75	Epiblast	Wt	NA	Pijuan-Sala	10.4728
cell_7164	TACCATTGGAAACA	E6.75	Epiblast	Wt	NA	Pijuan-Sala	10.4728
cell_7165	TACCATTGGGATCT	E6.75	Epiblast	Wt	NA	Pijuan-Sala	11.818
cell_7166	TACCATTGTGATGC	E6.75	Primitive Streak	Wt	NA	Pijuan-Sala	7.05044
cell_7168	TACCGCTGACACAC	E6.75	Epiblast	Wt	NA	Pijuan-Sala	10.8263
cell_7169	TACCGCTGTGCTAG	E6.75	Epiblast	Wt	NA	Pijuan-Sala	11.1341
cell_7171	TACCGGCTCCGTAA	E6.75	Epiblast	Wt	NA	Pijuan-Sala	6.92364
cell_7172	TACGACGAGGATTC	E6.75	Primitive Streak	Wt	NA	Pijuan-Sala	6.55404
cell_7173	TACGATCTATGACC	E6.75	Primitive Streak	Wt	NA	Pijuan-Sala	8.53686
cell_7176	TACGCAGATCATTC	E6.75	Epiblast	Wt	NA	Pijuan-Sala	10.4728
cell_7177	TACGCCACCTCATT	E6.75	Epiblast	Wt	NA	Pijuan-Sala	9.83772
cell_7181	TACGCGCTGAGAGC	E6.75	Epiblast	Wt	NA	Pijuan-Sala	10.7641
cell_7182	TACGGAACGGACTT	E6.75	Epiblast	Wt	NA	Pijuan-Sala	9.54385
cell_7183	TACGGCCTGTGAGG	E6.75	Epiblast	Wt	NA	Pijuan-Sala	11.468
cell_7184	TACGTACTAGAGAT	E6.75	Epiblast	Wt	NA	Pijuan-Sala	11.003
cell_7185	TACGTTACCGTGAT	E6.75	Epiblast	Wt	NA	Pijuan-Sala	12.128
cell_7189	TACTACTGAAAACG	E6.75	Epiblast	Wt	NA	Pijuan-Sala	11.5895
cell_7191	TACTCAACCCTTCG	E6.75	Epiblast	Wt	NA	Pijuan-Sala	12.2526
cell_7192	TACTCAACCTCTCG	E6.75	Anterior Primitive Streak	Wt	NA	Pijuan-Sala	26.7241
cell_7193	TACTCCCTAGTCGT	E6.75	Primitive Streak	Wt	NA	Pijuan-Sala	6.92364
cell_7195	TACTCTGACCACCT	E6.75	Primitive Streak	Wt	NA	Pijuan-Sala	5.62338
cell_7196	TACTCTGACGAATC	E6.75	Epiblast	Wt	NA	Pijuan-Sala	12.0121
cell_7198	TACTCTGATAAAGG	E6.75	Primitive Streak	Wt	NA	Pijuan-Sala	8.78066
cell_7199	TACTGGGAGCCTTC	E6.75	Epiblast	Wt	NA	Pijuan-Sala	11.9223
cell_7200	TACTGTTGGTGTTG	E6.75	Epiblast	Wt	NA	Pijuan-Sala	10.7641
cell_7201	TACTGTTGTGGTTG	E6.75	Epiblast	Wt	NA	Pijuan-Sala	10.0797
cell_7203	TACTTTCTAGCGTT	E6.75	Primitive Streak	Wt	NA	Pijuan-Sala	5.82326
cell_7204	TACTTTCTGTTGCA	E6.75	Epiblast	Wt	NA	Pijuan-Sala	10.4033
cell_7205	TACTTTCTTATCGG	E6.75	Epiblast	Wt	NA	Pijuan-Sala	9.45368
cell_7206	TACTTTCTTCACCC	E6.75	Primitive Streak	Wt	NA	Pijuan-Sala	5.82326
cell_7209	TAGAATTGCTGTCC	E6.75	Epiblast	Wt	NA	Pijuan-Sala	11.0204
cell_7210	TAGAGAGACTAGAC	E6.75	Epiblast	Wt	NA	Pijuan-Sala	9.84616
cell_7211	TAGAGAGAGTGTTG	E6.75	Epiblast	Wt	NA	Pijuan-Sala	10.1055
cell_7212	TAGAGAGATCCGTC	E6.75	Primitive Streak	Wt	NA	Pijuan-Sala	5.88065
cell_7213	TAGAGCACAACCTG	E6.75	Epiblast	Wt	NA	Pijuan-Sala	7.81578
cell_7215	TAGATCCTAGCAAA	E6.75	Epiblast	Wt	NA	Pijuan-Sala	12.4883
cell_7217	TAGATCCTTTTCTG	E6.75	Primitive Streak	Wt	NA	Pijuan-Sala	9.51086
cell_7219	TAGCCCTGACGGGA	E6.75	Anterior Primitive Streak	Wt	NA	Pijuan-Sala	29.2782
cell_7220	TAGCCCTGCTTGCC	E6.75	Epiblast	Wt	NA	Pijuan-Sala	11.818
cell_7221	TAGCCGCTCAACCA	E6.75	Epiblast	Wt	NA	Pijuan-Sala	10.4728
cell_7222	TAGCCGCTCCCTAC	E6.75	Epiblast	Wt	NA	Pijuan-Sala	11.3013
cell_7223	TAGCCGCTGTCTTT	E6.75	Epiblast	Wt	NA	Pijuan-Sala	6.92364
cell_7224	TAGCCGCTTTCGCC	E6.75	Primitive Streak	Wt	NA	Pijuan-Sala	6.35402
cell_7226	TAGCGATGCTAGTG	E6.75	Epiblast	Wt	NA	Pijuan-Sala	11.9924
cell_7228	TAGCTACTAGTCGT	E6.75	Epiblast	Wt	NA	Pijuan-Sala	9.44214
cell_7229	TAGCTACTCGACAT	E6.75	Epiblast	Wt	NA	Pijuan-Sala	9.31404
cell_7230	TAGGACTGAGACTC	E6.75	Epiblast	Wt	NA	Pijuan-Sala	9.41569
cell_7231	TAGGAGCTACTGTG	E6.75	Epiblast	Wt	NA	Pijuan-Sala	12.4659
cell_7232	TAGGAGCTAGGCGA	E6.75	Epiblast	Wt	NA	Pijuan-Sala	11.7704
cell_7233	TAGGCAACGTTGAC	E6.75	Epiblast	Wt	NA	Pijuan-Sala	9.59388
cell_7235	TAGGCATGTCTTAC	E6.75	Epiblast	Wt	NA	Pijuan-Sala	9.37262
cell_7237	TAGGTCGAGTTTCT	E6.75	Epiblast	Wt	NA	Pijuan-Sala	9.42001
cell_7238	TAGGTGACAACCGT	E6.75	Primitive Streak	Wt	NA	Pijuan-Sala	5.82326
cell_7239	TAGGTGTGCACACA	E6.75	Epiblast	Wt	NA	Pijuan-Sala	11.1608
cell_7243	TAGGTTCTTGCAGT	E6.75	Epiblast	Wt	NA	Pijuan-Sala	8.91868
cell_7245	TAGTAATGTTGTGG	E6.75	Epiblast	Wt	NA	Pijuan-Sala	9.61577
cell_7248	TAGTTGCTCTGTCC	E6.75	Epiblast	Wt	NA	Pijuan-Sala	9.4616
cell_7249	TAGTTGCTTTTGCT	E6.75	Epiblast	Wt	NA	Pijuan-Sala	9.31991
cell_7252	TATACAGAGACAGG	E6.75	Primitive Streak	Wt	NA	Pijuan-Sala	23.3262
cell_7253	TATACCACAAAACG	E6.75	Epiblast	Wt	NA	Pijuan-Sala	11.4825
cell_7254	TATACGCTTGTCGA	E6.75	Epiblast	Wt	NA	Pijuan-Sala	12.549
cell_7255	TATAGATGCCTACC	E6.75	Primitive Streak	Wt	NA	Pijuan-Sala	5.88134
cell_7256	TATAGCCTAGGTCT	E6.75	Epiblast	Wt	NA	Pijuan-Sala	9.21809
cell_7257	TATCAAGAACAGCT	E6.75	Epiblast	Wt	NA	Pijuan-Sala	9.29385
cell_7263	TATCCTGAGCCCTT	E6.75	Epiblast	Wt	NA	Pijuan-Sala	11.4309
cell_7266	TATCGACTTACAGC	E6.75	Primitive Streak	Wt	NA	Pijuan-Sala	4.90632
cell_7267	TATCGTACCGTTGA	E6.75	Epiblast	Wt	NA	Pijuan-Sala	9.45727
cell_7269	TATCTCGATGCATG	E6.75	Epiblast	Wt	NA	Pijuan-Sala	12.1078
cell_7274	TATGAATGAAGGTA	E6.75	Epiblast	Wt	NA	Pijuan-Sala	9.58102
cell_7277	TATGCGGACAGGAG	E6.75	Epiblast	Wt	NA	Pijuan-Sala	9.81025
cell_7280	TATGGGTGGGTAGG	E6.75	Primitive Streak	Wt	NA	Pijuan-Sala	8.74591
cell_7281	TATGGGTGTTCACT	E6.75	Epiblast	Wt	NA	Pijuan-Sala	10.3823
cell_7284	TATGTCACACTACG	E6.75	Epiblast	Wt	NA	Pijuan-Sala	9.44214
cell_7285	TATGTCTGCAACTG	E6.75	Epiblast	Wt	NA	Pijuan-Sala	6.92364
cell_7286	TATGTCTGTGAAGA	E6.75	Epiblast	Wt	NA	Pijuan-Sala	6.36431
cell_7287	TATGTCTGTTCCAT	E6.75	Primitive Streak	Wt	NA	Pijuan-Sala	4.91118
cell_7289	TATGTGCTCGCAAT	E6.75	Epiblast	Wt	NA	Pijuan-Sala	9.84826
cell_7290	TATGTGCTTACGAC	E6.75	Primitive Streak	Wt	NA	Pijuan-Sala	9.51105
cell_7291	TATTGCTGAGCTCA	E6.75	Epiblast	Wt	NA	Pijuan-Sala	12.0592
cell_7292	TATTGCTGTCAAGC	E6.75	Epiblast	Wt	NA	Pijuan-Sala	12.0095
cell_7293	TATTTCCTTTCCCG	E6.75	Epiblast	Wt	NA	Pijuan-Sala	10.0451
cell_7294	TCAACACTGCCCTT	E6.75	Epiblast	Wt	NA	Pijuan-Sala	9.58566
cell_7298	TCAAGGTGCTTAGG	E6.75	Epiblast	Wt	NA	Pijuan-Sala	11.818
cell_7302	TCACAACTGGTTTG	E6.75	Epiblast	Wt	NA	Pijuan-Sala	11.0364
cell_7304	TCACAACTTTGTCT	E6.75	Epiblast	Wt	NA	Pijuan-Sala	9.44214
cell_7305	TCACCCGACCTGTC	E6.75	Epiblast	Wt	NA	Pijuan-Sala	8.42422
cell_7309	TCACCGTGGGGACA	E6.75	Epiblast	Wt	NA	Pijuan-Sala	8.81991
cell_7312	TCAGAGACTCCTAT	E6.75	Epiblast	Wt	NA	Pijuan-Sala	8.97347
cell_7313	TCAGCAGAACCATG	E6.75	Primitive Streak	Wt	NA	Pijuan-Sala	4.90632
cell_7316	TCAGCGCTGGTCTA	E6.75	Primitive Streak	Wt	NA	Pijuan-Sala	8.86104
cell_7317	TCAGGATGTCTCGC	E6.75	Epiblast	Wt	NA	Pijuan-Sala	11.818
cell_7320	TCAGTGGATGGTAC	E6.75	Epiblast	Wt	NA	Pijuan-Sala	11.4629
cell_7321	TCAGTTACCTACGA	E6.75	Epiblast	Wt	NA	Pijuan-Sala	11.3156
cell_7322	TCAGTTACCTCGCT	E6.75	Primitive Streak	Wt	NA	Pijuan-Sala	11.093
cell_7324	TCATCAACCCTGTC	E6.75	Epiblast	Wt	NA	Pijuan-Sala	9.52064
cell_7325	TCATCATGCAAAGA	E6.75	Epiblast	Wt	NA	Pijuan-Sala	12.4481
cell_7328	TCATCCCTACCTAG	E6.75	Primitive Streak	Wt	NA	Pijuan-Sala	5.62338
cell_7331	TCATTGACAACGGG	E6.75	Primitive Streak	Wt	NA	Pijuan-Sala	7.3481
cell_7332	TCATTGACCCTGTC	E6.75	Epiblast	Wt	NA	Pijuan-Sala	9.44214
cell_7334	TCCACGTGCTCATT	E6.75	Epiblast	Wt	NA	Pijuan-Sala	9.80805
cell_7335	TCCACTCTAACCTG	E6.75	Epiblast	Wt	NA	Pijuan-Sala	11.093
cell_7336	TCCACTCTAGGCGA	E6.75	Epiblast	Wt	NA	Pijuan-Sala	9.51172
cell_7337	TCCACTCTCGGGAA	E6.75	Primitive Streak	Wt	NA	Pijuan-Sala	9.30388
cell_7339	TCCACTCTGTTCAG	E6.75	Primitive Streak	Wt	NA	Pijuan-Sala	5.87456
cell_7343	TCCATAACACCTTT	E6.75	Epiblast	Wt	NA	Pijuan-Sala	9.43018
cell_7344	TCCATAACTCAGGT	E6.75	Primitive Streak	Wt	NA	Pijuan-Sala	8.57656
cell_7345	TCCATAACTCGCAA	E6.75	Epiblast	Wt	NA	Pijuan-Sala	9.58398
cell_7346	TCCATCCTGCATCA	E6.75	Epiblast	Wt	NA	Pijuan-Sala	9.44214
cell_7348	TCCCAGACCTGGTA	E6.75	Primitive Streak	Wt	NA	Pijuan-Sala	5.82326
cell_7351	TCCCGAACCTCAAG	E6.75	Primitive Streak	Wt	NA	Pijuan-Sala	5.82326
cell_7352	TCCCGAACTGTGCA	E6.75	Epiblast	Wt	NA	Pijuan-Sala	11.1868
cell_7354	TCCCGATGTGCCAA	E6.75	Epiblast	Wt	NA	Pijuan-Sala	12.2585
cell_7356	TCCCTACTAGAAGT	E6.75	Epiblast	Wt	NA	Pijuan-Sala	12.416
cell_7359	TCCGAAGAAGTACC	E6.75	Epiblast	Wt	NA	Pijuan-Sala	10.1494
cell_7362	TCCGAGCTCATCAG	E6.75	Primitive Streak	Wt	NA	Pijuan-Sala	6.00791
cell_7364	TCCGGACTGAAACA	E6.75	Epiblast	Wt	NA	Pijuan-Sala	11.468
cell_7366	TCCTACCTTGTGCA	E6.75	Epiblast	Wt	NA	Pijuan-Sala	10.1421
cell_7367	TCCTATGACTGACA	E6.75	Epiblast	Wt	NA	Pijuan-Sala	11.818
cell_7368	TCCTATGACTTATC	E6.75	Epiblast	Wt	NA	Pijuan-Sala	9.99889
cell_7370	TCCTATGATAACGC	E6.75	Epiblast	Wt	NA	Pijuan-Sala	9.52064
cell_7371	TCGAATCTCTATGG	E6.75	Primitive Streak	Wt	NA	Pijuan-Sala	6.63979
cell_7372	TCGAATCTCTGTAG	E6.75	Epiblast	Wt	NA	Pijuan-Sala	12.0113
cell_7373	TCGAATCTGTGAGG	E6.75	Primitive Streak	Wt	NA	Pijuan-Sala	5.82326
cell_7375	TCGACGCTACCACA	E6.75	Epiblast	Wt	NA	Pijuan-Sala	7.88231
cell_7376	TCGAGAACCTAAGC	E6.75	Epiblast	Wt	NA	Pijuan-Sala	18.2091
cell_7377	TCGAGCCTAATCGC	E6.75	Epiblast	Wt	NA	Pijuan-Sala	10.2752
cell_7378	TCGAGCCTGGTACT	E6.75	Epiblast	Wt	NA	Pijuan-Sala	11.0078
cell_7379	TCGATTTGTATCGG	E6.75	Epiblast	Wt	NA	Pijuan-Sala	9.44214
cell_7381	TCGCAAGATCCTGC	E6.75	Epiblast	Wt	NA	Pijuan-Sala	8.68157
cell_7383	TCGCACACACTAGC	E6.75	Epiblast	Wt	NA	Pijuan-Sala	12.2748
cell_7388	TCGGCACTTGCAAC	E6.75	Primitive Streak	Wt	NA	Pijuan-Sala	9.89873
cell_7389	TCGGTAGACTCCAC	E6.75	Primitive Streak	Wt	NA	Pijuan-Sala	4.90632
cell_7390	TCGTTATGGCATCA	E6.75	Epiblast	Wt	NA	Pijuan-Sala	8.69604
cell_7391	TCTAACACGGTTAC	E6.75	Epiblast	Wt	NA	Pijuan-Sala	11.9765
cell_7394	TCTAGACTAAACGA	E6.75	Primitive Streak	Wt	NA	Pijuan-Sala	6.4096
cell_7395	TCTAGACTCCTTCG	E6.75	Epiblast	Wt	NA	Pijuan-Sala	9.8204
cell_7396	TCTAGTTGACCACA	E6.75	Primitive Streak	Wt	NA	Pijuan-Sala	8.765
cell_7399	TCTATGTGAAAGTG	E6.75	Epiblast	Wt	NA	Pijuan-Sala	11.093
cell_7400	TCTCAAACTGCAAC	E6.75	Epiblast	Wt	NA	Pijuan-Sala	9.8466
cell_7401	TCTCAAACTTCTAC	E6.75	Primitive Streak	Wt	NA	Pijuan-Sala	6.92364
cell_7404	TCTCCACTTCCTTA	E6.75	Epiblast	Wt	NA	Pijuan-Sala	12.1037
cell_7408	TCTTCAGAGAGACG	E6.75	Epiblast	Wt	NA	Pijuan-Sala	11.093
cell_7409	TCTTGATGGAGGCA	E6.75	Epiblast	Wt	NA	Pijuan-Sala	9.57219
cell_7412	TGAAATTGGCCATA	E6.75	Primitive Streak	Wt	NA	Pijuan-Sala	9.36455
cell_7414	TGAAATTGTTAGGC	E6.75	Epiblast	Wt	NA	Pijuan-Sala	11.4408
cell_7415	TGAAATTGTTTCTG	E6.75	Primitive Streak	Wt	NA	Pijuan-Sala	8.56299
cell_7416	TGAACCGACCTCAC	E6.75	Primitive Streak	Wt	NA	Pijuan-Sala	4.90632
cell_7417	TGAAGCTGTTTGGG	E6.75	Primitive Streak	Wt	NA	Pijuan-Sala	11.093
cell_7418	TGAATAACAAGAAC	E6.75	Primitive Streak	Wt	NA	Pijuan-Sala	8.54659
cell_7420	TGAATAACTTTGTC	E6.75	Primitive Streak	Wt	NA	Pijuan-Sala	4.90632
cell_7421	TGACACGAACCAAC	E6.75	Primitive Streak	Wt	NA	Pijuan-Sala	6.92364
cell_7422	TGACCGCTAAAAGC	E6.75	Epiblast	Wt	NA	Pijuan-Sala	11.9763
cell_7423	TGACCGCTCTATGG	E6.75	Epiblast	Wt	NA	Pijuan-Sala	12.2748
cell_7424	TGACCGCTGAATCC	E6.75	Epiblast	Wt	NA	Pijuan-Sala	11.818
cell_7425	TGACGAACCCCTTG	E6.75	Epiblast	Wt	NA	Pijuan-Sala	9.42521
cell_7426	TGACGAACGTATGC	E6.75	Epiblast	Wt	NA	Pijuan-Sala	9.3743
cell_7430	TGACTGGATATGGC	E6.75	Primitive Streak	Wt	NA	Pijuan-Sala	6.37853
cell_7431	TGACTTACACTTTC	E6.75	Epiblast	Wt	NA	Pijuan-Sala	10.2868
cell_7432	TGACTTACAGCCAT	E6.75	Epiblast	Wt	NA	Pijuan-Sala	10.4728
cell_7434	TGACTTTGGTTGAC	E6.75	Epiblast	Wt	NA	Pijuan-Sala	11.818
cell_7435	TGACTTTGTTGTGG	E6.75	Epiblast	Wt	NA	Pijuan-Sala	9.3879
cell_7436	TGAGACACCAGATC	E6.75	Primitive Streak	Wt	NA	Pijuan-Sala	9.31691
cell_7441	TGAGTGACGACGTT	E6.75	Primitive Streak	Wt	NA	Pijuan-Sala	9.66647
cell_7443	TGAGTGACTGGATC	E6.75	Epiblast	Wt	NA	Pijuan-Sala	9.95087
cell_7444	TGATACCTGGAGGT	E6.75	Primitive Streak	Wt	NA	Pijuan-Sala	8.57656
cell_7446	TGATCACTACTTTC	E6.75	Epiblast	Wt	NA	Pijuan-Sala	10.0451
cell_7447	TGATCACTCGTAGT	E6.75	Epiblast	Wt	NA	Pijuan-Sala	12.4225
cell_7448	TGATCACTTTTACC	E6.75	Primitive Streak	Wt	NA	Pijuan-Sala	8.91107
cell_7449	TGATCGGAAAGGGC	E6.75	Primitive Streak	Wt	NA	Pijuan-Sala	5.82326
cell_7450	TGATTAGACCGAAT	E6.75	Epiblast	Wt	NA	Pijuan-Sala	8.91868
cell_7451	TGATTAGATAGCCA	E6.75	Primitive Streak	Wt	NA	Pijuan-Sala	9.51322
cell_7452	TGATTAGATGATGC	E6.75	Epiblast	Wt	NA	Pijuan-Sala	9.31991
cell_7453	TGATTAGATGTGAC	E6.75	Primitive Streak	Wt	NA	Pijuan-Sala	5.62338
cell_7454	TGATTCACACAGCT	E6.75	Epiblast	Wt	NA	Pijuan-Sala	12.1284
cell_7457	TGCAACGACCGTAA	E6.75	Epiblast	Wt	NA	Pijuan-Sala	10.1389
cell_7458	TGCAACGACGTGAT	E6.75	Epiblast	Wt	NA	Pijuan-Sala	11.3156
cell_7459	TGCAAGACCTGAGT	E6.75	Epiblast	Wt	NA	Pijuan-Sala	19.8169
cell_7460	TGCAAGTGGAGGGT	E6.75	Epiblast	Wt	NA	Pijuan-Sala	11.1256
cell_7464	TGCACGCTCTTCTA	E6.75	Epiblast	Wt	NA	Pijuan-Sala	11.4331
cell_7466	TGCAGATGACACTG	E6.75	Epiblast	Wt	NA	Pijuan-Sala	9.31991
cell_7467	TGCCAAGAAACTGC	E6.75	Epiblast	Wt	NA	Pijuan-Sala	9.88148
cell_7469	TGCCACTGATGGTC	E6.75	Primitive Streak	Wt	NA	Pijuan-Sala	6.33526
cell_7470	TGCCAGCTACAGTC	E6.75	Epiblast	Wt	NA	Pijuan-Sala	12.0939
cell_7472	TGCGAAACTCCAAG	E6.75	Primitive Streak	Wt	NA	Pijuan-Sala	5.82326
cell_7479	TGGAAAGACCCTTG	E6.75	Epiblast	Wt	NA	Pijuan-Sala	12.0592
cell_7480	TGGAAAGAGCGTTA	E6.75	Epiblast	Wt	NA	Pijuan-Sala	12.6518
cell_7481	TGGAAAGAGGAACG	E6.75	Epiblast	Wt	NA	Pijuan-Sala	11.7658
cell_7483	TGGAAAGATTGGCA	E6.75	Epiblast	Wt	NA	Pijuan-Sala	6.92364
cell_7484	TGGAACACAGCGGA	E6.75	Epiblast	Wt	NA	Pijuan-Sala	9.43702
cell_7485	TGGAACACGTGCAT	E6.75	Primitive Streak	Wt	NA	Pijuan-Sala	8.57656
cell_7487	TGGAACACTAGTCG	E6.75	Epiblast	Wt	NA	Pijuan-Sala	12.3903
cell_7490	TGGACCCTTGTGCA	E6.75	Epiblast	Wt	NA	Pijuan-Sala	12.1284
cell_7491	TGGACTGAGTCATG	E6.75	Primitive Streak	Wt	NA	Pijuan-Sala	5.62338
cell_7492	TGGACTGATGGCAT	E6.75	Epiblast	Wt	NA	Pijuan-Sala	9.95248
cell_7494	TGGATTCTACACTG	E6.75	Epiblast	Wt	NA	Pijuan-Sala	12.4225
cell_7495	TGGCAATGCGACTA	E6.75	Epiblast	Wt	NA	Pijuan-Sala	8.91868
cell_7498	TGGTACGAGGACAG	E6.75	Epiblast	Wt	NA	Pijuan-Sala	12.4565
cell_7499	TGGTAGACCCTGTC	E6.75	Primitive Streak	Wt	NA	Pijuan-Sala	5.35968
cell_7501	TGGTAGTGGCAGTT	E6.75	Epiblast	Wt	NA	Pijuan-Sala	11.4345
cell_7504	TGGTCAGACTAAGC	E6.75	Epiblast	Wt	NA	Pijuan-Sala	9.58046
cell_7506	TGGTCAGATGTTCT	E6.75	Epiblast	Wt	NA	Pijuan-Sala	12.338
cell_7507	TGGTTACTTTTCGT	E6.75	Primitive Streak	Wt	NA	Pijuan-Sala	8.57656
cell_7508	TGTAAAACCAGAAA	E6.75	Primitive Streak	Wt	NA	Pijuan-Sala	8.42419
cell_7510	TGTAACCTGCAGAG	E6.75	Epiblast	Wt	NA	Pijuan-Sala	9.9306
cell_7514	TGTAGGTGGTAAAG	E6.75	Primitive Streak	Wt	NA	Pijuan-Sala	6.38103
cell_7515	TGTAGGTGTAGTCG	E6.75	Epiblast	Wt	NA	Pijuan-Sala	12.36
cell_7516	TGTAGGTGTGAAGA	E6.75	Primitive Streak	Wt	NA	Pijuan-Sala	8.57656
cell_7517	TGTCAGGAGGAGCA	E6.75	Epiblast	Wt	NA	Pijuan-Sala	9.83092
cell_7518	TGTCTAACACCCAA	E6.75	Epiblast	Wt	NA	Pijuan-Sala	9.98464
cell_7519	TGTCTAACCGCCTT	E6.75	Epiblast	Wt	NA	Pijuan-Sala	12.12
cell_7520	TGTGAGTGCGTTAG	E6.75	Primitive Streak	Wt	NA	Pijuan-Sala	8.57656
cell_7522	TGTGGATGACCTAG	E6.75	Epiblast	Wt	NA	Pijuan-Sala	12.1297
cell_7526	TGTTACTGACCTCC	E6.75	Primitive Streak	Wt	NA	Pijuan-Sala	8.42418
cell_7527	TGTTACTGCTCAGA	E6.75	Epiblast	Wt	NA	Pijuan-Sala	7.41774
cell_7531	TTACACACGGAACG	E6.75	Primitive Streak	Wt	NA	Pijuan-Sala	5.82326
cell_7532	TTACCATGCACACA	E6.75	Epiblast	Wt	NA	Pijuan-Sala	12.6316
cell_7534	TTACCATGGTCTTT	E6.75	Epiblast	Wt	NA	Pijuan-Sala	12.3773
cell_7535	TTACCATGTGGTTG	E6.75	Epiblast	Wt	NA	Pijuan-Sala	6.92364
cell_7536	TTACGTACAGGGTG	E6.75	Primitive Streak	Wt	NA	Pijuan-Sala	7.34823
cell_7537	TTACGTACTATTCC	E6.75	Epiblast	Wt	NA	Pijuan-Sala	11.7392
cell_7538	TTACTCGAACCCTC	E6.75	Epiblast	Wt	NA	Pijuan-Sala	10.1055
cell_7539	TTACTCGAGAGGAC	E6.75	Epiblast	Wt	NA	Pijuan-Sala	10.3062
cell_7541	TTAGACCTAACTGC	E6.75	Primitive Streak	Wt	NA	Pijuan-Sala	6.38371
cell_7547	TTAGGGTGGGAGTG	E6.75	Epiblast	Wt	NA	Pijuan-Sala	11.3222
cell_7548	TTAGGTCTTGTGAC	E6.75	Epiblast	Wt	NA	Pijuan-Sala	9.44214
cell_7550	TTATGAGAACGCTA	E6.75	Epiblast	Wt	NA	Pijuan-Sala	9.2982
cell_7551	TTATGCACAACCTG	E6.75	Primitive Streak	Wt	NA	Pijuan-Sala	10.131
cell_7553	TTATGCACCAGAAA	E6.75	Primitive Streak	Wt	NA	Pijuan-Sala	5.82326
cell_7554	TTATGCACCGGTAT	E6.75	Epiblast	Wt	NA	Pijuan-Sala	12.1271
cell_7555	TTATGCACCTAGCA	E6.75	Primitive Streak	Wt	NA	Pijuan-Sala	8.57656
cell_7559	TTATTCCTCTGAGT	E6.75	Epiblast	Wt	NA	Pijuan-Sala	12.3683
cell_7560	TTATTCCTGAAGGC	E6.75	Epiblast	Wt	NA	Pijuan-Sala	11.6133
cell_7561	TTCAAAGAAAGAAC	E6.75	Epiblast	Wt	NA	Pijuan-Sala	10.8227
cell_7563	TTCAAAGATTCTAC	E6.75	Epiblast	Wt	NA	Pijuan-Sala	9.59154
cell_7565	TTCAACACTGTGCA	E6.75	Primitive Streak	Wt	NA	Pijuan-Sala	5.54366
cell_7566	TTCAAGCTAGATGA	E6.75	Epiblast	Wt	NA	Pijuan-Sala	11.9188
cell_7568	TTCACCCTATCTCT	E6.75	Epiblast	Wt	NA	Pijuan-Sala	8.31889
cell_7570	TTCAGACTGCTGTA	E6.75	Epiblast	Wt	NA	Pijuan-Sala	12.2853
cell_7571	TTCAGTACGTAGCT	E6.75	Epiblast	Wt	NA	Pijuan-Sala	9.52064
cell_7573	TTCATCGACTTCTA	E6.75	Primitive Streak	Wt	NA	Pijuan-Sala	6.24464
cell_7574	TTCATGTGTAAGCC	E6.75	Epiblast	Wt	NA	Pijuan-Sala	11.8263
cell_7576	TTCCCACTCAGTTG	E6.75	Epiblast	Wt	NA	Pijuan-Sala	12.2526
cell_7577	TTCCCACTGAATAG	E6.75	Epiblast	Wt	NA	Pijuan-Sala	11.4489
cell_7578	TTCCTAGAAAACAG	E6.75	Primitive Streak	Wt	NA	Pijuan-Sala	8.57656
cell_7579	TTCCTAGAACTCTT	E6.75	Primitive Streak	Wt	NA	Pijuan-Sala	5.39346
cell_7582	TTCTAGTGAGACTC	E6.75	Epiblast	Wt	NA	Pijuan-Sala	12.1659
cell_7584	TTCTCAGAGTAGCT	E6.75	Epiblast	Wt	NA	Pijuan-Sala	9.95098
cell_7585	TTCTCAGATCTTCA	E6.75	Epiblast	Wt	NA	Pijuan-Sala	7.63696
cell_7588	TTCTTACTTACTCT	E6.75	Epiblast	Wt	NA	Pijuan-Sala	9.85255
cell_7589	TTCTTACTTATTCC	E6.75	Epiblast	Wt	NA	Pijuan-Sala	10.1548
cell_7590	TTGAATGAAAAAGC	E6.75	Epiblast	Wt	NA	Pijuan-Sala	12.128
cell_7591	TTGACACTTGAAGA	E6.75	Primitive Streak	Wt	NA	Pijuan-Sala	5.82326
cell_7592	TTGAGGACAGAAGT	E6.75	Epiblast	Wt	NA	Pijuan-Sala	11.8582
cell_7594	TTGATCTGGTAGGG	E6.75	Epiblast	Wt	NA	Pijuan-Sala	9.31991
cell_7595	TTGCATTGTTGGTG	E6.75	Primitive Streak	Wt	NA	Pijuan-Sala	9.59388
cell_7596	TTGCTAACGTCCTC	E6.75	Epiblast	Wt	NA	Pijuan-Sala	13.2225
cell_7597	TTGCTATGACCAAC	E6.75	Epiblast	Wt	NA	Pijuan-Sala	12.1357
cell_7598	TTGCTATGGACTAC	E6.75	Epiblast	Wt	NA	Pijuan-Sala	12.1078
cell_7599	TTGCTATGGTCTTT	E6.75	Primitive Streak	Wt	NA	Pijuan-Sala	5.82326
cell_7600	TTGGAGACACCACA	E6.75	Primitive Streak	Wt	NA	Pijuan-Sala	8.735
cell_7603	TTGGGAACGGAAAT	E6.75	Primitive Streak	Wt	NA	Pijuan-Sala	5.82326
cell_7604	TTGGTACTAGGAGC	E6.75	Epiblast	Wt	NA	Pijuan-Sala	11.818
cell_7606	TTGTAGCTTATTCC	E6.75	Primitive Streak	Wt	NA	Pijuan-Sala	8.79269
cell_7609	TTTAGGCTGGTACT	E6.75	Epiblast	Wt	NA	Pijuan-Sala	12.3845
cell_7610	TTTATCCTACCTGA	E6.75	Anterior Primitive Streak	Wt	NA	Pijuan-Sala	26.3844
cell_7615	TTTCACGAGATACC	E6.75	Epiblast	Wt	NA	Pijuan-Sala	11.0017
cell_7616	TTTCAGTGCTGGAT	E6.75	Epiblast	Wt	NA	Pijuan-Sala	9.52064
cell_7617	TTTCCAGATCGTAG	E6.75	Epiblast	Wt	NA	Pijuan-Sala	11.0297
cell_7618	TTTCGAACGGCAAG	E6.75	Epiblast	Wt	NA	Pijuan-Sala	11.1661
cell_7623	TTTGCATGAGCATC	E6.75	Anterior Primitive Streak	Wt	NA	Pijuan-Sala	4.90632
cell_7624	TTTGCATGCTCGAA	E6.75	Epiblast	Wt	NA	Pijuan-Sala	8.74782
cell_7630	AAACGCACCTGTTT	E7.75	Epiblast	Wt	NA	Pijuan-Sala	7.46433
cell_7647	AAAGTTTGTCTAGG	E7.75	Caudal epiblast	Wt	NA	Pijuan-Sala	19.4997
cell_7669	AACAAACTAGCGGA	E7.75	Caudal epiblast	Wt	NA	Pijuan-Sala	19.084
cell_7700	AACGCATGGGACTT	E7.75	Primitive Streak	Wt	NA	Pijuan-Sala	16.9407
cell_7704	AACGGTACACGTTG	E7.75	Caudal epiblast	Wt	NA	Pijuan-Sala	17.6496
cell_7712	AACGTGTGGGACAG	E7.75	Primitive Streak	Wt	NA	Pijuan-Sala	16.5245
cell_7741	AAGCAAGAAACCTG	E7.75	Gut	Wt	NA	Pijuan-Sala	37.8155
cell_7753	AAGCGACTGATGAA	E7.75	Def. endoderm	Wt	NA	Pijuan-Sala	22.5097
cell_7754	AAGCGACTTCAGAC	E7.75	Epiblast	Wt	NA	Pijuan-Sala	8.91868
cell_7755	AAGCGTACCTCTAT	E7.75	Primitive Streak	Wt	NA	Pijuan-Sala	16.7103
cell_7763	AAGGTCACTTTCGT	E7.75	Epiblast	Wt	NA	Pijuan-Sala	9.52064
cell_7764	AAGGTCTGAGTAGA	E7.75	Def. endoderm	Wt	NA	Pijuan-Sala	32.7077
cell_7765	AAGGTCTGCTCGCT	E7.75	Caudal epiblast	Wt	NA	Pijuan-Sala	17.8776
cell_7777	AAGTCTCTGCATAC	E7.75	Caudal epiblast	Wt	NA	Pijuan-Sala	18.4917
cell_7834	AATTCCTGGCCCTT	E7.75	Caudal epiblast	Wt	NA	Pijuan-Sala	18.1595
cell_7892	ACCACAGACTTGTT	E7.75	Caudal epiblast	Wt	NA	Pijuan-Sala	16.7728
cell_7915	ACCCGTTGAGGTCT	E7.75	Gut	Wt	NA	Pijuan-Sala	34.6057
cell_7920	ACCCTCGACAGAAA	E7.75	Caudal epiblast	Wt	NA	Pijuan-Sala	16.3662
cell_7930	ACCTATTGTCGCTC	E7.75	Caudal epiblast	Wt	NA	Pijuan-Sala	18.4917
cell_7977	ACGGAACTGAGCAG	E7.75	Caudal epiblast	Wt	NA	Pijuan-Sala	15.1756
cell_7992	ACGGTATGAGCCAT	E7.75	Epiblast	Wt	NA	Pijuan-Sala	13.3649
cell_7995	ACGGTCCTGGTAAA	E7.75	Epiblast	Wt	NA	Pijuan-Sala	6.50949
cell_8026	ACTCGAGAATCTTC	E7.75	Caudal epiblast	Wt	NA	Pijuan-Sala	21.1959
cell_8028	ACTCGAGATGTTTC	E7.75	Epiblast	Wt	NA	Pijuan-Sala	15.2331
cell_8030	ACTCGCACGATAGA	E7.75	Gut	Wt	NA	Pijuan-Sala	29.8209
cell_8039	ACTGAGACCTGTAG	E7.75	Primitive Streak	Wt	NA	Pijuan-Sala	16.2517
cell_8042	ACTGCCACACTTTC	E7.75	Gut	Wt	NA	Pijuan-Sala	34.5845
cell_8064	ACTTGACTATCGGT	E7.75	Caudal epiblast	Wt	NA	Pijuan-Sala	19.4515
cell_8085	AGACACTGAGATGA	E7.75	Primitive Streak	Wt	NA	Pijuan-Sala	15.7207
cell_8092	AGACTGACGCTTCC	E7.75	Caudal epiblast	Wt	NA	Pijuan-Sala	17.7646
cell_8114	AGCAAAGAACGACT	E7.75	Gut	Wt	NA	Pijuan-Sala	34.6563
cell_8124	AGCACTGAGTTACG	E7.75	Primitive Streak	Wt	NA	Pijuan-Sala	30.5633
cell_8149	AGCCGTCTGATAAG	E7.75	Gut	Wt	NA	Pijuan-Sala	32.8919
cell_8156	AGCGATTGGCCTTC	E7.75	Gut	Wt	NA	Pijuan-Sala	34.7031
cell_8159	AGCGCCGATTCTGT	E7.75	Caudal epiblast	Wt	NA	Pijuan-Sala	16.1084
cell_8160	AGCGCTCTAGGAGC	E7.75	Caudal epiblast	Wt	NA	Pijuan-Sala	19.1756
cell_8190	AGCTGTGACTCAAG	E7.75	Caudal epiblast	Wt	NA	Pijuan-Sala	17.2789
cell_8202	AGGAAATGGTTTGG	E7.75	Caudal epiblast	Wt	NA	Pijuan-Sala	18.7935
cell_8206	AGGAATGATCTCAT	E7.75	Primitive Streak	Wt	NA	Pijuan-Sala	16.7103
cell_8237	AGGGCCTGGGGAGT	E7.75	Epiblast	Wt	NA	Pijuan-Sala	9.36497
cell_8260	AGTAAGGATGCCCT	E7.75	Caudal epiblast	Wt	NA	Pijuan-Sala	19.2162
cell_8276	AGTATCCTTTGGCA	E7.75	Epiblast	Wt	NA	Pijuan-Sala	13.1705
cell_8277	AGTCACGAGGGCAA	E7.75	Epiblast	Wt	NA	Pijuan-Sala	12.9509
cell_8279	AGTCAGACCAGCTA	E7.75	Caudal epiblast	Wt	NA	Pijuan-Sala	18.9068
cell_8304	AGTGCAACCCCTAC	E7.75	Caudal epiblast	Wt	NA	Pijuan-Sala	18.2291
cell_8311	AGTTCTACCTTCTA	E7.75	Caudal epiblast	Wt	NA	Pijuan-Sala	18.2913
cell_8315	AGTTTGCTAGCATC	E7.75	Caudal epiblast	Wt	NA	Pijuan-Sala	17.6124
cell_8318	ATAAACACTTCAGG	E7.75	Gut	Wt	NA	Pijuan-Sala	31.9112
cell_8326	ATAAGTACGCCTTC	E7.75	Gut	Wt	NA	Pijuan-Sala	31.7213
cell_8329	ATAAGTTGCAGTTG	E7.75	Caudal epiblast	Wt	NA	Pijuan-Sala	17.6123
cell_8340	ATACACCTATCACG	E7.75	Def. endoderm	Wt	NA	Pijuan-Sala	32.7296
cell_8346	ATACCGGAACCTCC	E7.75	Def. endoderm	Wt	NA	Pijuan-Sala	28.6662
cell_8366	ATAGATACCTAGAC	E7.75	Caudal epiblast	Wt	NA	Pijuan-Sala	18.9082
cell_8377	ATAGCTCTGTAGCT	E7.75	Def. endoderm	Wt	NA	Pijuan-Sala	22.432
cell_8379	ATAGGAGAGCATCA	E7.75	Epiblast	Wt	NA	Pijuan-Sala	13.7817
cell_8387	ATATACGACGATAC	E7.75	Caudal epiblast	Wt	NA	Pijuan-Sala	13.1739
cell_8410	ATCAGGTGGGATTC	E7.75	Caudal epiblast	Wt	NA	Pijuan-Sala	19.5852
cell_8425	ATCCATACGAAAGT	E7.75	Caudal epiblast	Wt	NA	Pijuan-Sala	13.1739
cell_8430	ATCCGCACACGCTA	E7.75	Caudal epiblast	Wt	NA	Pijuan-Sala	18.4917
cell_8461	ATCTGACTACGGGA	E7.75	Caudal epiblast	Wt	NA	Pijuan-Sala	19.4943
cell_8492	ATGCAGACCCTCGT	E7.75	Epiblast	Wt	NA	Pijuan-Sala	6.72298
cell_8494	ATGCAGTGCTTTAC	E7.75	Def. endoderm	Wt	NA	Pijuan-Sala	26.973
cell_8525	ATGTTCACAGGGTG	E7.75	Def. endoderm	Wt	NA	Pijuan-Sala	30.783
cell_8534	ATTACCTGCTTTAC	E7.75	Caudal epiblast	Wt	NA	Pijuan-Sala	17.7712
cell_8543	ATTATGGATTCCGC	E7.75	Caudal epiblast	Wt	NA	Pijuan-Sala	17.5169
cell_8552	ATTCCAACGGTGGA	E7.75	Caudal epiblast	Wt	NA	Pijuan-Sala	13.1739
cell_8565	ATTGCGGATCGATG	E7.75	Caudal epiblast	Wt	NA	Pijuan-Sala	17.47
cell_8568	ATTGCTTGACTCTT	E7.75	Caudal epiblast	Wt	NA	Pijuan-Sala	17.7884
cell_8579	ATTTAGGATTGGCA	E7.75	Gut	Wt	NA	Pijuan-Sala	32.5017
cell_8590	CAACCAGAAGCACT	E7.75	Caudal epiblast	Wt	NA	Pijuan-Sala	18.0071
cell_8599	CAACGTGATGCATG	E7.75	Caudal epiblast	Wt	NA	Pijuan-Sala	6.50786
cell_8618	CAAGTCGACATTTC	E7.75	Epiblast	Wt	NA	Pijuan-Sala	13.8478
cell_8619	CAAGTCGATAAGCC	E7.75	Caudal epiblast	Wt	NA	Pijuan-Sala	17.5891
cell_8624	CAATGGACCTTCGC	E7.75	Gut	Wt	NA	Pijuan-Sala	33.6793
cell_8648	CACCACTGGGAGTG	E7.75	Def. endoderm	Wt	NA	Pijuan-Sala	30.7813
cell_8654	CACCGGGATTAGGC	E7.75	Caudal epiblast	Wt	NA	Pijuan-Sala	19.522
cell_8656	CACCGTACTCTTAC	E7.75	Caudal epiblast	Wt	NA	Pijuan-Sala	18.0899
cell_8658	CACCTGACCTCCAC	E7.75	Epiblast	Wt	NA	Pijuan-Sala	6.48446
cell_8709	CAGACATGGGCGAA	E7.75	Caudal epiblast	Wt	NA	Pijuan-Sala	17.832
cell_8728	CAGCATGATCGTAG	E7.75	Gut	Wt	NA	Pijuan-Sala	33.8421
cell_8731	CAGCCTTGAGGAGC	E7.75	Caudal epiblast	Wt	NA	Pijuan-Sala	16.9216
cell_8738	CAGCTCACTGAGGG	E7.75	Caudal epiblast	Wt	NA	Pijuan-Sala	16.3033
cell_8747	CAGGTTGATCTAGG	E7.75	Caudal epiblast	Wt	NA	Pijuan-Sala	20.9956
cell_8761	CATAAATGGTCAAC	E7.75	Def. endoderm	Wt	NA	Pijuan-Sala	21.5623
cell_8772	CATATAGAGGACAG	E7.75	Caudal epiblast	Wt	NA	Pijuan-Sala	19.4991
cell_8780	CATCATACCTCTCG	E7.75	Def. endoderm	Wt	NA	Pijuan-Sala	30.601
cell_8807	CATGGCCTTCATTC	E7.75	Gut	Wt	NA	Pijuan-Sala	34.7042
cell_8851	CCACCTGATAGAAG	E7.75	Def. endoderm	Wt	NA	Pijuan-Sala	22.0986
cell_8856	CCACTGTGATTCCT	E7.75	Gut	Wt	NA	Pijuan-Sala	33.8439
cell_8877	CCAGGTCTTTGAGC	E7.75	Caudal epiblast	Wt	NA	Pijuan-Sala	17.8524
cell_8889	CCATATACAGACTC	E7.75	Epiblast	Wt	NA	Pijuan-Sala	6.52629
cell_8892	CCATATACTATGGC	E7.75	Caudal epiblast	Wt	NA	Pijuan-Sala	17.5036
cell_8906	CCCAACACACCTTT	E7.75	Caudal epiblast	Wt	NA	Pijuan-Sala	19.4881
cell_8911	CCCAACTGAAGTGA	E7.75	Def. endoderm	Wt	NA	Pijuan-Sala	22.1012
cell_8918	CCCAGTTGGAGATA	E7.75	Def. endoderm	Wt	NA	Pijuan-Sala	21.0726
cell_8926	CCCGGAGATAGCGT	E7.75	Caudal epiblast	Wt	NA	Pijuan-Sala	18.9922
cell_8927	CCCTACGAACTTTC	E7.75	Caudal epiblast	Wt	NA	Pijuan-Sala	19.8373
cell_8933	CCCTCAGACCACAA	E7.75	Caudal epiblast	Wt	NA	Pijuan-Sala	15.4581
cell_8948	CCGACTACGCGAGA	E7.75	Caudal epiblast	Wt	NA	Pijuan-Sala	15.8969
cell_8949	CCGATAGACCACAA	E7.75	Primitive Streak	Wt	NA	Pijuan-Sala	16.7223
cell_8952	CCGCTATGTCCGTC	E7.75	Gut	Wt	NA	Pijuan-Sala	34.0938
cell_8978	CCTATTGACATTCT	E7.75	Gut	Wt	NA	Pijuan-Sala	34.757
cell_8988	CCTGACTGTGCCTC	E7.75	Primitive Streak	Wt	NA	Pijuan-Sala	15.291
cell_8990	CCTGCAACCCAGTA	E7.75	Caudal epiblast	Wt	NA	Pijuan-Sala	18.4453
cell_9005	CCTTTAGAGATAAG	E7.75	Primitive Streak	Wt	NA	Pijuan-Sala	17.1738
cell_9010	CGAAGACTTTTCGT	E7.75	Epiblast	Wt	NA	Pijuan-Sala	13.7817
cell_9036	CGACTGCTTTGAGC	E7.75	Epiblast	Wt	NA	Pijuan-Sala	13.7817
cell_9064	CGATCCACGGTGTT	E7.75	Primitive Streak	Wt	NA	Pijuan-Sala	17.444
cell_9112	CGGACTCTCGTACA	E7.75	Gut	Wt	NA	Pijuan-Sala	30.5063
cell_9125	CGGGCATGCTAGCA	E7.75	Caudal epiblast	Wt	NA	Pijuan-Sala	18.4917
cell_9126	CGGTAAACCCAGTA	E7.75	Gut	Wt	NA	Pijuan-Sala	35.0756
cell_9128	CGGTACCTGGCAAG	E7.75	Caudal epiblast	Wt	NA	Pijuan-Sala	21.093
cell_9160	CGTTAACTATGGTC	E7.75	Gut	Wt	NA	Pijuan-Sala	34.8769
cell_9163	CGTTATACACCAGT	E7.75	Primitive Streak	Wt	NA	Pijuan-Sala	18.6298
cell_9173	CTAACTACGCTATG	E7.75	Gut	Wt	NA	Pijuan-Sala	33.9262
cell_9175	CTAAGGACCTAGAC	E7.75	Caudal epiblast	Wt	NA	Pijuan-Sala	19.8364
cell_9193	CTACGGCTCTGCTC	E7.75	Gut	Wt	NA	Pijuan-Sala	31.7769
cell_9200	CTAGAGACAAAACG	E7.75	Gut	Wt	NA	Pijuan-Sala	36.2799
cell_9277	CTCCTACTCAGTCA	E7.75	Epiblast	Wt	NA	Pijuan-Sala	13.7817
cell_9293	CTCTAATGTTTGTC	E7.75	Caudal epiblast	Wt	NA	Pijuan-Sala	16.8175
cell_9294	CTGAACGAAAGGGC	E7.75	Gut	Wt	NA	Pijuan-Sala	33.0688
cell_9324	CTGGAAACCAGGAG	E7.75	Gut	Wt	NA	Pijuan-Sala	31.8554
cell_9326	CTGGCACTTGCATG	E7.75	Caudal epiblast	Wt	NA	Pijuan-Sala	20.5107
cell_9331	CTTAAAGATTCATC	E7.75	Caudal epiblast	Wt	NA	Pijuan-Sala	18.086
cell_9344	CTTATCGAAGTGTC	E7.75	Gut	Wt	NA	Pijuan-Sala	30.2507
cell_9361	CTTTACGAGCGGAA	E7.75	Epiblast	Wt	NA	Pijuan-Sala	9.47359
cell_9385	GAAATACTAAACGA	E7.75	Gut	Wt	NA	Pijuan-Sala	34.9929
cell_9387	GAAATACTGAGACG	E7.75	Caudal epiblast	Wt	NA	Pijuan-Sala	19.1783
cell_9420	GACAACACCATGCA	E7.75	Gut	Wt	NA	Pijuan-Sala	33.5908
cell_9424	GACACTGAATGACC	E7.75	Gut	Wt	NA	Pijuan-Sala	33.025
cell_9429	GACATTCTCTAGTG	E7.75	Gut	Wt	NA	Pijuan-Sala	33.8946
cell_9455	GACGCCGAGTCGTA	E7.75	Gut	Wt	NA	Pijuan-Sala	31.6333
cell_9474	GACTCCTGACACGT	E7.75	Caudal epiblast	Wt	NA	Pijuan-Sala	18.2667
cell_9475	GACTCCTGCCATGA	E7.75	Caudal epiblast	Wt	NA	Pijuan-Sala	16.9511
cell_9498	GAGCAGGAAGAAGT	E7.75	Caudal epiblast	Wt	NA	Pijuan-Sala	18.3781
cell_9504	GAGCATACTCTCGC	E7.75	Gut	Wt	NA	Pijuan-Sala	34.6372
cell_9569	GAGTTGTGTACTCT	E7.75	Epiblast	Wt	NA	Pijuan-Sala	6.99731
cell_9576	GATACTCTTTTGGG	E7.75	Gut	Wt	NA	Pijuan-Sala	31.6431
cell_9606	GATCTTACAATCGC	E7.75	Caudal epiblast	Wt	NA	Pijuan-Sala	14.5852
cell_9607	GATCTTTGATGTGC	E7.75	Caudal epiblast	Wt	NA	Pijuan-Sala	17.7204
cell_9610	GATGCAACCTAAGC	E7.75	Anterior Primitive Streak	Wt	NA	Pijuan-Sala	30.2614
cell_9617	GATTACCTGTGCAT	E7.75	Gut	Wt	NA	Pijuan-Sala	34.5581
[truncated: 14,497 more rows]

## Sheet: Figure 4E_Neural
Cell_ID	barcode	stage	celltype	Genotype	Phase	Sample	pseudotime
cell_362	AAACGCACTGTCGA	E7.5	Rostral neurectoderm	NA	NA	Pijuan-Sala	8.32934
cell_365	AAAGGCCTTGAGAA	E7.5	Rostral neurectoderm	NA	NA	Pijuan-Sala	10.2029
cell_367	AACAAACTATGGTC	E7.5	Rostral neurectoderm	NA	NA	Pijuan-Sala	8.49473
cell_371	AACGTCGACACTCC	E7.5	Rostral neurectoderm	NA	NA	Pijuan-Sala	8.7972
cell_373	AACGTGTGACCAAC	E7.5	Rostral neurectoderm	NA	NA	Pijuan-Sala	8.68291
cell_376	AAGCAAGACCTGAA	E7.5	Rostral neurectoderm	NA	NA	Pijuan-Sala	8.83129
cell_380	AAGTTCCTACACAC	E7.5	Rostral neurectoderm	NA	NA	Pijuan-Sala	8.49272
cell_395	ACCATTTGATAAGG	E7.5	Rostral neurectoderm	NA	NA	Pijuan-Sala	8.1715
cell_397	ACCTCGTGAGTTCG	E7.5	Rostral neurectoderm	NA	NA	Pijuan-Sala	8.42577
cell_401	ACGCCGGAGTACGT	E7.5	Rostral neurectoderm	NA	NA	Pijuan-Sala	8.57971
cell_409	ACTCAGGAGGGATG	E7.5	Rostral neurectoderm	NA	NA	Pijuan-Sala	8.59834
cell_413	ACTTCAACTGGTGT	E7.5	Rostral neurectoderm	NA	NA	Pijuan-Sala	8.62185
cell_424	AGCATCGACATACG	E7.5	Rostral neurectoderm	NA	NA	Pijuan-Sala	8.15949
cell_425	AGCGATACACTCTT	E7.5	Surface ectoderm	NA	NA	Pijuan-Sala	8.17149
cell_431	AGGGCCACCTGAGT	E7.5	Rostral neurectoderm	NA	NA	Pijuan-Sala	8.17149
cell_433	AGGTACACGAAACA	E7.5	Rostral neurectoderm	NA	NA	Pijuan-Sala	8.48348
cell_443	ATAATCGAGCAGTT	E7.5	Rostral neurectoderm	NA	NA	Pijuan-Sala	8.6347
cell_445	ATAGCGTGATGGTC	E7.5	Rostral neurectoderm	NA	NA	Pijuan-Sala	8.20883
cell_458	ATGCTTTGGCGATT	E7.5	Rostral neurectoderm	NA	NA	Pijuan-Sala	8.20883
cell_460	ATTTCGTGCAACTG	E7.5	Caudal neurectoderm	NA	NA	Pijuan-Sala	8.63022
cell_462	CAAAGCTGTGCCAA	E7.5	Epiblast	NA	NA	Pijuan-Sala	8.20883
cell_473	CACGATGATCCGAA	E7.5	Surface ectoderm	NA	NA	Pijuan-Sala	35.1589
cell_478	CAGATCGAGCTAAC	E7.5	Rostral neurectoderm	NA	NA	Pijuan-Sala	8.23581
cell_480	CAGCAATGGGTTAC	E7.5	Surface ectoderm	NA	NA	Pijuan-Sala	8.41263
cell_482	CAGCCTTGTCACCC	E7.5	Epiblast	NA	NA	Pijuan-Sala	8.16728
cell_485	CAGTGATGAGAGAT	E7.5	Rostral neurectoderm	NA	NA	Pijuan-Sala	8.62185
cell_488	CATAAATGTCACCC	E7.5	Surface ectoderm	NA	NA	Pijuan-Sala	34.9536
cell_503	CCCAGTTGGAATCC	E7.5	Rostral neurectoderm	NA	NA	Pijuan-Sala	8.33824
cell_506	CCCTCAGATCCCAC	E7.5	Surface ectoderm	NA	NA	Pijuan-Sala	34.9314
cell_516	CGAACATGCATGAC	E7.5	Rostral neurectoderm	NA	NA	Pijuan-Sala	8.17149
cell_520	CGAGCCGACAAAGA	E7.5	Surface ectoderm	NA	NA	Pijuan-Sala	8.17149
cell_530	CTAGTTACAAAGCA	E7.5	Epiblast	NA	NA	Pijuan-Sala	8.14018
cell_537	CTCTAATGTTTCAC	E7.5	Rostral neurectoderm	NA	NA	Pijuan-Sala	8.16777
cell_548	CTTTACGACCCGTT	E7.5	Rostral neurectoderm	NA	NA	Pijuan-Sala	9.80477
cell_551	GAACCAACCACTTT	E7.5	Rostral neurectoderm	NA	NA	Pijuan-Sala	9.14253
cell_556	GACAACACAGAACA	E7.5	Rostral neurectoderm	NA	NA	Pijuan-Sala	36.721
cell_563	GAGAGGTGAGTCGT	E7.5	Rostral neurectoderm	NA	NA	Pijuan-Sala	8.62185
cell_567	GAGGCCACGGTATC	E7.5	Rostral neurectoderm	NA	NA	Pijuan-Sala	9.55672
cell_568	GAGTACTGGGCATT	E7.5	Rostral neurectoderm	NA	NA	Pijuan-Sala	9.73087
cell_571	GATATTGAGGTGGA	E7.5	Surface ectoderm	NA	NA	Pijuan-Sala	8.62185
cell_573	GATGCAACCTAGTG	E7.5	Rostral neurectoderm	NA	NA	Pijuan-Sala	8.30748
cell_576	GCAATTCTCTGATG	E7.5	Rostral neurectoderm	NA	NA	Pijuan-Sala	8.50566
cell_579	GCAGCGTGTTTCTG	E7.5	Rostral neurectoderm	NA	NA	Pijuan-Sala	8.42934
cell_583	GCCATGCTAACGAA	E7.5	Rostral neurectoderm	NA	NA	Pijuan-Sala	8.48546
cell_584	GCCCAACTTTCATC	E7.5	Rostral neurectoderm	NA	NA	Pijuan-Sala	8.81193
cell_596	GGAGGATGGTTAGC	E7.5	Rostral neurectoderm	NA	NA	Pijuan-Sala	8.65574
cell_597	GGAGGCCTTTTGCT	E7.5	Rostral neurectoderm	NA	NA	Pijuan-Sala	8.17149
cell_598	GGATACTGCTGAAC	E7.5	Rostral neurectoderm	NA	NA	Pijuan-Sala	8.40231
cell_607	GGTACATGCACACA	E7.5	Rostral neurectoderm	NA	NA	Pijuan-Sala	8.38751
cell_612	GTAGCAACAGAGAT	E7.5	Rostral neurectoderm	NA	NA	Pijuan-Sala	8.78928
cell_622	GTGATGACCCGTAA	E7.5	Rostral neurectoderm	NA	NA	Pijuan-Sala	9.66406
cell_640	TACGTACTACTGGT	E7.5	Rostral neurectoderm	NA	NA	Pijuan-Sala	8.17149
cell_644	TACTCAACGAGGGT	E7.5	Rostral neurectoderm	NA	NA	Pijuan-Sala	8.44788
cell_647	TACTTGACGGGACA	E7.5	Caudal neurectoderm	NA	NA	Pijuan-Sala	8.62628
cell_648	TAGGCATGGGACTT	E7.5	Rostral neurectoderm	NA	NA	Pijuan-Sala	8.17149
cell_649	TAGGGACTTTTCAC	E7.5	Caudal neurectoderm	NA	NA	Pijuan-Sala	8.69316
cell_651	TAGGTTCTGGATTC	E7.5	Rostral neurectoderm	NA	NA	Pijuan-Sala	8.26769
cell_654	TATAAGACCCTAAG	E7.5	Rostral neurectoderm	NA	NA	Pijuan-Sala	8.62185
cell_678	TGAACCGACTATTC	E7.5	Caudal neurectoderm	NA	NA	Pijuan-Sala	8.62185
cell_682	TGAGTCGAATTCTC	E7.5	Rostral neurectoderm	NA	NA	Pijuan-Sala	8.49148
cell_683	TGATTAGATGCCAA	E7.5	Rostral neurectoderm	NA	NA	Pijuan-Sala	8.34447
cell_686	TGCAACGAGGAAAT	E7.5	Surface ectoderm	NA	NA	Pijuan-Sala	32.853
cell_697	TGTGACGAAAGCCT	E7.5	Rostral neurectoderm	NA	NA	Pijuan-Sala	8.92416
cell_704	TTCTAGTGTTGGTG	E7.5	Rostral neurectoderm	NA	NA	Pijuan-Sala	8.27925
cell_706	TTGAACCTACACGT	E7.5	Rostral neurectoderm	NA	NA	Pijuan-Sala	9.78249
cell_713	TTTATCCTAGTCTG	E7.5	Rostral neurectoderm	NA	NA	Pijuan-Sala	8.38965
cell_721	AACACGTGTGGAAA	E7.5	Rostral neurectoderm	NA	NA	Pijuan-Sala	8.51737
cell_723	AACCGCCTGCGATT	E7.5	Rostral neurectoderm	NA	NA	Pijuan-Sala	9.78249
cell_730	AAGATTACCTTCTA	E7.5	Rostral neurectoderm	NA	NA	Pijuan-Sala	8.17149
cell_731	AAGCAAGACCGAAT	E7.5	Surface ectoderm	NA	NA	Pijuan-Sala	8.46011
cell_738	AATCAAACGAATCC	E7.5	Surface ectoderm	NA	NA	Pijuan-Sala	35.1242
cell_754	ACCGCGGAGGTTTG	E7.5	Rostral neurectoderm	NA	NA	Pijuan-Sala	8.17149
cell_755	ACCTCCGAGCGTAT	E7.5	Surface ectoderm	NA	NA	Pijuan-Sala	8.43234
cell_760	ACGATCGACACTGA	E7.5	Epiblast	NA	NA	Pijuan-Sala	42.314
cell_770	ACTCCCGAGTTTCT	E7.5	Rostral neurectoderm	NA	NA	Pijuan-Sala	8.3264
cell_772	ACTCGAGACTACGA	E7.5	Rostral neurectoderm	NA	NA	Pijuan-Sala	8.53211
cell_787	AGAGCGGATGTGAC	E7.5	Epiblast	NA	NA	Pijuan-Sala	8.20883
cell_788	AGAGTCTGTAGTCG	E7.5	Epiblast	NA	NA	Pijuan-Sala	40.324
cell_794	AGCCGTCTGTCTGA	E7.5	Rostral neurectoderm	NA	NA	Pijuan-Sala	8.17149
cell_795	AGCCTCTGTTCTCA	E7.5	Surface ectoderm	NA	NA	Pijuan-Sala	8.17149
cell_802	AGTAATTGGAGCTT	E7.5	Epiblast	NA	NA	Pijuan-Sala	8.17149
cell_804	AGTCCAGACTGTAG	E7.5	Rostral neurectoderm	NA	NA	Pijuan-Sala	8.17149
cell_807	AGTGACTGAGAGAT	E7.5	Surface ectoderm	NA	NA	Pijuan-Sala	8.17149
cell_809	ATAACCCTCAGAGG	E7.5	Epiblast	NA	NA	Pijuan-Sala	8.17149
cell_836	ATGCTTTGAGCATC	E7.5	Rostral neurectoderm	NA	NA	Pijuan-Sala	8.17148
cell_840	ATGTTGCTGTAGGG	E7.5	Epiblast	NA	NA	Pijuan-Sala	8.17148
cell_847	CAAAGCTGAAGGCG	E7.5	Rostral neurectoderm	NA	NA	Pijuan-Sala	8.10962
cell_848	CAAATATGTTATCC	E7.5	Rostral neurectoderm	NA	NA	Pijuan-Sala	8.17003
cell_854	CACACCTGCTTACT	E7.5	Rostral neurectoderm	NA	NA	Pijuan-Sala	8.17148
cell_858	CACATACTTGTTTC	E7.5	Rostral neurectoderm	NA	NA	Pijuan-Sala	8.17148
cell_860	CACCACTGGCCAAT	E7.5	Epiblast	NA	NA	Pijuan-Sala	8.17148
cell_879	CATAAATGTAGAGA	E7.5	Rostral neurectoderm	NA	NA	Pijuan-Sala	8.17148
cell_880	CATAACCTTAGCCA	E7.5	Rostral neurectoderm	NA	NA	Pijuan-Sala	8.17148
cell_891	CCAAGATGGACAGG	E7.5	Rostral neurectoderm	NA	NA	Pijuan-Sala	8.17148
cell_906	CCTACCGAGCGTAT	E7.5	Surface ectoderm	NA	NA	Pijuan-Sala	37.7806
cell_907	CCTATTGACGATAC	E7.5	Epiblast	NA	NA	Pijuan-Sala	8.15849
cell_910	CCTTCACTTTCTTG	E7.5	Epiblast	NA	NA	Pijuan-Sala	8.17148
cell_914	CGAGCGTGTCTAGG	E7.5	Epiblast	NA	NA	Pijuan-Sala	8.17148
cell_918	CGCAAATGGCTCCT	E7.5	Rostral neurectoderm	NA	NA	Pijuan-Sala	8.17148
cell_926	CGCTCATGTGAAGA	E7.5	Epiblast	NA	NA	Pijuan-Sala	8.20883
cell_928	CGGCATCTTGCTTT	E7.5	Rostral neurectoderm	NA	NA	Pijuan-Sala	8.17148
cell_933	CGTCCAACATCTTC	E7.5	Rostral neurectoderm	NA	NA	Pijuan-Sala	8.17148
cell_934	CGTCCAACTACGCA	E7.5	Rostral neurectoderm	NA	NA	Pijuan-Sala	8.17148
cell_943	CTCAGCACAGCAAA	E7.5	Epiblast	NA	NA	Pijuan-Sala	8.17148
cell_967	GAATTAACAGAATG	E7.5	Epiblast	NA	NA	Pijuan-Sala	40.0401
cell_968	GACAACTGCTGACA	E7.5	Rostral neurectoderm	NA	NA	Pijuan-Sala	8.17147
cell_972	GAGAGGTGGGATTC	E7.5	Epiblast	NA	NA	Pijuan-Sala	8.14816
cell_981	GAGTGGGATTCTTG	E7.5	Rostral neurectoderm	NA	NA	Pijuan-Sala	8.17147
cell_983	GATATATGTGAAGA	E7.5	Rostral neurectoderm	NA	NA	Pijuan-Sala	8.1691
cell_986	GATTCTTGAGTAGA	E7.5	Rostral neurectoderm	NA	NA	Pijuan-Sala	8.17147
cell_989	GCACGGACCCTACC	E7.5	Rostral neurectoderm	NA	NA	Pijuan-Sala	8.17147
cell_992	GCAGGCACCGCAAT	E7.5	Epiblast	NA	NA	Pijuan-Sala	8.17147
cell_1004	GCCGACGACTATTC	E7.5	Surface ectoderm	NA	NA	Pijuan-Sala	8.17147
cell_1007	GCGAGAGATCGACA	E7.5	Epiblast	NA	NA	Pijuan-Sala	8.17147
cell_1011	GCTAGATGGCGATT	E7.5	Rostral neurectoderm	NA	NA	Pijuan-Sala	8.67963
cell_1030	GGGATTACTCGTGA	E7.5	Rostral neurectoderm	NA	NA	Pijuan-Sala	8.17147
cell_1052	GTGGAGGACAAGCT	E7.5	Rostral neurectoderm	NA	NA	Pijuan-Sala	8.14309
cell_1059	GTTATGCTCGTTGA	E7.5	Epiblast	NA	NA	Pijuan-Sala	8.40946
cell_1063	GTTGTACTCTTGGA	E7.5	Epiblast	NA	NA	Pijuan-Sala	8.17147
cell_1064	TAAAGTTGGTTAGC	E7.5	Epiblast	NA	NA	Pijuan-Sala	8.13465
cell_1066	TAACATGACAAGCT	E7.5	Surface ectoderm	NA	NA	Pijuan-Sala	35.2056
cell_1068	TAAGTAACTTCCCG	E7.5	Epiblast	NA	NA	Pijuan-Sala	8.13652
cell_1073	TACTCAACGCCAAT	E7.5	Epiblast	NA	NA	Pijuan-Sala	8.17147
cell_1082	TAGTTGCTACACTG	E7.5	Epiblast	NA	NA	Pijuan-Sala	8.11313
cell_1087	TATACCACATCTTC	E7.5	Epiblast	NA	NA	Pijuan-Sala	8.17147
cell_1089	TATCGTACTCTCGC	E7.5	Epiblast	NA	NA	Pijuan-Sala	8.17147
cell_1091	TATCTGACAGTCAC	E7.5	Rostral neurectoderm	NA	NA	Pijuan-Sala	8.18029
cell_1095	TCAACACTTTTCGT	E7.5	Surface ectoderm	NA	NA	Pijuan-Sala	35.5827
cell_1102	TCATCCCTAGCATC	E7.5	Epiblast	NA	NA	Pijuan-Sala	8.17147
cell_1104	TCATTCGAAAGCCT	E7.5	Rostral neurectoderm	NA	NA	Pijuan-Sala	8.44114
cell_1110	TCGATTTGACTAGC	E7.5	Surface ectoderm	NA	NA	Pijuan-Sala	8.17147
cell_1137	TGAGGTACATGACC	E7.5	Rostral neurectoderm	NA	NA	Pijuan-Sala	8.17147
cell_1140	TGCAACGACCCGTT	E7.5	Rostral neurectoderm	NA	NA	Pijuan-Sala	8.30748
cell_1150	TGGCACCTCTGGTA	E7.5	Rostral neurectoderm	NA	NA	Pijuan-Sala	8.17146
cell_1152	TGTAGGTGCTCAGA	E7.5	Rostral neurectoderm	NA	NA	Pijuan-Sala	8.17146
cell_1168	TTGAACCTCAGTTG	E7.5	Epiblast	NA	NA	Pijuan-Sala	40.4713
cell_1172	TTTATCCTTGACTG	E7.5	Surface ectoderm	NA	NA	Pijuan-Sala	36.5637
cell_1176	AAAGATCTCAGGAG	E7.5	Epiblast	NA	NA	Pijuan-Sala	8.20883
cell_1180	AACAATACCGAATC	E7.5	Epiblast	NA	NA	Pijuan-Sala	8.158
cell_1186	AAGCCAACAGTGTC	E7.5	Epiblast	NA	NA	Pijuan-Sala	8.10233
cell_1195	AATCAAACTATTCC	E7.5	Epiblast	NA	NA	Pijuan-Sala	8.08677
cell_1197	AATCGGTGTTATCC	E7.5	Epiblast	NA	NA	Pijuan-Sala	8.17146
cell_1199	AATTACGAACTACG	E7.5	Rostral neurectoderm	NA	NA	Pijuan-Sala	8.17146
cell_1201	ACAATCCTGATAGA	E7.5	Surface ectoderm	NA	NA	Pijuan-Sala	8.17146
cell_1203	ACAGTGACACCAGT	E7.5	Epiblast	NA	NA	Pijuan-Sala	8.10505
cell_1233	AGTTAAACCGTGTA	E7.5	Rostral neurectoderm	NA	NA	Pijuan-Sala	8.17146
cell_1234	ATAACCCTCTTGCC	E7.5	Epiblast	NA	NA	Pijuan-Sala	8.1249
cell_1245	ATGCAGTGCTTGGA	E7.5	Surface ectoderm	NA	NA	Pijuan-Sala	35.5827
cell_1250	ATTAGATGTTCGTT	E7.5	Epiblast	NA	NA	Pijuan-Sala	8.18225
cell_1258	CACGGGACTCCTCG	E7.5	Rostral neurectoderm	NA	NA	Pijuan-Sala	8.17146
cell_1259	CACGGGTGCTAAGC	E7.5	Epiblast	NA	NA	Pijuan-Sala	8.17146
cell_1262	CAGGCCGAAAGAGT	E7.5	Rostral neurectoderm	NA	NA	Pijuan-Sala	8.17146
cell_1267	CATGCCACCGACTA	E7.5	Surface ectoderm	NA	NA	Pijuan-Sala	8.17146
cell_1275	CCCACATGCTACCC	E7.5	Rostral neurectoderm	NA	NA	Pijuan-Sala	8.17146
cell_1306	CTCAGCTGGCATCA	E7.5	Epiblast	NA	NA	Pijuan-Sala	8.13412
cell_1316	CTTAACACGCTACA	E7.5	Epiblast	NA	NA	Pijuan-Sala	8.15143
cell_1317	CTTAGACTGTGAGG	E7.5	Rostral neurectoderm	NA	NA	Pijuan-Sala	8.17146
cell_1326	GAGATGCTACCACA	E7.5	Rostral neurectoderm	NA	NA	Pijuan-Sala	8.17146
cell_1333	GATATTGAAACTGC	E7.5	Epiblast	NA	NA	Pijuan-Sala	8.17146
cell_1340	GATCTTACACCAGT	E7.5	Epiblast	NA	NA	Pijuan-Sala	8.17146
cell_1345	GATGCAACTAAAGG	E7.5	Epiblast	NA	NA	Pijuan-Sala	8.15487
cell_1368	GGCGGACTCGAATC	E7.5	Epiblast	NA	NA	Pijuan-Sala	8.17145
cell_1379	GTCGACCTCGCAAT	E7.5	Epiblast	NA	NA	Pijuan-Sala	8.13338
cell_1380	GTCGACCTTTTACC	E7.5	Epiblast	NA	NA	Pijuan-Sala	8.16977
cell_1383	GTTAGTCTACCACA	E7.5	Epiblast	NA	NA	Pijuan-Sala	8.17145
cell_1385	GTTGGATGATGGTC	E7.5	Epiblast	NA	NA	Pijuan-Sala	8.12533
cell_1391	TACCGGCTTCTCGC	E7.5	Epiblast	NA	NA	Pijuan-Sala	8.10715
cell_1392	TACGGAACACGACT	E7.5	Epiblast	NA	NA	Pijuan-Sala	8.20883
cell_1398	TATCAGCTCAAGCT	E7.5	Epiblast	NA	NA	Pijuan-Sala	8.17145
cell_1416	TCGAGCCTTAAAGG	E7.5	Epiblast	NA	NA	Pijuan-Sala	8.12231
cell_1418	TCGGTAGACCGTAA	E7.5	Rostral neurectoderm	NA	NA	Pijuan-Sala	8.17145
cell_1421	TCTTACGAAAGGGC	E7.5	Epiblast	NA	NA	Pijuan-Sala	8.17145
cell_1424	TGATACCTTCTATC	E7.5	Rostral neurectoderm	NA	NA	Pijuan-Sala	8.17145
cell_1431	TGGATGACGGGCAA	E7.5	Rostral neurectoderm	NA	NA	Pijuan-Sala	8.17145
cell_1435	TGTGAGTGAGTCAC	E7.5	Surface ectoderm	NA	NA	Pijuan-Sala	34.4706
cell_1437	TGTTACTGTATTCC	E7.5	Epiblast	NA	NA	Pijuan-Sala	8.17145
cell_1444	TTATGGCTTCTATC	E7.5	Epiblast	NA	NA	Pijuan-Sala	8.17145
cell_2663	AAACCGTGTCAGGT	E7.5	Rostral neurectoderm	NA	NA	Pijuan-Sala	40.6163
cell_2669	AAACGCTGCCTTTA	E7.5	Rostral neurectoderm	NA	NA	Pijuan-Sala	42.314
cell_2674	AAAGCAGAGGTTAC	E7.5	Epiblast	NA	NA	Pijuan-Sala	41.876
cell_2679	AAAGTTTGACCTGA	E7.5	Epiblast	NA	NA	Pijuan-Sala	42.4287
cell_2683	AAATCAACGAATCC	E7.5	Epiblast	NA	NA	Pijuan-Sala	43.0685
cell_2689	AAATCCCTTCCTGC	E7.5	Epiblast	NA	NA	Pijuan-Sala	42.4931
cell_2693	AAATGGGACTAGAC	E7.5	Rostral neurectoderm	NA	NA	Pijuan-Sala	38.4306
cell_2709	AACAGAGACCAAGT	E7.5	Rostral neurectoderm	NA	NA	Pijuan-Sala	37.8241
cell_2716	AACCAGTGATCACG	E7.5	Epiblast	NA	NA	Pijuan-Sala	43.0685
cell_2725	AACCCAGATTCCCG	E7.5	Epiblast	NA	NA	Pijuan-Sala	42.6778
cell_2729	AACCTACTCCAGTA	E7.5	Epiblast	NA	NA	Pijuan-Sala	42.3558
cell_2730	AACCTACTGGAAGC	E7.5	Rostral neurectoderm	NA	NA	Pijuan-Sala	39.516
cell_2733	AACCTTACATGCCA	E7.5	Epiblast	NA	NA	Pijuan-Sala	42.7976
cell_2738	AACCTTTGCGACAT	E7.5	Epiblast	NA	NA	Pijuan-Sala	43.0427
cell_2744	AACGCCCTTACTGG	E7.5	Rostral neurectoderm	NA	NA	Pijuan-Sala	40.8918
cell_2752	AACGGTTGTAGTCG	E7.5	Epiblast	NA	NA	Pijuan-Sala	42.4287
cell_2756	AACGTGTGCAGAAA	E7.5	Epiblast	NA	NA	Pijuan-Sala	43.3404
cell_2761	AACTCACTACACTG	E7.5	Epiblast	NA	NA	Pijuan-Sala	41.9111
cell_2769	AACTGTCTCGGGAA	E7.5	Epiblast	NA	NA	Pijuan-Sala	43.0744
cell_2770	AAGAACGAAAGAAC	E7.5	Rostral neurectoderm	NA	NA	Pijuan-Sala	38.4193
cell_2774	AAGAAGACTGGTAC	E7.5	Rostral neurectoderm	NA	NA	Pijuan-Sala	42.3243
cell_2787	AAGCACTGCGAGTT	E7.5	Surface ectoderm	NA	NA	Pijuan-Sala	35.3005
cell_2794	AAGCGTACGACGGA	E7.5	Epiblast	NA	NA	Pijuan-Sala	42.2369
cell_2800	AAGGCTTGTCCGTC	E7.5	Epiblast	NA	NA	Pijuan-Sala	40.886
cell_2805	AAGGTGCTAAAAGC	E7.5	Epiblast	NA	NA	Pijuan-Sala	43.0685
cell_2806	AAGGTGCTACGCAT	E7.5	Epiblast	NA	NA	Pijuan-Sala	44.7783
cell_2808	AAGGTGCTGTTTCT	E7.5	Epiblast	NA	NA	Pijuan-Sala	44.6862
cell_2816	AAGTATACCGTGTA	E7.5	Rostral neurectoderm	NA	NA	Pijuan-Sala	40.1076
cell_2818	AAGTATACTCGTAG	E7.5	Epiblast	NA	NA	Pijuan-Sala	42.4287
cell_2821	AAGTGGCTCACTCC	E7.5	Epiblast	NA	NA	Pijuan-Sala	44.7503
cell_2827	AAGTTATGTGTCTT	E7.5	Epiblast	NA	NA	Pijuan-Sala	43.0151
cell_2837	AATAAGCTTTCTAC	E7.5	Epiblast	NA	NA	Pijuan-Sala	43.0685
cell_2840	AATAGGGAACGGTT	E7.5	Rostral neurectoderm	NA	NA	Pijuan-Sala	42.6658
cell_2843	AATATCGATGACAC	E7.5	Rostral neurectoderm	NA	NA	Pijuan-Sala	42.9145
cell_2847	AATCCGGAACAGCT	E7.5	Epiblast	NA	NA	Pijuan-Sala	39.3962
cell_2848	AATCCGGACACTCC	E7.5	Surface ectoderm	NA	NA	Pijuan-Sala	36.217
cell_2850	AATCCTTGCCTTGC	E7.5	Epiblast	NA	NA	Pijuan-Sala	41.2255
cell_2854	AATCGGTGTACGCA	E7.5	Epiblast	NA	NA	Pijuan-Sala	41.9463
cell_2855	AATCGGTGTGCTTT	E7.5	Epiblast	NA	NA	Pijuan-Sala	43.0685
cell_2862	AATCTCACTGTCGA	E7.5	Rostral neurectoderm	NA	NA	Pijuan-Sala	40.8647
cell_2869	AATGCGTGCTAGCA	E7.5	Rostral neurectoderm	NA	NA	Pijuan-Sala	40.5392
cell_2875	AATGTAACGATAAG	E7.5	Epiblast	NA	NA	Pijuan-Sala	43.2667
cell_2876	AATGTAACTGTGCA	E7.5	Rostral neurectoderm	NA	NA	Pijuan-Sala	40.6101
cell_2898	ACAATAACCTGACA	E7.5	Epiblast	NA	NA	Pijuan-Sala	44.2746
cell_2899	ACAATAACTCAGGT	E7.5	Rostral neurectoderm	NA	NA	Pijuan-Sala	38.293
cell_2901	ACAATTGATCTTCA	E7.5	Epiblast	NA	NA	Pijuan-Sala	42.4745
cell_2906	ACACAGACTGACAC	E7.5	Rostral neurectoderm	NA	NA	Pijuan-Sala	38.7214
cell_2912	ACACGAACCTTGTT	E7.5	Epiblast	NA	NA	Pijuan-Sala	43.0685
cell_2920	ACAGCAACCTAGAC	E7.5	Rostral neurectoderm	NA	NA	Pijuan-Sala	37.6313
cell_2930	ACATCACTTTCAGG	E7.5	Rostral neurectoderm	NA	NA	Pijuan-Sala	42.3243
cell_2941	ACCACCTGGTCGTA	E7.5	Rostral neurectoderm	NA	NA	Pijuan-Sala	40.9019
cell_2949	ACCATTACTATTCC	E7.5	Rostral neurectoderm	NA	NA	Pijuan-Sala	44.7782
cell_2951	ACCATTACTTTGCT	E7.5	Caudal neurectoderm	NA	NA	Pijuan-Sala	38.4678
cell_2957	ACCCACTGAGAATG	E7.5	Epiblast	NA	NA	Pijuan-Sala	42.5029
cell_2962	ACCCGTACATCAGC	E7.5	Surface ectoderm	NA	NA	Pijuan-Sala	36.1694
cell_2963	ACCCGTTGAGCGTT	E7.5	Rostral neurectoderm	NA	NA	Pijuan-Sala	38.2396
cell_2965	ACCCTCGAAAAGCA	E7.5	Epiblast	NA	NA	Pijuan-Sala	43.0685
cell_2968	ACCGTGCTATTTCC	E7.5	Epiblast	NA	NA	Pijuan-Sala	40.9939
cell_2971	ACCTCCGAATTTCC	E7.5	Epiblast	NA	NA	Pijuan-Sala	43.3643
cell_2975	ACCTGAGATCTCAT	E7.5	Rostral neurectoderm	NA	NA	Pijuan-Sala	43.0685
cell_2994	ACGAGGGAGTCATG	E7.5	Rostral neurectoderm	NA	NA	Pijuan-Sala	40.6544
cell_2998	ACGATCGACTGTAG	E7.5	Epiblast	NA	NA	Pijuan-Sala	42.4921
cell_2999	ACGATCGAGGAGGT	E7.5	Rostral neurectoderm	NA	NA	Pijuan-Sala	39.7534
cell_3004	ACGCAATGTACTCT	E7.5	Rostral neurectoderm	NA	NA	Pijuan-Sala	40.5383
cell_3015	ACGCCTTGACGTAC	E7.5	Rostral neurectoderm	NA	NA	Pijuan-Sala	43.0685
cell_3016	ACGCCTTGAGACTC	E7.5	Rostral neurectoderm	NA	NA	Pijuan-Sala	42.1235
cell_3037	ACGGTCCTCACAAC	E7.5	Rostral neurectoderm	NA	NA	Pijuan-Sala	42.3599
cell_3040	ACGTCAGAAAGAGT	E7.5	Rostral neurectoderm	NA	NA	Pijuan-Sala	36.5961
cell_3046	ACGTGCCTCCACAA	E7.5	Rostral neurectoderm	NA	NA	Pijuan-Sala	39.7681
cell_3049	ACGTTACTCCTCGT	E7.5	Epiblast	NA	NA	Pijuan-Sala	43.0685
cell_3050	ACGTTACTGCTGTA	E7.5	Epiblast	NA	NA	Pijuan-Sala	44.7561
cell_3061	ACTAGGTGAGAGTA	E7.5	Epiblast	NA	NA	Pijuan-Sala	41.7123
cell_3067	ACTCCCGAGTATCG	E7.5	Rostral neurectoderm	NA	NA	Pijuan-Sala	38.441
cell_3068	ACTCCTCTCCTGAA	E7.5	Rostral neurectoderm	NA	NA	Pijuan-Sala	39.3962
cell_3071	ACTCGAGATCGATG	E7.5	Epiblast	NA	NA	Pijuan-Sala	42.6677
cell_3078	ACTGAGACAGGAGC	E7.5	Rostral neurectoderm	NA	NA	Pijuan-Sala	43.073
cell_3079	ACTGAGACGTATCG	E7.5	Epiblast	NA	NA	Pijuan-Sala	43.423
cell_3086	ACTGTTACGGAGTG	E7.5	Epiblast	NA	NA	Pijuan-Sala	42.314
cell_3087	ACTTAAGAACAGTC	E7.5	Rostral neurectoderm	NA	NA	Pijuan-Sala	38.2396
cell_3088	ACTTAGCTGCGAAG	E7.5	Epiblast	NA	NA	Pijuan-Sala	42.4287
cell_3096	ACTTGGGAGCGAAG	E7.5	Rostral neurectoderm	NA	NA	Pijuan-Sala	40.6054
cell_3104	AGAACAGATGCACA	E7.5	Rostral neurectoderm	NA	NA	Pijuan-Sala	37.8953
cell_3122	AGACCTGACTTCGC	E7.5	Rostral neurectoderm	NA	NA	Pijuan-Sala	42.3601
cell_3128	AGACTTCTCAAGCT	E7.5	Surface ectoderm	NA	NA	Pijuan-Sala	36.504
cell_3132	AGAGAAACTGACTG	E7.5	Epiblast	NA	NA	Pijuan-Sala	40.5672
cell_3145	AGAGTGCTCGTGAT	E7.5	Rostral neurectoderm	NA	NA	Pijuan-Sala	42.0505
cell_3149	AGATATTGATGCTG	E7.5	Rostral neurectoderm	NA	NA	Pijuan-Sala	38.258
cell_3157	AGATTCCTCACCAA	E7.5	Rostral neurectoderm	NA	NA	Pijuan-Sala	42.0211
cell_3162	AGCAACACCTAGAC	E7.5	Surface ectoderm	NA	NA	Pijuan-Sala	36.1747
cell_3169	AGCAAGCTTCACGA	E7.5	Epiblast	NA	NA	Pijuan-Sala	42.4287
cell_3171	AGCACTGAGCTCCT	E7.5	Surface ectoderm	NA	NA	Pijuan-Sala	35.7568
cell_3175	AGCCACCTGGCAAG	E7.5	Rostral neurectoderm	NA	NA	Pijuan-Sala	41.5927
cell_3185	AGCGATACTCGTAG	E7.5	Rostral neurectoderm	NA	NA	Pijuan-Sala	40.943
cell_3194	AGCGCTCTGGCAAG	E7.5	Rostral neurectoderm	NA	NA	Pijuan-Sala	38.2742
cell_3200	AGCTGAACAGCTAC	E7.5	Rostral neurectoderm	NA	NA	Pijuan-Sala	42.6707
cell_3205	AGCTTACTAAAGTG	E7.5	Rostral neurectoderm	NA	NA	Pijuan-Sala	38.293
cell_3208	AGCTTACTGACGTT	E7.5	Rostral neurectoderm	NA	NA	Pijuan-Sala	41.4167
cell_3217	AGGAATGAGCAGAG	E7.5	Epiblast	NA	NA	Pijuan-Sala	42.3402
cell_3224	AGGACTTGTCGCCT	E7.5	Epiblast	NA	NA	Pijuan-Sala	40.6454
cell_3227	AGGATAGAGGGATG	E7.5	Epiblast	NA	NA	Pijuan-Sala	44.7982
cell_3237	AGGGACGATTGTCT	E7.5	Epiblast	NA	NA	Pijuan-Sala	43.0685
cell_3238	AGGGAGTGACGGAG	E7.5	Rostral neurectoderm	NA	NA	Pijuan-Sala	38.9622
cell_3239	AGGGAGTGCATGAC	E7.5	Epiblast	NA	NA	Pijuan-Sala	44.7252
cell_3245	AGGGCGCTGAGACG	E7.5	Caudal neurectoderm	NA	NA	Pijuan-Sala	40.0401
cell_3256	AGGTGGGAGAATGA	E7.5	Epiblast	NA	NA	Pijuan-Sala	43.0431
cell_3283	AGTCGAACGTCAAC	E7.5	Rostral neurectoderm	NA	NA	Pijuan-Sala	38.6484
cell_3303	AGTTATGACATGAC	E7.5	Epiblast	NA	NA	Pijuan-Sala	43.3086
cell_3304	AGTTATGATATTCC	E7.5	Rostral neurectoderm	NA	NA	Pijuan-Sala	41.2255
cell_3308	AGTTCTACCCCTTG	E7.5	Epiblast	NA	NA	Pijuan-Sala	39.3962
cell_3309	AGTTCTTGCAGAGG	E7.5	Epiblast	NA	NA	Pijuan-Sala	44.7982
cell_3310	AGTTCTTGGTAGCT	E7.5	Rostral neurectoderm	NA	NA	Pijuan-Sala	42.3243
cell_3311	AGTTCTTGTACTTC	E7.5	Epiblast	NA	NA	Pijuan-Sala	43.3131
cell_3326	ATAACATGGGGAGT	E7.5	Epiblast	NA	NA	Pijuan-Sala	42.1881
cell_3329	ATAAGTACCTGACA	E7.5	Epiblast	NA	NA	Pijuan-Sala	40.1651
cell_3335	ATAATCGATCAGGT	E7.5	Epiblast	NA	NA	Pijuan-Sala	44.7982
cell_3337	ATACAATGAGTCGT	E7.5	Epiblast	NA	NA	Pijuan-Sala	43.206
cell_3344	ATACCACTTGTGGT	E7.5	Surface ectoderm	NA	NA	Pijuan-Sala	35.9606
cell_3353	ATACCTTGGGTGAG	E7.5	Epiblast	NA	NA	Pijuan-Sala	44.3471
cell_3361	ATAGCCGAACACGT	E7.5	Epiblast	NA	NA	Pijuan-Sala	45
cell_3362	ATAGCCGACACTTT	E7.5	Rostral neurectoderm	NA	NA	Pijuan-Sala	38.4284
cell_3365	ATAGCCGATGATGC	E7.5	Rostral neurectoderm	NA	NA	Pijuan-Sala	36.1806
cell_3380	ATATGCCTGGAAAT	E7.5	Rostral neurectoderm	NA	NA	Pijuan-Sala	40.0401
cell_3388	ATCACGGATACTCT	E7.5	Rostral neurectoderm	NA	NA	Pijuan-Sala	38.2396
cell_3393	ATCATGCTCCTATT	E7.5	Epiblast	NA	NA	Pijuan-Sala	42.4287
cell_3398	ATCCCGTGCCGTTC	E7.5	Epiblast	NA	NA	Pijuan-Sala	43.0685
cell_3404	ATCGAGTGACTAGC	E7.5	Epiblast	NA	NA	Pijuan-Sala	43.3175
cell_3407	ATCGCAGATCGACA	E7.5	Epiblast	NA	NA	Pijuan-Sala	42.4519
cell_3412	ATCGCCACTGTCCC	E7.5	Epiblast	NA	NA	Pijuan-Sala	41.7123
cell_3414	ATCGCGCTTCAGTG	E7.5	Epiblast	NA	NA	Pijuan-Sala	44.742
cell_3416	ATCGGAACTGTCCC	E7.5	Epiblast	NA	NA	Pijuan-Sala	42.6632
cell_3430	ATCTTGACGGTACT	E7.5	Rostral neurectoderm	NA	NA	Pijuan-Sala	41.2255
cell_3434	ATGAAGGATTGGTG	E7.5	Rostral neurectoderm	NA	NA	Pijuan-Sala	45
cell_3451	ATGCCAGAGCATAC	E7.5	Epiblast	NA	NA	Pijuan-Sala	45
cell_3453	ATGCCGCTCCTCGT	E7.5	Epiblast	NA	NA	Pijuan-Sala	43.0083
cell_3454	ATGCCGCTGCCTTC	E7.5	Surface ectoderm	NA	NA	Pijuan-Sala	34.4706
cell_3460	ATGCTTTGGCAGAG	E7.5	Rostral neurectoderm	NA	NA	Pijuan-Sala	42.1604
cell_3466	ATGGTGACGAGGTG	E7.5	Rostral neurectoderm	NA	NA	Pijuan-Sala	42.314
cell_3471	ATGTCGGACTGACA	E7.5	Rostral neurectoderm	NA	NA	Pijuan-Sala	38.7621
cell_3478	ATGTTCACGCAAGG	E7.5	Epiblast	NA	NA	Pijuan-Sala	42.4287
cell_3483	ATTAACGATCAGTG	E7.5	Epiblast	NA	NA	Pijuan-Sala	40.4234
cell_3484	ATTAAGACAAGTAG	E7.5	Epiblast	NA	NA	Pijuan-Sala	43.4877
cell_3488	ATTATGGATCCCAC	E7.5	Epiblast	NA	NA	Pijuan-Sala	45
cell_3492	ATTCCAACTCAGTG	E7.5	Epiblast	NA	NA	Pijuan-Sala	44.7764
cell_3507	ATTGATGAGTGTCA	E7.5	Rostral neurectoderm	NA	NA	Pijuan-Sala	40.4239
cell_3512	ATTGCTACACTGGT	E7.5	Rostral neurectoderm	NA	NA	Pijuan-Sala	38.6853
cell_3524	ATTTCCGACCAAGT	E7.5	Epiblast	NA	NA	Pijuan-Sala	42.6131
cell_3535	CAAATTGATGTGAC	E7.5	Epiblast	NA	NA	Pijuan-Sala	44.7982
cell_3537	CAACCAGACTCTTA	E7.5	Rostral neurectoderm	NA	NA	Pijuan-Sala	40.5936
cell_3539	CAACCGCTTTGGCA	E7.5	Rostral neurectoderm	NA	NA	Pijuan-Sala	39.9729
cell_3541	CAACGAACGCCAAT	E7.5	Epiblast	NA	NA	Pijuan-Sala	42.4853
cell_3546	CAACGTGAGGGATG	E7.5	Rostral neurectoderm	NA	NA	Pijuan-Sala	42.6875
cell_3547	CAACGTGATGCATG	E7.5	Epiblast	NA	NA	Pijuan-Sala	42.4287
cell_3590	CACAACGAGGAAGC	E7.5	Rostral neurectoderm	NA	NA	Pijuan-Sala	36.2377
cell_3591	CACAATCTCGCTAA	E7.5	Epiblast	NA	NA	Pijuan-Sala	43.288
cell_3592	CACAATCTGATACC	E7.5	Rostral neurectoderm	NA	NA	Pijuan-Sala	40.4713
cell_3593	CACAATCTGTGCAT	E7.5	Rostral neurectoderm	NA	NA	Pijuan-Sala	36.2122
cell_3598	CACAGAACGTTGGT	E7.5	Rostral neurectoderm	NA	NA	Pijuan-Sala	42.3119
cell_3611	CACCACTGAAGATG	E7.5	Rostral neurectoderm	NA	NA	Pijuan-Sala	42.6282
cell_3612	CACCACTGCACCAA	E7.5	Rostral neurectoderm	NA	NA	Pijuan-Sala	38.5923
cell_3618	CACCGGGACATTCT	E7.5	Rostral neurectoderm	NA	NA	Pijuan-Sala	41.9111
cell_3620	CACCGTACCTGTGA	E7.5	Epiblast	NA	NA	Pijuan-Sala	44.7762
cell_3626	CACGATGACTCTAT	E7.5	Rostral neurectoderm	NA	NA	Pijuan-Sala	40.8815
cell_3627	CACGATGAGGAGTG	E7.5	Rostral neurectoderm	NA	NA	Pijuan-Sala	40.8188
cell_3628	CACGATGAGGTATC	E7.5	Rostral neurectoderm	NA	NA	Pijuan-Sala	42.4287
cell_3629	CACGCTACACCTGA	E7.5	Rostral neurectoderm	NA	NA	Pijuan-Sala	42.3243
cell_3636	CACTCCGAATGTCG	E7.5	Epiblast	NA	NA	Pijuan-Sala	44.3164
cell_3649	CAGACAACAACCAC	E7.5	Epiblast	NA	NA	Pijuan-Sala	43.3407
cell_3650	CAGACAACCTGAAC	E7.5	Epiblast	NA	NA	Pijuan-Sala	40.6458
cell_3655	CAGATGACGCCCTT	E7.5	Rostral neurectoderm	NA	NA	Pijuan-Sala	38.4356
cell_3658	CAGCAATGCCCAAA	E7.5	Epiblast	NA	NA	Pijuan-Sala	39.3962
cell_3665	CAGCGGACGTCTTT	E7.5	Surface ectoderm	NA	NA	Pijuan-Sala	36.2171
cell_3668	CAGCTCACAGTGTC	E7.5	Rostral neurectoderm	NA	NA	Pijuan-Sala	38.2557
cell_3670	CAGGAACTGTGTCA	E7.5	Rostral neurectoderm	NA	NA	Pijuan-Sala	42.85
cell_3678	CAGGTAACTGTCGA	E7.5	Rostral neurectoderm	NA	NA	Pijuan-Sala	40.1534
cell_3679	CAGGTATGAACCAC	E7.5	Epiblast	NA	NA	Pijuan-Sala	43.071
cell_3686	CAGTCAGATTTGCT	E7.5	Surface ectoderm	NA	NA	Pijuan-Sala	36.9269
cell_3690	CAGTGTGAGTGTTG	E7.5	Rostral neurectoderm	NA	NA	Pijuan-Sala	38.293
cell_3692	CAGTGTGATCTCAT	E7.5	Surface ectoderm	NA	NA	Pijuan-Sala	35.774
cell_3694	CAGTTACTTGCTTT	E7.5	Surface ectoderm	NA	NA	Pijuan-Sala	35.5827
cell_3695	CAGTTGGAGTAAAG	E7.5	Surface ectoderm	NA	NA	Pijuan-Sala	35.9841
cell_3728	CATCTCCTCTCGAA	E7.5	Surface ectoderm	NA	NA	Pijuan-Sala	35.5827
cell_3731	CATCTTGAACTTTC	E7.5	Rostral neurectoderm	NA	NA	Pijuan-Sala	38.7853
cell_3733	CATCTTGAGCCATA	E7.5	Epiblast	NA	NA	Pijuan-Sala	45
cell_3734	CATCTTGAGTACAC	E7.5	Rostral neurectoderm	NA	NA	Pijuan-Sala	40.5444
cell_3745	CATGTTACCTCCAC	E7.5	Epiblast	NA	NA	Pijuan-Sala	42.6212
cell_3746	CATGTTACGTCTGA	E7.5	Epiblast	NA	NA	Pijuan-Sala	39.3962
cell_3749	CATGTTTGGTCTTT	E7.5	Epiblast	NA	NA	Pijuan-Sala	44.8417
cell_3759	CATTGGGACTTGTT	E7.5	Epiblast	NA	NA	Pijuan-Sala	43.2312
cell_3763	CATTGTTGCTCCCA	E7.5	Epiblast	NA	NA	Pijuan-Sala	43.0685
cell_3772	CCAAAGTGTGTCAG	E7.5	Rostral neurectoderm	NA	NA	Pijuan-Sala	41.2142
cell_3776	CCAAGATGACAGTC	E7.5	Epiblast	NA	NA	Pijuan-Sala	42.7608
cell_3783	CCAAGTGAGCAAGG	E7.5	Epiblast	NA	NA	Pijuan-Sala	42.2048
cell_3795	CCACGGGAGCTGAT	E7.5	Rostral neurectoderm	NA	NA	Pijuan-Sala	42.314
cell_3803	CCAGCGGAACTCAG	E7.5	Rostral neurectoderm	NA	NA	Pijuan-Sala	38.2396
cell_3813	CCAGTCTGGGCGAA	E7.5	Rostral neurectoderm	NA	NA	Pijuan-Sala	41.2226
cell_3817	CCATATACTCCGAA	E7.5	Rostral neurectoderm	NA	NA	Pijuan-Sala	38.3873
cell_3835	CCCATCGATGTCTT	E7.5	Rostral neurectoderm	NA	NA	Pijuan-Sala	42.314
cell_3843	CCCTCAGAACCGAT	E7.5	Epiblast	NA	NA	Pijuan-Sala	43.0351
cell_3847	CCCTGAACCCTCAC	E7.5	Rostral neurectoderm	NA	NA	Pijuan-Sala	40.9453
cell_3848	CCCTGAACTGATGC	E7.5	Epiblast	NA	NA	Pijuan-Sala	42.7409
cell_3852	CCCTTACTTCAGAC	E7.5	Rostral neurectoderm	NA	NA	Pijuan-Sala	41.2255
cell_3858	CCGACACTTCTTTG	E7.5	Epiblast	NA	NA	Pijuan-Sala	43.1674
cell_3861	CCGATAGAGTCTAG	E7.5	Rostral neurectoderm	NA	NA	Pijuan-Sala	42.4425
cell_3866	CCGTAAGAAAACGA	E7.5	Rostral neurectoderm	NA	NA	Pijuan-Sala	39.7681
cell_3871	CCTACCGATGGAGG	E7.5	Epiblast	NA	NA	Pijuan-Sala	43.0685
cell_3890	CGAAGGGACAGCTA	E7.5	Rostral neurectoderm	NA	NA	Pijuan-Sala	42.314
cell_3893	CGAATCGAACTAGC	E7.5	Epiblast	NA	NA	Pijuan-Sala	43.7345
cell_3896	CGACAAACGAGGAC	E7.5	Rostral neurectoderm	NA	NA	Pijuan-Sala	38.4295
cell_3899	CGACCGGACACTCC	E7.5	Epiblast	NA	NA	Pijuan-Sala	43.7295
cell_3924	CGAGGAGATCATTC	E7.5	Surface ectoderm	NA	NA	Pijuan-Sala	35.5818
cell_3926	CGAGGCTGTAGAAG	E7.5	Rostral neurectoderm	NA	NA	Pijuan-Sala	40.9822
cell_3928	CGAGGGCTCTCAGA	E7.5	Epiblast	NA	NA	Pijuan-Sala	43.0685
cell_3932	CGAGTATGTCTGGA	E7.5	Rostral neurectoderm	NA	NA	Pijuan-Sala	40.8647
cell_3934	CGATACGAATGACC	E7.5	Rostral neurectoderm	NA	NA	Pijuan-Sala	39.516
cell_3953	CGCGAGACTTGCTT	E7.5	Rostral neurectoderm	NA	NA	Pijuan-Sala	41.2255
cell_3955	CGCGATCTCCGTAA	E7.5	Epiblast	NA	NA	Pijuan-Sala	42.6873
cell_3957	CGCGGATGCAATCG	E7.5	Rostral neurectoderm	NA	NA	Pijuan-Sala	42.314
cell_3960	CGCTAAGACTACCC	E7.5	Rostral neurectoderm	NA	NA	Pijuan-Sala	38.9252
cell_3963	CGGAATTGCGCTAA	E7.5	Epiblast	NA	NA	Pijuan-Sala	43.3904
cell_3967	CGGACTCTGGACTT	E7.5	Rostral neurectoderm	NA	NA	Pijuan-Sala	42.314
cell_3969	CGGAGGCTTTGCGA	E7.5	Epiblast	NA	NA	Pijuan-Sala	43.0078
cell_3974	CGGCATCTGAGACG	E7.5	Epiblast	NA	NA	Pijuan-Sala	42.4287
cell_3976	CGGCCAGAATTGGC	E7.5	Epiblast	NA	NA	Pijuan-Sala	43.3371
cell_3986	CGGTCACTAAGGCG	E7.5	Epiblast	NA	NA	Pijuan-Sala	44.7782
cell_3991	CGTACAGAAGAAGT	E7.5	Epiblast	NA	NA	Pijuan-Sala	43.0685
cell_3992	CGTACAGACCGAAT	E7.5	Surface ectoderm	NA	NA	Pijuan-Sala	36.1962
cell_3995	CGTACCACACAGTC	E7.5	Rostral neurectoderm	NA	NA	Pijuan-Sala	40.1076
cell_4010	CGTCGACTCGACTA	E7.5	Rostral neurectoderm	NA	NA	Pijuan-Sala	38.718
cell_4012	CGTGAAACTAGAGA	E7.5	Rostral neurectoderm	NA	NA	Pijuan-Sala	39.6351
cell_4020	CGTTAGGACCTTGC	E7.5	Epiblast	NA	NA	Pijuan-Sala	42.4038
cell_4023	CGTTATACAACGTC	E7.5	Rostral neurectoderm	NA	NA	Pijuan-Sala	42.314
cell_4024	CGTTATACTGAACC	E7.5	Epiblast	NA	NA	Pijuan-Sala	44.7289
cell_4036	CTAAGGTGATCAGC	E7.5	Rostral neurectoderm	NA	NA	Pijuan-Sala	42.4287
cell_4038	CTAAGGTGCTTACT	E7.5	Epiblast	NA	NA	Pijuan-Sala	42.8248
cell_4045	CTACTATGACGGGA	E7.5	Epiblast	NA	NA	Pijuan-Sala	40.8738
cell_4046	CTACTATGAGTACC	E7.5	Epiblast	NA	NA	Pijuan-Sala	42.3737
cell_4048	CTACTATGGACGAG	E7.5	Epiblast	NA	NA	Pijuan-Sala	43.1208
cell_4049	CTACTATGGGGCAA	E7.5	Epiblast	NA	NA	Pijuan-Sala	43.0685
cell_4050	CTACTCCTCCTAAG	E7.5	Epiblast	NA	NA	Pijuan-Sala	44.0063
cell_4072	CTATCAACCACTAG	E7.5	Surface ectoderm	NA	NA	Pijuan-Sala	36.2044
cell_4076	CTATGACTTCAAGC	E7.5	Epiblast	NA	NA	Pijuan-Sala	41.7448
cell_4084	CTCAGAGAAGCCTA	E7.5	Epiblast	NA	NA	Pijuan-Sala	42.314
cell_4086	CTCAGAGATGCAGT	E7.5	Rostral neurectoderm	NA	NA	Pijuan-Sala	40.8441
cell_4090	CTCAGCTGAGAGAT	E7.5	Epiblast	NA	NA	Pijuan-Sala	44.7982
cell_4091	CTCAGCTGGGCATT	E7.5	Surface ectoderm	NA	NA	Pijuan-Sala	36.1468
cell_4094	CTCATTGAGTTCGA	E7.5	Epiblast	NA	NA	Pijuan-Sala	41.8905
cell_4101	CTCGAAGAGCGTAT	E7.5	Rostral neurectoderm	NA	NA	Pijuan-Sala	40.8296
cell_4116	CTGAACGAAACGTC	E7.5	Rostral neurectoderm	NA	NA	Pijuan-Sala	42.5972
cell_4117	CTGAACGAACCGAT	E7.5	Epiblast	NA	NA	Pijuan-Sala	43.0685
cell_4125	CTGAGCCTCTGGAT	E7.5	Epiblast	NA	NA	Pijuan-Sala	44.3488
cell_4149	CTTACAACACTCTT	E7.5	Rostral neurectoderm	NA	NA	Pijuan-Sala	40.8418
cell_4152	CTTACATGTACGAC	E7.5	Surface ectoderm	NA	NA	Pijuan-Sala	35.7772
cell_4153	CTTAGACTAGTCAC	E7.5	Rostral neurectoderm	NA	NA	Pijuan-Sala	38.4729
cell_4180	CTTTGATGATCTTC	E7.5	Epiblast	NA	NA	Pijuan-Sala	42.5077
cell_4191	GAAAGTGAGTCTTT	E7.5	Epiblast	NA	NA	Pijuan-Sala	42.314
cell_4194	GAACACACATGACC	E7.5	Epiblast	NA	NA	Pijuan-Sala	40.6454
cell_4204	GAACTGTGGGTCTA	E7.5	Epiblast	NA	NA	Pijuan-Sala	44.9631
cell_4205	GAAGAATGATAAGG	E7.5	Epiblast	NA	NA	Pijuan-Sala	43.1083
cell_4213	GAAGGTCTTTCGTT	E7.5	Rostral neurectoderm	NA	NA	Pijuan-Sala	38.3051
cell_4215	GAAGTAGACTTGCC	E7.5	Rostral neurectoderm	NA	NA	Pijuan-Sala	36.1725
cell_4219	GAAGTCTGCTGAAC	E7.5	Rostral neurectoderm	NA	NA	Pijuan-Sala	40.6572
cell_4220	GAAGTCTGTGGTGT	E7.5	Epiblast	NA	NA	Pijuan-Sala	42.7368
cell_4224	GAATGCACCTAGCA	E7.5	Rostral neurectoderm	NA	NA	Pijuan-Sala	40.8111
cell_4228	GAATTAACGAATGA	E7.5	Rostral neurectoderm	NA	NA	Pijuan-Sala	41.1821
cell_4238	GACACTGACGTAAC	E7.5	Epiblast	NA	NA	Pijuan-Sala	44.3164
cell_4239	GACAGGGATCCTGC	E7.5	Rostral neurectoderm	NA	NA	Pijuan-Sala	40.5562
cell_4240	GACAGTACTTTCAC	E7.5	Epiblast	NA	NA	Pijuan-Sala	43.3143
cell_4241	GACAGTTGCGAACT	E7.5	Epiblast	NA	NA	Pijuan-Sala	44.1663
cell_4251	GACGAACTGAGGTG	E7.5	Surface ectoderm	NA	NA	Pijuan-Sala	33.436
cell_4283	GAGCAGGAACACGT	E7.5	Epiblast	NA	NA	Pijuan-Sala	45
cell_4287	GAGCATACTGTCAG	E7.5	Epiblast	NA	NA	Pijuan-Sala	44.7782
cell_4288	GAGCATACTTGGCA	E7.5	Epiblast	NA	NA	Pijuan-Sala	40.533
cell_4293	GAGGATCTAGTGTC	E7.5	Rostral neurectoderm	NA	NA	Pijuan-Sala	39.516
cell_4300	GAGGGATGTCACGA	E7.5	Epiblast	NA	NA	Pijuan-Sala	42.0518
cell_4303	GAGGTACTGAACTC	E7.5	Rostral neurectoderm	NA	NA	Pijuan-Sala	43.0685
cell_4306	GAGGTGGAAGTGTC	E7.5	Epiblast	NA	NA	Pijuan-Sala	42.6175
cell_4307	GAGGTGGATGTTTC	E7.5	Rostral neurectoderm	NA	NA	Pijuan-Sala	42.0168
cell_4308	GAGGTTACAACGTC	E7.5	Rostral neurectoderm	NA	NA	Pijuan-Sala	42.314
cell_4329	GATACTCTCTCTTA	E7.5	Epiblast	NA	NA	Pijuan-Sala	41.1613
cell_4342	GATATCCTGACTAC	E7.5	Epiblast	NA	NA	Pijuan-Sala	42.4231
cell_4348	GATCCCTGCGGAGA	E7.5	Rostral neurectoderm	NA	NA	Pijuan-Sala	41.0927
cell_4352	GATCGATGTCCAAG	E7.5	Epiblast	NA	NA	Pijuan-Sala	42.3121
cell_4354	GATCTACTATTGGC	E7.5	Epiblast	NA	NA	Pijuan-Sala	44.7782
cell_4360	GATGCATGCAGTTG	E7.5	Epiblast	NA	NA	Pijuan-Sala	44.733
cell_4362	GATGCCCTTTTACC	E7.5	Epiblast	NA	NA	Pijuan-Sala	42.4287
cell_4363	GATTCGGACTTGGA	E7.5	Rostral neurectoderm	NA	NA	Pijuan-Sala	38.7722
cell_4366	GATTGGACTGCTAG	E7.5	Epiblast	NA	NA	Pijuan-Sala	44.7982
cell_4375	GCAACTGAGGTCTA	E7.5	Epiblast	NA	NA	Pijuan-Sala	44.3094
cell_4377	GCAAGACTGAGCTT	E7.5	Epiblast	NA	NA	Pijuan-Sala	43.2744
cell_4379	GCAATCGACATTCT	E7.5	Epiblast	NA	NA	Pijuan-Sala	40.2117
cell_4385	GCACAAACTTGACG	E7.5	Epiblast	NA	NA	Pijuan-Sala	42.4394
cell_4387	GCACAATGGCAGAG	E7.5	Epiblast	NA	NA	Pijuan-Sala	40.5484
cell_4395	GCACCTACGTTACG	E7.5	Surface ectoderm	NA	NA	Pijuan-Sala	34.8451
cell_4397	GCACCTTGTTTCTG	E7.5	Epiblast	NA	NA	Pijuan-Sala	41.0718
cell_4402	GCACGTCTCTCATT	E7.5	Epiblast	NA	NA	Pijuan-Sala	44.7982
cell_4424	GCATCAGACCCGTT	E7.5	Epiblast	NA	NA	Pijuan-Sala	44.2746
cell_4427	GCATGATGTCAAGC	E7.5	Epiblast	NA	NA	Pijuan-Sala	45
cell_4431	GCCAAATGGACTAC	E7.5	Epiblast	NA	NA	Pijuan-Sala	41.2255
cell_4435	GCCAACCTGTCACA	E7.5	Epiblast	NA	NA	Pijuan-Sala	44.2767
cell_4438	GCCATCACATGCCA	E7.5	Rostral neurectoderm	NA	NA	Pijuan-Sala	40.4178
cell_4445	GCCCAGGAACTGTG	E7.5	Epiblast	NA	NA	Pijuan-Sala	43.0685
cell_4449	GCCGACGAACGTGT	E7.5	Surface ectoderm	NA	NA	Pijuan-Sala	36.721
cell_4450	GCCGACGAAGCCAT	E7.5	Epiblast	NA	NA	Pijuan-Sala	42.7553
cell_4452	GCCGACGACTTGAG	E7.5	Epiblast	NA	NA	Pijuan-Sala	45
cell_4453	GCCGACGAGCAAGG	E7.5	Rostral neurectoderm	NA	NA	Pijuan-Sala	38.4261
cell_4454	GCCGAGTGCATGGT	E7.5	Caudal neurectoderm	NA	NA	Pijuan-Sala	38.4261
cell_4455	GCCGAGTGCGAATC	E7.5	Epiblast	NA	NA	Pijuan-Sala	44.2374
cell_4458	GCCGTACTTGGAGG	E7.5	Rostral neurectoderm	NA	NA	Pijuan-Sala	40.4713
cell_4476	GCGCACGACGTACA	E7.5	Epiblast	NA	NA	Pijuan-Sala	43.3534
cell_4477	GCGCACGACTAAGC	E7.5	Epiblast	NA	NA	Pijuan-Sala	40.9619
cell_4481	GCGCATCTTACTTC	E7.5	Surface ectoderm	NA	NA	Pijuan-Sala	36.0827
cell_4483	GCGCGAACGAAACA	E7.5	Rostral neurectoderm	NA	NA	Pijuan-Sala	42.3085
cell_4503	GCGTATGAACTTTC	E7.5	Rostral neurectoderm	NA	NA	Pijuan-Sala	44.2752
cell_4515	GCTCCATGAACAGA	E7.5	Rostral neurectoderm	NA	NA	Pijuan-Sala	42.1223
cell_4516	GCTCCATGATCGTG	E7.5	Rostral neurectoderm	NA	NA	Pijuan-Sala	38.5631
cell_4526	GGAACACTACGGGA	E7.5	Epiblast	NA	NA	Pijuan-Sala	43.4619
cell_4538	GGAAGGACCCCTCA	E7.5	Epiblast	NA	NA	Pijuan-Sala	42.314
cell_4541	GGAAGGTGCTTGCC	E7.5	Epiblast	NA	NA	Pijuan-Sala	43.6011
cell_4542	GGAAGGTGTGGTGT	E7.5	Rostral neurectoderm	NA	NA	Pijuan-Sala	42.4388
cell_4553	GGACCTCTTCCCGT	E7.5	Surface ectoderm	NA	NA	Pijuan-Sala	36.2586
cell_4555	GGACGAGATTCCAT	E7.5	Rostral neurectoderm	NA	NA	Pijuan-Sala	40.6752
cell_4569	GGAGCAGACAAAGA	E7.5	Rostral neurectoderm	NA	NA	Pijuan-Sala	40.1076
cell_4587	GGCAAGGAGCTATG	E7.5	Rostral neurectoderm	NA	NA	Pijuan-Sala	Inf
cell_4594	GGCCACGAAACCGT	E7.5	Rostral neurectoderm	NA	NA	Pijuan-Sala	41.5927
cell_4595	GGCCACGAGCGATT	E7.5	Rostral neurectoderm	NA	NA	Pijuan-Sala	42.4502
cell_4596	GGCCACGATCTATC	E7.5	Epiblast	NA	NA	Pijuan-Sala	42.051
cell_4602	GGCGACTGCCCTCA	E7.5	Rostral neurectoderm	NA	NA	Pijuan-Sala	40.495
cell_4608	GGCTAAACTCGTTT	E7.5	Surface ectoderm	NA	NA	Pijuan-Sala	36.1508
cell_4627	GGGATGGATTCGCC	E7.5	Caudal neurectoderm	NA	NA	Pijuan-Sala	40.324
cell_4633	GGGCAGCTCACAAC	E7.5	Rostral neurectoderm	NA	NA	Pijuan-Sala	40.8815
cell_4638	GGGTTAACGACTAC	E7.5	Rostral neurectoderm	NA	NA	Pijuan-Sala	37.0201
cell_4644	GGTAAAGACTGTCC	E7.5	Rostral neurectoderm	NA	NA	Pijuan-Sala	39.8761
cell_4651	GGTACTGAAGAACA	E7.5	Rostral neurectoderm	NA	NA	Pijuan-Sala	40.4136
cell_4658	GGTATGACGGTGGA	E7.5	Rostral neurectoderm	NA	NA	Pijuan-Sala	40.0748
cell_4665	GGTGGAGAAGCGGA	E7.5	Epiblast	NA	NA	Pijuan-Sala	41.9682
cell_4670	GTAAGCTGTTCAGG	E7.5	Epiblast	NA	NA	Pijuan-Sala	41.2255
cell_4672	GTAATAACTATGGC	E7.5	Epiblast	NA	NA	Pijuan-Sala	42.6096
cell_4673	GTAATATGAAGTAG	E7.5	Rostral neurectoderm	NA	NA	Pijuan-Sala	37.9143
cell_4676	GTACAGTGGAGGTG	E7.5	Epiblast	NA	NA	Pijuan-Sala	42.9743
cell_4681	GTACGTGAACGGGA	E7.5	Epiblast	NA	NA	Pijuan-Sala	42.7908
cell_4690	GTAGACTGTCTATC	E7.5	Surface ectoderm	NA	NA	Pijuan-Sala	34.4706
cell_4691	GTAGACTGTTGCAG	E7.5	Epiblast	NA	NA	Pijuan-Sala	43.3643
cell_4693	GTAGCAACATTGGC	E7.5	Rostral neurectoderm	NA	NA	Pijuan-Sala	43.0741
cell_4706	GTAGTGTGTGCGTA	E7.5	Caudal neurectoderm	NA	NA	Pijuan-Sala	40.0401
cell_4711	GTATGGTGGTCTAG	E7.5	Rostral neurectoderm	NA	NA	Pijuan-Sala	40.8724
cell_4717	GTCACAGATCCCGT	E7.5	Epiblast	NA	NA	Pijuan-Sala	44.7782
cell_4722	GTCATACTAACCTG	E7.5	Rostral neurectoderm	NA	NA	Pijuan-Sala	40.4951
cell_4729	GTCCACTGCATGCA	E7.5	Epiblast	NA	NA	Pijuan-Sala	42.5192
cell_4736	GTCGCACTGTAAGA	E7.5	Epiblast	NA	NA	Pijuan-Sala	43.0685
cell_4737	GTCGCACTTAAGCC	E7.5	Rostral neurectoderm	NA	NA	Pijuan-Sala	39.3962
cell_4749	GTGATCGACATACG	E7.5	Epiblast	NA	NA	Pijuan-Sala	42.8527
cell_4770	GTTAAATGGACACT	E7.5	Rostral neurectoderm	NA	NA	Pijuan-Sala	39.638
cell_4774	GTTAACCTTTCGCC	E7.5	Epiblast	NA	NA	Pijuan-Sala	44.0799
cell_4781	GTTATAGAGCTAAC	E7.5	Rostral neurectoderm	NA	NA	Pijuan-Sala	40.8815
cell_4795	GTTGAGTGAGAGTA	E7.5	Rostral neurectoderm	NA	NA	Pijuan-Sala	40.8674
cell_4799	GTTGGATGCGTCTC	E7.5	Epiblast	NA	NA	Pijuan-Sala	42.5726
cell_4803	TAAACAACCAACTG	E7.5	Rostral neurectoderm	NA	NA	Pijuan-Sala	38.4578
cell_4812	TAAATGTGTCACCC	E7.5	Epiblast	NA	NA	Pijuan-Sala	42.314
cell_4817	TAACAATGGACGTT	E7.5	Rostral neurectoderm	NA	NA	Pijuan-Sala	41.2142
cell_4820	TAACCGGATACTGG	E7.5	Rostral neurectoderm	NA	NA	Pijuan-Sala	42.0146
cell_4836	TAAGCTCTCGAGAG	E7.5	Epiblast	NA	NA	Pijuan-Sala	42.4
cell_4844	TAATCCACAACGTC	E7.5	Rostral neurectoderm	NA	NA	Pijuan-Sala	40.1076
cell_4846	TAATCGCTTTGCTT	E7.5	Rostral neurectoderm	NA	NA	Pijuan-Sala	40.486
cell_4857	TACATAGACAACCA	E7.5	Rostral neurectoderm	NA	NA	Pijuan-Sala	40.5572
cell_4858	TACCATTGCTACCC	E7.5	Rostral neurectoderm	NA	NA	Pijuan-Sala	41.2255
cell_4863	TACCGGCTACCAGT	E7.5	Rostral neurectoderm	NA	NA	Pijuan-Sala	36.7383
cell_4871	TACGCGCTTTGCAG	E7.5	Rostral neurectoderm	NA	NA	Pijuan-Sala	43.0683
cell_4873	TACGGCCTGCTATG	E7.5	Rostral neurectoderm	NA	NA	Pijuan-Sala	39.6273
cell_4875	TACGTACTCAACTG	E7.5	Rostral neurectoderm	NA	NA	Pijuan-Sala	38.5803
cell_4883	TACTCTGAAACCAC	E7.5	Rostral neurectoderm	NA	NA	Pijuan-Sala	38.5319
cell_4888	TACTCTGAGAATCC	E7.5	Rostral neurectoderm	NA	NA	Pijuan-Sala	38.33
cell_4901	TAGACGTGCGGGAA	E7.5	Epiblast	NA	NA	Pijuan-Sala	45
cell_4907	TAGATCCTGCGTAT	E7.5	Epiblast	NA	NA	Pijuan-Sala	43.2035
cell_4917	TAGCTACTATTCTC	E7.5	Epiblast	NA	NA	Pijuan-Sala	45
cell_4924	TAGGCATGAGCGGA	E7.5	Surface ectoderm	NA	NA	Pijuan-Sala	36.1826
cell_4928	TAGGCTGACGATAC	E7.5	Epiblast	NA	NA	Pijuan-Sala	40.6848
cell_4941	TAGTAATGCCAACA	E7.5	Epiblast	NA	NA	Pijuan-Sala	45
cell_4943	TAGTACCTGTTTCT	E7.5	Epiblast	NA	NA	Pijuan-Sala	43.3239
cell_4949	TAGTCGGAGTGAGG	E7.5	Rostral neurectoderm	NA	NA	Pijuan-Sala	36.721
cell_4960	TATAAGACTGGTCA	E7.5	Rostral neurectoderm	NA	NA	Pijuan-Sala	39.4377
cell_4962	TATAAGTGTAGAGA	E7.5	Rostral neurectoderm	NA	NA	Pijuan-Sala	36.9527
cell_4967	TATAGATGGTTTGG	E7.5	Rostral neurectoderm	NA	NA	Pijuan-Sala	42.5239
cell_4974	TATCAAGAATCTTC	E7.5	Epiblast	NA	NA	Pijuan-Sala	42.6418
cell_4977	TATCAAGATTCCGC	E7.5	Epiblast	NA	NA	Pijuan-Sala	44.7782
cell_4980	TATCACTGTTCTTG	E7.5	Epiblast	NA	NA	Pijuan-Sala	43.14
cell_4989	TATCGACTGTTGTG	E7.5	Epiblast	NA	NA	Pijuan-Sala	41.2255
cell_4993	TATCGTACTGCTAG	E7.5	Epiblast	NA	NA	Pijuan-Sala	42.314
cell_4995	TATCTGACACGCAT	E7.5	Rostral neurectoderm	NA	NA	Pijuan-Sala	40.8815
cell_4999	TATCTTCTTTGCTT	E7.5	Rostral neurectoderm	NA	NA	Pijuan-Sala	42.5126
cell_5004	TATGCGGAAACGTC	E7.5	Epiblast	NA	NA	Pijuan-Sala	42.5029
cell_5008	TATGCGGAGGTGTT	E7.5	Epiblast	NA	NA	Pijuan-Sala	41.0718
cell_5013	TATGGTCTTCTCCG	E7.5	Surface ectoderm	NA	NA	Pijuan-Sala	35.4661
cell_5014	TATGTCACCATGGT	E7.5	Rostral neurectoderm	NA	NA	Pijuan-Sala	38.6344
cell_5023	TATTTCCTGTGCTA	E7.5	Rostral neurectoderm	NA	NA	Pijuan-Sala	40.4712
cell_5024	TCAACACTCATTTC	E7.5	Epiblast	NA	NA	Pijuan-Sala	44.0416
cell_5037	TCACATACTCGCTC	E7.5	Rostral neurectoderm	NA	NA	Pijuan-Sala	40.8815
cell_5041	TCACCTCTTGTTCT	E7.5	Epiblast	NA	NA	Pijuan-Sala	42.4287
cell_5047	TCACTATGAGATGA	E7.5	Rostral neurectoderm	NA	NA	Pijuan-Sala	41.0901
cell_5052	TCAGACGAGACGAG	E7.5	Rostral neurectoderm	NA	NA	Pijuan-Sala	40.0401
cell_5055	TCAGCAGATGTGAC	E7.5	Epiblast	NA	NA	Pijuan-Sala	44.7982
cell_5058	TCAGGATGCTACGA	E7.5	Epiblast	NA	NA	Pijuan-Sala	45
cell_5067	TCATCATGACGACT	E7.5	Epiblast	NA	NA	Pijuan-Sala	44.7982
cell_5069	TCATCCCTAGATCC	E7.5	Epiblast	NA	NA	Pijuan-Sala	44.2902
cell_5071	TCATCCCTTTACTC	E7.5	Surface ectoderm	NA	NA	Pijuan-Sala	34.4706
cell_5072	TCATTCGATGCAAC	E7.5	Caudal neurectoderm	NA	NA	Pijuan-Sala	40.0401
cell_5079	TCCATAACGAACTC	E7.5	Epiblast	NA	NA	Pijuan-Sala	42.9689
cell_5086	TCCATCCTTCTGGA	E7.5	Rostral neurectoderm	NA	NA	Pijuan-Sala	41.2176
cell_5096	TCCGGACTAACGTC	E7.5	Epiblast	NA	NA	Pijuan-Sala	42.4287
cell_5103	TCCTATGAAAAACG	E7.5	Epiblast	NA	NA	Pijuan-Sala	42.6283
cell_5107	TCGAATCTTTGTCT	E7.5	Rostral neurectoderm	NA	NA	Pijuan-Sala	41.3107
cell_5110	TCGACCTGTAACGC	E7.5	Epiblast	NA	NA	Pijuan-Sala	44.0341
cell_5113	TCGAGAACACCTTT	E7.5	Rostral neurectoderm	NA	NA	Pijuan-Sala	36.7224
cell_5114	TCGAGAACTATCTC	E7.5	Rostral neurectoderm	NA	NA	Pijuan-Sala	39.3962
cell_5117	TCGATACTGGAACG	E7.5	Epiblast	NA	NA	Pijuan-Sala	42.5029
cell_5118	TCGATTTGAAGAAC	E7.5	Epiblast	NA	NA	Pijuan-Sala	43.0998
cell_5119	TCGATTTGTTCAGG	E7.5	Epiblast	NA	NA	Pijuan-Sala	43.0685
cell_5130	TCGGACCTTGGTCA	E7.5	Rostral neurectoderm	NA	NA	Pijuan-Sala	40.6813
cell_5138	TCTAACACATTTCC	E7.5	Rostral neurectoderm	NA	NA	Pijuan-Sala	41.2255
cell_5139	TCTAACTGAAGTAG	E7.5	Epiblast	NA	NA	Pijuan-Sala	43.3579
cell_5142	TCTAGACTGTGTAC	E7.5	Rostral neurectoderm	NA	NA	Pijuan-Sala	40.1213
cell_5152	TCTCTAGAGAGGTG	E7.5	Epiblast	NA	NA	Pijuan-Sala	43.0685
cell_5159	TCTTGATGTTACCT	E7.5	Rostral neurectoderm	NA	NA	Pijuan-Sala	40.6752
cell_5169	TGACCGCTTTTGTC	E7.5	Epiblast	NA	NA	Pijuan-Sala	43.2338
cell_5171	TGACGATGGATACC	E7.5	Epiblast	NA	NA	Pijuan-Sala	43.423
cell_5173	TGACTTACATGCTG	E7.5	Rostral neurectoderm	NA	NA	Pijuan-Sala	41.188
cell_5179	TGAGACACTGAGGG	E7.5	Epiblast	NA	NA	Pijuan-Sala	43.0685
cell_5181	TGAGCTGAGCCATA	E7.5	Rostral neurectoderm	NA	NA	Pijuan-Sala	39.3962
cell_5191	TGAGTCGATGCTAG	E7.5	Rostral neurectoderm	NA	NA	Pijuan-Sala	39.4082
cell_5192	TGATAAACACGGTT	E7.5	Epiblast	NA	NA	Pijuan-Sala	40.6639
cell_5200	TGATCGGAGGTTAC	E7.5	Rostral neurectoderm	NA	NA	Pijuan-Sala	40.8815
cell_5217	TGCCAGCTCTATGG	E7.5	Rostral neurectoderm	NA	NA	Pijuan-Sala	41.7108
cell_5228	TGCGAAACTCGCCT	E7.5	Epiblast	NA	NA	Pijuan-Sala	44.6174
cell_5230	TGCGCACTATACCG	E7.5	Rostral neurectoderm	NA	NA	Pijuan-Sala	40.6752
cell_5232	TGCGCACTTCCTTA	E7.5	Rostral neurectoderm	NA	NA	Pijuan-Sala	38.4073
cell_5242	TGCTGAGAGGTCTA	E7.5	Caudal neurectoderm	NA	NA	Pijuan-Sala	37.7691
cell_5249	TGGAAAGATTAGGC	E7.5	Epiblast	NA	NA	Pijuan-Sala	44.7215
cell_5252	TGGAACACCTTGTT	E7.5	Rostral neurectoderm	NA	NA	Pijuan-Sala	40.0401
cell_5256	TGGAAGCTGATAAG	E7.5	Epiblast	NA	NA	Pijuan-Sala	43.8563
cell_5258	TGGACTGAGCCCTT	E7.5	Surface ectoderm	NA	NA	Pijuan-Sala	35.5663
cell_5259	TGGACTGATGTGAC	E7.5	Epiblast	NA	NA	Pijuan-Sala	42.4287
cell_5282	TGTAACCTCTTACT	E7.5	Epiblast	NA	NA	Pijuan-Sala	43.0685
cell_5286	TGTAATGATGACCA	E7.5	Rostral neurectoderm	NA	NA	Pijuan-Sala	40.1076
cell_5290	TGTAGGTGGGATCT	E7.5	Rostral neurectoderm	NA	NA	Pijuan-Sala	38.4261
cell_5303	TGTCTAACGAATAG	E7.5	Epiblast	NA	NA	Pijuan-Sala	42.5944
cell_5307	TGTGACGAGCTTCC	E7.5	Epiblast	NA	NA	Pijuan-Sala	42.2467
cell_5309	TGTGACGATGCCAA	E7.5	Rostral neurectoderm	NA	NA	Pijuan-Sala	42.314
cell_5315	TGTGATCTTCATTC	E7.5	Rostral neurectoderm	NA	NA	Pijuan-Sala	42.4729
cell_5316	TGTGATCTTCGTTT	E7.5	Rostral neurectoderm	NA	NA	Pijuan-Sala	40.1076
cell_5317	TGTGGATGATGTGC	E7.5	Rostral neurectoderm	NA	NA	Pijuan-Sala	40.9874
cell_5319	TGTTAAGATCCAGA	E7.5	Rostral neurectoderm	NA	NA	Pijuan-Sala	38.3118
cell_5323	TTAACCACTGACCA	E7.5	Epiblast	NA	NA	Pijuan-Sala	42.314
cell_5326	TTACACACGATACC	E7.5	Epiblast	NA	NA	Pijuan-Sala	44.8374
cell_5327	TTACACACTACAGC	E7.5	Epiblast	NA	NA	Pijuan-Sala	43.0685
cell_5335	TTACTCGATTTCTG	E7.5	Rostral neurectoderm	NA	NA	Pijuan-Sala	41.1556
cell_5336	TTAGAATGACACCA	E7.5	Epiblast	NA	NA	Pijuan-Sala	44.772
cell_5337	TTAGAATGCTCGCT	E7.5	Epiblast	NA	NA	Pijuan-Sala	41.2255
cell_5358	TTATGGCTTTTCAC	E7.5	Caudal neurectoderm	NA	NA	Pijuan-Sala	40.4712
cell_5365	TTCACCCTACTGTG	E7.5	Rostral neurectoderm	NA	NA	Pijuan-Sala	38.4261
cell_5379	TTCATGACTCGTAG	E7.5	Rostral neurectoderm	NA	NA	Pijuan-Sala	36.5227
cell_5405	TTGAGGTGTTTGTC	E7.5	Epiblast	NA	NA	Pijuan-Sala	40.6347
cell_5409	TTGATCTGTTGGCA	E7.5	Rostral neurectoderm	NA	NA	Pijuan-Sala	41.1921
cell_5413	TTGCTATGAGCTAC	E7.5	Epiblast	NA	NA	Pijuan-Sala	43.0685
cell_5416	TTGGAGACGAACTC	E7.5	Epiblast	NA	NA	Pijuan-Sala	39.516
cell_5418	TTGGAGTGCTCGAA	E7.5	Epiblast	NA	NA	Pijuan-Sala	44.8129
cell_5420	TTGGAGTGTCTATC	E7.5	Epiblast	NA	NA	Pijuan-Sala	44.7146
cell_5421	TTGGGAACGCGAGA	E7.5	Epiblast	NA	NA	Pijuan-Sala	43.6969
cell_5424	TTGTAGCTAGCAAA	E7.5	Rostral neurectoderm	NA	NA	Pijuan-Sala	40.8815
cell_5432	TTTAGCTGTGGTGT	E7.5	Rostral neurectoderm	NA	NA	Pijuan-Sala	42.0369
cell_5441	TTTCAGTGAGTGCT	E7.5	Rostral neurectoderm	NA	NA	Pijuan-Sala	37.5583
cell_5443	TTTCAGTGTAGAAG	E7.5	Rostral neurectoderm	NA	NA	Pijuan-Sala	38.293
cell_5455	TTTGCATGGGCAAG	E7.5	Epiblast	NA	NA	Pijuan-Sala	40.5672
cell_5456	AAACATACGCGAGA	E6.75	Epiblast	NA	NA	Pijuan-Sala	40.6321
cell_5457	AAACATTGAACAGA	E6.75	Epiblast	NA	NA	Pijuan-Sala	41.4738
cell_5458	AAACATTGCGTAGT	E6.75	Epiblast	NA	NA	Pijuan-Sala	41.5611
cell_5459	AAACGCACAAGAGT	E6.75	Epiblast	NA	NA	Pijuan-Sala	41.0185
cell_5460	AAACGCACCTGCTC	E6.75	Epiblast	NA	NA	Pijuan-Sala	40.0886
cell_5461	AAACGCACGCATCA	E6.75	Epiblast	NA	NA	Pijuan-Sala	40.4413
cell_5463	AAACGCTGCTTAGG	E6.75	Epiblast	NA	NA	Pijuan-Sala	40.9451
cell_5465	AAACGGCTTCTATC	E6.75	Epiblast	NA	NA	Pijuan-Sala	Inf
cell_5467	AAAGACGAAGCCTA	E6.75	Epiblast	NA	NA	Pijuan-Sala	41.7123
cell_5469	AAAGATCTTCGATG	E6.75	Epiblast	NA	NA	Pijuan-Sala	41.7073
cell_5482	AAATGGGAACTAGC	E6.75	Epiblast	NA	NA	Pijuan-Sala	39.9665
cell_5483	AAATGTTGAGCGTT	E6.75	Epiblast	NA	NA	Pijuan-Sala	41.054
cell_5485	AAATGTTGGTGTTG	E6.75	Epiblast	NA	NA	Pijuan-Sala	40.8548
cell_5488	AACAAACTTGGTCA	E6.75	Epiblast	NA	NA	Pijuan-Sala	40.9189
cell_5496	AACCACGAGGTTCA	E6.75	Epiblast	NA	NA	Pijuan-Sala	41.0964
cell_5500	AACCTACTGGTCAT	E6.75	Epiblast	NA	NA	Pijuan-Sala	41.0718
cell_5501	AACCTACTTAAAGG	E6.75	Epiblast	NA	NA	Pijuan-Sala	41.0718
cell_5508	AACGCAACGTTGGT	E6.75	Epiblast	NA	NA	Pijuan-Sala	40.217
cell_5509	AACGCAACTGGCAT	E6.75	Epiblast	NA	NA	Pijuan-Sala	40.2162
cell_5512	AACGGTACACCAGT	E6.75	Epiblast	NA	NA	Pijuan-Sala	41.0643
cell_5513	AACGGTTGATTCCT	E6.75	Epiblast	NA	NA	Pijuan-Sala	41.6761
cell_5515	AACGGTTGTTGGTG	E6.75	Epiblast	NA	NA	Pijuan-Sala	40.106
cell_5516	AACGTGTGCCCTTG	E6.75	Epiblast	NA	NA	Pijuan-Sala	40.5672
cell_5518	AACTACCTGTCACA	E6.75	Epiblast	NA	NA	Pijuan-Sala	40.8167
cell_5519	AACTCGGATGGTGT	E6.75	Epiblast	NA	NA	Pijuan-Sala	41.303
cell_5520	AACTCTTGCTTAGG	E6.75	Epiblast	NA	NA	Pijuan-Sala	41.0488
cell_5526	AAGACAGACAGTCA	E6.75	Epiblast	NA	NA	Pijuan-Sala	39.86
cell_5530	AAGCACTGACTAGC	E6.75	Epiblast	NA	NA	Pijuan-Sala	40.6887
cell_5531	AAGCACTGGTGTAC	E6.75	Epiblast	NA	NA	Pijuan-Sala	40.6454
cell_5533	AAGCCATGATGACC	E6.75	Epiblast	NA	NA	Pijuan-Sala	40.551
cell_5534	AAGCCATGGAAAGT	E6.75	Epiblast	NA	NA	Pijuan-Sala	39.9603
cell_5535	AAGCCATGGAATCC	E6.75	Epiblast	NA	NA	Pijuan-Sala	40.8267
cell_5537	AAGCCTGACAACCA	E6.75	Epiblast	NA	NA	Pijuan-Sala	40.6454
cell_5538	AAGCGACTATGCCA	E6.75	Epiblast	NA	NA	Pijuan-Sala	41.5363
cell_5539	AAGCGTACACCTTT	E6.75	Epiblast	NA	NA	Pijuan-Sala	41.0718
cell_5543	AAGGTCACCACCAA	E6.75	Epiblast	NA	NA	Pijuan-Sala	40.5672
cell_5547	AAGGTCTGAGAAGT	E6.75	Epiblast	NA	NA	Pijuan-Sala	39.86
cell_5549	AAGTAACTCGCCTT	E6.75	Epiblast	NA	NA	Pijuan-Sala	40.5406
cell_5550	AAGTAGGACCCACT	E6.75	Epiblast	NA	NA	Pijuan-Sala	40.5672
cell_5553	AATACTGAAGAAGT	E6.75	Epiblast	NA	NA	Pijuan-Sala	40.6262
cell_5554	AATAGGGACACCAA	E6.75	Epiblast	NA	NA	Pijuan-Sala	40.106
cell_5557	AATATCGACCGCTT	E6.75	Epiblast	NA	NA	Pijuan-Sala	40.3249
cell_5560	AATCAAACCGTAGT	E6.75	Epiblast	NA	NA	Pijuan-Sala	42.4384
cell_5561	AATCAAACGTGAGG	E6.75	Epiblast	NA	NA	Pijuan-Sala	40.527
cell_5565	AATCCTACCTGAAC	E6.75	Epiblast	NA	NA	Pijuan-Sala	40.9619
cell_5571	AATGAGGAGCGGAA	E6.75	Epiblast	NA	NA	Pijuan-Sala	40.6144
cell_5574	AATGGCTGCGTTGA	E6.75	Epiblast	NA	NA	Pijuan-Sala	40.8574
cell_5576	AATGTAACCTGTGA	E6.75	Epiblast	NA	NA	Pijuan-Sala	41.054
cell_5577	AATTACGAAGTGTC	E6.75	Epiblast	NA	NA	Pijuan-Sala	40.106
cell_5582	AATTGATGAACCAC	E6.75	Epiblast	NA	NA	Pijuan-Sala	41.0718
cell_5583	ACAAAGGAACGACT	E6.75	Epiblast	NA	NA	Pijuan-Sala	40.5522
cell_5588	ACAAGCACCACTTT	E6.75	Epiblast	NA	NA	Pijuan-Sala	41.4276
cell_5594	ACACAGACCTAGAC	E6.75	Epiblast	NA	NA	Pijuan-Sala	41.303
cell_5595	ACACAGACCTGAAC	E6.75	Epiblast	NA	NA	Pijuan-Sala	40.6459
cell_5596	ACACAGACGTGAGG	E6.75	Epiblast	NA	NA	Pijuan-Sala	42.0522
cell_5599	ACACGTGACGCATA	E6.75	Epiblast	NA	NA	Pijuan-Sala	40.106
cell_5600	ACACGTGAGGTGTT	E6.75	Epiblast	NA	NA	Pijuan-Sala	41.7222
cell_5603	ACAGGTACGGAGCA	E6.75	Epiblast	NA	NA	Pijuan-Sala	41.9809
cell_5604	ACAGGTACTCAGTG	E6.75	Epiblast	NA	NA	Pijuan-Sala	40.106
cell_5605	ACAGTGACTTAGGC	E6.75	Epiblast	NA	NA	Pijuan-Sala	40.7925
cell_5609	ACATGGTGGGTCTA	E6.75	Epiblast	NA	NA	Pijuan-Sala	40.3557
cell_5610	ACATTCTGCTTCCG	E6.75	Epiblast	NA	NA	Pijuan-Sala	40.9061
cell_5616	ACCACGCTAGCACT	E6.75	Epiblast	NA	NA	Pijuan-Sala	41.6741
cell_5617	ACCACGCTCAGATC	E6.75	Epiblast	NA	NA	Pijuan-Sala	40.8604
cell_5618	ACCACGCTCCCACT	E6.75	Epiblast	NA	NA	Pijuan-Sala	40.5571
cell_5620	ACCAGCCTTTGGCA	E6.75	Epiblast	NA	NA	Pijuan-Sala	40.8568
cell_5622	ACCAGTGACTCAGA	E6.75	Epiblast	NA	NA	Pijuan-Sala	41.0718
cell_5625	ACCATTACCTCTCG	E6.75	Epiblast	NA	NA	Pijuan-Sala	40.6733
cell_5627	ACCCACTGGCGAAG	E6.75	Epiblast	NA	NA	Pijuan-Sala	41.5363
cell_5628	ACCCAGCTACCTAG	E6.75	Epiblast	NA	NA	Pijuan-Sala	40.6454
cell_5631	ACCCTCGAGACTAC	E6.75	Epiblast	NA	NA	Pijuan-Sala	40.9545
cell_5633	ACCCTCGATAAGCC	E6.75	Epiblast	NA	NA	Pijuan-Sala	40.3996
cell_5638	ACCTATTGGGGATG	E6.75	Epiblast	NA	NA	Pijuan-Sala	41.1844
cell_5639	ACCTCCGAAAGGCG	E6.75	Epiblast	NA	NA	Pijuan-Sala	40.5289
cell_5640	ACCTCCGAACAGCT	E6.75	Epiblast	NA	NA	Pijuan-Sala	41.5136
cell_5641	ACCTCCGAGAGCAG	E6.75	Epiblast	NA	NA	Pijuan-Sala	41.162
cell_5642	ACCTCCGATCGTTT	E6.75	Epiblast	NA	NA	Pijuan-Sala	41.0361
cell_5644	ACCTGAGAAAGTGA	E6.75	Epiblast	NA	NA	Pijuan-Sala	40.5971
cell_5648	ACGAACACCTAAGC	E6.75	Epiblast	NA	NA	Pijuan-Sala	41.1085
cell_5649	ACGAACTGAGTCAC	E6.75	Epiblast	NA	NA	Pijuan-Sala	41.3931
cell_5650	ACGAACTGCAGAAA	E6.75	Epiblast	NA	NA	Pijuan-Sala	40.5891
cell_5653	ACGACAACTCCCAC	E6.75	Epiblast	NA	NA	Pijuan-Sala	40.8469
cell_5655	ACGATGACTCAGAC	E6.75	Epiblast	NA	NA	Pijuan-Sala	40.8914
cell_5659	ACGCACCTCCTCCA	E6.75	Epiblast	NA	NA	Pijuan-Sala	Inf
cell_5660	ACGCCACTCATTCT	E6.75	Epiblast	NA	NA	Pijuan-Sala	41.4133
cell_5661	ACGCCACTCGAATC	E6.75	Epiblast	NA	NA	Pijuan-Sala	41.5211
cell_5666	ACGCGGTGCCAAGT	E6.75	Epiblast	NA	NA	Pijuan-Sala	41.5912
cell_5669	ACGCTCACCTGTTT	E6.75	Epiblast	NA	NA	Pijuan-Sala	41.8181
cell_5671	ACGGAACTTGACAC	E6.75	Epiblast	NA	NA	Pijuan-Sala	41.0718
cell_5672	ACGGAGGAAACCAC	E6.75	Epiblast	NA	NA	Pijuan-Sala	40.6828
cell_5673	ACGGATTGGACAGG	E6.75	Epiblast	NA	NA	Pijuan-Sala	41.1085
cell_5674	ACGGGAGACTGACA	E6.75	Epiblast	NA	NA	Pijuan-Sala	40.217
cell_5676	ACGGTATGCATGAC	E6.75	Epiblast	NA	NA	Pijuan-Sala	40.458
cell_5679	ACGGTCCTGGTCAT	E6.75	Epiblast	NA	NA	Pijuan-Sala	39.8501
cell_5680	ACGTAGACGGTAGG	E6.75	Epiblast	NA	NA	Pijuan-Sala	41.7717
cell_5682	ACGTCAGAATTCGG	E6.75	Epiblast	NA	NA	Pijuan-Sala	41.8623
cell_5684	ACGTCCTGTCGTTT	E6.75	Epiblast	NA	NA	Pijuan-Sala	41.5595
cell_5689	ACGTCGCTCTGGAT	E6.75	Epiblast	NA	NA	Pijuan-Sala	40.106
cell_5690	ACGTGCCTCGGAGA	E6.75	Epiblast	NA	NA	Pijuan-Sala	41.6759
cell_5702	ACTACTACTGTGCA	E6.75	Epiblast	NA	NA	Pijuan-Sala	40.106
cell_5703	ACTAGGTGTAGCCA	E6.75	Epiblast	NA	NA	Pijuan-Sala	40.9189
cell_5704	ACTATCACCCGTAA	E6.75	Epiblast	NA	NA	Pijuan-Sala	39.86
cell_5705	ACTCAGGACTTGGA	E6.75	Epiblast	NA	NA	Pijuan-Sala	40.5671
cell_5707	ACTCGAGAGGCATT	E6.75	Epiblast	NA	NA	Pijuan-Sala	41.4738
cell_5708	ACTCGAGAGTAAAG	E6.75	Epiblast	NA	NA	Pijuan-Sala	40.6262
cell_5709	ACTCTATGGGAACG	E6.75	Epiblast	NA	NA	Pijuan-Sala	40.1651
cell_5713	ACTCTCCTACCCAA	E6.75	Epiblast	NA	NA	Pijuan-Sala	39.86
cell_5714	ACTGAGACGTCTGA	E6.75	Epiblast	NA	NA	Pijuan-Sala	40.8471
cell_5715	ACTGAGACTTGGTG	E6.75	Epiblast	NA	NA	Pijuan-Sala	41.5038
cell_5717	ACTGCCACCTTGTT	E6.75	Epiblast	NA	NA	Pijuan-Sala	41.054
cell_5720	ACTGCCTGTCCCGT	E6.75	Epiblast	NA	NA	Pijuan-Sala	40.274
cell_5721	ACTGCCTGTGAACC	E6.75	Epiblast	NA	NA	Pijuan-Sala	40.7804
cell_5725	ACTGTTACGGAGTG	E6.75	Epiblast	NA	NA	Pijuan-Sala	42.314
cell_5727	ACTTAAGAACTACG	E6.75	Epiblast	NA	NA	Pijuan-Sala	40.8995
cell_5729	ACTTCCCTTATGGC	E6.75	Epiblast	NA	NA	Pijuan-Sala	40.8903
cell_5734	AGAAACGAGGTTTG	E6.75	Epiblast	NA	NA	Pijuan-Sala	40.5941
cell_5735	AGAAAGTGCTTCTA	E6.75	Epiblast	NA	NA	Pijuan-Sala	41.5363
cell_5739	AGAAGATGACACCA	E6.75	Epiblast	NA	NA	Pijuan-Sala	40.1256
cell_5742	AGAATACTGAGAGC	E6.75	Epiblast	NA	NA	Pijuan-Sala	40.1651
cell_5743	AGAATACTGTCGTA	E6.75	Epiblast	NA	NA	Pijuan-Sala	41.0896
cell_5745	AGAATGGAGGACGA	E6.75	Epiblast	NA	NA	Pijuan-Sala	41.1085
cell_5749	AGACACACCGCAAT	E6.75	Epiblast	NA	NA	Pijuan-Sala	39.86
cell_5750	AGACACACGGACGA	E6.75	Epiblast	NA	NA	Pijuan-Sala	42.1733
cell_5754	AGACCTGAAAGTGA	E6.75	Epiblast	NA	NA	Pijuan-Sala	39.8622
cell_5756	AGACTTCTTAGACC	E6.75	Epiblast	NA	NA	Pijuan-Sala	40.5506
cell_5757	AGACTTCTTCTCTA	E6.75	Epiblast	NA	NA	Pijuan-Sala	40.9226
cell_5760	AGAGATGAGTCGAT	E6.75	Epiblast	NA	NA	Pijuan-Sala	40.677
cell_5763	AGAGCTACACAGCT	E6.75	Epiblast	NA	NA	Pijuan-Sala	39.9202
cell_5766	AGAGGTCTACGGAG	E6.75	Epiblast	NA	NA	Pijuan-Sala	40.2158
cell_5773	AGAGTGCTCCGTAA	E6.75	Epiblast	NA	NA	Pijuan-Sala	41.4738
cell_5775	AGATATACGAGGTG	E6.75	Epiblast	NA	NA	Pijuan-Sala	41.9297
cell_5779	AGATCTCTCTTCCG	E6.75	Epiblast	NA	NA	Pijuan-Sala	40.8864
cell_5780	AGATCTCTGGTTCA	E6.75	Epiblast	NA	NA	Pijuan-Sala	6.57948
cell_5783	AGATTCCTCGCCTT	E6.75	Epiblast	NA	NA	Pijuan-Sala	40.9784
cell_5788	AGCAACACAGCAAA	E6.75	Epiblast	NA	NA	Pijuan-Sala	41.3757
cell_5789	AGCATGACTCGTTT	E6.75	Epiblast	NA	NA	Pijuan-Sala	41.0361
cell_5790	AGCCAATGCTGTTT	E6.75	Epiblast	NA	NA	Pijuan-Sala	40.8343
cell_5791	AGCCAATGTCATTC	E6.75	Epiblast	NA	NA	Pijuan-Sala	40.5406
cell_5796	AGCCGTCTTGCCCT	E6.75	Epiblast	NA	NA	Pijuan-Sala	41.0718
cell_5798	AGCCTCTGTTGGTG	E6.75	Epiblast	NA	NA	Pijuan-Sala	41.5363
cell_5800	AGCGAACTCTTGGA	E6.75	Epiblast	NA	NA	Pijuan-Sala	40.1583
cell_5803	AGCGGCACGTTGCA	E6.75	Epiblast	NA	NA	Pijuan-Sala	40.8421
cell_5804	AGCGGCACTGACAC	E6.75	Epiblast	NA	NA	Pijuan-Sala	41.437
cell_5808	AGCGTAACCTTCGC	E6.75	Epiblast	NA	NA	Pijuan-Sala	40.5533
cell_5811	AGCTGAACCGACTA	E6.75	Epiblast	NA	NA	Pijuan-Sala	40.3557
cell_5812	AGCTGTGAAAGCAA	E6.75	Epiblast	NA	NA	Pijuan-Sala	40.6622
cell_5814	AGCTGTGAGATAGA	E6.75	Epiblast	NA	NA	Pijuan-Sala	40.3428
cell_5815	AGCTGTGATGAGCT	E6.75	Epiblast	NA	NA	Pijuan-Sala	40.5793
cell_5817	AGCTTTACCGATAC	E6.75	Epiblast	NA	NA	Pijuan-Sala	40.2873
cell_5822	AGGAACCTTCCAAG	E6.75	Epiblast	NA	NA	Pijuan-Sala	41.0718
cell_5823	AGGAACCTTCTAGG	E6.75	Epiblast	NA	NA	Pijuan-Sala	40.6454
cell_5827	AGGACACTAGCATC	E6.75	Epiblast	NA	NA	Pijuan-Sala	40.1651
cell_5828	AGGACACTCCTTTA	E6.75	Epiblast	NA	NA	Pijuan-Sala	40.7754
cell_5829	AGGACACTGTAGGG	E6.75	Epiblast	NA	NA	Pijuan-Sala	41.5539
cell_5830	AGGACTTGCCTTGC	E6.75	Epiblast	NA	NA	Pijuan-Sala	40.5671
cell_5831	AGGACTTGGGGACA	E6.75	Epiblast	NA	NA	Pijuan-Sala	40.3847
cell_5833	AGGAGTCTTTACTC	E6.75	Epiblast	NA	NA	Pijuan-Sala	41.0718
cell_5837	AGGCCTCTAGCGGA	E6.75	Epiblast	NA	NA	Pijuan-Sala	40.7787
cell_5839	AGGCTAACTCGCTC	E6.75	Epiblast	NA	NA	Pijuan-Sala	40.3991
cell_5840	AGGGACGACGTGAT	E6.75	Epiblast	NA	NA	Pijuan-Sala	39.8923
cell_5842	AGGGCCACTCTTTG	E6.75	Epiblast	NA	NA	Pijuan-Sala	40.106
cell_5843	AGGGCCTGGTTACG	E6.75	Epiblast	NA	NA	Pijuan-Sala	41.081
cell_5844	AGGGCGCTGGTGGA	E6.75	Epiblast	NA	NA	Pijuan-Sala	40.4046
cell_5851	AGGTCATGAGCGTT	E6.75	Epiblast	NA	NA	Pijuan-Sala	40.106
cell_5853	AGGTGGGAGCGAAG	E6.75	Epiblast	NA	NA	Pijuan-Sala	40.6812
cell_5855	AGTAAGGAGGAAAT	E6.75	Epiblast	NA	NA	Pijuan-Sala	40.7661
cell_5856	AGTAAGGAGTTCGA	E6.75	Epiblast	NA	NA	Pijuan-Sala	41.5309
cell_5859	AGTAATTGGCGTAT	E6.75	Epiblast	NA	NA	Pijuan-Sala	41.1424
cell_5863	AGTACTCTCCCTCA	E6.75	Epiblast	NA	NA	Pijuan-Sala	41.3929
cell_5864	AGTAGAGAGGTAGG	E6.75	Epiblast	NA	NA	Pijuan-Sala	39.8824
cell_5865	AGTAGGCTAACTGC	E6.75	Epiblast	NA	NA	Pijuan-Sala	41.5363
cell_5867	AGTAGGCTTACAGC	E6.75	Epiblast	NA	NA	Pijuan-Sala	40.217
cell_5869	AGTATCCTCCTGAA	E6.75	Epiblast	NA	NA	Pijuan-Sala	40.0906
cell_5870	AGTCACGAGGACAG	E6.75	Epiblast	NA	NA	Pijuan-Sala	41.4021
cell_5871	AGTCAGACCATGGT	E6.75	Epiblast	NA	NA	Pijuan-Sala	39.86
cell_5875	AGTCTTACGTGCAT	E6.75	Epiblast	NA	NA	Pijuan-Sala	41.0786
cell_5878	AGTGAAGAGGATTC	E6.75	Epiblast	NA	NA	Pijuan-Sala	40.8322
cell_5883	AGTGTTCTCTTCGC	E6.75	Epiblast	NA	NA	Pijuan-Sala	40.904
cell_5887	AGTTCTACTCCGAA	E6.75	Epiblast	NA	NA	Pijuan-Sala	40.6262
cell_5889	AGTTGTCTCTCTAT	E6.75	Epiblast	NA	NA	Pijuan-Sala	40.5671
cell_5890	AGTTGTCTGTTACG	E6.75	Epiblast	NA	NA	Pijuan-Sala	41.5539
cell_5896	ATAAGTTGTTGGTG	E6.75	Epiblast	NA	NA	Pijuan-Sala	40.6632
cell_5897	ATAATCGACCGTTC	E6.75	Epiblast	NA	NA	Pijuan-Sala	40.217
cell_5901	ATACAATGAGCTAC	E6.75	Epiblast	NA	NA	Pijuan-Sala	41.4804
cell_5905	ATACCACTGTTGGT	E6.75	Epiblast	NA	NA	Pijuan-Sala	41.0137
cell_5908	ATACCGGAGACACT	E6.75	Epiblast	NA	NA	Pijuan-Sala	39.86
cell_5909	ATACCTACACCTGA	E6.75	Epiblast	NA	NA	Pijuan-Sala	40.5725
cell_5910	ATACCTACCTCAGA	E6.75	Epiblast	NA	NA	Pijuan-Sala	40.761
cell_5911	ATACCTACCTCGCT	E6.75	Epiblast	NA	NA	Pijuan-Sala	41.5021
cell_5913	ATACCTACTGCATG	E6.75	Epiblast	NA	NA	Pijuan-Sala	41.3627
cell_5914	ATACCTTGAAAGCA	E6.75	Epiblast	NA	NA	Pijuan-Sala	41.0718
cell_5920	ATAGATACAAGTGA	E6.75	Epiblast	NA	NA	Pijuan-Sala	40.9034
cell_5921	ATAGATTGCTTCGC	E6.75	Epiblast	NA	NA	Pijuan-Sala	41.1617
cell_5926	ATAGCGTGACTTTC	E6.75	Epiblast	NA	NA	Pijuan-Sala	40.5233
cell_5928	ATAGCGTGTGCTAG	E6.75	Epiblast	NA	NA	Pijuan-Sala	40.482
cell_5929	ATAGCTCTTCAGTG	E6.75	Epiblast	NA	NA	Pijuan-Sala	40.8864
cell_5930	ATAGCTCTTCGTTT	E6.75	Epiblast	NA	NA	Pijuan-Sala	40.0699
cell_5931	ATAGGAGAAACCAC	E6.75	Epiblast	NA	NA	Pijuan-Sala	40.9832
cell_5937	ATAGTTGAAGACTC	E6.75	Epiblast	NA	NA	Pijuan-Sala	40.217
cell_5939	ATAGTTGAGCTGAT	E6.75	Epiblast	NA	NA	Pijuan-Sala	41.5879
cell_5940	ATATACGAAAAAGC	E6.75	Epiblast	NA	NA	Pijuan-Sala	41.3385
cell_5949	ATCAAATGCTTGCC	E6.75	Epiblast	NA	NA	Pijuan-Sala	40.1134
cell_5952	ATCACACTGCTCCT	E6.75	Epiblast	NA	NA	Pijuan-Sala	40.5425
cell_5953	ATCACGGAAGAAGT	E6.75	Epiblast	NA	NA	Pijuan-Sala	41.6061
cell_5954	ATCACGGAATCGAC	E6.75	Epiblast	NA	NA	Pijuan-Sala	40.1267
cell_5956	ATCACGGACGTTAG	E6.75	Epiblast	NA	NA	Pijuan-Sala	41.5776
cell_5957	ATCACTACCAGCTA	E6.75	Epiblast	NA	NA	Pijuan-Sala	41.5033
cell_5958	ATCACTACCTGATG	E6.75	Epiblast	NA	NA	Pijuan-Sala	41.4497
cell_5959	ATCACTACTGTCTT	E6.75	Epiblast	NA	NA	Pijuan-Sala	40.4429
cell_5961	ATCATGCTGAAACA	E6.75	Epiblast	NA	NA	Pijuan-Sala	40.854
cell_5964	ATCCCGTGGAATGA	E6.75	Epiblast	NA	NA	Pijuan-Sala	40.8193
cell_5965	ATCCGCACCGACTA	E6.75	Epiblast	NA	NA	Pijuan-Sala	40.6454
cell_5970	ATCGACGAGTTGTG	E6.75	Epiblast	NA	NA	Pijuan-Sala	39.8499
cell_5971	ATCGAGTGAGCACT	E6.75	Epiblast	NA	NA	Pijuan-Sala	41.1085
cell_5976	ATCGCAGAGTACAC	E6.75	Epiblast	NA	NA	Pijuan-Sala	40.5153
cell_5977	ATCGCAGATGGTTG	E6.75	Epiblast	NA	NA	Pijuan-Sala	39.86
cell_5979	ATCGCGCTAAGCAA	E6.75	Epiblast	NA	NA	Pijuan-Sala	40.8712
cell_5981	ATCGGTGAGTTCAG	E6.75	Epiblast	NA	NA	Pijuan-Sala	41.054
cell_5983	ATCTACACTTTACC	E6.75	Epiblast	NA	NA	Pijuan-Sala	41.7493
cell_5984	ATCTACTGTTTCGT	E6.75	Epiblast	NA	NA	Pijuan-Sala	40.5671
cell_5986	ATCTCAACTGGAAA	E6.75	Epiblast	NA	NA	Pijuan-Sala	41.5363
cell_5999	ATGATAACCATACG	E6.75	Epiblast	NA	NA	Pijuan-Sala	40.5428
cell_6006	ATGCTTTGACGTAC	E6.75	Epiblast	NA	NA	Pijuan-Sala	41.1014
cell_6007	ATGCTTTGTTGACG	E6.75	Epiblast	NA	NA	Pijuan-Sala	40.8283
cell_6008	ATGGACACAAGAGT	E6.75	Epiblast	NA	NA	Pijuan-Sala	40.2841
cell_6009	ATGGACACGATAAG	E6.75	Epiblast	NA	NA	Pijuan-Sala	40.217
cell_6010	ATGGACACTCTTAC	E6.75	Epiblast	NA	NA	Pijuan-Sala	41.195
cell_6012	ATGGGTACTGTGAC	E6.75	Epiblast	NA	NA	Pijuan-Sala	Inf
cell_6014	ATGGTGACTTCATC	E6.75	Rostral neurectoderm	NA	NA	Pijuan-Sala	41.1341
cell_6017	ATGTACCTGAGAGC	E6.75	Epiblast	NA	NA	Pijuan-Sala	40.6464
cell_6020	ATGTTAGAGTGCAT	E6.75	Epiblast	NA	NA	Pijuan-Sala	41.5052
cell_6021	ATGTTAGAGTTACG	E6.75	Epiblast	NA	NA	Pijuan-Sala	41.6244
cell_6022	ATGTTAGATCGACA	E6.75	Epiblast	NA	NA	Pijuan-Sala	41.1085
cell_6024	ATGTTGCTAACCGT	E6.75	Epiblast	NA	NA	Pijuan-Sala	43.2942
cell_6027	ATGTTGCTTGCATG	E6.75	Epiblast	NA	NA	Pijuan-Sala	40.9437
cell_6030	ATTACCACCACTTT	E6.75	Epiblast	NA	NA	Pijuan-Sala	40.8731
cell_6034	ATTACCACGGTTAC	E6.75	Epiblast	NA	NA	Pijuan-Sala	40.6454
cell_6040	ATTAGTGAAGCTAC	E6.75	Epiblast	NA	NA	Pijuan-Sala	40.5671
cell_6044	ATTCGACTCTATTC	E6.75	Epiblast	NA	NA	Pijuan-Sala	39.86
cell_6052	ATTGATGAGTTACG	E6.75	Epiblast	NA	NA	Pijuan-Sala	41.6611
cell_6053	ATTGCACTGGGCAA	E6.75	Epiblast	NA	NA	Pijuan-Sala	41.185
cell_6056	ATTGCTACATCAGC	E6.75	Epiblast	NA	NA	Pijuan-Sala	39.86
cell_6057	ATTGCTACGTAAGA	E6.75	Epiblast	NA	NA	Pijuan-Sala	41.839
cell_6062	ATTGTCTGTCTACT	E6.75	Epiblast	NA	NA	Pijuan-Sala	40.217
cell_6063	ATTTAGGACTCAGA	E6.75	Epiblast	NA	NA	Pijuan-Sala	41.1084
cell_6065	ATTTCGTGGCTGAT	E6.75	Epiblast	NA	NA	Pijuan-Sala	40.8048
cell_6066	ATTTCTCTCGTGAT	E6.75	Epiblast	NA	NA	Pijuan-Sala	40.217
cell_6070	ATTTGCACCCTTTA	E6.75	Epiblast	NA	NA	Pijuan-Sala	41.1085
cell_6072	CAAAGCTGTGCTTT	E6.75	Epiblast	NA	NA	Pijuan-Sala	40.6454
cell_6074	CAAATTGAGTACAC	E6.75	Epiblast	NA	NA	Pijuan-Sala	40.217
cell_6076	CAACCAGAAGAGTA	E6.75	Epiblast	NA	NA	Pijuan-Sala	39.86
cell_6078	CAACCGCTGAGACG	E6.75	Epiblast	NA	NA	Pijuan-Sala	40.9426
cell_6080	CAACCGCTTGGAGG	E6.75	Epiblast	NA	NA	Pijuan-Sala	40.4062
cell_6081	CAACGAACACTGGT	E6.75	Epiblast	NA	NA	Pijuan-Sala	40.5671
cell_6082	CAACGAACCTTCGC	E6.75	Epiblast	NA	NA	Pijuan-Sala	41.016
cell_6083	CAACGAACGAACTC	E6.75	Epiblast	NA	NA	Pijuan-Sala	40.106
cell_6086	CAACTTTGGGTGAG	E6.75	Epiblast	NA	NA	Pijuan-Sala	40.106
cell_6091	CAAGACTGACCTGA	E6.75	Epiblast	NA	NA	Pijuan-Sala	40.361
cell_6094	CAAGCCCTATGCCA	E6.75	Epiblast	NA	NA	Pijuan-Sala	41.5539
cell_6100	CAAGGTTGCGGGAA	E6.75	Epiblast	NA	NA	Pijuan-Sala	41.1928
cell_6101	CAAGGTTGTGATGC	E6.75	Epiblast	NA	NA	Pijuan-Sala	41.1659
cell_6102	CAAGTCGAGTTCTT	E6.75	Epiblast	NA	NA	Pijuan-Sala	40.8352
cell_6108	CAATCGGAGTACCA	E6.75	Epiblast	NA	NA	Pijuan-Sala	40.6286
cell_6117	CACAACGATGCTCC	E6.75	Epiblast	NA	NA	Pijuan-Sala	43.0233
cell_6118	CACAATCTACGCTA	E6.75	Epiblast	NA	NA	Pijuan-Sala	40.6286
cell_6124	CACAGCCTCCGATA	E6.75	Epiblast	NA	NA	Pijuan-Sala	39.9658
cell_6125	CACAGCCTTCAAGC	E6.75	Epiblast	NA	NA	Pijuan-Sala	40.7781
cell_6130	CACATGGACATTTC	E6.75	Epiblast	NA	NA	Pijuan-Sala	41.4158
cell_6133	CACCGTACTATTCC	E6.75	Epiblast	NA	NA	Pijuan-Sala	40.9355
cell_6134	CACCGTACTTGAGC	E6.75	Epiblast	NA	NA	Pijuan-Sala	40.9086
cell_6136	CACCTGACGCCATA	E6.75	Epiblast	NA	NA	Pijuan-Sala	40.217
cell_6139	CACGAAACGGTATC	E6.75	Epiblast	NA	NA	Pijuan-Sala	40.9561
cell_6145	CACGCTACACGCAT	E6.75	Epiblast	NA	NA	Pijuan-Sala	41.627
cell_6148	CACGGGTGCTCCAC	E6.75	Epiblast	NA	NA	Pijuan-Sala	41.0332
cell_6150	CACTAACTCGAATC	E6.75	Epiblast	NA	NA	Pijuan-Sala	40.6463
cell_6152	CACTAACTTTGGTG	E6.75	Epiblast	NA	NA	Pijuan-Sala	41.7449
cell_6153	CACTAGGACGACAT	E6.75	Epiblast	NA	NA	Pijuan-Sala	39.86
cell_6154	CACTAGGAGATAGA	E6.75	Epiblast	NA	NA	Pijuan-Sala	40.7581
cell_6155	CACTATACGAGATA	E6.75	Epiblast	NA	NA	Pijuan-Sala	41.0257
cell_6158	CACTGCACAAAGCA	E6.75	Epiblast	NA	NA	Pijuan-Sala	40.1541
cell_6159	CACTGCACACGCAT	E6.75	Epiblast	NA	NA	Pijuan-Sala	40.6295
cell_6160	CACTGCACCCGATA	E6.75	Epiblast	NA	NA	Pijuan-Sala	40.4123
cell_6161	CACTGCACGTATCG	E6.75	Epiblast	NA	NA	Pijuan-Sala	41.0718
cell_6166	CACTTATGAAACGA	E6.75	Epiblast	NA	NA	Pijuan-Sala	41.5119
cell_6167	CACTTATGACACGT	E6.75	Epiblast	NA	NA	Pijuan-Sala	40.8204
cell_6168	CACTTATGATACCG	E6.75	Epiblast	NA	NA	Pijuan-Sala	40.848
cell_6169	CACTTATGTAGAAG	E6.75	Surface ectoderm	NA	NA	Pijuan-Sala	36.2068
cell_6173	CACTTTGAGAATGA	E6.75	Epiblast	NA	NA	Pijuan-Sala	41.5633
cell_6176	CAGACAACCTCGCT	E6.75	Epiblast	NA	NA	Pijuan-Sala	40.5671
cell_6179	CAGACTGATGCCCT	E6.75	Epiblast	NA	NA	Pijuan-Sala	41.5078
cell_6182	CAGATCGACGAATC	E6.75	Epiblast	NA	NA	Pijuan-Sala	41.5363
cell_6184	CAGCATGATCTTAC	E6.75	Epiblast	NA	NA	Pijuan-Sala	41.0695
cell_6189	CAGCGTCTTTCCCG	E6.75	Epiblast	NA	NA	Pijuan-Sala	41.5363
cell_6191	CAGCTAGAGTGCTA	E6.75	Epiblast	NA	NA	Pijuan-Sala	40.5671
cell_6193	CAGCTCACTCGTGA	E6.75	Epiblast	NA	NA	Pijuan-Sala	41.4738
cell_6195	CAGGCCGAACGCTA	E6.75	Epiblast	NA	NA	Pijuan-Sala	42.3321
cell_6199	CAGGTATGTACTCT	E6.75	Epiblast	NA	NA	Pijuan-Sala	40.8676
cell_6210	CATACTACTATCTC	E6.75	Epiblast	NA	NA	Pijuan-Sala	41.2175
cell_6216	CATCAACTCAATCG	E6.75	Epiblast	NA	NA	Pijuan-Sala	40.8769
cell_6217	CATCAACTGTAAAG	E6.75	Epiblast	NA	NA	Pijuan-Sala	41.0065
cell_6218	CATCATACCGTACA	E6.75	Surface ectoderm	NA	NA	Pijuan-Sala	36.0922
cell_6219	CATCATACGAGAGC	E6.75	Epiblast	NA	NA	Pijuan-Sala	40.217
cell_6223	CATCTTGACTTACT	E6.75	Epiblast	NA	NA	Pijuan-Sala	40.0644
cell_6225	CATGCCACCCCTAC	E6.75	Epiblast	NA	NA	Pijuan-Sala	40.5705
cell_6226	CATGCCACCTGTAG	E6.75	Epiblast	NA	NA	Pijuan-Sala	40.6454
cell_6228	CATGCCACTTTGGG	E6.75	Epiblast	NA	NA	Pijuan-Sala	40.3695
cell_6229	CATGCGCTCTAAGC	E6.75	Epiblast	NA	NA	Pijuan-Sala	40.1651
cell_6230	CATGGCCTAAAACG	E6.75	Epiblast	NA	NA	Pijuan-Sala	40.106
cell_6234	CATGGCCTTAGAAG	E6.75	Epiblast	NA	NA	Pijuan-Sala	40.589
cell_6235	CATGGCCTTGCGTA	E6.75	Epiblast	NA	NA	Pijuan-Sala	40.5568
cell_6236	CATGTACTAGAGAT	E6.75	Epiblast	NA	NA	Pijuan-Sala	40.2018
cell_6238	CATGTACTTAAGCC	E6.75	Epiblast	NA	NA	Pijuan-Sala	41.0945
cell_6239	CATGTTACCACCAA	E6.75	Epiblast	NA	NA	Pijuan-Sala	40.2228
cell_6240	CATGTTACGGAGTG	E6.75	Epiblast	NA	NA	Pijuan-Sala	41.5127
cell_6241	CATGTTTGAGTCTG	E6.75	Epiblast	NA	NA	Pijuan-Sala	39.86
cell_6245	CATTCCCTATCAGC	E6.75	Epiblast	NA	NA	Pijuan-Sala	40.9049
cell_6257	CATTTGTGGTTCTT	E6.75	Epiblast	NA	NA	Pijuan-Sala	40.1183
cell_6258	CATTTGTGTTGACG	E6.75	Epiblast	NA	NA	Pijuan-Sala	39.86
cell_6261	CCAAGATGTACGAC	E6.75	Epiblast	NA	NA	Pijuan-Sala	40.3537
cell_6263	CCAATGGAGCCATA	E6.75	Epiblast	NA	NA	Pijuan-Sala	40.5752
cell_6267	CCACCTGACGCTAA	E6.75	Rostral neurectoderm	NA	NA	Pijuan-Sala	41.0718
cell_6271	CCACTGACTCGATG	E6.75	Epiblast	NA	NA	Pijuan-Sala	39.86
cell_6276	CCAGCACTCGACTA	E6.75	Epiblast	NA	NA	Pijuan-Sala	40.6454
cell_6281	CCAGTGCTAAGGTA	E6.75	Epiblast	NA	NA	Pijuan-Sala	40.3657
cell_6282	CCATAGGAAACAGA	E6.75	Epiblast	NA	NA	Pijuan-Sala	40.1651
cell_6283	CCATATACGCTTCC	E6.75	Epiblast	NA	NA	Pijuan-Sala	41.1085
cell_6289	CCATCGTGACTAGC	E6.75	Epiblast	NA	NA	Pijuan-Sala	41.1085
cell_6294	CCCAAAGAGACTAC	E6.75	Epiblast	NA	NA	Pijuan-Sala	40.7851
cell_6295	CCCAAAGAGCTTAG	E6.75	Epiblast	NA	NA	Pijuan-Sala	40.6456
cell_6298	CCCAACTGTGTTCT	E6.75	Epiblast	NA	NA	Pijuan-Sala	40.9417
cell_6299	CCCACATGCGAATC	E6.75	Epiblast	NA	NA	Pijuan-Sala	41.9727
cell_6303	CCCATGTGACACTG	E6.75	Epiblast	NA	NA	Pijuan-Sala	40.6692
cell_6304	CCCATGTGCGTGAT	E6.75	Epiblast	NA	NA	Pijuan-Sala	39.86
cell_6305	CCCGATTGCACAAC	E6.75	Epiblast	NA	NA	Pijuan-Sala	41.8674
cell_6306	CCCGATTGTAACGC	E6.75	Epiblast	NA	NA	Pijuan-Sala	39.8915
cell_6308	CCCGGAGAGACGAG	E6.75	Epiblast	NA	NA	Pijuan-Sala	39.86
cell_6309	CCCTCAGACCTCGT	E6.75	Epiblast	NA	NA	Pijuan-Sala	39.86
cell_6311	CCCTGAACAAAGTG	E6.75	Epiblast	NA	NA	Pijuan-Sala	40.569
cell_6312	CCCTGAACAGTGCT	E6.75	Epiblast	NA	NA	Pijuan-Sala	40.4859
cell_6318	CCGACACTGGGATG	E6.75	Epiblast	NA	NA	Pijuan-Sala	40.106
cell_6323	CCGACTACTTGTCT	E6.75	Epiblast	NA	NA	Pijuan-Sala	40.8205
cell_6325	CCGCGAGACGAGTT	E6.75	Epiblast	NA	NA	Pijuan-Sala	40.6945
cell_6330	CCGGAGACATTTCC	E6.75	Epiblast	NA	NA	Pijuan-Sala	40.9193
cell_6334	CCGGTACTACCGAT	E6.75	Epiblast	NA	NA	Pijuan-Sala	41.5363
cell_6335	CCGGTACTTCCAAG	E6.75	Epiblast	NA	NA	Pijuan-Sala	40.6286
cell_6336	CCGGTACTTTCGTT	E6.75	Epiblast	NA	NA	Pijuan-Sala	40.3386
cell_6338	CCGTAAGAAGGTTC	E6.75	Epiblast	NA	NA	Pijuan-Sala	41.1085
cell_6346	CCTACCGAACCTAG	E6.75	Epiblast	NA	NA	Pijuan-Sala	40.2442
cell_6351	CCTATAACTCAGGT	E6.75	Epiblast	NA	NA	Pijuan-Sala	41.6743
cell_6352	CCTATAACTGCACA	E6.75	Epiblast	NA	NA	Pijuan-Sala	41.0565
cell_6355	CCTCATCTACGGTT	E6.75	Epiblast	NA	NA	Pijuan-Sala	40.1992
cell_6359	CCTGACTGAGAATG	E6.75	Epiblast	NA	NA	Pijuan-Sala	40.0744
cell_6363	CCTGGACTTATTCC	E6.75	Epiblast	NA	NA	Pijuan-Sala	41.1151
cell_6368	CCTTTAGATGTGAC	E6.75	Epiblast	NA	NA	Pijuan-Sala	41.4246
cell_6372	CGAAGGGAGAAACA	E6.75	Epiblast	NA	NA	Pijuan-Sala	39.9649
cell_6375	CGACAAACATCGTG	E6.75	Epiblast	NA	NA	Pijuan-Sala	41.4738
cell_6378	CGACCTACAATGCC	E6.75	Epiblast	NA	NA	Pijuan-Sala	39.86
cell_6381	CGACCTTGTACGAC	E6.75	Epiblast	NA	NA	Pijuan-Sala	40.9616
cell_6385	CGAGAACTTTGCGA	E6.75	Epiblast	NA	NA	Pijuan-Sala	39.86
cell_6387	CGAGCCGAAGAATG	E6.75	Epiblast	NA	NA	Pijuan-Sala	40.106
cell_6388	CGAGCGTGAAGGGC	E6.75	Epiblast	NA	NA	Pijuan-Sala	40.2309
cell_6391	CGAGGAGACCTTTA	E6.75	Epiblast	NA	NA	Pijuan-Sala	40.2995
cell_6395	CGAGTATGTCCTTA	E6.75	Epiblast	NA	NA	Pijuan-Sala	40.3326
cell_6399	CGATACGAGGAGGT	E6.75	Epiblast	NA	NA	Pijuan-Sala	39.86
cell_6400	CGATAGACAAGCAA	E6.75	Epiblast	NA	NA	Pijuan-Sala	41.5647
cell_6407	CGCACGGATAGCCA	E6.75	Epiblast	NA	NA	Pijuan-Sala	40.6874
cell_6410	CGCAGGACTTCCCG	E6.75	Epiblast	NA	NA	Pijuan-Sala	41.5617
cell_6414	CGCCATTGCCTCGT	E6.75	Epiblast	NA	NA	Pijuan-Sala	39.8592
cell_6417	CGCCTAACAGAACA	E6.75	Epiblast	NA	NA	Pijuan-Sala	40.8094
cell_6420	CGCGATCTAGACTC	E6.75	Epiblast	NA	NA	Pijuan-Sala	41.0679
cell_6427	CGCTCATGAAGGGC	E6.75	Epiblast	NA	NA	Pijuan-Sala	41.5254
cell_6428	CGCTCATGTGCCTC	E6.75	Epiblast	NA	NA	Pijuan-Sala	41.0916
cell_6431	CGGACTCTCCATGA	E6.75	Epiblast	NA	NA	Pijuan-Sala	41.5539
cell_6432	CGGACTCTTCTTCA	E6.75	Epiblast	NA	NA	Pijuan-Sala	41.7746
cell_6434	CGGATATGTGAGGG	E6.75	Epiblast	NA	NA	Pijuan-Sala	40.8348
cell_6435	CGGATATGTGCAAC	E6.75	Epiblast	NA	NA	Pijuan-Sala	39.9214
cell_6436	CGGCACGAAGCAAA	E6.75	Epiblast	NA	NA	Pijuan-Sala	40.4062
cell_6437	CGGCACGACTCAAG	E6.75	Epiblast	NA	NA	Pijuan-Sala	40.217
cell_6440	CGGCATCTCATGCA	E6.75	Epiblast	NA	NA	Pijuan-Sala	41.419
cell_6441	CGGCCAGAAAACGA	E6.75	Epiblast	NA	NA	Pijuan-Sala	39.8421
cell_6444	CGGCGAACGAAGGC	E6.75	Epiblast	NA	NA	Pijuan-Sala	40.8738
cell_6445	CGGCGAACGTAGGG	E6.75	Epiblast	NA	NA	Pijuan-Sala	40.7769
cell_6446	CGGCGAACTGCTGA	E6.75	Epiblast	NA	NA	Pijuan-Sala	40.0891
cell_6450	CGGTAAACAGTTCG	E6.75	Epiblast	NA	NA	Pijuan-Sala	40.217
cell_6451	CGGTAAACTTGAGC	E6.75	Epiblast	NA	NA	Pijuan-Sala	40.8606
cell_6456	CGTAACGAATCGTG	E6.75	Epiblast	NA	NA	Pijuan-Sala	39.86
cell_6458	CGTAACGAGTACGT	E6.75	Epiblast	NA	NA	Pijuan-Sala	40.6262
cell_6459	CGTACAGACATTCT	E6.75	Epiblast	NA	NA	Pijuan-Sala	40.8237
cell_6462	CGTACCTGGAGAGC	E6.75	Epiblast	NA	NA	Pijuan-Sala	39.86
cell_6468	CGTCGACTGATACC	E6.75	Epiblast	NA	NA	Pijuan-Sala	40.8588
cell_6469	CGTCGACTGTGCTA	E6.75	Epiblast	NA	NA	Pijuan-Sala	40.083
cell_6478	CGTTATACCCATGA	E6.75	Epiblast	NA	NA	Pijuan-Sala	40.675
cell_6487	CTAAGGACGTAAGA	E6.75	Epiblast	NA	NA	Pijuan-Sala	41.4172
cell_6490	CTAATAGAAATGCC	E6.75	Epiblast	NA	NA	Pijuan-Sala	41.3816
cell_6493	CTAATGCTGCCAAT	E6.75	Epiblast	NA	NA	Pijuan-Sala	41.5363
cell_6494	CTACAACTCTTATC	E6.75	Epiblast	NA	NA	Pijuan-Sala	40.3649
cell_6496	CTACCTCTTGGATC	E6.75	Epiblast	NA	NA	Pijuan-Sala	41.5315
cell_6500	CTAGAGACCTCAAG	E6.75	Epiblast	NA	NA	Pijuan-Sala	42.9493
cell_6501	CTAGGATGCGAGTT	E6.75	Epiblast	NA	NA	Pijuan-Sala	41.0718
[truncated: 18,674 more rows]

## Sheet: Figure 4E_Px_Lp_Meso
Cell_ID	barcode	stage	celltype	Genotype	Phase	Sample	pseudotime
[truncated: 19,251 more rows]

[truncated: 9 more sheets: Figure 5E, Figure 6B, Figure 6C, Figure 6D, Figure 6E, Figure 6F, Figure 7B, Figure 7C_S7E, Figure 7E_S7N]
